# Supplementary material for: A distinctive family of L,D-transpeptidases catalyzing L-Ala-mDAP crosslinks in Alpha- and Betaproteobacteria
Source: Nat Commun. 2024 Feb 13;15:1343. doi: 10.1038/s41467-024-45620-5 (PMC10864386; doi:10.1038/s41467-024-45620-5)
Supplement: Supplementary file 4 — Supplementary Dataset 1 [file 41467_2024_45620_MOESM4_ESM.zip]

Archive with 8 entries (8 files):
- B4EIM9_BURCJ_Burkholderia_cenocepacia_AF2.pdb
- LDTgo_structure_initial_AF2_model.pdb
- NatComm_model LDTgo-PG_MDS.pdb
- WP_011252635.1_Gluconobacter_oxydans_AF2.pdb
- WP_041249327.1_Gluconacetobacter_diazotrophicus_AF2.pdb
- WP_124305792.1_Acetobacter_pasteurianus_AF2.pdb
- WP_253736052.1_Granulibacter_bethesdensis_AF2.pdb
- WP_254845249.1_Desulfovibrio_sp._AF2.pdb
