# Supplementary material for: A distinctive family of L,D-transpeptidases catalyzing L-Ala-mDAP crosslinks in Alpha- and Betaproteobacteria
Source: Nat Commun. 2024 Feb 13;15:1343. doi: 10.1038/s41467-024-45620-5 (PMC10864386; doi:10.1038/s41467-024-45620-5)
Supplement: Supplementary file 4 — Supplementary Dataset 1 [file 41467_2024_45620_MOESM4_ESM.zip › B4EIM9_BURCJ_Burkholderia_cenocepacia_AF2.pdb]

ATOM      1  N   MET A   1      26.970  27.263  16.885  1.00 50.91           N  
ATOM      2  H   MET A   1      27.376  26.758  17.660  1.00 50.91           H  
ATOM      3  H2  MET A   1      27.719  27.628  16.314  1.00 50.91           H  
ATOM      4  H3  MET A   1      26.433  28.033  17.259  1.00 50.91           H  
ATOM      5  CA  MET A   1      26.100  26.368  16.082  1.00 50.91           C  
ATOM      6  HA  MET A   1      25.338  25.935  16.731  1.00 50.91           H  
ATOM      7  C   MET A   1      26.920  25.220  15.509  1.00 50.91           C  
ATOM      8  CB  MET A   1      25.382  27.115  14.948  1.00 50.91           C  
ATOM      9  HB2 MET A   1      26.079  27.779  14.438  1.00 50.91           H  
ATOM     10  HB3 MET A   1      25.011  26.387  14.226  1.00 50.91           H  
ATOM     11  O   MET A   1      27.769  25.458  14.651  1.00 50.91           O  
ATOM     12  CG  MET A   1      24.180  27.914  15.455  1.00 50.91           C  
ATOM     13  HG2 MET A   1      23.481  27.233  15.939  1.00 50.91           H  
ATOM     14  HG3 MET A   1      24.510  28.653  16.185  1.00 50.91           H  
ATOM     15  SD  MET A   1      23.317  28.770  14.119  1.00 50.91           S  
ATOM     16  CE  MET A   1      21.870  29.392  15.027  1.00 50.91           C  
ATOM     17  HE1 MET A   1      22.190  30.064  15.823  1.00 50.91           H  
ATOM     18  HE2 MET A   1      21.219  29.939  14.345  1.00 50.91           H  
ATOM     19  HE3 MET A   1      21.312  28.560  15.456  1.00 50.91           H  
ATOM     20  N   CYS A   2      26.692  24.004  16.012  1.00 48.56           N  
ATOM     21  H   CYS A   2      25.988  23.883  16.727  1.00 48.56           H  
ATOM     22  CA  CYS A   2      27.375  22.775  15.602  1.00 48.56           C  
ATOM     23  HA  CYS A   2      28.441  22.882  15.804  1.00 48.56           H  
ATOM     24  C   CYS A   2      27.203  22.494  14.100  1.00 48.56           C  
ATOM     25  CB  CYS A   2      26.836  21.616  16.457  1.00 48.56           C  
ATOM     26  HB2 CYS A   2      27.221  20.664  16.091  1.00 48.56           H  
ATOM     27  HB3 CYS A   2      25.747  21.586  16.426  1.00 48.56           H  
ATOM     28  O   CYS A   2      26.173  22.828  13.512  1.00 48.56           O  
ATOM     29  SG  CYS A   2      27.405  21.846  18.163  1.00 48.56           S  
ATOM     30  HG  CYS A   2      26.863  20.753  18.708  1.00 48.56           H  
ATOM     31  N   ARG A   3      28.207  21.862  13.471  1.00 50.00           N  
ATOM     32  H   ARG A   3      29.010  21.599  14.024  1.00 50.00           H  
ATOM     33  CA  ARG A   3      28.221  21.540  12.027  1.00 50.00           C  
ATOM     34  HA  ARG A   3      28.233  22.468  11.456  1.00 50.00           H  
ATOM     35  C   ARG A   3      26.956  20.802  11.553  1.00 50.00           C  
ATOM     36  CB  ARG A   3      29.483  20.723  11.676  1.00 50.00           C  
ATOM     37  HB2 ARG A   3      29.661  19.971  12.445  1.00 50.00           H  
ATOM     38  HB3 ARG A   3      29.297  20.196  10.740  1.00 50.00           H  
ATOM     39  O   ARG A   3      26.526  21.042  10.428  1.00 50.00           O  
ATOM     40  CG  ARG A   3      30.749  21.580  11.479  1.00 50.00           C  
ATOM     41  HG2 ARG A   3      30.998  22.088  12.411  1.00 50.00           H  
ATOM     42  HG3 ARG A   3      30.557  22.324  10.706  1.00 50.00           H  
ATOM     43  CD  ARG A   3      31.929  20.693  11.044  1.00 50.00           C  
ATOM     44  HD2 ARG A   3      32.177  20.012  11.858  1.00 50.00           H  
ATOM     45  HD3 ARG A   3      31.613  20.100  10.186  1.00 50.00           H  
ATOM     46  NE  ARG A   3      33.131  21.473  10.673  1.00 50.00           N  
ATOM     47  HE  ARG A   3      33.176  22.435  10.978  1.00 50.00           H  
ATOM     48  NH1 ARG A   3      34.289  19.766   9.645  1.00 50.00           N  
ATOM     49 HH11 ARG A   3      33.570  19.106   9.903  1.00 50.00           H  
ATOM     50 HH12 ARG A   3      35.126  19.431   9.190  1.00 50.00           H  
ATOM     51  NH2 ARG A   3      35.192  21.797   9.736  1.00 50.00           N  
ATOM     52 HH21 ARG A   3      36.007  21.424   9.271  1.00 50.00           H  
ATOM     53 HH22 ARG A   3      35.215  22.756  10.052  1.00 50.00           H  
ATOM     54  CZ  ARG A   3      34.192  21.011  10.022  1.00 50.00           C  
ATOM     55  N   ALA A   4      26.323  20.005  12.419  1.00 51.72           N  
ATOM     56  H   ALA A   4      26.748  19.839  13.320  1.00 51.72           H  
ATOM     57  CA  ALA A   4      25.055  19.326  12.140  1.00 51.72           C  
ATOM     58  HA  ALA A   4      25.185  18.676  11.275  1.00 51.72           H  
ATOM     59  C   ALA A   4      23.902  20.300  11.810  1.00 51.72           C  
ATOM     60  CB  ALA A   4      24.720  18.444  13.350  1.00 51.72           C  
ATOM     61  HB1 ALA A   4      23.799  17.895  13.155  1.00 51.72           H  
ATOM     62  HB2 ALA A   4      24.579  19.054  14.243  1.00 51.72           H  
ATOM     63  HB3 ALA A   4      25.518  17.723  13.525  1.00 51.72           H  
ATOM     64  O   ALA A   4      23.171  20.086  10.845  1.00 51.72           O  
ATOM     65  N   CYS A   5      23.798  21.430  12.518  1.00 48.66           N  
ATOM     66  H   CYS A   5      24.426  21.586  13.293  1.00 48.66           H  
ATOM     67  CA  CYS A   5      22.741  22.421  12.285  1.00 48.66           C  
ATOM     68  HA  CYS A   5      21.777  21.913  12.255  1.00 48.66           H  
ATOM     69  C   CYS A   5      22.909  23.147  10.940  1.00 48.66           C  
ATOM     70  CB  CYS A   5      22.726  23.431  13.442  1.00 48.66           C  
ATOM     71  HB2 CYS A   5      23.676  23.963  13.476  1.00 48.66           H  
ATOM     72  HB3 CYS A   5      21.926  24.152  13.275  1.00 48.66           H  
ATOM     73  O   CYS A   5      21.927  23.446  10.265  1.00 48.66           O  
ATOM     74  SG  CYS A   5      22.446  22.602  15.032  1.00 48.66           S  
ATOM     75  HG  CYS A   5      21.185  22.213  14.828  1.00 48.66           H  
ATOM     76  N   ARG A   6      24.156  23.396  10.504  1.00 48.44           N  
ATOM     77  H   ARG A   6      24.924  23.069  11.072  1.00 48.44           H  
ATOM     78  CA  ARG A   6      24.422  24.029   9.195  1.00 48.44           C  
ATOM     79  HA  ARG A   6      23.738  24.868   9.072  1.00 48.44           H  
ATOM     80  C   ARG A   6      24.118  23.094   8.021  1.00 48.44           C  
ATOM     81  CB  ARG A   6      25.866  24.550   9.107  1.00 48.44           C  
ATOM     82  HB2 ARG A   6      26.559  23.727   9.281  1.00 48.44           H  
ATOM     83  HB3 ARG A   6      26.029  24.921   8.095  1.00 48.44           H  
ATOM     84  O   ARG A   6      23.804  23.578   6.935  1.00 48.44           O  
ATOM     85  CG  ARG A   6      26.166  25.690  10.093  1.00 48.44           C  
ATOM     86  HG2 ARG A   6      26.150  25.294  11.108  1.00 48.44           H  
ATOM     87  HG3 ARG A   6      25.406  26.465  10.002  1.00 48.44           H  
ATOM     88  CD  ARG A   6      27.546  26.300   9.800  1.00 48.44           C  
ATOM     89  HD2 ARG A   6      28.277  25.496   9.720  1.00 48.44           H  
ATOM     90  HD3 ARG A   6      27.494  26.823   8.845  1.00 48.44           H  
ATOM     91  NE  ARG A   6      27.978  27.225  10.868  1.00 48.44           N  
ATOM     92  HE  ARG A   6      27.563  27.086  11.778  1.00 48.44           H  
ATOM     93  NH1 ARG A   6      29.481  28.488   9.655  1.00 48.44           N  
ATOM     94 HH11 ARG A   6      30.134  29.258   9.616  1.00 48.44           H  
ATOM     95 HH12 ARG A   6      29.255  27.972   8.817  1.00 48.44           H  
ATOM     96  NH2 ARG A   6      29.181  28.919  11.813  1.00 48.44           N  
ATOM     97 HH21 ARG A   6      28.702  28.790  12.693  1.00 48.44           H  
ATOM     98 HH22 ARG A   6      29.846  29.674  11.727  1.00 48.44           H  
ATOM     99  CZ  ARG A   6      28.871  28.200  10.772  1.00 48.44           C  
ATOM    100  N   TRP A   7      24.220  21.779   8.225  1.00 55.50           N  
ATOM    101  H   TRP A   7      24.484  21.449   9.142  1.00 55.50           H  
ATOM    102  CA  TRP A   7      23.910  20.783   7.199  1.00 55.50           C  
ATOM    103  HA  TRP A   7      24.304  21.127   6.243  1.00 55.50           H  
ATOM    104  C   TRP A   7      22.397  20.616   7.004  1.00 55.50           C  
ATOM    105  CB  TRP A   7      24.617  19.468   7.534  1.00 55.50           C  
ATOM    106  HB2 TRP A   7      24.226  19.081   8.476  1.00 55.50           H  
ATOM    107  HB3 TRP A   7      25.680  19.662   7.674  1.00 55.50           H  
ATOM    108  O   TRP A   7      21.940  20.691   5.864  1.00 55.50           O  
ATOM    109  CG  TRP A   7      24.467  18.409   6.488  1.00 55.50           C  
ATOM    110  CD1 TRP A   7      25.221  18.278   5.372  1.00 55.50           C  
ATOM    111  HD1 TRP A   7      26.043  18.923   5.100  1.00 55.50           H  
ATOM    112  CD2 TRP A   7      23.498  17.318   6.445  1.00 55.50           C  
ATOM    113  CE2 TRP A   7      23.731  16.552   5.264  1.00 55.50           C  
ATOM    114  CE3 TRP A   7      22.455  16.892   7.294  1.00 55.50           C  
ATOM    115  HE3 TRP A   7      22.252  17.440   8.202  1.00 55.50           H  
ATOM    116  NE1 TRP A   7      24.788  17.184   4.646  1.00 55.50           N  
ATOM    117  HE1 TRP A   7      25.223  16.864   3.792  1.00 55.50           H  
ATOM    118  CH2 TRP A   7      21.961  15.004   5.824  1.00 55.50           C  
ATOM    119  HH2 TRP A   7      21.392  14.109   5.618  1.00 55.50           H  
ATOM    120  CZ2 TRP A   7      22.980  15.412   4.947  1.00 55.50           C  
ATOM    121  HZ2 TRP A   7      23.200  14.839   4.058  1.00 55.50           H  
ATOM    122  CZ3 TRP A   7      21.695  15.747   6.988  1.00 55.50           C  
ATOM    123  HZ3 TRP A   7      20.917  15.423   7.662  1.00 55.50           H  
ATOM    124  N   LEU A   8      21.615  20.523   8.091  1.00 42.28           N  
ATOM    125  H   LEU A   8      22.045  20.442   9.002  1.00 42.28           H  
ATOM    126  CA  LEU A   8      20.146  20.495   8.009  1.00 42.28           C  
ATOM    127  HA  LEU A   8      19.857  19.651   7.383  1.00 42.28           H  
ATOM    128  C   LEU A   8      19.587  21.750   7.319  1.00 42.28           C  
ATOM    129  CB  LEU A   8      19.516  20.334   9.413  1.00 42.28           C  
ATOM    130  HB2 LEU A   8      20.255  20.512  10.194  1.00 42.28           H  
ATOM    131  HB3 LEU A   8      18.758  21.109   9.532  1.00 42.28           H  
ATOM    132  O   LEU A   8      18.777  21.640   6.400  1.00 42.28           O  
ATOM    133  CG  LEU A   8      18.829  18.968   9.627  1.00 42.28           C  
ATOM    134  HG  LEU A   8      18.575  18.521   8.666  1.00 42.28           H  
ATOM    135  CD1 LEU A   8      19.745  18.011  10.390  1.00 42.28           C  
ATOM    136 HD11 LEU A   8      19.258  17.040  10.482  1.00 42.28           H  
ATOM    137 HD12 LEU A   8      20.685  17.887   9.852  1.00 42.28           H  
ATOM    138 HD13 LEU A   8      19.946  18.399  11.389  1.00 42.28           H  
ATOM    139  CD2 LEU A   8      17.533  19.134  10.416  1.00 42.28           C  
ATOM    140 HD21 LEU A   8      16.835  19.760   9.861  1.00 42.28           H  
ATOM    141 HD22 LEU A   8      17.729  19.587  11.388  1.00 42.28           H  
ATOM    142 HD23 LEU A   8      17.064  18.161  10.567  1.00 42.28           H  
ATOM    143  N   ALA A   9      20.088  22.936   7.685  1.00 46.41           N  
ATOM    144  H   ALA A   9      20.699  22.974   8.488  1.00 46.41           H  
ATOM    145  CA  ALA A   9      19.634  24.197   7.098  1.00 46.41           C  
ATOM    146  HA  ALA A   9      18.555  24.273   7.232  1.00 46.41           H  
ATOM    147  C   ALA A   9      19.911  24.291   5.584  1.00 46.41           C  
ATOM    148  CB  ALA A   9      20.295  25.347   7.866  1.00 46.41           C  
ATOM    149  HB1 ALA A   9      21.379  25.299   7.761  1.00 46.41           H  
ATOM    150  HB2 ALA A   9      20.031  25.284   8.921  1.00 46.41           H  
ATOM    151  HB3 ALA A   9      19.935  26.299   7.474  1.00 46.41           H  
ATOM    152  O   ALA A   9      19.080  24.793   4.831  1.00 46.41           O  
ATOM    153  N   ARG A  10      21.052  23.771   5.099  1.00 48.69           N  
ATOM    154  H   ARG A  10      21.693  23.339   5.749  1.00 48.69           H  
ATOM    155  CA  ARG A  10      21.328  23.711   3.649  1.00 48.69           C  
ATOM    156  HA  ARG A  10      21.028  24.657   3.199  1.00 48.69           H  
ATOM    157  C   ARG A  10      20.481  22.663   2.922  1.00 48.69           C  
ATOM    158  CB  ARG A  10      22.821  23.480   3.367  1.00 48.69           C  
ATOM    159  HB2 ARG A  10      22.930  23.148   2.334  1.00 48.69           H  
ATOM    160  HB3 ARG A  10      23.198  22.692   4.019  1.00 48.69           H  
ATOM    161  O   ARG A  10      20.182  22.879   1.750  1.00 48.69           O  
ATOM    162  CG  ARG A  10      23.654  24.755   3.541  1.00 48.69           C  
ATOM    163  HG2 ARG A  10      23.623  25.055   4.588  1.00 48.69           H  
ATOM    164  HG3 ARG A  10      23.238  25.556   2.929  1.00 48.69           H  
ATOM    165  CD  ARG A  10      25.108  24.499   3.120  1.00 48.69           C  
ATOM    166  HD2 ARG A  10      25.446  23.571   3.582  1.00 48.69           H  
ATOM    167  HD3 ARG A  10      25.143  24.389   2.036  1.00 48.69           H  
ATOM    168  NE  ARG A  10      25.991  25.598   3.555  1.00 48.69           N  
ATOM    169  HE  ARG A  10      25.575  26.281   4.171  1.00 48.69           H  
ATOM    170  NH1 ARG A  10      27.884  24.975   2.405  1.00 48.69           N  
ATOM    171 HH11 ARG A  10      28.838  25.154   2.126  1.00 48.69           H  
ATOM    172 HH12 ARG A  10      27.372  24.209   1.989  1.00 48.69           H  
ATOM    173  NH2 ARG A  10      27.931  26.778   3.715  1.00 48.69           N  
ATOM    174 HH21 ARG A  10      28.873  26.950   3.392  1.00 48.69           H  
ATOM    175 HH22 ARG A  10      27.453  27.491   4.246  1.00 48.69           H  
ATOM    176  CZ  ARG A  10      27.259  25.774   3.225  1.00 48.69           C  
ATOM    177  N   LYS A  11      20.105  21.555   3.580  1.00 46.22           N  
ATOM    178  H   LYS A  11      20.397  21.446   4.540  1.00 46.22           H  
ATOM    179  CA  LYS A  11      19.286  20.486   2.976  1.00 46.22           C  
ATOM    180  HA  LYS A  11      19.680  20.286   1.979  1.00 46.22           H  
ATOM    181  C   LYS A  11      17.840  20.953   2.760  1.00 46.22           C  
ATOM    182  CB  LYS A  11      19.389  19.177   3.798  1.00 46.22           C  
ATOM    183  HB2 LYS A  11      20.394  19.088   4.212  1.00 46.22           H  
ATOM    184  HB3 LYS A  11      18.684  19.214   4.628  1.00 46.22           H  
ATOM    185  O   LYS A  11      17.334  20.788   1.656  1.00 46.22           O  
ATOM    186  CG  LYS A  11      19.123  17.918   2.939  1.00 46.22           C  
ATOM    187  HG2 LYS A  11      19.905  17.840   2.183  1.00 46.22           H  
ATOM    188  HG3 LYS A  11      18.168  18.041   2.428  1.00 46.22           H  
ATOM    189  CD  LYS A  11      19.074  16.594   3.742  1.00 46.22           C  
ATOM    190  HD2 LYS A  11      20.013  16.449   4.275  1.00 46.22           H  
ATOM    191  HD3 LYS A  11      18.266  16.671   4.470  1.00 46.22           H  
ATOM    192  CE  LYS A  11      18.804  15.383   2.811  1.00 46.22           C  
ATOM    193  HE2 LYS A  11      18.069  15.697   2.069  1.00 46.22           H  
ATOM    194  HE3 LYS A  11      19.717  15.132   2.271  1.00 46.22           H  
ATOM    195  NZ  LYS A  11      18.257  14.167   3.496  1.00 46.22           N  
ATOM    196  HZ1 LYS A  11      17.404  14.365   4.000  1.00 46.22           H  
ATOM    197  HZ2 LYS A  11      18.902  13.712   4.125  1.00 46.22           H  
ATOM    198  HZ3 LYS A  11      17.917  13.469   2.851  1.00 46.22           H  
ATOM    199  N   MET A  12      17.243  21.635   3.743  1.00 39.97           N  
ATOM    200  H   MET A  12      17.707  21.711   4.637  1.00 39.97           H  
ATOM    201  CA  MET A  12      15.896  22.218   3.600  1.00 39.97           C  
ATOM    202  HA  MET A  12      15.203  21.439   3.284  1.00 39.97           H  
ATOM    203  C   MET A  12      15.850  23.301   2.514  1.00 39.97           C  
ATOM    204  CB  MET A  12      15.400  22.776   4.944  1.00 39.97           C  
ATOM    205  HB2 MET A  12      16.103  23.518   5.323  1.00 39.97           H  
ATOM    206  HB3 MET A  12      14.435  23.259   4.785  1.00 39.97           H  
ATOM    207  O   MET A  12      14.939  23.327   1.695  1.00 39.97           O  
ATOM    208  CG  MET A  12      15.215  21.659   5.978  1.00 39.97           C  
ATOM    209  HG2 MET A  12      14.669  20.844   5.503  1.00 39.97           H  
ATOM    210  HG3 MET A  12      16.192  21.277   6.275  1.00 39.97           H  
ATOM    211  SD  MET A  12      14.295  22.110   7.472  1.00 39.97           S  
ATOM    212  CE  MET A  12      15.320  23.422   8.179  1.00 39.97           C  
ATOM    213  HE1 MET A  12      14.885  23.738   9.127  1.00 39.97           H  
ATOM    214  HE2 MET A  12      16.332  23.050   8.346  1.00 39.97           H  
ATOM    215  HE3 MET A  12      15.339  24.274   7.500  1.00 39.97           H  
ATOM    216  N   ARG A  13      16.897  24.131   2.409  1.00 36.97           N  
ATOM    217  H   ARG A  13      17.587  24.121   3.146  1.00 36.97           H  
ATOM    218  CA  ARG A  13      16.953  25.185   1.383  1.00 36.97           C  
ATOM    219  HA  ARG A  13      16.015  25.737   1.440  1.00 36.97           H  
ATOM    220  C   ARG A  13      17.025  24.639  -0.050  1.00 36.97           C  
ATOM    221  CB  ARG A  13      18.118  26.135   1.695  1.00 36.97           C  
ATOM    222  HB2 ARG A  13      19.014  25.814   1.165  1.00 36.97           H  
ATOM    223  HB3 ARG A  13      18.323  26.113   2.766  1.00 36.97           H  
ATOM    224  O   ARG A  13      16.503  25.266  -0.963  1.00 36.97           O  
ATOM    225  CG  ARG A  13      17.770  27.582   1.330  1.00 36.97           C  
ATOM    226  HG2 ARG A  13      16.892  27.885   1.901  1.00 36.97           H  
ATOM    227  HG3 ARG A  13      17.543  27.659   0.267  1.00 36.97           H  
ATOM    228  CD  ARG A  13      18.944  28.505   1.677  1.00 36.97           C  
ATOM    229  HD2 ARG A  13      19.314  28.247   2.669  1.00 36.97           H  
ATOM    230  HD3 ARG A  13      19.739  28.337   0.951  1.00 36.97           H  
ATOM    231  NE  ARG A  13      18.521  29.918   1.700  1.00 36.97           N  
ATOM    232  HE  ARG A  13      17.602  30.093   2.080  1.00 36.97           H  
ATOM    233  NH1 ARG A  13      20.332  30.878   0.650  1.00 36.97           N  
ATOM    234 HH11 ARG A  13      20.659  29.956   0.401  1.00 36.97           H  
ATOM    235 HH12 ARG A  13      20.755  31.707   0.260  1.00 36.97           H  
ATOM    236  NH2 ARG A  13      18.684  32.168   1.423  1.00 36.97           N  
ATOM    237 HH21 ARG A  13      19.135  32.985   1.038  1.00 36.97           H  
ATOM    238 HH22 ARG A  13      17.769  32.277   1.838  1.00 36.97           H  
ATOM    239  CZ  ARG A  13      19.181  30.975   1.260  1.00 36.97           C  
ATOM    240  N   ARG A  14      17.668  23.481  -0.265  1.00 40.66           N  
ATOM    241  H   ARG A  14      18.039  22.995   0.539  1.00 40.66           H  
ATOM    242  CA  ARG A  14      17.757  22.853  -1.597  1.00 40.66           C  
ATOM    243  HA  ARG A  14      17.842  23.638  -2.348  1.00 40.66           H  
ATOM    244  C   ARG A  14      16.484  22.110  -2.002  1.00 40.66           C  
ATOM    245  CB  ARG A  14      18.983  21.936  -1.714  1.00 40.66           C  
ATOM    246  HB2 ARG A  14      18.782  21.186  -2.479  1.00 40.66           H  
ATOM    247  HB3 ARG A  14      19.155  21.419  -0.770  1.00 40.66           H  
ATOM    248  O   ARG A  14      16.167  22.143  -3.185  1.00 40.66           O  
ATOM    249  CG  ARG A  14      20.237  22.713  -2.137  1.00 40.66           C  
ATOM    250  HG2 ARG A  14      20.023  23.270  -3.049  1.00 40.66           H  
ATOM    251  HG3 ARG A  14      20.519  23.410  -1.349  1.00 40.66           H  
ATOM    252  CD  ARG A  14      21.387  21.734  -2.407  1.00 40.66           C  
ATOM    253  HD2 ARG A  14      21.628  21.214  -1.480  1.00 40.66           H  
ATOM    254  HD3 ARG A  14      21.047  21.005  -3.142  1.00 40.66           H  
ATOM    255  NE  ARG A  14      22.584  22.424  -2.925  1.00 40.66           N  
ATOM    256  HE  ARG A  14      22.490  23.418  -3.079  1.00 40.66           H  
ATOM    257  NH1 ARG A  14      23.855  20.549  -3.306  1.00 40.66           N  
ATOM    258 HH11 ARG A  14      23.062  19.986  -3.035  1.00 40.66           H  
ATOM    259 HH12 ARG A  14      24.658  20.113  -3.737  1.00 40.66           H  
ATOM    260  NH2 ARG A  14      24.668  22.557  -3.841  1.00 40.66           N  
ATOM    261 HH21 ARG A  14      25.466  22.099  -4.258  1.00 40.66           H  
ATOM    262 HH22 ARG A  14      24.522  23.541  -4.015  1.00 40.66           H  
ATOM    263  CZ  ARG A  14      23.694  21.843  -3.349  1.00 40.66           C  
ATOM    264  N   SER A  15      15.752  21.481  -1.075  1.00 42.53           N  
ATOM    265  H   SER A  15      16.026  21.492  -0.103  1.00 42.53           H  
ATOM    266  CA  SER A  15      14.435  20.922  -1.425  1.00 42.53           C  
ATOM    267  HA  SER A  15      14.546  20.320  -2.327  1.00 42.53           H  
ATOM    268  C   SER A  15      13.446  22.040  -1.766  1.00 42.53           C  
ATOM    269  CB  SER A  15      13.877  19.992  -0.340  1.00 42.53           C  
ATOM    270  HB2 SER A  15      12.971  19.518  -0.719  1.00 42.53           H  
ATOM    271  HB3 SER A  15      14.608  19.214  -0.119  1.00 42.53           H  
ATOM    272  O   SER A  15      12.742  21.938  -2.765  1.00 42.53           O  
ATOM    273  OG  SER A  15      13.566  20.692   0.844  1.00 42.53           O  
ATOM    274  HG  SER A  15      12.644  20.537   1.063  1.00 42.53           H  
ATOM    275  N   GLN A  16      13.479  23.156  -1.027  1.00 39.06           N  
ATOM    276  H   GLN A  16      14.014  23.142  -0.170  1.00 39.06           H  
ATOM    277  CA  GLN A  16      12.648  24.337  -1.295  1.00 39.06           C  
ATOM    278  HA  GLN A  16      11.600  24.037  -1.303  1.00 39.06           H  
ATOM    279  C   GLN A  16      12.926  24.973  -2.669  1.00 39.06           C  
ATOM    280  CB  GLN A  16      12.837  25.358  -0.163  1.00 39.06           C  
ATOM    281  HB2 GLN A  16      12.424  26.316  -0.478  1.00 39.06           H  
ATOM    282  HB3 GLN A  16      13.902  25.492   0.025  1.00 39.06           H  
ATOM    283  O   GLN A  16      11.986  25.289  -3.389  1.00 39.06           O  
ATOM    284  CG  GLN A  16      12.121  24.935   1.134  1.00 39.06           C  
ATOM    285  HG2 GLN A  16      11.045  24.924   0.956  1.00 39.06           H  
ATOM    286  HG3 GLN A  16      12.422  23.927   1.419  1.00 39.06           H  
ATOM    287  CD  GLN A  16      12.405  25.872   2.308  1.00 39.06           C  
ATOM    288  NE2 GLN A  16      11.730  25.703   3.426  1.00 39.06           N  
ATOM    289 HE21 GLN A  16      11.003  25.009   3.528  1.00 39.06           H  
ATOM    290 HE22 GLN A  16      11.883  26.354   4.182  1.00 39.06           H  
ATOM    291  OE1 GLN A  16      13.271  26.737   2.258  1.00 39.06           O  
ATOM    292  N   GLN A  17      14.190  25.082  -3.099  1.00 36.78           N  
ATOM    293  H   GLN A  17      14.940  24.855  -2.462  1.00 36.78           H  
ATOM    294  CA  GLN A  17      14.518  25.642  -4.422  1.00 36.78           C  
ATOM    295  HA  GLN A  17      14.021  26.608  -4.516  1.00 36.78           H  
ATOM    296  C   GLN A  17      14.007  24.804  -5.606  1.00 36.78           C  
ATOM    297  CB  GLN A  17      16.035  25.862  -4.540  1.00 36.78           C  
ATOM    298  HB2 GLN A  17      16.297  25.981  -5.591  1.00 36.78           H  
ATOM    299  HB3 GLN A  17      16.568  24.995  -4.149  1.00 36.78           H  
ATOM    300  O   GLN A  17      13.766  25.359  -6.674  1.00 36.78           O  
ATOM    301  CG  GLN A  17      16.467  27.133  -3.800  1.00 36.78           C  
ATOM    302  HG2 GLN A  17      16.230  27.055  -2.739  1.00 36.78           H  
ATOM    303  HG3 GLN A  17      15.898  27.971  -4.203  1.00 36.78           H  
ATOM    304  CD  GLN A  17      17.954  27.439  -3.950  1.00 36.78           C  
ATOM    305  NE2 GLN A  17      18.315  28.704  -4.000  1.00 36.78           N  
ATOM    306 HE21 GLN A  17      19.266  28.878  -4.293  1.00 36.78           H  
ATOM    307 HE22 GLN A  17      17.591  29.405  -4.069  1.00 36.78           H  
ATOM    308  OE1 GLN A  17      18.827  26.582  -4.005  1.00 36.78           O  
ATOM    309  N   HIS A  18      13.809  23.492  -5.439  1.00 40.88           N  
ATOM    310  H   HIS A  18      14.000  23.075  -4.539  1.00 40.88           H  
ATOM    311  CA  HIS A  18      13.175  22.665  -6.473  1.00 40.88           C  
ATOM    312  HA  HIS A  18      13.473  23.041  -7.452  1.00 40.88           H  
ATOM    313  C   HIS A  18      11.639  22.757  -6.456  1.00 40.88           C  
ATOM    314  CB  HIS A  18      13.676  21.218  -6.372  1.00 40.88           C  
ATOM    315  HB2 HIS A  18      13.741  20.916  -5.327  1.00 40.88           H  
ATOM    316  HB3 HIS A  18      12.955  20.562  -6.861  1.00 40.88           H  
ATOM    317  O   HIS A  18      11.022  22.545  -7.497  1.00 40.88           O  
ATOM    318  CG  HIS A  18      15.006  21.018  -7.056  1.00 40.88           C  
ATOM    319  CD2 HIS A  18      16.236  20.912  -6.466  1.00 40.88           C  
ATOM    320  HD2 HIS A  18      16.429  20.959  -5.405  1.00 40.88           H  
ATOM    321  ND1 HIS A  18      15.201  20.911  -8.414  1.00 40.88           N  
ATOM    322  HD1 HIS A  18      14.480  20.957  -9.120  1.00 40.88           H  
ATOM    323  CE1 HIS A  18      16.514  20.739  -8.636  1.00 40.88           C  
ATOM    324  HE1 HIS A  18      16.965  20.624  -9.610  1.00 40.88           H  
ATOM    325  NE2 HIS A  18      17.193  20.731  -7.475  1.00 40.88           N  
ATOM    326  N   HIS A  19      11.024  23.127  -5.326  1.00 38.16           N  
ATOM    327  H   HIS A  19      11.578  23.294  -4.498  1.00 38.16           H  
ATOM    328  CA  HIS A  19       9.588  23.424  -5.255  1.00 38.16           C  
ATOM    329  HA  HIS A  19       9.044  22.635  -5.775  1.00 38.16           H  
ATOM    330  C   HIS A  19       9.223  24.736  -5.972  1.00 38.16           C  
ATOM    331  CB  HIS A  19       9.123  23.437  -3.789  1.00 38.16           C  
ATOM    332  HB2 HIS A  19       9.794  24.044  -3.182  1.00 38.16           H  
ATOM    333  HB3 HIS A  19       8.138  23.901  -3.744  1.00 38.16           H  
ATOM    334  O   HIS A  19       8.183  24.791  -6.628  1.00 38.16           O  
ATOM    335  CG  HIS A  19       8.998  22.058  -3.193  1.00 38.16           C  
ATOM    336  CD2 HIS A  19       9.708  21.533  -2.147  1.00 38.16           C  
ATOM    337  HD2 HIS A  19      10.482  22.040  -1.590  1.00 38.16           H  
ATOM    338  ND1 HIS A  19       8.089  21.104  -3.581  1.00 38.16           N  
ATOM    339  HD1 HIS A  19       7.372  21.225  -4.283  1.00 38.16           H  
ATOM    340  CE1 HIS A  19       8.252  20.029  -2.793  1.00 38.16           C  
ATOM    341  HE1 HIS A  19       7.654  19.130  -2.839  1.00 38.16           H  
ATOM    342  NE2 HIS A  19       9.239  20.236  -1.909  1.00 38.16           N  
ATOM    343  N   ALA A  20      10.100  25.746  -5.923  1.00 34.06           N  
ATOM    344  H   ALA A  20      10.886  25.661  -5.294  1.00 34.06           H  
ATOM    345  CA  ALA A  20       9.880  27.065  -6.530  1.00 34.06           C  
ATOM    346  HA  ALA A  20       8.998  27.521  -6.080  1.00 34.06           H  
ATOM    347  C   ALA A  20       9.659  27.025  -8.058  1.00 34.06           C  
ATOM    348  CB  ALA A  20      11.094  27.935  -6.184  1.00 34.06           C  
ATOM    349  HB1 ALA A  20      11.995  27.540  -6.655  1.00 34.06           H  
ATOM    350  HB2 ALA A  20      10.918  28.953  -6.531  1.00 34.06           H  
ATOM    351  HB3 ALA A  20      11.229  27.968  -5.103  1.00 34.06           H  
ATOM    352  O   ALA A  20       8.916  27.830  -8.615  1.00 34.06           O  
ATOM    353  N   ALA A  21      10.257  26.056  -8.762  1.00 35.28           N  
ATOM    354  H   ALA A  21      10.837  25.391  -8.271  1.00 35.28           H  
ATOM    355  CA  ALA A  21      10.157  25.978 -10.222  1.00 35.28           C  
ATOM    356  HA  ALA A  21      10.284  26.985 -10.620  1.00 35.28           H  
ATOM    357  C   ALA A  21       8.788  25.485 -10.742  1.00 35.28           C  
ATOM    358  CB  ALA A  21      11.321  25.129 -10.744  1.00 35.28           C  
ATOM    359  HB1 ALA A  21      11.302  25.117 -11.834  1.00 35.28           H  
ATOM    360  HB2 ALA A  21      11.228  24.107 -10.374  1.00 35.28           H  
ATOM    361  HB3 ALA A  21      12.268  25.552 -10.410  1.00 35.28           H  
ATOM    362  O   ALA A  21       8.528  25.597 -11.937  1.00 35.28           O  
ATOM    363  N   ALA A  22       7.906  24.958  -9.883  1.00 34.31           N  
ATOM    364  H   ALA A  22       8.150  24.917  -8.904  1.00 34.31           H  
ATOM    365  CA  ALA A  22       6.604  24.417 -10.294  1.00 34.31           C  
ATOM    366  HA  ALA A  22       6.578  24.338 -11.381  1.00 34.31           H  
ATOM    367  C   ALA A  22       5.399  25.310  -9.923  1.00 34.31           C  
ATOM    368  CB  ALA A  22       6.487  22.989  -9.748  1.00 34.31           C  
ATOM    369  HB1 ALA A  22       7.306  22.379 -10.131  1.00 34.31           H  
ATOM    370  HB2 ALA A  22       5.541  22.551 -10.065  1.00 34.31           H  
ATOM    371  HB3 ALA A  22       6.526  23.006  -8.659  1.00 34.31           H  
ATOM    372  O   ALA A  22       4.261  24.942 -10.202  1.00 34.31           O  
ATOM    373  N   GLY A  23       5.628  26.475  -9.305  1.00 29.31           N  
ATOM    374  H   GLY A  23       6.587  26.734  -9.121  1.00 29.31           H  
ATOM    375  CA  GLY A  23       4.581  27.335  -8.736  1.00 29.31           C  
ATOM    376  HA2 GLY A  23       4.952  27.748  -7.797  1.00 29.31           H  
ATOM    377  HA3 GLY A  23       3.706  26.729  -8.503  1.00 29.31           H  
ATOM    378  C   GLY A  23       4.104  28.513  -9.596  1.00 29.31           C  
ATOM    379  O   GLY A  23       3.568  29.467  -9.037  1.00 29.31           O  
ATOM    380  N   SER A  24       4.297  28.513 -10.921  1.00 32.47           N  
ATOM    381  H   SER A  24       4.681  27.687 -11.358  1.00 32.47           H  
ATOM    382  CA  SER A  24       3.772  29.604 -11.762  1.00 32.47           C  
ATOM    383  HA  SER A  24       3.957  30.545 -11.243  1.00 32.47           H  
ATOM    384  C   SER A  24       2.256  29.466 -11.957  1.00 32.47           C  
ATOM    385  CB  SER A  24       4.508  29.702 -13.098  1.00 32.47           C  
ATOM    386  HB2 SER A  24       5.566  29.901 -12.927  1.00 32.47           H  
ATOM    387  HB3 SER A  24       4.404  28.757 -13.631  1.00 32.47           H  
ATOM    388  O   SER A  24       1.763  28.474 -12.495  1.00 32.47           O  
ATOM    389  OG  SER A  24       3.944  30.734 -13.884  1.00 32.47           O  
ATOM    390  HG  SER A  24       4.331  31.588 -13.680  1.00 32.47           H  
ATOM    391  N   ALA A  25       1.524  30.483 -11.501  1.00 37.41           N  
ATOM    392  H   ALA A  25       2.023  31.253 -11.080  1.00 37.41           H  
ATOM    393  CA  ALA A  25       0.066  30.569 -11.456  1.00 37.41           C  
ATOM    394  HA  ALA A  25      -0.306  29.620 -11.069  1.00 37.41           H  
ATOM    395  C   ALA A  25      -0.631  30.775 -12.823  1.00 37.41           C  
ATOM    396  CB  ALA A  25      -0.295  31.662 -10.439  1.00 37.41           C  
ATOM    397  HB1 ALA A  25       0.180  31.455  -9.480  1.00 37.41           H  
ATOM    398  HB2 ALA A  25      -1.375  31.690 -10.299  1.00 37.41           H  
ATOM    399  HB3 ALA A  25       0.034  32.633 -10.809  1.00 37.41           H  
ATOM    400  O   ALA A  25      -1.840  30.987 -12.851  1.00 37.41           O  
ATOM    401  N   ASP A  26       0.066  30.631 -13.954  1.00 34.88           N  
ATOM    402  H   ASP A  26       1.063  30.481 -13.888  1.00 34.88           H  
ATOM    403  CA  ASP A  26      -0.502  30.905 -15.288  1.00 34.88           C  
ATOM    404  HA  ASP A  26      -1.358  31.568 -15.166  1.00 34.88           H  
ATOM    405  C   ASP A  26      -1.072  29.663 -16.010  1.00 34.88           C  
ATOM    406  CB  ASP A  26       0.521  31.686 -16.129  1.00 34.88           C  
ATOM    407  HB2 ASP A  26       1.463  31.137 -16.146  1.00 34.88           H  
ATOM    408  HB3 ASP A  26       0.157  31.761 -17.153  1.00 34.88           H  
ATOM    409  O   ASP A  26      -1.560  29.743 -17.137  1.00 34.88           O  
ATOM    410  CG  ASP A  26       0.758  33.115 -15.615  1.00 34.88           C  
ATOM    411  OD1 ASP A  26      -0.122  33.652 -14.906  1.00 34.88           O  
ATOM    412  OD2 ASP A  26       1.836  33.661 -15.936  1.00 34.88           O  
ATOM    413  N   GLY A  27      -1.081  28.491 -15.363  1.00 33.31           N  
ATOM    414  H   GLY A  27      -0.639  28.463 -14.455  1.00 33.31           H  
ATOM    415  CA  GLY A  27      -1.633  27.257 -15.947  1.00 33.31           C  
ATOM    416  HA2 GLY A  27      -1.226  26.407 -15.400  1.00 33.31           H  
ATOM    417  HA3 GLY A  27      -1.307  27.178 -16.984  1.00 33.31           H  
ATOM    418  C   GLY A  27      -3.166  27.139 -15.921  1.00 33.31           C  
ATOM    419  O   GLY A  27      -3.727  26.309 -16.640  1.00 33.31           O  
ATOM    420  N   PHE A  28      -3.855  27.946 -15.105  1.00 33.50           N  
ATOM    421  H   PHE A  28      -3.343  28.646 -14.587  1.00 33.50           H  
ATOM    422  CA  PHE A  28      -5.300  27.808 -14.857  1.00 33.50           C  
ATOM    423  HA  PHE A  28      -5.514  26.747 -14.726  1.00 33.50           H  
ATOM    424  C   PHE A  28      -6.174  28.270 -16.039  1.00 33.50           C  
ATOM    425  CB  PHE A  28      -5.672  28.528 -13.544  1.00 33.50           C  
ATOM    426  HB2 PHE A  28      -4.788  28.993 -13.107  1.00 33.50           H  
ATOM    427  HB3 PHE A  28      -6.368  29.338 -13.760  1.00 33.50           H  
ATOM    428  O   PHE A  28      -7.234  27.696 -16.284  1.00 33.50           O  
ATOM    429  CG  PHE A  28      -6.294  27.613 -12.503  1.00 33.50           C  
ATOM    430  CD1 PHE A  28      -7.689  27.434 -12.460  1.00 33.50           C  
ATOM    431  HD1 PHE A  28      -8.317  27.952 -13.170  1.00 33.50           H  
ATOM    432  CD2 PHE A  28      -5.477  26.929 -11.582  1.00 33.50           C  
ATOM    433  HD2 PHE A  28      -4.406  27.064 -11.611  1.00 33.50           H  
ATOM    434  CE1 PHE A  28      -8.265  26.583 -11.499  1.00 33.50           C  
ATOM    435  HE1 PHE A  28      -9.337  26.455 -11.471  1.00 33.50           H  
ATOM    436  CE2 PHE A  28      -6.051  26.075 -10.622  1.00 33.50           C  
ATOM    437  HE2 PHE A  28      -5.418  25.558  -9.917  1.00 33.50           H  
ATOM    438  CZ  PHE A  28      -7.446  25.904 -10.579  1.00 33.50           C  
ATOM    439  HZ  PHE A  28      -7.888  25.251  -9.840  1.00 33.50           H  
ATOM    440  N   GLU A  29      -5.716  29.255 -16.814  1.00 32.66           N  
ATOM    441  H   GLU A  29      -4.848  29.701 -16.554  1.00 32.66           H  
ATOM    442  CA  GLU A  29      -6.479  29.843 -17.928  1.00 32.66           C  
ATOM    443  HA  GLU A  29      -7.538  29.886 -17.674  1.00 32.66           H  
ATOM    444  C   GLU A  29      -6.370  29.019 -19.223  1.00 32.66           C  
ATOM    445  CB  GLU A  29      -5.985  31.284 -18.137  1.00 32.66           C  
ATOM    446  HB2 GLU A  29      -6.149  31.583 -19.173  1.00 32.66           H  
ATOM    447  HB3 GLU A  29      -4.906  31.307 -17.979  1.00 32.66           H  
ATOM    448  O   GLU A  29      -7.355  28.820 -19.940  1.00 32.66           O  
ATOM    449  CG  GLU A  29      -6.647  32.296 -17.179  1.00 32.66           C  
ATOM    450  HG2 GLU A  29      -5.966  33.139 -17.063  1.00 32.66           H  
ATOM    451  HG3 GLU A  29      -6.765  31.838 -16.196  1.00 32.66           H  
ATOM    452  CD  GLU A  29      -7.993  32.841 -17.689  1.00 32.66           C  
ATOM    453  OE1 GLU A  29      -8.902  33.031 -16.850  1.00 32.66           O  
ATOM    454  OE2 GLU A  29      -8.111  33.064 -18.915  1.00 32.66           O  
ATOM    455  N   HIS A  30      -5.198  28.447 -19.520  1.00 37.03           N  
ATOM    456  H   HIS A  30      -4.411  28.617 -18.911  1.00 37.03           H  
ATOM    457  CA  HIS A  30      -4.982  27.818 -20.827  1.00 37.03           C  
ATOM    458  HA  HIS A  30      -5.476  28.454 -21.562  1.00 37.03           H  
ATOM    459  C   HIS A  30      -5.644  26.439 -20.988  1.00 37.03           C  
ATOM    460  CB  HIS A  30      -3.485  27.810 -21.171  1.00 37.03           C  
ATOM    461  HB2 HIS A  30      -3.169  26.799 -21.430  1.00 37.03           H  
ATOM    462  HB3 HIS A  30      -2.892  28.131 -20.315  1.00 37.03           H  
ATOM    463  O   HIS A  30      -5.927  26.023 -22.116  1.00 37.03           O  
ATOM    464  CG  HIS A  30      -3.192  28.715 -22.340  1.00 37.03           C  
ATOM    465  CD2 HIS A  30      -2.578  29.939 -22.305  1.00 37.03           C  
ATOM    466  HD2 HIS A  30      -2.182  30.429 -21.427  1.00 37.03           H  
ATOM    467  ND1 HIS A  30      -3.583  28.492 -23.640  1.00 37.03           N  
ATOM    468  HD1 HIS A  30      -4.110  27.695 -23.967  1.00 37.03           H  
ATOM    469  CE1 HIS A  30      -3.205  29.551 -24.375  1.00 37.03           C  
ATOM    470  HE1 HIS A  30      -3.385  29.674 -25.432  1.00 37.03           H  
ATOM    471  NE2 HIS A  30      -2.582  30.454 -23.607  1.00 37.03           N  
ATOM    472  N   MET A  31      -5.935  25.728 -19.892  1.00 41.47           N  
ATOM    473  H   MET A  31      -5.690  26.114 -18.991  1.00 41.47           H  
ATOM    474  CA  MET A  31      -6.508  24.378 -19.974  1.00 41.47           C  
ATOM    475  HA  MET A  31      -6.130  23.925 -20.891  1.00 41.47           H  
ATOM    476  C   MET A  31      -8.040  24.387 -20.106  1.00 41.47           C  
ATOM    477  CB  MET A  31      -5.989  23.518 -18.812  1.00 41.47           C  
ATOM    478  HB2 MET A  31      -6.633  23.633 -17.940  1.00 41.47           H  
ATOM    479  HB3 MET A  31      -4.985  23.849 -18.545  1.00 41.47           H  
ATOM    480  O   MET A  31      -8.588  23.565 -20.841  1.00 41.47           O  
ATOM    481  CG  MET A  31      -5.909  22.039 -19.219  1.00 41.47           C  
ATOM    482  HG2 MET A  31      -6.918  21.687 -19.432  1.00 41.47           H  
ATOM    483  HG3 MET A  31      -5.324  21.954 -20.135  1.00 41.47           H  
ATOM    484  SD  MET A  31      -5.175  20.932 -17.980  1.00 41.47           S  
ATOM    485  CE  MET A  31      -3.437  21.459 -18.010  1.00 41.47           C  
ATOM    486  HE1 MET A  31      -2.854  20.818 -17.348  1.00 41.47           H  
ATOM    487  HE2 MET A  31      -3.354  22.489 -17.665  1.00 41.47           H  
ATOM    488  HE3 MET A  31      -3.045  21.380 -19.024  1.00 41.47           H  
ATOM    489  N   ILE A  32      -8.740  25.357 -19.498  1.00 40.53           N  
ATOM    490  H   ILE A  32      -8.245  26.039 -18.941  1.00 40.53           H  
ATOM    491  CA  ILE A  32     -10.200  25.508 -19.661  1.00 40.53           C  
ATOM    492  HA  ILE A  32     -10.662  24.536 -19.491  1.00 40.53           H  
ATOM    493  C   ILE A  32     -10.549  25.891 -21.110  1.00 40.53           C  
ATOM    494  CB  ILE A  32     -10.779  26.487 -18.605  1.00 40.53           C  
ATOM    495  HB  ILE A  32     -10.204  27.413 -18.632  1.00 40.53           H  
ATOM    496  O   ILE A  32     -11.509  25.356 -21.672  1.00 40.53           O  
ATOM    497  CG1 ILE A  32     -10.640  25.852 -17.198  1.00 40.53           C  
ATOM    498 HG12 ILE A  32      -9.582  25.684 -16.994  1.00 40.53           H  
ATOM    499 HG13 ILE A  32     -11.140  24.883 -17.189  1.00 40.53           H  
ATOM    500  CG2 ILE A  32     -12.253  26.833 -18.901  1.00 40.53           C  
ATOM    501 HG21 ILE A  32     -12.865  25.931 -18.880  1.00 40.53           H  
ATOM    502 HG22 ILE A  32     -12.347  27.312 -19.875  1.00 40.53           H  
ATOM    503 HG23 ILE A  32     -12.628  27.547 -18.168  1.00 40.53           H  
ATOM    504  CD1 ILE A  32     -11.197  26.690 -16.040  1.00 40.53           C  
ATOM    505 HD11 ILE A  32     -10.785  27.698 -16.082  1.00 40.53           H  
ATOM    506 HD12 ILE A  32     -12.285  26.733 -16.084  1.00 40.53           H  
ATOM    507 HD13 ILE A  32     -10.909  26.231 -15.094  1.00 40.53           H  
ATOM    508  N   LEU A  33      -9.736  26.727 -21.768  1.00 34.50           N  
ATOM    509  H   LEU A  33      -8.986  27.175 -21.262  1.00 34.50           H  
ATOM    510  CA  LEU A  33      -9.996  27.134 -23.155  1.00 34.50           C  
ATOM    511  HA  LEU A  33     -11.060  27.355 -23.229  1.00 34.50           H  
ATOM    512  C   LEU A  33      -9.724  26.025 -24.190  1.00 34.50           C  
ATOM    513  CB  LEU A  33      -9.206  28.417 -23.484  1.00 34.50           C  
ATOM    514  HB2 LEU A  33      -8.536  28.210 -24.319  1.00 34.50           H  
ATOM    515  HB3 LEU A  33      -8.582  28.722 -22.644  1.00 34.50           H  
ATOM    516  O   LEU A  33     -10.414  25.946 -25.213  1.00 34.50           O  
ATOM    517  CG  LEU A  33     -10.141  29.577 -23.873  1.00 34.50           C  
ATOM    518  HG  LEU A  33     -10.959  29.194 -24.484  1.00 34.50           H  
ATOM    519  CD1 LEU A  33     -10.718  30.258 -22.633  1.00 34.50           C  
ATOM    520 HD11 LEU A  33      -9.916  30.677 -22.026  1.00 34.50           H  
ATOM    521 HD12 LEU A  33     -11.390  31.065 -22.929  1.00 34.50           H  
ATOM    522 HD13 LEU A  33     -11.273  29.539 -22.031  1.00 34.50           H  
ATOM    523  CD2 LEU A  33      -9.393  30.611 -24.709  1.00 34.50           C  
ATOM    524 HD21 LEU A  33      -9.015  30.153 -25.623  1.00 34.50           H  
ATOM    525 HD22 LEU A  33      -8.560  31.015 -24.134  1.00 34.50           H  
ATOM    526 HD23 LEU A  33     -10.066  31.427 -24.973  1.00 34.50           H  
ATOM    527  N   ALA A  34      -8.765  25.129 -23.933  1.00 39.94           N  
ATOM    528  H   ALA A  34      -8.209  25.241 -23.098  1.00 39.94           H  
ATOM    529  CA  ALA A  34      -8.447  24.035 -24.855  1.00 39.94           C  
ATOM    530  HA  ALA A  34      -8.317  24.452 -25.854  1.00 39.94           H  
ATOM    531  C   ALA A  34      -9.573  22.985 -24.945  1.00 39.94           C  
ATOM    532  CB  ALA A  34      -7.115  23.411 -24.427  1.00 39.94           C  
ATOM    533  HB1 ALA A  34      -6.336  24.173 -24.412  1.00 39.94           H  
ATOM    534  HB2 ALA A  34      -6.832  22.627 -25.129  1.00 39.94           H  
ATOM    535  HB3 ALA A  34      -7.209  22.982 -23.429  1.00 39.94           H  
ATOM    536  O   ALA A  34      -9.767  22.360 -25.992  1.00 39.94           O  
ATOM    537  N   HIS A  35     -10.363  22.815 -23.879  1.00 36.75           N  
ATOM    538  H   HIS A  35     -10.154  23.330 -23.035  1.00 36.75           H  
ATOM    539  CA  HIS A  35     -11.486  21.875 -23.872  1.00 36.75           C  
ATOM    540  HA  HIS A  35     -11.178  20.979 -24.411  1.00 36.75           H  
ATOM    541  C   HIS A  35     -12.725  22.382 -24.619  1.00 36.75           C  
ATOM    542  CB  HIS A  35     -11.795  21.453 -22.432  1.00 36.75           C  
ATOM    543  HB2 HIS A  35     -12.739  20.910 -22.414  1.00 36.75           H  
ATOM    544  HB3 HIS A  35     -11.897  22.337 -21.803  1.00 36.75           H  
ATOM    545  O   HIS A  35     -13.527  21.564 -25.066  1.00 36.75           O  
ATOM    546  CG  HIS A  35     -10.726  20.547 -21.877  1.00 36.75           C  
ATOM    547  CD2 HIS A  35      -9.956  20.758 -20.765  1.00 36.75           C  
ATOM    548  HD2 HIS A  35     -10.009  21.611 -20.105  1.00 36.75           H  
ATOM    549  ND1 HIS A  35     -10.321  19.351 -22.429  1.00 36.75           N  
ATOM    550  HD1 HIS A  35     -10.711  18.917 -23.253  1.00 36.75           H  
ATOM    551  CE1 HIS A  35      -9.327  18.858 -21.672  1.00 36.75           C  
ATOM    552  HE1 HIS A  35      -8.802  17.931 -21.848  1.00 36.75           H  
ATOM    553  NE2 HIS A  35      -9.077  19.676 -20.644  1.00 36.75           N  
ATOM    554  N   LEU A  36     -12.858  23.694 -24.840  1.00 37.25           N  
ATOM    555  H   LEU A  36     -12.175  24.325 -24.446  1.00 37.25           H  
ATOM    556  CA  LEU A  36     -13.994  24.260 -25.577  1.00 37.25           C  
ATOM    557  HA  LEU A  36     -14.848  23.595 -25.453  1.00 37.25           H  
ATOM    558  C   LEU A  36     -13.788  24.320 -27.099  1.00 37.25           C  
ATOM    559  CB  LEU A  36     -14.369  25.622 -24.965  1.00 37.25           C  
ATOM    560  HB2 LEU A  36     -15.021  26.162 -25.652  1.00 37.25           H  
ATOM    561  HB3 LEU A  36     -13.461  26.211 -24.837  1.00 37.25           H  
ATOM    562  O   LEU A  36     -14.747  24.563 -27.827  1.00 37.25           O  
ATOM    563  CG  LEU A  36     -15.095  25.489 -23.610  1.00 37.25           C  
ATOM    564  HG  LEU A  36     -14.524  24.834 -22.951  1.00 37.25           H  
ATOM    565  CD1 LEU A  36     -15.206  26.858 -22.942  1.00 37.25           C  
ATOM    566 HD11 LEU A  36     -14.213  27.291 -22.825  1.00 37.25           H  
ATOM    567 HD12 LEU A  36     -15.824  27.526 -23.541  1.00 37.25           H  
ATOM    568 HD13 LEU A  36     -15.647  26.748 -21.950  1.00 37.25           H  
ATOM    569  CD2 LEU A  36     -16.514  24.928 -23.766  1.00 37.25           C  
ATOM    570 HD21 LEU A  36     -17.082  25.540 -24.466  1.00 37.25           H  
ATOM    571 HD22 LEU A  36     -16.484  23.898 -24.123  1.00 37.25           H  
ATOM    572 HD23 LEU A  36     -17.017  24.936 -22.799  1.00 37.25           H  
ATOM    573  N   THR A  37     -12.585  24.049 -27.615  1.00 33.69           N  
ATOM    574  H   THR A  37     -11.814  23.885 -26.983  1.00 33.69           H  
ATOM    575  CA  THR A  37     -12.294  24.211 -29.056  1.00 33.69           C  
ATOM    576  HA  THR A  37     -13.199  24.556 -29.555  1.00 33.69           H  
ATOM    577  C   THR A  37     -11.957  22.925 -29.813  1.00 33.69           C  
ATOM    578  CB  THR A  37     -11.267  25.323 -29.298  1.00 33.69           C  
ATOM    579  HB  THR A  37     -10.939  25.299 -30.337  1.00 33.69           H  
ATOM    580  O   THR A  37     -11.761  22.963 -31.030  1.00 33.69           O  
ATOM    581  CG2 THR A  37     -11.874  26.698 -29.017  1.00 33.69           C  
ATOM    582 HG21 THR A  37     -12.736  26.863 -29.663  1.00 33.69           H  
ATOM    583 HG22 THR A  37     -12.187  26.774 -27.976  1.00 33.69           H  
ATOM    584 HG23 THR A  37     -11.131  27.470 -29.220  1.00 33.69           H  
ATOM    585  OG1 THR A  37     -10.151  25.161 -28.456  1.00 33.69           O  
ATOM    586  HG1 THR A  37     -10.308  25.656 -27.649  1.00 33.69           H  
ATOM    587  N   ARG A  38     -12.001  21.743 -29.181  1.00 31.59           N  
ATOM    588  H   ARG A  38     -12.200  21.734 -28.191  1.00 31.59           H  
ATOM    589  CA  ARG A  38     -11.809  20.477 -29.909  1.00 31.59           C  
ATOM    590  HA  ARG A  38     -11.125  20.685 -30.731  1.00 31.59           H  
ATOM    591  C   ARG A  38     -13.116  20.003 -30.564  1.00 31.59           C  
ATOM    592  CB  ARG A  38     -11.089  19.443 -29.024  1.00 31.59           C  
ATOM    593  HB2 ARG A  38     -10.300  19.945 -28.464  1.00 31.59           H  
ATOM    594  HB3 ARG A  38     -11.790  19.004 -28.314  1.00 31.59           H  
ATOM    595  O   ARG A  38     -13.851  19.188 -30.014  1.00 31.59           O  
ATOM    596  CG  ARG A  38     -10.447  18.346 -29.892  1.00 31.59           C  
ATOM    597  HG2 ARG A  38     -11.247  17.808 -30.401  1.00 31.59           H  
ATOM    598  HG3 ARG A  38      -9.808  18.794 -30.652  1.00 31.59           H  
ATOM    599  CD  ARG A  38      -9.631  17.325 -29.083  1.00 31.59           C  
ATOM    600  HD2 ARG A  38      -9.595  16.408 -29.671  1.00 31.59           H  
ATOM    601  HD3 ARG A  38     -10.149  17.110 -28.149  1.00 31.59           H  
ATOM    602  NE  ARG A  38      -8.245  17.769 -28.805  1.00 31.59           N  
ATOM    603  HE  ARG A  38      -8.070  18.763 -28.830  1.00 31.59           H  
ATOM    604  NH1 ARG A  38      -7.342  15.690 -28.398  1.00 31.59           N  
ATOM    605 HH11 ARG A  38      -6.540  15.123 -28.164  1.00 31.59           H  
ATOM    606 HH12 ARG A  38      -8.255  15.274 -28.513  1.00 31.59           H  
ATOM    607  NH2 ARG A  38      -6.028  17.483 -28.318  1.00 31.59           N  
ATOM    608 HH21 ARG A  38      -5.877  18.480 -28.366  1.00 31.59           H  
ATOM    609 HH22 ARG A  38      -5.251  16.887 -28.067  1.00 31.59           H  
ATOM    610  CZ  ARG A  38      -7.217  16.984 -28.511  1.00 31.59           C  
ATOM    611  N   ARG A  39     -13.377  20.487 -31.787  1.00 29.81           N  
ATOM    612  H   ARG A  39     -12.766  21.222 -32.113  1.00 29.81           H  
ATOM    613  CA  ARG A  39     -14.309  19.848 -32.734  1.00 29.81           C  
ATOM    614  HA  ARG A  39     -15.311  19.864 -32.303  1.00 29.81           H  
ATOM    615  C   ARG A  39     -13.900  18.382 -32.919  1.00 29.81           C  
ATOM    616  CB  ARG A  39     -14.324  20.579 -34.092  1.00 29.81           C  
ATOM    617  HB2 ARG A  39     -13.300  20.777 -34.410  1.00 29.81           H  
ATOM    618  HB3 ARG A  39     -14.783  19.921 -34.829  1.00 29.81           H  
ATOM    619  O   ARG A  39     -12.767  18.088 -33.294  1.00 29.81           O  
ATOM    620  CG  ARG A  39     -15.123  21.893 -34.069  1.00 29.81           C  
ATOM    621  HG2 ARG A  39     -16.138  21.686 -33.726  1.00 29.81           H  
ATOM    622  HG3 ARG A  39     -14.653  22.593 -33.378  1.00 29.81           H  
ATOM    623  CD  ARG A  39     -15.183  22.518 -35.472  1.00 29.81           C  
ATOM    624  HD2 ARG A  39     -15.595  21.784 -36.164  1.00 29.81           H  
ATOM    625  HD3 ARG A  39     -14.169  22.766 -35.785  1.00 29.81           H  
ATOM    626  NE  ARG A  39     -16.021  23.735 -35.500  1.00 29.81           N  
ATOM    627  HE  ARG A  39     -16.425  24.029 -34.622  1.00 29.81           H  
ATOM    628  NH1 ARG A  39     -15.783  24.231 -37.734  1.00 29.81           N  
ATOM    629 HH11 ARG A  39     -15.975  24.839 -38.518  1.00 29.81           H  
ATOM    630 HH12 ARG A  39     -15.166  23.438 -37.841  1.00 29.81           H  
ATOM    631  NH2 ARG A  39     -17.040  25.544 -36.444  1.00 29.81           N  
ATOM    632 HH21 ARG A  39     -17.431  25.802 -35.549  1.00 29.81           H  
ATOM    633 HH22 ARG A  39     -17.223  26.131 -37.246  1.00 29.81           H  
ATOM    634  CZ  ARG A  39     -16.277  24.493 -36.555  1.00 29.81           C  
ATOM    635  N   PHE A  40     -14.830  17.475 -32.640  1.00 37.22           N  
ATOM    636  H   PHE A  40     -15.708  17.802 -32.262  1.00 37.22           H  
ATOM    637  CA  PHE A  40     -14.673  16.034 -32.805  1.00 37.22           C  
ATOM    638  HA  PHE A  40     -13.829  15.693 -32.205  1.00 37.22           H  
ATOM    639  C   PHE A  40     -14.403  15.678 -34.275  1.00 37.22           C  
ATOM    640  CB  PHE A  40     -15.948  15.336 -32.298  1.00 37.22           C  
ATOM    641  HB2 PHE A  40     -15.937  14.304 -32.649  1.00 37.22           H  
ATOM    642  HB3 PHE A  40     -16.824  15.809 -32.741  1.00 37.22           H  
ATOM    643  O   PHE A  40     -15.313  15.663 -35.100  1.00 37.22           O  
ATOM    644  CG  PHE A  40     -16.102  15.308 -30.788  1.00 37.22           C  
ATOM    645  CD1 PHE A  40     -15.561  14.234 -30.056  1.00 37.22           C  
ATOM    646  HD1 PHE A  40     -15.036  13.439 -30.567  1.00 37.22           H  
ATOM    647  CD2 PHE A  40     -16.796  16.331 -30.112  1.00 37.22           C  
ATOM    648  HD2 PHE A  40     -17.226  17.156 -30.660  1.00 37.22           H  
ATOM    649  CE1 PHE A  40     -15.710  14.181 -28.659  1.00 37.22           C  
ATOM    650  HE1 PHE A  40     -15.299  13.354 -28.100  1.00 37.22           H  
ATOM    651  CE2 PHE A  40     -16.939  16.281 -28.713  1.00 37.22           C  
ATOM    652  HE2 PHE A  40     -17.467  17.068 -28.195  1.00 37.22           H  
ATOM    653  CZ  PHE A  40     -16.397  15.206 -27.988  1.00 37.22           C  
ATOM    654  HZ  PHE A  40     -16.513  15.169 -26.914  1.00 37.22           H  
ATOM    655  N   ALA A  41     -13.155  15.346 -34.608  1.00 31.11           N  
ATOM    656  H   ALA A  41     -12.417  15.489 -33.934  1.00 31.11           H  
ATOM    657  CA  ALA A  41     -12.844  14.599 -35.821  1.00 31.11           C  
ATOM    658  HA  ALA A  41     -13.485  14.942 -36.633  1.00 31.11           H  
ATOM    659  C   ALA A  41     -13.151  13.118 -35.555  1.00 31.11           C  
ATOM    660  CB  ALA A  41     -11.394  14.869 -36.236  1.00 31.11           C  
ATOM    661  HB1 ALA A  41     -11.165  14.317 -37.147  1.00 31.11           H  
ATOM    662  HB2 ALA A  41     -11.255  15.934 -36.423  1.00 31.11           H  
ATOM    663  HB3 ALA A  41     -10.711  14.551 -35.449  1.00 31.11           H  
ATOM    664  O   ALA A  41     -12.329  12.368 -35.034  1.00 31.11           O  
ATOM    665  N   GLN A  42     -14.388  12.722 -35.841  1.00 33.50           N  
ATOM    666  H   GLN A  42     -15.032  13.420 -36.183  1.00 33.50           H  
ATOM    667  CA  GLN A  42     -14.882  11.355 -35.704  1.00 33.50           C  
ATOM    668  HA  GLN A  42     -14.630  10.992 -34.708  1.00 33.50           H  
ATOM    669  C   GLN A  42     -14.239  10.460 -36.789  1.00 33.50           C  
ATOM    670  CB  GLN A  42     -16.416  11.443 -35.818  1.00 33.50           C  
ATOM    671  HB2 GLN A  42     -16.744  12.339 -35.291  1.00 33.50           H  
ATOM    672  HB3 GLN A  42     -16.698  11.559 -36.864  1.00 33.50           H  
ATOM    673  O   GLN A  42     -14.469  10.701 -37.979  1.00 33.50           O  
ATOM    674  CG  GLN A  42     -17.189  10.267 -35.208  1.00 33.50           C  
ATOM    675  HG2 GLN A  42     -16.930   9.349 -35.735  1.00 33.50           H  
ATOM    676  HG3 GLN A  42     -16.911  10.157 -34.159  1.00 33.50           H  
ATOM    677  CD  GLN A  42     -18.704  10.479 -35.291  1.00 33.50           C  
ATOM    678  NE2 GLN A  42     -19.500   9.549 -34.816  1.00 33.50           N  
ATOM    679 HE21 GLN A  42     -20.487   9.758 -34.865  1.00 33.50           H  
ATOM    680 HE22 GLN A  42     -19.139   8.727 -34.351  1.00 33.50           H  
ATOM    681  OE1 GLN A  42     -19.207  11.469 -35.793  1.00 33.50           O  
ATOM    682  N   PRO A  43     -13.445   9.422 -36.452  1.00 37.19           N  
ATOM    683  CA  PRO A  43     -12.907   8.504 -37.447  1.00 37.19           C  
ATOM    684  HA  PRO A  43     -12.602   9.071 -38.327  1.00 37.19           H  
ATOM    685  C   PRO A  43     -13.981   7.480 -37.841  1.00 37.19           C  
ATOM    686  CB  PRO A  43     -11.656   7.858 -36.840  1.00 37.19           C  
ATOM    687  HB2 PRO A  43     -11.781   6.779 -36.760  1.00 37.19           H  
ATOM    688  HB3 PRO A  43     -10.772   8.086 -37.435  1.00 37.19           H  
ATOM    689  O   PRO A  43     -14.598   6.820 -37.005  1.00 37.19           O  
ATOM    690  CG  PRO A  43     -11.530   8.472 -35.443  1.00 37.19           C  
ATOM    691  HG2 PRO A  43     -10.790   9.271 -35.463  1.00 37.19           H  
ATOM    692  HG3 PRO A  43     -11.257   7.723 -34.699  1.00 37.19           H  
ATOM    693  CD  PRO A  43     -12.906   9.068 -35.150  1.00 37.19           C  
ATOM    694  HD2 PRO A  43     -12.798   9.931 -34.493  1.00 37.19           H  
ATOM    695  HD3 PRO A  43     -13.545   8.318 -34.686  1.00 37.19           H  
ATOM    696  N   ARG A  44     -14.189   7.345 -39.151  1.00 48.62           N  
ATOM    697  H   ARG A  44     -13.596   7.922 -39.731  1.00 48.62           H  
ATOM    698  CA  ARG A  44     -15.257   6.606 -39.848  1.00 48.62           C  
ATOM    699  HA  ARG A  44     -16.209   6.902 -39.407  1.00 48.62           H  
ATOM    700  C   ARG A  44     -15.239   5.065 -39.727  1.00 48.62           C  
ATOM    701  CB  ARG A  44     -15.238   7.066 -41.323  1.00 48.62           C  
ATOM    702  HB2 ARG A  44     -15.820   6.382 -41.940  1.00 48.62           H  
ATOM    703  HB3 ARG A  44     -14.212   7.052 -41.692  1.00 48.62           H  
ATOM    704  O   ARG A  44     -15.746   4.390 -40.617  1.00 48.62           O  
ATOM    705  CG  ARG A  44     -15.851   8.458 -41.530  1.00 48.62           C  
ATOM    706  HG2 ARG A  44     -15.372   9.193 -40.883  1.00 48.62           H  
ATOM    707  HG3 ARG A  44     -16.910   8.405 -41.278  1.00 48.62           H  
ATOM    708  CD  ARG A  44     -15.683   8.883 -42.997  1.00 48.62           C  
ATOM    709  HD2 ARG A  44     -15.659   7.996 -43.631  1.00 48.62           H  
ATOM    710  HD3 ARG A  44     -14.728   9.399 -43.096  1.00 48.62           H  
ATOM    711  NE  ARG A  44     -16.796   9.737 -43.455  1.00 48.62           N  
ATOM    712  HE  ARG A  44     -17.683   9.614 -42.988  1.00 48.62           H  
ATOM    713  NH1 ARG A  44     -15.679  10.906 -45.093  1.00 48.62           N  
ATOM    714 HH11 ARG A  44     -15.689  11.584 -45.842  1.00 48.62           H  
ATOM    715 HH12 ARG A  44     -14.809  10.470 -44.821  1.00 48.62           H  
ATOM    716  NH2 ARG A  44     -17.869  11.209 -44.820  1.00 48.62           N  
ATOM    717 HH21 ARG A  44     -18.744  11.029 -44.349  1.00 48.62           H  
ATOM    718 HH22 ARG A  44     -17.849  11.876 -45.579  1.00 48.62           H  
ATOM    719  CZ  ARG A  44     -16.773  10.610 -44.448  1.00 48.62           C  
ATOM    720  N   CYS A  45     -14.733   4.473 -38.647  1.00 46.47           N  
ATOM    721  H   CYS A  45     -14.359   5.056 -37.911  1.00 46.47           H  
ATOM    722  CA  CYS A  45     -14.663   3.003 -38.534  1.00 46.47           C  
ATOM    723  HA  CYS A  45     -14.832   2.562 -39.516  1.00 46.47           H  
ATOM    724  C   CYS A  45     -15.757   2.358 -37.662  1.00 46.47           C  
ATOM    725  CB  CYS A  45     -13.238   2.583 -38.164  1.00 46.47           C  
ATOM    726  HB2 CYS A  45     -13.217   1.513 -37.961  1.00 46.47           H  
ATOM    727  HB3 CYS A  45     -12.898   3.119 -37.278  1.00 46.47           H  
ATOM    728  O   CYS A  45     -15.985   1.157 -37.780  1.00 46.47           O  
ATOM    729  SG  CYS A  45     -12.161   2.940 -39.587  1.00 46.47           S  
ATOM    730  HG  CYS A  45     -11.026   2.464 -39.067  1.00 46.47           H  
ATOM    731  N   LEU A  46     -16.505   3.128 -36.863  1.00 45.97           N  
ATOM    732  H   LEU A  46     -16.278   4.109 -36.782  1.00 45.97           H  
ATOM    733  CA  LEU A  46     -17.554   2.576 -35.986  1.00 45.97           C  
ATOM    734  HA  LEU A  46     -17.215   1.602 -35.632  1.00 45.97           H  
ATOM    735  C   LEU A  46     -18.888   2.259 -36.690  1.00 45.97           C  
ATOM    736  CB  LEU A  46     -17.709   3.486 -34.752  1.00 45.97           C  
ATOM    737  HB2 LEU A  46     -18.757   3.531 -34.459  1.00 45.97           H  
ATOM    738  HB3 LEU A  46     -17.410   4.502 -35.009  1.00 45.97           H  
ATOM    739  O   LEU A  46     -19.639   1.417 -36.204  1.00 45.97           O  
ATOM    740  CG  LEU A  46     -16.872   2.966 -33.560  1.00 45.97           C  
ATOM    741  HG  LEU A  46     -16.071   2.322 -33.922  1.00 45.97           H  
ATOM    742  CD1 LEU A  46     -16.214   4.113 -32.798  1.00 45.97           C  
ATOM    743 HD11 LEU A  46     -15.543   4.661 -33.459  1.00 45.97           H  
ATOM    744 HD12 LEU A  46     -15.635   3.714 -31.966  1.00 45.97           H  
ATOM    745 HD13 LEU A  46     -16.976   4.789 -32.409  1.00 45.97           H  
ATOM    746  CD2 LEU A  46     -17.749   2.168 -32.594  1.00 45.97           C  
ATOM    747 HD21 LEU A  46     -17.136   1.760 -31.791  1.00 45.97           H  
ATOM    748 HD22 LEU A  46     -18.226   1.343 -33.123  1.00 45.97           H  
ATOM    749 HD23 LEU A  46     -18.519   2.808 -32.163  1.00 45.97           H  
ATOM    750  N   ASN A  47     -19.151   2.809 -37.881  1.00 42.78           N  
ATOM    751  H   ASN A  47     -18.524   3.516 -38.238  1.00 42.78           H  
ATOM    752  CA  ASN A  47     -20.398   2.519 -38.608  1.00 42.78           C  
ATOM    753  HA  ASN A  47     -21.214   2.503 -37.885  1.00 42.78           H  
ATOM    754  C   ASN A  47     -20.437   1.125 -39.259  1.00 42.78           C  
ATOM    755  CB  ASN A  47     -20.701   3.642 -39.619  1.00 42.78           C  
ATOM    756  HB2 ASN A  47     -19.806   3.895 -40.187  1.00 42.78           H  
ATOM    757  HB3 ASN A  47     -21.462   3.290 -40.316  1.00 42.78           H  
ATOM    758  O   ASN A  47     -21.511   0.666 -39.634  1.00 42.78           O  
ATOM    759  CG  ASN A  47     -21.260   4.892 -38.958  1.00 42.78           C  
ATOM    760  ND2 ASN A  47     -21.546   5.920 -39.719  1.00 42.78           N  
ATOM    761 HD21 ASN A  47     -21.522   5.842 -40.726  1.00 42.78           H  
ATOM    762 HD22 ASN A  47     -21.985   6.695 -39.243  1.00 42.78           H  
ATOM    763  OD1 ASN A  47     -21.433   4.977 -37.758  1.00 42.78           O  
ATOM    764  N   ARG A  48     -19.304   0.418 -39.381  1.00 50.56           N  
ATOM    765  H   ARG A  48     -18.446   0.814 -39.025  1.00 50.56           H  
ATOM    766  CA  ARG A  48     -19.300  -0.944 -39.951  1.00 50.56           C  
ATOM    767  HA  ARG A  48     -20.139  -1.043 -40.639  1.00 50.56           H  
ATOM    768  C   ARG A  48     -19.566  -2.036 -38.914  1.00 50.56           C  
ATOM    769  CB  ARG A  48     -18.020  -1.190 -40.763  1.00 50.56           C  
ATOM    770  HB2 ARG A  48     -17.940  -2.256 -40.975  1.00 50.56           H  
ATOM    771  HB3 ARG A  48     -17.147  -0.884 -40.186  1.00 50.56           H  
ATOM    772  O   ARG A  48     -20.177  -3.042 -39.257  1.00 50.56           O  
ATOM    773  CG  ARG A  48     -18.071  -0.431 -42.099  1.00 50.56           C  
ATOM    774  HG2 ARG A  48     -18.115   0.642 -41.912  1.00 50.56           H  
ATOM    775  HG3 ARG A  48     -18.965  -0.732 -42.645  1.00 50.56           H  
ATOM    776  CD  ARG A  48     -16.838  -0.744 -42.953  1.00 50.56           C  
ATOM    777  HD2 ARG A  48     -16.759  -1.823 -43.079  1.00 50.56           H  
ATOM    778  HD3 ARG A  48     -15.957  -0.390 -42.419  1.00 50.56           H  
ATOM    779  NE  ARG A  48     -16.932  -0.112 -44.285  1.00 50.56           N  
ATOM    780  HE  ARG A  48     -17.856  -0.047 -44.687  1.00 50.56           H  
ATOM    781  NH1 ARG A  48     -14.686   0.241 -44.640  1.00 50.56           N  
ATOM    782 HH11 ARG A  48     -13.932   0.538 -45.243  1.00 50.56           H  
ATOM    783 HH12 ARG A  48     -14.481  -0.181 -43.745  1.00 50.56           H  
ATOM    784  NH2 ARG A  48     -16.153   0.811 -46.218  1.00 50.56           N  
ATOM    785 HH21 ARG A  48     -15.381   1.087 -46.808  1.00 50.56           H  
ATOM    786 HH22 ARG A  48     -17.092   0.841 -46.588  1.00 50.56           H  
ATOM    787  CZ  ARG A  48     -15.927   0.310 -45.035  1.00 50.56           C  
ATOM    788  N   ALA A  49     -19.183  -1.831 -37.653  1.00 50.25           N  
ATOM    789  H   ALA A  49     -18.715  -0.969 -37.414  1.00 50.25           H  
ATOM    790  CA  ALA A  49     -19.380  -2.837 -36.608  1.00 50.25           C  
ATOM    791  HA  ALA A  49     -19.119  -3.816 -37.009  1.00 50.25           H  
ATOM    792  C   ALA A  49     -20.844  -2.926 -36.140  1.00 50.25           C  
ATOM    793  CB  ALA A  49     -18.416  -2.535 -35.456  1.00 50.25           C  
ATOM    794  HB1 ALA A  49     -17.388  -2.543 -35.818  1.00 50.25           H  
ATOM    795  HB2 ALA A  49     -18.522  -3.300 -34.686  1.00 50.25           H  
ATOM    796  HB3 ALA A  49     -18.641  -1.562 -35.020  1.00 50.25           H  
ATOM    797  O   ALA A  49     -21.355  -4.024 -35.940  1.00 50.25           O  
ATOM    798  N   VAL A  50     -21.544  -1.789 -36.042  1.00 49.97           N  
ATOM    799  H   VAL A  50     -21.066  -0.910 -36.179  1.00 49.97           H  
ATOM    800  CA  VAL A  50     -22.965  -1.762 -35.643  1.00 49.97           C  
ATOM    801  HA  VAL A  50     -23.097  -2.432 -34.793  1.00 49.97           H  
ATOM    802  C   VAL A  50     -23.877  -2.299 -36.752  1.00 49.97           C  
ATOM    803  CB  VAL A  50     -23.380  -0.349 -35.187  1.00 49.97           C  
ATOM    804  HB  VAL A  50     -23.238   0.348 -36.013  1.00 49.97           H  
ATOM    805  O   VAL A  50     -24.879  -2.946 -36.468  1.00 49.97           O  
ATOM    806  CG1 VAL A  50     -24.846  -0.287 -34.741  1.00 49.97           C  
ATOM    807 HG11 VAL A  50     -25.033  -1.022 -33.958  1.00 49.97           H  
ATOM    808 HG12 VAL A  50     -25.081   0.708 -34.361  1.00 49.97           H  
ATOM    809 HG13 VAL A  50     -25.510  -0.489 -35.581  1.00 49.97           H  
ATOM    810  CG2 VAL A  50     -22.517   0.112 -34.002  1.00 49.97           C  
ATOM    811 HG21 VAL A  50     -21.470   0.193 -34.297  1.00 49.97           H  
ATOM    812 HG22 VAL A  50     -22.607  -0.593 -33.176  1.00 49.97           H  
ATOM    813 HG23 VAL A  50     -22.846   1.096 -33.667  1.00 49.97           H  
ATOM    814  N   ALA A  51     -23.508  -2.125 -38.025  1.00 50.47           N  
ATOM    815  H   ALA A  51     -22.686  -1.576 -38.237  1.00 50.47           H  
ATOM    816  CA  ALA A  51     -24.248  -2.743 -39.122  1.00 50.47           C  
ATOM    817  HA  ALA A  51     -25.303  -2.491 -39.015  1.00 50.47           H  
ATOM    818  C   ALA A  51     -24.146  -4.281 -39.083  1.00 50.47           C  
ATOM    819  CB  ALA A  51     -23.749  -2.150 -40.444  1.00 50.47           C  
ATOM    820  HB1 ALA A  51     -24.322  -2.572 -41.269  1.00 50.47           H  
ATOM    821  HB2 ALA A  51     -23.882  -1.068 -40.438  1.00 50.47           H  
ATOM    822  HB3 ALA A  51     -22.694  -2.384 -40.586  1.00 50.47           H  
ATOM    823  O   ALA A  51     -25.140  -4.963 -39.311  1.00 50.47           O  
ATOM    824  N   ALA A  52     -22.985  -4.843 -38.734  1.00 52.38           N  
ATOM    825  H   ALA A  52     -22.189  -4.254 -38.534  1.00 52.38           H  
ATOM    826  CA  ALA A  52     -22.802  -6.295 -38.691  1.00 52.38           C  
ATOM    827  HA  ALA A  52     -23.182  -6.718 -39.621  1.00 52.38           H  
ATOM    828  C   ALA A  52     -23.579  -6.976 -37.545  1.00 52.38           C  
ATOM    829  CB  ALA A  52     -21.299  -6.588 -38.622  1.00 52.38           C  
ATOM    830  HB1 ALA A  52     -20.881  -6.184 -37.700  1.00 52.38           H  
ATOM    831  HB2 ALA A  52     -21.139  -7.666 -38.643  1.00 52.38           H  
ATOM    832  HB3 ALA A  52     -20.794  -6.138 -39.476  1.00 52.38           H  
ATOM    833  O   ALA A  52     -24.100  -8.076 -37.731  1.00 52.38           O  
ATOM    834  N   SER A  53     -23.713  -6.330 -36.380  1.00 51.88           N  
ATOM    835  H   SER A  53     -23.283  -5.425 -36.256  1.00 51.88           H  
ATOM    836  CA  SER A  53     -24.454  -6.901 -35.245  1.00 51.88           C  
ATOM    837  HA  SER A  53     -24.179  -7.951 -35.151  1.00 51.88           H  
ATOM    838  C   SER A  53     -25.974  -6.870 -35.438  1.00 51.88           C  
ATOM    839  CB  SER A  53     -24.052  -6.215 -33.937  1.00 51.88           C  
ATOM    840  HB2 SER A  53     -24.673  -6.599 -33.127  1.00 51.88           H  
ATOM    841  HB3 SER A  53     -23.010  -6.447 -33.719  1.00 51.88           H  
ATOM    842  O   SER A  53     -26.657  -7.800 -35.009  1.00 51.88           O  
ATOM    843  OG  SER A  53     -24.200  -4.812 -34.025  1.00 51.88           O  
ATOM    844  HG  SER A  53     -24.171  -4.445 -33.139  1.00 51.88           H  
ATOM    845  N   VAL A  54     -26.508  -5.868 -36.145  1.00 52.44           N  
ATOM    846  H   VAL A  54     -25.909  -5.102 -36.420  1.00 52.44           H  
ATOM    847  CA  VAL A  54     -27.945  -5.802 -36.468  1.00 52.44           C  
ATOM    848  HA  VAL A  54     -28.510  -6.017 -35.561  1.00 52.44           H  
ATOM    849  C   VAL A  54     -28.344  -6.886 -37.480  1.00 52.44           C  
ATOM    850  CB  VAL A  54     -28.336  -4.382 -36.924  1.00 52.44           C  
ATOM    851  HB  VAL A  54     -27.695  -4.081 -37.753  1.00 52.44           H  
ATOM    852  O   VAL A  54     -29.414  -7.480 -37.348  1.00 52.44           O  
ATOM    853  CG1 VAL A  54     -29.799  -4.286 -37.376  1.00 52.44           C  
ATOM    854 HG11 VAL A  54     -29.957  -4.885 -38.273  1.00 52.44           H  
ATOM    855 HG12 VAL A  54     -30.460  -4.646 -36.588  1.00 52.44           H  
ATOM    856 HG13 VAL A  54     -30.050  -3.252 -37.612  1.00 52.44           H  
ATOM    857  CG2 VAL A  54     -28.160  -3.384 -35.768  1.00 52.44           C  
ATOM    858 HG21 VAL A  54     -28.838  -3.633 -34.953  1.00 52.44           H  
ATOM    859 HG22 VAL A  54     -28.375  -2.374 -36.118  1.00 52.44           H  
ATOM    860 HG23 VAL A  54     -27.137  -3.406 -35.392  1.00 52.44           H  
ATOM    861  N   TRP A  55     -27.467  -7.239 -38.426  1.00 50.16           N  
ATOM    862  H   TRP A  55     -26.607  -6.718 -38.516  1.00 50.16           H  
ATOM    863  CA  TRP A  55     -27.731  -8.338 -39.365  1.00 50.16           C  
ATOM    864  HA  TRP A  55     -28.754  -8.239 -39.729  1.00 50.16           H  
ATOM    865  C   TRP A  55     -27.669  -9.728 -38.714  1.00 50.16           C  
ATOM    866  CB  TRP A  55     -26.805  -8.216 -40.580  1.00 50.16           C  
ATOM    867  HB2 TRP A  55     -25.807  -7.915 -40.262  1.00 50.16           H  
ATOM    868  HB3 TRP A  55     -26.718  -9.195 -41.052  1.00 50.16           H  
ATOM    869  O   TRP A  55     -28.453 -10.604 -39.082  1.00 50.16           O  
ATOM    870  CG  TRP A  55     -27.322  -7.269 -41.620  1.00 50.16           C  
ATOM    871  CD1 TRP A  55     -26.927  -5.992 -41.820  1.00 50.16           C  
ATOM    872  HD1 TRP A  55     -26.152  -5.489 -41.260  1.00 50.16           H  
ATOM    873  CD2 TRP A  55     -28.368  -7.512 -42.609  1.00 50.16           C  
ATOM    874  CE2 TRP A  55     -28.563  -6.318 -43.366  1.00 50.16           C  
ATOM    875  CE3 TRP A  55     -29.170  -8.623 -42.943  1.00 50.16           C  
ATOM    876  HE3 TRP A  55     -29.054  -9.543 -42.389  1.00 50.16           H  
ATOM    877  NE1 TRP A  55     -27.665  -5.421 -42.836  1.00 50.16           N  
ATOM    878  HE1 TRP A  55     -27.556  -4.464 -43.140  1.00 50.16           H  
ATOM    879  CH2 TRP A  55     -30.280  -7.352 -44.713  1.00 50.16           C  
ATOM    880  HH2 TRP A  55     -31.010  -7.305 -45.507  1.00 50.16           H  
ATOM    881  CZ2 TRP A  55     -29.502  -6.225 -44.402  1.00 50.16           C  
ATOM    882  HZ2 TRP A  55     -29.624  -5.305 -44.953  1.00 50.16           H  
ATOM    883  CZ3 TRP A  55     -30.112  -8.545 -43.986  1.00 50.16           C  
ATOM    884  HZ3 TRP A  55     -30.716  -9.407 -44.228  1.00 50.16           H  
ATOM    885  N   LEU A  56     -26.813  -9.936 -37.705  1.00 48.94           N  
ATOM    886  H   LEU A  56     -26.167  -9.202 -37.450  1.00 48.94           H  
ATOM    887  CA  LEU A  56     -26.756 -11.223 -37.002  1.00 48.94           C  
ATOM    888  HA  LEU A  56     -26.766 -12.005 -37.761  1.00 48.94           H  
ATOM    889  C   LEU A  56     -27.995 -11.465 -36.118  1.00 48.94           C  
ATOM    890  CB  LEU A  56     -25.448 -11.341 -36.192  1.00 48.94           C  
ATOM    891  HB2 LEU A  56     -25.689 -11.265 -35.132  1.00 48.94           H  
ATOM    892  HB3 LEU A  56     -24.772 -10.520 -36.428  1.00 48.94           H  
ATOM    893  O   LEU A  56     -28.489 -12.589 -36.046  1.00 48.94           O  
ATOM    894  CG  LEU A  56     -24.734 -12.681 -36.461  1.00 48.94           C  
ATOM    895  HG  LEU A  56     -25.471 -13.466 -36.628  1.00 48.94           H  
ATOM    896  CD1 LEU A  56     -23.824 -12.571 -37.687  1.00 48.94           C  
ATOM    897 HD11 LEU A  56     -23.346 -13.532 -37.877  1.00 48.94           H  
ATOM    898 HD12 LEU A  56     -23.059 -11.812 -37.524  1.00 48.94           H  
ATOM    899 HD13 LEU A  56     -24.418 -12.299 -38.560  1.00 48.94           H  
ATOM    900  CD2 LEU A  56     -23.880 -13.095 -35.265  1.00 48.94           C  
ATOM    901 HD21 LEU A  56     -24.517 -13.227 -34.390  1.00 48.94           H  
ATOM    902 HD22 LEU A  56     -23.384 -14.041 -35.478  1.00 48.94           H  
ATOM    903 HD23 LEU A  56     -23.131 -12.331 -35.057  1.00 48.94           H  
ATOM    904  N   ALA A  57     -28.540 -10.416 -35.492  1.00 48.97           N  
ATOM    905  H   ALA A  57     -28.085  -9.517 -35.562  1.00 48.97           H  
ATOM    906  CA  ALA A  57     -29.752 -10.524 -34.675  1.00 48.97           C  
ATOM    907  HA  ALA A  57     -29.634 -11.361 -33.986  1.00 48.97           H  
ATOM    908  C   ALA A  57     -31.016 -10.807 -35.516  1.00 48.97           C  
ATOM    909  CB  ALA A  57     -29.883  -9.242 -33.846  1.00 48.97           C  
ATOM    910  HB1 ALA A  57     -28.994  -9.104 -33.231  1.00 48.97           H  
ATOM    911  HB2 ALA A  57     -30.001  -8.382 -34.505  1.00 48.97           H  
ATOM    912  HB3 ALA A  57     -30.755  -9.316 -33.196  1.00 48.97           H  
ATOM    913  O   ALA A  57     -31.907 -11.546 -35.082  1.00 48.97           O  
ATOM    914  N   ALA A  58     -31.077 -10.287 -36.747  1.00 49.62           N  
ATOM    915  H   ALA A  58     -30.350  -9.653 -37.045  1.00 49.62           H  
ATOM    916  CA  ALA A  58     -32.178 -10.563 -37.669  1.00 49.62           C  
ATOM    917  HA  ALA A  58     -33.120 -10.427 -37.138  1.00 49.62           H  
ATOM    918  C   ALA A  58     -32.164 -12.013 -38.195  1.00 49.62           C  
ATOM    919  CB  ALA A  58     -32.125  -9.533 -38.802  1.00 49.62           C  
ATOM    920  HB1 ALA A  58     -31.195  -9.638 -39.361  1.00 49.62           H  
ATOM    921  HB2 ALA A  58     -32.184  -8.526 -38.391  1.00 49.62           H  
ATOM    922  HB3 ALA A  58     -32.966  -9.690 -39.478  1.00 49.62           H  
ATOM    923  O   ALA A  58     -33.222 -12.620 -38.347  1.00 49.62           O  
ATOM    924  N   ALA A  59     -30.983 -12.605 -38.413  1.00 47.84           N  
ATOM    925  H   ALA A  59     -30.140 -12.059 -38.308  1.00 47.84           H  
ATOM    926  CA  ALA A  59     -30.868 -13.969 -38.934  1.00 47.84           C  
ATOM    927  HA  ALA A  59     -31.566 -14.081 -39.764  1.00 47.84           H  
ATOM    928  C   ALA A  59     -31.229 -15.054 -37.899  1.00 47.84           C  
ATOM    929  CB  ALA A  59     -29.451 -14.152 -39.486  1.00 47.84           C  
ATOM    930  HB1 ALA A  59     -29.252 -13.402 -40.252  1.00 47.84           H  
ATOM    931  HB2 ALA A  59     -28.721 -14.047 -38.684  1.00 47.84           H  
ATOM    932  HB3 ALA A  59     -29.357 -15.144 -39.929  1.00 47.84           H  
ATOM    933  O   ALA A  59     -31.854 -16.056 -38.248  1.00 47.84           O  
ATOM    934  N   VAL A  60     -30.900 -14.856 -36.617  1.00 48.59           N  
ATOM    935  H   VAL A  60     -30.354 -14.042 -36.375  1.00 48.59           H  
ATOM    936  CA  VAL A  60     -31.210 -15.858 -35.575  1.00 48.59           C  
ATOM    937  HA  VAL A  60     -30.989 -16.846 -35.979  1.00 48.59           H  
ATOM    938  C   VAL A  60     -32.704 -15.876 -35.228  1.00 48.59           C  
ATOM    939  CB  VAL A  60     -30.306 -15.671 -34.341  1.00 48.59           C  
ATOM    940  HB  VAL A  60     -30.440 -14.665 -33.945  1.00 48.59           H  
ATOM    941  O   VAL A  60     -33.252 -16.932 -34.912  1.00 48.59           O  
ATOM    942  CG1 VAL A  60     -30.613 -16.685 -33.230  1.00 48.59           C  
ATOM    943 HG11 VAL A  60     -31.609 -16.510 -32.824  1.00 48.59           H  
ATOM    944 HG12 VAL A  60     -30.561 -17.701 -33.623  1.00 48.59           H  
ATOM    945 HG13 VAL A  60     -29.895 -16.577 -32.417  1.00 48.59           H  
ATOM    946  CG2 VAL A  60     -28.832 -15.863 -34.729  1.00 48.59           C  
ATOM    947 HG21 VAL A  60     -28.534 -15.134 -35.483  1.00 48.59           H  
ATOM    948 HG22 VAL A  60     -28.675 -16.867 -35.124  1.00 48.59           H  
ATOM    949 HG23 VAL A  60     -28.198 -15.720 -33.853  1.00 48.59           H  
ATOM    950  N   SER A  61     -33.405 -14.752 -35.398  1.00 45.69           N  
ATOM    951  H   SER A  61     -32.915 -13.919 -35.691  1.00 45.69           H  
ATOM    952  CA  SER A  61     -34.847 -14.660 -35.130  1.00 45.69           C  
ATOM    953  HA  SER A  61     -35.034 -15.034 -34.123  1.00 45.69           H  
ATOM    954  C   SER A  61     -35.706 -15.510 -36.081  1.00 45.69           C  
ATOM    955  CB  SER A  61     -35.293 -13.195 -35.164  1.00 45.69           C  
ATOM    956  HB2 SER A  61     -36.357 -13.143 -34.934  1.00 45.69           H  
ATOM    957  HB3 SER A  61     -35.126 -12.780 -36.158  1.00 45.69           H  
ATOM    958  O   SER A  61     -36.829 -15.863 -35.731  1.00 45.69           O  
ATOM    959  OG  SER A  61     -34.575 -12.438 -34.202  1.00 45.69           O  
ATOM    960  HG  SER A  61     -33.715 -12.188 -34.547  1.00 45.69           H  
ATOM    961  N   ILE A  62     -35.189 -15.904 -37.252  1.00 48.31           N  
ATOM    962  H   ILE A  62     -34.256 -15.603 -37.498  1.00 48.31           H  
ATOM    963  CA  ILE A  62     -35.951 -16.710 -38.224  1.00 48.31           C  
ATOM    964  HA  ILE A  62     -37.010 -16.507 -38.071  1.00 48.31           H  
ATOM    965  C   ILE A  62     -35.816 -18.225 -37.972  1.00 48.31           C  
ATOM    966  CB  ILE A  62     -35.643 -16.242 -39.672  1.00 48.31           C  
ATOM    967  HB  ILE A  62     -34.567 -16.295 -39.835  1.00 48.31           H  
ATOM    968  O   ILE A  62     -36.650 -18.992 -38.439  1.00 48.31           O  
ATOM    969  CG1 ILE A  62     -36.103 -14.768 -39.826  1.00 48.31           C  
ATOM    970 HG12 ILE A  62     -35.598 -14.154 -39.080  1.00 48.31           H  
ATOM    971 HG13 ILE A  62     -37.175 -14.704 -39.638  1.00 48.31           H  
ATOM    972  CG2 ILE A  62     -36.335 -17.120 -40.734  1.00 48.31           C  
ATOM    973 HG21 ILE A  62     -37.412 -17.134 -40.569  1.00 48.31           H  
ATOM    974 HG22 ILE A  62     -36.125 -16.755 -41.739  1.00 48.31           H  
ATOM    975 HG23 ILE A  62     -35.954 -18.141 -40.690  1.00 48.31           H  
ATOM    976  CD1 ILE A  62     -35.811 -14.127 -41.188  1.00 48.31           C  
ATOM    977 HD11 ILE A  62     -36.447 -14.558 -41.962  1.00 48.31           H  
ATOM    978 HD12 ILE A  62     -36.018 -13.058 -41.131  1.00 48.31           H  
ATOM    979 HD13 ILE A  62     -34.762 -14.270 -41.448  1.00 48.31           H  
ATOM    980  N   SER A  63     -34.859 -18.694 -37.162  1.00 46.62           N  
ATOM    981  H   SER A  63     -34.239 -18.043 -36.702  1.00 46.62           H  
ATOM    982  CA  SER A  63     -34.681 -20.146 -36.944  1.00 46.62           C  
ATOM    983  HA  SER A  63     -35.135 -20.681 -37.778  1.00 46.62           H  
ATOM    984  C   SER A  63     -35.375 -20.720 -35.699  1.00 46.62           C  
ATOM    985  CB  SER A  63     -33.202 -20.526 -36.994  1.00 46.62           C  
ATOM    986  HB2 SER A  63     -32.648 -19.959 -36.247  1.00 46.62           H  
ATOM    987  HB3 SER A  63     -33.089 -21.591 -36.790  1.00 46.62           H  
ATOM    988  O   SER A  63     -35.358 -21.931 -35.514  1.00 46.62           O  
ATOM    989  OG  SER A  63     -32.694 -20.254 -38.287  1.00 46.62           O  
ATOM    990  HG  SER A  63     -32.839 -19.326 -38.487  1.00 46.62           H  
ATOM    991  N   VAL A  64     -36.021 -19.904 -34.855  1.00 37.69           N  
ATOM    992  H   VAL A  64     -36.004 -18.912 -35.040  1.00 37.69           H  
ATOM    993  CA  VAL A  64     -36.674 -20.394 -33.614  1.00 37.69           C  
ATOM    994  HA  VAL A  64     -36.438 -21.453 -33.506  1.00 37.69           H  
ATOM    995  C   VAL A  64     -38.213 -20.390 -33.694  1.00 37.69           C  
ATOM    996  CB  VAL A  64     -36.057 -19.737 -32.355  1.00 37.69           C  
ATOM    997  HB  VAL A  64     -36.246 -18.664 -32.380  1.00 37.69           H  
ATOM    998  O   VAL A  64     -38.899 -20.725 -32.735  1.00 37.69           O  
ATOM    999  CG1 VAL A  64     -36.579 -20.302 -31.025  1.00 37.69           C  
ATOM   1000 HG11 VAL A  64     -37.596 -19.959 -30.839  1.00 37.69           H  
ATOM   1001 HG12 VAL A  64     -35.968 -19.947 -30.195  1.00 37.69           H  
ATOM   1002 HG13 VAL A  64     -36.558 -21.392 -31.042  1.00 37.69           H  
ATOM   1003  CG2 VAL A  64     -34.534 -19.970 -32.337  1.00 37.69           C  
ATOM   1004 HG21 VAL A  64     -34.100 -19.547 -31.431  1.00 37.69           H  
ATOM   1005 HG22 VAL A  64     -34.063 -19.475 -33.186  1.00 37.69           H  
ATOM   1006 HG23 VAL A  64     -34.316 -21.037 -32.376  1.00 37.69           H  
ATOM   1007  N   VAL A  65     -38.790 -20.135 -34.874  1.00 35.56           N  
ATOM   1008  H   VAL A  65     -38.193 -19.885 -35.649  1.00 35.56           H  
ATOM   1009  CA  VAL A  65     -40.215 -20.407 -35.161  1.00 35.56           C  
ATOM   1010  HA  VAL A  65     -40.730 -20.599 -34.220  1.00 35.56           H  
ATOM   1011  C   VAL A  65     -40.333 -21.705 -35.965  1.00 35.56           C  
ATOM   1012  CB  VAL A  65     -40.942 -19.196 -35.789  1.00 35.56           C  
ATOM   1013  HB  VAL A  65     -40.505 -18.967 -36.761  1.00 35.56           H  
ATOM   1014  O   VAL A  65     -40.821 -21.728 -37.086  1.00 35.56           O  
ATOM   1015  CG1 VAL A  65     -42.455 -19.431 -35.951  1.00 35.56           C  
ATOM   1016 HG11 VAL A  65     -42.930 -18.519 -36.311  1.00 35.56           H  
ATOM   1017 HG12 VAL A  65     -42.897 -19.711 -34.995  1.00 35.56           H  
ATOM   1018 HG13 VAL A  65     -42.657 -20.210 -36.686  1.00 35.56           H  
ATOM   1019  CG2 VAL A  65     -40.805 -17.964 -34.881  1.00 35.56           C  
ATOM   1020 HG21 VAL A  65     -39.758 -17.672 -34.800  1.00 35.56           H  
ATOM   1021 HG22 VAL A  65     -41.350 -17.123 -35.308  1.00 35.56           H  
ATOM   1022 HG23 VAL A  65     -41.193 -18.181 -33.886  1.00 35.56           H  
ATOM   1023  N   ALA A  66     -39.833 -22.806 -35.404  1.00 33.94           N  
ATOM   1024  H   ALA A  66     -39.328 -22.704 -34.536  1.00 33.94           H  
ATOM   1025  CA  ALA A  66     -40.094 -24.156 -35.906  1.00 33.94           C  
ATOM   1026  HA  ALA A  66     -41.159 -24.248 -36.116  1.00 33.94           H  
ATOM   1027  C   ALA A  66     -39.741 -25.205 -34.842  1.00 33.94           C  
ATOM   1028  CB  ALA A  66     -39.337 -24.410 -37.223  1.00 33.94           C  
ATOM   1029  HB1 ALA A  66     -39.682 -23.739 -38.009  1.00 33.94           H  
ATOM   1030  HB2 ALA A  66     -38.268 -24.258 -37.074  1.00 33.94           H  
ATOM   1031  HB3 ALA A  66     -39.505 -25.434 -37.555  1.00 33.94           H  
ATOM   1032  O   ALA A  66     -38.794 -25.964 -35.013  1.00 33.94           O  
ATOM   1033  N   GLN A  67     -40.486 -25.227 -33.731  1.00 36.31           N  
ATOM   1034  H   GLN A  67     -41.094 -24.437 -33.569  1.00 36.31           H  
ATOM   1035  CA  GLN A  67     -40.767 -26.447 -32.958  1.00 36.31           C  
ATOM   1036  HA  GLN A  67     -41.224 -27.168 -33.636  1.00 36.31           H  
ATOM   1037  C   GLN A  67     -41.817 -26.161 -31.872  1.00 36.31           C  
ATOM   1038  CB  GLN A  67     -39.481 -27.098 -32.397  1.00 36.31           C  
ATOM   1039  HB2 GLN A  67     -39.639 -27.436 -31.373  1.00 36.31           H  
ATOM   1040  HB3 GLN A  67     -38.669 -26.372 -32.384  1.00 36.31           H  
ATOM   1041  O   GLN A  67     -41.521 -25.763 -30.751  1.00 36.31           O  
ATOM   1042  CG  GLN A  67     -39.089 -28.329 -33.241  1.00 36.31           C  
ATOM   1043  HG2 GLN A  67     -39.325 -28.192 -34.296  1.00 36.31           H  
ATOM   1044  HG3 GLN A  67     -39.676 -29.183 -32.902  1.00 36.31           H  
ATOM   1045  CD  GLN A  67     -37.617 -28.686 -33.111  1.00 36.31           C  
ATOM   1046  NE2 GLN A  67     -36.803 -28.409 -34.105  1.00 36.31           N  
ATOM   1047 HE21 GLN A  67     -37.139 -27.839 -34.868  1.00 36.31           H  
ATOM   1048 HE22 GLN A  67     -35.829 -28.637 -33.964  1.00 36.31           H  
ATOM   1049  OE1 GLN A  67     -37.181 -29.221 -32.110  1.00 36.31           O  
ATOM   1050  N   ARG A  68     -43.083 -26.371 -32.245  1.00 30.25           N  
ATOM   1051  H   ARG A  68     -43.209 -26.645 -33.209  1.00 30.25           H  
ATOM   1052  CA  ARG A  68     -44.132 -26.846 -31.335  1.00 30.25           C  
ATOM   1053  HA  ARG A  68     -43.958 -26.484 -30.322  1.00 30.25           H  
ATOM   1054  C   ARG A  68     -44.031 -28.373 -31.314  1.00 30.25           C  
ATOM   1055  CB  ARG A  68     -45.522 -26.413 -31.845  1.00 30.25           C  
ATOM   1056  HB2 ARG A  68     -46.243 -27.188 -31.585  1.00 30.25           H  
ATOM   1057  HB3 ARG A  68     -45.504 -26.338 -32.933  1.00 30.25           H  
ATOM   1058  O   ARG A  68     -43.970 -28.976 -32.383  1.00 30.25           O  
ATOM   1059  CG  ARG A  68     -46.030 -25.098 -31.241  1.00 30.25           C  
ATOM   1060  HG2 ARG A  68     -46.180 -25.245 -30.172  1.00 30.25           H  
ATOM   1061  HG3 ARG A  68     -45.296 -24.306 -31.392  1.00 30.25           H  
ATOM   1062  CD  ARG A  68     -47.361 -24.704 -31.906  1.00 30.25           C  
ATOM   1063  HD2 ARG A  68     -47.950 -25.606 -32.075  1.00 30.25           H  
ATOM   1064  HD3 ARG A  68     -47.141 -24.250 -32.872  1.00 30.25           H  
ATOM   1065  NE  ARG A  68     -48.157 -23.784 -31.070  1.00 30.25           N  
ATOM   1066  HE  ARG A  68     -47.877 -23.697 -30.103  1.00 30.25           H  
ATOM   1067  NH1 ARG A  68     -49.665 -23.121 -32.676  1.00 30.25           N  
ATOM   1068 HH11 ARG A  68     -50.491 -22.602 -32.940  1.00 30.25           H  
ATOM   1069 HH12 ARG A  68     -49.154 -23.648 -33.370  1.00 30.25           H  
ATOM   1070  NH2 ARG A  68     -49.917 -22.425 -30.573  1.00 30.25           N  
ATOM   1071 HH21 ARG A  68     -50.746 -21.924 -30.858  1.00 30.25           H  
ATOM   1072 HH22 ARG A  68     -49.626 -22.394 -29.606  1.00 30.25           H  
ATOM   1073  CZ  ARG A  68     -49.236 -23.116 -31.444  1.00 30.25           C  
ATOM   1074  N   PRO A  69     -44.106 -28.984 -30.130  1.00 38.38           N  
ATOM   1075  CA  PRO A  69     -45.260 -29.833 -29.887  1.00 38.38           C  
ATOM   1076  HA  PRO A  69     -45.984 -29.710 -30.692  1.00 38.38           H  
ATOM   1077  C   PRO A  69     -45.948 -29.478 -28.567  1.00 38.38           C  
ATOM   1078  CB  PRO A  69     -44.761 -31.277 -29.932  1.00 38.38           C  
ATOM   1079  HB2 PRO A  69     -44.863 -31.664 -30.946  1.00 38.38           H  
ATOM   1080  HB3 PRO A  69     -45.300 -31.915 -29.231  1.00 38.38           H  
ATOM   1081  O   PRO A  69     -45.325 -29.199 -27.547  1.00 38.38           O  
ATOM   1082  CG  PRO A  69     -43.278 -31.182 -29.577  1.00 38.38           C  
ATOM   1083  HG2 PRO A  69     -42.680 -31.719 -30.313  1.00 38.38           H  
ATOM   1084  HG3 PRO A  69     -43.097 -31.585 -28.581  1.00 38.38           H  
ATOM   1085  CD  PRO A  69     -42.945 -29.688 -29.599  1.00 38.38           C  
ATOM   1086  HD2 PRO A  69     -42.750 -29.345 -28.583  1.00 38.38           H  
ATOM   1087  HD3 PRO A  69     -42.061 -29.511 -30.213  1.00 38.38           H  
ATOM   1088  N   ALA A  70     -47.273 -29.478 -28.634  1.00 31.16           N  
ATOM   1089  H   ALA A  70     -47.677 -29.764 -29.515  1.00 31.16           H  
ATOM   1090  CA  ALA A  70     -48.158 -29.601 -27.491  1.00 31.16           C  
ATOM   1091  HA  ALA A  70     -47.875 -28.893 -26.713  1.00 31.16           H  
ATOM   1092  C   ALA A  70     -48.089 -31.037 -26.949  1.00 31.16           C  
ATOM   1093  CB  ALA A  70     -49.572 -29.298 -28.013  1.00 31.16           C  
ATOM   1094  HB1 ALA A  70     -50.285 -29.367 -27.192  1.00 31.16           H  
ATOM   1095  HB2 ALA A  70     -49.612 -28.292 -28.431  1.00 31.16           H  
ATOM   1096  HB3 ALA A  70     -49.852 -30.023 -28.778  1.00 31.16           H  
ATOM   1097  O   ALA A  70     -47.951 -31.945 -27.759  1.00 31.16           O  
ATOM   1098  N   PHE A  71     -48.233 -31.238 -25.635  1.00 33.12           N  
ATOM   1099  H   PHE A  71     -47.980 -30.478 -25.020  1.00 33.12           H  
ATOM   1100  CA  PHE A  71     -49.136 -32.234 -25.031  1.00 33.12           C  
ATOM   1101  HA  PHE A  71     -50.147 -31.978 -25.350  1.00 33.12           H  
ATOM   1102  C   PHE A  71     -49.115 -32.152 -23.489  1.00 33.12           C  
ATOM   1103  CB  PHE A  71     -48.870 -33.687 -25.494  1.00 33.12           C  
ATOM   1104  HB2 PHE A  71     -48.898 -34.351 -24.630  1.00 33.12           H  
ATOM   1105  HB3 PHE A  71     -47.870 -33.776 -25.918  1.00 33.12           H  
ATOM   1106  O   PHE A  71     -48.047 -32.065 -22.898  1.00 33.12           O  
ATOM   1107  CG  PHE A  71     -49.916 -34.191 -26.484  1.00 33.12           C  
ATOM   1108  CD1 PHE A  71     -51.205 -34.525 -26.026  1.00 33.12           C  
ATOM   1109  HD1 PHE A  71     -51.432 -34.477 -24.972  1.00 33.12           H  
ATOM   1110  CD2 PHE A  71     -49.628 -34.315 -27.858  1.00 33.12           C  
ATOM   1111  HD2 PHE A  71     -48.625 -34.143 -28.220  1.00 33.12           H  
ATOM   1112  CE1 PHE A  71     -52.202 -34.927 -26.934  1.00 33.12           C  
ATOM   1113  HE1 PHE A  71     -53.186 -35.187 -26.573  1.00 33.12           H  
ATOM   1114  CE2 PHE A  71     -50.630 -34.684 -28.771  1.00 33.12           C  
ATOM   1115  HE2 PHE A  71     -50.396 -34.767 -29.822  1.00 33.12           H  
ATOM   1116  CZ  PHE A  71     -51.921 -34.988 -28.310  1.00 33.12           C  
ATOM   1117  HZ  PHE A  71     -52.688 -35.292 -29.006  1.00 33.12           H  
ATOM   1118  N   ALA A  72     -50.331 -32.168 -22.919  1.00 31.33           N  
ATOM   1119  H   ALA A  72     -51.084 -32.115 -23.590  1.00 31.33           H  
ATOM   1120  CA  ALA A  72     -50.802 -32.696 -21.622  1.00 31.33           C  
ATOM   1121  HA  ALA A  72     -51.728 -32.165 -21.401  1.00 31.33           H  
ATOM   1122  C   ALA A  72     -49.919 -32.545 -20.355  1.00 31.33           C  
ATOM   1123  CB  ALA A  72     -51.181 -34.156 -21.885  1.00 31.33           C  
ATOM   1124  HB1 ALA A  72     -51.548 -34.608 -20.963  1.00 31.33           H  
ATOM   1125  HB2 ALA A  72     -50.303 -34.715 -22.210  1.00 31.33           H  
ATOM   1126  HB3 ALA A  72     -51.963 -34.219 -22.642  1.00 31.33           H  
ATOM   1127  O   ALA A  72     -48.786 -32.996 -20.309  1.00 31.33           O  
ATOM   1128  N   ALA A  73     -50.365 -31.870 -19.288  1.00 27.78           N  
ATOM   1129  H   ALA A  73     -49.568 -31.483 -18.804  1.00 27.78           H  
ATOM   1130  CA  ALA A  73     -51.393 -32.296 -18.317  1.00 27.78           C  
ATOM   1131  HA  ALA A  73     -51.429 -31.514 -17.559  1.00 27.78           H  
ATOM   1132  C   ALA A  73     -51.041 -33.596 -17.558  1.00 27.78           C  
ATOM   1133  CB  ALA A  73     -52.807 -32.336 -18.922  1.00 27.78           C  
ATOM   1134  HB1 ALA A  73     -52.896 -33.163 -19.627  1.00 27.78           H  
ATOM   1135  HB2 ALA A  73     -53.029 -31.393 -19.422  1.00 27.78           H  
ATOM   1136  HB3 ALA A  73     -53.534 -32.492 -18.125  1.00 27.78           H  
ATOM   1137  O   ALA A  73     -51.177 -34.675 -18.120  1.00 27.78           O  
ATOM   1138  N   SER A  74     -50.613 -33.469 -16.293  1.00 34.88           N  
ATOM   1139  H   SER A  74     -50.177 -32.588 -16.059  1.00 34.88           H  
ATOM   1140  CA  SER A  74     -51.200 -34.140 -15.113  1.00 34.88           C  
ATOM   1141  HA  SER A  74     -52.198 -33.725 -14.968  1.00 34.88           H  
ATOM   1142  C   SER A  74     -50.386 -33.849 -13.842  1.00 34.88           C  
ATOM   1143  CB  SER A  74     -51.352 -35.667 -15.232  1.00 34.88           C  
ATOM   1144  HB2 SER A  74     -50.906 -36.157 -14.367  1.00 34.88           H  
ATOM   1145  HB3 SER A  74     -50.848 -36.043 -16.123  1.00 34.88           H  
ATOM   1146  O   SER A  74     -49.172 -34.018 -13.815  1.00 34.88           O  
ATOM   1147  OG  SER A  74     -52.733 -35.996 -15.271  1.00 34.88           O  
ATOM   1148  HG  SER A  74     -53.155 -35.757 -14.443  1.00 34.88           H  
ATOM   1149  N   ASP A  75     -51.100 -33.346 -12.837  1.00 30.98           N  
ATOM   1150  H   ASP A  75     -52.003 -32.996 -13.123  1.00 30.98           H  
ATOM   1151  CA  ASP A  75     -51.170 -33.762 -11.428  1.00 30.98           C  
ATOM   1152  HA  ASP A  75     -51.477 -32.854 -10.908  1.00 30.98           H  
ATOM   1153  C   ASP A  75     -49.945 -34.272 -10.636  1.00 30.98           C  
ATOM   1154  CB  ASP A  75     -52.357 -34.729 -11.274  1.00 30.98           C  
ATOM   1155  HB2 ASP A  75     -52.504 -34.958 -10.219  1.00 30.98           H  
ATOM   1156  HB3 ASP A  75     -52.136 -35.657 -11.802  1.00 30.98           H  
ATOM   1157  O   ASP A  75     -49.146 -35.104 -11.053  1.00 30.98           O  
ATOM   1158  CG  ASP A  75     -53.645 -34.107 -11.816  1.00 30.98           C  
ATOM   1159  OD1 ASP A  75     -53.892 -32.927 -11.478  1.00 30.98           O  
ATOM   1160  OD2 ASP A  75     -54.290 -34.760 -12.663  1.00 30.98           O  
ATOM   1161  N   ALA A  76     -49.927 -33.805  -9.381  1.00 27.69           N  
ATOM   1162  H   ALA A  76     -50.649 -33.127  -9.189  1.00 27.69           H  
ATOM   1163  CA  ALA A  76     -49.317 -34.391  -8.180  1.00 27.69           C  
ATOM   1164  HA  ALA A  76     -48.232 -34.386  -8.278  1.00 27.69           H  
ATOM   1165  C   ALA A  76     -49.805 -35.854  -7.915  1.00 27.69           C  
ATOM   1166  CB  ALA A  76     -49.772 -33.417  -7.073  1.00 27.69           C  
ATOM   1167  HB1 ALA A  76     -50.836 -33.547  -6.874  1.00 27.69           H  
ATOM   1168  HB2 ALA A  76     -49.206 -33.573  -6.154  1.00 27.69           H  
ATOM   1169  HB3 ALA A  76     -49.589 -32.388  -7.383  1.00 27.69           H  
ATOM   1170  O   ALA A  76     -50.667 -36.312  -8.663  1.00 27.69           O  
ATOM   1171  N   PRO A  77     -49.413 -36.591  -6.838  1.00 44.53           N  
ATOM   1172  CA  PRO A  77     -48.599 -36.219  -5.668  1.00 44.53           C  
ATOM   1173  HA  PRO A  77     -48.041 -35.297  -5.831  1.00 44.53           H  
ATOM   1174  C   PRO A  77     -47.607 -37.314  -5.166  1.00 44.53           C  
ATOM   1175  CB  PRO A  77     -49.715 -36.022  -4.622  1.00 44.53           C  
ATOM   1176  HB2 PRO A  77     -49.363 -36.027  -3.591  1.00 44.53           H  
ATOM   1177  HB3 PRO A  77     -50.236 -35.082  -4.806  1.00 44.53           H  
ATOM   1178  O   PRO A  77     -47.470 -38.384  -5.745  1.00 44.53           O  
ATOM   1179  CG  PRO A  77     -50.683 -37.179  -4.912  1.00 44.53           C  
ATOM   1180  HG2 PRO A  77     -51.715 -36.833  -4.851  1.00 44.53           H  
ATOM   1181  HG3 PRO A  77     -50.521 -38.008  -4.223  1.00 44.53           H  
ATOM   1182  CD  PRO A  77     -50.336 -37.614  -6.337  1.00 44.53           C  
ATOM   1183  HD2 PRO A  77     -51.257 -37.694  -6.914  1.00 44.53           H  
ATOM   1184  HD3 PRO A  77     -49.851 -38.590  -6.329  1.00 44.53           H  
ATOM   1185  N   SER A  78     -47.033 -37.050  -3.983  1.00 28.95           N  
ATOM   1186  H   SER A  78     -47.125 -36.091  -3.678  1.00 28.95           H  
ATOM   1187  CA  SER A  78     -46.818 -38.005  -2.874  1.00 28.95           C  
ATOM   1188  HA  SER A  78     -46.619 -37.369  -2.012  1.00 28.95           H  
ATOM   1189  C   SER A  78     -45.672 -39.029  -2.889  1.00 28.95           C  
ATOM   1190  CB  SER A  78     -48.127 -38.730  -2.527  1.00 28.95           C  
ATOM   1191  HB2 SER A  78     -47.917 -39.610  -1.919  1.00 28.95           H  
ATOM   1192  HB3 SER A  78     -48.625 -39.072  -3.434  1.00 28.95           H  
ATOM   1193  O   SER A  78     -45.578 -39.886  -3.756  1.00 28.95           O  
ATOM   1194  OG  SER A  78     -48.971 -37.874  -1.782  1.00 28.95           O  
ATOM   1195  HG  SER A  78     -49.778 -38.353  -1.581  1.00 28.95           H  
ATOM   1196  N   SER A  79     -44.997 -39.046  -1.724  1.00 27.98           N  
ATOM   1197  H   SER A  79     -45.176 -38.261  -1.113  1.00 27.98           H  
ATOM   1198  CA  SER A  79     -44.421 -40.223  -1.047  1.00 27.98           C  
ATOM   1199  HA  SER A  79     -44.141 -39.908  -0.042  1.00 27.98           H  
ATOM   1200  C   SER A  79     -43.173 -40.832  -1.687  1.00 27.98           C  
ATOM   1201  CB  SER A  79     -45.513 -41.294  -0.905  1.00 27.98           C  
ATOM   1202  HB2 SER A  79     -45.132 -42.151  -0.351  1.00 27.98           H  
ATOM   1203  HB3 SER A  79     -45.806 -41.640  -1.897  1.00 27.98           H  
ATOM   1204  O   SER A  79     -42.998 -40.823  -2.889  1.00 27.98           O  
ATOM   1205  OG  SER A  79     -46.643 -40.768  -0.232  1.00 27.98           O  
ATOM   1206  HG  SER A  79     -47.371 -41.381  -0.358  1.00 27.98           H  
ATOM   1207  N   ALA A  80     -42.256 -41.485  -0.993  1.00 27.84           N  
ATOM   1208  H   ALA A  80     -41.608 -41.942  -1.619  1.00 27.84           H  
ATOM   1209  CA  ALA A  80     -41.833 -41.597   0.394  1.00 27.84           C  
ATOM   1210  HA  ALA A  80     -41.585 -40.615   0.794  1.00 27.84           H  
ATOM   1211  C   ALA A  80     -40.536 -42.452   0.312  1.00 27.84           C  
ATOM   1212  CB  ALA A  80     -42.945 -42.258   1.242  1.00 27.84           C  
ATOM   1213  HB1 ALA A  80     -42.547 -42.602   2.196  1.00 27.84           H  
ATOM   1214  HB2 ALA A  80     -43.400 -43.095   0.713  1.00 27.84           H  
ATOM   1215  HB3 ALA A  80     -43.723 -41.527   1.462  1.00 27.84           H  
ATOM   1216  O   ALA A  80     -40.148 -42.887  -0.770  1.00 27.84           O  
ATOM   1217  N   VAL A  81     -39.963 -42.796   1.469  1.00 29.41           N  
ATOM   1218  H   VAL A  81     -40.335 -42.346   2.294  1.00 29.41           H  
ATOM   1219  CA  VAL A  81     -39.206 -44.049   1.688  1.00 29.41           C  
ATOM   1220  HA  VAL A  81     -39.334 -44.251   2.751  1.00 29.41           H  
ATOM   1221  C   VAL A  81     -37.670 -44.012   1.475  1.00 29.41           C  
ATOM   1222  CB  VAL A  81     -39.930 -45.257   1.009  1.00 29.41           C  
ATOM   1223  HB  VAL A  81     -39.801 -45.221  -0.073  1.00 29.41           H  
ATOM   1224  O   VAL A  81     -37.158 -44.094   0.368  1.00 29.41           O  
ATOM   1225  CG1 VAL A  81     -39.472 -46.632   1.451  1.00 29.41           C  
ATOM   1226 HG11 VAL A  81     -40.070 -47.404   0.967  1.00 29.41           H  
ATOM   1227 HG12 VAL A  81     -38.464 -46.815   1.080  1.00 29.41           H  
ATOM   1228 HG13 VAL A  81     -39.593 -46.726   2.530  1.00 29.41           H  
ATOM   1229  CG2 VAL A  81     -41.436 -45.281   1.335  1.00 29.41           C  
ATOM   1230 HG21 VAL A  81     -41.624 -44.964   2.360  1.00 29.41           H  
ATOM   1231 HG22 VAL A  81     -41.872 -46.269   1.187  1.00 29.41           H  
ATOM   1232 HG23 VAL A  81     -41.952 -44.644   0.617  1.00 29.41           H  
ATOM   1233  N   GLN A  82     -36.988 -44.029   2.636  1.00 27.55           N  
ATOM   1234  H   GLN A  82     -37.517 -43.686   3.424  1.00 27.55           H  
ATOM   1235  CA  GLN A  82     -35.874 -44.922   3.037  1.00 27.55           C  
ATOM   1236  HA  GLN A  82     -35.803 -44.805   4.119  1.00 27.55           H  
ATOM   1237  C   GLN A  82     -34.437 -44.666   2.555  1.00 27.55           C  
ATOM   1238  CB  GLN A  82     -36.284 -46.382   2.824  1.00 27.55           C  
ATOM   1239  HB2 GLN A  82     -36.664 -46.492   1.808  1.00 27.55           H  
ATOM   1240  HB3 GLN A  82     -35.418 -47.044   2.835  1.00 27.55           H  
ATOM   1241  O   GLN A  82     -34.132 -44.671   1.373  1.00 27.55           O  
ATOM   1242  CG  GLN A  82     -37.263 -46.862   3.910  1.00 27.55           C  
ATOM   1243  HG2 GLN A  82     -38.068 -46.137   4.030  1.00 27.55           H  
ATOM   1244  HG3 GLN A  82     -36.730 -46.921   4.859  1.00 27.55           H  
ATOM   1245  CD  GLN A  82     -37.871 -48.233   3.619  1.00 27.55           C  
ATOM   1246  NE2 GLN A  82     -38.846 -48.661   4.390  1.00 27.55           N  
ATOM   1247 HE21 GLN A  82     -39.182 -48.119   5.173  1.00 27.55           H  
ATOM   1248 HE22 GLN A  82     -39.229 -49.559   4.133  1.00 27.55           H  
ATOM   1249  OE1 GLN A  82     -37.512 -48.936   2.694  1.00 27.55           O  
ATOM   1250  N   SER A  83     -33.533 -44.514   3.538  1.00 29.30           N  
ATOM   1251  H   SER A  83     -33.104 -43.605   3.440  1.00 29.30           H  
ATOM   1252  CA  SER A  83     -32.484 -45.502   3.914  1.00 29.30           C  
ATOM   1253  HA  SER A  83     -32.334 -45.427   4.991  1.00 29.30           H  
ATOM   1254  C   SER A  83     -31.145 -45.141   3.251  1.00 29.30           C  
ATOM   1255  CB  SER A  83     -32.888 -46.956   3.617  1.00 29.30           C  
ATOM   1256  HB2 SER A  83     -32.007 -47.597   3.639  1.00 29.30           H  
ATOM   1257  HB3 SER A  83     -33.301 -47.031   2.611  1.00 29.30           H  
ATOM   1258  O   SER A  83     -31.130 -44.701   2.117  1.00 29.30           O  
ATOM   1259  OG  SER A  83     -33.812 -47.424   4.589  1.00 29.30           O  
ATOM   1260  HG  SER A  83     -34.152 -48.267   4.280  1.00 29.30           H  
ATOM   1261  N   SER A  84     -29.960 -45.231   3.855  1.00 32.56           N  
ATOM   1262  H   SER A  84     -29.217 -44.867   3.276  1.00 32.56           H  
ATOM   1263  CA  SER A  84     -29.487 -45.963   5.030  1.00 32.56           C  
ATOM   1264  HA  SER A  84     -30.104 -45.738   5.900  1.00 32.56           H  
ATOM   1265  C   SER A  84     -28.019 -45.583   5.317  1.00 32.56           C  
ATOM   1266  CB  SER A  84     -29.509 -47.479   4.739  1.00 32.56           C  
ATOM   1267  HB2 SER A  84     -28.784 -47.997   5.367  1.00 32.56           H  
ATOM   1268  HB3 SER A  84     -30.491 -47.871   5.003  1.00 32.56           H  
ATOM   1269  O   SER A  84     -27.267 -45.283   4.395  1.00 32.56           O  
ATOM   1270  OG  SER A  84     -29.255 -47.775   3.377  1.00 32.56           O  
ATOM   1271  HG  SER A  84     -28.403 -47.415   3.119  1.00 32.56           H  
ATOM   1272  N   SER A  85     -27.606 -45.801   6.572  1.00 32.25           N  
ATOM   1273  H   SER A  85     -28.344 -45.865   7.258  1.00 32.25           H  
ATOM   1274  CA  SER A  85     -26.321 -46.394   7.010  1.00 32.25           C  
ATOM   1275  HA  SER A  85     -26.554 -46.730   8.020  1.00 32.25           H  
ATOM   1276  C   SER A  85     -25.030 -45.566   7.199  1.00 32.25           C  
ATOM   1277  CB  SER A  85     -26.028 -47.705   6.258  1.00 32.25           C  
ATOM   1278  HB2 SER A  85     -26.874 -48.382   6.373  1.00 32.25           H  
ATOM   1279  HB3 SER A  85     -25.157 -48.191   6.698  1.00 32.25           H  
ATOM   1280  O   SER A  85     -24.672 -44.711   6.400  1.00 32.25           O  
ATOM   1281  OG  SER A  85     -25.785 -47.505   4.883  1.00 32.25           O  
ATOM   1282  HG  SER A  85     -25.971 -46.591   4.653  1.00 32.25           H  
ATOM   1283  N   VAL A  86     -24.302 -46.025   8.241  1.00 39.00           N  
ATOM   1284  H   VAL A  86     -24.782 -46.723   8.791  1.00 39.00           H  
ATOM   1285  CA  VAL A  86     -22.900 -45.809   8.685  1.00 39.00           C  
ATOM   1286  HA  VAL A  86     -22.648 -46.724   9.221  1.00 39.00           H  
ATOM   1287  C   VAL A  86     -22.720 -44.662   9.708  1.00 39.00           C  
ATOM   1288  CB  VAL A  86     -21.899 -45.778   7.507  1.00 39.00           C  
ATOM   1289  HB  VAL A  86     -21.949 -44.812   7.005  1.00 39.00           H  
ATOM   1290  O   VAL A  86     -22.732 -43.498   9.343  1.00 39.00           O  
ATOM   1291  CG1 VAL A  86     -20.475 -45.993   8.033  1.00 39.00           C  
ATOM   1292 HG11 VAL A  86     -20.372 -46.981   8.482  1.00 39.00           H  
ATOM   1293 HG12 VAL A  86     -19.766 -45.904   7.210  1.00 39.00           H  
ATOM   1294 HG13 VAL A  86     -20.225 -45.229   8.769  1.00 39.00           H  
ATOM   1295  CG2 VAL A  86     -22.140 -46.892   6.468  1.00 39.00           C  
ATOM   1296 HG21 VAL A  86     -21.319 -46.909   5.752  1.00 39.00           H  
ATOM   1297 HG22 VAL A  86     -22.206 -47.864   6.957  1.00 39.00           H  
ATOM   1298 HG23 VAL A  86     -23.049 -46.706   5.896  1.00 39.00           H  
ATOM   1299  N   ALA A  87     -22.778 -44.877  11.034  1.00 35.44           N  
ATOM   1300  H   ALA A  87     -23.106 -44.023  11.463  1.00 35.44           H  
ATOM   1301  CA  ALA A  87     -21.904 -45.627  11.971  1.00 35.44           C  
ATOM   1302  HA  ALA A  87     -22.475 -45.672  12.898  1.00 35.44           H  
ATOM   1303  C   ALA A  87     -20.575 -44.909  12.353  1.00 35.44           C  
ATOM   1304  CB  ALA A  87     -21.711 -47.101  11.580  1.00 35.44           C  
ATOM   1305  HB1 ALA A  87     -21.242 -47.634  12.407  1.00 35.44           H  
ATOM   1306  HB2 ALA A  87     -22.673 -47.564  11.362  1.00 35.44           H  
ATOM   1307  HB3 ALA A  87     -21.051 -47.172  10.716  1.00 35.44           H  
ATOM   1308  O   ALA A  87     -19.655 -44.867  11.551  1.00 35.44           O  
ATOM   1309  N   SER A  88     -20.539 -44.336  13.576  1.00 31.30           N  
ATOM   1310  H   SER A  88     -21.464 -44.165  13.944  1.00 31.30           H  
ATOM   1311  CA  SER A  88     -19.601 -44.529  14.725  1.00 31.30           C  
ATOM   1312  HA  SER A  88     -19.615 -43.616  15.321  1.00 31.30           H  
ATOM   1313  C   SER A  88     -18.107 -44.914  14.524  1.00 31.30           C  
ATOM   1314  CB  SER A  88     -20.255 -45.649  15.552  1.00 31.30           C  
ATOM   1315  HB2 SER A  88     -20.346 -46.539  14.930  1.00 31.30           H  
ATOM   1316  HB3 SER A  88     -19.648 -45.914  16.418  1.00 31.30           H  
ATOM   1317  O   SER A  88     -17.799 -45.583  13.547  1.00 31.30           O  
ATOM   1318  OG  SER A  88     -21.544 -45.251  15.989  1.00 31.30           O  
ATOM   1319  HG  SER A  88     -21.935 -45.970  16.490  1.00 31.30           H  
ATOM   1320  N   PRO A  89     -17.210 -44.804  15.549  1.00 47.34           N  
ATOM   1321  CA  PRO A  89     -17.097 -43.848  16.676  1.00 47.34           C  
ATOM   1322  HA  PRO A  89     -17.681 -42.947  16.490  1.00 47.34           H  
ATOM   1323  C   PRO A  89     -15.628 -43.447  17.071  1.00 47.34           C  
ATOM   1324  CB  PRO A  89     -17.693 -44.651  17.840  1.00 47.34           C  
ATOM   1325  HB2 PRO A  89     -17.390 -44.287  18.822  1.00 47.34           H  
ATOM   1326  HB3 PRO A  89     -18.782 -44.623  17.789  1.00 47.34           H  
ATOM   1327  O   PRO A  89     -14.653 -43.934  16.518  1.00 47.34           O  
ATOM   1328  CG  PRO A  89     -17.167 -46.071  17.579  1.00 47.34           C  
ATOM   1329  HG2 PRO A  89     -16.295 -46.273  18.201  1.00 47.34           H  
ATOM   1330  HG3 PRO A  89     -17.945 -46.809  17.773  1.00 47.34           H  
ATOM   1331  CD  PRO A  89     -16.751 -46.078  16.102  1.00 47.34           C  
ATOM   1332  HD2 PRO A  89     -15.668 -46.160  16.013  1.00 47.34           H  
ATOM   1333  HD3 PRO A  89     -17.209 -46.929  15.598  1.00 47.34           H  
ATOM   1334  N   ALA A  90     -15.512 -42.606  18.114  1.00 28.88           N  
ATOM   1335  H   ALA A  90     -16.370 -42.123  18.338  1.00 28.88           H  
ATOM   1336  CA  ALA A  90     -14.563 -42.654  19.256  1.00 28.88           C  
ATOM   1337  HA  ALA A  90     -14.748 -41.730  19.805  1.00 28.88           H  
ATOM   1338  C   ALA A  90     -13.016 -42.718  19.095  1.00 28.88           C  
ATOM   1339  CB  ALA A  90     -15.019 -43.780  20.198  1.00 28.88           C  
ATOM   1340  HB1 ALA A  90     -14.929 -44.742  19.693  1.00 28.88           H  
ATOM   1341  HB2 ALA A  90     -16.049 -43.620  20.516  1.00 28.88           H  
ATOM   1342  HB3 ALA A  90     -14.384 -43.797  21.084  1.00 28.88           H  
ATOM   1343  O   ALA A  90     -12.452 -43.708  18.643  1.00 28.88           O  
ATOM   1344  N   SER A  91     -12.331 -41.738  19.712  1.00 40.75           N  
ATOM   1345  H   SER A  91     -12.814 -40.854  19.796  1.00 40.75           H  
ATOM   1346  CA  SER A  91     -11.167 -41.870  20.635  1.00 40.75           C  
ATOM   1347  HA  SER A  91     -11.445 -42.510  21.473  1.00 40.75           H  
ATOM   1348  C   SER A  91     -10.818 -40.463  21.171  1.00 40.75           C  
ATOM   1349  CB  SER A  91      -9.937 -42.472  19.945  1.00 40.75           C  
ATOM   1350  HB2 SER A  91      -9.044 -42.236  20.523  1.00 40.75           H  
ATOM   1351  HB3 SER A  91      -9.831 -42.062  18.940  1.00 40.75           H  
ATOM   1352  O   SER A  91     -10.688 -39.537  20.383  1.00 40.75           O  
ATOM   1353  OG  SER A  91     -10.084 -43.875  19.895  1.00 40.75           O  
ATOM   1354  HG  SER A  91     -10.828 -44.057  19.315  1.00 40.75           H  
ATOM   1355  N   ALA A  92     -10.925 -40.132  22.462  1.00 32.06           N  
ATOM   1356  H   ALA A  92     -11.123 -39.143  22.512  1.00 32.06           H  
ATOM   1357  CA  ALA A  92     -10.175 -40.576  23.646  1.00 32.06           C  
ATOM   1358  HA  ALA A  92     -10.805 -40.287  24.488  1.00 32.06           H  
ATOM   1359  C   ALA A  92      -8.824 -39.845  23.875  1.00 32.06           C  
ATOM   1360  CB  ALA A  92     -10.078 -42.102  23.775  1.00 32.06           C  
ATOM   1361  HB1 ALA A  92      -9.459 -42.506  22.974  1.00 32.06           H  
ATOM   1362  HB2 ALA A  92     -11.071 -42.549  23.736  1.00 32.06           H  
ATOM   1363  HB3 ALA A  92      -9.615 -42.360  24.728  1.00 32.06           H  
ATOM   1364  O   ALA A  92      -7.830 -40.131  23.224  1.00 32.06           O  
ATOM   1365  N   ALA A  93      -8.841 -38.991  24.911  1.00 30.94           N  
ATOM   1366  H   ALA A  93      -9.769 -38.702  25.184  1.00 30.94           H  
ATOM   1367  CA  ALA A  93      -7.851 -38.838  25.991  1.00 30.94           C  
ATOM   1368  HA  ALA A  93      -8.391 -38.244  26.729  1.00 30.94           H  
ATOM   1369  C   ALA A  93      -6.503 -38.081  25.817  1.00 30.94           C  
ATOM   1370  CB  ALA A  93      -7.658 -40.203  26.670  1.00 30.94           C  
ATOM   1371  HB1 ALA A  93      -7.074 -40.087  27.583  1.00 30.94           H  
ATOM   1372  HB2 ALA A  93      -8.623 -40.644  26.922  1.00 30.94           H  
ATOM   1373  HB3 ALA A  93      -7.122 -40.873  25.998  1.00 30.94           H  
ATOM   1374  O   ALA A  93      -5.732 -38.305  24.894  1.00 30.94           O  
ATOM   1375  N   SER A  94      -6.193 -37.344  26.906  1.00 35.78           N  
ATOM   1376  H   SER A  94      -6.949 -37.263  27.571  1.00 35.78           H  
ATOM   1377  CA  SER A  94      -4.889 -36.847  27.426  1.00 35.78           C  
ATOM   1378  HA  SER A  94      -5.013 -36.857  28.509  1.00 35.78           H  
ATOM   1379  C   SER A  94      -4.521 -35.396  27.046  1.00 35.78           C  
ATOM   1380  CB  SER A  94      -3.752 -37.839  27.153  1.00 35.78           C  
ATOM   1381  HB2 SER A  94      -2.885 -37.568  27.755  1.00 35.78           H  
ATOM   1382  HB3 SER A  94      -3.471 -37.797  26.100  1.00 35.78           H  
ATOM   1383  O   SER A  94      -4.342 -35.103  25.875  1.00 35.78           O  
ATOM   1384  OG  SER A  94      -4.168 -39.155  27.482  1.00 35.78           O  
ATOM   1385  HG  SER A  94      -4.358 -39.591  26.648  1.00 35.78           H  
ATOM   1386  N   ARG A  95      -4.596 -34.373  27.925  1.00 33.06           N  
ATOM   1387  H   ARG A  95      -4.760 -33.547  27.367  1.00 33.06           H  
ATOM   1388  CA  ARG A  95      -3.836 -34.017  29.166  1.00 33.06           C  
ATOM   1389  HA  ARG A  95      -4.284 -33.069  29.464  1.00 33.06           H  
ATOM   1390  C   ARG A  95      -2.354 -33.594  28.941  1.00 33.06           C  
ATOM   1391  CB  ARG A  95      -4.051 -34.971  30.362  1.00 33.06           C  
ATOM   1392  HB2 ARG A  95      -3.996 -36.014  30.050  1.00 33.06           H  
ATOM   1393  HB3 ARG A  95      -3.233 -34.843  31.071  1.00 33.06           H  
ATOM   1394  O   ARG A  95      -1.767 -34.032  27.964  1.00 33.06           O  
ATOM   1395  CG  ARG A  95      -5.374 -34.691  31.102  1.00 33.06           C  
ATOM   1396  HG2 ARG A  95      -5.483 -33.619  31.264  1.00 33.06           H  
ATOM   1397  HG3 ARG A  95      -6.209 -35.043  30.495  1.00 33.06           H  
ATOM   1398  CD  ARG A  95      -5.387 -35.390  32.468  1.00 33.06           C  
ATOM   1399  HD2 ARG A  95      -4.518 -35.059  33.037  1.00 33.06           H  
ATOM   1400  HD3 ARG A  95      -5.309 -36.466  32.310  1.00 33.06           H  
ATOM   1401  NE  ARG A  95      -6.613 -35.091  33.236  1.00 33.06           N  
ATOM   1402  HE  ARG A  95      -7.317 -34.528  32.780  1.00 33.06           H  
ATOM   1403  NH1 ARG A  95      -6.033 -36.220  35.153  1.00 33.06           N  
ATOM   1404 HH11 ARG A  95      -6.251 -36.522  36.092  1.00 33.06           H  
ATOM   1405 HH12 ARG A  95      -5.153 -36.481  34.732  1.00 33.06           H  
ATOM   1406  NH2 ARG A  95      -8.005 -35.188  35.044  1.00 33.06           N  
ATOM   1407 HH21 ARG A  95      -8.694 -34.628  34.563  1.00 33.06           H  
ATOM   1408 HH22 ARG A  95      -8.193 -35.499  35.987  1.00 33.06           H  
ATOM   1409  CZ  ARG A  95      -6.877 -35.498  34.469  1.00 33.06           C  
ATOM   1410  N   PRO A  96      -1.781 -32.696  29.785  1.00 47.19           N  
ATOM   1411  CA  PRO A  96      -1.006 -31.529  29.314  1.00 47.19           C  
ATOM   1412  HA  PRO A  96      -0.995 -31.483  28.225  1.00 47.19           H  
ATOM   1413  C   PRO A  96       0.455 -31.406  29.830  1.00 47.19           C  
ATOM   1414  CB  PRO A  96      -1.843 -30.374  29.882  1.00 47.19           C  
ATOM   1415  HB2 PRO A  96      -1.318 -29.419  29.878  1.00 47.19           H  
ATOM   1416  HB3 PRO A  96      -2.769 -30.283  29.313  1.00 47.19           H  
ATOM   1417  O   PRO A  96       0.849 -32.142  30.727  1.00 47.19           O  
ATOM   1418  CG  PRO A  96      -2.157 -30.864  31.298  1.00 47.19           C  
ATOM   1419  HG2 PRO A  96      -3.087 -30.435  31.669  1.00 47.19           H  
ATOM   1420  HG3 PRO A  96      -1.330 -30.635  31.971  1.00 47.19           H  
ATOM   1421  CD  PRO A  96      -2.254 -32.377  31.135  1.00 47.19           C  
ATOM   1422  HD2 PRO A  96      -3.295 -32.657  31.298  1.00 47.19           H  
ATOM   1423  HD3 PRO A  96      -1.624 -32.872  31.874  1.00 47.19           H  
ATOM   1424  N   HIS A  97       1.154 -30.349  29.357  1.00 28.16           N  
ATOM   1425  H   HIS A  97       0.729 -29.867  28.577  1.00 28.16           H  
ATOM   1426  CA  HIS A  97       2.356 -29.678  29.930  1.00 28.16           C  
ATOM   1427  HA  HIS A  97       2.556 -28.825  29.282  1.00 28.16           H  
ATOM   1428  C   HIS A  97       3.694 -30.472  29.916  1.00 28.16           C  
ATOM   1429  CB  HIS A  97       1.962 -29.097  31.307  1.00 28.16           C  
ATOM   1430  HB2 HIS A  97       1.506 -29.882  31.911  1.00 28.16           H  
ATOM   1431  HB3 HIS A  97       2.835 -28.770  31.872  1.00 28.16           H  
ATOM   1432  O   HIS A  97       3.644 -31.695  29.858  1.00 28.16           O  
ATOM   1433  CG  HIS A  97       1.005 -27.933  31.208  1.00 28.16           C  
ATOM   1434  CD2 HIS A  97      -0.235 -27.854  31.781  1.00 28.16           C  
ATOM   1435  HD2 HIS A  97      -0.688 -28.599  32.418  1.00 28.16           H  
ATOM   1436  ND1 HIS A  97       1.205 -26.748  30.529  1.00 28.16           N  
ATOM   1437  HD1 HIS A  97       2.034 -26.476  30.021  1.00 28.16           H  
ATOM   1438  CE1 HIS A  97       0.102 -25.993  30.673  1.00 28.16           C  
ATOM   1439  HE1 HIS A  97      -0.040 -25.009  30.251  1.00 28.16           H  
ATOM   1440  NE2 HIS A  97      -0.810 -26.637  31.413  1.00 28.16           N  
ATOM   1441  N   PRO A  98       4.897 -29.828  29.953  1.00 39.97           N  
ATOM   1442  CA  PRO A  98       5.190 -28.507  30.526  1.00 39.97           C  
ATOM   1443  HA  PRO A  98       4.284 -27.933  30.722  1.00 39.97           H  
ATOM   1444  C   PRO A  98       6.125 -27.572  29.725  1.00 39.97           C  
ATOM   1445  CB  PRO A  98       5.859 -28.901  31.853  1.00 39.97           C  
ATOM   1446  HB2 PRO A  98       6.456 -28.107  32.301  1.00 39.97           H  
ATOM   1447  HB3 PRO A  98       5.096 -29.228  32.560  1.00 39.97           H  
ATOM   1448  O   PRO A  98       6.592 -27.853  28.626  1.00 39.97           O  
ATOM   1449  CG  PRO A  98       6.726 -30.101  31.459  1.00 39.97           C  
ATOM   1450  HG2 PRO A  98       7.761 -29.794  31.315  1.00 39.97           H  
ATOM   1451  HG3 PRO A  98       6.661 -30.881  32.218  1.00 39.97           H  
ATOM   1452  CD  PRO A  98       6.137 -30.583  30.130  1.00 39.97           C  
ATOM   1453  HD2 PRO A  98       6.825 -30.358  29.315  1.00 39.97           H  
ATOM   1454  HD3 PRO A  98       5.981 -31.661  30.169  1.00 39.97           H  
ATOM   1455  N   ALA A  99       6.347 -26.414  30.348  1.00 28.81           N  
ATOM   1456  H   ALA A  99       5.908 -26.315  31.252  1.00 28.81           H  
ATOM   1457  CA  ALA A  99       7.361 -25.414  30.064  1.00 28.81           C  
ATOM   1458  HA  ALA A  99       7.127 -24.916  29.124  1.00 28.81           H  
ATOM   1459  C   ALA A  99       8.789 -25.986  29.999  1.00 28.81           C  
ATOM   1460  CB  ALA A  99       7.275 -24.407  31.221  1.00 28.81           C  
ATOM   1461  HB1 ALA A  99       8.014 -23.619  31.076  1.00 28.81           H  
ATOM   1462  HB2 ALA A  99       6.283 -23.956  31.256  1.00 28.81           H  
ATOM   1463  HB3 ALA A  99       7.484 -24.902  32.169  1.00 28.81           H  
ATOM   1464  O   ALA A  99       9.153 -26.845  30.799  1.00 28.81           O  
ATOM   1465  N   SER A 100       9.620 -25.400  29.134  1.00 40.91           N  
ATOM   1466  H   SER A 100       9.240 -24.752  28.459  1.00 40.91           H  
ATOM   1467  CA  SER A 100      11.064 -25.335  29.350  1.00 40.91           C  
ATOM   1468  HA  SER A 100      11.247 -25.525  30.408  1.00 40.91           H  
ATOM   1469  C   SER A 100      11.558 -23.932  29.022  1.00 40.91           C  
ATOM   1470  CB  SER A 100      11.839 -26.405  28.583  1.00 40.91           C  
ATOM   1471  HB2 SER A 100      11.965 -26.114  27.540  1.00 40.91           H  
ATOM   1472  HB3 SER A 100      11.288 -27.344  28.629  1.00 40.91           H  
ATOM   1473  O   SER A 100      11.344 -23.386  27.942  1.00 40.91           O  
ATOM   1474  OG  SER A 100      13.096 -26.598  29.206  1.00 40.91           O  
ATOM   1475  HG  SER A 100      13.721 -25.934  28.907  1.00 40.91           H  
ATOM   1476  N   SER A 101      12.167 -23.356  30.039  1.00 28.56           N  
ATOM   1477  H   SER A 101      12.240 -23.909  30.881  1.00 28.56           H  
ATOM   1478  CA  SER A 101      12.829 -22.069  30.131  1.00 28.56           C  
ATOM   1479  HA  SER A 101      12.341 -21.354  29.470  1.00 28.56           H  
ATOM   1480  C   SER A 101      14.314 -22.167  29.754  1.00 28.56           C  
ATOM   1481  CB  SER A 101      12.678 -21.618  31.598  1.00 28.56           C  
ATOM   1482  HB2 SER A 101      13.429 -20.868  31.846  1.00 28.56           H  
ATOM   1483  HB3 SER A 101      11.693 -21.168  31.721  1.00 28.56           H  
ATOM   1484  O   SER A 101      14.914 -23.230  29.883  1.00 28.56           O  
ATOM   1485  OG  SER A 101      12.768 -22.715  32.499  1.00 28.56           O  
ATOM   1486  HG  SER A 101      13.669 -23.047  32.499  1.00 28.56           H  
ATOM   1487  N   ALA A 102      14.885 -20.993  29.465  1.00 30.12           N  
ATOM   1488  H   ALA A 102      14.249 -20.243  29.237  1.00 30.12           H  
ATOM   1489  CA  ALA A 102      16.259 -20.570  29.768  1.00 30.12           C  
ATOM   1490  HA  ALA A 102      16.188 -19.482  29.756  1.00 30.12           H  
ATOM   1491  C   ALA A 102      17.425 -20.878  28.797  1.00 30.12           C  
ATOM   1492  CB  ALA A 102      16.601 -20.910  31.230  1.00 30.12           C  
ATOM   1493  HB1 ALA A 102      15.804 -20.584  31.898  1.00 30.12           H  
ATOM   1494  HB2 ALA A 102      16.748 -21.985  31.337  1.00 30.12           H  
ATOM   1495  HB3 ALA A 102      17.525 -20.412  31.524  1.00 30.12           H  
ATOM   1496  O   ALA A 102      17.520 -21.934  28.187  1.00 30.12           O  
ATOM   1497  N   HIS A 103      18.347 -19.899  28.814  1.00 34.28           N  
ATOM   1498  H   HIS A 103      18.104 -19.125  29.416  1.00 34.28           H  
ATOM   1499  CA  HIS A 103      19.698 -19.781  28.238  1.00 34.28           C  
ATOM   1500  HA  HIS A 103      20.127 -18.939  28.782  1.00 34.28           H  
ATOM   1501  C   HIS A 103      19.770 -19.369  26.756  1.00 34.28           C  
ATOM   1502  CB  HIS A 103      20.575 -20.967  28.650  1.00 34.28           C  
ATOM   1503  HB2 HIS A 103      20.155 -21.898  28.269  1.00 34.28           H  
ATOM   1504  HB3 HIS A 103      21.567 -20.844  28.216  1.00 34.28           H  
ATOM   1505  O   HIS A 103      19.328 -20.090  25.877  1.00 34.28           O  
ATOM   1506  CG  HIS A 103      20.712 -21.033  30.152  1.00 34.28           C  
ATOM   1507  CD2 HIS A 103      20.099 -21.914  31.001  1.00 34.28           C  
ATOM   1508  HD2 HIS A 103      19.449 -22.726  30.710  1.00 34.28           H  
ATOM   1509  ND1 HIS A 103      21.415 -20.140  30.930  1.00 34.28           N  
ATOM   1510  HD1 HIS A 103      22.058 -19.439  30.591  1.00 34.28           H  
ATOM   1511  CE1 HIS A 103      21.236 -20.478  32.217  1.00 34.28           C  
ATOM   1512  HE1 HIS A 103      21.698 -19.989  33.061  1.00 34.28           H  
ATOM   1513  NE2 HIS A 103      20.431 -21.545  32.310  1.00 34.28           N  
ATOM   1514  N   ALA A 104      20.158 -18.144  26.380  1.00 26.91           N  
ATOM   1515  H   ALA A 104      19.861 -17.995  25.426  1.00 26.91           H  
ATOM   1516  CA  ALA A 104      21.299 -17.287  26.745  1.00 26.91           C  
ATOM   1517  HA  ALA A 104      21.088 -16.356  26.218  1.00 26.91           H  
ATOM   1518  C   ALA A 104      22.662 -17.766  26.208  1.00 26.91           C  
ATOM   1519  CB  ALA A 104      21.364 -16.860  28.222  1.00 26.91           C  
ATOM   1520  HB1 ALA A 104      20.370 -16.603  28.587  1.00 26.91           H  
ATOM   1521  HB2 ALA A 104      22.010 -15.987  28.315  1.00 26.91           H  
ATOM   1522  HB3 ALA A 104      21.798 -17.658  28.825  1.00 26.91           H  
ATOM   1523  O   ALA A 104      23.156 -18.813  26.608  1.00 26.91           O  
ATOM   1524  N   ALA A 105      23.267 -16.852  25.438  1.00 29.44           N  
ATOM   1525  H   ALA A 105      22.665 -16.120  25.088  1.00 29.44           H  
ATOM   1526  CA  ALA A 105      24.695 -16.563  25.288  1.00 29.44           C  
ATOM   1527  HA  ALA A 105      24.692 -15.503  25.034  1.00 29.44           H  
ATOM   1528  C   ALA A 105      25.528 -17.211  24.157  1.00 29.44           C  
ATOM   1529  CB  ALA A 105      25.402 -16.603  26.652  1.00 29.44           C  
ATOM   1530  HB1 ALA A 105      26.400 -16.174  26.567  1.00 29.44           H  
ATOM   1531  HB2 ALA A 105      24.835 -16.038  27.393  1.00 29.44           H  
ATOM   1532  HB3 ALA A 105      25.503 -17.636  26.984  1.00 29.44           H  
ATOM   1533  O   ALA A 105      25.427 -18.390  23.837  1.00 29.44           O  
ATOM   1534  N   SER A 106      26.429 -16.340  23.674  1.00 31.28           N  
ATOM   1535  H   SER A 106      26.307 -15.398  24.016  1.00 31.28           H  
ATOM   1536  CA  SER A 106      27.739 -16.527  23.026  1.00 31.28           C  
ATOM   1537  HA  SER A 106      28.169 -15.526  23.044  1.00 31.28           H  
ATOM   1538  C   SER A 106      27.835 -16.929  21.548  1.00 31.28           C  
ATOM   1539  CB  SER A 106      28.721 -17.304  23.909  1.00 31.28           C  
ATOM   1540  HB2 SER A 106      28.966 -16.702  24.784  1.00 31.28           H  
ATOM   1541  HB3 SER A 106      29.641 -17.480  23.351  1.00 31.28           H  
ATOM   1542  O   SER A 106      27.677 -18.083  21.172  1.00 31.28           O  
ATOM   1543  OG  SER A 106      28.201 -18.537  24.351  1.00 31.28           O  
ATOM   1544  HG  SER A 106      27.572 -18.851  23.696  1.00 31.28           H  
ATOM   1545  N   ASP A 107      28.169 -15.919  20.735  1.00 25.81           N  
ATOM   1546  H   ASP A 107      27.861 -15.015  21.065  1.00 25.81           H  
ATOM   1547  CA  ASP A 107      29.463 -15.759  20.045  1.00 25.81           C  
ATOM   1548  HA  ASP A 107      29.275 -15.120  19.182  1.00 25.81           H  
ATOM   1549  C   ASP A 107      30.194 -17.003  19.509  1.00 25.81           C  
ATOM   1550  CB  ASP A 107      30.442 -14.988  20.960  1.00 25.81           C  
ATOM   1551  HB2 ASP A 107      30.528 -15.506  21.915  1.00 25.81           H  
ATOM   1552  HB3 ASP A 107      31.428 -14.986  20.494  1.00 25.81           H  
ATOM   1553  O   ASP A 107      30.736 -17.795  20.272  1.00 25.81           O  
ATOM   1554  CG  ASP A 107      30.051 -13.530  21.199  1.00 25.81           C  
ATOM   1555  OD1 ASP A 107      29.453 -12.936  20.274  1.00 25.81           O  
ATOM   1556  OD2 ASP A 107      30.321 -13.034  22.312  1.00 25.81           O  
ATOM   1557  N   ALA A 108      30.351 -17.050  18.180  1.00 32.94           N  
ATOM   1558  H   ALA A 108      29.691 -16.503  17.646  1.00 32.94           H  
ATOM   1559  CA  ALA A 108      31.569 -17.437  17.445  1.00 32.94           C  
ATOM   1560  HA  ALA A 108      32.387 -16.788  17.756  1.00 32.94           H  
ATOM   1561  C   ALA A 108      31.293 -17.220  15.941  1.00 32.94           C  
ATOM   1562  CB  ALA A 108      31.963 -18.893  17.726  1.00 32.94           C  
ATOM   1563  HB1 ALA A 108      32.767 -19.196  17.055  1.00 32.94           H  
ATOM   1564  HB2 ALA A 108      32.310 -19.004  18.753  1.00 32.94           H  
ATOM   1565  HB3 ALA A 108      31.104 -19.545  17.566  1.00 32.94           H  
ATOM   1566  O   ALA A 108      30.334 -17.746  15.391  1.00 32.94           O  
ATOM   1567  N   SER A 109      31.937 -16.245  15.302  1.00 29.97           N  
ATOM   1568  H   SER A 109      31.275 -15.744  14.727  1.00 29.97           H  
ATOM   1569  CA  SER A 109      33.228 -16.364  14.608  1.00 29.97           C  
ATOM   1570  HA  SER A 109      33.542 -15.332  14.448  1.00 29.97           H  
ATOM   1571  C   SER A 109      33.150 -17.023  13.220  1.00 29.97           C  
ATOM   1572  CB  SER A 109      34.345 -16.972  15.459  1.00 29.97           C  
ATOM   1573  HB2 SER A 109      34.245 -16.639  16.492  1.00 29.97           H  
ATOM   1574  HB3 SER A 109      34.291 -18.060  15.422  1.00 29.97           H  
ATOM   1575  O   SER A 109      32.836 -18.197  13.073  1.00 29.97           O  
ATOM   1576  OG  SER A 109      35.589 -16.518  14.961  1.00 29.97           O  
ATOM   1577  HG  SER A 109      36.286 -17.016  15.396  1.00 29.97           H  
ATOM   1578  N   ALA A 110      33.464 -16.190  12.224  1.00 28.16           N  
ATOM   1579  H   ALA A 110      33.537 -15.228  12.523  1.00 28.16           H  
ATOM   1580  CA  ALA A 110      34.232 -16.451  11.006  1.00 28.16           C  
ATOM   1581  HA  ALA A 110      33.899 -15.717  10.273  1.00 28.16           H  
ATOM   1582  C   ALA A 110      34.146 -17.829  10.317  1.00 28.16           C  
ATOM   1583  CB  ALA A 110      35.694 -16.109  11.334  1.00 28.16           C  
ATOM   1584  HB1 ALA A 110      36.076 -16.801  12.084  1.00 28.16           H  
ATOM   1585  HB2 ALA A 110      35.770 -15.091  11.717  1.00 28.16           H  
ATOM   1586  HB3 ALA A 110      36.304 -16.196  10.435  1.00 28.16           H  
ATOM   1587  O   ALA A 110      34.726 -18.808  10.772  1.00 28.16           O  
ATOM   1588  N   ALA A 111      33.639 -17.820   9.079  1.00 34.16           N  
ATOM   1589  H   ALA A 111      33.048 -17.046   8.811  1.00 34.16           H  
ATOM   1590  CA  ALA A 111      34.208 -18.607   7.986  1.00 34.16           C  
ATOM   1591  HA  ALA A 111      35.292 -18.624   8.101  1.00 34.16           H  
ATOM   1592  C   ALA A 111      33.871 -17.962   6.631  1.00 34.16           C  
ATOM   1593  CB  ALA A 111      33.722 -20.060   8.044  1.00 34.16           C  
ATOM   1594  HB1 ALA A 111      32.634 -20.091   7.979  1.00 34.16           H  
ATOM   1595  HB2 ALA A 111      34.035 -20.528   8.977  1.00 34.16           H  
ATOM   1596  HB3 ALA A 111      34.145 -20.623   7.213  1.00 34.16           H  
ATOM   1597  O   ALA A 111      32.707 -17.828   6.256  1.00 34.16           O  
ATOM   1598  N   ALA A 112      34.911 -17.566   5.899  1.00 27.12           N  
ATOM   1599  H   ALA A 112      35.830 -17.742   6.280  1.00 27.12           H  
ATOM   1600  CA  ALA A 112      34.858 -17.336   4.461  1.00 27.12           C  
ATOM   1601  HA  ALA A 112      33.900 -16.891   4.192  1.00 27.12           H  
ATOM   1602  C   ALA A 112      35.011 -18.674   3.714  1.00 27.12           C  
ATOM   1603  CB  ALA A 112      35.986 -16.363   4.091  1.00 27.12           C  
ATOM   1604  HB1 ALA A 112      35.955 -16.159   3.021  1.00 27.12           H  
ATOM   1605  HB2 ALA A 112      35.860 -15.426   4.634  1.00 27.12           H  
ATOM   1606  HB3 ALA A 112      36.954 -16.799   4.341  1.00 27.12           H  
ATOM   1607  O   ALA A 112      35.746 -19.549   4.172  1.00 27.12           O  
ATOM   1608  N   PRO A 113      34.358 -18.805   2.551  1.00 36.28           N  
ATOM   1609  CA  PRO A 113      35.017 -19.281   1.326  1.00 36.28           C  
ATOM   1610  HA  PRO A 113      36.098 -19.310   1.459  1.00 36.28           H  
ATOM   1611  C   PRO A 113      34.681 -18.337   0.147  1.00 36.28           C  
ATOM   1612  CB  PRO A 113      34.500 -20.707   1.120  1.00 36.28           C  
ATOM   1613  HB2 PRO A 113      35.215 -21.418   1.535  1.00 36.28           H  
ATOM   1614  HB3 PRO A 113      34.328 -20.920   0.066  1.00 36.28           H  
ATOM   1615  O   PRO A 113      33.562 -17.853   0.017  1.00 36.28           O  
ATOM   1616  CG  PRO A 113      33.190 -20.785   1.908  1.00 36.28           C  
ATOM   1617  HG2 PRO A 113      32.346 -20.972   1.244  1.00 36.28           H  
ATOM   1618  HG3 PRO A 113      33.259 -21.570   2.660  1.00 36.28           H  
ATOM   1619  CD  PRO A 113      33.040 -19.423   2.586  1.00 36.28           C  
ATOM   1620  HD2 PRO A 113      32.332 -18.807   2.031  1.00 36.28           H  
ATOM   1621  HD3 PRO A 113      32.683 -19.550   3.608  1.00 36.28           H  
ATOM   1622  N   THR A 114      35.659 -17.782  -0.570  1.00 29.92           N  
ATOM   1623  H   THR A 114      35.445 -16.802  -0.683  1.00 29.92           H  
ATOM   1624  CA  THR A 114      36.329 -18.314  -1.778  1.00 29.92           C  
ATOM   1625  HA  THR A 114      36.970 -17.490  -2.091  1.00 29.92           H  
ATOM   1626  C   THR A 114      35.433 -18.591  -3.004  1.00 29.92           C  
ATOM   1627  CB  THR A 114      37.338 -19.457  -1.549  1.00 29.92           C  
ATOM   1628  HB  THR A 114      37.744 -19.755  -2.515  1.00 29.92           H  
ATOM   1629  O   THR A 114      34.681 -19.551  -3.063  1.00 29.92           O  
ATOM   1630  CG2 THR A 114      38.505 -19.022  -0.662  1.00 29.92           C  
ATOM   1631 HG21 THR A 114      39.208 -19.848  -0.552  1.00 29.92           H  
ATOM   1632 HG22 THR A 114      38.141 -18.735   0.324  1.00 29.92           H  
ATOM   1633 HG23 THR A 114      39.024 -18.179  -1.116  1.00 29.92           H  
ATOM   1634  OG1 THR A 114      36.757 -20.580  -0.952  1.00 29.92           O  
ATOM   1635  HG1 THR A 114      37.326 -21.339  -1.098  1.00 29.92           H  
ATOM   1636  N   SER A 115      35.654 -17.751  -4.029  1.00 25.72           N  
ATOM   1637  H   SER A 115      36.069 -16.870  -3.761  1.00 25.72           H  
ATOM   1638  CA  SER A 115      35.907 -18.104  -5.441  1.00 25.72           C  
ATOM   1639  HA  SER A 115      35.967 -17.163  -5.988  1.00 25.72           H  
ATOM   1640  C   SER A 115      34.907 -18.983  -6.214  1.00 25.72           C  
ATOM   1641  CB  SER A 115      37.315 -18.721  -5.518  1.00 25.72           C  
ATOM   1642  HB2 SER A 115      38.061 -17.955  -5.309  1.00 25.72           H  
ATOM   1643  HB3 SER A 115      37.404 -19.508  -4.769  1.00 25.72           H  
ATOM   1644  O   SER A 115      34.929 -20.203  -6.086  1.00 25.72           O  
ATOM   1645  OG  SER A 115      37.571 -19.299  -6.777  1.00 25.72           O  
ATOM   1646  HG  SER A 115      37.060 -20.111  -6.817  1.00 25.72           H  
ATOM   1647  N   ALA A 116      34.246 -18.383  -7.217  1.00 34.06           N  
ATOM   1648  H   ALA A 116      34.173 -17.376  -7.207  1.00 34.06           H  
ATOM   1649  CA  ALA A 116      34.025 -19.022  -8.521  1.00 34.06           C  
ATOM   1650  HA  ALA A 116      34.914 -19.603  -8.767  1.00 34.06           H  
ATOM   1651  C   ALA A 116      33.808 -17.987  -9.652  1.00 34.06           C  
ATOM   1652  CB  ALA A 116      32.858 -20.017  -8.455  1.00 34.06           C  
ATOM   1653  HB1 ALA A 116      31.940 -19.502  -8.172  1.00 34.06           H  
ATOM   1654  HB2 ALA A 116      33.065 -20.803  -7.729  1.00 34.06           H  
ATOM   1655  HB3 ALA A 116      32.714 -20.478  -9.433  1.00 34.06           H  
ATOM   1656  O   ALA A 116      32.852 -17.219  -9.626  1.00 34.06           O  
ATOM   1657  N   ALA A 117      34.746 -17.999 -10.610  1.00 32.75           N  
ATOM   1658  H   ALA A 117      35.579 -18.507 -10.348  1.00 32.75           H  
ATOM   1659  CA  ALA A 117      34.586 -17.932 -12.075  1.00 32.75           C  
ATOM   1660  HA  ALA A 117      35.574 -17.709 -12.477  1.00 32.75           H  
ATOM   1661  C   ALA A 117      33.617 -16.876 -12.673  1.00 32.75           C  
ATOM   1662  CB  ALA A 117      34.246 -19.365 -12.512  1.00 32.75           C  
ATOM   1663  HB1 ALA A 117      33.228 -19.609 -12.207  1.00 32.75           H  
ATOM   1664  HB2 ALA A 117      34.313 -19.466 -13.595  1.00 32.75           H  
ATOM   1665  HB3 ALA A 117      34.935 -20.076 -12.057  1.00 32.75           H  
ATOM   1666  O   ALA A 117      32.402 -16.988 -12.587  1.00 32.75           O  
ATOM   1667  N   SER A 118      34.111 -15.772 -13.242  1.00 28.84           N  
ATOM   1668  H   SER A 118      33.546 -14.987 -12.952  1.00 28.84           H  
ATOM   1669  CA  SER A 118      34.549 -15.619 -14.647  1.00 28.84           C  
ATOM   1670  HA  SER A 118      34.857 -14.577 -14.731  1.00 28.84           H  
ATOM   1671  C   SER A 118      33.455 -15.816 -15.711  1.00 28.84           C  
ATOM   1672  CB  SER A 118      35.816 -16.418 -15.002  1.00 28.84           C  
ATOM   1673  HB2 SER A 118      36.593 -16.214 -14.265  1.00 28.84           H  
ATOM   1674  HB3 SER A 118      36.176 -16.091 -15.978  1.00 28.84           H  
ATOM   1675  O   SER A 118      33.218 -16.931 -16.160  1.00 28.84           O  
ATOM   1676  OG  SER A 118      35.576 -17.806 -15.051  1.00 28.84           O  
ATOM   1677  HG  SER A 118      34.771 -17.945 -15.557  1.00 28.84           H  
ATOM   1678  N   HIS A 119      32.923 -14.706 -16.232  1.00 33.03           N  
ATOM   1679  H   HIS A 119      33.039 -13.836 -15.732  1.00 33.03           H  
ATOM   1680  CA  HIS A 119      32.590 -14.580 -17.651  1.00 33.03           C  
ATOM   1681  HA  HIS A 119      33.179 -15.314 -18.201  1.00 33.03           H  
ATOM   1682  C   HIS A 119      33.027 -13.202 -18.145  1.00 33.03           C  
ATOM   1683  CB  HIS A 119      31.117 -14.886 -17.952  1.00 33.03           C  
ATOM   1684  HB2 HIS A 119      30.824 -14.369 -18.866  1.00 33.03           H  
ATOM   1685  HB3 HIS A 119      30.484 -14.524 -17.142  1.00 33.03           H  
ATOM   1686  O   HIS A 119      32.485 -12.165 -17.768  1.00 33.03           O  
ATOM   1687  CG  HIS A 119      30.893 -16.361 -18.175  1.00 33.03           C  
ATOM   1688  CD2 HIS A 119      30.197 -17.219 -17.367  1.00 33.03           C  
ATOM   1689  HD2 HIS A 119      29.685 -16.957 -16.452  1.00 33.03           H  
ATOM   1690  ND1 HIS A 119      31.423 -17.116 -19.201  1.00 33.03           N  
ATOM   1691  HD1 HIS A 119      31.970 -16.774 -19.979  1.00 33.03           H  
ATOM   1692  CE1 HIS A 119      31.059 -18.394 -19.008  1.00 33.03           C  
ATOM   1693  HE1 HIS A 119      31.319 -19.220 -19.653  1.00 33.03           H  
ATOM   1694  NE2 HIS A 119      30.294 -18.502 -17.914  1.00 33.03           N  
ATOM   1695  N   ALA A 120      34.078 -13.229 -18.959  1.00 28.88           N  
ATOM   1696  H   ALA A 120      34.451 -14.134 -19.206  1.00 28.88           H  
ATOM   1697  CA  ALA A 120      34.535 -12.121 -19.765  1.00 28.88           C  
ATOM   1698  HA  ALA A 120      34.606 -11.224 -19.151  1.00 28.88           H  
ATOM   1699  C   ALA A 120      33.544 -11.886 -20.910  1.00 28.88           C  
ATOM   1700  CB  ALA A 120      35.925 -12.493 -20.304  1.00 28.88           C  
ATOM   1701  HB1 ALA A 120      35.864 -13.393 -20.916  1.00 28.88           H  
ATOM   1702  HB2 ALA A 120      36.612 -12.662 -19.475  1.00 28.88           H  
ATOM   1703  HB3 ALA A 120      36.307 -11.677 -20.917  1.00 28.88           H  
ATOM   1704  O   ALA A 120      33.151 -12.835 -21.583  1.00 28.88           O  
ATOM   1705  N   ASN A 121      33.218 -10.624 -21.173  1.00 32.38           N  
ATOM   1706  H   ASN A 121      33.476  -9.905 -20.513  1.00 32.38           H  
ATOM   1707  CA  ASN A 121      32.924 -10.184 -22.527  1.00 32.38           C  
ATOM   1708  HA  ASN A 121      33.379 -10.912 -23.198  1.00 32.38           H  
ATOM   1709  C   ASN A 121      33.660  -8.869 -22.775  1.00 32.38           C  
ATOM   1710  CB  ASN A 121      31.411 -10.138 -22.816  1.00 32.38           C  
ATOM   1711  HB2 ASN A 121      31.152  -9.171 -23.247  1.00 32.38           H  
ATOM   1712  HB3 ASN A 121      30.849 -10.253 -21.889  1.00 32.38           H  
ATOM   1713  O   ASN A 121      33.478  -7.869 -22.084  1.00 32.38           O  
ATOM   1714  CG  ASN A 121      30.956 -11.215 -23.797  1.00 32.38           C  
ATOM   1715  ND2 ASN A 121      29.676 -11.290 -24.070  1.00 32.38           N  
ATOM   1716 HD21 ASN A 121      29.016 -10.659 -23.639  1.00 32.38           H  
ATOM   1717 HD22 ASN A 121      29.417 -12.000 -24.740  1.00 32.38           H  
ATOM   1718  OD1 ASN A 121      31.719 -11.980 -24.358  1.00 32.38           O  
ATOM   1719  N   ARG A 122      34.563  -8.962 -23.742  1.00 24.05           N  
ATOM   1720  H   ARG A 122      34.539  -9.827 -24.264  1.00 24.05           H  
ATOM   1721  CA  ARG A 122      35.442  -7.945 -24.294  1.00 24.05           C  
ATOM   1722  HA  ARG A 122      35.656  -7.174 -23.553  1.00 24.05           H  
ATOM   1723  C   ARG A 122      34.718  -7.327 -25.490  1.00 24.05           C  
ATOM   1724  CB  ARG A 122      36.726  -8.704 -24.690  1.00 24.05           C  
ATOM   1725  HB2 ARG A 122      37.200  -9.063 -23.776  1.00 24.05           H  
ATOM   1726  HB3 ARG A 122      36.434  -9.578 -25.272  1.00 24.05           H  
ATOM   1727  O   ARG A 122      34.320  -8.059 -26.385  1.00 24.05           O  
ATOM   1728  CG  ARG A 122      37.772  -7.943 -25.512  1.00 24.05           C  
ATOM   1729  HG2 ARG A 122      37.328  -7.596 -26.445  1.00 24.05           H  
ATOM   1730  HG3 ARG A 122      38.142  -7.089 -24.945  1.00 24.05           H  
ATOM   1731  CD  ARG A 122      38.927  -8.910 -25.825  1.00 24.05           C  
ATOM   1732  HD2 ARG A 122      38.521  -9.788 -26.327  1.00 24.05           H  
ATOM   1733  HD3 ARG A 122      39.383  -9.221 -24.885  1.00 24.05           H  
ATOM   1734  NE  ARG A 122      39.947  -8.302 -26.695  1.00 24.05           N  
ATOM   1735  HE  ARG A 122      39.673  -7.481 -27.216  1.00 24.05           H  
ATOM   1736  NH1 ARG A 122      41.553  -9.938 -26.486  1.00 24.05           N  
ATOM   1737 HH11 ARG A 122      40.925 -10.469 -25.899  1.00 24.05           H  
ATOM   1738 HH12 ARG A 122      42.453 -10.310 -26.753  1.00 24.05           H  
ATOM   1739  NH2 ARG A 122      41.929  -8.166 -27.794  1.00 24.05           N  
ATOM   1740 HH21 ARG A 122      41.568  -7.377 -28.311  1.00 24.05           H  
ATOM   1741 HH22 ARG A 122      42.817  -8.559 -28.071  1.00 24.05           H  
ATOM   1742  CZ  ARG A 122      41.136  -8.803 -26.981  1.00 24.05           C  
ATOM   1743  N   ALA A 123      34.577  -6.009 -25.495  1.00 33.69           N  
ATOM   1744  H   ALA A 123      34.805  -5.502 -24.651  1.00 33.69           H  
ATOM   1745  CA  ALA A 123      34.305  -5.183 -26.672  1.00 33.69           C  
ATOM   1746  HA  ALA A 123      34.775  -5.625 -27.551  1.00 33.69           H  
ATOM   1747  C   ALA A 123      34.951  -3.822 -26.364  1.00 33.69           C  
ATOM   1748  CB  ALA A 123      32.792  -5.095 -26.911  1.00 33.69           C  
ATOM   1749  HB1 ALA A 123      32.600  -4.445 -27.765  1.00 33.69           H  
ATOM   1750  HB2 ALA A 123      32.295  -4.684 -26.032  1.00 33.69           H  
ATOM   1751  HB3 ALA A 123      32.393  -6.087 -27.124  1.00 33.69           H  
ATOM   1752  O   ALA A 123      34.491  -3.100 -25.488  1.00 33.69           O  
ATOM   1753  N   GLU A 124      36.245  -3.686 -26.632  1.00 30.08           N  
ATOM   1754  H   GLU A 124      36.691  -3.293 -25.816  1.00 30.08           H  
ATOM   1755  CA  GLU A 124      36.803  -3.053 -27.832  1.00 30.08           C  
ATOM   1756  HA  GLU A 124      37.869  -3.032 -27.605  1.00 30.08           H  
ATOM   1757  C   GLU A 124      36.441  -1.573 -27.998  1.00 30.08           C  
ATOM   1758  CB  GLU A 124      36.706  -3.883 -29.128  1.00 30.08           C  
ATOM   1759  HB2 GLU A 124      36.272  -3.283 -29.928  1.00 30.08           H  
ATOM   1760  HB3 GLU A 124      36.076  -4.757 -28.967  1.00 30.08           H  
ATOM   1761  O   GLU A 124      35.306  -1.173 -28.239  1.00 30.08           O  
ATOM   1762  CG  GLU A 124      38.117  -4.340 -29.543  1.00 30.08           C  
ATOM   1763  HG2 GLU A 124      38.624  -4.720 -28.656  1.00 30.08           H  
ATOM   1764  HG3 GLU A 124      38.681  -3.481 -29.904  1.00 30.08           H  
ATOM   1765  CD  GLU A 124      38.136  -5.459 -30.588  1.00 30.08           C  
ATOM   1766  OE1 GLU A 124      39.175  -6.164 -30.602  1.00 30.08           O  
ATOM   1767  OE2 GLU A 124      37.116  -5.657 -31.280  1.00 30.08           O  
ATOM   1768  N   SER A 125      37.499  -0.785 -27.834  1.00 26.55           N  
ATOM   1769  H   SER A 125      38.361  -1.231 -27.557  1.00 26.55           H  
ATOM   1770  CA  SER A 125      37.660   0.627 -28.115  1.00 26.55           C  
ATOM   1771  HA  SER A 125      37.125   1.215 -27.369  1.00 26.55           H  
ATOM   1772  C   SER A 125      37.200   1.006 -29.522  1.00 26.55           C  
ATOM   1773  CB  SER A 125      39.168   0.914 -28.027  1.00 26.55           C  
ATOM   1774  HB2 SER A 125      39.331   1.992 -28.038  1.00 26.55           H  
ATOM   1775  HB3 SER A 125      39.667   0.480 -28.894  1.00 26.55           H  
ATOM   1776  O   SER A 125      37.623   0.393 -30.499  1.00 26.55           O  
ATOM   1777  OG  SER A 125      39.744   0.350 -26.855  1.00 26.55           O  
ATOM   1778  HG  SER A 125      40.680   0.564 -26.851  1.00 26.55           H  
ATOM   1779  N   ALA A 126      36.457   2.105 -29.629  1.00 32.72           N  
ATOM   1780  H   ALA A 126      36.053   2.506 -28.795  1.00 32.72           H  
ATOM   1781  CA  ALA A 126      36.353   2.881 -30.857  1.00 32.72           C  
ATOM   1782  HA  ALA A 126      37.191   2.629 -31.507  1.00 32.72           H  
ATOM   1783  C   ALA A 126      36.452   4.373 -30.519  1.00 32.72           C  
ATOM   1784  CB  ALA A 126      35.079   2.510 -31.620  1.00 32.72           C  
ATOM   1785  HB1 ALA A 126      34.202   2.709 -31.004  1.00 32.72           H  
ATOM   1786  HB2 ALA A 126      35.102   1.451 -31.880  1.00 32.72           H  
ATOM   1787  HB3 ALA A 126      35.014   3.098 -32.535  1.00 32.72           H  
ATOM   1788  O   ALA A 126      35.546   4.988 -29.961  1.00 32.72           O  
ATOM   1789  N   SER A 127      37.616   4.921 -30.836  1.00 28.98           N  
ATOM   1790  H   SER A 127      38.327   4.307 -31.206  1.00 28.98           H  
ATOM   1791  CA  SER A 127      37.910   6.332 -31.037  1.00 28.98           C  
ATOM   1792  HA  SER A 127      37.265   6.944 -30.406  1.00 28.98           H  
ATOM   1793  C   SER A 127      37.671   6.686 -32.512  1.00 28.98           C  
ATOM   1794  CB  SER A 127      39.383   6.576 -30.660  1.00 28.98           C  
ATOM   1795  HB2 SER A 127      39.441   6.728 -29.582  1.00 28.98           H  
ATOM   1796  HB3 SER A 127      39.745   7.476 -31.156  1.00 28.98           H  
ATOM   1797  O   SER A 127      38.068   5.914 -33.379  1.00 28.98           O  
ATOM   1798  OG  SER A 127      40.213   5.467 -30.992  1.00 28.98           O  
ATOM   1799  HG  SER A 127      40.954   5.772 -31.520  1.00 28.98           H  
ATOM   1800  N   THR A 128      37.023   7.828 -32.783  1.00 32.06           N  
ATOM   1801  H   THR A 128      36.496   8.209 -32.009  1.00 32.06           H  
ATOM   1802  CA  THR A 128      37.018   8.700 -33.999  1.00 32.06           C  
ATOM   1803  HA  THR A 128      37.884   9.361 -33.960  1.00 32.06           H  
ATOM   1804  C   THR A 128      35.749   9.575 -33.908  1.00 32.06           C  
ATOM   1805  CB  THR A 128      37.036   7.963 -35.358  1.00 32.06           C  
ATOM   1806  HB  THR A 128      36.562   8.598 -36.107  1.00 32.06           H  
ATOM   1807  O   THR A 128      34.676   9.068 -33.620  1.00 32.06           O  
ATOM   1808  CG2 THR A 128      38.468   7.686 -35.834  1.00 32.06           C  
ATOM   1809 HG21 THR A 128      38.897   8.609 -36.225  1.00 32.06           H  
ATOM   1810 HG22 THR A 128      39.108   7.329 -35.027  1.00 32.06           H  
ATOM   1811 HG23 THR A 128      38.452   6.949 -36.637  1.00 32.06           H  
ATOM   1812  OG1 THR A 128      36.348   6.743 -35.335  1.00 32.06           O  
ATOM   1813  HG1 THR A 128      36.841   6.174 -34.739  1.00 32.06           H  
ATOM   1814  N   ALA A 129      35.816  10.905 -33.801  1.00 27.91           N  
ATOM   1815  H   ALA A 129      35.009  11.205 -33.271  1.00 27.91           H  
ATOM   1816  CA  ALA A 129      36.184  11.928 -34.787  1.00 27.91           C  
ATOM   1817  HA  ALA A 129      36.300  12.840 -34.200  1.00 27.91           H  
ATOM   1818  C   ALA A 129      35.087  12.246 -35.836  1.00 27.91           C  
ATOM   1819  CB  ALA A 129      37.566  11.696 -35.413  1.00 27.91           C  
ATOM   1820  HB1 ALA A 129      37.537  10.822 -36.063  1.00 27.91           H  
ATOM   1821  HB2 ALA A 129      37.840  12.562 -36.015  1.00 27.91           H  
ATOM   1822  HB3 ALA A 129      38.315  11.559 -34.634  1.00 27.91           H  
ATOM   1823  O   ALA A 129      34.734  11.400 -36.645  1.00 27.91           O  
ATOM   1824  N   SER A 130      34.711  13.536 -35.863  1.00 28.45           N  
ATOM   1825  H   SER A 130      35.032  14.087 -35.080  1.00 28.45           H  
ATOM   1826  CA  SER A 130      34.221  14.351 -36.997  1.00 28.45           C  
ATOM   1827  HA  SER A 130      34.260  15.370 -36.612  1.00 28.45           H  
ATOM   1828  C   SER A 130      32.792  14.228 -37.560  1.00 28.45           C  
ATOM   1829  CB  SER A 130      35.227  14.321 -38.153  1.00 28.45           C  
ATOM   1830  HB2 SER A 130      34.709  14.496 -39.096  1.00 28.45           H  
ATOM   1831  HB3 SER A 130      35.722  13.352 -38.211  1.00 28.45           H  
ATOM   1832  O   SER A 130      32.293  13.148 -37.844  1.00 28.45           O  
ATOM   1833  OG  SER A 130      36.176  15.351 -37.967  1.00 28.45           O  
ATOM   1834  HG  SER A 130      36.800  15.320 -38.696  1.00 28.45           H  
ATOM   1835  N   GLY A 131      32.226  15.414 -37.860  1.00 28.75           N  
ATOM   1836  H   GLY A 131      32.733  16.234 -37.558  1.00 28.75           H  
ATOM   1837  CA  GLY A 131      31.071  15.673 -38.744  1.00 28.75           C  
ATOM   1838  HA2 GLY A 131      30.681  14.726 -39.117  1.00 28.75           H  
ATOM   1839  HA3 GLY A 131      31.403  16.255 -39.605  1.00 28.75           H  
ATOM   1840  C   GLY A 131      29.919  16.398 -38.026  1.00 28.75           C  
ATOM   1841  O   GLY A 131      29.164  15.755 -37.316  1.00 28.75           O  
ATOM   1842  N   ALA A 132      29.805  17.732 -37.974  1.00 27.39           N  
ATOM   1843  H   ALA A 132      29.302  17.971 -37.132  1.00 27.39           H  
ATOM   1844  CA  ALA A 132      29.560  18.724 -39.038  1.00 27.39           C  
ATOM   1845  HA  ALA A 132      29.630  19.690 -38.537  1.00 27.39           H  
ATOM   1846  C   ALA A 132      28.140  18.691 -39.663  1.00 27.39           C  
ATOM   1847  CB  ALA A 132      30.677  18.760 -40.090  1.00 27.39           C  
ATOM   1848  HB1 ALA A 132      30.600  17.896 -40.750  1.00 27.39           H  
ATOM   1849  HB2 ALA A 132      31.653  18.774 -39.605  1.00 27.39           H  
ATOM   1850  HB3 ALA A 132      30.572  19.658 -40.699  1.00 27.39           H  
ATOM   1851  O   ALA A 132      27.861  17.881 -40.541  1.00 27.39           O  
ATOM   1852  N   SER A 133      27.278  19.632 -39.242  1.00 36.94           N  
ATOM   1853  H   SER A 133      27.499  20.059 -38.354  1.00 36.94           H  
ATOM   1854  CA  SER A 133      26.268  20.391 -40.030  1.00 36.94           C  
ATOM   1855  HA  SER A 133      26.779  20.999 -40.776  1.00 36.94           H  
ATOM   1856  C   SER A 133      25.511  21.305 -39.047  1.00 36.94           C  
ATOM   1857  CB  SER A 133      25.248  19.492 -40.739  1.00 36.94           C  
ATOM   1858  HB2 SER A 133      24.349  20.068 -40.960  1.00 36.94           H  
ATOM   1859  HB3 SER A 133      24.982  18.643 -40.110  1.00 36.94           H  
ATOM   1860  O   SER A 133      24.938  20.802 -38.091  1.00 36.94           O  
ATOM   1861  OG  SER A 133      25.805  19.057 -41.959  1.00 36.94           O  
ATOM   1862  HG  SER A 133      26.513  18.449 -41.731  1.00 36.94           H  
ATOM   1863  N   ALA A 134      25.632  22.636 -39.030  1.00 26.75           N  
ATOM   1864  H   ALA A 134      25.384  22.969 -38.109  1.00 26.75           H  
ATOM   1865  CA  ALA A 134      25.387  23.662 -40.055  1.00 26.75           C  
ATOM   1866  HA  ALA A 134      25.697  24.599 -39.591  1.00 26.75           H  
ATOM   1867  C   ALA A 134      23.896  23.856 -40.406  1.00 26.75           C  
ATOM   1868  CB  ALA A 134      26.296  23.533 -41.285  1.00 26.75           C  
ATOM   1869  HB1 ALA A 134      26.219  24.439 -41.887  1.00 26.75           H  
ATOM   1870  HB2 ALA A 134      25.978  22.691 -41.901  1.00 26.75           H  
ATOM   1871  HB3 ALA A 134      27.333  23.399 -40.977  1.00 26.75           H  
ATOM   1872  O   ALA A 134      23.359  23.133 -41.235  1.00 26.75           O  
ATOM   1873  N   ALA A 135      23.276  24.872 -39.788  1.00 37.06           N  
ATOM   1874  H   ALA A 135      23.720  25.221 -38.950  1.00 37.06           H  
ATOM   1875  CA  ALA A 135      22.274  25.799 -40.348  1.00 37.06           C  
ATOM   1876  HA  ALA A 135      22.689  26.271 -41.239  1.00 37.06           H  
ATOM   1877  C   ALA A 135      22.004  26.884 -39.272  1.00 37.06           C  
ATOM   1878  CB  ALA A 135      20.985  25.057 -40.732  1.00 37.06           C  
ATOM   1879  HB1 ALA A 135      21.167  24.387 -41.572  1.00 37.06           H  
ATOM   1880  HB2 ALA A 135      20.620  24.480 -39.883  1.00 37.06           H  
ATOM   1881  HB3 ALA A 135      20.221  25.778 -41.022  1.00 37.06           H  
ATOM   1882  O   ALA A 135      21.586  26.545 -38.170  1.00 37.06           O  
ATOM   1883  N   SER A 136      22.507  28.119 -39.411  1.00 32.50           N  
ATOM   1884  H   SER A 136      22.850  28.427 -38.512  1.00 32.50           H  
ATOM   1885  CA  SER A 136      21.876  29.266 -40.112  1.00 32.50           C  
ATOM   1886  HA  SER A 136      22.602  30.078 -40.141  1.00 32.50           H  
ATOM   1887  C   SER A 136      20.631  29.773 -39.366  1.00 32.50           C  
ATOM   1888  CB  SER A 136      21.501  28.936 -41.566  1.00 32.50           C  
ATOM   1889  HB2 SER A 136      20.743  28.153 -41.575  1.00 32.50           H  
ATOM   1890  HB3 SER A 136      21.085  29.823 -42.043  1.00 32.50           H  
ATOM   1891  O   SER A 136      19.753  28.977 -39.081  1.00 32.50           O  
ATOM   1892  OG  SER A 136      22.628  28.499 -42.299  1.00 32.50           O  
ATOM   1893  HG  SER A 136      22.339  28.211 -43.168  1.00 32.50           H  
ATOM   1894  N   ALA A 137      20.385  31.048 -39.068  1.00 28.55           N  
ATOM   1895  H   ALA A 137      19.498  31.140 -38.594  1.00 28.55           H  
ATOM   1896  CA  ALA A 137      21.039  32.346 -39.232  1.00 28.55           C  
ATOM   1897  HA  ALA A 137      22.035  32.340 -38.790  1.00 28.55           H  
ATOM   1898  C   ALA A 137      20.136  33.383 -38.498  1.00 28.55           C  
ATOM   1899  CB  ALA A 137      21.105  32.690 -40.732  1.00 28.55           C  
ATOM   1900  HB1 ALA A 137      21.732  31.972 -41.260  1.00 28.55           H  
ATOM   1901  HB2 ALA A 137      20.103  32.677 -41.161  1.00 28.55           H  
ATOM   1902  HB3 ALA A 137      21.534  33.683 -40.868  1.00 28.55           H  
ATOM   1903  O   ALA A 137      19.013  33.038 -38.136  1.00 28.55           O  
ATOM   1904  N   ALA A 138      20.590  34.645 -38.409  1.00 32.00           N  
ATOM   1905  H   ALA A 138      21.534  34.801 -38.733  1.00 32.00           H  
ATOM   1906  CA  ALA A 138      19.839  35.863 -38.025  1.00 32.00           C  
ATOM   1907  HA  ALA A 138      20.429  36.705 -38.386  1.00 32.00           H  
ATOM   1908  C   ALA A 138      19.662  36.086 -36.498  1.00 32.00           C  
ATOM   1909  CB  ALA A 138      18.527  35.899 -38.832  1.00 32.00           C  
ATOM   1910  HB1 ALA A 138      18.717  35.636 -39.873  1.00 32.00           H  
ATOM   1911  HB2 ALA A 138      17.805  35.202 -38.408  1.00 32.00           H  
ATOM   1912  HB3 ALA A 138      18.078  36.892 -38.812  1.00 32.00           H  
ATOM   1913  O   ALA A 138      19.280  35.180 -35.777  1.00 32.00           O  
ATOM   1914  N   SER A 139      19.939  37.241 -35.883  1.00 34.34           N  
ATOM   1915  H   SER A 139      19.850  37.172 -34.879  1.00 34.34           H  
ATOM   1916  CA  SER A 139      20.199  38.601 -36.362  1.00 34.34           C  
ATOM   1917  HA  SER A 139      20.707  38.587 -37.326  1.00 34.34           H  
ATOM   1918  C   SER A 139      21.055  39.364 -35.348  1.00 34.34           C  
ATOM   1919  CB  SER A 139      18.883  39.374 -36.487  1.00 34.34           C  
ATOM   1920  HB2 SER A 139      18.245  39.163 -35.628  1.00 34.34           H  
ATOM   1921  HB3 SER A 139      19.081  40.445 -36.521  1.00 34.34           H  
ATOM   1922  O   SER A 139      21.000  39.122 -34.144  1.00 34.34           O  
ATOM   1923  OG  SER A 139      18.236  39.001 -37.679  1.00 34.34           O  
ATOM   1924  HG  SER A 139      17.360  39.394 -37.684  1.00 34.34           H  
ATOM   1925  N   ALA A 140      21.825  40.310 -35.873  1.00 28.19           N  
ATOM   1926  H   ALA A 140      21.759  40.452 -36.870  1.00 28.19           H  
ATOM   1927  CA  ALA A 140      22.560  41.321 -35.135  1.00 28.19           C  
ATOM   1928  HA  ALA A 140      23.080  40.844 -34.304  1.00 28.19           H  
ATOM   1929  C   ALA A 140      21.643  42.428 -34.570  1.00 28.19           C  
ATOM   1930  CB  ALA A 140      23.591  41.900 -36.118  1.00 28.19           C  
ATOM   1931  HB1 ALA A 140      24.220  41.102 -36.511  1.00 28.19           H  
ATOM   1932  HB2 ALA A 140      23.081  42.397 -36.943  1.00 28.19           H  
ATOM   1933  HB3 ALA A 140      24.228  42.624 -35.610  1.00 28.19           H  
ATOM   1934  O   ALA A 140      20.498  42.574 -34.992  1.00 28.19           O  
ATOM   1935  N   ALA A 141      22.257  43.257 -33.718  1.00 30.12           N  
ATOM   1936  H   ALA A 141      23.193  42.979 -33.458  1.00 30.12           H  
ATOM   1937  CA  ALA A 141      21.835  44.569 -33.215  1.00 30.12           C  
ATOM   1938  HA  ALA A 141      22.756  45.052 -32.890  1.00 30.12           H  
ATOM   1939  C   ALA A 141      20.916  44.588 -31.980  1.00 30.12           C  
ATOM   1940  CB  ALA A 141      21.326  45.462 -34.360  1.00 30.12           C  
ATOM   1941  HB1 ALA A 141      20.354  45.112 -34.710  1.00 30.12           H  
ATOM   1942  HB2 ALA A 141      21.208  46.484 -34.002  1.00 30.12           H  
ATOM   1943  HB3 ALA A 141      22.032  45.455 -35.190  1.00 30.12           H  
ATOM   1944  O   ALA A 141      19.702  44.448 -32.072  1.00 30.12           O  
ATOM   1945  N   SER A 142      21.478  44.956 -30.825  1.00 33.84           N  
ATOM   1946  H   SER A 142      22.369  44.524 -30.627  1.00 33.84           H  
ATOM   1947  CA  SER A 142      21.409  46.348 -30.342  1.00 33.84           C  
ATOM   1948  HA  SER A 142      21.931  46.991 -31.051  1.00 33.84           H  
ATOM   1949  C   SER A 142      22.090  46.478 -28.979  1.00 33.84           C  
ATOM   1950  CB  SER A 142      19.976  46.884 -30.222  1.00 33.84           C  
ATOM   1951  HB2 SER A 142      19.988  47.839 -29.697  1.00 33.84           H  
ATOM   1952  HB3 SER A 142      19.354  46.180 -29.669  1.00 33.84           H  
ATOM   1953  O   SER A 142      21.716  45.824 -28.009  1.00 33.84           O  
ATOM   1954  OG  SER A 142      19.458  47.088 -31.521  1.00 33.84           O  
ATOM   1955  HG  SER A 142      19.224  46.221 -31.861  1.00 33.84           H  
ATOM   1956  N   ALA A 143      23.095  47.348 -28.917  1.00 29.98           N  
ATOM   1957  H   ALA A 143      23.319  47.871 -29.752  1.00 29.98           H  
ATOM   1958  CA  ALA A 143      23.625  47.881 -27.674  1.00 29.98           C  
ATOM   1959  HA  ALA A 143      23.786  47.069 -26.966  1.00 29.98           H  
ATOM   1960  C   ALA A 143      22.601  48.869 -27.089  1.00 29.98           C  
ATOM   1961  CB  ALA A 143      24.970  48.552 -27.984  1.00 29.98           C  
ATOM   1962  HB1 ALA A 143      25.667  47.818 -28.387  1.00 29.98           H  
ATOM   1963  HB2 ALA A 143      25.387  48.969 -27.067  1.00 29.98           H  
ATOM   1964  HB3 ALA A 143      24.834  49.358 -28.705  1.00 29.98           H  
ATOM   1965  O   ALA A 143      22.256  49.855 -27.738  1.00 29.98           O  
ATOM   1966  N   GLY A 144      22.119  48.598 -25.877  1.00 34.12           N  
ATOM   1967  H   GLY A 144      22.394  47.733 -25.434  1.00 34.12           H  
ATOM   1968  CA  GLY A 144      21.271  49.490 -25.090  1.00 34.12           C  
ATOM   1969  HA2 GLY A 144      21.210  50.474 -25.556  1.00 34.12           H  
ATOM   1970  HA3 GLY A 144      20.266  49.076 -25.021  1.00 34.12           H  
ATOM   1971  C   GLY A 144      21.841  49.616 -23.680  1.00 34.12           C  
ATOM   1972  O   GLY A 144      22.001  48.620 -22.981  1.00 34.12           O  
ATOM   1973  N   ALA A 145      22.210  50.842 -23.320  1.00 34.97           N  
ATOM   1974  H   ALA A 145      22.012  51.580 -23.981  1.00 34.97           H  
ATOM   1975  CA  ALA A 145      22.789  51.267 -22.047  1.00 34.97           C  
ATOM   1976  HA  ALA A 145      23.679  50.666 -21.856  1.00 34.97           H  
ATOM   1977  C   ALA A 145      21.817  51.082 -20.848  1.00 34.97           C  
ATOM   1978  CB  ALA A 145      23.212  52.727 -22.281  1.00 34.97           C  
ATOM   1979  HB1 ALA A 145      23.794  52.806 -23.199  1.00 34.97           H  
ATOM   1980  HB2 ALA A 145      22.328  53.360 -22.362  1.00 34.97           H  
ATOM   1981  HB3 ALA A 145      23.838  53.094 -21.468  1.00 34.97           H  
ATOM   1982  O   ALA A 145      20.637  50.793 -21.056  1.00 34.97           O  
ATOM   1983  N   PRO A 146      22.278  51.225 -19.587  1.00 44.44           N  
ATOM   1984  CA  PRO A 146      21.576  50.696 -18.424  1.00 44.44           C  
ATOM   1985  HA  PRO A 146      21.099  49.749 -18.676  1.00 44.44           H  
ATOM   1986  C   PRO A 146      20.511  51.667 -17.903  1.00 44.44           C  
ATOM   1987  CB  PRO A 146      22.682  50.443 -17.395  1.00 44.44           C  
ATOM   1988  HB2 PRO A 146      22.308  50.469 -16.372  1.00 44.44           H  
ATOM   1989  HB3 PRO A 146      23.156  49.483 -17.603  1.00 44.44           H  
ATOM   1990  O   PRO A 146      20.760  52.864 -17.774  1.00 44.44           O  
ATOM   1991  CG  PRO A 146      23.678  51.572 -17.667  1.00 44.44           C  
ATOM   1992  HG2 PRO A 146      24.695  51.278 -17.409  1.00 44.44           H  
ATOM   1993  HG3 PRO A 146      23.388  52.461 -17.107  1.00 44.44           H  
ATOM   1994  CD  PRO A 146      23.531  51.839 -19.165  1.00 44.44           C  
ATOM   1995  HD2 PRO A 146      23.505  52.916 -19.333  1.00 44.44           H  
ATOM   1996  HD3 PRO A 146      24.367  51.388 -19.698  1.00 44.44           H  
ATOM   1997  N   ALA A 147      19.347  51.138 -17.523  1.00 32.78           N  
ATOM   1998  H   ALA A 147      19.173  50.158 -17.691  1.00 32.78           H  
ATOM   1999  CA  ALA A 147      18.344  51.874 -16.765  1.00 32.78           C  
ATOM   2000  HA  ALA A 147      18.788  52.801 -16.401  1.00 32.78           H  
ATOM   2001  C   ALA A 147      17.892  51.065 -15.543  1.00 32.78           C  
ATOM   2002  CB  ALA A 147      17.181  52.280 -17.676  1.00 32.78           C  
ATOM   2003  HB1 ALA A 147      17.555  52.883 -18.504  1.00 32.78           H  
ATOM   2004  HB2 ALA A 147      16.691  51.391 -18.072  1.00 32.78           H  
ATOM   2005  HB3 ALA A 147      16.456  52.864 -17.109  1.00 32.78           H  
ATOM   2006  O   ALA A 147      17.378  49.957 -15.658  1.00 32.78           O  
ATOM   2007  N   SER A 148      18.087  51.697 -14.388  1.00 35.41           N  
ATOM   2008  H   SER A 148      18.552  52.590 -14.469  1.00 35.41           H  
ATOM   2009  CA  SER A 148      17.361  51.522 -13.132  1.00 35.41           C  
ATOM   2010  HA  SER A 148      17.820  52.226 -12.437  1.00 35.41           H  
ATOM   2011  C   SER A 148      17.423  50.167 -12.430  1.00 35.41           C  
ATOM   2012  CB  SER A 148      15.933  52.036 -13.286  1.00 35.41           C  
ATOM   2013  HB2 SER A 148      15.378  51.855 -12.365  1.00 35.41           H  
ATOM   2014  HB3 SER A 148      15.436  51.527 -14.112  1.00 35.41           H  
ATOM   2015  O   SER A 148      16.614  49.265 -12.627  1.00 35.41           O  
ATOM   2016  OG  SER A 148      16.002  53.431 -13.525  1.00 35.41           O  
ATOM   2017  HG  SER A 148      15.111  53.759 -13.665  1.00 35.41           H  
ATOM   2018  N   ALA A 149      18.320  50.138 -11.443  1.00 34.69           N  
ATOM   2019  H   ALA A 149      18.968  50.911 -11.399  1.00 34.69           H  
ATOM   2020  CA  ALA A 149      18.141  49.404 -10.204  1.00 34.69           C  
ATOM   2021  HA  ALA A 149      18.189  48.334 -10.402  1.00 34.69           H  
ATOM   2022  C   ALA A 149      16.773  49.741  -9.576  1.00 34.69           C  
ATOM   2023  CB  ALA A 149      19.301  49.806  -9.278  1.00 34.69           C  
ATOM   2024  HB1 ALA A 149      20.252  49.524  -9.731  1.00 34.69           H  
ATOM   2025  HB2 ALA A 149      19.290  50.881  -9.097  1.00 34.69           H  
ATOM   2026  HB3 ALA A 149      19.198  49.289  -8.324  1.00 34.69           H  
ATOM   2027  O   ALA A 149      16.613  50.768  -8.919  1.00 34.69           O  
ATOM   2028  N   ALA A 150      15.785  48.874  -9.780  1.00 38.41           N  
ATOM   2029  H   ALA A 150      15.923  48.136 -10.455  1.00 38.41           H  
ATOM   2030  CA  ALA A 150      14.605  48.800  -8.934  1.00 38.41           C  
ATOM   2031  HA  ALA A 150      14.520  49.708  -8.337  1.00 38.41           H  
ATOM   2032  C   ALA A 150      14.801  47.617  -7.986  1.00 38.41           C  
ATOM   2033  CB  ALA A 150      13.339  48.715  -9.790  1.00 38.41           C  
ATOM   2034  HB1 ALA A 150      13.264  49.597 -10.426  1.00 38.41           H  
ATOM   2035  HB2 ALA A 150      13.372  47.824 -10.417  1.00 38.41           H  
ATOM   2036  HB3 ALA A 150      12.462  48.663  -9.145  1.00 38.41           H  
ATOM   2037  O   ALA A 150      14.731  46.452  -8.375  1.00 38.41           O  
ATOM   2038  N   SER A 151      15.114  47.953  -6.741  1.00 40.44           N  
ATOM   2039  H   SER A 151      15.280  48.931  -6.552  1.00 40.44           H  
ATOM   2040  CA  SER A 151      15.245  47.058  -5.599  1.00 40.44           C  
ATOM   2041  HA  SER A 151      16.005  46.307  -5.813  1.00 40.44           H  
ATOM   2042  C   SER A 151      13.916  46.354  -5.311  1.00 40.44           C  
ATOM   2043  CB  SER A 151      15.693  47.891  -4.389  1.00 40.44           C  
ATOM   2044  HB2 SER A 151      14.892  48.569  -4.095  1.00 40.44           H  
ATOM   2045  HB3 SER A 151      15.919  47.228  -3.554  1.00 40.44           H  
ATOM   2046  O   SER A 151      13.159  46.762  -4.435  1.00 40.44           O  
ATOM   2047  OG  SER A 151      16.838  48.660  -4.718  1.00 40.44           O  
ATOM   2048  HG  SER A 151      17.049  49.231  -3.975  1.00 40.44           H  
ATOM   2049  N   GLY A 152      13.611  45.294  -6.054  1.00 37.19           N  
ATOM   2050  H   GLY A 152      14.180  45.103  -6.867  1.00 37.19           H  
ATOM   2051  CA  GLY A 152      12.607  44.318  -5.661  1.00 37.19           C  
ATOM   2052  HA2 GLY A 152      11.732  44.809  -5.235  1.00 37.19           H  
ATOM   2053  HA3 GLY A 152      12.299  43.733  -6.527  1.00 37.19           H  
ATOM   2054  C   GLY A 152      13.234  43.386  -4.636  1.00 37.19           C  
ATOM   2055  O   GLY A 152      13.948  42.457  -5.006  1.00 37.19           O  
ATOM   2056  N   THR A 153      13.018  43.650  -3.348  1.00 41.72           N  
ATOM   2057  H   THR A 153      12.529  44.499  -3.101  1.00 41.72           H  
ATOM   2058  CA  THR A 153      13.266  42.666  -2.289  1.00 41.72           C  
ATOM   2059  HA  THR A 153      14.342  42.567  -2.142  1.00 41.72           H  
ATOM   2060  C   THR A 153      12.635  41.346  -2.738  1.00 41.72           C  
ATOM   2061  CB  THR A 153      12.611  43.124  -0.977  1.00 41.72           C  
ATOM   2062  HB  THR A 153      11.528  43.148  -1.097  1.00 41.72           H  
ATOM   2063  O   THR A 153      11.431  41.350  -3.008  1.00 41.72           O  
ATOM   2064  CG2 THR A 153      12.969  42.237   0.214  1.00 41.72           C  
ATOM   2065 HG21 THR A 153      14.051  42.210   0.346  1.00 41.72           H  
ATOM   2066 HG22 THR A 153      12.601  41.225   0.046  1.00 41.72           H  
ATOM   2067 HG23 THR A 153      12.503  42.629   1.117  1.00 41.72           H  
ATOM   2068  OG1 THR A 153      13.057  44.424  -0.666  1.00 41.72           O  
ATOM   2069  HG1 THR A 153      12.480  44.776   0.016  1.00 41.72           H  
ATOM   2070  N   PRO A 154      13.394  40.242  -2.881  1.00 50.44           N  
ATOM   2071  CA  PRO A 154      12.803  38.971  -3.261  1.00 50.44           C  
ATOM   2072  HA  PRO A 154      12.332  39.050  -4.241  1.00 50.44           H  
ATOM   2073  C   PRO A 154      11.752  38.658  -2.205  1.00 50.44           C  
ATOM   2074  CB  PRO A 154      13.949  37.955  -3.318  1.00 50.44           C  
ATOM   2075  HB2 PRO A 154      13.646  36.973  -2.954  1.00 50.44           H  
ATOM   2076  HB3 PRO A 154      14.311  37.882  -4.343  1.00 50.44           H  
ATOM   2077  O   PRO A 154      12.074  38.594  -1.014  1.00 50.44           O  
ATOM   2078  CG  PRO A 154      15.033  38.580  -2.440  1.00 50.44           C  
ATOM   2079  HG2 PRO A 154      14.873  38.284  -1.403  1.00 50.44           H  
ATOM   2080  HG3 PRO A 154      16.033  38.293  -2.767  1.00 50.44           H  
ATOM   2081  CD  PRO A 154      14.804  40.084  -2.577  1.00 50.44           C  
ATOM   2082  HD2 PRO A 154      15.394  40.478  -3.405  1.00 50.44           H  
ATOM   2083  HD3 PRO A 154      15.073  40.584  -1.646  1.00 50.44           H  
ATOM   2084  N   ALA A 155      10.492  38.568  -2.640  1.00 50.16           N  
ATOM   2085  H   ALA A 155      10.305  38.719  -3.621  1.00 50.16           H  
ATOM   2086  CA  ALA A 155       9.402  38.109  -1.803  1.00 50.16           C  
ATOM   2087  HA  ALA A 155       9.148  38.884  -1.080  1.00 50.16           H  
ATOM   2088  C   ALA A 155       9.919  36.869  -1.077  1.00 50.16           C  
ATOM   2089  CB  ALA A 155       8.183  37.815  -2.688  1.00 50.16           C  
ATOM   2090  HB1 ALA A 155       7.363  37.449  -2.071  1.00 50.16           H  
ATOM   2091  HB2 ALA A 155       8.431  37.053  -3.427  1.00 50.16           H  
ATOM   2092  HB3 ALA A 155       7.865  38.724  -3.199  1.00 50.16           H  
ATOM   2093  O   ALA A 155      10.406  35.939  -1.721  1.00 50.16           O  
ATOM   2094  N   SER A 156       9.943  36.922   0.258  1.00 52.84           N  
ATOM   2095  H   SER A 156       9.555  37.735   0.713  1.00 52.84           H  
ATOM   2096  CA  SER A 156      10.261  35.751   1.065  1.00 52.84           C  
ATOM   2097  HA  SER A 156      11.257  35.382   0.823  1.00 52.84           H  
ATOM   2098  C   SER A 156       9.238  34.702   0.681  1.00 52.84           C  
ATOM   2099  CB  SER A 156      10.188  36.058   2.561  1.00 52.84           C  
ATOM   2100  HB2 SER A 156       9.318  36.678   2.778  1.00 52.84           H  
ATOM   2101  HB3 SER A 156      10.102  35.124   3.117  1.00 52.84           H  
ATOM   2102  O   SER A 156       8.078  34.798   1.071  1.00 52.84           O  
ATOM   2103  OG  SER A 156      11.375  36.714   2.960  1.00 52.84           O  
ATOM   2104  HG  SER A 156      11.549  37.408   2.321  1.00 52.84           H  
ATOM   2105  N   GLU A 157       9.666  33.788  -0.181  1.00 55.66           N  
ATOM   2106  H   GLU A 157      10.568  33.930  -0.613  1.00 55.66           H  
ATOM   2107  CA  GLU A 157       8.895  32.656  -0.643  1.00 55.66           C  
ATOM   2108  HA  GLU A 157       7.995  33.011  -1.146  1.00 55.66           H  
ATOM   2109  C   GLU A 157       8.515  31.883   0.611  1.00 55.66           C  
ATOM   2110  CB  GLU A 157       9.757  31.887  -1.652  1.00 55.66           C  
ATOM   2111  HB2 GLU A 157      10.597  31.407  -1.150  1.00 55.66           H  
ATOM   2112  HB3 GLU A 157      10.153  32.628  -2.346  1.00 55.66           H  
ATOM   2113  O   GLU A 157       9.371  31.308   1.289  1.00 55.66           O  
ATOM   2114  CG  GLU A 157       8.961  30.849  -2.453  1.00 55.66           C  
ATOM   2115  HG2 GLU A 157       8.002  31.286  -2.730  1.00 55.66           H  
ATOM   2116  HG3 GLU A 157       8.767  29.987  -1.815  1.00 55.66           H  
ATOM   2117  CD  GLU A 157       9.681  30.404  -3.739  1.00 55.66           C  
ATOM   2118  OE1 GLU A 157       9.152  29.477  -4.387  1.00 55.66           O  
ATOM   2119  OE2 GLU A 157      10.752  30.968  -4.072  1.00 55.66           O  
ATOM   2120  N   ALA A 158       7.256  32.050   1.014  1.00 61.59           N  
ATOM   2121  H   ALA A 158       6.633  32.613   0.453  1.00 61.59           H  
ATOM   2122  CA  ALA A 158       6.747  31.476   2.237  1.00 61.59           C  
ATOM   2123  HA  ALA A 158       7.324  31.868   3.075  1.00 61.59           H  
ATOM   2124  C   ALA A 158       6.955  29.966   2.152  1.00 61.59           C  
ATOM   2125  CB  ALA A 158       5.278  31.875   2.416  1.00 61.59           C  
ATOM   2126  HB1 ALA A 158       5.191  32.960   2.463  1.00 61.59           H  
ATOM   2127  HB2 ALA A 158       4.688  31.496   1.581  1.00 61.59           H  
ATOM   2128  HB3 ALA A 158       4.896  31.443   3.341  1.00 61.59           H  
ATOM   2129  O   ALA A 158       6.640  29.343   1.136  1.00 61.59           O  
ATOM   2130  N   GLU A 159       7.533  29.399   3.208  1.00 67.56           N  
ATOM   2131  H   GLU A 159       7.778  29.974   4.001  1.00 67.56           H  
ATOM   2132  CA  GLU A 159       7.676  27.958   3.338  1.00 67.56           C  
ATOM   2133  HA  GLU A 159       8.402  27.630   2.594  1.00 67.56           H  
ATOM   2134  C   GLU A 159       6.309  27.309   3.065  1.00 67.56           C  
ATOM   2135  CB  GLU A 159       8.225  27.663   4.741  1.00 67.56           C  
ATOM   2136  HB2 GLU A 159       9.147  28.234   4.848  1.00 67.56           H  
ATOM   2137  HB3 GLU A 159       7.518  28.011   5.493  1.00 67.56           H  
ATOM   2138  O   GLU A 159       5.299  27.805   3.582  1.00 67.56           O  
ATOM   2139  CG  GLU A 159       8.544  26.184   4.992  1.00 67.56           C  
ATOM   2140  HG2 GLU A 159       9.073  25.793   4.123  1.00 67.56           H  
ATOM   2141  HG3 GLU A 159       7.612  25.629   5.099  1.00 67.56           H  
ATOM   2142  CD  GLU A 159       9.429  25.963   6.230  1.00 67.56           C  
ATOM   2143  OE1 GLU A 159       9.995  24.849   6.319  1.00 67.56           O  
ATOM   2144  OE2 GLU A 159       9.641  26.913   7.019  1.00 67.56           O  
ATOM   2145  N   PRO A 160       6.241  26.271   2.206  1.00 68.25           N  
ATOM   2146  CA  PRO A 160       4.977  25.625   1.904  1.00 68.25           C  
ATOM   2147  HA  PRO A 160       4.354  26.334   1.358  1.00 68.25           H  
ATOM   2148  C   PRO A 160       4.291  25.221   3.213  1.00 68.25           C  
ATOM   2149  CB  PRO A 160       5.300  24.427   1.005  1.00 68.25           C  
ATOM   2150  HB2 PRO A 160       5.149  24.708  -0.037  1.00 68.25           H  
ATOM   2151  HB3 PRO A 160       4.700  23.551   1.253  1.00 68.25           H  
ATOM   2152  O   PRO A 160       4.973  24.801   4.154  1.00 68.25           O  
ATOM   2153  CG  PRO A 160       6.788  24.179   1.253  1.00 68.25           C  
ATOM   2154  HG2 PRO A 160       6.910  23.554   2.137  1.00 68.25           H  
ATOM   2155  HG3 PRO A 160       7.275  23.727   0.390  1.00 68.25           H  
ATOM   2156  CD  PRO A 160       7.328  25.576   1.542  1.00 68.25           C  
ATOM   2157  HD2 PRO A 160       8.219  25.502   2.165  1.00 68.25           H  
ATOM   2158  HD3 PRO A 160       7.561  26.087   0.608  1.00 68.25           H  
ATOM   2159  N   PRO A 161       2.958  25.376   3.297  1.00 74.81           N  
ATOM   2160  CA  PRO A 161       2.233  25.068   4.516  1.00 74.81           C  
ATOM   2161  HA  PRO A 161       2.555  25.759   5.295  1.00 74.81           H  
ATOM   2162  C   PRO A 161       2.524  23.624   4.946  1.00 74.81           C  
ATOM   2163  CB  PRO A 161       0.754  25.302   4.194  1.00 74.81           C  
ATOM   2164  HB2 PRO A 161       0.103  24.592   4.705  1.00 74.81           H  
ATOM   2165  HB3 PRO A 161       0.484  26.324   4.459  1.00 74.81           H  
ATOM   2166  O   PRO A 161       2.708  22.755   4.085  1.00 74.81           O  
ATOM   2167  CG  PRO A 161       0.690  25.136   2.675  1.00 74.81           C  
ATOM   2168  HG2 PRO A 161      -0.141  25.691   2.240  1.00 74.81           H  
ATOM   2169  HG3 PRO A 161       0.619  24.078   2.426  1.00 74.81           H  
ATOM   2170  CD  PRO A 161       2.039  25.681   2.214  1.00 74.81           C  
ATOM   2171  HD2 PRO A 161       1.982  26.761   2.081  1.00 74.81           H  
ATOM   2172  HD3 PRO A 161       2.336  25.196   1.284  1.00 74.81           H  
ATOM   2173  N   PRO A 162       2.575  23.351   6.262  1.00 78.06           N  
ATOM   2174  CA  PRO A 162       2.750  21.990   6.740  1.00 78.06           C  
ATOM   2175  HA  PRO A 162       3.724  21.625   6.414  1.00 78.06           H  
ATOM   2176  C   PRO A 162       1.636  21.094   6.174  1.00 78.06           C  
ATOM   2177  CB  PRO A 162       2.712  22.079   8.268  1.00 78.06           C  
ATOM   2178  HB2 PRO A 162       3.724  22.225   8.647  1.00 78.06           H  
ATOM   2179  HB3 PRO A 162       2.261  21.196   8.722  1.00 78.06           H  
ATOM   2180  O   PRO A 162       0.511  21.572   5.990  1.00 78.06           O  
ATOM   2181  CG  PRO A 162       1.885  23.338   8.529  1.00 78.06           C  
ATOM   2182  HG2 PRO A 162       0.823  23.096   8.471  1.00 78.06           H  
ATOM   2183  HG3 PRO A 162       2.124  23.790   9.492  1.00 78.06           H  
ATOM   2184  CD  PRO A 162       2.266  24.249   7.364  1.00 78.06           C  
ATOM   2185  HD2 PRO A 162       3.154  24.827   7.617  1.00 78.06           H  
ATOM   2186  HD3 PRO A 162       1.434  24.911   7.126  1.00 78.06           H  
ATOM   2187  N   PRO A 163       1.926  19.808   5.901  1.00 79.31           N  
ATOM   2188  CA  PRO A 163       0.914  18.878   5.418  1.00 79.31           C  
ATOM   2189  HA  PRO A 163       0.542  19.211   4.450  1.00 79.31           H  
ATOM   2190  C   PRO A 163      -0.260  18.815   6.400  1.00 79.31           C  
ATOM   2191  CB  PRO A 163       1.625  17.532   5.249  1.00 79.31           C  
ATOM   2192  HB2 PRO A 163       1.987  17.443   4.225  1.00 79.31           H  
ATOM   2193  HB3 PRO A 163       0.978  16.690   5.494  1.00 79.31           H  
ATOM   2194  O   PRO A 163      -0.081  18.887   7.620  1.00 79.31           O  
ATOM   2195  CG  PRO A 163       2.816  17.632   6.203  1.00 79.31           C  
ATOM   2196  HG2 PRO A 163       2.498  17.362   7.210  1.00 79.31           H  
ATOM   2197  HG3 PRO A 163       3.647  17.004   5.882  1.00 79.31           H  
ATOM   2198  CD  PRO A 163       3.176  19.115   6.163  1.00 79.31           C  
ATOM   2199  HD2 PRO A 163       3.872  19.308   5.346  1.00 79.31           H  
ATOM   2200  HD3 PRO A 163       3.614  19.416   7.115  1.00 79.31           H  
ATOM   2201  N   THR A 164      -1.470  18.690   5.858  1.00 83.06           N  
ATOM   2202  H   THR A 164      -1.529  18.457   4.877  1.00 83.06           H  
ATOM   2203  CA  THR A 164      -2.689  18.583   6.656  1.00 83.06           C  
ATOM   2204  HA  THR A 164      -2.730  19.441   7.327  1.00 83.06           H  
ATOM   2205  C   THR A 164      -2.621  17.276   7.447  1.00 83.06           C  
ATOM   2206  CB  THR A 164      -3.950  18.586   5.776  1.00 83.06           C  
ATOM   2207  HB  THR A 164      -3.986  17.669   5.188  1.00 83.06           H  
ATOM   2208  O   THR A 164      -2.414  16.220   6.843  1.00 83.06           O  
ATOM   2209  CG2 THR A 164      -5.228  18.695   6.609  1.00 83.06           C  
ATOM   2210 HG21 THR A 164      -5.204  19.601   7.214  1.00 83.06           H  
ATOM   2211 HG22 THR A 164      -6.092  18.726   5.944  1.00 83.06           H  
ATOM   2212 HG23 THR A 164      -5.327  17.823   7.257  1.00 83.06           H  
ATOM   2213  OG1 THR A 164      -3.960  19.687   4.892  1.00 83.06           O  
ATOM   2214  HG1 THR A 164      -3.239  19.536   4.276  1.00 83.06           H  
ATOM   2215  N   PRO A 165      -2.783  17.298   8.782  1.00 83.06           N  
ATOM   2216  CA  PRO A 165      -2.775  16.065   9.550  1.00 83.06           C  
ATOM   2217  HA  PRO A 165      -1.824  15.562   9.374  1.00 83.06           H  
ATOM   2218  C   PRO A 165      -3.951  15.166   9.126  1.00 83.06           C  
ATOM   2219  CB  PRO A 165      -2.858  16.485  11.018  1.00 83.06           C  
ATOM   2220  HB2 PRO A 165      -3.408  15.765  11.624  1.00 83.06           H  
ATOM   2221  HB3 PRO A 165      -1.851  16.624  11.411  1.00 83.06           H  
ATOM   2222  O   PRO A 165      -5.027  15.687   8.815  1.00 83.06           O  
ATOM   2223  CG  PRO A 165      -3.569  17.837  10.955  1.00 83.06           C  
ATOM   2224  HG2 PRO A 165      -3.320  18.467  11.808  1.00 83.06           H  
ATOM   2225  HG3 PRO A 165      -4.646  17.680  10.894  1.00 83.06           H  
ATOM   2226  CD  PRO A 165      -3.066  18.437   9.642  1.00 83.06           C  
ATOM   2227  HD2 PRO A 165      -3.830  19.086   9.214  1.00 83.06           H  
ATOM   2228  HD3 PRO A 165      -2.145  18.994   9.813  1.00 83.06           H  
ATOM   2229  N   PRO A 166      -3.783  13.832   9.164  1.00 85.75           N  
ATOM   2230  CA  PRO A 166      -4.857  12.894   8.853  1.00 85.75           C  
ATOM   2231  HA  PRO A 166      -5.108  12.988   7.797  1.00 85.75           H  
ATOM   2232  C   PRO A 166      -6.112  13.148   9.708  1.00 85.75           C  
ATOM   2233  CB  PRO A 166      -4.272  11.501   9.114  1.00 85.75           C  
ATOM   2234  HB2 PRO A 166      -4.532  10.812   8.310  1.00 85.75           H  
ATOM   2235  HB3 PRO A 166      -4.622  11.116  10.072  1.00 85.75           H  
ATOM   2236  O   PRO A 166      -6.007  13.394  10.918  1.00 85.75           O  
ATOM   2237  CG  PRO A 166      -2.758  11.672   9.178  1.00 85.75           C  
ATOM   2238  HG2 PRO A 166      -2.314  11.424   8.214  1.00 85.75           H  
ATOM   2239  HG3 PRO A 166      -2.323  11.045   9.957  1.00 85.75           H  
ATOM   2240  CD  PRO A 166      -2.542  13.145   9.490  1.00 85.75           C  
ATOM   2241  HD2 PRO A 166      -1.716  13.517   8.884  1.00 85.75           H  
ATOM   2242  HD3 PRO A 166      -2.324  13.269  10.550  1.00 85.75           H  
ATOM   2243  N   ARG A 167      -7.313  13.047   9.116  1.00 87.69           N  
ATOM   2244  H   ARG A 167      -7.338  12.834   8.129  1.00 87.69           H  
ATOM   2245  CA  ARG A 167      -8.587  13.204   9.848  1.00 87.69           C  
ATOM   2246  HA  ARG A 167      -8.589  14.201  10.290  1.00 87.69           H  
ATOM   2247  C   ARG A 167      -8.724  12.169  10.979  1.00 87.69           C  
ATOM   2248  CB  ARG A 167      -9.773  13.092   8.869  1.00 87.69           C  
ATOM   2249  HB2 ARG A 167      -9.861  12.059   8.533  1.00 87.69           H  
ATOM   2250  HB3 ARG A 167      -9.598  13.719   7.995  1.00 87.69           H  
ATOM   2251  O   ARG A 167      -8.714  10.966  10.748  1.00 87.69           O  
ATOM   2252  CG  ARG A 167     -11.081  13.540   9.549  1.00 87.69           C  
ATOM   2253  HG2 ARG A 167     -11.133  14.629   9.565  1.00 87.69           H  
ATOM   2254  HG3 ARG A 167     -11.096  13.192  10.582  1.00 87.69           H  
ATOM   2255  CD  ARG A 167     -12.338  12.970   8.896  1.00 87.69           C  
ATOM   2256  HD2 ARG A 167     -13.161  13.087   9.601  1.00 87.69           H  
ATOM   2257  HD3 ARG A 167     -12.196  11.897   8.764  1.00 87.69           H  
ATOM   2258  NE  ARG A 167     -12.729  13.626   7.634  1.00 87.69           N  
ATOM   2259  HE  ARG A 167     -13.140  14.547   7.692  1.00 87.69           H  
ATOM   2260  NH1 ARG A 167     -12.549  11.790   6.279  1.00 87.69           N  
ATOM   2261 HH11 ARG A 167     -11.895  11.320   6.888  1.00 87.69           H  
ATOM   2262 HH12 ARG A 167     -12.661  11.332   5.386  1.00 87.69           H  
ATOM   2263  NH2 ARG A 167     -13.893  13.361   5.688  1.00 87.69           N  
ATOM   2264 HH21 ARG A 167     -14.646  13.988   5.931  1.00 87.69           H  
ATOM   2265 HH22 ARG A 167     -14.172  12.708   4.970  1.00 87.69           H  
ATOM   2266  CZ  ARG A 167     -13.034  12.949   6.547  1.00 87.69           C  
ATOM   2267  N   ARG A 168      -8.907  12.579  12.230  1.00 86.38           N  
ATOM   2268  H   ARG A 168      -8.957  13.570  12.422  1.00 86.38           H  
ATOM   2269  CA  ARG A 168      -9.121  11.600  13.312  1.00 86.38           C  
ATOM   2270  HA  ARG A 168      -8.525  10.710  13.111  1.00 86.38           H  
ATOM   2271  C   ARG A 168     -10.576  11.144  13.344  1.00 86.38           C  
ATOM   2272  CB  ARG A 168      -8.649  12.154  14.655  1.00 86.38           C  
ATOM   2273  HB2 ARG A 168      -9.150  13.099  14.862  1.00 86.38           H  
ATOM   2274  HB3 ARG A 168      -8.907  11.441  15.438  1.00 86.38           H  
ATOM   2275  O   ARG A 168     -11.466  11.977  13.489  1.00 86.38           O  
ATOM   2276  CG  ARG A 168      -7.128  12.352  14.636  1.00 86.38           C  
ATOM   2277  HG2 ARG A 168      -6.862  13.109  13.899  1.00 86.38           H  
ATOM   2278  HG3 ARG A 168      -6.638  11.414  14.378  1.00 86.38           H  
ATOM   2279  CD  ARG A 168      -6.652  12.804  16.015  1.00 86.38           C  
ATOM   2280  HD2 ARG A 168      -7.189  13.713  16.288  1.00 86.38           H  
ATOM   2281  HD3 ARG A 168      -6.882  12.023  16.739  1.00 86.38           H  
ATOM   2282  NE  ARG A 168      -5.204  13.066  16.011  1.00 86.38           N  
ATOM   2283  HE  ARG A 168      -4.708  12.846  15.159  1.00 86.38           H  
ATOM   2284  NH1 ARG A 168      -5.056  13.843  18.162  1.00 86.38           N  
ATOM   2285 HH11 ARG A 168      -4.499  14.179  18.935  1.00 86.38           H  
ATOM   2286 HH12 ARG A 168      -6.046  13.675  18.277  1.00 86.38           H  
ATOM   2287  NH2 ARG A 168      -3.217  13.720  16.902  1.00 86.38           N  
ATOM   2288 HH21 ARG A 168      -2.749  13.452  16.048  1.00 86.38           H  
ATOM   2289 HH22 ARG A 168      -2.669  14.040  17.688  1.00 86.38           H  
ATOM   2290  CZ  ARG A 168      -4.501  13.541  17.021  1.00 86.38           C  
ATOM   2291  N   HIS A 169     -10.793   9.835  13.258  1.00 89.25           N  
ATOM   2292  H   HIS A 169     -10.009   9.213  13.124  1.00 89.25           H  
ATOM   2293  CA  HIS A 169     -12.094   9.216  13.509  1.00 89.25           C  
ATOM   2294  HA  HIS A 169     -12.874   9.955  13.329  1.00 89.25           H  
ATOM   2295  C   HIS A 169     -12.167   8.751  14.966  1.00 89.25           C  
ATOM   2296  CB  HIS A 169     -12.336   8.066  12.527  1.00 89.25           C  
ATOM   2297  HB2 HIS A 169     -11.510   7.357  12.573  1.00 89.25           H  
ATOM   2298  HB3 HIS A 169     -13.249   7.542  12.810  1.00 89.25           H  
ATOM   2299  O   HIS A 169     -11.175   8.221  15.477  1.00 89.25           O  
ATOM   2300  CG  HIS A 169     -12.502   8.563  11.116  1.00 89.25           C  
ATOM   2301  CD2 HIS A 169     -11.622   8.383  10.092  1.00 89.25           C  
ATOM   2302  HD2 HIS A 169     -10.690   7.838  10.118  1.00 89.25           H  
ATOM   2303  ND1 HIS A 169     -13.602   9.288  10.653  1.00 89.25           N  
ATOM   2304  CE1 HIS A 169     -13.380   9.481   9.344  1.00 89.25           C  
ATOM   2305  HE1 HIS A 169     -14.067   9.960   8.663  1.00 89.25           H  
ATOM   2306  NE2 HIS A 169     -12.191   8.973   8.990  1.00 89.25           N  
ATOM   2307  HE2 HIS A 169     -11.820   8.956   8.051  1.00 89.25           H  
ATOM   2308  N   PRO A 170     -13.295   8.958  15.667  1.00 92.44           N  
ATOM   2309  CA  PRO A 170     -13.482   8.371  16.986  1.00 92.44           C  
ATOM   2310  HA  PRO A 170     -12.675   8.695  17.643  1.00 92.44           H  
ATOM   2311  C   PRO A 170     -13.500   6.834  16.888  1.00 92.44           C  
ATOM   2312  CB  PRO A 170     -14.812   8.931  17.494  1.00 92.44           C  
ATOM   2313  HB2 PRO A 170     -15.328   8.236  18.157  1.00 92.44           H  
ATOM   2314  HB3 PRO A 170     -14.638   9.881  18.000  1.00 92.44           H  
ATOM   2315  O   PRO A 170     -13.874   6.293  15.843  1.00 92.44           O  
ATOM   2316  CG  PRO A 170     -15.601   9.178  16.208  1.00 92.44           C  
ATOM   2317  HG2 PRO A 170     -16.354   9.955  16.335  1.00 92.44           H  
ATOM   2318  HG3 PRO A 170     -16.064   8.247  15.880  1.00 92.44           H  
ATOM   2319  CD  PRO A 170     -14.524   9.591  15.206  1.00 92.44           C  
ATOM   2320  HD2 PRO A 170     -14.800   9.251  14.209  1.00 92.44           H  
ATOM   2321  HD3 PRO A 170     -14.400  10.674  15.217  1.00 92.44           H  
ATOM   2322  N   PRO A 171     -13.138   6.111  17.964  1.00 94.75           N  
ATOM   2323  CA  PRO A 171     -13.323   4.665  18.014  1.00 94.75           C  
ATOM   2324  HA  PRO A 171     -12.658   4.206  17.282  1.00 94.75           H  
ATOM   2325  C   PRO A 171     -14.775   4.279  17.712  1.00 94.75           C  
ATOM   2326  CB  PRO A 171     -12.907   4.239  19.426  1.00 94.75           C  
ATOM   2327  HB2 PRO A 171     -13.772   4.235  20.088  1.00 94.75           H  
ATOM   2328  HB3 PRO A 171     -12.423   3.262  19.426  1.00 94.75           H  
ATOM   2329  O   PRO A 171     -15.707   4.926  18.194  1.00 94.75           O  
ATOM   2330  CG  PRO A 171     -11.948   5.347  19.861  1.00 94.75           C  
ATOM   2331  HG2 PRO A 171     -10.955   5.150  19.457  1.00 94.75           H  
ATOM   2332  HG3 PRO A 171     -11.909   5.447  20.946  1.00 94.75           H  
ATOM   2333  CD  PRO A 171     -12.534   6.591  19.197  1.00 94.75           C  
ATOM   2334  HD2 PRO A 171     -13.304   7.026  19.833  1.00 94.75           H  
ATOM   2335  HD3 PRO A 171     -11.741   7.313  19.003  1.00 94.75           H  
ATOM   2336  N   LEU A 172     -14.965   3.214  16.930  1.00 96.81           N  
ATOM   2337  H   LEU A 172     -14.158   2.742  16.548  1.00 96.81           H  
ATOM   2338  CA  LEU A 172     -16.295   2.725  16.572  1.00 96.81           C  
ATOM   2339  HA  LEU A 172     -16.866   3.556  16.159  1.00 96.81           H  
ATOM   2340  C   LEU A 172     -17.053   2.226  17.809  1.00 96.81           C  
ATOM   2341  CB  LEU A 172     -16.188   1.613  15.509  1.00 96.81           C  
ATOM   2342  HB2 LEU A 172     -15.599   0.795  15.923  1.00 96.81           H  
ATOM   2343  HB3 LEU A 172     -17.190   1.230  15.316  1.00 96.81           H  
ATOM   2344  O   LEU A 172     -16.482   1.548  18.669  1.00 96.81           O  
ATOM   2345  CG  LEU A 172     -15.565   2.039  14.166  1.00 96.81           C  
ATOM   2346  HG  LEU A 172     -14.534   2.355  14.328  1.00 96.81           H  
ATOM   2347  CD1 LEU A 172     -15.558   0.843  13.211  1.00 96.81           C  
ATOM   2348 HD11 LEU A 172     -16.580   0.511  13.030  1.00 96.81           H  
ATOM   2349 HD12 LEU A 172     -14.977   0.032  13.649  1.00 96.81           H  
ATOM   2350 HD13 LEU A 172     -15.102   1.138  12.265  1.00 96.81           H  
ATOM   2351  CD2 LEU A 172     -16.331   3.178  13.492  1.00 96.81           C  
ATOM   2352 HD21 LEU A 172     -15.898   3.386  12.514  1.00 96.81           H  
ATOM   2353 HD22 LEU A 172     -17.382   2.915  13.373  1.00 96.81           H  
ATOM   2354 HD23 LEU A 172     -16.249   4.087  14.088  1.00 96.81           H  
ATOM   2355  N   SER A 173     -18.358   2.506  17.864  1.00 97.25           N  
ATOM   2356  H   SER A 173     -18.772   3.045  17.117  1.00 97.25           H  
ATOM   2357  CA  SER A 173     -19.257   1.865  18.825  1.00 97.25           C  
ATOM   2358  HA  SER A 173     -18.862   2.036  19.827  1.00 97.25           H  
ATOM   2359  C   SER A 173     -19.315   0.348  18.585  1.00 97.25           C  
ATOM   2360  CB  SER A 173     -20.655   2.495  18.747  1.00 97.25           C  
ATOM   2361  HB2 SER A 173     -20.575   3.581  18.718  1.00 97.25           H  
ATOM   2362  HB3 SER A 173     -21.219   2.213  19.636  1.00 97.25           H  
ATOM   2363  O   SER A 173     -18.914  -0.147  17.530  1.00 97.25           O  
ATOM   2364  OG  SER A 173     -21.354   2.032  17.611  1.00 97.25           O  
ATOM   2365  HG  SER A 173     -21.361   2.717  16.939  1.00 97.25           H  
ATOM   2366  N   ALA A 174     -19.836  -0.425  19.543  1.00 97.38           N  
ATOM   2367  H   ALA A 174     -20.164   0.002  20.397  1.00 97.38           H  
ATOM   2368  CA  ALA A 174     -19.959  -1.876  19.377  1.00 97.38           C  
ATOM   2369  HA  ALA A 174     -18.968  -2.286  19.183  1.00 97.38           H  
ATOM   2370  C   ALA A 174     -20.858  -2.271  18.187  1.00 97.38           C  
ATOM   2371  CB  ALA A 174     -20.486  -2.473  20.687  1.00 97.38           C  
ATOM   2372  HB1 ALA A 174     -20.545  -3.557  20.595  1.00 97.38           H  
ATOM   2373  HB2 ALA A 174     -19.811  -2.224  21.506  1.00 97.38           H  
ATOM   2374  HB3 ALA A 174     -21.479  -2.081  20.904  1.00 97.38           H  
ATOM   2375  O   ALA A 174     -20.598  -3.282  17.532  1.00 97.38           O  
ATOM   2376  N   GLU A 175     -21.895  -1.481  17.901  1.00 97.75           N  
ATOM   2377  H   GLU A 175     -22.027  -0.635  18.437  1.00 97.75           H  
ATOM   2378  CA  GLU A 175     -22.780  -1.677  16.749  1.00 97.75           C  
ATOM   2379  HA  GLU A 175     -23.053  -2.730  16.673  1.00 97.75           H  
ATOM   2380  C   GLU A 175     -22.077  -1.288  15.442  1.00 97.75           C  
ATOM   2381  CB  GLU A 175     -24.064  -0.866  16.973  1.00 97.75           C  
ATOM   2382  HB2 GLU A 175     -24.500  -1.171  17.924  1.00 97.75           H  
ATOM   2383  HB3 GLU A 175     -23.817   0.195  17.023  1.00 97.75           H  
ATOM   2384  O   GLU A 175     -22.030  -2.080  14.497  1.00 97.75           O  
ATOM   2385  CG  GLU A 175     -25.089  -1.103  15.855  1.00 97.75           C  
ATOM   2386  HG2 GLU A 175     -25.297  -2.171  15.798  1.00 97.75           H  
ATOM   2387  HG3 GLU A 175     -24.655  -0.794  14.904  1.00 97.75           H  
ATOM   2388  CD  GLU A 175     -26.408  -0.343  16.061  1.00 97.75           C  
ATOM   2389  OE1 GLU A 175     -27.240  -0.421  15.129  1.00 97.75           O  
ATOM   2390  OE2 GLU A 175     -26.584   0.277  17.134  1.00 97.75           O  
ATOM   2391  N   ASP A 176     -21.432  -0.118  15.406  1.00 98.00           N  
ATOM   2392  H   ASP A 176     -21.514   0.511  16.191  1.00 98.00           H  
ATOM   2393  CA  ASP A 176     -20.687   0.331  14.226  1.00 98.00           C  
ATOM   2394  HA  ASP A 176     -21.362   0.342  13.371  1.00 98.00           H  
ATOM   2395  C   ASP A 176     -19.528  -0.609  13.894  1.00 98.00           C  
ATOM   2396  CB  ASP A 176     -20.150   1.750  14.421  1.00 98.00           C  
ATOM   2397  HB2 ASP A 176     -19.535   2.012  13.560  1.00 98.00           H  
ATOM   2398  HB3 ASP A 176     -19.521   1.779  15.311  1.00 98.00           H  
ATOM   2399  O   ASP A 176     -19.265  -0.875  12.723  1.00 98.00           O  
ATOM   2400  CG  ASP A 176     -21.268   2.777  14.535  1.00 98.00           C  
ATOM   2401  OD1 ASP A 176     -22.206   2.697  13.714  1.00 98.00           O  
ATOM   2402  OD2 ASP A 176     -21.163   3.598  15.475  1.00 98.00           O  
ATOM   2403  N   ALA A 177     -18.871  -1.185  14.902  1.00 98.31           N  
ATOM   2404  H   ALA A 177     -19.100  -0.891  15.841  1.00 98.31           H  
ATOM   2405  CA  ALA A 177     -17.821  -2.179  14.721  1.00 98.31           C  
ATOM   2406  HA  ALA A 177     -17.059  -1.752  14.068  1.00 98.31           H  
ATOM   2407  C   ALA A 177     -18.342  -3.468  14.053  1.00 98.31           C  
ATOM   2408  CB  ALA A 177     -17.190  -2.463  16.090  1.00 98.31           C  
ATOM   2409  HB1 ALA A 177     -16.406  -3.215  15.994  1.00 98.31           H  
ATOM   2410  HB2 ALA A 177     -17.948  -2.828  16.782  1.00 98.31           H  
ATOM   2411  HB3 ALA A 177     -16.756  -1.547  16.492  1.00 98.31           H  
ATOM   2412  O   ALA A 177     -17.668  -4.036  13.183  1.00 98.31           O  
ATOM   2413  N   GLN A 178     -19.549  -3.925  14.407  1.00 98.00           N  
ATOM   2414  H   GLN A 178     -20.078  -3.397  15.087  1.00 98.00           H  
ATOM   2415  CA  GLN A 178     -20.201  -5.071  13.757  1.00 98.00           C  
ATOM   2416  HA  GLN A 178     -19.508  -5.913  13.732  1.00 98.00           H  
ATOM   2417  C   GLN A 178     -20.583  -4.747  12.309  1.00 98.00           C  
ATOM   2418  CB  GLN A 178     -21.450  -5.491  14.545  1.00 98.00           C  
ATOM   2419  HB2 GLN A 178     -22.080  -4.621  14.731  1.00 98.00           H  
ATOM   2420  HB3 GLN A 178     -22.024  -6.200  13.947  1.00 98.00           H  
ATOM   2421  O   GLN A 178     -20.308  -5.535  11.394  1.00 98.00           O  
ATOM   2422  CG  GLN A 178     -21.104  -6.160  15.879  1.00 98.00           C  
ATOM   2423  HG2 GLN A 178     -20.631  -7.124  15.691  1.00 98.00           H  
ATOM   2424  HG3 GLN A 178     -20.397  -5.543  16.433  1.00 98.00           H  
ATOM   2425  CD  GLN A 178     -22.351  -6.388  16.723  1.00 98.00           C  
ATOM   2426  NE2 GLN A 178     -22.356  -5.957  17.963  1.00 98.00           N  
ATOM   2427 HE21 GLN A 178     -23.235  -6.055  18.450  1.00 98.00           H  
ATOM   2428 HE22 GLN A 178     -21.634  -5.313  18.254  1.00 98.00           H  
ATOM   2429  OE1 GLN A 178     -23.334  -6.961  16.288  1.00 98.00           O  
ATOM   2430  N   ASN A 179     -21.141  -3.558  12.077  1.00 98.19           N  
ATOM   2431  H   ASN A 179     -21.379  -2.981  12.872  1.00 98.19           H  
ATOM   2432  CA  ASN A 179     -21.487  -3.074  10.743  1.00 98.19           C  
ATOM   2433  HA  ASN A 179     -22.137  -3.805  10.260  1.00 98.19           H  
ATOM   2434  C   ASN A 179     -20.243  -2.926   9.855  1.00 98.19           C  
ATOM   2435  CB  ASN A 179     -22.257  -1.749  10.892  1.00 98.19           C  
ATOM   2436  HB2 ASN A 179     -21.715  -1.078  11.559  1.00 98.19           H  
ATOM   2437  HB3 ASN A 179     -22.347  -1.264   9.919  1.00 98.19           H  
ATOM   2438  O   ASN A 179     -20.236  -3.374   8.707  1.00 98.19           O  
ATOM   2439  CG  ASN A 179     -23.667  -1.954  11.420  1.00 98.19           C  
ATOM   2440  ND2 ASN A 179     -24.245  -0.965  12.058  1.00 98.19           N  
ATOM   2441 HD21 ASN A 179     -23.733  -0.141  12.341  1.00 98.19           H  
ATOM   2442 HD22 ASN A 179     -25.142  -1.153  12.481  1.00 98.19           H  
ATOM   2443  OD1 ASN A 179     -24.270  -2.992  11.203  1.00 98.19           O  
ATOM   2444  N   ALA A 180     -19.158  -2.367  10.389  1.00 98.31           N  
ATOM   2445  H   ALA A 180     -19.233  -1.975  11.317  1.00 98.31           H  
ATOM   2446  CA  ALA A 180     -17.889  -2.213   9.692  1.00 98.31           C  
ATOM   2447  HA  ALA A 180     -18.068  -1.684   8.756  1.00 98.31           H  
ATOM   2448  C   ALA A 180     -17.257  -3.572   9.349  1.00 98.31           C  
ATOM   2449  CB  ALA A 180     -16.972  -1.348  10.558  1.00 98.31           C  
ATOM   2450  HB1 ALA A 180     -16.064  -1.120  10.000  1.00 98.31           H  
ATOM   2451  HB2 ALA A 180     -16.719  -1.863  11.485  1.00 98.31           H  
ATOM   2452  HB3 ALA A 180     -17.466  -0.406  10.795  1.00 98.31           H  
ATOM   2453  O   ALA A 180     -16.811  -3.778   8.221  1.00 98.31           O  
ATOM   2454  N   THR A 181     -17.309  -4.541  10.269  1.00 98.38           N  
ATOM   2455  H   THR A 181     -17.671  -4.309  11.183  1.00 98.38           H  
ATOM   2456  CA  THR A 181     -16.861  -5.920  10.007  1.00 98.38           C  
ATOM   2457  HA  THR A 181     -15.826  -5.891   9.666  1.00 98.38           H  
ATOM   2458  C   THR A 181     -17.685  -6.579   8.898  1.00 98.38           C  
ATOM   2459  CB  THR A 181     -16.918  -6.770  11.285  1.00 98.38           C  
ATOM   2460  HB  THR A 181     -17.945  -6.832  11.645  1.00 98.38           H  
ATOM   2461  O   THR A 181     -17.127  -7.214   8.002  1.00 98.38           O  
ATOM   2462  CG2 THR A 181     -16.374  -8.183  11.069  1.00 98.38           C  
ATOM   2463 HG21 THR A 181     -17.026  -8.742  10.398  1.00 98.38           H  
ATOM   2464 HG22 THR A 181     -16.337  -8.703  12.026  1.00 98.38           H  
ATOM   2465 HG23 THR A 181     -15.370  -8.134  10.648  1.00 98.38           H  
ATOM   2466  OG1 THR A 181     -16.117  -6.178  12.280  1.00 98.38           O  
ATOM   2467  HG1 THR A 181     -16.613  -5.451  12.662  1.00 98.38           H  
ATOM   2468  N   THR A 182     -19.006  -6.383   8.900  1.00 98.31           N  
ATOM   2469  H   THR A 182     -19.416  -5.878   9.673  1.00 98.31           H  
ATOM   2470  CA  THR A 182     -19.895  -6.881   7.838  1.00 98.31           C  
ATOM   2471  HA  THR A 182     -19.759  -7.959   7.747  1.00 98.31           H  
ATOM   2472  C   THR A 182     -19.549  -6.261   6.482  1.00 98.31           C  
ATOM   2473  CB  THR A 182     -21.365  -6.628   8.201  1.00 98.31           C  
ATOM   2474  HB  THR A 182     -21.544  -5.560   8.333  1.00 98.31           H  
ATOM   2475  O   THR A 182     -19.429  -6.983   5.491  1.00 98.31           O  
ATOM   2476  CG2 THR A 182     -22.330  -7.167   7.144  1.00 98.31           C  
ATOM   2477 HG21 THR A 182     -22.226  -6.610   6.213  1.00 98.31           H  
ATOM   2478 HG22 THR A 182     -22.132  -8.224   6.965  1.00 98.31           H  
ATOM   2479 HG23 THR A 182     -23.353  -7.052   7.503  1.00 98.31           H  
ATOM   2480  OG1 THR A 182     -21.654  -7.299   9.404  1.00 98.31           O  
ATOM   2481  HG1 THR A 182     -21.394  -6.738  10.138  1.00 98.31           H  
ATOM   2482  N   ARG A 183     -19.299  -4.943   6.433  1.00 98.31           N  
ATOM   2483  H   ARG A 183     -19.418  -4.412   7.284  1.00 98.31           H  
ATOM   2484  CA  ARG A 183     -18.847  -4.240   5.218  1.00 98.31           C  
ATOM   2485  HA  ARG A 183     -19.556  -4.424   4.411  1.00 98.31           H  
ATOM   2486  C   ARG A 183     -17.503  -4.761   4.717  1.00 98.31           C  
ATOM   2487  CB  ARG A 183     -18.752  -2.729   5.477  1.00 98.31           C  
ATOM   2488  HB2 ARG A 183     -18.216  -2.263   4.649  1.00 98.31           H  
ATOM   2489  HB3 ARG A 183     -18.183  -2.550   6.389  1.00 98.31           H  
ATOM   2490  O   ARG A 183     -17.356  -4.984   3.520  1.00 98.31           O  
ATOM   2491  CG  ARG A 183     -20.127  -2.062   5.591  1.00 98.31           C  
ATOM   2492  HG2 ARG A 183     -20.658  -2.165   4.644  1.00 98.31           H  
ATOM   2493  HG3 ARG A 183     -20.714  -2.546   6.371  1.00 98.31           H  
ATOM   2494  CD  ARG A 183     -19.959  -0.576   5.933  1.00 98.31           C  
ATOM   2495  HD2 ARG A 183     -19.350  -0.493   6.832  1.00 98.31           H  
ATOM   2496  HD3 ARG A 183     -19.432  -0.068   5.125  1.00 98.31           H  
ATOM   2497  NE  ARG A 183     -21.257   0.076   6.192  1.00 98.31           N  
ATOM   2498  HE  ARG A 183     -21.498   0.214   7.163  1.00 98.31           H  
ATOM   2499  NH1 ARG A 183     -21.929   0.410   4.015  1.00 98.31           N  
ATOM   2500 HH11 ARG A 183     -22.595   0.792   3.359  1.00 98.31           H  
ATOM   2501 HH12 ARG A 183     -21.067  -0.003   3.688  1.00 98.31           H  
ATOM   2502  NH2 ARG A 183     -23.238   1.074   5.697  1.00 98.31           N  
ATOM   2503 HH21 ARG A 183     -23.909   1.422   5.027  1.00 98.31           H  
ATOM   2504 HH22 ARG A 183     -23.425   1.191   6.683  1.00 98.31           H  
ATOM   2505  CZ  ARG A 183     -22.131   0.513   5.301  1.00 98.31           C  
ATOM   2506  N   ALA A 184     -16.548  -5.007   5.609  1.00 98.50           N  
ATOM   2507  H   ALA A 184     -16.708  -4.741   6.571  1.00 98.50           H  
ATOM   2508  CA  ALA A 184     -15.252  -5.574   5.252  1.00 98.50           C  
ATOM   2509  HA  ALA A 184     -14.786  -4.944   4.494  1.00 98.50           H  
ATOM   2510  C   ALA A 184     -15.380  -6.990   4.657  1.00 98.50           C  
ATOM   2511  CB  ALA A 184     -14.378  -5.539   6.507  1.00 98.50           C  
ATOM   2512  HB1 ALA A 184     -14.281  -4.508   6.847  1.00 98.50           H  
ATOM   2513  HB2 ALA A 184     -13.387  -5.931   6.283  1.00 98.50           H  
ATOM   2514  HB3 ALA A 184     -14.825  -6.137   7.302  1.00 98.50           H  
ATOM   2515  O   ALA A 184     -14.720  -7.324   3.672  1.00 98.50           O  
ATOM   2516  N   LEU A 185     -16.278  -7.821   5.196  1.00 98.50           N  
ATOM   2517  H   LEU A 185     -16.782  -7.515   6.015  1.00 98.50           H  
ATOM   2518  CA  LEU A 185     -16.566  -9.145   4.637  1.00 98.50           C  
ATOM   2519  HA  LEU A 185     -15.619  -9.652   4.451  1.00 98.50           H  
ATOM   2520  C   LEU A 185     -17.276  -9.076   3.275  1.00 98.50           C  
ATOM   2521  CB  LEU A 185     -17.384  -9.965   5.649  1.00 98.50           C  
ATOM   2522  HB2 LEU A 185     -18.245  -9.371   5.956  1.00 98.50           H  
ATOM   2523  HB3 LEU A 185     -17.760 -10.861   5.155  1.00 98.50           H  
ATOM   2524  O   LEU A 185     -16.995  -9.911   2.415  1.00 98.50           O  
ATOM   2525  CG  LEU A 185     -16.598 -10.393   6.903  1.00 98.50           C  
ATOM   2526  HG  LEU A 185     -16.115  -9.529   7.358  1.00 98.50           H  
ATOM   2527  CD1 LEU A 185     -17.562 -11.009   7.916  1.00 98.50           C  
ATOM   2528 HD11 LEU A 185     -17.018 -11.289   8.818  1.00 98.50           H  
ATOM   2529 HD12 LEU A 185     -18.316 -10.272   8.192  1.00 98.50           H  
ATOM   2530 HD13 LEU A 185     -18.052 -11.888   7.497  1.00 98.50           H  
ATOM   2531  CD2 LEU A 185     -15.525 -11.440   6.583  1.00 98.50           C  
ATOM   2532 HD21 LEU A 185     -14.798 -11.032   5.881  1.00 98.50           H  
ATOM   2533 HD22 LEU A 185     -15.990 -12.327   6.153  1.00 98.50           H  
ATOM   2534 HD23 LEU A 185     -15.007 -11.712   7.503  1.00 98.50           H  
ATOM   2535  N   ASP A 186     -18.148  -8.090   3.043  1.00 98.44           N  
ATOM   2536  H   ASP A 186     -18.398  -7.470   3.800  1.00 98.44           H  
ATOM   2537  CA  ASP A 186     -18.700  -7.820   1.707  1.00 98.44           C  
ATOM   2538  HA  ASP A 186     -19.125  -8.743   1.312  1.00 98.44           H  
ATOM   2539  C   ASP A 186     -17.604  -7.369   0.730  1.00 98.44           C  
ATOM   2540  CB  ASP A 186     -19.829  -6.778   1.776  1.00 98.44           C  
ATOM   2541  HB2 ASP A 186     -19.425  -5.808   2.066  1.00 98.44           H  
ATOM   2542  HB3 ASP A 186     -20.554  -7.086   2.529  1.00 98.44           H  
ATOM   2543  O   ASP A 186     -17.482  -7.910  -0.369  1.00 98.44           O  
ATOM   2544  CG  ASP A 186     -20.540  -6.667   0.421  1.00 98.44           C  
ATOM   2545  OD1 ASP A 186     -21.093  -7.710   0.007  1.00 98.44           O  
ATOM   2546  OD2 ASP A 186     -20.510  -5.576  -0.206  1.00 98.44           O  
ATOM   2547  N   MET A 187     -16.717  -6.471   1.165  1.00 98.69           N  
ATOM   2548  H   MET A 187     -16.884  -6.036   2.061  1.00 98.69           H  
ATOM   2549  CA  MET A 187     -15.584  -6.001   0.366  1.00 98.69           C  
ATOM   2550  HA  MET A 187     -15.985  -5.576  -0.554  1.00 98.69           H  
ATOM   2551  C   MET A 187     -14.638  -7.143  -0.027  1.00 98.69           C  
ATOM   2552  CB  MET A 187     -14.845  -4.901   1.143  1.00 98.69           C  
ATOM   2553  HB2 MET A 187     -15.574  -4.190   1.533  1.00 98.69           H  
ATOM   2554  HB3 MET A 187     -14.312  -5.336   1.988  1.00 98.69           H  
ATOM   2555  O   MET A 187     -14.135  -7.179  -1.148  1.00 98.69           O  
ATOM   2556  CG  MET A 187     -13.846  -4.138   0.268  1.00 98.69           C  
ATOM   2557  HG2 MET A 187     -13.069  -4.829  -0.059  1.00 98.69           H  
ATOM   2558  HG3 MET A 187     -13.369  -3.369   0.876  1.00 98.69           H  
ATOM   2559  SD  MET A 187     -14.555  -3.347  -1.204  1.00 98.69           S  
ATOM   2560  CE  MET A 187     -15.662  -2.122  -0.454  1.00 98.69           C  
ATOM   2561  HE1 MET A 187     -16.468  -2.626   0.078  1.00 98.69           H  
ATOM   2562  HE2 MET A 187     -15.108  -1.488   0.238  1.00 98.69           H  
ATOM   2563  HE3 MET A 187     -16.095  -1.501  -1.238  1.00 98.69           H  
ATOM   2564  N   ARG A 188     -14.451  -8.141   0.848  1.00 98.62           N  
ATOM   2565  H   ARG A 188     -14.838  -8.020   1.773  1.00 98.62           H  
ATOM   2566  CA  ARG A 188     -13.718  -9.377   0.524  1.00 98.62           C  
ATOM   2567  HA  ARG A 188     -12.722  -9.109   0.173  1.00 98.62           H  
ATOM   2568  C   ARG A 188     -14.377 -10.152  -0.622  1.00 98.62           C  
ATOM   2569  CB  ARG A 188     -13.581 -10.226   1.797  1.00 98.62           C  
ATOM   2570  HB2 ARG A 188     -14.568 -10.458   2.196  1.00 98.62           H  
ATOM   2571  HB3 ARG A 188     -13.042  -9.637   2.539  1.00 98.62           H  
ATOM   2572  O   ARG A 188     -13.670 -10.661  -1.492  1.00 98.62           O  
ATOM   2573  CG  ARG A 188     -12.831 -11.544   1.556  1.00 98.62           C  
ATOM   2574  HG2 ARG A 188     -11.889 -11.331   1.052  1.00 98.62           H  
ATOM   2575  HG3 ARG A 188     -13.417 -12.202   0.915  1.00 98.62           H  
ATOM   2576  CD  ARG A 188     -12.552 -12.260   2.882  1.00 98.62           C  
ATOM   2577  HD2 ARG A 188     -13.408 -12.887   3.133  1.00 98.62           H  
ATOM   2578  HD3 ARG A 188     -12.422 -11.514   3.666  1.00 98.62           H  
ATOM   2579  NE  ARG A 188     -11.317 -13.060   2.803  1.00 98.62           N  
ATOM   2580  HE  ARG A 188     -10.713 -12.845   2.022  1.00 98.62           H  
ATOM   2581  NH1 ARG A 188     -11.471 -14.078   4.854  1.00 98.62           N  
ATOM   2582 HH11 ARG A 188     -12.407 -13.709   4.947  1.00 98.62           H  
ATOM   2583 HH12 ARG A 188     -11.032 -14.585   5.609  1.00 98.62           H  
ATOM   2584  NH2 ARG A 188      -9.567 -14.211   3.687  1.00 98.62           N  
ATOM   2585 HH21 ARG A 188      -9.075 -14.509   4.517  1.00 98.62           H  
ATOM   2586 HH22 ARG A 188      -9.003 -13.842   2.935  1.00 98.62           H  
ATOM   2587  CZ  ARG A 188     -10.796 -13.784   3.778  1.00 98.62           C  
ATOM   2588  N   LYS A 189     -15.713 -10.233  -0.656  1.00 98.56           N  
ATOM   2589  H   LYS A 189     -16.233  -9.726   0.045  1.00 98.56           H  
ATOM   2590  CA  LYS A 189     -16.450 -10.878  -1.759  1.00 98.56           C  
ATOM   2591  HA  LYS A 189     -16.032 -11.869  -1.938  1.00 98.56           H  
ATOM   2592  C   LYS A 189     -16.278 -10.100  -3.064  1.00 98.56           C  
ATOM   2593  CB  LYS A 189     -17.943 -11.025  -1.428  1.00 98.56           C  
ATOM   2594  HB2 LYS A 189     -18.449 -11.442  -2.299  1.00 98.56           H  
ATOM   2595  HB3 LYS A 189     -18.372 -10.039  -1.247  1.00 98.56           H  
ATOM   2596  O   LYS A 189     -15.965 -10.718  -4.079  1.00 98.56           O  
ATOM   2597  CG  LYS A 189     -18.226 -11.933  -0.224  1.00 98.56           C  
ATOM   2598  HG2 LYS A 189     -17.950 -12.960  -0.466  1.00 98.56           H  
ATOM   2599  HG3 LYS A 189     -17.645 -11.605   0.638  1.00 98.56           H  
ATOM   2600  CD  LYS A 189     -19.718 -11.860   0.119  1.00 98.56           C  
ATOM   2601  HD2 LYS A 189     -20.300 -12.231  -0.724  1.00 98.56           H  
ATOM   2602  HD3 LYS A 189     -19.984 -10.817   0.291  1.00 98.56           H  
ATOM   2603  CE  LYS A 189     -20.044 -12.672   1.375  1.00 98.56           C  
ATOM   2604  HE2 LYS A 189     -19.389 -12.333   2.177  1.00 98.56           H  
ATOM   2605  HE3 LYS A 189     -19.837 -13.725   1.182  1.00 98.56           H  
ATOM   2606  NZ  LYS A 189     -21.463 -12.476   1.762  1.00 98.56           N  
ATOM   2607  HZ1 LYS A 189     -22.084 -12.778   1.025  1.00 98.56           H  
ATOM   2608  HZ2 LYS A 189     -21.640 -11.493   1.916  1.00 98.56           H  
ATOM   2609  HZ3 LYS A 189     -21.688 -12.973   2.612  1.00 98.56           H  
ATOM   2610  N   ARG A 190     -16.392  -8.767  -3.028  1.00 98.56           N  
ATOM   2611  H   ARG A 190     -16.682  -8.342  -2.159  1.00 98.56           H  
ATOM   2612  CA  ARG A 190     -16.161  -7.900  -4.200  1.00 98.56           C  
ATOM   2613  HA  ARG A 190     -16.820  -8.200  -5.015  1.00 98.56           H  
ATOM   2614  C   ARG A 190     -14.737  -8.029  -4.730  1.00 98.56           C  
ATOM   2615  CB  ARG A 190     -16.461  -6.434  -3.867  1.00 98.56           C  
ATOM   2616  HB2 ARG A 190     -15.820  -6.105  -3.049  1.00 98.56           H  
ATOM   2617  HB3 ARG A 190     -16.234  -5.827  -4.744  1.00 98.56           H  
ATOM   2618  O   ARG A 190     -14.548  -8.270  -5.916  1.00 98.56           O  
ATOM   2619  CG  ARG A 190     -17.926  -6.202  -3.489  1.00 98.56           C  
ATOM   2620  HG2 ARG A 190     -18.172  -6.760  -2.586  1.00 98.56           H  
ATOM   2621  HG3 ARG A 190     -18.576  -6.527  -4.302  1.00 98.56           H  
ATOM   2622  CD  ARG A 190     -18.136  -4.711  -3.235  1.00 98.56           C  
ATOM   2623  HD2 ARG A 190     -18.041  -4.189  -4.187  1.00 98.56           H  
ATOM   2624  HD3 ARG A 190     -17.361  -4.345  -2.561  1.00 98.56           H  
ATOM   2625  NE  ARG A 190     -19.449  -4.463  -2.625  1.00 98.56           N  
ATOM   2626  HE  ARG A 190     -19.772  -5.114  -1.923  1.00 98.56           H  
ATOM   2627  NH1 ARG A 190     -19.841  -2.376  -3.517  1.00 98.56           N  
ATOM   2628 HH11 ARG A 190     -20.349  -1.503  -3.532  1.00 98.56           H  
ATOM   2629 HH12 ARG A 190     -18.914  -2.372  -3.920  1.00 98.56           H  
ATOM   2630  NH2 ARG A 190     -21.340  -3.371  -2.159  1.00 98.56           N  
ATOM   2631 HH21 ARG A 190     -21.499  -4.118  -1.498  1.00 98.56           H  
ATOM   2632 HH22 ARG A 190     -21.961  -2.580  -2.254  1.00 98.56           H  
ATOM   2633  CZ  ARG A 190     -20.204  -3.399  -2.788  1.00 98.56           C  
ATOM   2634  N   PHE A 191     -13.731  -8.017  -3.850  1.00 98.81           N  
ATOM   2635  H   PHE A 191     -13.939  -7.764  -2.895  1.00 98.81           H  
ATOM   2636  CA  PHE A 191     -12.333  -8.242  -4.234  1.00 98.81           C  
ATOM   2637  HA  PHE A 191     -12.014  -7.434  -4.892  1.00 98.81           H  
ATOM   2638  C   PHE A 191     -12.161  -9.562  -4.998  1.00 98.81           C  
ATOM   2639  CB  PHE A 191     -11.441  -8.238  -2.983  1.00 98.81           C  
ATOM   2640  HB2 PHE A 191     -11.751  -9.039  -2.311  1.00 98.81           H  
ATOM   2641  HB3 PHE A 191     -11.581  -7.299  -2.449  1.00 98.81           H  
ATOM   2642  O   PHE A 191     -11.477  -9.616  -6.018  1.00 98.81           O  
ATOM   2643  CG  PHE A 191      -9.965  -8.412  -3.295  1.00 98.81           C  
ATOM   2644  CD1 PHE A 191      -9.418  -9.697  -3.491  1.00 98.81           C  
ATOM   2645  HD1 PHE A 191     -10.049 -10.567  -3.387  1.00 98.81           H  
ATOM   2646  CD2 PHE A 191      -9.134  -7.285  -3.407  1.00 98.81           C  
ATOM   2647  HD2 PHE A 191      -9.543  -6.297  -3.258  1.00 98.81           H  
ATOM   2648  CE1 PHE A 191      -8.062  -9.846  -3.833  1.00 98.81           C  
ATOM   2649  HE1 PHE A 191      -7.645 -10.830  -3.987  1.00 98.81           H  
ATOM   2650  CE2 PHE A 191      -7.774  -7.433  -3.724  1.00 98.81           C  
ATOM   2651  HE2 PHE A 191      -7.145  -6.558  -3.796  1.00 98.81           H  
ATOM   2652  CZ  PHE A 191      -7.242  -8.711  -3.963  1.00 98.81           C  
ATOM   2653  HZ  PHE A 191      -6.202  -8.817  -4.233  1.00 98.81           H  
ATOM   2654  N   MET A 192     -12.797 -10.640  -4.524  1.00 98.38           N  
ATOM   2655  H   MET A 192     -13.358 -10.536  -3.691  1.00 98.38           H  
ATOM   2656  CA  MET A 192     -12.743 -11.947  -5.185  1.00 98.38           C  
ATOM   2657  HA  MET A 192     -11.697 -12.210  -5.341  1.00 98.38           H  
ATOM   2658  C   MET A 192     -13.407 -11.967  -6.569  1.00 98.38           C  
ATOM   2659  CB  MET A 192     -13.392 -13.018  -4.298  1.00 98.38           C  
ATOM   2660  HB2 MET A 192     -14.376 -12.681  -3.972  1.00 98.38           H  
ATOM   2661  HB3 MET A 192     -13.529 -13.923  -4.891  1.00 98.38           H  
ATOM   2662  O   MET A 192     -13.042 -12.814  -7.385  1.00 98.38           O  
ATOM   2663  CG  MET A 192     -12.548 -13.370  -3.070  1.00 98.38           C  
ATOM   2664  HG2 MET A 192     -12.331 -12.457  -2.516  1.00 98.38           H  
ATOM   2665  HG3 MET A 192     -11.599 -13.795  -3.396  1.00 98.38           H  
ATOM   2666  SD  MET A 192     -13.350 -14.540  -1.936  1.00 98.38           S  
ATOM   2667  CE  MET A 192     -13.353 -16.062  -2.925  1.00 98.38           C  
ATOM   2668  HE1 MET A 192     -13.915 -16.830  -2.393  1.00 98.38           H  
ATOM   2669  HE2 MET A 192     -13.827 -15.889  -3.890  1.00 98.38           H  
ATOM   2670  HE3 MET A 192     -12.329 -16.408  -3.067  1.00 98.38           H  
ATOM   2671  N   GLN A 193     -14.368 -11.080  -6.824  1.00 98.44           N  
ATOM   2672  H   GLN A 193     -14.605 -10.407  -6.110  1.00 98.44           H  
ATOM   2673  CA  GLN A 193     -15.089 -10.979  -8.093  1.00 98.44           C  
ATOM   2674  HA  GLN A 193     -15.145 -11.959  -8.568  1.00 98.44           H  
ATOM   2675  C   GLN A 193     -14.386 -10.041  -9.083  1.00 98.44           C  
ATOM   2676  CB  GLN A 193     -16.519 -10.495  -7.805  1.00 98.44           C  
ATOM   2677  HB2 GLN A 193     -16.471  -9.584  -7.210  1.00 98.44           H  
ATOM   2678  HB3 GLN A 193     -17.015 -10.259  -8.746  1.00 98.44           H  
ATOM   2679  O   GLN A 193     -14.315 -10.349 -10.270  1.00 98.44           O  
ATOM   2680  CG  GLN A 193     -17.358 -11.553  -7.066  1.00 98.44           C  
ATOM   2681  HG2 GLN A 193     -17.556 -12.382  -7.745  1.00 98.44           H  
ATOM   2682  HG3 GLN A 193     -16.803 -11.944  -6.213  1.00 98.44           H  
ATOM   2683  CD  GLN A 193     -18.686 -11.011  -6.545  1.00 98.44           C  
ATOM   2684  NE2 GLN A 193     -19.569 -11.862  -6.069  1.00 98.44           N  
ATOM   2685 HE21 GLN A 193     -20.439 -11.439  -5.779  1.00 98.44           H  
ATOM   2686 HE22 GLN A 193     -19.406 -12.858  -6.102  1.00 98.44           H  
ATOM   2687  OE1 GLN A 193     -18.973  -9.830  -6.536  1.00 98.44           O  
ATOM   2688  N   GLU A 194     -13.847  -8.922  -8.601  1.00 98.69           N  
ATOM   2689  H   GLU A 194     -14.009  -8.710  -7.627  1.00 98.69           H  
ATOM   2690  CA  GLU A 194     -13.375  -7.818  -9.443  1.00 98.69           C  
ATOM   2691  HA  GLU A 194     -13.862  -7.870 -10.417  1.00 98.69           H  
ATOM   2692  C   GLU A 194     -11.864  -7.849  -9.707  1.00 98.69           C  
ATOM   2693  CB  GLU A 194     -13.783  -6.488  -8.791  1.00 98.69           C  
ATOM   2694  HB2 GLU A 194     -13.370  -5.678  -9.391  1.00 98.69           H  
ATOM   2695  HB3 GLU A 194     -13.355  -6.432  -7.790  1.00 98.69           H  
ATOM   2696  O   GLU A 194     -11.411  -7.447 -10.781  1.00 98.69           O  
ATOM   2697  CG  GLU A 194     -15.311  -6.331  -8.707  1.00 98.69           C  
ATOM   2698  HG2 GLU A 194     -15.727  -6.463  -9.706  1.00 98.69           H  
ATOM   2699  HG3 GLU A 194     -15.723  -7.116  -8.072  1.00 98.69           H  
ATOM   2700  CD  GLU A 194     -15.747  -4.960  -8.171  1.00 98.69           C  
ATOM   2701  OE1 GLU A 194     -16.765  -4.931  -7.444  1.00 98.69           O  
ATOM   2702  OE2 GLU A 194     -15.110  -3.954  -8.572  1.00 98.69           O  
ATOM   2703  N   VAL A 195     -11.060  -8.355  -8.764  1.00 98.75           N  
ATOM   2704  H   VAL A 195     -11.471  -8.708  -7.912  1.00 98.75           H  
ATOM   2705  CA  VAL A 195      -9.603  -8.426  -8.933  1.00 98.75           C  
ATOM   2706  HA  VAL A 195      -9.306  -7.601  -9.580  1.00 98.75           H  
ATOM   2707  C   VAL A 195      -9.228  -9.723  -9.645  1.00 98.75           C  
ATOM   2708  CB  VAL A 195      -8.842  -8.211  -7.612  1.00 98.75           C  
ATOM   2709  HB  VAL A 195      -9.079  -9.005  -6.906  1.00 98.75           H  
ATOM   2710  O   VAL A 195      -9.454 -10.831  -9.156  1.00 98.75           O  
ATOM   2711  CG1 VAL A 195      -7.323  -8.210  -7.849  1.00 98.75           C  
ATOM   2712 HG11 VAL A 195      -6.993  -9.185  -8.206  1.00 98.75           H  
ATOM   2713 HG12 VAL A 195      -6.808  -7.997  -6.912  1.00 98.75           H  
ATOM   2714 HG13 VAL A 195      -7.059  -7.444  -8.578  1.00 98.75           H  
ATOM   2715  CG2 VAL A 195      -9.226  -6.854  -7.006  1.00 98.75           C  
ATOM   2716 HG21 VAL A 195      -9.115  -6.063  -7.747  1.00 98.75           H  
ATOM   2717 HG22 VAL A 195      -8.594  -6.624  -6.148  1.00 98.75           H  
ATOM   2718 HG23 VAL A 195     -10.263  -6.875  -6.669  1.00 98.75           H  
ATOM   2719  N   THR A 196      -8.614  -9.593 -10.820  1.00 97.81           N  
ATOM   2720  H   THR A 196      -8.495  -8.658 -11.183  1.00 97.81           H  
ATOM   2721  CA  THR A 196      -8.279 -10.731 -11.692  1.00 97.81           C  
ATOM   2722  HA  THR A 196      -9.088 -11.460 -11.639  1.00 97.81           H  
ATOM   2723  C   THR A 196      -7.002 -11.451 -11.253  1.00 97.81           C  
ATOM   2724  CB  THR A 196      -8.159 -10.280 -13.158  1.00 97.81           C  
ATOM   2725  HB  THR A 196      -7.814 -11.121 -13.760  1.00 97.81           H  
ATOM   2726  O   THR A 196      -6.952 -12.680 -11.214  1.00 97.81           O  
ATOM   2727  CG2 THR A 196      -9.495  -9.792 -13.717  1.00 97.81           C  
ATOM   2728 HG21 THR A 196      -9.848  -8.920 -13.166  1.00 97.81           H  
ATOM   2729 HG22 THR A 196     -10.240 -10.583 -13.636  1.00 97.81           H  
ATOM   2730 HG23 THR A 196      -9.381  -9.526 -14.768  1.00 97.81           H  
ATOM   2731  OG1 THR A 196      -7.233  -9.216 -13.273  1.00 97.81           O  
ATOM   2732  HG1 THR A 196      -7.067  -9.075 -14.208  1.00 97.81           H  
ATOM   2733  N   ARG A 197      -5.960 -10.704 -10.872  1.00 97.25           N  
ATOM   2734  H   ARG A 197      -6.079  -9.702 -10.929  1.00 97.25           H  
ATOM   2735  CA  ARG A 197      -4.654 -11.231 -10.440  1.00 97.25           C  
ATOM   2736  HA  ARG A 197      -4.510 -12.229 -10.854  1.00 97.25           H  
ATOM   2737  C   ARG A 197      -4.629 -11.370  -8.914  1.00 97.25           C  
ATOM   2738  CB  ARG A 197      -3.537 -10.308 -10.971  1.00 97.25           C  
ATOM   2739  HB2 ARG A 197      -3.754  -9.301 -10.614  1.00 97.25           H  
ATOM   2740  HB3 ARG A 197      -2.578 -10.609 -10.552  1.00 97.25           H  
ATOM   2741  O   ARG A 197      -4.115 -10.501  -8.218  1.00 97.25           O  
ATOM   2742  CG  ARG A 197      -3.420 -10.234 -12.506  1.00 97.25           C  
ATOM   2743  HG2 ARG A 197      -4.413 -10.136 -12.946  1.00 97.25           H  
ATOM   2744  HG3 ARG A 197      -2.865  -9.335 -12.772  1.00 97.25           H  
ATOM   2745  CD  ARG A 197      -2.713 -11.442 -13.137  1.00 97.25           C  
ATOM   2746  HD2 ARG A 197      -2.911 -11.414 -14.209  1.00 97.25           H  
ATOM   2747  HD3 ARG A 197      -3.140 -12.364 -12.744  1.00 97.25           H  
ATOM   2748  NE  ARG A 197      -1.248 -11.377 -12.943  1.00 97.25           N  
ATOM   2749  HE  ARG A 197      -0.792 -10.579 -13.362  1.00 97.25           H  
ATOM   2750  NH1 ARG A 197      -0.915 -13.283 -11.694  1.00 97.25           N  
ATOM   2751 HH11 ARG A 197      -0.276 -13.891 -11.201  1.00 97.25           H  
ATOM   2752 HH12 ARG A 197      -1.899 -13.499 -11.767  1.00 97.25           H  
ATOM   2753  NH2 ARG A 197       0.818 -11.960 -12.211  1.00 97.25           N  
ATOM   2754 HH21 ARG A 197       1.463 -12.520 -11.671  1.00 97.25           H  
ATOM   2755 HH22 ARG A 197       1.204 -11.148 -12.670  1.00 97.25           H  
ATOM   2756  CZ  ARG A 197      -0.460 -12.210 -12.285  1.00 97.25           C  
ATOM   2757  N   ARG A 198      -5.207 -12.446  -8.380  1.00 98.31           N  
ATOM   2758  H   ARG A 198      -5.641 -13.104  -9.012  1.00 98.31           H  
ATOM   2759  CA  ARG A 198      -5.291 -12.700  -6.926  1.00 98.31           C  
ATOM   2760  HA  ARG A 198      -5.121 -11.764  -6.394  1.00 98.31           H  
ATOM   2761  C   ARG A 198      -4.214 -13.666  -6.439  1.00 98.31           C  
ATOM   2762  CB  ARG A 198      -6.698 -13.190  -6.550  1.00 98.31           C  
ATOM   2763  HB2 ARG A 198      -6.945 -14.078  -7.132  1.00 98.31           H  
ATOM   2764  HB3 ARG A 198      -6.719 -13.449  -5.491  1.00 98.31           H  
ATOM   2765  O   ARG A 198      -3.807 -14.561  -7.176  1.00 98.31           O  
ATOM   2766  CG  ARG A 198      -7.734 -12.089  -6.809  1.00 98.31           C  
ATOM   2767  HG2 ARG A 198      -7.685 -11.799  -7.859  1.00 98.31           H  
ATOM   2768  HG3 ARG A 198      -7.475 -11.212  -6.215  1.00 98.31           H  
ATOM   2769  CD  ARG A 198      -9.164 -12.517  -6.463  1.00 98.31           C  
ATOM   2770  HD2 ARG A 198      -9.171 -12.975  -5.475  1.00 98.31           H  
ATOM   2771  HD3 ARG A 198      -9.777 -11.616  -6.429  1.00 98.31           H  
ATOM   2772  NE  ARG A 198      -9.728 -13.411  -7.491  1.00 98.31           N  
ATOM   2773  HE  ARG A 198      -9.668 -13.043  -8.430  1.00 98.31           H  
ATOM   2774  NH1 ARG A 198     -10.863 -14.879  -6.128  1.00 98.31           N  
ATOM   2775 HH11 ARG A 198     -11.517 -15.643  -6.039  1.00 98.31           H  
ATOM   2776 HH12 ARG A 198     -10.508 -14.381  -5.324  1.00 98.31           H  
ATOM   2777  NH2 ARG A 198     -11.006 -15.093  -8.339  1.00 98.31           N  
ATOM   2778 HH21 ARG A 198     -10.882 -14.680  -9.253  1.00 98.31           H  
ATOM   2779 HH22 ARG A 198     -11.741 -15.773  -8.208  1.00 98.31           H  
ATOM   2780  CZ  ARG A 198     -10.525 -14.451  -7.314  1.00 98.31           C  
ATOM   2781  N   LEU A 199      -3.790 -13.502  -5.187  1.00 98.62           N  
ATOM   2782  H   LEU A 199      -4.166 -12.726  -4.661  1.00 98.62           H  
ATOM   2783  CA  LEU A 199      -2.934 -14.452  -4.473  1.00 98.62           C  
ATOM   2784  HA  LEU A 199      -2.523 -15.172  -5.180  1.00 98.62           H  
ATOM   2785  C   LEU A 199      -3.760 -15.237  -3.448  1.00 98.62           C  
ATOM   2786  CB  LEU A 199      -1.754 -13.729  -3.800  1.00 98.62           C  
ATOM   2787  HB2 LEU A 199      -1.161 -14.468  -3.261  1.00 98.62           H  
ATOM   2788  HB3 LEU A 199      -2.152 -13.027  -3.068  1.00 98.62           H  
ATOM   2789  O   LEU A 199      -4.465 -14.658  -2.621  1.00 98.62           O  
ATOM   2790  CG  LEU A 199      -0.827 -12.960  -4.756  1.00 98.62           C  
ATOM   2791  HG  LEU A 199      -1.404 -12.185  -5.260  1.00 98.62           H  
ATOM   2792  CD1 LEU A 199       0.276 -12.282  -3.948  1.00 98.62           C  
ATOM   2793 HD11 LEU A 199       0.920 -11.702  -4.609  1.00 98.62           H  
ATOM   2794 HD12 LEU A 199       0.881 -13.030  -3.437  1.00 98.62           H  
ATOM   2795 HD13 LEU A 199      -0.170 -11.608  -3.217  1.00 98.62           H  
ATOM   2796  CD2 LEU A 199      -0.179 -13.853  -5.815  1.00 98.62           C  
ATOM   2797 HD21 LEU A 199      -0.938 -14.250  -6.489  1.00 98.62           H  
ATOM   2798 HD22 LEU A 199       0.535 -13.272  -6.398  1.00 98.62           H  
ATOM   2799 HD23 LEU A 199       0.349 -14.676  -5.333  1.00 98.62           H  
ATOM   2800  N   ASN A 200      -3.643 -16.565  -3.479  1.00 98.19           N  
ATOM   2801  H   ASN A 200      -3.017 -16.971  -4.159  1.00 98.19           H  
ATOM   2802  CA  ASN A 200      -4.330 -17.461  -2.548  1.00 98.19           C  
ATOM   2803  HA  ASN A 200      -5.262 -16.999  -2.224  1.00 98.19           H  
ATOM   2804  C   ASN A 200      -3.472 -17.675  -1.294  1.00 98.19           C  
ATOM   2805  CB  ASN A 200      -4.685 -18.771  -3.270  1.00 98.19           C  
ATOM   2806  HB2 ASN A 200      -5.073 -19.487  -2.545  1.00 98.19           H  
ATOM   2807  HB3 ASN A 200      -3.785 -19.196  -3.713  1.00 98.19           H  
ATOM   2808  O   ASN A 200      -2.766 -18.673  -1.170  1.00 98.19           O  
ATOM   2809  CG  ASN A 200      -5.747 -18.590  -4.339  1.00 98.19           C  
ATOM   2810  ND2 ASN A 200      -5.704 -19.384  -5.382  1.00 98.19           N  
ATOM   2811 HD21 ASN A 200      -6.430 -19.254  -6.072  1.00 98.19           H  
ATOM   2812 HD22 ASN A 200      -5.002 -20.106  -5.455  1.00 98.19           H  
ATOM   2813  OD1 ASN A 200      -6.628 -17.751  -4.254  1.00 98.19           O  
ATOM   2814  N   VAL A 201      -3.508 -16.707  -0.378  1.00 98.62           N  
ATOM   2815  H   VAL A 201      -4.068 -15.893  -0.586  1.00 98.62           H  
ATOM   2816  CA  VAL A 201      -2.683 -16.689   0.840  1.00 98.62           C  
ATOM   2817  HA  VAL A 201      -1.672 -16.992   0.569  1.00 98.62           H  
ATOM   2818  C   VAL A 201      -3.261 -17.650   1.898  1.00 98.62           C  
ATOM   2819  CB  VAL A 201      -2.582 -15.257   1.401  1.00 98.62           C  
ATOM   2820  HB  VAL A 201      -3.563 -14.948   1.761  1.00 98.62           H  
ATOM   2821  O   VAL A 201      -4.419 -17.478   2.287  1.00 98.62           O  
ATOM   2822  CG1 VAL A 201      -1.590 -15.182   2.565  1.00 98.62           C  
ATOM   2823 HG11 VAL A 201      -0.597 -15.492   2.240  1.00 98.62           H  
ATOM   2824 HG12 VAL A 201      -1.927 -15.819   3.383  1.00 98.62           H  
ATOM   2825 HG13 VAL A 201      -1.538 -14.160   2.942  1.00 98.62           H  
ATOM   2826  CG2 VAL A 201      -2.127 -14.253   0.334  1.00 98.62           C  
ATOM   2827 HG21 VAL A 201      -2.804 -14.252  -0.520  1.00 98.62           H  
ATOM   2828 HG22 VAL A 201      -1.118 -14.488  -0.003  1.00 98.62           H  
ATOM   2829 HG23 VAL A 201      -2.144 -13.247   0.755  1.00 98.62           H  
ATOM   2830  N   PRO A 202      -2.506 -18.641   2.412  1.00 98.56           N  
ATOM   2831  CA  PRO A 202      -2.966 -19.540   3.474  1.00 98.56           C  
ATOM   2832  HA  PRO A 202      -3.841 -20.081   3.114  1.00 98.56           H  
ATOM   2833  C   PRO A 202      -3.317 -18.799   4.770  1.00 98.56           C  
ATOM   2834  CB  PRO A 202      -1.818 -20.529   3.710  1.00 98.56           C  
ATOM   2835  HB2 PRO A 202      -1.162 -20.163   4.499  1.00 98.56           H  
ATOM   2836  HB3 PRO A 202      -2.186 -21.525   3.954  1.00 98.56           H  
ATOM   2837  O   PRO A 202      -2.707 -17.785   5.091  1.00 98.56           O  
ATOM   2838  CG  PRO A 202      -1.057 -20.517   2.388  1.00 98.56           C  
ATOM   2839  HG2 PRO A 202      -1.544 -21.184   1.676  1.00 98.56           H  
ATOM   2840  HG3 PRO A 202      -0.010 -20.790   2.519  1.00 98.56           H  
ATOM   2841  CD  PRO A 202      -1.211 -19.073   1.923  1.00 98.56           C  
ATOM   2842  HD2 PRO A 202      -0.432 -18.446   2.358  1.00 98.56           H  
ATOM   2843  HD3 PRO A 202      -1.169 -19.040   0.834  1.00 98.56           H  
ATOM   2844  N   ALA A 203      -4.252 -19.324   5.568  1.00 98.50           N  
ATOM   2845  H   ALA A 203      -4.730 -20.161   5.266  1.00 98.50           H  
ATOM   2846  CA  ALA A 203      -4.735 -18.648   6.779  1.00 98.50           C  
ATOM   2847  HA  ALA A 203      -5.178 -17.696   6.485  1.00 98.50           H  
ATOM   2848  C   ALA A 203      -3.633 -18.333   7.814  1.00 98.50           C  
ATOM   2849  CB  ALA A 203      -5.834 -19.515   7.405  1.00 98.50           C  
ATOM   2850  HB1 ALA A 203      -6.635 -19.676   6.684  1.00 98.50           H  
ATOM   2851  HB2 ALA A 203      -6.249 -19.004   8.274  1.00 98.50           H  
ATOM   2852  HB3 ALA A 203      -5.427 -20.478   7.713  1.00 98.50           H  
ATOM   2853  O   ALA A 203      -3.707 -17.313   8.496  1.00 98.50           O  
ATOM   2854  N   SER A 204      -2.604 -19.181   7.928  1.00 98.31           N  
ATOM   2855  H   SER A 204      -2.548 -19.977   7.309  1.00 98.31           H  
ATOM   2856  CA  SER A 204      -1.435 -18.915   8.780  1.00 98.31           C  
ATOM   2857  HA  SER A 204      -1.771 -18.685   9.791  1.00 98.31           H  
ATOM   2858  C   SER A 204      -0.624 -17.712   8.294  1.00 98.31           C  
ATOM   2859  CB  SER A 204      -0.529 -20.150   8.840  1.00 98.31           C  
ATOM   2860  HB2 SER A 204      -1.023 -20.932   9.417  1.00 98.31           H  
ATOM   2861  HB3 SER A 204       0.407 -19.888   9.333  1.00 98.31           H  
ATOM   2862  O   SER A 204      -0.199 -16.897   9.105  1.00 98.31           O  
ATOM   2863  OG  SER A 204      -0.265 -20.636   7.535  1.00 98.31           O  
ATOM   2864  HG  SER A 204       0.523 -21.183   7.564  1.00 98.31           H  
ATOM   2865  N   GLU A 205      -0.461 -17.566   6.980  1.00 98.50           N  
ATOM   2866  H   GLU A 205      -0.870 -18.258   6.369  1.00 98.50           H  
ATOM   2867  CA  GLU A 205       0.251 -16.445   6.358  1.00 98.50           C  
ATOM   2868  HA  GLU A 205       1.186 -16.264   6.886  1.00 98.50           H  
ATOM   2869  C   GLU A 205      -0.575 -15.157   6.440  1.00 98.50           C  
ATOM   2870  CB  GLU A 205       0.586 -16.792   4.900  1.00 98.50           C  
ATOM   2871  HB2 GLU A 205       1.011 -15.925   4.395  1.00 98.50           H  
ATOM   2872  HB3 GLU A 205      -0.341 -17.052   4.387  1.00 98.50           H  
ATOM   2873  O   GLU A 205      -0.014 -14.105   6.719  1.00 98.50           O  
ATOM   2874  CG  GLU A 205       1.533 -17.993   4.766  1.00 98.50           C  
ATOM   2875  HG2 GLU A 205       1.256 -18.773   5.475  1.00 98.50           H  
ATOM   2876  HG3 GLU A 205       1.375 -18.422   3.777  1.00 98.50           H  
ATOM   2877  CD  GLU A 205       3.028 -17.681   4.911  1.00 98.50           C  
ATOM   2878  OE1 GLU A 205       3.807 -18.620   4.634  1.00 98.50           O  
ATOM   2879  OE2 GLU A 205       3.445 -16.529   5.159  1.00 98.50           O  
ATOM   2880  N   GLN A 206      -1.906 -15.230   6.300  1.00 98.75           N  
ATOM   2881  H   GLN A 206      -2.309 -16.121   6.044  1.00 98.75           H  
ATOM   2882  CA  GLN A 206      -2.790 -14.076   6.527  1.00 98.75           C  
ATOM   2883  HA  GLN A 206      -2.526 -13.284   5.826  1.00 98.75           H  
ATOM   2884  C   GLN A 206      -2.602 -13.507   7.943  1.00 98.75           C  
ATOM   2885  CB  GLN A 206      -4.271 -14.450   6.315  1.00 98.75           C  
ATOM   2886  HB2 GLN A 206      -4.879 -13.577   6.552  1.00 98.75           H  
ATOM   2887  HB3 GLN A 206      -4.547 -15.250   7.002  1.00 98.75           H  
ATOM   2888  O   GLN A 206      -2.452 -12.301   8.110  1.00 98.75           O  
ATOM   2889  CG  GLN A 206      -4.592 -14.888   4.881  1.00 98.75           C  
ATOM   2890  HG2 GLN A 206      -4.000 -15.770   4.634  1.00 98.75           H  
ATOM   2891  HG3 GLN A 206      -4.289 -14.100   4.191  1.00 98.75           H  
ATOM   2892  CD  GLN A 206      -6.067 -15.220   4.644  1.00 98.75           C  
ATOM   2893  NE2 GLN A 206      -6.361 -16.167   3.783  1.00 98.75           N  
ATOM   2894 HE21 GLN A 206      -5.625 -16.634   3.273  1.00 98.75           H  
ATOM   2895 HE22 GLN A 206      -7.333 -16.406   3.647  1.00 98.75           H  
ATOM   2896  OE1 GLN A 206      -7.002 -14.651   5.191  1.00 98.75           O  
ATOM   2897  N   ARG A 207      -2.545 -14.372   8.967  1.00 98.56           N  
ATOM   2898  H   ARG A 207      -2.662 -15.356   8.772  1.00 98.56           H  
ATOM   2899  CA  ARG A 207      -2.272 -13.935  10.346  1.00 98.56           C  
ATOM   2900  HA  ARG A 207      -2.926 -13.099  10.594  1.00 98.56           H  
ATOM   2901  C   ARG A 207      -0.860 -13.376  10.503  1.00 98.56           C  
ATOM   2902  CB  ARG A 207      -2.525 -15.068  11.346  1.00 98.56           C  
ATOM   2903  HB2 ARG A 207      -1.980 -15.960  11.036  1.00 98.56           H  
ATOM   2904  HB3 ARG A 207      -2.147 -14.754  12.319  1.00 98.56           H  
ATOM   2905  O   ARG A 207      -0.710 -12.273  11.007  1.00 98.56           O  
ATOM   2906  CG  ARG A 207      -4.022 -15.379  11.483  1.00 98.56           C  
ATOM   2907  HG2 ARG A 207      -4.406 -15.801  10.554  1.00 98.56           H  
ATOM   2908  HG3 ARG A 207      -4.558 -14.452  11.689  1.00 98.56           H  
ATOM   2909  CD  ARG A 207      -4.279 -16.348  12.642  1.00 98.56           C  
ATOM   2910  HD2 ARG A 207      -5.355 -16.456  12.784  1.00 98.56           H  
ATOM   2911  HD3 ARG A 207      -3.879 -15.907  13.555  1.00 98.56           H  
ATOM   2912  NE  ARG A 207      -3.648 -17.667  12.428  1.00 98.56           N  
ATOM   2913  HE  ARG A 207      -2.718 -17.768  12.809  1.00 98.56           H  
ATOM   2914  NH1 ARG A 207      -5.381 -18.678  11.311  1.00 98.56           N  
ATOM   2915 HH11 ARG A 207      -5.819 -19.507  10.934  1.00 98.56           H  
ATOM   2916 HH12 ARG A 207      -5.866 -17.792  11.322  1.00 98.56           H  
ATOM   2917  NH2 ARG A 207      -3.550 -19.855  11.810  1.00 98.56           N  
ATOM   2918 HH21 ARG A 207      -2.670 -19.935  12.300  1.00 98.56           H  
ATOM   2919 HH22 ARG A 207      -4.001 -20.681  11.444  1.00 98.56           H  
ATOM   2920  CZ  ARG A 207      -4.192 -18.720  11.846  1.00 98.56           C  
ATOM   2921  N   ALA A 208       0.154 -14.076   9.991  1.00 98.56           N  
ATOM   2922  H   ALA A 208      -0.035 -14.980   9.583  1.00 98.56           H  
ATOM   2923  CA  ALA A 208       1.544 -13.632  10.096  1.00 98.56           C  
ATOM   2924  HA  ALA A 208       1.788 -13.520  11.153  1.00 98.56           H  
ATOM   2925  C   ALA A 208       1.795 -12.269   9.421  1.00 98.56           C  
ATOM   2926  CB  ALA A 208       2.443 -14.718   9.492  1.00 98.56           C  
ATOM   2927  HB1 ALA A 208       2.265 -15.667   9.997  1.00 98.56           H  
ATOM   2928  HB2 ALA A 208       2.234 -14.827   8.428  1.00 98.56           H  
ATOM   2929  HB3 ALA A 208       3.488 -14.437   9.626  1.00 98.56           H  
ATOM   2930  O   ALA A 208       2.596 -11.475   9.911  1.00 98.56           O  
ATOM   2931  N   TYR A 209       1.126 -11.975   8.302  1.00 98.81           N  
ATOM   2932  H   TYR A 209       0.524 -12.675   7.894  1.00 98.81           H  
ATOM   2933  CA  TYR A 209       1.171 -10.646   7.687  1.00 98.81           C  
ATOM   2934  HA  TYR A 209       2.198 -10.283   7.721  1.00 98.81           H  
ATOM   2935  C   TYR A 209       0.342  -9.615   8.457  1.00 98.81           C  
ATOM   2936  CB  TYR A 209       0.766 -10.716   6.212  1.00 98.81           C  
ATOM   2937  HB2 TYR A 209       0.001 -11.482   6.081  1.00 98.81           H  
ATOM   2938  HB3 TYR A 209       0.328  -9.765   5.910  1.00 98.81           H  
ATOM   2939  O   TYR A 209       0.788  -8.476   8.562  1.00 98.81           O  
ATOM   2940  CG  TYR A 209       1.934 -11.000   5.296  1.00 98.81           C  
ATOM   2941  CD1 TYR A 209       2.821  -9.970   4.923  1.00 98.81           C  
ATOM   2942  HD1 TYR A 209       2.666  -8.961   5.275  1.00 98.81           H  
ATOM   2943  CD2 TYR A 209       2.166 -12.314   4.862  1.00 98.81           C  
ATOM   2944  HD2 TYR A 209       1.501 -13.113   5.156  1.00 98.81           H  
ATOM   2945  CE1 TYR A 209       3.933 -10.259   4.110  1.00 98.81           C  
ATOM   2946  HE1 TYR A 209       4.633  -9.482   3.843  1.00 98.81           H  
ATOM   2947  CE2 TYR A 209       3.280 -12.606   4.064  1.00 98.81           C  
ATOM   2948  HE2 TYR A 209       3.477 -13.628   3.778  1.00 98.81           H  
ATOM   2949  OH  TYR A 209       5.243 -11.909   2.938  1.00 98.81           O  
ATOM   2950  HH  TYR A 209       5.793 -11.145   2.749  1.00 98.81           H  
ATOM   2951  CZ  TYR A 209       4.158 -11.581   3.677  1.00 98.81           C  
ATOM   2952  N   GLY A 210      -0.793  -9.997   9.049  1.00 98.69           N  
ATOM   2953  H   GLY A 210      -1.140 -10.933   8.894  1.00 98.69           H  
ATOM   2954  CA  GLY A 210      -1.517  -9.152  10.004  1.00 98.69           C  
ATOM   2955  HA2 GLY A 210      -2.363  -9.716  10.396  1.00 98.69           H  
ATOM   2956  HA3 GLY A 210      -1.890  -8.261   9.498  1.00 98.69           H  
ATOM   2957  C   GLY A 210      -0.646  -8.719  11.191  1.00 98.69           C  
ATOM   2958  O   GLY A 210      -0.645  -7.547  11.556  1.00 98.69           O  
ATOM   2959  N   ASP A 211       0.178  -9.619  11.731  1.00 98.56           N  
ATOM   2960  H   ASP A 211       0.037 -10.591  11.493  1.00 98.56           H  
ATOM   2961  CA  ASP A 211       1.111  -9.304  12.823  1.00 98.56           C  
ATOM   2962  HA  ASP A 211       0.565  -8.798  13.619  1.00 98.56           H  
ATOM   2963  C   ASP A 211       2.246  -8.371  12.363  1.00 98.56           C  
ATOM   2964  CB  ASP A 211       1.702 -10.601  13.399  1.00 98.56           C  
ATOM   2965  HB2 ASP A 211       2.246 -11.122  12.612  1.00 98.56           H  
ATOM   2966  HB3 ASP A 211       2.417 -10.339  14.179  1.00 98.56           H  
ATOM   2967  O   ASP A 211       2.656  -7.461  13.085  1.00 98.56           O  
ATOM   2968  CG  ASP A 211       0.662 -11.552  14.006  1.00 98.56           C  
ATOM   2969  OD1 ASP A 211      -0.391 -11.065  14.473  1.00 98.56           O  
ATOM   2970  OD2 ASP A 211       0.939 -12.774  13.986  1.00 98.56           O  
ATOM   2971  N   ARG A 212       2.744  -8.547  11.130  1.00 98.75           N  
ATOM   2972  H   ARG A 212       2.374  -9.316  10.590  1.00 98.75           H  
ATOM   2973  CA  ARG A 212       3.738  -7.635  10.531  1.00 98.75           C  
ATOM   2974  HA  ARG A 212       4.557  -7.491  11.236  1.00 98.75           H  
ATOM   2975  C   ARG A 212       3.162  -6.246  10.284  1.00 98.75           C  
ATOM   2976  CB  ARG A 212       4.282  -8.200   9.217  1.00 98.75           C  
ATOM   2977  HB2 ARG A 212       4.871  -7.428   8.721  1.00 98.75           H  
ATOM   2978  HB3 ARG A 212       3.449  -8.466   8.567  1.00 98.75           H  
ATOM   2979  O   ARG A 212       3.856  -5.264  10.536  1.00 98.75           O  
ATOM   2980  CG  ARG A 212       5.182  -9.414   9.445  1.00 98.75           C  
ATOM   2981  HG2 ARG A 212       6.098  -9.096   9.944  1.00 98.75           H  
ATOM   2982  HG3 ARG A 212       4.678 -10.137  10.086  1.00 98.75           H  
ATOM   2983  CD  ARG A 212       5.519 -10.070   8.103  1.00 98.75           C  
ATOM   2984  HD2 ARG A 212       6.128  -9.395   7.502  1.00 98.75           H  
ATOM   2985  HD3 ARG A 212       4.591 -10.257   7.563  1.00 98.75           H  
ATOM   2986  NE  ARG A 212       6.204 -11.357   8.305  1.00 98.75           N  
ATOM   2987  HE  ARG A 212       5.604 -12.169   8.306  1.00 98.75           H  
ATOM   2988  NH1 ARG A 212       8.338 -10.557   8.626  1.00 98.75           N  
ATOM   2989 HH11 ARG A 212       7.990  -9.613   8.534  1.00 98.75           H  
ATOM   2990 HH12 ARG A 212       9.324 -10.721   8.766  1.00 98.75           H  
ATOM   2991  NH2 ARG A 212       7.946 -12.749   8.741  1.00 98.75           N  
ATOM   2992 HH21 ARG A 212       7.302 -13.527   8.771  1.00 98.75           H  
ATOM   2993 HH22 ARG A 212       8.923 -12.880   8.959  1.00 98.75           H  
ATOM   2994  CZ  ARG A 212       7.487 -11.544   8.556  1.00 98.75           C  
ATOM   2995  N   LEU A 213       1.912  -6.172   9.826  1.00 98.88           N  
ATOM   2996  H   LEU A 213       1.425  -7.031   9.614  1.00 98.88           H  
ATOM   2997  CA  LEU A 213       1.182  -4.917   9.687  1.00 98.88           C  
ATOM   2998  HA  LEU A 213       1.750  -4.257   9.032  1.00 98.88           H  
ATOM   2999  C   LEU A 213       1.051  -4.228  11.047  1.00 98.88           C  
ATOM   3000  CB  LEU A 213      -0.197  -5.192   9.058  1.00 98.88           C  
ATOM   3001  HB2 LEU A 213      -0.723  -5.939   9.653  1.00 98.88           H  
ATOM   3002  HB3 LEU A 213      -0.060  -5.605   8.059  1.00 98.88           H  
ATOM   3003  O   LEU A 213       1.416  -3.063  11.173  1.00 98.88           O  
ATOM   3004  CG  LEU A 213      -1.092  -3.945   8.973  1.00 98.88           C  
ATOM   3005  HG  LEU A 213      -1.307  -3.579   9.976  1.00 98.88           H  
ATOM   3006  CD1 LEU A 213      -0.433  -2.831   8.162  1.00 98.88           C  
ATOM   3007 HD11 LEU A 213      -1.134  -2.001   8.071  1.00 98.88           H  
ATOM   3008 HD12 LEU A 213       0.453  -2.460   8.677  1.00 98.88           H  
ATOM   3009 HD13 LEU A 213      -0.159  -3.191   7.170  1.00 98.88           H  
ATOM   3010  CD2 LEU A 213      -2.416  -4.311   8.310  1.00 98.88           C  
ATOM   3011 HD21 LEU A 213      -2.886  -5.127   8.859  1.00 98.88           H  
ATOM   3012 HD22 LEU A 213      -2.246  -4.612   7.276  1.00 98.88           H  
ATOM   3013 HD23 LEU A 213      -3.083  -3.450   8.337  1.00 98.88           H  
ATOM   3014  N   GLN A 214       0.610  -4.965  12.072  1.00 98.69           N  
ATOM   3015  H   GLN A 214       0.293  -5.907  11.892  1.00 98.69           H  
ATOM   3016  CA  GLN A 214       0.498  -4.445  13.433  1.00 98.69           C  
ATOM   3017  HA  GLN A 214      -0.225  -3.630  13.423  1.00 98.69           H  
ATOM   3018  C   GLN A 214       1.828  -3.879  13.937  1.00 98.69           C  
ATOM   3019  CB  GLN A 214       0.005  -5.556  14.375  1.00 98.69           C  
ATOM   3020  HB2 GLN A 214      -0.944  -5.947  14.008  1.00 98.69           H  
ATOM   3021  HB3 GLN A 214       0.721  -6.378  14.386  1.00 98.69           H  
ATOM   3022  O   GLN A 214       1.852  -2.788  14.502  1.00 98.69           O  
ATOM   3023  CG  GLN A 214      -0.177  -5.053  15.817  1.00 98.69           C  
ATOM   3024  HG2 GLN A 214      -0.566  -5.867  16.431  1.00 98.69           H  
ATOM   3025  HG3 GLN A 214       0.783  -4.753  16.236  1.00 98.69           H  
ATOM   3026  CD  GLN A 214      -1.159  -3.894  15.881  1.00 98.69           C  
ATOM   3027  NE2 GLN A 214      -0.814  -2.779  16.484  1.00 98.69           N  
ATOM   3028 HE21 GLN A 214       0.117  -2.668  16.858  1.00 98.69           H  
ATOM   3029 HE22 GLN A 214      -1.482  -2.025  16.544  1.00 98.69           H  
ATOM   3030  OE1 GLN A 214      -2.250  -3.987  15.349  1.00 98.69           O  
ATOM   3031  N   LYS A 215       2.935  -4.598  13.719  1.00 98.62           N  
ATOM   3032  H   LYS A 215       2.835  -5.514  13.306  1.00 98.62           H  
ATOM   3033  CA  LYS A 215       4.267  -4.129  14.105  1.00 98.62           C  
ATOM   3034  HA  LYS A 215       4.239  -3.853  15.159  1.00 98.62           H  
ATOM   3035  C   LYS A 215       4.663  -2.850  13.363  1.00 98.62           C  
ATOM   3036  CB  LYS A 215       5.296  -5.256  13.928  1.00 98.62           C  
ATOM   3037  HB2 LYS A 215       5.057  -6.063  14.621  1.00 98.62           H  
ATOM   3038  HB3 LYS A 215       5.269  -5.639  12.908  1.00 98.62           H  
ATOM   3039  O   LYS A 215       5.098  -1.907  14.008  1.00 98.62           O  
ATOM   3040  CG  LYS A 215       6.693  -4.704  14.230  1.00 98.62           C  
ATOM   3041  HG2 LYS A 215       7.014  -4.085  13.392  1.00 98.62           H  
ATOM   3042  HG3 LYS A 215       6.620  -4.078  15.120  1.00 98.62           H  
ATOM   3043  CD  LYS A 215       7.760  -5.772  14.477  1.00 98.62           C  
ATOM   3044  HD2 LYS A 215       7.766  -6.485  13.653  1.00 98.62           H  
ATOM   3045  HD3 LYS A 215       7.524  -6.301  15.401  1.00 98.62           H  
ATOM   3046  CE  LYS A 215       9.150  -5.121  14.595  1.00 98.62           C  
ATOM   3047  HE2 LYS A 215       9.854  -5.861  14.977  1.00 98.62           H  
ATOM   3048  HE3 LYS A 215       9.473  -4.822  13.598  1.00 98.62           H  
ATOM   3049  NZ  LYS A 215       9.157  -3.910  15.465  1.00 98.62           N  
ATOM   3050  HZ1 LYS A 215       8.679  -4.016  16.348  1.00 98.62           H  
ATOM   3051  HZ2 LYS A 215       8.677  -3.143  15.016  1.00 98.62           H  
ATOM   3052  HZ3 LYS A 215      10.075  -3.515  15.611  1.00 98.62           H  
ATOM   3053  N   ALA A 216       4.500  -2.805  12.041  1.00 98.75           N  
ATOM   3054  H   ALA A 216       4.112  -3.610  11.569  1.00 98.75           H  
ATOM   3055  CA  ALA A 216       4.869  -1.635  11.243  1.00 98.75           C  
ATOM   3056  HA  ALA A 216       5.920  -1.406  11.422  1.00 98.75           H  
ATOM   3057  C   ALA A 216       4.062  -0.383  11.627  1.00 98.75           C  
ATOM   3058  CB  ALA A 216       4.685  -1.984   9.763  1.00 98.75           C  
ATOM   3059  HB1 ALA A 216       5.314  -2.836   9.503  1.00 98.75           H  
ATOM   3060  HB2 ALA A 216       4.971  -1.129   9.151  1.00 98.75           H  
ATOM   3061  HB3 ALA A 216       3.642  -2.232   9.567  1.00 98.75           H  
ATOM   3062  O   ALA A 216       4.614   0.711  11.662  1.00 98.75           O  
ATOM   3063  N   LEU A 217       2.774  -0.549  11.948  1.00 98.62           N  
ATOM   3064  H   LEU A 217       2.368  -1.469  11.854  1.00 98.62           H  
ATOM   3065  CA  LEU A 217       1.929   0.536  12.444  1.00 98.62           C  
ATOM   3066  HA  LEU A 217       2.056   1.410  11.805  1.00 98.62           H  
ATOM   3067  C   LEU A 217       2.338   0.976  13.855  1.00 98.62           C  
ATOM   3068  CB  LEU A 217       0.460   0.090  12.408  1.00 98.62           C  
ATOM   3069  HB2 LEU A 217      -0.138   0.829  12.942  1.00 98.62           H  
ATOM   3070  HB3 LEU A 217       0.370  -0.856  12.942  1.00 98.62           H  
ATOM   3071  O   LEU A 217       2.436   2.171  14.105  1.00 98.62           O  
ATOM   3072  CG  LEU A 217      -0.129  -0.066  10.995  1.00 98.62           C  
ATOM   3073  HG  LEU A 217       0.506  -0.717  10.393  1.00 98.62           H  
ATOM   3074  CD1 LEU A 217      -1.510  -0.708  11.105  1.00 98.62           C  
ATOM   3075 HD11 LEU A 217      -1.957  -0.810  10.116  1.00 98.62           H  
ATOM   3076 HD12 LEU A 217      -2.155  -0.090  11.731  1.00 98.62           H  
ATOM   3077 HD13 LEU A 217      -1.409  -1.697  11.552  1.00 98.62           H  
ATOM   3078  CD2 LEU A 217      -0.272   1.273  10.271  1.00 98.62           C  
ATOM   3079 HD21 LEU A 217      -0.840   1.969  10.887  1.00 98.62           H  
ATOM   3080 HD22 LEU A 217       0.712   1.698  10.070  1.00 98.62           H  
ATOM   3081 HD23 LEU A 217      -0.787   1.133   9.320  1.00 98.62           H  
ATOM   3082  N   ALA A 218       2.620   0.039  14.765  1.00 98.38           N  
ATOM   3083  H   ALA A 218       2.521  -0.934  14.513  1.00 98.38           H  
ATOM   3084  CA  ALA A 218       3.083   0.363  16.116  1.00 98.38           C  
ATOM   3085  HA  ALA A 218       2.364   1.038  16.580  1.00 98.38           H  
ATOM   3086  C   ALA A 218       4.436   1.093  16.115  1.00 98.38           C  
ATOM   3087  CB  ALA A 218       3.139  -0.926  16.942  1.00 98.38           C  
ATOM   3088  HB1 ALA A 218       3.457  -0.689  17.957  1.00 98.38           H  
ATOM   3089  HB2 ALA A 218       3.852  -1.621  16.499  1.00 98.38           H  
ATOM   3090  HB3 ALA A 218       2.152  -1.387  16.975  1.00 98.38           H  
ATOM   3091  O   ALA A 218       4.586   2.079  16.827  1.00 98.38           O  
ATOM   3092  N   ASP A 219       5.383   0.661  15.276  1.00 98.31           N  
ATOM   3093  H   ASP A 219       5.208  -0.181  14.747  1.00 98.31           H  
ATOM   3094  CA  ASP A 219       6.689   1.316  15.107  1.00 98.31           C  
ATOM   3095  HA  ASP A 219       7.168   1.403  16.082  1.00 98.31           H  
ATOM   3096  C   ASP A 219       6.560   2.749  14.530  1.00 98.31           C  
ATOM   3097  CB  ASP A 219       7.592   0.457  14.189  1.00 98.31           C  
ATOM   3098  HB2 ASP A 219       8.498   1.025  13.980  1.00 98.31           H  
ATOM   3099  HB3 ASP A 219       7.078   0.313  13.238  1.00 98.31           H  
ATOM   3100  O   ASP A 219       7.503   3.532  14.621  1.00 98.31           O  
ATOM   3101  CG  ASP A 219       8.040  -0.924  14.718  1.00 98.31           C  
ATOM   3102  OD1 ASP A 219       8.001  -1.235  15.930  1.00 98.31           O  
ATOM   3103  OD2 ASP A 219       8.513  -1.762  13.908  1.00 98.31           O  
ATOM   3104  N   ALA A 220       5.409   3.089  13.935  1.00 97.88           N  
ATOM   3105  H   ALA A 220       4.676   2.395  13.912  1.00 97.88           H  
ATOM   3106  CA  ALA A 220       5.083   4.401  13.373  1.00 97.88           C  
ATOM   3107  HA  ALA A 220       5.992   5.001  13.338  1.00 97.88           H  
ATOM   3108  C   ALA A 220       4.077   5.201  14.230  1.00 97.88           C  
ATOM   3109  CB  ALA A 220       4.594   4.193  11.931  1.00 97.88           C  
ATOM   3110  HB1 ALA A 220       3.653   3.644  11.941  1.00 97.88           H  
ATOM   3111  HB2 ALA A 220       4.440   5.159  11.451  1.00 97.88           H  
ATOM   3112  HB3 ALA A 220       5.337   3.628  11.368  1.00 97.88           H  
ATOM   3113  O   ALA A 220       3.415   6.095  13.708  1.00 97.88           O  
ATOM   3114  N   ASP A 221       3.918   4.854  15.515  1.00 97.44           N  
ATOM   3115  H   ASP A 221       4.527   4.140  15.889  1.00 97.44           H  
ATOM   3116  CA  ASP A 221       2.979   5.486  16.460  1.00 97.44           C  
ATOM   3117  HA  ASP A 221       3.036   4.898  17.376  1.00 97.44           H  
ATOM   3118  C   ASP A 221       1.493   5.417  16.030  1.00 97.44           C  
ATOM   3119  CB  ASP A 221       3.450   6.902  16.840  1.00 97.44           C  
ATOM   3120  HB2 ASP A 221       2.750   7.326  17.560  1.00 97.44           H  
ATOM   3121  HB3 ASP A 221       3.441   7.541  15.957  1.00 97.44           H  
ATOM   3122  O   ASP A 221       0.655   6.219  16.440  1.00 97.44           O  
ATOM   3123  CG  ASP A 221       4.840   6.918  17.483  1.00 97.44           C  
ATOM   3124  OD1 ASP A 221       5.034   6.157  18.458  1.00 97.44           O  
ATOM   3125  OD2 ASP A 221       5.684   7.727  17.030  1.00 97.44           O  
ATOM   3126  N   LEU A 222       1.142   4.414  15.220  1.00 97.06           N  
ATOM   3127  H   LEU A 222       1.894   3.828  14.885  1.00 97.06           H  
ATOM   3128  CA  LEU A 222      -0.206   4.123  14.713  1.00 97.06           C  
ATOM   3129  HA  LEU A 222      -0.900   4.861  15.118  1.00 97.06           H  
ATOM   3130  C   LEU A 222      -0.718   2.756  15.207  1.00 97.06           C  
ATOM   3131  CB  LEU A 222      -0.207   4.246  13.174  1.00 97.06           C  
ATOM   3132  HB2 LEU A 222       0.572   3.592  12.781  1.00 97.06           H  
ATOM   3133  HB3 LEU A 222      -1.161   3.893  12.781  1.00 97.06           H  
ATOM   3134  O   LEU A 222      -1.561   2.123  14.571  1.00 97.06           O  
ATOM   3135  CG  LEU A 222       0.022   5.673  12.643  1.00 97.06           C  
ATOM   3136  HG  LEU A 222       0.892   6.121  13.123  1.00 97.06           H  
ATOM   3137  CD1 LEU A 222       0.283   5.612  11.138  1.00 97.06           C  
ATOM   3138 HD11 LEU A 222      -0.558   5.148  10.624  1.00 97.06           H  
ATOM   3139 HD12 LEU A 222       0.435   6.620  10.753  1.00 97.06           H  
ATOM   3140 HD13 LEU A 222       1.194   5.038  10.965  1.00 97.06           H  
ATOM   3141  CD2 LEU A 222      -1.189   6.578  12.881  1.00 97.06           C  
ATOM   3142 HD21 LEU A 222      -2.076   6.155  12.409  1.00 97.06           H  
ATOM   3143 HD22 LEU A 222      -0.994   7.564  12.458  1.00 97.06           H  
ATOM   3144 HD23 LEU A 222      -1.357   6.693  13.951  1.00 97.06           H  
ATOM   3145  N   GLY A 223      -0.214   2.266  16.345  1.00 97.00           N  
ATOM   3146  H   GLY A 223       0.475   2.832  16.820  1.00 97.00           H  
ATOM   3147  CA  GLY A 223      -0.540   0.937  16.885  1.00 97.00           C  
ATOM   3148  HA2 GLY A 223      -0.023   0.815  17.837  1.00 97.00           H  
ATOM   3149  HA3 GLY A 223      -0.180   0.177  16.192  1.00 97.00           H  
ATOM   3150  C   GLY A 223      -2.037   0.696  17.133  1.00 97.00           C  
ATOM   3151  O   GLY A 223      -2.502  -0.437  16.968  1.00 97.00           O  
ATOM   3152  N   ASP A 224      -2.786   1.761  17.430  1.00 97.06           N  
ATOM   3153  H   ASP A 224      -2.307   2.637  17.583  1.00 97.06           H  
ATOM   3154  CA  ASP A 224      -4.235   1.753  17.676  1.00 97.06           C  
ATOM   3155  HA  ASP A 224      -4.519   0.762  18.030  1.00 97.06           H  
ATOM   3156  C   ASP A 224      -5.078   2.017  16.413  1.00 97.06           C  
ATOM   3157  CB  ASP A 224      -4.572   2.754  18.796  1.00 97.06           C  
ATOM   3158  HB2 ASP A 224      -4.208   3.741  18.511  1.00 97.06           H  
ATOM   3159  HB3 ASP A 224      -5.654   2.813  18.911  1.00 97.06           H  
ATOM   3160  O   ASP A 224      -6.296   2.156  16.496  1.00 97.06           O  
ATOM   3161  CG  ASP A 224      -3.990   2.356  20.155  1.00 97.06           C  
ATOM   3162  OD1 ASP A 224      -3.863   1.135  20.401  1.00 97.06           O  
ATOM   3163  OD2 ASP A 224      -3.694   3.283  20.938  1.00 97.06           O  
ATOM   3164  N   LEU A 225      -4.468   2.071  15.223  1.00 97.19           N  
ATOM   3165  H   LEU A 225      -3.462   1.992  15.188  1.00 97.19           H  
ATOM   3166  CA  LEU A 225      -5.190   2.296  13.967  1.00 97.19           C  
ATOM   3167  HA  LEU A 225      -5.705   3.254  14.039  1.00 97.19           H  
ATOM   3168  C   LEU A 225      -6.228   1.189  13.721  1.00 97.19           C  
ATOM   3169  CB  LEU A 225      -4.174   2.355  12.817  1.00 97.19           C  
ATOM   3170  HB2 LEU A 225      -3.743   1.362  12.685  1.00 97.19           H  
ATOM   3171  HB3 LEU A 225      -3.365   3.034  13.086  1.00 97.19           H  
ATOM   3172  O   LEU A 225      -5.869   0.018  13.572  1.00 97.19           O  
ATOM   3173  CG  LEU A 225      -4.782   2.830  11.489  1.00 97.19           C  
ATOM   3174  HG  LEU A 225      -5.730   2.327  11.302  1.00 97.19           H  
ATOM   3175  CD1 LEU A 225      -4.993   4.339  11.538  1.00 97.19           C  
ATOM   3176 HD11 LEU A 225      -4.116   4.844  11.943  1.00 97.19           H  
ATOM   3177 HD12 LEU A 225      -5.871   4.580  12.137  1.00 97.19           H  
ATOM   3178 HD13 LEU A 225      -5.152   4.707  10.524  1.00 97.19           H  
ATOM   3179  CD2 LEU A 225      -3.840   2.517  10.329  1.00 97.19           C  
ATOM   3180 HD21 LEU A 225      -2.925   3.102  10.422  1.00 97.19           H  
ATOM   3181 HD22 LEU A 225      -3.600   1.453  10.322  1.00 97.19           H  
ATOM   3182 HD23 LEU A 225      -4.337   2.770   9.392  1.00 97.19           H  
ATOM   3183  N   ALA A 226      -7.508   1.539  13.671  1.00 97.94           N  
ATOM   3184  H   ALA A 226      -7.750   2.513  13.788  1.00 97.94           H  
ATOM   3185  CA  ALA A 226      -8.618   0.616  13.454  1.00 97.94           C  
ATOM   3186  HA  ALA A 226      -8.320  -0.153  12.742  1.00 97.94           H  
ATOM   3187  C   ALA A 226      -9.827   1.362  12.872  1.00 97.94           C  
ATOM   3188  CB  ALA A 226      -8.975  -0.044  14.791  1.00 97.94           C  
ATOM   3189  HB1 ALA A 226      -8.103  -0.553  15.202  1.00 97.94           H  
ATOM   3190  HB2 ALA A 226      -9.774  -0.768  14.635  1.00 97.94           H  
ATOM   3191  HB3 ALA A 226      -9.309   0.718  15.495  1.00 97.94           H  
ATOM   3192  O   ALA A 226      -9.854   2.588  12.858  1.00 97.94           O  
ATOM   3193  N   GLY A 227     -10.830   0.622  12.395  1.00 97.94           N  
ATOM   3194  H   GLY A 227     -10.752  -0.385  12.422  1.00 97.94           H  
ATOM   3195  CA  GLY A 227     -12.027   1.199  11.778  1.00 97.94           C  
ATOM   3196  HA2 GLY A 227     -12.815   0.446  11.763  1.00 97.94           H  
ATOM   3197  HA3 GLY A 227     -12.369   2.046  12.373  1.00 97.94           H  
ATOM   3198  C   GLY A 227     -11.811   1.689  10.344  1.00 97.94           C  
ATOM   3199  O   GLY A 227     -12.728   2.245   9.754  1.00 97.94           O  
ATOM   3200  N   GLU A 228     -10.637   1.435   9.765  1.00 98.19           N  
ATOM   3201  H   GLU A 228      -9.916   0.988  10.313  1.00 98.19           H  
ATOM   3202  CA  GLU A 228     -10.285   1.804   8.396  1.00 98.19           C  
ATOM   3203  HA  GLU A 228     -11.210   1.954   7.838  1.00 98.19           H  
ATOM   3204  C   GLU A 228      -9.524   0.673   7.679  1.00 98.19           C  
ATOM   3205  CB  GLU A 228      -9.556   3.163   8.378  1.00 98.19           C  
ATOM   3206  HB2 GLU A 228      -9.389   3.405   7.328  1.00 98.19           H  
ATOM   3207  HB3 GLU A 228     -10.230   3.917   8.784  1.00 98.19           H  
ATOM   3208  O   GLU A 228      -8.929  -0.207   8.315  1.00 98.19           O  
ATOM   3209  CG  GLU A 228      -8.208   3.274   9.118  1.00 98.19           C  
ATOM   3210  HG2 GLU A 228      -7.520   2.533   8.712  1.00 98.19           H  
ATOM   3211  HG3 GLU A 228      -8.359   3.044  10.173  1.00 98.19           H  
ATOM   3212  CD  GLU A 228      -7.580   4.684   8.973  1.00 98.19           C  
ATOM   3213  OE1 GLU A 228      -7.367   5.401   9.982  1.00 98.19           O  
ATOM   3214  OE2 GLU A 228      -7.212   5.067   7.842  1.00 98.19           O  
ATOM   3215  N   TYR A 229      -9.579   0.652   6.343  1.00 98.69           N  
ATOM   3216  H   TYR A 229     -10.100   1.381   5.876  1.00 98.69           H  
ATOM   3217  CA  TYR A 229      -8.763  -0.265   5.540  1.00 98.69           C  
ATOM   3218  HA  TYR A 229      -8.833  -1.258   5.983  1.00 98.69           H  
ATOM   3219  C   TYR A 229      -7.287   0.151   5.555  1.00 98.69           C  
ATOM   3220  CB  TYR A 229      -9.272  -0.350   4.094  1.00 98.69           C  
ATOM   3221  HB2 TYR A 229      -9.271   0.651   3.663  1.00 98.69           H  
ATOM   3222  HB3 TYR A 229      -8.572  -0.950   3.512  1.00 98.69           H  
ATOM   3223  O   TYR A 229      -6.955   1.329   5.623  1.00 98.69           O  
ATOM   3224  CG  TYR A 229     -10.647  -0.967   3.940  1.00 98.69           C  
ATOM   3225  CD1 TYR A 229     -10.818  -2.361   4.053  1.00 98.69           C  
ATOM   3226  HD1 TYR A 229      -9.961  -2.985   4.258  1.00 98.69           H  
ATOM   3227  CD2 TYR A 229     -11.757  -0.144   3.687  1.00 98.69           C  
ATOM   3228  HD2 TYR A 229     -11.625   0.926   3.610  1.00 98.69           H  
ATOM   3229  CE1 TYR A 229     -12.103  -2.928   3.924  1.00 98.69           C  
ATOM   3230  HE1 TYR A 229     -12.257  -3.992   4.029  1.00 98.69           H  
ATOM   3231  CE2 TYR A 229     -13.038  -0.705   3.550  1.00 98.69           C  
ATOM   3232  HE2 TYR A 229     -13.885  -0.063   3.357  1.00 98.69           H  
ATOM   3233  OH  TYR A 229     -14.453  -2.632   3.536  1.00 98.69           O  
ATOM   3234  HH  TYR A 229     -15.100  -1.943   3.364  1.00 98.69           H  
ATOM   3235  CZ  TYR A 229     -13.213  -2.096   3.672  1.00 98.69           C  
ATOM   3236  N   VAL A 230      -6.379  -0.813   5.409  1.00 98.81           N  
ATOM   3237  H   VAL A 230      -6.695  -1.772   5.415  1.00 98.81           H  
ATOM   3238  CA  VAL A 230      -4.948  -0.539   5.220  1.00 98.81           C  
ATOM   3239  HA  VAL A 230      -4.821   0.511   4.955  1.00 98.81           H  
ATOM   3240  C   VAL A 230      -4.417  -1.367   4.060  1.00 98.81           C  
ATOM   3241  CB  VAL A 230      -4.139  -0.779   6.510  1.00 98.81           C  
ATOM   3242  HB  VAL A 230      -4.156  -1.840   6.759  1.00 98.81           H  
ATOM   3243  O   VAL A 230      -4.600  -2.588   4.025  1.00 98.81           O  
ATOM   3244  CG1 VAL A 230      -2.684  -0.338   6.303  1.00 98.81           C  
ATOM   3245 HG11 VAL A 230      -2.654   0.651   5.847  1.00 98.81           H  
ATOM   3246 HG12 VAL A 230      -2.170  -0.278   7.262  1.00 98.81           H  
ATOM   3247 HG13 VAL A 230      -2.161  -1.047   5.662  1.00 98.81           H  
ATOM   3248  CG2 VAL A 230      -4.697   0.005   7.705  1.00 98.81           C  
ATOM   3249 HG21 VAL A 230      -4.723   1.070   7.476  1.00 98.81           H  
ATOM   3250 HG22 VAL A 230      -4.075  -0.162   8.584  1.00 98.81           H  
ATOM   3251 HG23 VAL A 230      -5.708  -0.327   7.941  1.00 98.81           H  
ATOM   3252  N   ALA A 231      -3.747  -0.713   3.110  1.00 98.94           N  
ATOM   3253  H   ALA A 231      -3.582   0.277   3.226  1.00 98.94           H  
ATOM   3254  CA  ALA A 231      -2.983  -1.402   2.079  1.00 98.94           C  
ATOM   3255  HA  ALA A 231      -3.457  -2.358   1.858  1.00 98.94           H  
ATOM   3256  C   ALA A 231      -1.568  -1.670   2.603  1.00 98.94           C  
ATOM   3257  CB  ALA A 231      -2.984  -0.576   0.788  1.00 98.94           C  
ATOM   3258  HB1 ALA A 231      -4.005  -0.467   0.422  1.00 98.94           H  
ATOM   3259  HB2 ALA A 231      -2.387  -1.080   0.028  1.00 98.94           H  
ATOM   3260  HB3 ALA A 231      -2.562   0.411   0.978  1.00 98.94           H  
ATOM   3261  O   ALA A 231      -0.917  -0.773   3.130  1.00 98.94           O  
ATOM   3262  N   MET A 232      -1.071  -2.893   2.444  1.00 98.88           N  
ATOM   3263  H   MET A 232      -1.655  -3.593   2.010  1.00 98.88           H  
ATOM   3264  CA  MET A 232       0.291  -3.262   2.824  1.00 98.88           C  
ATOM   3265  HA  MET A 232       0.837  -2.351   3.071  1.00 98.88           H  
ATOM   3266  C   MET A 232       1.006  -3.953   1.669  1.00 98.88           C  
ATOM   3267  CB  MET A 232       0.284  -4.136   4.082  1.00 98.88           C  
ATOM   3268  HB2 MET A 232      -0.272  -5.049   3.869  1.00 98.88           H  
ATOM   3269  HB3 MET A 232      -0.216  -3.599   4.887  1.00 98.88           H  
ATOM   3270  O   MET A 232       0.461  -4.870   1.069  1.00 98.88           O  
ATOM   3271  CG  MET A 232       1.717  -4.483   4.519  1.00 98.88           C  
ATOM   3272  HG2 MET A 232       2.220  -5.015   3.711  1.00 98.88           H  
ATOM   3273  HG3 MET A 232       2.263  -3.556   4.694  1.00 98.88           H  
ATOM   3274  SD  MET A 232       1.868  -5.510   5.999  1.00 98.88           S  
ATOM   3275  CE  MET A 232       0.885  -6.935   5.489  1.00 98.88           C  
ATOM   3276  HE1 MET A 232      -0.165  -6.644   5.450  1.00 98.88           H  
ATOM   3277  HE2 MET A 232       1.002  -7.720   6.235  1.00 98.88           H  
ATOM   3278  HE3 MET A 232       1.213  -7.290   4.512  1.00 98.88           H  
ATOM   3279  N   VAL A 233       2.247  -3.572   1.397  1.00 98.94           N  
ATOM   3280  H   VAL A 233       2.627  -2.812   1.943  1.00 98.94           H  
ATOM   3281  CA  VAL A 233       3.117  -4.156   0.378  1.00 98.94           C  
ATOM   3282  HA  VAL A 233       2.565  -4.908  -0.185  1.00 98.94           H  
ATOM   3283  C   VAL A 233       4.301  -4.836   1.047  1.00 98.94           C  
ATOM   3284  CB  VAL A 233       3.577  -3.074  -0.614  1.00 98.94           C  
ATOM   3285  HB  VAL A 233       3.992  -2.232  -0.059  1.00 98.94           H  
ATOM   3286  O   VAL A 233       4.967  -4.245   1.891  1.00 98.94           O  
ATOM   3287  CG1 VAL A 233       4.643  -3.585  -1.592  1.00 98.94           C  
ATOM   3288 HG11 VAL A 233       5.579  -3.768  -1.063  1.00 98.94           H  
ATOM   3289 HG12 VAL A 233       4.829  -2.836  -2.362  1.00 98.94           H  
ATOM   3290 HG13 VAL A 233       4.305  -4.512  -2.056  1.00 98.94           H  
ATOM   3291  CG2 VAL A 233       2.386  -2.581  -1.441  1.00 98.94           C  
ATOM   3292 HG21 VAL A 233       2.050  -3.367  -2.118  1.00 98.94           H  
ATOM   3293 HG22 VAL A 233       1.559  -2.300  -0.789  1.00 98.94           H  
ATOM   3294 HG23 VAL A 233       2.682  -1.704  -2.016  1.00 98.94           H  
ATOM   3295  N   ASP A 234       4.606  -6.060   0.628  1.00 98.88           N  
ATOM   3296  H   ASP A 234       4.000  -6.489  -0.057  1.00 98.88           H  
ATOM   3297  CA  ASP A 234       5.874  -6.713   0.940  1.00 98.88           C  
ATOM   3298  HA  ASP A 234       6.343  -6.202   1.781  1.00 98.88           H  
ATOM   3299  C   ASP A 234       6.829  -6.630  -0.254  1.00 98.88           C  
ATOM   3300  CB  ASP A 234       5.631  -8.150   1.388  1.00 98.88           C  
ATOM   3301  HB2 ASP A 234       4.896  -8.131   2.192  1.00 98.88           H  
ATOM   3302  HB3 ASP A 234       5.215  -8.725   0.561  1.00 98.88           H  
ATOM   3303  O   ASP A 234       6.659  -7.326  -1.264  1.00 98.88           O  
ATOM   3304  CG  ASP A 234       6.908  -8.830   1.894  1.00 98.88           C  
ATOM   3305  OD1 ASP A 234       8.025  -8.277   1.806  1.00 98.88           O  
ATOM   3306  OD2 ASP A 234       6.787  -9.965   2.397  1.00 98.88           O  
ATOM   3307  N   ARG A 235       7.859  -5.785  -0.119  1.00 98.75           N  
ATOM   3308  H   ARG A 235       7.932  -5.297   0.762  1.00 98.75           H  
ATOM   3309  CA  ARG A 235       8.883  -5.544  -1.145  1.00 98.75           C  
ATOM   3310  HA  ARG A 235       8.381  -5.595  -2.111  1.00 98.75           H  
ATOM   3311  C   ARG A 235       9.981  -6.614  -1.187  1.00 98.75           C  
ATOM   3312  CB  ARG A 235       9.459  -4.119  -1.009  1.00 98.75           C  
ATOM   3313  HB2 ARG A 235       8.651  -3.410  -0.826  1.00 98.75           H  
ATOM   3314  HB3 ARG A 235       9.923  -3.854  -1.959  1.00 98.75           H  
ATOM   3315  O   ARG A 235      10.928  -6.485  -1.979  1.00 98.75           O  
ATOM   3316  CG  ARG A 235      10.521  -3.990   0.100  1.00 98.75           C  
ATOM   3317  HG2 ARG A 235      10.066  -4.132   1.081  1.00 98.75           H  
ATOM   3318  HG3 ARG A 235      11.281  -4.760  -0.032  1.00 98.75           H  
ATOM   3319  CD  ARG A 235      11.239  -2.637   0.074  1.00 98.75           C  
ATOM   3320  HD2 ARG A 235      11.344  -2.313  -0.961  1.00 98.75           H  
ATOM   3321  HD3 ARG A 235      10.637  -1.903   0.610  1.00 98.75           H  
ATOM   3322  NE  ARG A 235      12.589  -2.749   0.669  1.00 98.75           N  
ATOM   3323  HE  ARG A 235      12.843  -3.657   1.030  1.00 98.75           H  
ATOM   3324  NH1 ARG A 235      13.298  -0.554   0.468  1.00 98.75           N  
ATOM   3325 HH11 ARG A 235      12.377  -0.282   0.154  1.00 98.75           H  
ATOM   3326 HH12 ARG A 235      14.032   0.136   0.540  1.00 98.75           H  
ATOM   3327  NH2 ARG A 235      14.709  -2.073   1.181  1.00 98.75           N  
ATOM   3328 HH21 ARG A 235      15.413  -1.352   1.235  1.00 98.75           H  
ATOM   3329 HH22 ARG A 235      14.926  -2.999   1.521  1.00 98.75           H  
ATOM   3330  CZ  ARG A 235      13.506  -1.795   0.771  1.00 98.75           C  
ATOM   3331  N   ALA A 236       9.914  -7.655  -0.351  1.00 98.62           N  
ATOM   3332  H   ALA A 236       9.160  -7.706   0.320  1.00 98.62           H  
ATOM   3333  CA  ALA A 236      10.898  -8.734  -0.373  1.00 98.62           C  
ATOM   3334  HA  ALA A 236      11.853  -8.303  -0.073  1.00 98.62           H  
ATOM   3335  C   ALA A 236      10.989  -9.326  -1.798  1.00 98.62           C  
ATOM   3336  CB  ALA A 236      10.533  -9.807   0.658  1.00 98.62           C  
ATOM   3337  HB1 ALA A 236       9.552 -10.226   0.434  1.00 98.62           H  
ATOM   3338  HB2 ALA A 236      10.503  -9.361   1.652  1.00 98.62           H  
ATOM   3339  HB3 ALA A 236      11.281 -10.601   0.656  1.00 98.62           H  
ATOM   3340  O   ALA A 236       9.947  -9.562  -2.422  1.00 98.62           O  
ATOM   3341  N   PRO A 237      12.196  -9.596  -2.345  1.00 98.19           N  
ATOM   3342  CA  PRO A 237      12.344 -10.083  -3.723  1.00 98.19           C  
ATOM   3343  HA  PRO A 237      11.946  -9.337  -4.411  1.00 98.19           H  
ATOM   3344  C   PRO A 237      11.634 -11.419  -3.973  1.00 98.19           C  
ATOM   3345  CB  PRO A 237      13.848 -10.258  -3.964  1.00 98.19           C  
ATOM   3346  HB2 PRO A 237      14.114 -11.315  -3.957  1.00 98.19           H  
ATOM   3347  HB3 PRO A 237      14.145  -9.814  -4.914  1.00 98.19           H  
ATOM   3348  O   PRO A 237      11.298 -11.740  -5.108  1.00 98.19           O  
ATOM   3349  CG  PRO A 237      14.545  -9.568  -2.796  1.00 98.19           C  
ATOM   3350  HG2 PRO A 237      14.871  -8.575  -3.103  1.00 98.19           H  
ATOM   3351  HG3 PRO A 237      15.410 -10.142  -2.462  1.00 98.19           H  
ATOM   3352  CD  PRO A 237      13.492  -9.479  -1.693  1.00 98.19           C  
ATOM   3353  HD2 PRO A 237      13.617 -10.315  -1.004  1.00 98.19           H  
ATOM   3354  HD3 PRO A 237      13.603  -8.543  -1.145  1.00 98.19           H  
ATOM   3355  N   ASN A 238      11.415 -12.197  -2.910  1.00 98.44           N  
ATOM   3356  H   ASN A 238      11.740 -11.856  -2.017  1.00 98.44           H  
ATOM   3357  CA  ASN A 238      10.764 -13.502  -2.934  1.00 98.44           C  
ATOM   3358  HA  ASN A 238      10.886 -13.949  -3.920  1.00 98.44           H  
ATOM   3359  C   ASN A 238       9.252 -13.451  -2.670  1.00 98.44           C  
ATOM   3360  CB  ASN A 238      11.477 -14.390  -1.906  1.00 98.44           C  
ATOM   3361  HB2 ASN A 238      10.900 -15.298  -1.731  1.00 98.44           H  
ATOM   3362  HB3 ASN A 238      11.550 -13.860  -0.956  1.00 98.44           H  
ATOM   3363  O   ASN A 238       8.627 -14.507  -2.665  1.00 98.44           O  
ATOM   3364  CG  ASN A 238      12.847 -14.828  -2.371  1.00 98.44           C  
ATOM   3365  ND2 ASN A 238      13.794 -14.877  -1.472  1.00 98.44           N  
ATOM   3366 HD21 ASN A 238      14.658 -15.329  -1.737  1.00 98.44           H  
ATOM   3367 HD22 ASN A 238      13.601 -14.594  -0.521  1.00 98.44           H  
ATOM   3368  OD1 ASN A 238      13.061 -15.152  -3.526  1.00 98.44           O  
ATOM   3369  N   VAL A 239       8.670 -12.272  -2.422  1.00 98.75           N  
ATOM   3370  H   VAL A 239       9.228 -11.431  -2.466  1.00 98.75           H  
ATOM   3371  CA  VAL A 239       7.239 -12.128  -2.115  1.00 98.75           C  
ATOM   3372  HA  VAL A 239       6.759 -13.102  -2.201  1.00 98.75           H  
ATOM   3373  C   VAL A 239       6.549 -11.250  -3.143  1.00 98.75           C  
ATOM   3374  CB  VAL A 239       6.979 -11.649  -0.678  1.00 98.75           C  
ATOM   3375  HB  VAL A 239       7.428 -10.667  -0.529  1.00 98.75           H  
ATOM   3376  O   VAL A 239       5.797 -11.797  -3.939  1.00 98.75           O  
ATOM   3377  CG1 VAL A 239       5.468 -11.554  -0.443  1.00 98.75           C  
ATOM   3378 HG11 VAL A 239       5.271 -11.227   0.578  1.00 98.75           H  
ATOM   3379 HG12 VAL A 239       4.997 -12.521  -0.616  1.00 98.75           H  
ATOM   3380 HG13 VAL A 239       5.019 -10.807  -1.098  1.00 98.75           H  
ATOM   3381  CG2 VAL A 239       7.585 -12.641   0.324  1.00 98.75           C  
ATOM   3382 HG21 VAL A 239       7.177 -13.637   0.155  1.00 98.75           H  
ATOM   3383 HG22 VAL A 239       8.670 -12.662   0.224  1.00 98.75           H  
ATOM   3384 HG23 VAL A 239       7.346 -12.324   1.339  1.00 98.75           H  
ATOM   3385  N   GLN A 240       6.819  -9.939  -3.162  1.00 98.81           N  
ATOM   3386  H   GLN A 240       7.423  -9.551  -2.452  1.00 98.81           H  
ATOM   3387  CA  GLN A 240       6.212  -8.999  -4.115  1.00 98.81           C  
ATOM   3388  HA  GLN A 240       6.450  -7.985  -3.790  1.00 98.81           H  
ATOM   3389  C   GLN A 240       4.679  -9.092  -4.136  1.00 98.81           C  
ATOM   3390  CB  GLN A 240       6.826  -9.204  -5.506  1.00 98.81           C  
ATOM   3391  HB2 GLN A 240       6.353  -8.518  -6.209  1.00 98.81           H  
ATOM   3392  HB3 GLN A 240       6.615 -10.221  -5.837  1.00 98.81           H  
ATOM   3393  O   GLN A 240       4.066  -9.430  -5.152  1.00 98.81           O  
ATOM   3394  CG  GLN A 240       8.336  -8.974  -5.555  1.00 98.81           C  
ATOM   3395  HG2 GLN A 240       8.705  -9.284  -6.533  1.00 98.81           H  
ATOM   3396  HG3 GLN A 240       8.845  -9.585  -4.810  1.00 98.81           H  
ATOM   3397  CD  GLN A 240       8.674  -7.508  -5.373  1.00 98.81           C  
ATOM   3398  NE2 GLN A 240       9.313  -7.142  -4.293  1.00 98.81           N  
ATOM   3399 HE21 GLN A 240       9.479  -7.799  -3.544  1.00 98.81           H  
ATOM   3400 HE22 GLN A 240       9.425  -6.142  -4.200  1.00 98.81           H  
ATOM   3401  OE1 GLN A 240       8.380  -6.669  -6.202  1.00 98.81           O  
ATOM   3402  N   ALA A 241       4.057  -8.810  -2.992  1.00 98.88           N  
ATOM   3403  H   ALA A 241       4.605  -8.466  -2.216  1.00 98.88           H  
ATOM   3404  CA  ALA A 241       2.609  -8.878  -2.821  1.00 98.88           C  
ATOM   3405  HA  ALA A 241       2.126  -8.972  -3.794  1.00 98.88           H  
ATOM   3406  C   ALA A 241       2.063  -7.611  -2.157  1.00 98.88           C  
ATOM   3407  CB  ALA A 241       2.267 -10.127  -2.002  1.00 98.88           C  
ATOM   3408  HB1 ALA A 241       2.730 -10.062  -1.017  1.00 98.88           H  
ATOM   3409  HB2 ALA A 241       2.626 -11.018  -2.517  1.00 98.88           H  
ATOM   3410  HB3 ALA A 241       1.187 -10.192  -1.872  1.00 98.88           H  
ATOM   3411  O   ALA A 241       2.695  -7.069  -1.252  1.00 98.88           O  
ATOM   3412  N   LEU A 242       0.874  -7.189  -2.583  1.00 98.88           N  
ATOM   3413  H   LEU A 242       0.438  -7.698  -3.339  1.00 98.88           H  
ATOM   3414  CA  LEU A 242       0.026  -6.239  -1.873  1.00 98.88           C  
ATOM   3415  HA  LEU A 242       0.626  -5.746  -1.108  1.00 98.88           H  
ATOM   3416  C   LEU A 242      -1.099  -7.001  -1.183  1.00 98.88           C  
ATOM   3417  CB  LEU A 242      -0.475  -5.146  -2.832  1.00 98.88           C  
ATOM   3418  HB2 LEU A 242      -0.982  -5.600  -3.684  1.00 98.88           H  
ATOM   3419  HB3 LEU A 242       0.420  -4.645  -3.199  1.00 98.88           H  
ATOM   3420  O   LEU A 242      -1.697  -7.901  -1.772  1.00 98.88           O  
ATOM   3421  CG  LEU A 242      -1.380  -4.064  -2.203  1.00 98.88           C  
ATOM   3422  HG  LEU A 242      -1.055  -3.861  -1.183  1.00 98.88           H  
ATOM   3423  CD1 LEU A 242      -1.249  -2.770  -3.008  1.00 98.88           C  
ATOM   3424 HD11 LEU A 242      -0.222  -2.405  -2.966  1.00 98.88           H  
ATOM   3425 HD12 LEU A 242      -1.523  -2.939  -4.049  1.00 98.88           H  
ATOM   3426 HD13 LEU A 242      -1.893  -1.999  -2.586  1.00 98.88           H  
ATOM   3427  CD2 LEU A 242      -2.865  -4.447  -2.198  1.00 98.88           C  
ATOM   3428 HD21 LEU A 242      -3.057  -5.269  -1.508  1.00 98.88           H  
ATOM   3429 HD22 LEU A 242      -3.186  -4.752  -3.194  1.00 98.88           H  
ATOM   3430 HD23 LEU A 242      -3.461  -3.595  -1.869  1.00 98.88           H  
ATOM   3431  N   PHE A 243      -1.403  -6.598   0.041  1.00 98.94           N  
ATOM   3432  H   PHE A 243      -0.853  -5.842   0.424  1.00 98.94           H  
ATOM   3433  CA  PHE A 243      -2.509  -7.058   0.861  1.00 98.94           C  
ATOM   3434  HA  PHE A 243      -3.085  -7.807   0.317  1.00 98.94           H  
ATOM   3435  C   PHE A 243      -3.412  -5.876   1.205  1.00 98.94           C  
ATOM   3436  CB  PHE A 243      -1.980  -7.683   2.153  1.00 98.94           C  
ATOM   3437  HB2 PHE A 243      -1.541  -6.894   2.764  1.00 98.94           H  
ATOM   3438  HB3 PHE A 243      -2.832  -8.089   2.697  1.00 98.94           H  
ATOM   3439  O   PHE A 243      -2.932  -4.762   1.399  1.00 98.94           O  
ATOM   3440  CG  PHE A 243      -0.946  -8.774   1.973  1.00 98.94           C  
ATOM   3441  CD1 PHE A 243      -1.333 -10.125   2.007  1.00 98.94           C  
ATOM   3442  HD1 PHE A 243      -2.370 -10.385   2.158  1.00 98.94           H  
ATOM   3443  CD2 PHE A 243       0.410  -8.437   1.797  1.00 98.94           C  
ATOM   3444  HD2 PHE A 243       0.714  -7.401   1.775  1.00 98.94           H  
ATOM   3445  CE1 PHE A 243      -0.365 -11.134   1.867  1.00 98.94           C  
ATOM   3446  HE1 PHE A 243      -0.645 -12.175   1.931  1.00 98.94           H  
ATOM   3447  CE2 PHE A 243       1.374  -9.445   1.641  1.00 98.94           C  
ATOM   3448  HE2 PHE A 243       2.413  -9.182   1.509  1.00 98.94           H  
ATOM   3449  CZ  PHE A 243       0.984 -10.793   1.681  1.00 98.94           C  
ATOM   3450  HZ  PHE A 243       1.729 -11.570   1.602  1.00 98.94           H  
ATOM   3451  N   ILE A 244      -4.706  -6.134   1.335  1.00 98.94           N  
ATOM   3452  H   ILE A 244      -5.027  -7.071   1.137  1.00 98.94           H  
ATOM   3453  CA  ILE A 244      -5.662  -5.198   1.928  1.00 98.94           C  
ATOM   3454  HA  ILE A 244      -5.167  -4.256   2.162  1.00 98.94           H  
ATOM   3455  C   ILE A 244      -6.137  -5.823   3.234  1.00 98.94           C  
ATOM   3456  CB  ILE A 244      -6.821  -4.887   0.958  1.00 98.94           C  
ATOM   3457  HB  ILE A 244      -7.336  -5.821   0.735  1.00 98.94           H  
ATOM   3458  O   ILE A 244      -6.610  -6.963   3.234  1.00 98.94           O  
ATOM   3459  CG1 ILE A 244      -6.293  -4.311  -0.376  1.00 98.94           C  
ATOM   3460 HG12 ILE A 244      -5.538  -4.980  -0.790  1.00 98.94           H  
ATOM   3461 HG13 ILE A 244      -5.826  -3.341  -0.201  1.00 98.94           H  
ATOM   3462  CG2 ILE A 244      -7.817  -3.912   1.619  1.00 98.94           C  
ATOM   3463 HG21 ILE A 244      -8.685  -3.758   0.978  1.00 98.94           H  
ATOM   3464 HG22 ILE A 244      -8.181  -4.301   2.569  1.00 98.94           H  
ATOM   3465 HG23 ILE A 244      -7.336  -2.950   1.799  1.00 98.94           H  
ATOM   3466  CD1 ILE A 244      -7.381  -4.166  -1.445  1.00 98.94           C  
ATOM   3467 HD11 ILE A 244      -7.923  -5.105  -1.555  1.00 98.94           H  
ATOM   3468 HD12 ILE A 244      -8.075  -3.371  -1.172  1.00 98.94           H  
ATOM   3469 HD13 ILE A 244      -6.920  -3.912  -2.399  1.00 98.94           H  
ATOM   3470  N   TYR A 245      -6.007  -5.088   4.332  1.00 98.94           N  
ATOM   3471  H   TYR A 245      -5.612  -4.163   4.244  1.00 98.94           H  
ATOM   3472  CA  TYR A 245      -6.413  -5.506   5.669  1.00 98.94           C  
ATOM   3473  HA  TYR A 245      -6.865  -6.497   5.616  1.00 98.94           H  
ATOM   3474  C   TYR A 245      -7.464  -4.567   6.254  1.00 98.94           C  
ATOM   3475  CB  TYR A 245      -5.184  -5.602   6.580  1.00 98.94           C  
ATOM   3476  HB2 TYR A 245      -5.507  -5.563   7.621  1.00 98.94           H  
ATOM   3477  HB3 TYR A 245      -4.542  -4.737   6.411  1.00 98.94           H  
ATOM   3478  O   TYR A 245      -7.571  -3.408   5.862  1.00 98.94           O  
ATOM   3479  CG  TYR A 245      -4.398  -6.883   6.406  1.00 98.94           C  
ATOM   3480  CD1 TYR A 245      -4.832  -8.056   7.053  1.00 98.94           C  
ATOM   3481  HD1 TYR A 245      -5.714  -8.030   7.675  1.00 98.94           H  
ATOM   3482  CD2 TYR A 245      -3.244  -6.907   5.603  1.00 98.94           C  
ATOM   3483  HD2 TYR A 245      -2.908  -6.001   5.120  1.00 98.94           H  
ATOM   3484  CE1 TYR A 245      -4.125  -9.261   6.888  1.00 98.94           C  
ATOM   3485  HE1 TYR A 245      -4.441 -10.164   7.389  1.00 98.94           H  
ATOM   3486  CE2 TYR A 245      -2.541  -8.114   5.428  1.00 98.94           C  
ATOM   3487  HE2 TYR A 245      -1.659  -8.147   4.805  1.00 98.94           H  
ATOM   3488  OH  TYR A 245      -2.377 -10.469   5.780  1.00 98.94           O  
ATOM   3489  HH  TYR A 245      -1.630 -10.348   5.188  1.00 98.94           H  
ATOM   3490  CZ  TYR A 245      -2.997  -9.294   6.047  1.00 98.94           C  
ATOM   3491  N   PHE A 246      -8.231  -5.084   7.208  1.00 98.81           N  
ATOM   3492  H   PHE A 246      -8.150  -6.071   7.406  1.00 98.81           H  
ATOM   3493  CA  PHE A 246      -9.186  -4.328   8.010  1.00 98.81           C  
ATOM   3494  HA  PHE A 246      -8.890  -3.281   8.062  1.00 98.81           H  
ATOM   3495  C   PHE A 246      -9.244  -4.896   9.431  1.00 98.81           C  
ATOM   3496  CB  PHE A 246     -10.567  -4.427   7.352  1.00 98.81           C  
ATOM   3497  HB2 PHE A 246     -10.529  -3.973   6.362  1.00 98.81           H  
ATOM   3498  HB3 PHE A 246     -10.810  -5.484   7.238  1.00 98.81           H  
ATOM   3499  O   PHE A 246      -9.112  -6.106   9.621  1.00 98.81           O  
ATOM   3500  CG  PHE A 246     -11.666  -3.771   8.156  1.00 98.81           C  
ATOM   3501  CD1 PHE A 246     -12.478  -4.555   9.000  1.00 98.81           C  
ATOM   3502  HD1 PHE A 246     -12.357  -5.627   9.029  1.00 98.81           H  
ATOM   3503  CD2 PHE A 246     -11.816  -2.373   8.131  1.00 98.81           C  
ATOM   3504  HD2 PHE A 246     -11.190  -1.766   7.495  1.00 98.81           H  
ATOM   3505  CE1 PHE A 246     -13.431  -3.940   9.828  1.00 98.81           C  
ATOM   3506  HE1 PHE A 246     -14.044  -4.533  10.490  1.00 98.81           H  
ATOM   3507  CE2 PHE A 246     -12.760  -1.759   8.970  1.00 98.81           C  
ATOM   3508  HE2 PHE A 246     -12.855  -0.683   8.973  1.00 98.81           H  
ATOM   3509  CZ  PHE A 246     -13.554  -2.541   9.825  1.00 98.81           C  
ATOM   3510  HZ  PHE A 246     -14.237  -2.060  10.510  1.00 98.81           H  
ATOM   3511  N   ARG A 247      -9.511  -4.049  10.423  1.00 98.44           N  
ATOM   3512  H   ARG A 247      -9.585  -3.067  10.198  1.00 98.44           H  
ATOM   3513  CA  ARG A 247     -10.014  -4.457  11.741  1.00 98.44           C  
ATOM   3514  HA  ARG A 247     -10.595  -5.372  11.625  1.00 98.44           H  
ATOM   3515  C   ARG A 247     -10.948  -3.373  12.271  1.00 98.44           C  
ATOM   3516  CB  ARG A 247      -8.855  -4.750  12.710  1.00 98.44           C  
ATOM   3517  HB2 ARG A 247      -8.185  -5.480  12.257  1.00 98.44           H  
ATOM   3518  HB3 ARG A 247      -9.262  -5.193  13.618  1.00 98.44           H  
ATOM   3519  O   ARG A 247     -10.695  -2.195  12.040  1.00 98.44           O  
ATOM   3520  CG  ARG A 247      -8.053  -3.502  13.095  1.00 98.44           C  
ATOM   3521  HG2 ARG A 247      -8.702  -2.770  13.576  1.00 98.44           H  
ATOM   3522  HG3 ARG A 247      -7.610  -3.056  12.204  1.00 98.44           H  
ATOM   3523  CD  ARG A 247      -6.956  -3.863  14.085  1.00 98.44           C  
ATOM   3524  HD2 ARG A 247      -7.411  -4.249  14.996  1.00 98.44           H  
ATOM   3525  HD3 ARG A 247      -6.319  -4.636  13.654  1.00 98.44           H  
ATOM   3526  NE  ARG A 247      -6.151  -2.679  14.398  1.00 98.44           N  
ATOM   3527  HE  ARG A 247      -6.289  -1.841  13.851  1.00 98.44           H  
ATOM   3528  NH1 ARG A 247      -4.840  -3.645  15.988  1.00 98.44           N  
ATOM   3529 HH11 ARG A 247      -5.487  -4.412  16.100  1.00 98.44           H  
ATOM   3530 HH12 ARG A 247      -3.904  -3.688  16.365  1.00 98.44           H  
ATOM   3531  NH2 ARG A 247      -4.409  -1.568  15.286  1.00 98.44           N  
ATOM   3532 HH21 ARG A 247      -4.681  -0.784  14.710  1.00 98.44           H  
ATOM   3533 HH22 ARG A 247      -3.711  -1.435  16.004  1.00 98.44           H  
ATOM   3534  CZ  ARG A 247      -5.134  -2.641  15.224  1.00 98.44           C  
ATOM   3535  N   ALA A 248     -12.004  -3.752  12.984  1.00 98.31           N  
ATOM   3536  H   ALA A 248     -12.173  -4.735  13.144  1.00 98.31           H  
ATOM   3537  CA  ALA A 248     -12.983  -2.784  13.477  1.00 98.31           C  
ATOM   3538  HA  ALA A 248     -13.181  -2.049  12.697  1.00 98.31           H  
ATOM   3539  C   ALA A 248     -12.483  -2.002  14.702  1.00 98.31           C  
ATOM   3540  CB  ALA A 248     -14.290  -3.522  13.766  1.00 98.31           C  
ATOM   3541  HB1 ALA A 248     -14.148  -4.267  14.549  1.00 98.31           H  
ATOM   3542  HB2 ALA A 248     -15.035  -2.796  14.094  1.00 98.31           H  
ATOM   3543  HB3 ALA A 248     -14.652  -4.005  12.859  1.00 98.31           H  
ATOM   3544  O   ALA A 248     -12.699  -0.799  14.791  1.00 98.31           O  
ATOM   3545  N   THR A 249     -11.782  -2.669  15.621  1.00 98.06           N  
ATOM   3546  H   THR A 249     -11.662  -3.666  15.506  1.00 98.06           H  
ATOM   3547  CA  THR A 249     -11.211  -2.062  16.834  1.00 98.06           C  
ATOM   3548  HA  THR A 249     -11.222  -0.978  16.717  1.00 98.06           H  
ATOM   3549  C   THR A 249      -9.760  -2.512  17.037  1.00 98.06           C  
ATOM   3550  CB  THR A 249     -12.036  -2.404  18.087  1.00 98.06           C  
ATOM   3551  HB  THR A 249     -11.678  -1.791  18.914  1.00 98.06           H  
ATOM   3552  O   THR A 249      -9.378  -3.555  16.494  1.00 98.06           O  
ATOM   3553  CG2 THR A 249     -13.535  -2.157  17.922  1.00 98.06           C  
ATOM   3554 HG21 THR A 249     -14.030  -2.302  18.882  1.00 98.06           H  
ATOM   3555 HG22 THR A 249     -13.964  -2.844  17.193  1.00 98.06           H  
ATOM   3556 HG23 THR A 249     -13.704  -1.131  17.594  1.00 98.06           H  
ATOM   3557  OG1 THR A 249     -11.867  -3.757  18.440  1.00 98.06           O  
ATOM   3558  HG1 THR A 249     -12.320  -4.274  17.770  1.00 98.06           H  
ATOM   3559  N   PRO A 250      -8.950  -1.795  17.842  1.00 97.62           N  
ATOM   3560  CA  PRO A 250      -7.566  -2.193  18.128  1.00 97.62           C  
ATOM   3561  HA  PRO A 250      -7.003  -2.179  17.195  1.00 97.62           H  
ATOM   3562  C   PRO A 250      -7.446  -3.586  18.763  1.00 97.62           C  
ATOM   3563  CB  PRO A 250      -7.010  -1.111  19.061  1.00 97.62           C  
ATOM   3564  HB2 PRO A 250      -7.174  -1.383  20.103  1.00 97.62           H  
ATOM   3565  HB3 PRO A 250      -5.951  -0.928  18.880  1.00 97.62           H  
ATOM   3566  O   PRO A 250      -6.462  -4.285  18.542  1.00 97.62           O  
ATOM   3567  CG  PRO A 250      -7.859   0.109  18.721  1.00 97.62           C  
ATOM   3568  HG2 PRO A 250      -7.488   0.560  17.801  1.00 97.62           H  
ATOM   3569  HG3 PRO A 250      -7.884   0.836  19.533  1.00 97.62           H  
ATOM   3570  CD  PRO A 250      -9.229  -0.496  18.444  1.00 97.62           C  
ATOM   3571  HD2 PRO A 250      -9.765  -0.630  19.383  1.00 97.62           H  
ATOM   3572  HD3 PRO A 250      -9.788   0.161  17.777  1.00 97.62           H  
ATOM   3573  N   ALA A 251      -8.476  -4.021  19.498  1.00 96.56           N  
ATOM   3574  H   ALA A 251      -9.264  -3.403  19.632  1.00 96.56           H  
ATOM   3575  CA  ALA A 251      -8.533  -5.342  20.120  1.00 96.56           C  
ATOM   3576  HA  ALA A 251      -7.569  -5.551  20.582  1.00 96.56           H  
ATOM   3577  C   ALA A 251      -8.815  -6.484  19.123  1.00 96.56           C  
ATOM   3578  CB  ALA A 251      -9.599  -5.294  21.221  1.00 96.56           C  
ATOM   3579  HB1 ALA A 251     -10.577  -5.081  20.789  1.00 96.56           H  
ATOM   3580  HB2 ALA A 251      -9.348  -4.520  21.947  1.00 96.56           H  
ATOM   3581  HB3 ALA A 251      -9.637  -6.255  21.734  1.00 96.56           H  
ATOM   3582  O   ALA A 251      -8.627  -7.654  19.458  1.00 96.56           O  
ATOM   3583  N   ASN A 252      -9.291  -6.186  17.908  1.00 97.50           N  
ATOM   3584  H   ASN A 252      -9.347  -5.215  17.634  1.00 97.50           H  
ATOM   3585  CA  ASN A 252      -9.547  -7.211  16.902  1.00 97.50           C  
ATOM   3586  HA  ASN A 252      -9.869  -8.117  17.415  1.00 97.50           H  
ATOM   3587  C   ASN A 252      -8.273  -7.568  16.127  1.00 97.50           C  
ATOM   3588  CB  ASN A 252     -10.673  -6.783  15.948  1.00 97.50           C  
ATOM   3589  HB2 ASN A 252     -10.358  -5.883  15.420  1.00 97.50           H  
ATOM   3590  HB3 ASN A 252     -10.840  -7.571  15.214  1.00 97.50           H  
ATOM   3591  O   ASN A 252      -7.465  -6.707  15.779  1.00 97.50           O  
ATOM   3592  CG  ASN A 252     -11.992  -6.485  16.629  1.00 97.50           C  
ATOM   3593  ND2 ASN A 252     -12.501  -7.362  17.463  1.00 97.50           N  
ATOM   3594 HD21 ASN A 252     -11.985  -8.187  17.734  1.00 97.50           H  
ATOM   3595 HD22 ASN A 252     -13.369  -7.100  17.907  1.00 97.50           H  
ATOM   3596  OD1 ASN A 252     -12.598  -5.451  16.401  1.00 97.50           O  
ATOM   3597  N   ALA A 253      -8.147  -8.848  15.775  1.00 97.25           N  
ATOM   3598  H   ALA A 253      -8.839  -9.515  16.088  1.00 97.25           H  
ATOM   3599  CA  ALA A 253      -7.140  -9.294  14.824  1.00 97.25           C  
ATOM   3600  HA  ALA A 253      -6.168  -8.932  15.159  1.00 97.25           H  
ATOM   3601  C   ALA A 253      -7.409  -8.716  13.423  1.00 97.25           C  
ATOM   3602  CB  ALA A 253      -7.108 -10.826  14.809  1.00 97.25           C  
ATOM   3603  HB1 ALA A 253      -8.067 -11.215  14.467  1.00 97.25           H  
ATOM   3604  HB2 ALA A 253      -6.898 -11.200  15.811  1.00 97.25           H  
ATOM   3605  HB3 ALA A 253      -6.323 -11.168  14.134  1.00 97.25           H  
ATOM   3606  O   ALA A 253      -8.559  -8.531  13.018  1.00 97.25           O  
ATOM   3607  N   TRP A 254      -6.337  -8.490  12.666  1.00 98.62           N  
ATOM   3608  H   TRP A 254      -5.420  -8.631  13.066  1.00 98.62           H  
ATOM   3609  CA  TRP A 254      -6.414  -8.043  11.279  1.00 98.62           C  
ATOM   3610  HA  TRP A 254      -7.037  -7.150  11.238  1.00 98.62           H  
ATOM   3611  C   TRP A 254      -7.060  -9.105  10.376  1.00 98.62           C  
ATOM   3612  CB  TRP A 254      -5.010  -7.657  10.802  1.00 98.62           C  
ATOM   3613  HB2 TRP A 254      -4.324  -8.484  10.984  1.00 98.62           H  
ATOM   3614  HB3 TRP A 254      -5.042  -7.486   9.726  1.00 98.62           H  
ATOM   3615  O   TRP A 254      -6.610 -10.249  10.295  1.00 98.62           O  
ATOM   3616  CG  TRP A 254      -4.465  -6.408  11.422  1.00 98.62           C  
ATOM   3617  CD1 TRP A 254      -3.540  -6.332  12.408  1.00 98.62           C  
ATOM   3618  HD1 TRP A 254      -3.055  -7.174  12.879  1.00 98.62           H  
ATOM   3619  CD2 TRP A 254      -4.816  -5.027  11.100  1.00 98.62           C  
ATOM   3620  CE2 TRP A 254      -4.043  -4.160  11.926  1.00 98.62           C  
ATOM   3621  CE3 TRP A 254      -5.720  -4.422  10.198  1.00 98.62           C  
ATOM   3622  HE3 TRP A 254      -6.350  -5.050   9.585  1.00 98.62           H  
ATOM   3623  NE1 TRP A 254      -3.319  -5.007  12.734  1.00 98.62           N  
ATOM   3624  HE1 TRP A 254      -2.758  -4.705  13.518  1.00 98.62           H  
ATOM   3625  CH2 TRP A 254      -5.026  -2.194  10.916  1.00 98.62           C  
ATOM   3626  HH2 TRP A 254      -5.116  -1.120  10.847  1.00 98.62           H  
ATOM   3627  CZ2 TRP A 254      -4.144  -2.767  11.847  1.00 98.62           C  
ATOM   3628  HZ2 TRP A 254      -3.560  -2.140  12.505  1.00 98.62           H  
ATOM   3629  CZ3 TRP A 254      -5.812  -3.020  10.093  1.00 98.62           C  
ATOM   3630  HZ3 TRP A 254      -6.497  -2.567   9.392  1.00 98.62           H  
ATOM   3631  N   LEU A 255      -8.104  -8.704   9.653  1.00 98.44           N  
ATOM   3632  H   LEU A 255      -8.441  -7.763   9.801  1.00 98.44           H  
ATOM   3633  CA  LEU A 255      -8.796  -9.491   8.637  1.00 98.44           C  
ATOM   3634  HA  LEU A 255      -8.632 -10.550   8.836  1.00 98.44           H  
ATOM   3635  C   LEU A 255      -8.244  -9.148   7.250  1.00 98.44           C  
ATOM   3636  CB  LEU A 255     -10.304  -9.193   8.739  1.00 98.44           C  
ATOM   3637  HB2 LEU A 255     -10.446  -8.117   8.639  1.00 98.44           H  
ATOM   3638  HB3 LEU A 255     -10.660  -9.483   9.728  1.00 98.44           H  
ATOM   3639  O   LEU A 255      -8.351  -8.006   6.804  1.00 98.44           O  
ATOM   3640  CG  LEU A 255     -11.165  -9.883   7.665  1.00 98.44           C  
ATOM   3641  HG  LEU A 255     -10.779  -9.647   6.673  1.00 98.44           H  
ATOM   3642  CD1 LEU A 255     -11.184 -11.405   7.831  1.00 98.44           C  
ATOM   3643 HD11 LEU A 255     -10.184 -11.808   7.675  1.00 98.44           H  
ATOM   3644 HD12 LEU A 255     -11.860 -11.840   7.095  1.00 98.44           H  
ATOM   3645 HD13 LEU A 255     -11.528 -11.661   8.834  1.00 98.44           H  
ATOM   3646  CD2 LEU A 255     -12.597  -9.359   7.738  1.00 98.44           C  
ATOM   3647 HD21 LEU A 255     -12.596  -8.274   7.639  1.00 98.44           H  
ATOM   3648 HD22 LEU A 255     -13.053  -9.627   8.692  1.00 98.44           H  
ATOM   3649 HD23 LEU A 255     -13.185  -9.772   6.918  1.00 98.44           H  
ATOM   3650  N   MET A 256      -7.698 -10.138   6.537  1.00 98.75           N  
ATOM   3651  H   MET A 256      -7.593 -11.047   6.964  1.00 98.75           H  
ATOM   3652  CA  MET A 256      -7.283  -9.950   5.144  1.00 98.75           C  
ATOM   3653  HA  MET A 256      -6.764  -8.995   5.070  1.00 98.75           H  
ATOM   3654  C   MET A 256      -8.507  -9.914   4.217  1.00 98.75           C  
ATOM   3655  CB  MET A 256      -6.300 -11.046   4.704  1.00 98.75           C  
ATOM   3656  HB2 MET A 256      -6.834 -11.992   4.616  1.00 98.75           H  
ATOM   3657  HB3 MET A 256      -5.514 -11.166   5.449  1.00 98.75           H  
ATOM   3658  O   MET A 256      -9.246 -10.897   4.100  1.00 98.75           O  
ATOM   3659  CG  MET A 256      -5.649 -10.684   3.360  1.00 98.75           C  
ATOM   3660  HG2 MET A 256      -6.414 -10.357   2.655  1.00 98.75           H  
ATOM   3661  HG3 MET A 256      -4.976  -9.843   3.526  1.00 98.75           H  
ATOM   3662  SD  MET A 256      -4.709 -12.018   2.569  1.00 98.75           S  
ATOM   3663  CE  MET A 256      -6.062 -13.051   1.951  1.00 98.75           C  
ATOM   3664  HE1 MET A 256      -5.654 -13.942   1.474  1.00 98.75           H  
ATOM   3665  HE2 MET A 256      -6.711 -13.343   2.777  1.00 98.75           H  
ATOM   3666  HE3 MET A 256      -6.640 -12.485   1.221  1.00 98.75           H  
ATOM   3667  N   ILE A 257      -8.670  -8.804   3.504  1.00 98.81           N  
ATOM   3668  H   ILE A 257      -8.019  -8.049   3.669  1.00 98.81           H  
ATOM   3669  CA  ILE A 257      -9.701  -8.585   2.482  1.00 98.81           C  
ATOM   3670  HA  ILE A 257     -10.629  -9.063   2.794  1.00 98.81           H  
ATOM   3671  C   ILE A 257      -9.281  -9.215   1.156  1.00 98.81           C  
ATOM   3672  CB  ILE A 257      -9.949  -7.069   2.317  1.00 98.81           C  
ATOM   3673  HB  ILE A 257      -9.043  -6.623   1.906  1.00 98.81           H  
ATOM   3674  O   ILE A 257     -10.077  -9.871   0.492  1.00 98.81           O  
ATOM   3675  CG1 ILE A 257     -10.220  -6.363   3.662  1.00 98.81           C  
ATOM   3676 HG12 ILE A 257     -10.453  -5.316   3.468  1.00 98.81           H  
ATOM   3677 HG13 ILE A 257      -9.315  -6.374   4.270  1.00 98.81           H  
ATOM   3678  CG2 ILE A 257     -11.084  -6.779   1.321  1.00 98.81           C  
ATOM   3679 HG21 ILE A 257     -10.843  -7.166   0.332  1.00 98.81           H  
ATOM   3680 HG22 ILE A 257     -11.228  -5.702   1.235  1.00 98.81           H  
ATOM   3681 HG23 ILE A 257     -12.014  -7.231   1.666  1.00 98.81           H  
ATOM   3682  CD1 ILE A 257     -11.357  -6.984   4.479  1.00 98.81           C  
ATOM   3683 HD11 ILE A 257     -12.290  -6.929   3.918  1.00 98.81           H  
ATOM   3684 HD12 ILE A 257     -11.137  -8.019   4.740  1.00 98.81           H  
ATOM   3685 HD13 ILE A 257     -11.467  -6.416   5.402  1.00 98.81           H  
ATOM   3686  N   GLY A 258      -8.008  -9.082   0.790  1.00 98.81           N  
ATOM   3687  H   GLY A 258      -7.389  -8.532   1.369  1.00 98.81           H  
ATOM   3688  CA  GLY A 258      -7.493  -9.597  -0.470  1.00 98.81           C  
ATOM   3689  HA2 GLY A 258      -7.758 -10.649  -0.573  1.00 98.81           H  
ATOM   3690  HA3 GLY A 258      -7.959  -9.039  -1.283  1.00 98.81           H  
ATOM   3691  C   GLY A 258      -5.985  -9.446  -0.595  1.00 98.81           C  
ATOM   3692  O   GLY A 258      -5.367  -8.702   0.165  1.00 98.81           O  
ATOM   3693  N   ALA A 259      -5.403 -10.163  -1.554  1.00 98.94           N  
ATOM   3694  H   ALA A 259      -5.981 -10.729  -2.160  1.00 98.94           H  
ATOM   3695  CA  ALA A 259      -3.993 -10.056  -1.898  1.00 98.94           C  
ATOM   3696  HA  ALA A 259      -3.662  -9.061  -1.604  1.00 98.94           H  
ATOM   3697  C   ALA A 259      -3.774 -10.197  -3.411  1.00 98.94           C  
ATOM   3698  CB  ALA A 259      -3.192 -11.092  -1.104  1.00 98.94           C  
ATOM   3699  HB1 ALA A 259      -3.341 -10.925  -0.037  1.00 98.94           H  
ATOM   3700  HB2 ALA A 259      -2.131 -10.989  -1.327  1.00 98.94           H  
ATOM   3701  HB3 ALA A 259      -3.529 -12.096  -1.360  1.00 98.94           H  
ATOM   3702  O   ALA A 259      -4.502 -10.930  -4.088  1.00 98.94           O  
ATOM   3703  N   SER A 260      -2.770  -9.501  -3.938  1.00 98.88           N  
ATOM   3704  H   SER A 260      -2.211  -8.940  -3.313  1.00 98.88           H  
ATOM   3705  CA  SER A 260      -2.461  -9.409  -5.370  1.00 98.88           C  
ATOM   3706  HA  SER A 260      -2.823 -10.300  -5.881  1.00 98.88           H  
ATOM   3707  C   SER A 260      -0.946  -9.267  -5.584  1.00 98.88           C  
ATOM   3708  CB  SER A 260      -3.182  -8.184  -5.926  1.00 98.88           C  
ATOM   3709  HB2 SER A 260      -4.212  -8.169  -5.572  1.00 98.88           H  
ATOM   3710  HB3 SER A 260      -2.666  -7.293  -5.568  1.00 98.88           H  
ATOM   3711  O   SER A 260      -0.284  -8.672  -4.730  1.00 98.88           O  
ATOM   3712  OG  SER A 260      -3.193  -8.182  -7.328  1.00 98.88           O  
ATOM   3713  HG  SER A 260      -3.616  -8.987  -7.637  1.00 98.88           H  
ATOM   3714  N   PRO A 261      -0.356  -9.815  -6.666  1.00 98.81           N  
ATOM   3715  CA  PRO A 261       1.065  -9.630  -6.931  1.00 98.81           C  
ATOM   3716  HA  PRO A 261       1.652  -9.884  -6.049  1.00 98.81           H  
ATOM   3717  C   PRO A 261       1.357  -8.180  -7.324  1.00 98.81           C  
ATOM   3718  CB  PRO A 261       1.402 -10.601  -8.060  1.00 98.81           C  
ATOM   3719  HB2 PRO A 261       2.224 -10.239  -8.678  1.00 98.81           H  
ATOM   3720  HB3 PRO A 261       1.645 -11.577  -7.642  1.00 98.81           H  
ATOM   3721  O   PRO A 261       0.549  -7.533  -7.989  1.00 98.81           O  
ATOM   3722  CG  PRO A 261       0.098 -10.684  -8.848  1.00 98.81           C  
ATOM   3723  HG2 PRO A 261       0.040  -9.853  -9.551  1.00 98.81           H  
ATOM   3724  HG3 PRO A 261       0.005 -11.637  -9.369  1.00 98.81           H  
ATOM   3725  CD  PRO A 261      -0.978 -10.526  -7.776  1.00 98.81           C  
ATOM   3726  HD2 PRO A 261      -1.793  -9.942  -8.205  1.00 98.81           H  
ATOM   3727  HD3 PRO A 261      -1.332 -11.503  -7.449  1.00 98.81           H  
ATOM   3728  N   VAL A 262       2.542  -7.698  -6.963  1.00 98.81           N  
ATOM   3729  H   VAL A 262       3.169  -8.299  -6.446  1.00 98.81           H  
ATOM   3730  CA  VAL A 262       3.032  -6.363  -7.333  1.00 98.81           C  
ATOM   3731  HA  VAL A 262       2.362  -5.937  -8.080  1.00 98.81           H  
ATOM   3732  C   VAL A 262       4.405  -6.428  -7.986  1.00 98.81           C  
ATOM   3733  CB  VAL A 262       3.031  -5.392  -6.139  1.00 98.81           C  
ATOM   3734  HB  VAL A 262       3.358  -4.413  -6.489  1.00 98.81           H  
ATOM   3735  O   VAL A 262       5.039  -7.483  -8.013  1.00 98.81           O  
ATOM   3736  CG1 VAL A 262       1.614  -5.236  -5.596  1.00 98.81           C  
ATOM   3737 HG11 VAL A 262       1.338  -6.100  -4.991  1.00 98.81           H  
ATOM   3738 HG12 VAL A 262       0.912  -5.174  -6.428  1.00 98.81           H  
ATOM   3739 HG13 VAL A 262       1.563  -4.319  -5.009  1.00 98.81           H  
ATOM   3740  CG2 VAL A 262       3.959  -5.802  -4.993  1.00 98.81           C  
ATOM   3741 HG21 VAL A 262       3.560  -6.691  -4.504  1.00 98.81           H  
ATOM   3742 HG22 VAL A 262       4.964  -6.001  -5.366  1.00 98.81           H  
ATOM   3743 HG23 VAL A 262       4.006  -4.989  -4.269  1.00 98.81           H  
ATOM   3744  N   GLY A 263       4.863  -5.299  -8.516  1.00 98.25           N  
ATOM   3745  H   GLY A 263       4.242  -4.502  -8.539  1.00 98.25           H  
ATOM   3746  CA  GLY A 263       6.252  -5.082  -8.895  1.00 98.25           C  
ATOM   3747  HA2 GLY A 263       6.330  -4.918  -9.970  1.00 98.25           H  
ATOM   3748  HA3 GLY A 263       6.851  -5.951  -8.624  1.00 98.25           H  
ATOM   3749  C   GLY A 263       6.809  -3.869  -8.167  1.00 98.25           C  
ATOM   3750  O   GLY A 263       6.343  -2.754  -8.376  1.00 98.25           O  
ATOM   3751  N   THR A 264       7.787  -4.083  -7.292  1.00 98.50           N  
ATOM   3752  H   THR A 264       8.063  -5.036  -7.098  1.00 98.50           H  
ATOM   3753  CA  THR A 264       8.483  -3.005  -6.577  1.00 98.50           C  
ATOM   3754  HA  THR A 264       7.896  -2.090  -6.649  1.00 98.50           H  
ATOM   3755  C   THR A 264       9.834  -2.701  -7.223  1.00 98.50           C  
ATOM   3756  CB  THR A 264       8.619  -3.313  -5.072  1.00 98.50           C  
ATOM   3757  HB  THR A 264       8.970  -2.415  -4.564  1.00 98.50           H  
ATOM   3758  O   THR A 264      10.267  -3.386  -8.151  1.00 98.50           O  
ATOM   3759  CG2 THR A 264       7.294  -3.697  -4.417  1.00 98.50           C  
ATOM   3760 HG21 THR A 264       6.970  -4.677  -4.766  1.00 98.50           H  
ATOM   3761 HG22 THR A 264       6.535  -2.955  -4.665  1.00 98.50           H  
ATOM   3762 HG23 THR A 264       7.417  -3.724  -3.334  1.00 98.50           H  
ATOM   3763  OG1 THR A 264       9.578  -4.317  -4.810  1.00 98.50           O  
ATOM   3764  HG1 THR A 264      10.366  -4.064  -5.297  1.00 98.50           H  
ATOM   3765  N   GLY A 265      10.537  -1.714  -6.677  1.00 96.88           N  
ATOM   3766  H   GLY A 265      10.084  -1.164  -5.962  1.00 96.88           H  
ATOM   3767  CA  GLY A 265      11.809  -1.214  -7.174  1.00 96.88           C  
ATOM   3768  HA2 GLY A 265      12.188  -0.518  -6.426  1.00 96.88           H  
ATOM   3769  HA3 GLY A 265      11.642  -0.656  -8.095  1.00 96.88           H  
ATOM   3770  C   GLY A 265      12.864  -2.296  -7.408  1.00 96.88           C  
ATOM   3771  O   GLY A 265      13.193  -3.071  -6.502  1.00 96.88           O  
ATOM   3772  N   LEU A 266      13.381  -2.350  -8.636  1.00 95.44           N  
ATOM   3773  H   LEU A 266      13.066  -1.651  -9.295  1.00 95.44           H  
ATOM   3774  CA  LEU A 266      14.448  -3.247  -9.072  1.00 95.44           C  
ATOM   3775  HA  LEU A 266      14.481  -4.111  -8.409  1.00 95.44           H  
ATOM   3776  C   LEU A 266      15.785  -2.498  -9.025  1.00 95.44           C  
ATOM   3777  CB  LEU A 266      14.127  -3.752 -10.493  1.00 95.44           C  
ATOM   3778  HB2 LEU A 266      13.979  -2.889 -11.142  1.00 95.44           H  
ATOM   3779  HB3 LEU A 266      13.189  -4.305 -10.464  1.00 95.44           H  
ATOM   3780  O   LEU A 266      15.993  -1.628  -9.866  1.00 95.44           O  
ATOM   3781  CG  LEU A 266      15.217  -4.648 -11.119  1.00 95.44           C  
ATOM   3782  HG  LEU A 266      16.166  -4.111 -11.151  1.00 95.44           H  
ATOM   3783  CD1 LEU A 266      15.413  -5.953 -10.342  1.00 95.44           C  
ATOM   3784 HD11 LEU A 266      15.790  -5.743  -9.341  1.00 95.44           H  
ATOM   3785 HD12 LEU A 266      16.151  -6.567 -10.859  1.00 95.44           H  
ATOM   3786 HD13 LEU A 266      14.471  -6.498 -10.288  1.00 95.44           H  
ATOM   3787  CD2 LEU A 266      14.829  -5.000 -12.552  1.00 95.44           C  
ATOM   3788 HD21 LEU A 266      15.615  -5.595 -13.016  1.00 95.44           H  
ATOM   3789 HD22 LEU A 266      13.896  -5.565 -12.564  1.00 95.44           H  
ATOM   3790 HD23 LEU A 266      14.702  -4.088 -13.136  1.00 95.44           H  
ATOM   3791  N   PRO A 267      16.703  -2.805  -8.090  1.00 93.50           N  
ATOM   3792  CA  PRO A 267      18.017  -2.169  -8.077  1.00 93.50           C  
ATOM   3793  HA  PRO A 267      17.895  -1.085  -8.087  1.00 93.50           H  
ATOM   3794  C   PRO A 267      18.850  -2.573  -9.307  1.00 93.50           C  
ATOM   3795  CB  PRO A 267      18.665  -2.612  -6.760  1.00 93.50           C  
ATOM   3796  HB2 PRO A 267      18.377  -1.932  -5.958  1.00 93.50           H  
ATOM   3797  HB3 PRO A 267      19.751  -2.673  -6.831  1.00 93.50           H  
ATOM   3798  O   PRO A 267      18.657  -3.647  -9.873  1.00 93.50           O  
ATOM   3799  CG  PRO A 267      18.034  -3.983  -6.513  1.00 93.50           C  
ATOM   3800  HG2 PRO A 267      18.549  -4.733  -7.113  1.00 93.50           H  
ATOM   3801  HG3 PRO A 267      18.051  -4.258  -5.458  1.00 93.50           H  
ATOM   3802  CD  PRO A 267      16.607  -3.798  -7.028  1.00 93.50           C  
ATOM   3803  HD2 PRO A 267      16.222  -4.751  -7.391  1.00 93.50           H  
ATOM   3804  HD3 PRO A 267      15.969  -3.407  -6.235  1.00 93.50           H  
ATOM   3805  N   GLY A 268      19.817  -1.733  -9.679  1.00 91.62           N  
ATOM   3806  H   GLY A 268      19.970  -0.913  -9.110  1.00 91.62           H  
ATOM   3807  CA  GLY A 268      20.864  -2.031 -10.660  1.00 91.62           C  
ATOM   3808  HA2 GLY A 268      20.616  -2.944 -11.201  1.00 91.62           H  
ATOM   3809  HA3 GLY A 268      21.802  -2.194 -10.129  1.00 91.62           H  
ATOM   3810  C   GLY A 268      21.090  -0.929 -11.697  1.00 91.62           C  
ATOM   3811  O   GLY A 268      22.228  -0.702 -12.098  1.00 91.62           O  
ATOM   3812  N   GLN A 269      20.036  -0.223 -12.111  1.00 91.00           N  
ATOM   3813  H   GLN A 269      19.134  -0.412 -11.699  1.00 91.00           H  
ATOM   3814  CA  GLN A 269      20.093   0.787 -13.177  1.00 91.00           C  
ATOM   3815  HA  GLN A 269      21.048   0.711 -13.697  1.00 91.00           H  
ATOM   3816  C   GLN A 269      20.010   2.211 -12.624  1.00 91.00           C  
ATOM   3817  CB  GLN A 269      18.980   0.524 -14.203  1.00 91.00           C  
ATOM   3818  HB2 GLN A 269      18.988   1.314 -14.954  1.00 91.00           H  
ATOM   3819  HB3 GLN A 269      18.018   0.550 -13.690  1.00 91.00           H  
ATOM   3820  O   GLN A 269      19.419   2.435 -11.568  1.00 91.00           O  
ATOM   3821  CG  GLN A 269      19.097  -0.835 -14.908  1.00 91.00           C  
ATOM   3822  HG2 GLN A 269      18.970  -1.634 -14.179  1.00 91.00           H  
ATOM   3823  HG3 GLN A 269      18.295  -0.926 -15.640  1.00 91.00           H  
ATOM   3824  CD  GLN A 269      20.427  -1.003 -15.633  1.00 91.00           C  
ATOM   3825  NE2 GLN A 269      21.104  -2.117 -15.467  1.00 91.00           N  
ATOM   3826 HE21 GLN A 269      20.732  -2.869 -14.904  1.00 91.00           H  
ATOM   3827 HE22 GLN A 269      21.980  -2.172 -15.965  1.00 91.00           H  
ATOM   3828  OE1 GLN A 269      20.903  -0.129 -16.335  1.00 91.00           O  
ATOM   3829  N   TYR A 270      20.606   3.177 -13.332  1.00 91.62           N  
ATOM   3830  H   TYR A 270      20.992   2.946 -14.236  1.00 91.62           H  
ATOM   3831  CA  TYR A 270      20.525   4.590 -12.950  1.00 91.62           C  
ATOM   3832  HA  TYR A 270      21.066   4.724 -12.013  1.00 91.62           H  
ATOM   3833  C   TYR A 270      19.067   5.010 -12.717  1.00 91.62           C  
ATOM   3834  CB  TYR A 270      21.181   5.477 -14.015  1.00 91.62           C  
ATOM   3835  HB2 TYR A 270      22.226   5.187 -14.124  1.00 91.62           H  
ATOM   3836  HB3 TYR A 270      20.688   5.303 -14.971  1.00 91.62           H  
ATOM   3837  O   TYR A 270      18.181   4.599 -13.458  1.00 91.62           O  
ATOM   3838  CG  TYR A 270      21.117   6.959 -13.688  1.00 91.62           C  
ATOM   3839  CD1 TYR A 270      20.128   7.772 -14.276  1.00 91.62           C  
ATOM   3840  HD1 TYR A 270      19.410   7.345 -14.962  1.00 91.62           H  
ATOM   3841  CD2 TYR A 270      22.019   7.518 -12.764  1.00 91.62           C  
ATOM   3842  HD2 TYR A 270      22.780   6.896 -12.315  1.00 91.62           H  
ATOM   3843  CE1 TYR A 270      20.038   9.136 -13.940  1.00 91.62           C  
ATOM   3844  HE1 TYR A 270      19.264   9.756 -14.367  1.00 91.62           H  
ATOM   3845  CE2 TYR A 270      21.937   8.885 -12.432  1.00 91.62           C  
ATOM   3846  HE2 TYR A 270      22.641   9.319 -11.738  1.00 91.62           H  
ATOM   3847  OH  TYR A 270      20.857  11.012 -12.692  1.00 91.62           O  
ATOM   3848  HH  TYR A 270      21.491  11.268 -12.018  1.00 91.62           H  
ATOM   3849  CZ  TYR A 270      20.939   9.695 -13.015  1.00 91.62           C  
ATOM   3850  N   ASP A 271      18.844   5.811 -11.678  1.00 91.81           N  
ATOM   3851  H   ASP A 271      19.646   6.146 -11.163  1.00 91.81           H  
ATOM   3852  CA  ASP A 271      17.530   6.275 -11.214  1.00 91.81           C  
ATOM   3853  HA  ASP A 271      17.741   6.939 -10.375  1.00 91.81           H  
ATOM   3854  C   ASP A 271      16.592   5.195 -10.629  1.00 91.81           C  
ATOM   3855  CB  ASP A 271      16.879   7.147 -12.300  1.00 91.81           C  
ATOM   3856  HB2 ASP A 271      16.372   6.506 -13.021  1.00 91.81           H  
ATOM   3857  HB3 ASP A 271      17.655   7.702 -12.827  1.00 91.81           H  
ATOM   3858  O   ASP A 271      15.463   5.488 -10.256  1.00 91.81           O  
ATOM   3859  CG  ASP A 271      15.896   8.172 -11.740  1.00 91.81           C  
ATOM   3860  OD1 ASP A 271      16.184   8.707 -10.642  1.00 91.81           O  
ATOM   3861  OD2 ASP A 271      14.920   8.461 -12.465  1.00 91.81           O  
ATOM   3862  N   HIS A 272      17.051   3.947 -10.461  1.00 95.12           N  
ATOM   3863  H   HIS A 272      17.946   3.697 -10.858  1.00 95.12           H  
ATOM   3864  CA  HIS A 272      16.267   2.916  -9.775  1.00 95.12           C  
ATOM   3865  HA  HIS A 272      15.212   3.107  -9.970  1.00 95.12           H  
ATOM   3866  C   HIS A 272      16.458   2.921  -8.252  1.00 95.12           C  
ATOM   3867  CB  HIS A 272      16.562   1.519 -10.320  1.00 95.12           C  
ATOM   3868  HB2 HIS A 272      17.634   1.323 -10.314  1.00 95.12           H  
ATOM   3869  HB3 HIS A 272      16.106   0.815  -9.624  1.00 95.12           H  
ATOM   3870  O   HIS A 272      17.570   2.874  -7.722  1.00 95.12           O  
ATOM   3871  CG  HIS A 272      15.986   1.227 -11.683  1.00 95.12           C  
ATOM   3872  CD2 HIS A 272      16.046   1.994 -12.815  1.00 95.12           C  
ATOM   3873  HD2 HIS A 272      16.519   2.960 -12.908  1.00 95.12           H  
ATOM   3874  ND1 HIS A 272      15.274   0.098 -12.004  1.00 95.12           N  
ATOM   3875  HD1 HIS A 272      15.091  -0.666 -11.369  1.00 95.12           H  
ATOM   3876  CE1 HIS A 272      14.907   0.176 -13.293  1.00 95.12           C  
ATOM   3877  HE1 HIS A 272      14.334  -0.568 -13.828  1.00 95.12           H  
ATOM   3878  NE2 HIS A 272      15.370   1.311 -13.836  1.00 95.12           N  
ATOM   3879  N   PHE A 273      15.361   2.849  -7.520  1.00 97.25           N  
ATOM   3880  H   PHE A 273      14.474   2.950  -7.993  1.00 97.25           H  
ATOM   3881  CA  PHE A 273      15.339   2.793  -6.067  1.00 97.25           C  
ATOM   3882  HA  PHE A 273      16.345   2.930  -5.670  1.00 97.25           H  
ATOM   3883  C   PHE A 273      14.832   1.445  -5.581  1.00 97.25           C  
ATOM   3884  CB  PHE A 273      14.485   3.948  -5.548  1.00 97.25           C  
ATOM   3885  HB2 PHE A 273      13.496   3.906  -6.004  1.00 97.25           H  
ATOM   3886  HB3 PHE A 273      14.357   3.838  -4.471  1.00 97.25           H  
ATOM   3887  O   PHE A 273      14.033   0.790  -6.247  1.00 97.25           O  
ATOM   3888  CG  PHE A 273      15.112   5.294  -5.833  1.00 97.25           C  
ATOM   3889  CD1 PHE A 273      15.875   5.918  -4.837  1.00 97.25           C  
ATOM   3890  HD1 PHE A 273      15.982   5.451  -3.869  1.00 97.25           H  
ATOM   3891  CD2 PHE A 273      14.963   5.912  -7.090  1.00 97.25           C  
ATOM   3892  HD2 PHE A 273      14.370   5.450  -7.865  1.00 97.25           H  
ATOM   3893  CE1 PHE A 273      16.465   7.165  -5.080  1.00 97.25           C  
ATOM   3894  HE1 PHE A 273      16.989   7.647  -4.268  1.00 97.25           H  
ATOM   3895  CE2 PHE A 273      15.586   7.143  -7.350  1.00 97.25           C  
ATOM   3896  HE2 PHE A 273      15.463   7.611  -8.316  1.00 97.25           H  
ATOM   3897  CZ  PHE A 273      16.331   7.778  -6.342  1.00 97.25           C  
ATOM   3898  HZ  PHE A 273      16.758   8.749  -6.540  1.00 97.25           H  
ATOM   3899  N   LEU A 274      15.245   1.038  -4.383  1.00 97.75           N  
ATOM   3900  H   LEU A 274      15.877   1.639  -3.874  1.00 97.75           H  
ATOM   3901  CA  LEU A 274      14.439   0.087  -3.627  1.00 97.75           C  
ATOM   3902  HA  LEU A 274      14.107  -0.717  -4.283  1.00 97.75           H  
ATOM   3903  C   LEU A 274      13.208   0.831  -3.108  1.00 97.75           C  
ATOM   3904  CB  LEU A 274      15.252  -0.524  -2.478  1.00 97.75           C  
ATOM   3905  HB2 LEU A 274      14.559  -1.086  -1.851  1.00 97.75           H  
ATOM   3906  HB3 LEU A 274      15.672   0.274  -1.866  1.00 97.75           H  
ATOM   3907  O   LEU A 274      13.356   1.834  -2.413  1.00 97.75           O  
ATOM   3908  CG  LEU A 274      16.364  -1.467  -2.973  1.00 97.75           C  
ATOM   3909  HG  LEU A 274      16.325  -1.556  -4.058  1.00 97.75           H  
ATOM   3910  CD1 LEU A 274      17.745  -0.963  -2.580  1.00 97.75           C  
ATOM   3911 HD11 LEU A 274      18.520  -1.584  -3.028  1.00 97.75           H  
ATOM   3912 HD12 LEU A 274      17.880   0.065  -2.917  1.00 97.75           H  
ATOM   3913 HD13 LEU A 274      17.852  -1.002  -1.496  1.00 97.75           H  
ATOM   3914  CD2 LEU A 274      16.179  -2.867  -2.380  1.00 97.75           C  
ATOM   3915 HD21 LEU A 274      15.202  -3.251  -2.672  1.00 97.75           H  
ATOM   3916 HD22 LEU A 274      16.248  -2.812  -1.293  1.00 97.75           H  
ATOM   3917 HD23 LEU A 274      16.970  -3.515  -2.757  1.00 97.75           H  
ATOM   3918  N   THR A 275      12.007   0.328  -3.414  1.00 98.38           N  
ATOM   3919  H   THR A 275      11.950  -0.444  -4.062  1.00 98.38           H  
ATOM   3920  CA  THR A 275      10.745   0.926  -2.940  1.00 98.38           C  
ATOM   3921  HA  THR A 275      10.592   1.869  -3.464  1.00 98.38           H  
ATOM   3922  C   THR A 275      10.802   1.161  -1.435  1.00 98.38           C  
ATOM   3923  CB  THR A 275       9.564   0.001  -3.228  1.00 98.38           C  
ATOM   3924  HB  THR A 275       9.744  -0.979  -2.787  1.00 98.38           H  
ATOM   3925  O   THR A 275      11.039   0.195  -0.714  1.00 98.38           O  
ATOM   3926  CG2 THR A 275       8.224   0.535  -2.745  1.00 98.38           C  
ATOM   3927 HG21 THR A 275       8.033   1.495  -3.224  1.00 98.38           H  
ATOM   3928 HG22 THR A 275       8.222   0.674  -1.664  1.00 98.38           H  
ATOM   3929 HG23 THR A 275       7.435  -0.171  -3.006  1.00 98.38           H  
ATOM   3930  OG1 THR A 275       9.452  -0.122  -4.618  1.00 98.38           O  
ATOM   3931  HG1 THR A 275       9.210   0.747  -4.946  1.00 98.38           H  
ATOM   3932  N   PRO A 276      10.625   2.391  -0.941  1.00 98.38           N  
ATOM   3933  CA  PRO A 276      10.949   2.763   0.434  1.00 98.38           C  
ATOM   3934  HA  PRO A 276      12.002   2.555   0.625  1.00 98.38           H  
ATOM   3935  C   PRO A 276      10.105   1.988   1.456  1.00 98.38           C  
ATOM   3936  CB  PRO A 276      10.733   4.279   0.485  1.00 98.38           C  
ATOM   3937  HB2 PRO A 276      11.651   4.786   0.187  1.00 98.38           H  
ATOM   3938  HB3 PRO A 276      10.425   4.631   1.470  1.00 98.38           H  
ATOM   3939  O   PRO A 276       8.975   1.605   1.170  1.00 98.38           O  
ATOM   3940  CG  PRO A 276       9.665   4.512  -0.585  1.00 98.38           C  
ATOM   3941  HG2 PRO A 276       8.676   4.268  -0.196  1.00 98.38           H  
ATOM   3942  HG3 PRO A 276       9.694   5.527  -0.981  1.00 98.38           H  
ATOM   3943  CD  PRO A 276      10.059   3.516  -1.662  1.00 98.38           C  
ATOM   3944  HD2 PRO A 276      10.819   3.951  -2.310  1.00 98.38           H  
ATOM   3945  HD3 PRO A 276       9.180   3.233  -2.240  1.00 98.38           H  
ATOM   3946  N   LEU A 277      10.672   1.726   2.637  1.00 98.56           N  
ATOM   3947  H   LEU A 277      11.549   2.181   2.849  1.00 98.56           H  
ATOM   3948  CA  LEU A 277       9.970   1.093   3.761  1.00 98.56           C  
ATOM   3949  HA  LEU A 277       9.182   0.442   3.382  1.00 98.56           H  
ATOM   3950  C   LEU A 277       9.289   2.152   4.627  1.00 98.56           C  
ATOM   3951  CB  LEU A 277      10.953   0.274   4.622  1.00 98.56           C  
ATOM   3952  HB2 LEU A 277      11.738   0.941   4.978  1.00 98.56           H  
ATOM   3953  HB3 LEU A 277      10.417  -0.099   5.494  1.00 98.56           H  
ATOM   3954  O   LEU A 277       9.826   3.248   4.771  1.00 98.56           O  
ATOM   3955  CG  LEU A 277      11.602  -0.916   3.904  1.00 98.56           C  
ATOM   3956  HG  LEU A 277      12.142  -0.563   3.025  1.00 98.56           H  
ATOM   3957  CD1 LEU A 277      12.592  -1.626   4.827  1.00 98.56           C  
ATOM   3958 HD11 LEU A 277      12.077  -1.992   5.715  1.00 98.56           H  
ATOM   3959 HD12 LEU A 277      13.371  -0.928   5.133  1.00 98.56           H  
ATOM   3960 HD13 LEU A 277      13.053  -2.466   4.306  1.00 98.56           H  
ATOM   3961  CD2 LEU A 277      10.549  -1.927   3.470  1.00 98.56           C  
ATOM   3962 HD21 LEU A 277      11.030  -2.780   2.991  1.00 98.56           H  
ATOM   3963 HD22 LEU A 277       9.864  -1.476   2.752  1.00 98.56           H  
ATOM   3964 HD23 LEU A 277       9.986  -2.256   4.343  1.00 98.56           H  
ATOM   3965  N   GLY A 278       8.162   1.803   5.244  1.00 98.25           N  
ATOM   3966  H   GLY A 278       7.761   0.895   5.057  1.00 98.25           H  
ATOM   3967  CA  GLY A 278       7.477   2.670   6.203  1.00 98.25           C  
ATOM   3968  HA2 GLY A 278       7.822   3.697   6.089  1.00 98.25           H  
ATOM   3969  HA3 GLY A 278       7.721   2.348   7.216  1.00 98.25           H  
ATOM   3970  C   GLY A 278       5.961   2.677   6.056  1.00 98.25           C  
ATOM   3971  O   GLY A 278       5.384   1.865   5.333  1.00 98.25           O  
ATOM   3972  N   VAL A 279       5.325   3.607   6.765  1.00 98.50           N  
ATOM   3973  H   VAL A 279       5.875   4.251   7.315  1.00 98.50           H  
ATOM   3974  CA  VAL A 279       3.890   3.891   6.678  1.00 98.50           C  
ATOM   3975  HA  VAL A 279       3.396   3.121   6.087  1.00 98.50           H  
ATOM   3976  C   VAL A 279       3.722   5.227   5.964  1.00 98.50           C  
ATOM   3977  CB  VAL A 279       3.237   3.910   8.074  1.00 98.50           C  
ATOM   3978  HB  VAL A 279       3.670   4.714   8.670  1.00 98.50           H  
ATOM   3979  O   VAL A 279       4.189   6.255   6.447  1.00 98.50           O  
ATOM   3980  CG1 VAL A 279       1.729   4.155   7.946  1.00 98.50           C  
ATOM   3981 HG11 VAL A 279       1.287   3.480   7.213  1.00 98.50           H  
ATOM   3982 HG12 VAL A 279       1.553   5.186   7.642  1.00 98.50           H  
ATOM   3983 HG13 VAL A 279       1.239   4.000   8.908  1.00 98.50           H  
ATOM   3984  CG2 VAL A 279       3.466   2.591   8.826  1.00 98.50           C  
ATOM   3985 HG21 VAL A 279       2.957   2.625   9.790  1.00 98.50           H  
ATOM   3986 HG22 VAL A 279       3.089   1.746   8.249  1.00 98.50           H  
ATOM   3987 HG23 VAL A 279       4.528   2.447   9.023  1.00 98.50           H  
ATOM   3988  N   PHE A 280       3.080   5.208   4.801  1.00 98.00           N  
ATOM   3989  H   PHE A 280       2.733   4.326   4.451  1.00 98.00           H  
ATOM   3990  CA  PHE A 280       2.915   6.369   3.934  1.00 98.00           C  
ATOM   3991  HA  PHE A 280       3.544   7.183   4.295  1.00 98.00           H  
ATOM   3992  C   PHE A 280       1.464   6.834   3.970  1.00 98.00           C  
ATOM   3993  CB  PHE A 280       3.379   6.035   2.512  1.00 98.00           C  
ATOM   3994  HB2 PHE A 280       3.264   6.925   1.892  1.00 98.00           H  
ATOM   3995  HB3 PHE A 280       2.738   5.259   2.094  1.00 98.00           H  
ATOM   3996  O   PHE A 280       0.548   6.071   3.657  1.00 98.00           O  
ATOM   3997  CG  PHE A 280       4.822   5.578   2.443  1.00 98.00           C  
ATOM   3998  CD1 PHE A 280       5.857   6.518   2.287  1.00 98.00           C  
ATOM   3999  HD1 PHE A 280       5.624   7.568   2.189  1.00 98.00           H  
ATOM   4000  CD2 PHE A 280       5.133   4.211   2.579  1.00 98.00           C  
ATOM   4001  HD2 PHE A 280       4.345   3.484   2.704  1.00 98.00           H  
ATOM   4002  CE1 PHE A 280       7.197   6.093   2.288  1.00 98.00           C  
ATOM   4003  HE1 PHE A 280       7.995   6.815   2.199  1.00 98.00           H  
ATOM   4004  CE2 PHE A 280       6.471   3.788   2.579  1.00 98.00           C  
ATOM   4005  HE2 PHE A 280       6.709   2.743   2.707  1.00 98.00           H  
ATOM   4006  CZ  PHE A 280       7.501   4.730   2.447  1.00 98.00           C  
ATOM   4007  HZ  PHE A 280       8.528   4.403   2.499  1.00 98.00           H  
ATOM   4008  N   HIS A 281       1.268   8.089   4.369  1.00 96.94           N  
ATOM   4009  H   HIS A 281       2.076   8.657   4.581  1.00 96.94           H  
ATOM   4010  CA  HIS A 281      -0.033   8.747   4.396  1.00 96.94           C  
ATOM   4011  HA  HIS A 281      -0.785   8.052   4.767  1.00 96.94           H  
ATOM   4012  C   HIS A 281      -0.432   9.180   2.983  1.00 96.94           C  
ATOM   4013  CB  HIS A 281       0.051   9.934   5.361  1.00 96.94           C  
ATOM   4014  HB2 HIS A 281       0.307   9.569   6.356  1.00 96.94           H  
ATOM   4015  HB3 HIS A 281       0.855  10.593   5.034  1.00 96.94           H  
ATOM   4016  O   HIS A 281       0.306   9.892   2.307  1.00 96.94           O  
ATOM   4017  CG  HIS A 281      -1.199  10.762   5.475  1.00 96.94           C  
ATOM   4018  CD2 HIS A 281      -2.488  10.339   5.325  1.00 96.94           C  
ATOM   4019  HD2 HIS A 281      -2.831   9.343   5.085  1.00 96.94           H  
ATOM   4020  ND1 HIS A 281      -1.191  12.126   5.759  1.00 96.94           N  
ATOM   4021  CE1 HIS A 281      -2.473  12.508   5.760  1.00 96.94           C  
ATOM   4022  HE1 HIS A 281      -2.824  13.517   5.917  1.00 96.94           H  
ATOM   4023  NE2 HIS A 281      -3.263  11.458   5.501  1.00 96.94           N  
ATOM   4024  HE2 HIS A 281      -4.258  11.562   5.368  1.00 96.94           H  
ATOM   4025  N   HIS A 282      -1.598   8.728   2.540  1.00 97.19           N  
ATOM   4026  H   HIS A 282      -2.143   8.136   3.151  1.00 97.19           H  
ATOM   4027  CA  HIS A 282      -2.220   9.113   1.287  1.00 97.19           C  
ATOM   4028  HA  HIS A 282      -1.452   9.401   0.570  1.00 97.19           H  
ATOM   4029  C   HIS A 282      -3.145  10.308   1.532  1.00 97.19           C  
ATOM   4030  CB  HIS A 282      -2.966   7.900   0.732  1.00 97.19           C  
ATOM   4031  HB2 HIS A 282      -2.275   7.067   0.607  1.00 97.19           H  
ATOM   4032  HB3 HIS A 282      -3.734   7.595   1.443  1.00 97.19           H  
ATOM   4033  O   HIS A 282      -4.220  10.169   2.118  1.00 97.19           O  
ATOM   4034  CG  HIS A 282      -3.621   8.170  -0.587  1.00 97.19           C  
ATOM   4035  CD2 HIS A 282      -3.048   8.691  -1.716  1.00 97.19           C  
ATOM   4036  HD2 HIS A 282      -2.018   8.986  -1.851  1.00 97.19           H  
ATOM   4037  ND1 HIS A 282      -4.950   7.969  -0.854  1.00 97.19           N  
ATOM   4038  HD1 HIS A 282      -5.659   7.690  -0.191  1.00 97.19           H  
ATOM   4039  CE1 HIS A 282      -5.189   8.350  -2.109  1.00 97.19           C  
ATOM   4040  HE1 HIS A 282      -6.158   8.328  -2.586  1.00 97.19           H  
ATOM   4041  NE2 HIS A 282      -4.060   8.793  -2.667  1.00 97.19           N  
ATOM   4042  N   SER A 283      -2.700  11.487   1.100  1.00 94.88           N  
ATOM   4043  H   SER A 283      -1.826  11.513   0.594  1.00 94.88           H  
ATOM   4044  CA  SER A 283      -3.391  12.760   1.300  1.00 94.88           C  
ATOM   4045  HA  SER A 283      -4.403  12.554   1.651  1.00 94.88           H  
ATOM   4046  C   SER A 283      -3.437  13.544  -0.008  1.00 94.88           C  
ATOM   4047  CB  SER A 283      -2.690  13.595   2.381  1.00 94.88           C  
ATOM   4048  HB2 SER A 283      -2.918  13.161   3.354  1.00 94.88           H  
ATOM   4049  HB3 SER A 283      -1.612  13.561   2.223  1.00 94.88           H  
ATOM   4050  O   SER A 283      -2.441  13.576  -0.731  1.00 94.88           O  
ATOM   4051  OG  SER A 283      -3.113  14.954   2.357  1.00 94.88           O  
ATOM   4052  HG  SER A 283      -2.697  15.424   3.083  1.00 94.88           H  
ATOM   4053  N   PRO A 284      -4.523  14.286  -0.279  1.00 94.44           N  
ATOM   4054  CA  PRO A 284      -4.591  15.168  -1.436  1.00 94.44           C  
ATOM   4055  HA  PRO A 284      -4.304  14.601  -2.322  1.00 94.44           H  
ATOM   4056  C   PRO A 284      -3.632  16.373  -1.350  1.00 94.44           C  
ATOM   4057  CB  PRO A 284      -6.072  15.547  -1.563  1.00 94.44           C  
ATOM   4058  HB2 PRO A 284      -6.224  16.591  -1.835  1.00 94.44           H  
ATOM   4059  HB3 PRO A 284      -6.520  14.933  -2.344  1.00 94.44           H  
ATOM   4060  O   PRO A 284      -3.666  17.236  -2.221  1.00 94.44           O  
ATOM   4061  CG  PRO A 284      -6.729  15.180  -0.228  1.00 94.44           C  
ATOM   4062  HG2 PRO A 284      -7.628  14.595  -0.419  1.00 94.44           H  
ATOM   4063  HG3 PRO A 284      -6.988  16.051   0.374  1.00 94.44           H  
ATOM   4064  CD  PRO A 284      -5.727  14.338   0.533  1.00 94.44           C  
ATOM   4065  HD2 PRO A 284      -5.521  14.799   1.499  1.00 94.44           H  
ATOM   4066  HD3 PRO A 284      -6.133  13.336   0.673  1.00 94.44           H  
ATOM   4067  N   ASP A 285      -2.835  16.523  -0.279  1.00 92.94           N  
ATOM   4068  H   ASP A 285      -2.882  15.832   0.456  1.00 92.94           H  
ATOM   4069  CA  ASP A 285      -1.711  17.482  -0.248  1.00 92.94           C  
ATOM   4070  HA  ASP A 285      -2.067  18.488  -0.469  1.00 92.94           H  
ATOM   4071  C   ASP A 285      -0.665  17.123  -1.303  1.00 92.94           C  
ATOM   4072  CB  ASP A 285      -1.037  17.473   1.132  1.00 92.94           C  
ATOM   4073  HB2 ASP A 285      -0.142  18.094   1.095  1.00 92.94           H  
ATOM   4074  HB3 ASP A 285      -0.735  16.456   1.380  1.00 92.94           H  
ATOM   4075  O   ASP A 285      -0.014  17.987  -1.887  1.00 92.94           O  
ATOM   4076  CG  ASP A 285      -1.949  18.021   2.220  1.00 92.94           C  
ATOM   4077  OD1 ASP A 285      -2.780  18.901   1.914  1.00 92.94           O  
ATOM   4078  OD2 ASP A 285      -1.884  17.537   3.365  1.00 92.94           O  
ATOM   4079  N   THR A 286      -0.566  15.826  -1.585  1.00 92.62           N  
ATOM   4080  H   THR A 286      -1.171  15.186  -1.090  1.00 92.62           H  
ATOM   4081  CA  THR A 286       0.118  15.281  -2.742  1.00 92.62           C  
ATOM   4082  HA  THR A 286       0.669  16.065  -3.261  1.00 92.62           H  
ATOM   4083  C   THR A 286      -0.947  14.723  -3.681  1.00 92.62           C  
ATOM   4084  CB  THR A 286       1.112  14.212  -2.292  1.00 92.62           C  
ATOM   4085  HB  THR A 286       0.588  13.366  -1.847  1.00 92.62           H  
ATOM   4086  O   THR A 286      -1.317  13.561  -3.592  1.00 92.62           O  
ATOM   4087  CG2 THR A 286       1.947  13.757  -3.469  1.00 92.62           C  
ATOM   4088 HG21 THR A 286       1.370  13.771  -4.394  1.00 92.62           H  
ATOM   4089 HG22 THR A 286       2.832  14.388  -3.547  1.00 92.62           H  
ATOM   4090 HG23 THR A 286       2.227  12.720  -3.285  1.00 92.62           H  
ATOM   4091  OG1 THR A 286       2.021  14.766  -1.360  1.00 92.62           O  
ATOM   4092  HG1 THR A 286       1.520  14.908  -0.554  1.00 92.62           H  
ATOM   4093  N   MET A 287      -1.494  15.579  -4.549  1.00 94.56           N  
ATOM   4094  H   MET A 287      -1.207  16.547  -4.526  1.00 94.56           H  
ATOM   4095  CA  MET A 287      -2.582  15.177  -5.444  1.00 94.56           C  
ATOM   4096  HA  MET A 287      -3.413  14.843  -4.824  1.00 94.56           H  
ATOM   4097  C   MET A 287      -2.192  14.003  -6.349  1.00 94.56           C  
ATOM   4098  CB  MET A 287      -3.058  16.354  -6.309  1.00 94.56           C  
ATOM   4099  HB2 MET A 287      -2.192  16.905  -6.675  1.00 94.56           H  
ATOM   4100  HB3 MET A 287      -3.589  15.968  -7.178  1.00 94.56           H  
ATOM   4101  O   MET A 287      -1.135  14.006  -6.977  1.00 94.56           O  
ATOM   4102  CG  MET A 287      -3.991  17.310  -5.554  1.00 94.56           C  
ATOM   4103  HG2 MET A 287      -3.447  17.719  -4.703  1.00 94.56           H  
ATOM   4104  HG3 MET A 287      -4.230  18.141  -6.218  1.00 94.56           H  
ATOM   4105  SD  MET A 287      -5.561  16.609  -4.945  1.00 94.56           S  
ATOM   4106  CE  MET A 287      -6.325  16.061  -6.491  1.00 94.56           C  
ATOM   4107  HE1 MET A 287      -6.361  16.889  -7.199  1.00 94.56           H  
ATOM   4108  HE2 MET A 287      -7.336  15.710  -6.285  1.00 94.56           H  
ATOM   4109  HE3 MET A 287      -5.742  15.244  -6.917  1.00 94.56           H  
ATOM   4110  N   ASP A 288      -3.116  13.055  -6.450  1.00 98.00           N  
ATOM   4111  H   ASP A 288      -3.895  13.097  -5.808  1.00 98.00           H  
ATOM   4112  CA  ASP A 288      -3.085  11.926  -7.367  1.00 98.00           C  
ATOM   4113  HA  ASP A 288      -2.129  11.409  -7.276  1.00 98.00           H  
ATOM   4114  C   ASP A 288      -3.263  12.383  -8.816  1.00 98.00           C  
ATOM   4115  CB  ASP A 288      -4.225  10.957  -7.018  1.00 98.00           C  
ATOM   4116  HB2 ASP A 288      -5.146  11.526  -6.888  1.00 98.00           H  
ATOM   4117  HB3 ASP A 288      -4.382  10.264  -7.845  1.00 98.00           H  
ATOM   4118  O   ASP A 288      -3.772  13.473  -9.106  1.00 98.00           O  
ATOM   4119  CG  ASP A 288      -4.008  10.119  -5.772  1.00 98.00           C  
ATOM   4120  OD1 ASP A 288      -2.926  10.209  -5.159  1.00 98.00           O  
ATOM   4121  OD2 ASP A 288      -4.976   9.383  -5.468  1.00 98.00           O  
ATOM   4122  N   PHE A 289      -2.950  11.477  -9.741  1.00 97.31           N  
ATOM   4123  H   PHE A 289      -2.614  10.582  -9.415  1.00 97.31           H  
ATOM   4124  CA  PHE A 289      -3.098  11.704 -11.176  1.00 97.31           C  
ATOM   4125  HA  PHE A 289      -3.615  12.651 -11.328  1.00 97.31           H  
ATOM   4126  C   PHE A 289      -3.944  10.627 -11.855  1.00 97.31           C  
ATOM   4127  CB  PHE A 289      -1.714  11.836 -11.832  1.00 97.31           C  
ATOM   4128  HB2 PHE A 289      -1.838  12.077 -12.887  1.00 97.31           H  
ATOM   4129  HB3 PHE A 289      -1.191  10.881 -11.780  1.00 97.31           H  
ATOM   4130  O   PHE A 289      -4.240   9.566 -11.296  1.00 97.31           O  
ATOM   4131  CG  PHE A 289      -0.836  12.893 -11.201  1.00 97.31           C  
ATOM   4132  CD1 PHE A 289      -0.877  14.219 -11.669  1.00 97.31           C  
ATOM   4133  HD1 PHE A 289      -1.523  14.485 -12.493  1.00 97.31           H  
ATOM   4134  CD2 PHE A 289      -0.005  12.557 -10.116  1.00 97.31           C  
ATOM   4135  HD2 PHE A 289       0.012  11.550  -9.725  1.00 97.31           H  
ATOM   4136  CE1 PHE A 289      -0.087  15.207 -11.057  1.00 97.31           C  
ATOM   4137  HE1 PHE A 289      -0.124  16.228 -11.409  1.00 97.31           H  
ATOM   4138  CE2 PHE A 289       0.772  13.549  -9.501  1.00 97.31           C  
ATOM   4139  HE2 PHE A 289       1.367  13.302  -8.634  1.00 97.31           H  
ATOM   4140  CZ  PHE A 289       0.737  14.871  -9.969  1.00 97.31           C  
ATOM   4141  HZ  PHE A 289       1.324  15.632  -9.476  1.00 97.31           H  
ATOM   4142  N   ARG A 290      -4.299  10.897 -13.114  1.00 98.12           N  
ATOM   4143  H   ARG A 290      -3.974  11.766 -13.513  1.00 98.12           H  
ATOM   4144  CA  ARG A 290      -4.889   9.925 -14.036  1.00 98.12           C  
ATOM   4145  HA  ARG A 290      -5.012   8.976 -13.515  1.00 98.12           H  
ATOM   4146  C   ARG A 290      -3.934   9.649 -15.183  1.00 98.12           C  
ATOM   4147  CB  ARG A 290      -6.256  10.409 -14.549  1.00 98.12           C  
ATOM   4148  HB2 ARG A 290      -6.610   9.724 -15.319  1.00 98.12           H  
ATOM   4149  HB3 ARG A 290      -6.129  11.383 -15.022  1.00 98.12           H  
ATOM   4150  O   ARG A 290      -3.390  10.576 -15.778  1.00 98.12           O  
ATOM   4151  CG  ARG A 290      -7.325  10.504 -13.447  1.00 98.12           C  
ATOM   4152  HG2 ARG A 290      -8.225  10.955 -13.864  1.00 98.12           H  
ATOM   4153  HG3 ARG A 290      -6.966  11.131 -12.631  1.00 98.12           H  
ATOM   4154  CD  ARG A 290      -7.661   9.104 -12.936  1.00 98.12           C  
ATOM   4155  HD2 ARG A 290      -6.758   8.620 -12.563  1.00 98.12           H  
ATOM   4156  HD3 ARG A 290      -8.045   8.525 -13.776  1.00 98.12           H  
ATOM   4157  NE  ARG A 290      -8.646   9.095 -11.848  1.00 98.12           N  
ATOM   4158  HE  ARG A 290      -8.855   9.950 -11.353  1.00 98.12           H  
ATOM   4159  NH1 ARG A 290      -8.894   6.825 -11.824  1.00 98.12           N  
ATOM   4160 HH11 ARG A 290      -9.296   6.032 -11.346  1.00 98.12           H  
ATOM   4161 HH12 ARG A 290      -8.488   6.720 -12.744  1.00 98.12           H  
ATOM   4162  NH2 ARG A 290      -9.808   8.021 -10.222  1.00 98.12           N  
ATOM   4163 HH21 ARG A 290     -10.031   7.160  -9.744  1.00 98.12           H  
ATOM   4164 HH22 ARG A 290      -9.896   8.904  -9.739  1.00 98.12           H  
ATOM   4165  CZ  ARG A 290      -9.113   7.990 -11.309  1.00 98.12           C  
ATOM   4166  N   ALA A 291      -3.744   8.374 -15.491  1.00 97.88           N  
ATOM   4167  H   ALA A 291      -4.189   7.671 -14.918  1.00 97.88           H  
ATOM   4168  CA  ALA A 291      -2.895   7.937 -16.583  1.00 97.88           C  
ATOM   4169  HA  ALA A 291      -1.902   8.366 -16.451  1.00 97.88           H  
ATOM   4170  C   ALA A 291      -3.465   8.408 -17.927  1.00 97.88           C  
ATOM   4171  CB  ALA A 291      -2.787   6.411 -16.525  1.00 97.88           C  
ATOM   4172  HB1 ALA A 291      -2.139   6.044 -17.321  1.00 97.88           H  
ATOM   4173  HB2 ALA A 291      -3.778   5.972 -16.643  1.00 97.88           H  
ATOM   4174  HB3 ALA A 291      -2.384   6.099 -15.561  1.00 97.88           H  
ATOM   4175  O   ALA A 291      -4.643   8.205 -18.220  1.00 97.88           O  
ATOM   4176  N   GLU A 292      -2.624   8.970 -18.793  1.00 97.25           N  
ATOM   4177  H   GLU A 292      -1.693   9.220 -18.488  1.00 97.25           H  
ATOM   4178  CA  GLU A 292      -3.042   9.340 -20.150  1.00 97.25           C  
ATOM   4179  HA  GLU A 292      -3.964   9.918 -20.085  1.00 97.25           H  
ATOM   4180  C   GLU A 292      -3.315   8.101 -21.029  1.00 97.25           C  
ATOM   4181  CB  GLU A 292      -1.952  10.222 -20.769  1.00 97.25           C  
ATOM   4182  HB2 GLU A 292      -1.614  10.952 -20.033  1.00 97.25           H  
ATOM   4183  HB3 GLU A 292      -1.111   9.587 -21.049  1.00 97.25           H  
ATOM   4184  O   GLU A 292      -4.142   8.138 -21.948  1.00 97.25           O  
ATOM   4185  CG  GLU A 292      -2.484  10.977 -21.993  1.00 97.25           C  
ATOM   4186  HG2 GLU A 292      -3.263  11.665 -21.662  1.00 97.25           H  
ATOM   4187  HG3 GLU A 292      -2.948  10.275 -22.685  1.00 97.25           H  
ATOM   4188  CD  GLU A 292      -1.406  11.754 -22.754  1.00 97.25           C  
ATOM   4189  OE1 GLU A 292      -1.815  12.450 -23.710  1.00 97.25           O  
ATOM   4190  OE2 GLU A 292      -0.207  11.571 -22.448  1.00 97.25           O  
ATOM   4191  N   GLY A 293      -2.640   6.986 -20.717  1.00 96.38           N  
ATOM   4192  H   GLY A 293      -2.019   7.032 -19.922  1.00 96.38           H  
ATOM   4193  CA  GLY A 293      -2.715   5.720 -21.452  1.00 96.38           C  
ATOM   4194  HA2 GLY A 293      -3.751   5.521 -21.728  1.00 96.38           H  
ATOM   4195  HA3 GLY A 293      -2.366   4.920 -20.800  1.00 96.38           H  
ATOM   4196  C   GLY A 293      -1.879   5.681 -22.733  1.00 96.38           C  
ATOM   4197  O   GLY A 293      -2.113   4.825 -23.589  1.00 96.38           O  
ATOM   4198  N   THR A 294      -0.935   6.610 -22.879  1.00 96.38           N  
ATOM   4199  H   THR A 294      -0.783   7.276 -22.135  1.00 96.38           H  
ATOM   4200  CA  THR A 294      -0.006   6.718 -24.007  1.00 96.38           C  
ATOM   4201  HA  THR A 294      -0.521   6.407 -24.915  1.00 96.38           H  
ATOM   4202  C   THR A 294       1.195   5.789 -23.827  1.00 96.38           C  
ATOM   4203  CB  THR A 294       0.436   8.183 -24.194  1.00 96.38           C  
ATOM   4204  HB  THR A 294       1.274   8.235 -24.889  1.00 96.38           H  
ATOM   4205  O   THR A 294       1.581   5.448 -22.709  1.00 96.38           O  
ATOM   4206  CG2 THR A 294      -0.721   9.011 -24.746  1.00 96.38           C  
ATOM   4207 HG21 THR A 294      -1.020   8.624 -25.720  1.00 96.38           H  
ATOM   4208 HG22 THR A 294      -0.401  10.046 -24.868  1.00 96.38           H  
ATOM   4209 HG23 THR A 294      -1.573   8.978 -24.067  1.00 96.38           H  
ATOM   4210  OG1 THR A 294       0.803   8.749 -22.957  1.00 96.38           O  
ATOM   4211  HG1 THR A 294       0.685   9.702 -22.988  1.00 96.38           H  
ATOM   4212  N   THR A 295       1.766   5.328 -24.940  1.00 94.75           N  
ATOM   4213  H   THR A 295       1.433   5.642 -25.841  1.00 94.75           H  
ATOM   4214  CA  THR A 295       2.995   4.527 -24.939  1.00 94.75           C  
ATOM   4215  HA  THR A 295       3.063   3.980 -23.999  1.00 94.75           H  
ATOM   4216  C   THR A 295       4.219   5.426 -25.062  1.00 94.75           C  
ATOM   4217  CB  THR A 295       3.017   3.504 -26.081  1.00 94.75           C  
ATOM   4218  HB  THR A 295       4.005   3.047 -26.122  1.00 94.75           H  
ATOM   4219  O   THR A 295       4.218   6.337 -25.888  1.00 94.75           O  
ATOM   4220  CG2 THR A 295       1.978   2.399 -25.889  1.00 94.75           C  
ATOM   4221 HG21 THR A 295       2.031   1.706 -26.728  1.00 94.75           H  
ATOM   4222 HG22 THR A 295       2.196   1.854 -24.971  1.00 94.75           H  
ATOM   4223 HG23 THR A 295       0.976   2.826 -25.833  1.00 94.75           H  
ATOM   4224  OG1 THR A 295       2.750   4.136 -27.313  1.00 94.75           O  
ATOM   4225  HG1 THR A 295       3.396   4.840 -27.408  1.00 94.75           H  
ATOM   4226  N   ASN A 296       5.274   5.133 -24.305  1.00 91.88           N  
ATOM   4227  H   ASN A 296       5.189   4.390 -23.627  1.00 91.88           H  
ATOM   4228  CA  ASN A 296       6.594   5.734 -24.501  1.00 91.88           C  
ATOM   4229  HA  ASN A 296       6.462   6.792 -24.727  1.00 91.88           H  
ATOM   4230  C   ASN A 296       7.336   5.119 -25.708  1.00 91.88           C  
ATOM   4231  CB  ASN A 296       7.374   5.639 -23.174  1.00 91.88           C  
ATOM   4232  HB2 ASN A 296       8.310   6.191 -23.255  1.00 91.88           H  
ATOM   4233  HB3 ASN A 296       6.784   6.124 -22.396  1.00 91.88           H  
ATOM   4234  O   ASN A 296       6.802   4.260 -26.414  1.00 91.88           O  
ATOM   4235  CG  ASN A 296       7.702   4.227 -22.715  1.00 91.88           C  
ATOM   4236  ND2 ASN A 296       7.982   4.082 -21.443  1.00 91.88           N  
ATOM   4237 HD21 ASN A 296       8.065   3.161 -21.036  1.00 91.88           H  
ATOM   4238 HD22 ASN A 296       7.953   4.867 -20.809  1.00 91.88           H  
ATOM   4239  OD1 ASN A 296       7.727   3.264 -23.473  1.00 91.88           O  
ATOM   4240  N   GLU A 297       8.587   5.532 -25.927  1.00 91.69           N  
ATOM   4241  H   GLU A 297       8.958   6.271 -25.347  1.00 91.69           H  
ATOM   4242  CA  GLU A 297       9.453   5.068 -27.027  1.00 91.69           C  
ATOM   4243  HA  GLU A 297       8.996   5.329 -27.982  1.00 91.69           H  
ATOM   4244  C   GLU A 297       9.683   3.543 -27.039  1.00 91.69           C  
ATOM   4245  CB  GLU A 297      10.809   5.785 -26.925  1.00 91.69           C  
ATOM   4246  HB2 GLU A 297      11.471   5.391 -27.696  1.00 91.69           H  
ATOM   4247  HB3 GLU A 297      11.242   5.567 -25.949  1.00 91.69           H  
ATOM   4248  O   GLU A 297       9.923   2.962 -28.094  1.00 91.69           O  
ATOM   4249  CG  GLU A 297      10.692   7.309 -27.106  1.00 91.69           C  
ATOM   4250  HG2 GLU A 297       9.959   7.697 -26.399  1.00 91.69           H  
ATOM   4251  HG3 GLU A 297      10.327   7.512 -28.112  1.00 91.69           H  
ATOM   4252  CD  GLU A 297      12.019   8.052 -26.881  1.00 91.69           C  
ATOM   4253  OE1 GLU A 297      11.961   9.300 -26.841  1.00 91.69           O  
ATOM   4254  OE2 GLU A 297      13.065   7.379 -26.736  1.00 91.69           O  
ATOM   4255  N   ASN A 298       9.536   2.873 -25.889  1.00 90.75           N  
ATOM   4256  H   ASN A 298       9.266   3.396 -25.069  1.00 90.75           H  
ATOM   4257  CA  ASN A 298       9.644   1.415 -25.770  1.00 90.75           C  
ATOM   4258  HA  ASN A 298      10.343   1.060 -26.527  1.00 90.75           H  
ATOM   4259  C   ASN A 298       8.311   0.688 -26.037  1.00 90.75           C  
ATOM   4260  CB  ASN A 298      10.226   1.060 -24.391  1.00 90.75           C  
ATOM   4261  HB2 ASN A 298       9.566   1.433 -23.607  1.00 90.75           H  
ATOM   4262  HB3 ASN A 298      10.293  -0.023 -24.293  1.00 90.75           H  
ATOM   4263  O   ASN A 298       8.236  -0.534 -25.908  1.00 90.75           O  
ATOM   4264  CG  ASN A 298      11.625   1.612 -24.196  1.00 90.75           C  
ATOM   4265  ND2 ASN A 298      11.901   2.221 -23.067  1.00 90.75           N  
ATOM   4266 HD21 ASN A 298      12.825   2.626 -23.011  1.00 90.75           H  
ATOM   4267 HD22 ASN A 298      11.187   2.370 -22.368  1.00 90.75           H  
ATOM   4268  OD1 ASN A 298      12.492   1.496 -25.042  1.00 90.75           O  
ATOM   4269  N   GLY A 299       7.240   1.412 -26.376  1.00 92.31           N  
ATOM   4270  H   GLY A 299       7.350   2.412 -26.473  1.00 92.31           H  
ATOM   4271  CA  GLY A 299       5.907   0.842 -26.575  1.00 92.31           C  
ATOM   4272  HA2 GLY A 299       5.986  -0.043 -27.208  1.00 92.31           H  
ATOM   4273  HA3 GLY A 299       5.290   1.578 -27.090  1.00 92.31           H  
ATOM   4274  C   GLY A 299       5.203   0.442 -25.274  1.00 92.31           C  
ATOM   4275  O   GLY A 299       4.318  -0.414 -25.310  1.00 92.31           O  
ATOM   4276  N   ILE A 300       5.601   1.029 -24.138  1.00 94.19           N  
ATOM   4277  H   ILE A 300       6.328   1.728 -24.198  1.00 94.19           H  
ATOM   4278  CA  ILE A 300       5.056   0.752 -22.802  1.00 94.19           C  
ATOM   4279  HA  ILE A 300       4.425  -0.135 -22.838  1.00 94.19           H  
ATOM   4280  C   ILE A 300       4.190   1.914 -22.326  1.00 94.19           C  
ATOM   4281  CB  ILE A 300       6.206   0.504 -21.800  1.00 94.19           C  
ATOM   4282  HB  ILE A 300       6.875   1.364 -21.849  1.00 94.19           H  
ATOM   4283  O   ILE A 300       4.595   3.073 -22.410  1.00 94.19           O  
ATOM   4284  CG1 ILE A 300       7.053  -0.741 -22.142  1.00 94.19           C  
ATOM   4285 HG12 ILE A 300       7.584  -0.573 -23.078  1.00 94.19           H  
ATOM   4286 HG13 ILE A 300       7.805  -0.879 -21.365  1.00 94.19           H  
ATOM   4287  CG2 ILE A 300       5.712   0.425 -20.343  1.00 94.19           C  
ATOM   4288 HG21 ILE A 300       4.931  -0.327 -20.229  1.00 94.19           H  
ATOM   4289 HG22 ILE A 300       6.551   0.206 -19.682  1.00 94.19           H  
ATOM   4290 HG23 ILE A 300       5.326   1.393 -20.023  1.00 94.19           H  
ATOM   4291  CD1 ILE A 300       6.249  -2.036 -22.259  1.00 94.19           C  
ATOM   4292 HD11 ILE A 300       6.925  -2.888 -22.190  1.00 94.19           H  
ATOM   4293 HD12 ILE A 300       5.736  -2.056 -23.221  1.00 94.19           H  
ATOM   4294 HD13 ILE A 300       5.518  -2.109 -21.454  1.00 94.19           H  
ATOM   4295  N   ARG A 301       3.028   1.605 -21.751  1.00 95.62           N  
ATOM   4296  H   ARG A 301       2.740   0.637 -21.768  1.00 95.62           H  
ATOM   4297  CA  ARG A 301       2.214   2.554 -20.986  1.00 95.62           C  
ATOM   4298  HA  ARG A 301       2.360   3.560 -21.379  1.00 95.62           H  
ATOM   4299  C   ARG A 301       2.658   2.556 -19.524  1.00 95.62           C  
ATOM   4300  CB  ARG A 301       0.727   2.205 -21.115  1.00 95.62           C  
ATOM   4301  HB2 ARG A 301       0.522   1.268 -20.596  1.00 95.62           H  
ATOM   4302  HB3 ARG A 301       0.171   3.011 -20.636  1.00 95.62           H  
ATOM   4303  O   ARG A 301       2.218   1.706 -18.752  1.00 95.62           O  
ATOM   4304  CG  ARG A 301       0.240   2.079 -22.559  1.00 95.62           C  
ATOM   4305  HG2 ARG A 301       0.406   3.016 -23.091  1.00 95.62           H  
ATOM   4306  HG3 ARG A 301       0.779   1.277 -23.063  1.00 95.62           H  
ATOM   4307  CD  ARG A 301      -1.250   1.747 -22.553  1.00 95.62           C  
ATOM   4308  HD2 ARG A 301      -1.424   0.874 -21.923  1.00 95.62           H  
ATOM   4309  HD3 ARG A 301      -1.793   2.587 -22.120  1.00 95.62           H  
ATOM   4310  NE  ARG A 301      -1.742   1.496 -23.916  1.00 95.62           N  
ATOM   4311  HE  ARG A 301      -2.134   2.293 -24.397  1.00 95.62           H  
ATOM   4312  NH1 ARG A 301      -1.194  -0.742 -24.020  1.00 95.62           N  
ATOM   4313 HH11 ARG A 301      -1.482  -1.667 -24.303  1.00 95.62           H  
ATOM   4314 HH12 ARG A 301      -0.554  -0.675 -23.241  1.00 95.62           H  
ATOM   4315  NH2 ARG A 301      -2.420   0.153 -25.629  1.00 95.62           N  
ATOM   4316 HH21 ARG A 301      -2.499  -0.797 -25.965  1.00 95.62           H  
ATOM   4317 HH22 ARG A 301      -2.931   0.918 -26.045  1.00 95.62           H  
ATOM   4318  CZ  ARG A 301      -1.773   0.316 -24.514  1.00 95.62           C  
ATOM   4319  N   GLY A 302       3.527   3.497 -19.146  1.00 93.25           N  
ATOM   4320  H   GLY A 302       3.878   4.128 -19.851  1.00 93.25           H  
ATOM   4321  CA  GLY A 302       4.166   3.525 -17.816  1.00 93.25           C  
ATOM   4322  HA2 GLY A 302       4.866   2.694 -17.731  1.00 93.25           H  
ATOM   4323  HA3 GLY A 302       4.733   4.450 -17.709  1.00 93.25           H  
ATOM   4324  C   GLY A 302       3.173   3.439 -16.647  1.00 93.25           C  
ATOM   4325  O   GLY A 302       3.333   2.613 -15.752  1.00 93.25           O  
ATOM   4326  N   TYR A 303       2.074   4.198 -16.722  1.00 96.56           N  
ATOM   4327  H   TYR A 303       2.021   4.870 -17.475  1.00 96.56           H  
ATOM   4328  CA  TYR A 303       1.000   4.205 -15.716  1.00 96.56           C  
ATOM   4329  HA  TYR A 303       1.405   3.795 -14.791  1.00 96.56           H  
ATOM   4330  C   TYR A 303      -0.200   3.304 -16.061  1.00 96.56           C  
ATOM   4331  CB  TYR A 303       0.591   5.653 -15.419  1.00 96.56           C  
ATOM   4332  HB2 TYR A 303      -0.209   5.644 -14.678  1.00 96.56           H  
ATOM   4333  HB3 TYR A 303       0.203   6.110 -16.330  1.00 96.56           H  
ATOM   4334  O   TYR A 303      -1.281   3.444 -15.486  1.00 96.56           O  
ATOM   4335  CG  TYR A 303       1.713   6.502 -14.857  1.00 96.56           C  
ATOM   4336  CD1 TYR A 303       2.269   6.170 -13.608  1.00 96.56           C  
ATOM   4337  HD1 TYR A 303       1.897   5.319 -13.057  1.00 96.56           H  
ATOM   4338  CD2 TYR A 303       2.203   7.613 -15.569  1.00 96.56           C  
ATOM   4339  HD2 TYR A 303       1.787   7.875 -16.530  1.00 96.56           H  
ATOM   4340  CE1 TYR A 303       3.310   6.942 -13.063  1.00 96.56           C  
ATOM   4341  HE1 TYR A 303       3.748   6.696 -12.107  1.00 96.56           H  
ATOM   4342  CE2 TYR A 303       3.254   8.383 -15.032  1.00 96.56           C  
ATOM   4343  HE2 TYR A 303       3.643   9.228 -15.580  1.00 96.56           H  
ATOM   4344  OH  TYR A 303       4.822   8.785 -13.260  1.00 96.56           O  
ATOM   4345  HH  TYR A 303       5.164   9.430 -13.885  1.00 96.56           H  
ATOM   4346  CZ  TYR A 303       3.808   8.047 -13.777  1.00 96.56           C  
ATOM   4347  N   GLY A 304      -0.030   2.379 -17.008  1.00 96.88           N  
ATOM   4348  H   GLY A 304       0.888   2.280 -17.418  1.00 96.88           H  
ATOM   4349  CA  GLY A 304      -1.082   1.476 -17.462  1.00 96.88           C  
ATOM   4350  HA2 GLY A 304      -0.622   0.621 -17.958  1.00 96.88           H  
ATOM   4351  HA3 GLY A 304      -1.628   1.105 -16.596  1.00 96.88           H  
ATOM   4352  C   GLY A 304      -2.070   2.117 -18.439  1.00 96.88           C  
ATOM   4353  O   GLY A 304      -1.754   3.051 -19.175  1.00 96.88           O  
ATOM   4354  N   HIS A 305      -3.276   1.556 -18.506  1.00 97.00           N  
ATOM   4355  H   HIS A 305      -3.504   0.823 -17.848  1.00 97.00           H  
ATOM   4356  CA  HIS A 305      -4.317   2.036 -19.414  1.00 97.00           C  
ATOM   4357  HA  HIS A 305      -3.898   2.049 -20.420  1.00 97.00           H  
ATOM   4358  C   HIS A 305      -4.758   3.472 -19.075  1.00 97.00           C  
ATOM   4359  CB  HIS A 305      -5.491   1.046 -19.398  1.00 97.00           C  
ATOM   4360  HB2 HIS A 305      -6.060   1.172 -18.477  1.00 97.00           H  
ATOM   4361  HB3 HIS A 305      -5.101   0.028 -19.414  1.00 97.00           H  
ATOM   4362  O   HIS A 305      -4.580   3.946 -17.954  1.00 97.00           O  
ATOM   4363  CG  HIS A 305      -6.411   1.203 -20.581  1.00 97.00           C  
ATOM   4364  CD2 HIS A 305      -6.322   0.537 -21.775  1.00 97.00           C  
ATOM   4365  HD2 HIS A 305      -5.589  -0.213 -22.033  1.00 97.00           H  
ATOM   4366  ND1 HIS A 305      -7.480   2.068 -20.672  1.00 97.00           N  
ATOM   4367  HD1 HIS A 305      -7.801   2.694 -19.948  1.00 97.00           H  
ATOM   4368  CE1 HIS A 305      -8.021   1.924 -21.893  1.00 97.00           C  
ATOM   4369  HE1 HIS A 305      -8.881   2.467 -22.256  1.00 97.00           H  
ATOM   4370  NE2 HIS A 305      -7.340   1.013 -22.606  1.00 97.00           N  
ATOM   4371  N   ARG A 306      -5.374   4.161 -20.042  1.00 97.88           N  
ATOM   4372  H   ARG A 306      -5.533   3.695 -20.924  1.00 97.88           H  
ATOM   4373  CA  ARG A 306      -5.984   5.479 -19.827  1.00 97.88           C  
ATOM   4374  HA  ARG A 306      -5.192   6.192 -19.595  1.00 97.88           H  
ATOM   4375  C   ARG A 306      -6.933   5.462 -18.623  1.00 97.88           C  
ATOM   4376  CB  ARG A 306      -6.686   5.936 -21.117  1.00 97.88           C  
ATOM   4377  HB2 ARG A 306      -7.322   5.130 -21.482  1.00 97.88           H  
ATOM   4378  HB3 ARG A 306      -5.932   6.146 -21.875  1.00 97.88           H  
ATOM   4379  O   ARG A 306      -7.675   4.497 -18.439  1.00 97.88           O  
ATOM   4380  CG  ARG A 306      -7.559   7.179 -20.908  1.00 97.88           C  
ATOM   4381  HG2 ARG A 306      -7.008   7.954 -20.373  1.00 97.88           H  
ATOM   4382  HG3 ARG A 306      -8.420   6.880 -20.310  1.00 97.88           H  
ATOM   4383  CD  ARG A 306      -8.098   7.731 -22.225  1.00 97.88           C  
ATOM   4384  HD2 ARG A 306      -9.074   8.176 -22.033  1.00 97.88           H  
ATOM   4385  HD3 ARG A 306      -8.250   6.913 -22.929  1.00 97.88           H  
ATOM   4386  NE  ARG A 306      -7.175   8.726 -22.802  1.00 97.88           N  
ATOM   4387  HE  ARG A 306      -6.271   8.389 -23.101  1.00 97.88           H  
ATOM   4388  NH1 ARG A 306      -8.304  10.594 -22.082  1.00 97.88           N  
ATOM   4389 HH11 ARG A 306      -8.845  10.000 -21.469  1.00 97.88           H  
ATOM   4390 HH12 ARG A 306      -8.310  11.589 -21.908  1.00 97.88           H  
ATOM   4391  NH2 ARG A 306      -6.424  10.812 -23.281  1.00 97.88           N  
ATOM   4392 HH21 ARG A 306      -5.567  10.398 -23.619  1.00 97.88           H  
ATOM   4393 HH22 ARG A 306      -6.436  11.805 -23.099  1.00 97.88           H  
ATOM   4394  CZ  ARG A 306      -7.314  10.036 -22.728  1.00 97.88           C  
ATOM   4395  N   ASP A 307      -6.903   6.558 -17.869  1.00 97.50           N  
ATOM   4396  H   ASP A 307      -6.244   7.274 -18.140  1.00 97.50           H  
ATOM   4397  CA  ASP A 307      -7.714   6.875 -16.691  1.00 97.50           C  
ATOM   4398  HA  ASP A 307      -7.391   7.869 -16.382  1.00 97.50           H  
ATOM   4399  C   ASP A 307      -7.457   5.997 -15.451  1.00 97.50           C  
ATOM   4400  CB  ASP A 307      -9.205   7.027 -17.056  1.00 97.50           C  
ATOM   4401  HB2 ASP A 307      -9.757   7.324 -16.165  1.00 97.50           H  
ATOM   4402  HB3 ASP A 307      -9.596   6.063 -17.382  1.00 97.50           H  
ATOM   4403  O   ASP A 307      -8.174   6.110 -14.455  1.00 97.50           O  
ATOM   4404  CG  ASP A 307      -9.469   8.084 -18.139  1.00 97.50           C  
ATOM   4405  OD1 ASP A 307      -8.744   9.103 -18.179  1.00 97.50           O  
ATOM   4406  OD2 ASP A 307     -10.381   7.862 -18.968  1.00 97.50           O  
ATOM   4407  N   MET A 308      -6.402   5.173 -15.448  1.00 98.25           N  
ATOM   4408  H   MET A 308      -5.842   5.093 -16.285  1.00 98.25           H  
ATOM   4409  CA  MET A 308      -5.924   4.521 -14.221  1.00 98.25           C  
ATOM   4410  HA  MET A 308      -6.753   3.994 -13.749  1.00 98.25           H  
ATOM   4411  C   MET A 308      -5.433   5.554 -13.208  1.00 98.25           C  
ATOM   4412  CB  MET A 308      -4.820   3.504 -14.528  1.00 98.25           C  
ATOM   4413  HB2 MET A 308      -4.411   3.136 -13.588  1.00 98.25           H  
ATOM   4414  HB3 MET A 308      -4.018   3.994 -15.080  1.00 98.25           H  
ATOM   4415  O   MET A 308      -4.896   6.595 -13.587  1.00 98.25           O  
ATOM   4416  CG  MET A 308      -5.326   2.304 -15.337  1.00 98.25           C  
ATOM   4417  HG2 MET A 308      -4.466   1.675 -15.565  1.00 98.25           H  
ATOM   4418  HG3 MET A 308      -5.737   2.653 -16.285  1.00 98.25           H  
ATOM   4419  SD  MET A 308      -6.579   1.267 -14.531  1.00 98.25           S  
ATOM   4420  CE  MET A 308      -8.095   1.980 -15.237  1.00 98.25           C  
ATOM   4421  HE1 MET A 308      -8.047   1.942 -16.326  1.00 98.25           H  
ATOM   4422  HE2 MET A 308      -8.217   3.016 -14.921  1.00 98.25           H  
ATOM   4423  HE3 MET A 308      -8.954   1.404 -14.894  1.00 98.25           H  
ATOM   4424  N   ARG A 309      -5.629   5.277 -11.917  1.00 98.62           N  
ATOM   4425  H   ARG A 309      -6.017   4.380 -11.663  1.00 98.62           H  
ATOM   4426  CA  ARG A 309      -5.226   6.185 -10.840  1.00 98.62           C  
ATOM   4427  HA  ARG A 309      -5.357   7.211 -11.182  1.00 98.62           H  
ATOM   4428  C   ARG A 309      -3.751   6.003 -10.503  1.00 98.62           C  
ATOM   4429  CB  ARG A 309      -6.137   5.968  -9.628  1.00 98.62           C  
ATOM   4430  HB2 ARG A 309      -7.172   5.980  -9.968  1.00 98.62           H  
ATOM   4431  HB3 ARG A 309      -5.943   4.992  -9.183  1.00 98.62           H  
ATOM   4432  O   ARG A 309      -3.290   4.876 -10.321  1.00 98.62           O  
ATOM   4433  CG  ARG A 309      -5.950   7.060  -8.567  1.00 98.62           C  
ATOM   4434  HG2 ARG A 309      -5.041   6.872  -7.995  1.00 98.62           H  
ATOM   4435  HG3 ARG A 309      -5.887   8.040  -9.039  1.00 98.62           H  
ATOM   4436  CD  ARG A 309      -7.163   7.033  -7.646  1.00 98.62           C  
ATOM   4437  HD2 ARG A 309      -7.283   6.033  -7.231  1.00 98.62           H  
ATOM   4438  HD3 ARG A 309      -8.048   7.279  -8.235  1.00 98.62           H  
ATOM   4439  NE  ARG A 309      -7.042   8.004  -6.563  1.00 98.62           N  
ATOM   4440  HE  ARG A 309      -6.155   8.462  -6.410  1.00 98.62           H  
ATOM   4441  NH1 ARG A 309      -9.032   7.530  -5.539  1.00 98.62           N  
ATOM   4442 HH11 ARG A 309      -9.348   6.974  -6.320  1.00 98.62           H  
ATOM   4443 HH12 ARG A 309      -9.594   7.584  -4.701  1.00 98.62           H  
ATOM   4444  NH2 ARG A 309      -7.567   8.955  -4.613  1.00 98.62           N  
ATOM   4445 HH21 ARG A 309      -6.618   9.301  -4.626  1.00 98.62           H  
ATOM   4446 HH22 ARG A 309      -8.056   8.807  -3.742  1.00 98.62           H  
ATOM   4447  CZ  ARG A 309      -7.892   8.162  -5.579  1.00 98.62           C  
ATOM   4448  N   ILE A 310      -3.020   7.103 -10.394  1.00 98.62           N  
ATOM   4449  H   ILE A 310      -3.467   7.992 -10.569  1.00 98.62           H  
ATOM   4450  CA  ILE A 310      -1.686   7.132  -9.799  1.00 98.62           C  
ATOM   4451  HA  ILE A 310      -1.273   6.125  -9.738  1.00 98.62           H  
ATOM   4452  C   ILE A 310      -1.872   7.668  -8.385  1.00 98.62           C  
ATOM   4453  CB  ILE A 310      -0.707   8.002 -10.618  1.00 98.62           C  
ATOM   4454  HB  ILE A 310      -1.079   9.027 -10.632  1.00 98.62           H  
ATOM   4455  O   ILE A 310      -2.202   8.842  -8.233  1.00 98.62           O  
ATOM   4456  CG1 ILE A 310      -0.499   7.531 -12.076  1.00 98.62           C  
ATOM   4457 HG12 ILE A 310       0.419   7.983 -12.452  1.00 98.62           H  
ATOM   4458 HG13 ILE A 310      -0.371   6.449 -12.098  1.00 98.62           H  
ATOM   4459  CG2 ILE A 310       0.670   8.019  -9.928  1.00 98.62           C  
ATOM   4460 HG21 ILE A 310       1.083   7.013  -9.864  1.00 98.62           H  
ATOM   4461 HG22 ILE A 310       1.364   8.645 -10.490  1.00 98.62           H  
ATOM   4462 HG23 ILE A 310       0.595   8.440  -8.925  1.00 98.62           H  
ATOM   4463  CD1 ILE A 310      -1.598   7.933 -13.064  1.00 98.62           C  
ATOM   4464 HD11 ILE A 310      -1.833   8.993 -12.960  1.00 98.62           H  
ATOM   4465 HD12 ILE A 310      -2.496   7.335 -12.906  1.00 98.62           H  
ATOM   4466 HD13 ILE A 310      -1.240   7.757 -14.078  1.00 98.62           H  
ATOM   4467  N   TYR A 311      -1.686   6.802  -7.389  1.00 98.62           N  
ATOM   4468  H   TYR A 311      -1.362   5.872  -7.613  1.00 98.62           H  
ATOM   4469  CA  TYR A 311      -1.671   7.176  -5.977  1.00 98.62           C  
ATOM   4470  HA  TYR A 311      -2.442   7.920  -5.778  1.00 98.62           H  
ATOM   4471  C   TYR A 311      -0.303   7.766  -5.659  1.00 98.62           C  
ATOM   4472  CB  TYR A 311      -1.945   5.953  -5.097  1.00 98.62           C  
ATOM   4473  HB2 TYR A 311      -1.175   5.204  -5.280  1.00 98.62           H  
ATOM   4474  HB3 TYR A 311      -1.862   6.256  -4.053  1.00 98.62           H  
ATOM   4475  O   TYR A 311       0.708   7.063  -5.784  1.00 98.62           O  
ATOM   4476  CG  TYR A 311      -3.302   5.321  -5.313  1.00 98.62           C  
ATOM   4477  CD1 TYR A 311      -4.393   5.757  -4.543  1.00 98.62           C  
ATOM   4478  HD1 TYR A 311      -4.246   6.549  -3.823  1.00 98.62           H  
ATOM   4479  CD2 TYR A 311      -3.483   4.322  -6.289  1.00 98.62           C  
ATOM   4480  HD2 TYR A 311      -2.647   4.006  -6.895  1.00 98.62           H  
ATOM   4481  CE1 TYR A 311      -5.669   5.202  -4.732  1.00 98.62           C  
ATOM   4482  HE1 TYR A 311      -6.502   5.565  -4.148  1.00 98.62           H  
ATOM   4483  CE2 TYR A 311      -4.760   3.763  -6.490  1.00 98.62           C  
ATOM   4484  HE2 TYR A 311      -4.926   3.013  -7.250  1.00 98.62           H  
ATOM   4485  OH  TYR A 311      -7.082   3.686  -5.921  1.00 98.62           O  
ATOM   4486  HH  TYR A 311      -7.735   4.082  -5.340  1.00 98.62           H  
ATOM   4487  CZ  TYR A 311      -5.849   4.205  -5.710  1.00 98.62           C  
ATOM   4488  N   ASP A 312      -0.261   9.041  -5.291  1.00 98.31           N  
ATOM   4489  H   ASP A 312      -1.128   9.543  -5.162  1.00 98.31           H  
ATOM   4490  CA  ASP A 312       0.988   9.760  -5.065  1.00 98.31           C  
ATOM   4491  HA  ASP A 312       1.811   9.136  -5.414  1.00 98.31           H  
ATOM   4492  C   ASP A 312       1.232  10.003  -3.568  1.00 98.31           C  
ATOM   4493  CB  ASP A 312       1.025  11.030  -5.927  1.00 98.31           C  
ATOM   4494  HB2 ASP A 312       0.606  10.806  -6.908  1.00 98.31           H  
ATOM   4495  HB3 ASP A 312       0.419  11.811  -5.467  1.00 98.31           H  
ATOM   4496  O   ASP A 312       0.419  10.596  -2.865  1.00 98.31           O  
ATOM   4497  CG  ASP A 312       2.458  11.522  -6.124  1.00 98.31           C  
ATOM   4498  OD1 ASP A 312       3.299  11.400  -5.213  1.00 98.31           O  
ATOM   4499  OD2 ASP A 312       2.802  12.050  -7.209  1.00 98.31           O  
ATOM   4500  N   PHE A 313       2.377   9.530  -3.070  1.00 97.62           N  
ATOM   4501  H   PHE A 313       3.033   9.102  -3.708  1.00 97.62           H  
ATOM   4502  CA  PHE A 313       2.790   9.651  -1.665  1.00 97.62           C  
ATOM   4503  HA  PHE A 313       1.930   9.948  -1.064  1.00 97.62           H  
ATOM   4504  C   PHE A 313       3.859  10.723  -1.454  1.00 97.62           C  
ATOM   4505  CB  PHE A 313       3.276   8.294  -1.155  1.00 97.62           C  
ATOM   4506  HB2 PHE A 313       4.157   7.998  -1.725  1.00 97.62           H  
ATOM   4507  HB3 PHE A 313       3.576   8.392  -0.112  1.00 97.62           H  
ATOM   4508  O   PHE A 313       4.369  10.898  -0.347  1.00 97.62           O  
ATOM   4509  CG  PHE A 313       2.229   7.211  -1.251  1.00 97.62           C  
ATOM   4510  CD1 PHE A 313       1.265   7.077  -0.236  1.00 97.62           C  
ATOM   4511  HD1 PHE A 313       1.278   7.738   0.617  1.00 97.62           H  
ATOM   4512  CD2 PHE A 313       2.192   6.368  -2.375  1.00 97.62           C  
ATOM   4513  HD2 PHE A 313       2.920   6.489  -3.163  1.00 97.62           H  
ATOM   4514  CE1 PHE A 313       0.274   6.087  -0.340  1.00 97.62           C  
ATOM   4515  HE1 PHE A 313      -0.446   5.965   0.455  1.00 97.62           H  
ATOM   4516  CE2 PHE A 313       1.177   5.406  -2.496  1.00 97.62           C  
ATOM   4517  HE2 PHE A 313       1.127   4.792  -3.383  1.00 97.62           H  
ATOM   4518  CZ  PHE A 313       0.215   5.269  -1.481  1.00 97.62           C  
ATOM   4519  HZ  PHE A 313      -0.576   4.540  -1.581  1.00 97.62           H  
ATOM   4520  N   GLY A 314       4.222  11.444  -2.510  1.00 96.75           N  
ATOM   4521  H   GLY A 314       3.795  11.238  -3.402  1.00 96.75           H  
ATOM   4522  CA  GLY A 314       5.086  12.599  -2.417  1.00 96.75           C  
ATOM   4523  HA2 GLY A 314       4.770  13.318  -3.174  1.00 96.75           H  
ATOM   4524  HA3 GLY A 314       4.954  13.070  -1.443  1.00 96.75           H  
ATOM   4525  C   GLY A 314       6.560  12.280  -2.614  1.00 96.75           C  
ATOM   4526  O   GLY A 314       6.962  11.212  -3.084  1.00 96.75           O  
ATOM   4527  N   TRP A 315       7.386  13.276  -2.302  1.00 96.62           N  
ATOM   4528  H   TRP A 315       6.999  14.068  -1.809  1.00 96.62           H  
ATOM   4529  CA  TRP A 315       8.837  13.126  -2.296  1.00 96.62           C  
ATOM   4530  HA  TRP A 315       9.136  12.473  -3.116  1.00 96.62           H  
ATOM   4531  C   TRP A 315       9.288  12.484  -0.990  1.00 96.62           C  
ATOM   4532  CB  TRP A 315       9.509  14.484  -2.502  1.00 96.62           C  
ATOM   4533  HB2 TRP A 315      10.572  14.379  -2.289  1.00 96.62           H  
ATOM   4534  HB3 TRP A 315       9.102  15.205  -1.793  1.00 96.62           H  
ATOM   4535  O   TRP A 315       8.955  12.970   0.088  1.00 96.62           O  
ATOM   4536  CG  TRP A 315       9.379  15.017  -3.892  1.00 96.62           C  
ATOM   4537  CD1 TRP A 315       8.529  15.985  -4.302  1.00 96.62           C  
ATOM   4538  HD1 TRP A 315       7.848  16.518  -3.655  1.00 96.62           H  
ATOM   4539  CD2 TRP A 315      10.145  14.624  -5.068  1.00 96.62           C  
ATOM   4540  CE2 TRP A 315       9.688  15.393  -6.178  1.00 96.62           C  
ATOM   4541  CE3 TRP A 315      11.192  13.706  -5.300  1.00 96.62           C  
ATOM   4542  HE3 TRP A 315      11.565  13.115  -4.476  1.00 96.62           H  
ATOM   4543  NE1 TRP A 315       8.697  16.200  -5.657  1.00 96.62           N  
ATOM   4544  HE1 TRP A 315       8.202  16.906  -6.183  1.00 96.62           H  
ATOM   4545  CH2 TRP A 315      11.273  14.325  -7.662  1.00 96.62           C  
ATOM   4546  HH2 TRP A 315      11.703  14.200  -8.644  1.00 96.62           H  
ATOM   4547  CZ2 TRP A 315      10.235  15.252  -7.460  1.00 96.62           C  
ATOM   4548  HZ2 TRP A 315       9.865  15.847  -8.283  1.00 96.62           H  
ATOM   4549  CZ3 TRP A 315      11.752  13.558  -6.584  1.00 96.62           C  
ATOM   4550  HZ3 TRP A 315      12.554  12.853  -6.747  1.00 96.62           H  
ATOM   4551  N   VAL A 316      10.086  11.425  -1.092  1.00 97.06           N  
ATOM   4552  H   VAL A 316      10.306  11.075  -2.013  1.00 97.06           H  
ATOM   4553  CA  VAL A 316      10.634  10.693   0.055  1.00 97.06           C  
ATOM   4554  HA  VAL A 316      10.554  11.319   0.943  1.00 97.06           H  
ATOM   4555  C   VAL A 316      12.116  10.402  -0.159  1.00 97.06           C  
ATOM   4556  CB  VAL A 316       9.840   9.401   0.334  1.00 97.06           C  
ATOM   4557  HB  VAL A 316      10.236   8.948   1.243  1.00 97.06           H  
ATOM   4558  O   VAL A 316      12.582  10.310  -1.294  1.00 97.06           O  
ATOM   4559  CG1 VAL A 316       8.349   9.683   0.568  1.00 97.06           C  
ATOM   4560 HG11 VAL A 316       7.872  10.036  -0.346  1.00 97.06           H  
ATOM   4561 HG12 VAL A 316       7.839   8.775   0.890  1.00 97.06           H  
ATOM   4562 HG13 VAL A 316       8.231  10.441   1.342  1.00 97.06           H  
ATOM   4563  CG2 VAL A 316       9.957   8.378  -0.796  1.00 97.06           C  
ATOM   4564 HG21 VAL A 316       9.682   8.833  -1.747  1.00 97.06           H  
ATOM   4565 HG22 VAL A 316      10.975   7.991  -0.855  1.00 97.06           H  
ATOM   4566 HG23 VAL A 316       9.270   7.559  -0.584  1.00 97.06           H  
ATOM   4567  N   ASP A 317      12.871  10.244   0.926  1.00 97.50           N  
ATOM   4568  H   ASP A 317      12.435  10.296   1.836  1.00 97.50           H  
ATOM   4569  CA  ASP A 317      14.254   9.766   0.857  1.00 97.50           C  
ATOM   4570  HA  ASP A 317      14.756  10.245   0.017  1.00 97.50           H  
ATOM   4571  C   ASP A 317      14.238   8.246   0.571  1.00 97.50           C  
ATOM   4572  CB  ASP A 317      15.014  10.154   2.154  1.00 97.50           C  
ATOM   4573  HB2 ASP A 317      15.782   9.402   2.334  1.00 97.50           H  
ATOM   4574  HB3 ASP A 317      14.330  10.111   3.001  1.00 97.50           H  
ATOM   4575  O   ASP A 317      13.735   7.454   1.367  1.00 97.50           O  
ATOM   4576  CG  ASP A 317      15.715  11.539   2.136  1.00 97.50           C  
ATOM   4577  OD1 ASP A 317      15.847  12.158   1.058  1.00 97.50           O  
ATOM   4578  OD2 ASP A 317      16.263  11.985   3.181  1.00 97.50           O  
ATOM   4579  N   GLY A 318      14.769   7.838  -0.586  1.00 96.81           N  
ATOM   4580  H   GLY A 318      15.140   8.537  -1.213  1.00 96.81           H  
ATOM   4581  CA  GLY A 318      14.815   6.449  -1.050  1.00 96.81           C  
ATOM   4582  HA2 GLY A 318      14.361   6.389  -2.039  1.00 96.81           H  
ATOM   4583  HA3 GLY A 318      14.236   5.812  -0.381  1.00 96.81           H  
ATOM   4584  C   GLY A 318      16.239   5.901  -1.148  1.00 96.81           C  
ATOM   4585  O   GLY A 318      17.197   6.631  -1.415  1.00 96.81           O  
ATOM   4586  N   GLU A 319      16.391   4.591  -0.962  1.00 97.75           N  
ATOM   4587  H   GLU A 319      15.568   4.030  -0.792  1.00 97.75           H  
ATOM   4588  CA  GLU A 319      17.668   3.898  -1.150  1.00 97.75           C  
ATOM   4589  HA  GLU A 319      18.469   4.516  -0.744  1.00 97.75           H  
ATOM   4590  C   GLU A 319      17.931   3.677  -2.644  1.00 97.75           C  
ATOM   4591  CB  GLU A 319      17.660   2.577  -0.367  1.00 97.75           C  
ATOM   4592  HB2 GLU A 319      16.900   1.922  -0.791  1.00 97.75           H  
ATOM   4593  HB3 GLU A 319      17.393   2.790   0.668  1.00 97.75           H  
ATOM   4594  O   GLU A 319      17.195   2.954  -3.323  1.00 97.75           O  
ATOM   4595  CG  GLU A 319      19.023   1.864  -0.385  1.00 97.75           C  
ATOM   4596  HG2 GLU A 319      19.755   2.495   0.120  1.00 97.75           H  
ATOM   4597  HG3 GLU A 319      19.345   1.739  -1.419  1.00 97.75           H  
ATOM   4598  CD  GLU A 319      18.980   0.482   0.291  1.00 97.75           C  
ATOM   4599  OE1 GLU A 319      19.947  -0.282   0.081  1.00 97.75           O  
ATOM   4600  OE2 GLU A 319      17.964   0.159   0.959  1.00 97.75           O  
ATOM   4601  N   ARG A 320      18.997   4.291  -3.164  1.00 97.19           N  
ATOM   4602  H   ARG A 320      19.568   4.842  -2.539  1.00 97.19           H  
ATOM   4603  CA  ARG A 320      19.439   4.116  -4.546  1.00 97.19           C  
ATOM   4604  HA  ARG A 320      18.585   4.271  -5.205  1.00 97.19           H  
ATOM   4605  C   ARG A 320      19.938   2.695  -4.752  1.00 97.19           C  
ATOM   4606  CB  ARG A 320      20.541   5.120  -4.911  1.00 97.19           C  
ATOM   4607  HB2 ARG A 320      21.343   5.075  -4.174  1.00 97.19           H  
ATOM   4608  HB3 ARG A 320      20.947   4.841  -5.883  1.00 97.19           H  
ATOM   4609  O   ARG A 320      20.910   2.272  -4.133  1.00 97.19           O  
ATOM   4610  CG  ARG A 320      19.993   6.547  -5.005  1.00 97.19           C  
ATOM   4611  HG2 ARG A 320      19.697   6.903  -4.019  1.00 97.19           H  
ATOM   4612  HG3 ARG A 320      19.116   6.539  -5.652  1.00 97.19           H  
ATOM   4613  CD  ARG A 320      21.019   7.499  -5.626  1.00 97.19           C  
ATOM   4614  HD2 ARG A 320      21.409   7.043  -6.536  1.00 97.19           H  
ATOM   4615  HD3 ARG A 320      20.514   8.420  -5.920  1.00 97.19           H  
ATOM   4616  NE  ARG A 320      22.119   7.833  -4.714  1.00 97.19           N  
ATOM   4617  HE  ARG A 320      21.882   8.465  -3.963  1.00 97.19           H  
ATOM   4618  NH1 ARG A 320      23.735   6.492  -5.665  1.00 97.19           N  
ATOM   4619 HH11 ARG A 320      24.604   5.997  -5.528  1.00 97.19           H  
ATOM   4620 HH12 ARG A 320      23.063   6.137  -6.331  1.00 97.19           H  
ATOM   4621  NH2 ARG A 320      24.219   7.780  -3.908  1.00 97.19           N  
ATOM   4622 HH21 ARG A 320      23.916   8.445  -3.211  1.00 97.19           H  
ATOM   4623 HH22 ARG A 320      24.906   7.086  -3.649  1.00 97.19           H  
ATOM   4624  CZ  ARG A 320      23.348   7.370  -4.780  1.00 97.19           C  
ATOM   4625  N   GLY A 321      19.344   2.010  -5.718  1.00 93.06           N  
ATOM   4626  H   GLY A 321      18.570   2.444  -6.202  1.00 93.06           H  
ATOM   4627  CA  GLY A 321      19.799   0.717  -6.210  1.00 93.06           C  
ATOM   4628  HA2 GLY A 321      20.123   0.102  -5.370  1.00 93.06           H  
ATOM   4629  HA3 GLY A 321      18.955   0.230  -6.699  1.00 93.06           H  
ATOM   4630  C   GLY A 321      20.945   0.804  -7.222  1.00 93.06           C  
ATOM   4631  O   GLY A 321      21.224  -0.191  -7.878  1.00 93.06           O  
ATOM   4632  N   TRP A 322      21.577   1.968  -7.403  1.00 92.62           N  
ATOM   4633  H   TRP A 322      21.302   2.748  -6.824  1.00 92.62           H  
ATOM   4634  CA  TRP A 322      22.560   2.228  -8.463  1.00 92.62           C  
ATOM   4635  HA  TRP A 322      22.939   1.277  -8.838  1.00 92.62           H  
ATOM   4636  C   TRP A 322      23.763   3.046  -8.002  1.00 92.62           C  
ATOM   4637  CB  TRP A 322      21.870   2.945  -9.621  1.00 92.62           C  
ATOM   4638  HB2 TRP A 322      22.566   3.081 -10.449  1.00 92.62           H  
ATOM   4639  HB3 TRP A 322      21.094   2.258  -9.959  1.00 92.62           H  
ATOM   4640  O   TRP A 322      23.771   3.669  -6.933  1.00 92.62           O  
ATOM   4641  CG  TRP A 322      21.248   4.267  -9.280  1.00 92.62           C  
ATOM   4642  CD1 TRP A 322      19.962   4.423  -8.927  1.00 92.62           C  
ATOM   4643  HD1 TRP A 322      19.259   3.603  -8.926  1.00 92.62           H  
ATOM   4644  CD2 TRP A 322      21.804   5.615  -9.301  1.00 92.62           C  
ATOM   4645  CE2 TRP A 322      20.774   6.535  -8.931  1.00 92.62           C  
ATOM   4646  CE3 TRP A 322      23.064   6.158  -9.632  1.00 92.62           C  
ATOM   4647  HE3 TRP A 322      23.851   5.496  -9.963  1.00 92.62           H  
ATOM   4648  NE1 TRP A 322      19.679   5.746  -8.665  1.00 92.62           N  
ATOM   4649  HE1 TRP A 322      18.749   6.077  -8.453  1.00 92.62           H  
ATOM   4650  CH2 TRP A 322      22.257   8.423  -9.193  1.00 92.62           C  
ATOM   4651  HH2 TRP A 322      22.426   9.489  -9.174  1.00 92.62           H  
ATOM   4652  CZ2 TRP A 322      20.982   7.918  -8.890  1.00 92.62           C  
ATOM   4653  HZ2 TRP A 322      20.166   8.581  -8.645  1.00 92.62           H  
ATOM   4654  CZ3 TRP A 322      23.291   7.546  -9.568  1.00 92.62           C  
ATOM   4655  HZ3 TRP A 322      24.256   7.947  -9.841  1.00 92.62           H  
ATOM   4656  N   GLY A 323      24.798   3.073  -8.846  1.00 93.44           N  
ATOM   4657  H   GLY A 323      24.736   2.519  -9.689  1.00 93.44           H  
ATOM   4658  CA  GLY A 323      26.073   3.708  -8.527  1.00 93.44           C  
ATOM   4659  HA2 GLY A 323      25.917   4.777  -8.385  1.00 93.44           H  
ATOM   4660  HA3 GLY A 323      26.774   3.559  -9.348  1.00 93.44           H  
ATOM   4661  C   GLY A 323      26.670   3.097  -7.259  1.00 93.44           C  
ATOM   4662  O   GLY A 323      26.657   1.885  -7.081  1.00 93.44           O  
ATOM   4663  N   LYS A 324      27.151   3.937  -6.339  1.00 94.38           N  
ATOM   4664  H   LYS A 324      27.128   4.926  -6.541  1.00 94.38           H  
ATOM   4665  CA  LYS A 324      27.665   3.489  -5.030  1.00 94.38           C  
ATOM   4666  HA  LYS A 324      28.163   2.529  -5.170  1.00 94.38           H  
ATOM   4667  C   LYS A 324      26.563   3.191  -3.994  1.00 94.38           C  
ATOM   4668  CB  LYS A 324      28.711   4.490  -4.503  1.00 94.38           C  
ATOM   4669  HB2 LYS A 324      29.054   4.158  -3.524  1.00 94.38           H  
ATOM   4670  HB3 LYS A 324      28.248   5.470  -4.389  1.00 94.38           H  
ATOM   4671  O   LYS A 324      26.865   3.126  -2.807  1.00 94.38           O  
ATOM   4672  CG  LYS A 324      29.937   4.596  -5.424  1.00 94.38           C  
ATOM   4673  HG2 LYS A 324      30.365   3.603  -5.561  1.00 94.38           H  
ATOM   4674  HG3 LYS A 324      29.636   4.987  -6.396  1.00 94.38           H  
ATOM   4675  CD  LYS A 324      31.000   5.523  -4.821  1.00 94.38           C  
ATOM   4676  HD2 LYS A 324      30.581   6.523  -4.703  1.00 94.38           H  
ATOM   4677  HD3 LYS A 324      31.293   5.140  -3.844  1.00 94.38           H  
ATOM   4678  CE  LYS A 324      32.224   5.573  -5.744  1.00 94.38           C  
ATOM   4679  HE2 LYS A 324      31.913   5.948  -6.719  1.00 94.38           H  
ATOM   4680  HE3 LYS A 324      32.588   4.556  -5.885  1.00 94.38           H  
ATOM   4681  NZ  LYS A 324      33.306   6.424  -5.188  1.00 94.38           N  
ATOM   4682  HZ1 LYS A 324      33.609   6.070  -4.292  1.00 94.38           H  
ATOM   4683  HZ2 LYS A 324      34.104   6.424  -5.807  1.00 94.38           H  
ATOM   4684  HZ3 LYS A 324      32.993   7.378  -5.074  1.00 94.38           H  
ATOM   4685  N   GLY A 325      25.296   3.092  -4.412  1.00 94.94           N  
ATOM   4686  H   GLY A 325      25.103   3.066  -5.403  1.00 94.94           H  
ATOM   4687  CA  GLY A 325      24.150   3.081  -3.499  1.00 94.94           C  
ATOM   4688  HA2 GLY A 325      23.230   2.986  -4.077  1.00 94.94           H  
ATOM   4689  HA3 GLY A 325      24.224   2.225  -2.828  1.00 94.94           H  
ATOM   4690  C   GLY A 325      24.074   4.363  -2.668  1.00 94.94           C  
ATOM   4691  O   GLY A 325      24.692   5.366  -3.030  1.00 94.94           O  
ATOM   4692  N   GLY A 326      23.346   4.347  -1.555  1.00 96.44           N  
ATOM   4693  H   GLY A 326      22.821   3.508  -1.353  1.00 96.44           H  
ATOM   4694  CA  GLY A 326      23.119   5.504  -0.679  1.00 96.44           C  
ATOM   4695  HA2 GLY A 326      23.818   6.307  -0.912  1.00 96.44           H  
ATOM   4696  HA3 GLY A 326      23.283   5.201   0.355  1.00 96.44           H  
ATOM   4697  C   GLY A 326      21.693   6.038  -0.793  1.00 96.44           C  
ATOM   4698  O   GLY A 326      20.853   5.421  -1.433  1.00 96.44           O  
ATOM   4699  N   VAL A 327      21.412   7.185  -0.176  1.00 97.56           N  
ATOM   4700  H   VAL A 327      22.140   7.664   0.335  1.00 97.56           H  
ATOM   4701  CA  VAL A 327      20.051   7.741  -0.099  1.00 97.56           C  
ATOM   4702  HA  VAL A 327      19.343   7.007  -0.485  1.00 97.56           H  
ATOM   4703  C   VAL A 327      19.931   8.989  -0.969  1.00 97.56           C  
ATOM   4704  CB  VAL A 327      19.651   8.003   1.365  1.00 97.56           C  
ATOM   4705  HB  VAL A 327      20.357   8.707   1.805  1.00 97.56           H  
ATOM   4706  O   VAL A 327      20.827   9.837  -0.961  1.00 97.56           O  
ATOM   4707  CG1 VAL A 327      18.243   8.587   1.493  1.00 97.56           C  
ATOM   4708 HG11 VAL A 327      18.181   9.566   1.018  1.00 97.56           H  
ATOM   4709 HG12 VAL A 327      17.513   7.920   1.033  1.00 97.56           H  
ATOM   4710 HG13 VAL A 327      17.991   8.708   2.546  1.00 97.56           H  
ATOM   4711  CG2 VAL A 327      19.690   6.700   2.177  1.00 97.56           C  
ATOM   4712 HG21 VAL A 327      20.700   6.291   2.210  1.00 97.56           H  
ATOM   4713 HG22 VAL A 327      19.019   5.965   1.733  1.00 97.56           H  
ATOM   4714 HG23 VAL A 327      19.367   6.892   3.201  1.00 97.56           H  
ATOM   4715  N   SER A 328      18.841   9.107  -1.724  1.00 96.75           N  
ATOM   4716  H   SER A 328      18.150   8.371  -1.701  1.00 96.75           H  
ATOM   4717  CA  SER A 328      18.464  10.342  -2.417  1.00 96.75           C  
ATOM   4718  HA  SER A 328      18.852  11.178  -1.835  1.00 96.75           H  
ATOM   4719  C   SER A 328      16.944  10.493  -2.497  1.00 96.75           C  
ATOM   4720  CB  SER A 328      19.080  10.418  -3.820  1.00 96.75           C  
ATOM   4721  HB2 SER A 328      18.836  11.376  -4.278  1.00 96.75           H  
ATOM   4722  HB3 SER A 328      20.164  10.354  -3.730  1.00 96.75           H  
ATOM   4723  O   SER A 328      16.239   9.491  -2.384  1.00 96.75           O  
ATOM   4724  OG  SER A 328      18.636   9.386  -4.665  1.00 96.75           O  
ATOM   4725  HG  SER A 328      17.697   9.496  -4.833  1.00 96.75           H  
ATOM   4726  N   PRO A 329      16.432  11.712  -2.730  1.00 97.00           N  
ATOM   4727  CA  PRO A 329      15.007  11.916  -2.946  1.00 97.00           C  
ATOM   4728  HA  PRO A 329      14.479  11.612  -2.041  1.00 97.00           H  
ATOM   4729  C   PRO A 329      14.493  11.118  -4.151  1.00 97.00           C  
ATOM   4730  CB  PRO A 329      14.823  13.423  -3.143  1.00 97.00           C  
ATOM   4731  HB2 PRO A 329      14.863  13.674  -4.203  1.00 97.00           H  
ATOM   4732  HB3 PRO A 329      13.888  13.773  -2.706  1.00 97.00           H  
ATOM   4733  O   PRO A 329      15.165  11.055  -5.180  1.00 97.00           O  
ATOM   4734  CG  PRO A 329      16.038  14.021  -2.437  1.00 97.00           C  
ATOM   4735  HG2 PRO A 329      15.847  14.074  -1.365  1.00 97.00           H  
ATOM   4736  HG3 PRO A 329      16.297  15.002  -2.834  1.00 97.00           H  
ATOM   4737  CD  PRO A 329      17.127  12.989  -2.712  1.00 97.00           C  
ATOM   4738  HD2 PRO A 329      17.879  13.037  -1.924  1.00 97.00           H  
ATOM   4739  HD3 PRO A 329      17.572  13.177  -3.688  1.00 97.00           H  
ATOM   4740  N   MET A 330      13.295  10.554  -4.022  1.00 96.50           N  
ATOM   4741  H   MET A 330      12.857  10.587  -3.112  1.00 96.50           H  
ATOM   4742  CA  MET A 330      12.513   9.941  -5.095  1.00 96.50           C  
ATOM   4743  HA  MET A 330      12.865  10.326  -6.053  1.00 96.50           H  
ATOM   4744  C   MET A 330      11.038  10.319  -4.944  1.00 96.50           C  
ATOM   4745  CB  MET A 330      12.692   8.412  -5.108  1.00 96.50           C  
ATOM   4746  HB2 MET A 330      13.749   8.178  -5.232  1.00 96.50           H  
ATOM   4747  HB3 MET A 330      12.160   8.016  -5.973  1.00 96.50           H  
ATOM   4748  O   MET A 330      10.574  10.588  -3.833  1.00 96.50           O  
ATOM   4749  CG  MET A 330      12.178   7.714  -3.839  1.00 96.50           C  
ATOM   4750  HG2 MET A 330      12.838   7.976  -3.013  1.00 96.50           H  
ATOM   4751  HG3 MET A 330      11.181   8.081  -3.595  1.00 96.50           H  
ATOM   4752  SD  MET A 330      12.077   5.905  -3.946  1.00 96.50           S  
ATOM   4753  CE  MET A 330      10.654   5.734  -5.060  1.00 96.50           C  
ATOM   4754  HE1 MET A 330      10.918   6.077  -6.061  1.00 96.50           H  
ATOM   4755  HE2 MET A 330       9.821   6.327  -4.684  1.00 96.50           H  
ATOM   4756  HE3 MET A 330      10.356   4.686  -5.105  1.00 96.50           H  
ATOM   4757  N   ARG A 331      10.287  10.319  -6.047  1.00 97.25           N  
ATOM   4758  H   ARG A 331      10.714  10.070  -6.928  1.00 97.25           H  
ATOM   4759  CA  ARG A 331       8.828  10.446  -6.007  1.00 97.25           C  
ATOM   4760  HA  ARG A 331       8.552  11.066  -5.154  1.00 97.25           H  
ATOM   4761  C   ARG A 331       8.226   9.061  -5.792  1.00 97.25           C  
ATOM   4762  CB  ARG A 331       8.338  11.110  -7.303  1.00 97.25           C  
ATOM   4763  HB2 ARG A 331       8.476  10.419  -8.135  1.00 97.25           H  
ATOM   4764  HB3 ARG A 331       8.938  11.998  -7.505  1.00 97.25           H  
ATOM   4765  O   ARG A 331       8.441   8.174  -6.614  1.00 97.25           O  
ATOM   4766  CG  ARG A 331       6.861  11.520  -7.244  1.00 97.25           C  
ATOM   4767  HG2 ARG A 331       6.247  10.673  -6.941  1.00 97.25           H  
ATOM   4768  HG3 ARG A 331       6.549  11.833  -8.240  1.00 97.25           H  
ATOM   4769  CD  ARG A 331       6.650  12.684  -6.272  1.00 97.25           C  
ATOM   4770  HD2 ARG A 331       6.892  12.362  -5.259  1.00 97.25           H  
ATOM   4771  HD3 ARG A 331       7.308  13.506  -6.553  1.00 97.25           H  
ATOM   4772  NE  ARG A 331       5.261  13.133  -6.311  1.00 97.25           N  
ATOM   4773  HE  ARG A 331       4.573  12.500  -6.695  1.00 97.25           H  
ATOM   4774  NH1 ARG A 331       5.389  14.941  -4.908  1.00 97.25           N  
ATOM   4775 HH11 ARG A 331       6.356  14.709  -4.734  1.00 97.25           H  
ATOM   4776 HH12 ARG A 331       4.903  15.687  -4.431  1.00 97.25           H  
ATOM   4777  NH2 ARG A 331       3.484  14.449  -5.992  1.00 97.25           N  
ATOM   4778 HH21 ARG A 331       3.003  13.746  -6.536  1.00 97.25           H  
ATOM   4779 HH22 ARG A 331       2.948  15.131  -5.475  1.00 97.25           H  
ATOM   4780  CZ  ARG A 331       4.720  14.171  -5.724  1.00 97.25           C  
ATOM   4781  N   PHE A 332       7.527   8.847  -4.680  1.00 98.44           N  
ATOM   4782  H   PHE A 332       7.334   9.618  -4.057  1.00 98.44           H  
ATOM   4783  CA  PHE A 332       6.964   7.539  -4.361  1.00 98.44           C  
ATOM   4784  HA  PHE A 332       7.506   6.793  -4.941  1.00 98.44           H  
ATOM   4785  C   PHE A 332       5.497   7.444  -4.777  1.00 98.44           C  
ATOM   4786  CB  PHE A 332       7.188   7.194  -2.885  1.00 98.44           C  
ATOM   4787  HB2 PHE A 332       6.742   7.973  -2.266  1.00 98.44           H  
ATOM   4788  HB3 PHE A 332       8.262   7.176  -2.699  1.00 98.44           H  
ATOM   4789  O   PHE A 332       4.662   8.226  -4.334  1.00 98.44           O  
ATOM   4790  CG  PHE A 332       6.622   5.844  -2.487  1.00 98.44           C  
ATOM   4791  CD1 PHE A 332       5.871   5.703  -1.306  1.00 98.44           C  
ATOM   4792  HD1 PHE A 332       5.723   6.549  -0.650  1.00 98.44           H  
ATOM   4793  CD2 PHE A 332       6.812   4.727  -3.323  1.00 98.44           C  
ATOM   4794  HD2 PHE A 332       7.404   4.801  -4.224  1.00 98.44           H  
ATOM   4795  CE1 PHE A 332       5.291   4.465  -0.982  1.00 98.44           C  
ATOM   4796  HE1 PHE A 332       4.696   4.369  -0.085  1.00 98.44           H  
ATOM   4797  CE2 PHE A 332       6.206   3.505  -3.015  1.00 98.44           C  
ATOM   4798  HE2 PHE A 332       6.318   2.683  -3.706  1.00 98.44           H  
ATOM   4799  CZ  PHE A 332       5.451   3.365  -1.840  1.00 98.44           C  
ATOM   4800  HZ  PHE A 332       4.980   2.422  -1.603  1.00 98.44           H  
ATOM   4801  N   GLN A 333       5.192   6.471  -5.637  1.00 98.50           N  
ATOM   4802  H   GLN A 333       5.931   5.875  -5.982  1.00 98.50           H  
ATOM   4803  CA  GLN A 333       3.866   6.285  -6.219  1.00 98.50           C  
ATOM   4804  HA  GLN A 333       3.131   6.824  -5.621  1.00 98.50           H  
ATOM   4805  C   GLN A 333       3.460   4.807  -6.237  1.00 98.50           C  
ATOM   4806  CB  GLN A 333       3.845   6.864  -7.643  1.00 98.50           C  
ATOM   4807  HB2 GLN A 333       2.878   6.651  -8.099  1.00 98.50           H  
ATOM   4808  HB3 GLN A 333       4.617   6.369  -8.232  1.00 98.50           H  
ATOM   4809  O   GLN A 333       4.304   3.909  -6.339  1.00 98.50           O  
ATOM   4810  CG  GLN A 333       4.071   8.387  -7.673  1.00 98.50           C  
ATOM   4811  HG2 GLN A 333       5.006   8.643  -7.175  1.00 98.50           H  
ATOM   4812  HG3 GLN A 333       3.254   8.876  -7.143  1.00 98.50           H  
ATOM   4813  CD  GLN A 333       4.150   8.945  -9.086  1.00 98.50           C  
ATOM   4814  NE2 GLN A 333       3.886  10.220  -9.276  1.00 98.50           N  
ATOM   4815 HE21 GLN A 333       3.916  10.535 -10.235  1.00 98.50           H  
ATOM   4816 HE22 GLN A 333       3.529  10.803  -8.532  1.00 98.50           H  
ATOM   4817  OE1 GLN A 333       4.455   8.249 -10.038  1.00 98.50           O  
ATOM   4818  N   MET A 334       2.151   4.561  -6.201  1.00 98.81           N  
ATOM   4819  H   MET A 334       1.536   5.356  -6.107  1.00 98.81           H  
ATOM   4820  CA  MET A 334       1.537   3.274  -6.530  1.00 98.81           C  
ATOM   4821  HA  MET A 334       2.322   2.572  -6.813  1.00 98.81           H  
ATOM   4822  C   MET A 334       0.604   3.456  -7.728  1.00 98.81           C  
ATOM   4823  CB  MET A 334       0.806   2.702  -5.308  1.00 98.81           C  
ATOM   4824  HB2 MET A 334       0.075   3.431  -4.959  1.00 98.81           H  
ATOM   4825  HB3 MET A 334       1.527   2.532  -4.508  1.00 98.81           H  
ATOM   4826  O   MET A 334      -0.244   4.345  -7.727  1.00 98.81           O  
ATOM   4827  CG  MET A 334       0.080   1.385  -5.612  1.00 98.81           C  
ATOM   4828  HG2 MET A 334      -0.646   1.546  -6.409  1.00 98.81           H  
ATOM   4829  HG3 MET A 334       0.811   0.658  -5.964  1.00 98.81           H  
ATOM   4830  SD  MET A 334      -0.799   0.667  -4.198  1.00 98.81           S  
ATOM   4831  CE  MET A 334      -2.146   1.871  -3.999  1.00 98.81           C  
ATOM   4832  HE1 MET A 334      -1.744   2.852  -3.747  1.00 98.81           H  
ATOM   4833  HE2 MET A 334      -2.721   1.942  -4.923  1.00 98.81           H  
ATOM   4834  HE3 MET A 334      -2.805   1.547  -3.193  1.00 98.81           H  
ATOM   4835  N   HIS A 335       0.733   2.622  -8.758  1.00 98.69           N  
ATOM   4836  H   HIS A 335       1.423   1.886  -8.717  1.00 98.69           H  
ATOM   4837  CA  HIS A 335      -0.017   2.808 -10.003  1.00 98.69           C  
ATOM   4838  HA  HIS A 335      -1.000   3.214  -9.769  1.00 98.69           H  
ATOM   4839  C   HIS A 335      -0.240   1.507 -10.775  1.00 98.69           C  
ATOM   4840  CB  HIS A 335       0.707   3.833 -10.884  1.00 98.69           C  
ATOM   4841  HB2 HIS A 335       0.120   4.013 -11.785  1.00 98.69           H  
ATOM   4842  HB3 HIS A 335       0.773   4.778 -10.346  1.00 98.69           H  
ATOM   4843  O   HIS A 335       0.426   0.493 -10.549  1.00 98.69           O  
ATOM   4844  CG  HIS A 335       2.096   3.412 -11.287  1.00 98.69           C  
ATOM   4845  CD2 HIS A 335       3.256   3.717 -10.628  1.00 98.69           C  
ATOM   4846  HD2 HIS A 335       3.336   4.289  -9.716  1.00 98.69           H  
ATOM   4847  ND1 HIS A 335       2.447   2.716 -12.423  1.00 98.69           N  
ATOM   4848  HD1 HIS A 335       1.827   2.318 -13.114  1.00 98.69           H  
ATOM   4849  CE1 HIS A 335       3.786   2.637 -12.465  1.00 98.69           C  
ATOM   4850  HE1 HIS A 335       4.357   2.195 -13.268  1.00 98.69           H  
ATOM   4851  NE2 HIS A 335       4.319   3.190 -11.364  1.00 98.69           N  
ATOM   4852  N   ALA A 336      -1.197   1.541 -11.705  1.00 98.25           N  
ATOM   4853  H   ALA A 336      -1.671   2.415 -11.882  1.00 98.25           H  
ATOM   4854  CA  ALA A 336      -1.437   0.438 -12.625  1.00 98.25           C  
ATOM   4855  HA  ALA A 336      -1.619  -0.461 -12.037  1.00 98.25           H  
ATOM   4856  C   ALA A 336      -0.223   0.174 -13.531  1.00 98.25           C  
ATOM   4857  CB  ALA A 336      -2.694   0.721 -13.453  1.00 98.25           C  
ATOM   4858  HB1 ALA A 336      -3.548   0.894 -12.798  1.00 98.25           H  
ATOM   4859  HB2 ALA A 336      -2.911  -0.128 -14.101  1.00 98.25           H  
ATOM   4860  HB3 ALA A 336      -2.529   1.604 -14.071  1.00 98.25           H  
ATOM   4861  O   ALA A 336       0.594   1.054 -13.803  1.00 98.25           O  
ATOM   4862  N   THR A 337      -0.141  -1.061 -14.009  1.00 97.25           N  
ATOM   4863  H   THR A 337      -0.871  -1.710 -13.752  1.00 97.25           H  
ATOM   4864  CA  THR A 337       0.917  -1.561 -14.893  1.00 97.25           C  
ATOM   4865  HA  THR A 337       1.772  -0.886 -14.865  1.00 97.25           H  
ATOM   4866  C   THR A 337       0.396  -1.642 -16.328  1.00 97.25           C  
ATOM   4867  CB  THR A 337       1.356  -2.945 -14.398  1.00 97.25           C  
ATOM   4868  HB  THR A 337       0.556  -3.663 -14.579  1.00 97.25           H  
ATOM   4869  O   THR A 337      -0.806  -1.814 -16.518  1.00 97.25           O  
ATOM   4870  CG2 THR A 337       2.626  -3.447 -15.066  1.00 97.25           C  
ATOM   4871 HG21 THR A 337       3.389  -2.668 -15.070  1.00 97.25           H  
ATOM   4872 HG22 THR A 337       2.371  -3.735 -16.086  1.00 97.25           H  
ATOM   4873 HG23 THR A 337       3.003  -4.323 -14.538  1.00 97.25           H  
ATOM   4874  OG1 THR A 337       1.605  -2.914 -13.017  1.00 97.25           O  
ATOM   4875  HG1 THR A 337       0.771  -2.715 -12.585  1.00 97.25           H  
ATOM   4876  N   ASP A 338       1.263  -1.559 -17.345  1.00 96.62           N  
ATOM   4877  H   ASP A 338       2.226  -1.315 -17.164  1.00 96.62           H  
ATOM   4878  CA  ASP A 338       0.861  -1.858 -18.728  1.00 96.62           C  
ATOM   4879  HA  ASP A 338       0.115  -1.122 -19.026  1.00 96.62           H  
ATOM   4880  C   ASP A 338       0.264  -3.282 -18.808  1.00 96.62           C  
ATOM   4881  CB  ASP A 338       2.043  -1.707 -19.701  1.00 96.62           C  
ATOM   4882  HB2 ASP A 338       2.513  -0.736 -19.544  1.00 96.62           H  
ATOM   4883  HB3 ASP A 338       2.791  -2.474 -19.499  1.00 96.62           H  
ATOM   4884  O   ASP A 338       1.009  -4.258 -18.629  1.00 96.62           O  
ATOM   4885  CG  ASP A 338       1.596  -1.817 -21.165  1.00 96.62           C  
ATOM   4886  OD1 ASP A 338       0.810  -2.734 -21.490  1.00 96.62           O  
ATOM   4887  OD2 ASP A 338       2.031  -0.981 -21.980  1.00 96.62           O  
ATOM   4888  N   PRO A 339      -1.048  -3.430 -19.079  1.00 94.44           N  
ATOM   4889  CA  PRO A 339      -1.712  -4.731 -19.050  1.00 94.44           C  
ATOM   4890  HA  PRO A 339      -1.509  -5.240 -18.108  1.00 94.44           H  
ATOM   4891  C   PRO A 339      -1.269  -5.644 -20.200  1.00 94.44           C  
ATOM   4892  CB  PRO A 339      -3.208  -4.412 -19.114  1.00 94.44           C  
ATOM   4893  HB2 PRO A 339      -3.583  -4.251 -18.104  1.00 94.44           H  
ATOM   4894  HB3 PRO A 339      -3.778  -5.200 -19.608  1.00 94.44           H  
ATOM   4895  O   PRO A 339      -1.294  -6.869 -20.074  1.00 94.44           O  
ATOM   4896  CG  PRO A 339      -3.262  -3.099 -19.893  1.00 94.44           C  
ATOM   4897  HG2 PRO A 339      -3.198  -3.301 -20.962  1.00 94.44           H  
ATOM   4898  HG3 PRO A 339      -4.162  -2.528 -19.663  1.00 94.44           H  
ATOM   4899  CD  PRO A 339      -2.000  -2.379 -19.428  1.00 94.44           C  
ATOM   4900  HD2 PRO A 339      -1.617  -1.749 -20.231  1.00 94.44           H  
ATOM   4901  HD3 PRO A 339      -2.228  -1.777 -18.549  1.00 94.44           H  
ATOM   4902  N   ASP A 340      -0.822  -5.062 -21.314  1.00 93.88           N  
ATOM   4903  H   ASP A 340      -0.685  -4.061 -21.318  1.00 93.88           H  
ATOM   4904  CA  ASP A 340      -0.460  -5.797 -22.520  1.00 93.88           C  
ATOM   4905  HA  ASP A 340      -1.125  -6.653 -22.629  1.00 93.88           H  
ATOM   4906  C   ASP A 340       0.979  -6.314 -22.452  1.00 93.88           C  
ATOM   4907  CB  ASP A 340      -0.634  -4.893 -23.751  1.00 93.88           C  
ATOM   4908  HB2 ASP A 340       0.028  -4.032 -23.663  1.00 93.88           H  
ATOM   4909  HB3 ASP A 340      -0.331  -5.452 -24.637  1.00 93.88           H  
ATOM   4910  O   ASP A 340       1.298  -7.346 -23.052  1.00 93.88           O  
ATOM   4911  CG  ASP A 340      -2.068  -4.404 -23.964  1.00 93.88           C  
ATOM   4912  OD1 ASP A 340      -2.997  -5.203 -23.722  1.00 93.88           O  
ATOM   4913  OD2 ASP A 340      -2.211  -3.246 -24.433  1.00 93.88           O  
ATOM   4914  N   ARG A 341       1.856  -5.594 -21.742  1.00 94.50           N  
ATOM   4915  H   ARG A 341       1.497  -4.735 -21.350  1.00 94.50           H  
ATOM   4916  CA  ARG A 341       3.312  -5.791 -21.808  1.00 94.50           C  
ATOM   4917  HA  ARG A 341       3.545  -6.615 -22.482  1.00 94.50           H  
ATOM   4918  C   ARG A 341       3.962  -6.181 -20.489  1.00 94.50           C  
ATOM   4919  CB  ARG A 341       3.954  -4.507 -22.358  1.00 94.50           C  
ATOM   4920  HB2 ARG A 341       5.033  -4.649 -22.409  1.00 94.50           H  
ATOM   4921  HB3 ARG A 341       3.753  -3.693 -21.662  1.00 94.50           H  
ATOM   4922  O   ARG A 341       4.905  -6.967 -20.514  1.00 94.50           O  
ATOM   4923  CG  ARG A 341       3.446  -4.079 -23.745  1.00 94.50           C  
ATOM   4924  HG2 ARG A 341       2.367  -3.923 -23.724  1.00 94.50           H  
ATOM   4925  HG3 ARG A 341       3.909  -3.130 -24.015  1.00 94.50           H  
ATOM   4926  CD  ARG A 341       3.804  -5.125 -24.799  1.00 94.50           C  
ATOM   4927  HD2 ARG A 341       3.327  -6.072 -24.547  1.00 94.50           H  
ATOM   4928  HD3 ARG A 341       4.887  -5.249 -24.789  1.00 94.50           H  
ATOM   4929  NE  ARG A 341       3.380  -4.713 -26.144  1.00 94.50           N  
ATOM   4930  HE  ARG A 341       2.916  -3.819 -26.213  1.00 94.50           H  
ATOM   4931  NH1 ARG A 341       4.256  -6.531 -27.222  1.00 94.50           N  
ATOM   4932 HH11 ARG A 341       4.684  -6.794 -26.346  1.00 94.50           H  
ATOM   4933 HH12 ARG A 341       4.484  -7.024 -28.074  1.00 94.50           H  
ATOM   4934  NH2 ARG A 341       3.175  -4.955 -28.396  1.00 94.50           N  
ATOM   4935 HH21 ARG A 341       2.700  -4.064 -28.428  1.00 94.50           H  
ATOM   4936 HH22 ARG A 341       3.364  -5.465 -29.247  1.00 94.50           H  
ATOM   4937  CZ  ARG A 341       3.600  -5.401 -27.247  1.00 94.50           C  
ATOM   4938  N   LEU A 342       3.487  -5.646 -19.364  1.00 95.50           N
[truncated: 120,294 more chars]
