# Supplementary material for: A distinctive family of L,D-transpeptidases catalyzing L-Ala-mDAP crosslinks in Alpha- and Betaproteobacteria
Source: Nat Commun. 2024 Feb 13;15:1343. doi: 10.1038/s41467-024-45620-5 (PMC10864386; doi:10.1038/s41467-024-45620-5)
Supplement: Supplementary file 4 — Supplementary Dataset 1 [file 41467_2024_45620_MOESM4_ESM.zip › LDTgo_structure_initial_AF2_model.pdb]

ATOM      1  N   MET A   1      52.868  -4.754 -45.725  1.00 36.99           N  
ATOM      2  H   MET A   1      53.465  -5.004 -46.501  1.00 36.99           H  
ATOM      3  H2  MET A   1      53.190  -3.883 -45.329  1.00 36.99           H  
ATOM      4  H3  MET A   1      51.925  -4.609 -46.058  1.00 36.99           H  
ATOM      5  CA  MET A   1      52.899  -5.797 -44.674  1.00 36.99           C  
ATOM      6  HA  MET A   1      52.469  -6.715 -45.077  1.00 36.99           H  
ATOM      7  C   MET A   1      52.041  -5.312 -43.506  1.00 36.99           C  
ATOM      8  CB  MET A   1      54.365  -6.078 -44.275  1.00 36.99           C  
ATOM      9  HB2 MET A   1      54.954  -6.098 -45.192  1.00 36.99           H  
ATOM     10  HB3 MET A   1      54.745  -5.260 -43.663  1.00 36.99           H  
ATOM     11  O   MET A   1      52.260  -4.185 -43.090  1.00 36.99           O  
ATOM     12  CG  MET A   1      54.630  -7.409 -43.557  1.00 36.99           C  
ATOM     13  HG2 MET A   1      54.264  -7.348 -42.532  1.00 36.99           H  
ATOM     14  HG3 MET A   1      54.105  -8.211 -44.076  1.00 36.99           H  
ATOM     15  SD  MET A   1      56.402  -7.800 -43.541  1.00 36.99           S  
ATOM     16  CE  MET A   1      56.468  -9.299 -42.523  1.00 36.99           C  
ATOM     17  HE1 MET A   1      56.085  -9.087 -41.525  1.00 36.99           H  
ATOM     18  HE2 MET A   1      55.873 -10.086 -42.986  1.00 36.99           H  
ATOM     19  HE3 MET A   1      57.502  -9.636 -42.446  1.00 36.99           H  
ATOM     20  N   LYS A   2      51.104  -6.155 -43.027  1.00 36.16           N  
ATOM     21  H   LYS A   2      51.037  -7.048 -43.495  1.00 36.16           H  
ATOM     22  CA  LYS A   2      50.177  -6.009 -41.866  1.00 36.16           C  
ATOM     23  HA  LYS A   2      49.814  -7.015 -41.657  1.00 36.16           H  
ATOM     24  C   LYS A   2      48.851  -5.219 -42.044  1.00 36.16           C  
ATOM     25  CB  LYS A   2      50.930  -5.629 -40.576  1.00 36.16           C  
ATOM     26  HB2 LYS A   2      51.419  -4.662 -40.696  1.00 36.16           H  
ATOM     27  HB3 LYS A   2      50.200  -5.529 -39.773  1.00 36.16           H  
ATOM     28  O   LYS A   2      48.763  -4.047 -41.726  1.00 36.16           O  
ATOM     29  CG  LYS A   2      51.958  -6.698 -40.164  1.00 36.16           C  
ATOM     30  HG2 LYS A   2      52.735  -6.772 -40.925  1.00 36.16           H  
ATOM     31  HG3 LYS A   2      51.457  -7.661 -40.076  1.00 36.16           H  
ATOM     32  CD  LYS A   2      52.612  -6.351 -38.821  1.00 36.16           C  
ATOM     33  HD2 LYS A   2      51.835  -6.251 -38.064  1.00 36.16           H  
ATOM     34  HD3 LYS A   2      53.135  -5.399 -38.914  1.00 36.16           H  
ATOM     35  CE  LYS A   2      53.601  -7.448 -38.401  1.00 36.16           C  
ATOM     36  HE2 LYS A   2      53.065  -8.396 -38.350  1.00 36.16           H  
ATOM     37  HE3 LYS A   2      54.371  -7.538 -39.167  1.00 36.16           H  
ATOM     38  NZ  LYS A   2      54.223  -7.150 -37.085  1.00 36.16           N  
ATOM     39  HZ1 LYS A   2      53.518  -7.066 -36.367  1.00 36.16           H  
ATOM     40  HZ2 LYS A   2      54.861  -7.883 -36.811  1.00 36.16           H  
ATOM     41  HZ3 LYS A   2      54.737  -6.281 -37.118  1.00 36.16           H  
ATOM     42  N   TYR A   3      47.858  -5.911 -42.617  1.00 34.58           N  
ATOM     43  H   TYR A   3      48.203  -6.598 -43.272  1.00 34.58           H  
ATOM     44  CA  TYR A   3      46.584  -6.400 -42.037  1.00 34.58           C  
ATOM     45  HA  TYR A   3      45.900  -6.468 -42.883  1.00 34.58           H  
ATOM     46  C   TYR A   3      45.771  -5.676 -40.927  1.00 34.58           C  
ATOM     47  CB  TYR A   3      46.846  -7.840 -41.565  1.00 34.58           C  
ATOM     48  HB2 TYR A   3      46.065  -8.134 -40.863  1.00 34.58           H  
ATOM     49  HB3 TYR A   3      47.771  -7.874 -40.989  1.00 34.58           H  
ATOM     50  O   TYR A   3      46.320  -5.324 -39.888  1.00 34.58           O  
ATOM     51  CG  TYR A   3      46.888  -8.869 -42.679  1.00 34.58           C  
ATOM     52  CD1 TYR A   3      45.709  -9.207 -43.375  1.00 34.58           C  
ATOM     53  HD1 TYR A   3      44.771  -8.724 -43.146  1.00 34.58           H  
ATOM     54  CD2 TYR A   3      48.104  -9.492 -43.020  1.00 34.58           C  
ATOM     55  HD2 TYR A   3      49.002  -9.271 -42.463  1.00 34.58           H  
ATOM     56  CE1 TYR A   3      45.741 -10.170 -44.397  1.00 34.58           C  
ATOM     57  HE1 TYR A   3      44.842 -10.441 -44.931  1.00 34.58           H  
ATOM     58  CE2 TYR A   3      48.142 -10.444 -44.058  1.00 34.58           C  
ATOM     59  HE2 TYR A   3      49.066 -10.941 -44.313  1.00 34.58           H  
ATOM     60  OH  TYR A   3      46.973 -11.707 -45.743  1.00 34.58           O  
ATOM     61  HH  TYR A   3      47.829 -12.124 -45.871  1.00 34.58           H  
ATOM     62  CZ  TYR A   3      46.956 -10.788 -44.745  1.00 34.58           C  
ATOM     63  N   LEU A   4      44.431  -5.791 -41.121  1.00 33.67           N  
ATOM     64  H   LEU A   4      44.176  -6.024 -42.070  1.00 33.67           H  
ATOM     65  CA  LEU A   4      43.265  -5.805 -40.188  1.00 33.67           C  
ATOM     66  HA  LEU A   4      42.411  -6.142 -40.775  1.00 33.67           H  
ATOM     67  C   LEU A   4      42.808  -4.436 -39.619  1.00 33.67           C  
ATOM     68  CB  LEU A   4      43.482  -6.874 -39.084  1.00 33.67           C  
ATOM     69  HB2 LEU A   4      44.537  -6.948 -38.820  1.00 33.67           H  
ATOM     70  HB3 LEU A   4      42.983  -6.503 -38.189  1.00 33.67           H  
ATOM     71  O   LEU A   4      43.644  -3.675 -39.162  1.00 33.67           O  
ATOM     72  CG  LEU A   4      42.922  -8.287 -39.372  1.00 33.67           C  
ATOM     73  HG  LEU A   4      41.938  -8.206 -39.834  1.00 33.67           H  
ATOM     74  CD1 LEU A   4      43.754  -9.152 -40.302  1.00 33.67           C  
ATOM     75 HD11 LEU A   4      43.219 -10.078 -40.513  1.00 33.67           H  
ATOM     76 HD12 LEU A   4      43.890  -8.610 -41.238  1.00 33.67           H  
ATOM     77 HD13 LEU A   4      44.708  -9.402 -39.837  1.00 33.67           H  
ATOM     78  CD2 LEU A   4      42.800  -9.083 -38.074  1.00 33.67           C  
ATOM     79 HD21 LEU A   4      43.789  -9.310 -37.677  1.00 33.67           H  
ATOM     80 HD22 LEU A   4      42.263  -8.509 -37.319  1.00 33.67           H  
ATOM     81 HD23 LEU A   4      42.262 -10.013 -38.257  1.00 33.67           H  
ATOM     82  N   LEU A   5      41.527  -4.020 -39.558  1.00 34.61           N  
ATOM     83  H   LEU A   5      41.487  -3.062 -39.241  1.00 34.61           H  
ATOM     84  CA  LEU A   5      40.166  -4.599 -39.697  1.00 34.61           C  
ATOM     85  HA  LEU A   5      40.138  -5.376 -40.461  1.00 34.61           H  
ATOM     86  C   LEU A   5      39.164  -3.452 -40.039  1.00 34.61           C  
ATOM     87  CB  LEU A   5      39.720  -5.142 -38.315  1.00 34.61           C  
ATOM     88  HB2 LEU A   5      38.672  -4.901 -38.140  1.00 34.61           H  
ATOM     89  HB3 LEU A   5      40.273  -4.605 -37.544  1.00 34.61           H  
ATOM     90  O   LEU A   5      39.431  -2.315 -39.652  1.00 34.61           O  
ATOM     91  CG  LEU A   5      39.888  -6.649 -38.104  1.00 34.61           C  
ATOM     92  HG  LEU A   5      40.705  -6.992 -38.739  1.00 34.61           H  
ATOM     93  CD1 LEU A   5      40.242  -6.947 -36.651  1.00 34.61           C  
ATOM     94 HD11 LEU A   5      41.207  -6.507 -36.402  1.00 34.61           H  
ATOM     95 HD12 LEU A   5      39.481  -6.522 -35.996  1.00 34.61           H  
ATOM     96 HD13 LEU A   5      40.275  -8.023 -36.480  1.00 34.61           H  
ATOM     97  CD2 LEU A   5      38.630  -7.438 -38.464  1.00 34.61           C  
ATOM     98 HD21 LEU A   5      38.399  -7.304 -39.520  1.00 34.61           H  
ATOM     99 HD22 LEU A   5      38.794  -8.500 -38.280  1.00 34.61           H  
ATOM    100 HD23 LEU A   5      37.788  -7.098 -37.861  1.00 34.61           H  
ATOM    101  N   PRO A   6      38.003  -3.714 -40.679  1.00 35.84           N  
ATOM    102  CA  PRO A   6      36.999  -2.696 -41.009  1.00 35.84           C  
ATOM    103  HA  PRO A   6      37.483  -1.728 -41.141  1.00 35.84           H  
ATOM    104  C   PRO A   6      35.891  -2.543 -39.946  1.00 35.84           C  
ATOM    105  CB  PRO A   6      36.439  -3.142 -42.360  1.00 35.84           C  
ATOM    106  HB2 PRO A   6      37.100  -2.798 -43.155  1.00 35.84           H  
ATOM    107  HB3 PRO A   6      35.424  -2.781 -42.528  1.00 35.84           H  
ATOM    108  O   PRO A   6      35.401  -3.521 -39.383  1.00 35.84           O  
ATOM    109  CG  PRO A   6      36.496  -4.669 -42.279  1.00 35.84           C  
ATOM    110  HG2 PRO A   6      35.560  -5.047 -41.867  1.00 35.84           H  
ATOM    111  HG3 PRO A   6      36.680  -5.109 -43.259  1.00 35.84           H  
ATOM    112  CD  PRO A   6      37.638  -4.975 -41.305  1.00 35.84           C  
ATOM    113  HD2 PRO A   6      38.483  -5.385 -41.859  1.00 35.84           H  
ATOM    114  HD3 PRO A   6      37.293  -5.682 -40.551  1.00 35.84           H  
ATOM    115  N   THR A   7      35.464  -1.299 -39.715  1.00 38.19           N  
ATOM    116  H   THR A   7      35.914  -0.535 -40.199  1.00 38.19           H  
ATOM    117  CA  THR A   7      34.348  -0.901 -38.844  1.00 38.19           C  
ATOM    118  HA  THR A   7      34.229  -1.642 -38.054  1.00 38.19           H  
ATOM    119  C   THR A   7      33.035  -0.829 -39.634  1.00 38.19           C  
ATOM    120  CB  THR A   7      34.649   0.461 -38.184  1.00 38.19           C  
ATOM    121  HB  THR A   7      33.722   0.898 -37.813  1.00 38.19           H  
ATOM    122  O   THR A   7      32.904  -0.059 -40.582  1.00 38.19           O  
ATOM    123  CG2 THR A   7      35.627   0.320 -37.018  1.00 38.19           C  
ATOM    124 HG21 THR A   7      35.201  -0.337 -36.259  1.00 38.19           H  
ATOM    125 HG22 THR A   7      36.569  -0.102 -37.368  1.00 38.19           H  
ATOM    126 HG23 THR A   7      35.814   1.297 -36.571  1.00 38.19           H  
ATOM    127  OG1 THR A   7      35.259   1.346 -39.100  1.00 38.19           O  
ATOM    128  HG1 THR A   7      35.259   2.225 -38.713  1.00 38.19           H  
ATOM    129  N   ALA A   8      32.039  -1.629 -39.242  1.00 34.46           N  
ATOM    130  H   ALA A   8      32.206  -2.268 -38.477  1.00 34.46           H  
ATOM    131  CA  ALA A   8      30.678  -1.572 -39.774  1.00 34.46           C  
ATOM    132  HA  ALA A   8      30.698  -1.138 -40.774  1.00 34.46           H  
ATOM    133  C   ALA A   8      29.799  -0.682 -38.877  1.00 34.46           C  
ATOM    134  CB  ALA A   8      30.134  -3.002 -39.902  1.00 34.46           C  
ATOM    135  HB1 ALA A   8      29.126  -2.974 -40.318  1.00 34.46           H  
ATOM    136  HB2 ALA A   8      30.774  -3.583 -40.566  1.00 34.46           H  
ATOM    137  HB3 ALA A   8      30.100  -3.480 -38.923  1.00 34.46           H  
ATOM    138  O   ALA A   8      29.550  -1.015 -37.719  1.00 34.46           O  
ATOM    139  N   ALA A   9      29.329   0.447 -39.411  1.00 36.00           N  
ATOM    140  H   ALA A   9      29.600   0.676 -40.357  1.00 36.00           H  
ATOM    141  CA  ALA A   9      28.350   1.322 -38.772  1.00 36.00           C  
ATOM    142  HA  ALA A   9      28.387   1.183 -37.691  1.00 36.00           H  
ATOM    143  C   ALA A   9      26.939   0.951 -39.261  1.00 36.00           C  
ATOM    144  CB  ALA A   9      28.726   2.781 -39.067  1.00 36.00           C  
ATOM    145  HB1 ALA A   9      29.722   2.993 -38.680  1.00 36.00           H  
ATOM    146  HB2 ALA A   9      28.010   3.447 -38.585  1.00 36.00           H  
ATOM    147  HB3 ALA A   9      28.710   2.963 -40.141  1.00 36.00           H  
ATOM    148  O   ALA A   9      26.577   1.224 -40.404  1.00 36.00           O  
ATOM    149  N   ALA A  10      26.151   0.298 -38.405  1.00 35.03           N  
ATOM    150  H   ALA A  10      26.515   0.077 -37.489  1.00 35.03           H  
ATOM    151  CA  ALA A  10      24.752  -0.021 -38.669  1.00 35.03           C  
ATOM    152  HA  ALA A  10      24.623  -0.199 -39.737  1.00 35.03           H  
ATOM    153  C   ALA A  10      23.857   1.163 -38.262  1.00 35.03           C  
ATOM    154  CB  ALA A  10      24.391  -1.321 -37.939  1.00 35.03           C  
ATOM    155  HB1 ALA A  10      23.354  -1.582 -38.150  1.00 35.03           H  
ATOM    156  HB2 ALA A  10      25.037  -2.130 -38.281  1.00 35.03           H  
ATOM    157  HB3 ALA A  10      24.511  -1.192 -36.863  1.00 35.03           H  
ATOM    158  O   ALA A  10      23.791   1.531 -37.090  1.00 35.03           O  
ATOM    159  N   GLY A  11      23.183   1.764 -39.246  1.00 28.74           N  
ATOM    160  H   GLY A  11      23.316   1.418 -40.185  1.00 28.74           H  
ATOM    161  CA  GLY A  11      22.181   2.808 -39.048  1.00 28.74           C  
ATOM    162  HA2 GLY A  11      22.572   3.553 -38.355  1.00 28.74           H  
ATOM    163  HA3 GLY A  11      21.971   3.300 -39.998  1.00 28.74           H  
ATOM    164  C   GLY A  11      20.870   2.241 -38.499  1.00 28.74           C  
ATOM    165  O   GLY A  11      20.336   1.267 -39.027  1.00 28.74           O  
ATOM    166  N   LEU A  12      20.343   2.872 -37.449  1.00 33.14           N  
ATOM    167  H   LEU A  12      20.851   3.652 -37.058  1.00 33.14           H  
ATOM    168  CA  LEU A  12      19.051   2.550 -36.848  1.00 33.14           C  
ATOM    169  HA  LEU A  12      18.734   1.572 -37.210  1.00 33.14           H  
ATOM    170  C   LEU A  12      18.020   3.592 -37.312  1.00 33.14           C  
ATOM    171  CB  LEU A  12      19.226   2.469 -35.317  1.00 33.14           C  
ATOM    172  HB2 LEU A  12      20.165   1.963 -35.091  1.00 33.14           H  
ATOM    173  HB3 LEU A  12      19.299   3.483 -34.922  1.00 33.14           H  
ATOM    174  O   LEU A  12      18.025   4.736 -36.861  1.00 33.14           O  
ATOM    175  CG  LEU A  12      18.094   1.720 -34.592  1.00 33.14           C  
ATOM    176  HG  LEU A  12      17.130   2.094 -34.935  1.00 33.14           H  
ATOM    177  CD1 LEU A  12      18.167   0.208 -34.833  1.00 33.14           C  
ATOM    178 HD11 LEU A  12      18.024  -0.016 -35.890  1.00 33.14           H  
ATOM    179 HD12 LEU A  12      17.379  -0.292 -34.270  1.00 33.14           H  
ATOM    180 HD13 LEU A  12      19.135  -0.178 -34.514  1.00 33.14           H  
ATOM    181  CD2 LEU A  12      18.199   1.953 -33.084  1.00 33.14           C  
ATOM    182 HD21 LEU A  12      18.117   3.020 -32.872  1.00 33.14           H  
ATOM    183 HD22 LEU A  12      19.155   1.586 -32.713  1.00 33.14           H  
ATOM    184 HD23 LEU A  12      17.389   1.433 -32.572  1.00 33.14           H  
ATOM    185  N   LEU A  13      17.172   3.200 -38.264  1.00 30.32           N  
ATOM    186  H   LEU A  13      17.255   2.252 -38.601  1.00 30.32           H  
ATOM    187  CA  LEU A  13      16.103   4.021 -38.831  1.00 30.32           C  
ATOM    188  HA  LEU A  13      16.474   5.040 -38.937  1.00 30.32           H  
ATOM    189  C   LEU A  13      14.895   4.023 -37.872  1.00 30.32           C  
ATOM    190  CB  LEU A  13      15.759   3.460 -40.232  1.00 30.32           C  
ATOM    191  HB2 LEU A  13      16.645   3.002 -40.673  1.00 30.32           H  
ATOM    192  HB3 LEU A  13      15.021   2.667 -40.114  1.00 30.32           H  
ATOM    193  O   LEU A  13      14.290   2.980 -37.623  1.00 30.32           O  
ATOM    194  CG  LEU A  13      15.226   4.508 -41.226  1.00 30.32           C  
ATOM    195  HG  LEU A  13      14.557   5.194 -40.707  1.00 30.32           H  
ATOM    196  CD1 LEU A  13      16.378   5.296 -41.859  1.00 30.32           C  
ATOM    197 HD11 LEU A  13      15.977   6.047 -42.539  1.00 30.32           H  
ATOM    198 HD12 LEU A  13      16.956   5.801 -41.085  1.00 30.32           H  
ATOM    199 HD13 LEU A  13      17.034   4.626 -42.415  1.00 30.32           H  
ATOM    200  CD2 LEU A  13      14.448   3.827 -42.352  1.00 30.32           C  
ATOM    201 HD21 LEU A  13      14.082   4.578 -43.053  1.00 30.32           H  
ATOM    202 HD22 LEU A  13      13.594   3.292 -41.938  1.00 30.32           H  
ATOM    203 HD23 LEU A  13      15.091   3.124 -42.882  1.00 30.32           H  
ATOM    204  N   LEU A  14      14.552   5.189 -37.319  1.00 29.54           N  
ATOM    205  H   LEU A  14      15.116   5.997 -37.542  1.00 29.54           H  
ATOM    206  CA  LEU A  14      13.393   5.394 -36.443  1.00 29.54           C  
ATOM    207  HA  LEU A  14      13.286   4.517 -35.804  1.00 29.54           H  
ATOM    208  C   LEU A  14      12.118   5.536 -37.298  1.00 29.54           C  
ATOM    209  CB  LEU A  14      13.634   6.644 -35.554  1.00 29.54           C  
ATOM    210  HB2 LEU A  14      14.635   7.042 -35.719  1.00 29.54           H  
ATOM    211  HB3 LEU A  14      12.944   7.431 -35.858  1.00 29.54           H  
ATOM    212  O   LEU A  14      11.925   6.554 -37.961  1.00 29.54           O  
ATOM    213  CG  LEU A  14      13.445   6.394 -34.046  1.00 29.54           C  
ATOM    214  HG  LEU A  14      12.643   5.671 -33.894  1.00 29.54           H  
ATOM    215  CD1 LEU A  14      14.734   5.864 -33.416  1.00 29.54           C  
ATOM    216 HD11 LEU A  14      14.571   5.652 -32.359  1.00 29.54           H  
ATOM    217 HD12 LEU A  14      15.533   6.598 -33.516  1.00 29.54           H  
ATOM    218 HD13 LEU A  14      15.036   4.945 -33.917  1.00 29.54           H  
ATOM    219  CD2 LEU A  14      13.058   7.688 -33.328  1.00 29.54           C  
ATOM    220 HD21 LEU A  14      12.113   8.060 -33.724  1.00 29.54           H  
ATOM    221 HD22 LEU A  14      13.831   8.442 -33.476  1.00 29.54           H  
ATOM    222 HD23 LEU A  14      12.942   7.497 -32.261  1.00 29.54           H  
ATOM    223  N   LEU A  15      11.237   4.530 -37.289  1.00 29.08           N  
ATOM    224  H   LEU A  15      11.471   3.689 -36.781  1.00 29.08           H  
ATOM    225  CA  LEU A  15       9.937   4.599 -37.964  1.00 29.08           C  
ATOM    226  HA  LEU A  15      10.049   5.246 -38.835  1.00 29.08           H  
ATOM    227  C   LEU A  15       8.894   5.240 -37.028  1.00 29.08           C  
ATOM    228  CB  LEU A  15       9.523   3.200 -38.473  1.00 29.08           C  
ATOM    229  HB2 LEU A  15       8.923   2.710 -37.707  1.00 29.08           H  
ATOM    230  HB3 LEU A  15      10.409   2.585 -38.631  1.00 29.08           H  
ATOM    231  O   LEU A  15       8.489   4.652 -36.025  1.00 29.08           O  
ATOM    232  CG  LEU A  15       8.731   3.262 -39.795  1.00 29.08           C  
ATOM    233  HG  LEU A  15       8.078   4.134 -39.786  1.00 29.08           H  
ATOM    234  CD1 LEU A  15       9.680   3.350 -40.994  1.00 29.08           C  
ATOM    235 HD11 LEU A  15      10.311   2.462 -41.044  1.00 29.08           H  
ATOM    236 HD12 LEU A  15      10.314   4.232 -40.907  1.00 29.08           H  
ATOM    237 HD13 LEU A  15       9.102   3.428 -41.915  1.00 29.08           H  
ATOM    238  CD2 LEU A  15       7.860   2.019 -39.969  1.00 29.08           C  
ATOM    239 HD21 LEU A  15       8.481   1.123 -39.979  1.00 29.08           H  
ATOM    240 HD22 LEU A  15       7.310   2.084 -40.908  1.00 29.08           H  
ATOM    241 HD23 LEU A  15       7.144   1.954 -39.150  1.00 29.08           H  
ATOM    242  N   ALA A  16       8.476   6.463 -37.352  1.00 30.26           N  
ATOM    243  H   ALA A  16       8.886   6.899 -38.166  1.00 30.26           H  
ATOM    244  CA  ALA A  16       7.416   7.192 -36.663  1.00 30.26           C  
ATOM    245  HA  ALA A  16       7.549   7.075 -35.587  1.00 30.26           H  
ATOM    246  C   ALA A  16       6.034   6.633 -37.054  1.00 30.26           C  
ATOM    247  CB  ALA A  16       7.560   8.681 -37.009  1.00 30.26           C  
ATOM    248  HB1 ALA A  16       7.451   8.829 -38.083  1.00 30.26           H  
ATOM    249  HB2 ALA A  16       8.540   9.042 -36.694  1.00 30.26           H  
ATOM    250  HB3 ALA A  16       6.788   9.253 -36.494  1.00 30.26           H  
ATOM    251  O   ALA A  16       5.614   6.745 -38.204  1.00 30.26           O  
ATOM    252  N   ALA A  17       5.315   6.038 -36.100  1.00 31.43           N  
ATOM    253  H   ALA A  17       5.727   5.923 -35.185  1.00 31.43           H  
ATOM    254  CA  ALA A  17       3.946   5.568 -36.303  1.00 31.43           C  
ATOM    255  HA  ALA A  17       3.863   5.150 -37.306  1.00 31.43           H  
ATOM    256  C   ALA A  17       2.953   6.739 -36.185  1.00 31.43           C  
ATOM    257  CB  ALA A  17       3.658   4.436 -35.307  1.00 31.43           C  
ATOM    258  HB1 ALA A  17       3.740   4.806 -34.286  1.00 31.43           H  
ATOM    259  HB2 ALA A  17       2.649   4.059 -35.471  1.00 31.43           H  
ATOM    260  HB3 ALA A  17       4.369   3.623 -35.458  1.00 31.43           H  
ATOM    261  O   ALA A  17       2.765   7.299 -35.102  1.00 31.43           O  
ATOM    262  N   GLN A  18       2.328   7.110 -37.305  1.00 29.53           N  
ATOM    263  H   GLN A  18       2.559   6.624 -38.160  1.00 29.53           H  
ATOM    264  CA  GLN A  18       1.227   8.075 -37.358  1.00 29.53           C  
ATOM    265  HA  GLN A  18       1.499   8.915 -36.720  1.00 29.53           H  
ATOM    266  C   GLN A  18      -0.094   7.472 -36.832  1.00 29.53           C  
ATOM    267  CB  GLN A  18       1.046   8.600 -38.791  1.00 29.53           C  
ATOM    268  HB2 GLN A  18       0.128   9.187 -38.819  1.00 29.53           H  
ATOM    269  HB3 GLN A  18       0.935   7.768 -39.487  1.00 29.53           H  
ATOM    270  O   GLN A  18      -0.306   6.263 -36.956  1.00 29.53           O  
ATOM    271  CG  GLN A  18       2.206   9.504 -39.236  1.00 29.53           C  
ATOM    272  HG2 GLN A  18       3.063   8.897 -39.528  1.00 29.53           H  
ATOM    273  HG3 GLN A  18       2.504  10.137 -38.400  1.00 29.53           H  
ATOM    274  CD  GLN A  18       1.808  10.408 -40.399  1.00 29.53           C  
ATOM    275  NE2 GLN A  18       2.320  11.617 -40.465  1.00 29.53           N  
ATOM    276 HE21 GLN A  18       3.002  11.941 -39.795  1.00 29.53           H  
ATOM    277 HE22 GLN A  18       2.019  12.162 -41.260  1.00 29.53           H  
ATOM    278  OE1 GLN A  18       1.018  10.064 -41.258  1.00 29.53           O  
ATOM    279  N   PRO A  19      -0.982   8.286 -36.225  1.00 32.58           N  
ATOM    280  CA  PRO A  19      -2.233   7.820 -35.639  1.00 32.58           C  
ATOM    281  HA  PRO A  19      -2.056   6.863 -35.148  1.00 32.58           H  
ATOM    282  C   PRO A  19      -3.354   7.625 -36.670  1.00 32.58           C  
ATOM    283  CB  PRO A  19      -2.591   8.850 -34.567  1.00 32.58           C  
ATOM    284  HB2 PRO A  19      -2.067   8.610 -33.642  1.00 32.58           H  
ATOM    285  HB3 PRO A  19      -3.665   8.916 -34.394  1.00 32.58           H  
ATOM    286  O   PRO A  19      -3.422   8.285 -37.703  1.00 32.58           O  
ATOM    287  CG  PRO A  19      -2.029  10.145 -35.147  1.00 32.58           C  
ATOM    288  HG2 PRO A  19      -2.753  10.577 -35.838  1.00 32.58           H  
ATOM    289  HG3 PRO A  19      -1.776  10.863 -34.366  1.00 32.58           H  
ATOM    290  CD  PRO A  19      -0.793   9.698 -35.927  1.00 32.58           C  
ATOM    291  HD2 PRO A  19      -0.694  10.284 -36.840  1.00 32.58           H  
ATOM    292  HD3 PRO A  19       0.090   9.824 -35.299  1.00 32.58           H  
ATOM    293  N   ALA A  20      -4.229   6.683 -36.322  1.00 31.99           N  
ATOM    294  H   ALA A  20      -4.101   6.262 -35.413  1.00 31.99           H  
ATOM    295  CA  ALA A  20      -5.301   6.118 -37.123  1.00 31.99           C  
ATOM    296  HA  ALA A  20      -4.869   5.729 -38.045  1.00 31.99           H  
ATOM    297  C   ALA A  20      -6.405   7.122 -37.490  1.00 31.99           C  
ATOM    298  CB  ALA A  20      -5.875   4.943 -36.318  1.00 31.99           C  
ATOM    299  HB1 ALA A  20      -6.651   4.453 -36.906  1.00 31.99           H  
ATOM    300  HB2 ALA A  20      -6.317   5.304 -35.389  1.00 31.99           H  
ATOM    301  HB3 ALA A  20      -5.091   4.217 -36.101  1.00 31.99           H  
ATOM    302  O   ALA A  20      -6.975   7.782 -36.621  1.00 31.99           O  
ATOM    303  N   MET A  21      -6.744   7.141 -38.779  1.00 23.81           N  
ATOM    304  H   MET A  21      -6.195   6.576 -39.411  1.00 23.81           H  
ATOM    305  CA  MET A  21      -8.029   7.594 -39.301  1.00 23.81           C  
ATOM    306  HA  MET A  21      -8.441   8.368 -38.653  1.00 23.81           H  
ATOM    307  C   MET A  21      -9.011   6.415 -39.350  1.00 23.81           C  
ATOM    308  CB  MET A  21      -7.860   8.169 -40.719  1.00 23.81           C  
ATOM    309  HB2 MET A  21      -8.857   8.334 -41.128  1.00 23.81           H  
ATOM    310  HB3 MET A  21      -7.347   7.455 -41.364  1.00 23.81           H  
ATOM    311  O   MET A  21      -8.667   5.363 -39.881  1.00 23.81           O  
ATOM    312  CG  MET A  21      -7.117   9.508 -40.740  1.00 23.81           C  
ATOM    313  HG2 MET A  21      -7.328  10.027 -39.804  1.00 23.81           H  
ATOM    314  HG3 MET A  21      -6.042   9.339 -40.791  1.00 23.81           H  
ATOM    315  SD  MET A  21      -7.648  10.614 -42.080  1.00 23.81           S  
ATOM    316  CE  MET A  21      -6.438  10.243 -43.375  1.00 23.81           C  
ATOM    317  HE1 MET A  21      -5.435  10.474 -43.017  1.00 23.81           H  
ATOM    318  HE2 MET A  21      -6.655  10.848 -44.255  1.00 23.81           H  
ATOM    319  HE3 MET A  21      -6.498   9.188 -43.641  1.00 23.81           H  
ATOM    320  N   ALA A  22     -10.218   6.611 -38.821  1.00 29.68           N  
ATOM    321  H   ALA A  22     -10.346   7.445 -38.265  1.00 29.68           H  
ATOM    322  CA  ALA A  22     -11.459   5.900 -39.162  1.00 29.68           C  
ATOM    323  HA  ALA A  22     -11.593   5.889 -40.244  1.00 29.68           H  
ATOM    324  C   ALA A  22     -12.598   6.707 -38.505  1.00 29.68           C  
ATOM    325  CB  ALA A  22     -11.414   4.457 -38.639  1.00 29.68           C  
ATOM    326  HB1 ALA A  22     -12.381   3.982 -38.810  1.00 29.68           H  
ATOM    327  HB2 ALA A  22     -10.650   3.885 -39.165  1.00 29.68           H  
ATOM    328  HB3 ALA A  22     -11.203   4.451 -37.570  1.00 29.68           H  
ATOM    329  O   ALA A  22     -12.648   6.795 -37.283  1.00 29.68           O  
ATOM    330  N   MET A  23     -13.283   7.596 -39.228  1.00 26.17           N  
ATOM    331  H   MET A  23     -13.460   8.414 -38.663  1.00 26.17           H  
ATOM    332  CA  MET A  23     -14.433   7.347 -40.117  1.00 26.17           C  
ATOM    333  HA  MET A  23     -14.782   8.342 -40.396  1.00 26.17           H  
ATOM    334  C   MET A  23     -15.651   6.732 -39.415  1.00 26.17           C  
ATOM    335  CB  MET A  23     -14.105   6.691 -41.467  1.00 26.17           C  
ATOM    336  HB2 MET A  23     -15.047   6.428 -41.949  1.00 26.17           H  
ATOM    337  HB3 MET A  23     -13.525   5.777 -41.336  1.00 26.17           H  
ATOM    338  O   MET A  23     -15.763   5.522 -39.253  1.00 26.17           O  
ATOM    339  CG  MET A  23     -13.373   7.682 -42.383  1.00 26.17           C  
ATOM    340  HG2 MET A  23     -13.810   8.670 -42.240  1.00 26.17           H  
ATOM    341  HG3 MET A  23     -12.322   7.733 -42.097  1.00 26.17           H  
ATOM    342  SD  MET A  23     -13.500   7.312 -44.152  1.00 26.17           S  
ATOM    343  CE  MET A  23     -13.073   8.939 -44.829  1.00 26.17           C  
ATOM    344  HE1 MET A  23     -12.079   9.231 -44.488  1.00 26.17           H  
ATOM    345  HE2 MET A  23     -13.804   9.676 -44.497  1.00 26.17           H  
ATOM    346  HE3 MET A  23     -13.083   8.891 -45.918  1.00 26.17           H  
ATOM    347  N   ASP A  24     -16.508   7.654 -38.975  1.00 23.42           N  
ATOM    348  H   ASP A  24     -16.106   8.578 -38.897  1.00 23.42           H  
ATOM    349  CA  ASP A  24     -17.955   7.764 -39.197  1.00 23.42           C  
ATOM    350  HA  ASP A  24     -18.377   8.054 -38.235  1.00 23.42           H  
ATOM    351  C   ASP A  24     -18.713   6.503 -39.663  1.00 23.42           C  
ATOM    352  CB  ASP A  24     -18.158   8.946 -40.179  1.00 23.42           C  
ATOM    353  HB2 ASP A  24     -17.312   9.629 -40.093  1.00 23.42           H  
ATOM    354  HB3 ASP A  24     -18.164   8.582 -41.207  1.00 23.42           H  
ATOM    355  O   ASP A  24     -18.558   6.038 -40.793  1.00 23.42           O  
ATOM    356  CG  ASP A  24     -19.412   9.786 -39.922  1.00 23.42           C  
ATOM    357  OD1 ASP A  24     -20.107   9.506 -38.921  1.00 23.42           O  
ATOM    358  OD2 ASP A  24     -19.622  10.735 -40.707  1.00 23.42           O  
ATOM    359  N   ILE A  25     -19.601   6.000 -38.798  1.00 32.17           N  
ATOM    360  H   ILE A  25     -19.674   6.455 -37.899  1.00 32.17           H  
ATOM    361  CA  ILE A  25     -20.702   5.103 -39.162  1.00 32.17           C  
ATOM    362  HA  ILE A  25     -20.840   5.145 -40.242  1.00 32.17           H  
ATOM    363  C   ILE A  25     -21.978   5.642 -38.506  1.00 32.17           C  
ATOM    364  CB  ILE A  25     -20.433   3.618 -38.795  1.00 32.17           C  
ATOM    365  HB  ILE A  25     -20.253   3.554 -37.722  1.00 32.17           H  
ATOM    366  O   ILE A  25     -22.225   5.432 -37.322  1.00 32.17           O  
ATOM    367  CG1 ILE A  25     -19.186   3.080 -39.537  1.00 32.17           C  
ATOM    368 HG12 ILE A  25     -19.348   3.146 -40.613  1.00 32.17           H  
ATOM    369 HG13 ILE A  25     -18.330   3.707 -39.289  1.00 32.17           H  
ATOM    370  CG2 ILE A  25     -21.664   2.745 -39.137  1.00 32.17           C  
ATOM    371 HG21 ILE A  25     -21.835   2.737 -40.213  1.00 32.17           H  
ATOM    372 HG22 ILE A  25     -21.513   1.724 -38.785  1.00 32.17           H  
ATOM    373 HG23 ILE A  25     -22.556   3.117 -38.634  1.00 32.17           H  
ATOM    374  CD1 ILE A  25     -18.798   1.638 -39.182  1.00 32.17           C  
ATOM    375 HD11 ILE A  25     -17.849   1.396 -39.660  1.00 32.17           H  
ATOM    376 HD12 ILE A  25     -18.684   1.542 -38.102  1.00 32.17           H  
ATOM    377 HD13 ILE A  25     -19.551   0.935 -39.539  1.00 32.17           H  
ATOM    378  N   GLY A  26     -22.789   6.313 -39.326  1.00 26.66           N  
ATOM    379  H   GLY A  26     -22.332   6.719 -40.130  1.00 26.66           H  
ATOM    380  CA  GLY A  26     -24.193   5.957 -39.536  1.00 26.66           C  
ATOM    381  HA2 GLY A  26     -24.235   4.933 -39.907  1.00 26.66           H  
ATOM    382  HA3 GLY A  26     -24.600   6.600 -40.317  1.00 26.66           H  
ATOM    383  C   GLY A  26     -25.121   6.033 -38.329  1.00 26.66           C  
ATOM    384  O   GLY A  26     -25.447   5.024 -37.709  1.00 26.66           O  
ATOM    385  N   ILE A  27     -25.638   7.235 -38.094  1.00 28.94           N  
ATOM    386  H   ILE A  27     -25.275   8.001 -38.644  1.00 28.94           H  
ATOM    387  CA  ILE A  27     -26.790   7.526 -37.242  1.00 28.94           C  
ATOM    388  HA  ILE A  27     -26.627   7.098 -36.253  1.00 28.94           H  
ATOM    389  C   ILE A  27     -28.031   6.884 -37.884  1.00 28.94           C  
ATOM    390  CB  ILE A  27     -26.950   9.066 -37.116  1.00 28.94           C  
ATOM    391  HB  ILE A  27     -27.221   9.459 -38.095  1.00 28.94           H  
ATOM    392  O   ILE A  27     -28.567   7.409 -38.858  1.00 28.94           O  
ATOM    393  CG1 ILE A  27     -25.637   9.769 -36.684  1.00 28.94           C  
ATOM    394 HG12 ILE A  27     -25.453   9.581 -35.626  1.00 28.94           H  
ATOM    395 HG13 ILE A  27     -24.783   9.382 -37.239  1.00 28.94           H  
ATOM    396  CG2 ILE A  27     -28.083   9.409 -36.129  1.00 28.94           C  
ATOM    397 HG21 ILE A  27     -29.019   8.955 -36.455  1.00 28.94           H  
ATOM    398 HG22 ILE A  27     -27.837   9.045 -35.131  1.00 28.94           H  
ATOM    399 HG23 ILE A  27     -28.241  10.486 -36.089  1.00 28.94           H  
ATOM    400  CD1 ILE A  27     -25.646  11.282 -36.936  1.00 28.94           C  
ATOM    401 HD11 ILE A  27     -24.672  11.694 -36.674  1.00 28.94           H  
ATOM    402 HD12 ILE A  27     -26.405  11.771 -36.324  1.00 28.94           H  
ATOM    403 HD13 ILE A  27     -25.841  11.482 -37.989  1.00 28.94           H  
ATOM    404  N   ASN A  28     -28.498   5.753 -37.351  1.00 30.66           N  
ATOM    405  H   ASN A  28     -27.965   5.314 -36.613  1.00 30.66           H  
ATOM    406  CA  ASN A  28     -29.847   5.266 -37.627  1.00 30.66           C  
ATOM    407  HA  ASN A  28     -30.183   5.699 -38.570  1.00 30.66           H  
ATOM    408  C   ASN A  28     -30.790   5.818 -36.556  1.00 30.66           C  
ATOM    409  CB  ASN A  28     -29.884   3.729 -37.777  1.00 30.66           C  
ATOM    410  HB2 ASN A  28     -30.680   3.327 -37.150  1.00 30.66           H  
ATOM    411  HB3 ASN A  28     -28.943   3.297 -37.438  1.00 30.66           H  
ATOM    412  O   ASN A  28     -30.801   5.372 -35.409  1.00 30.66           O  
ATOM    413  CG  ASN A  28     -30.146   3.259 -39.204  1.00 30.66           C  
ATOM    414  ND2 ASN A  28     -30.293   1.971 -39.404  1.00 30.66           N  
ATOM    415 HD21 ASN A  28     -30.466   1.696 -40.360  1.00 30.66           H  
ATOM    416 HD22 ASN A  28     -30.225   1.320 -38.635  1.00 30.66           H  
ATOM    417  OD1 ASN A  28     -30.240   4.008 -40.160  1.00 30.66           O  
ATOM    418  N   SER A  29     -31.564   6.818 -36.966  1.00 28.68           N  
ATOM    419  H   SER A  29     -31.384   7.194 -37.886  1.00 28.68           H  
ATOM    420  CA  SER A  29     -32.663   7.428 -36.228  1.00 28.68           C  
ATOM    421  HA  SER A  29     -32.285   7.862 -35.302  1.00 28.68           H  
ATOM    422  C   SER A  29     -33.741   6.391 -35.901  1.00 28.68           C  
ATOM    423  CB  SER A  29     -33.266   8.545 -37.091  1.00 28.68           C  
ATOM    424  HB2 SER A  29     -34.086   9.017 -36.549  1.00 28.68           H  
ATOM    425  HB3 SER A  29     -33.652   8.124 -38.020  1.00 28.68           H  
ATOM    426  O   SER A  29     -34.605   6.105 -36.724  1.00 28.68           O  
ATOM    427  OG  SER A  29     -32.283   9.516 -37.395  1.00 28.68           O  
ATOM    428  HG  SER A  29     -32.662  10.177 -37.979  1.00 28.68           H  
ATOM    429  N   ALA A  30     -33.716   5.848 -34.686  1.00 35.32           N  
ATOM    430  H   ALA A  30     -32.912   6.020 -34.100  1.00 35.32           H  
ATOM    431  CA  ALA A  30     -34.881   5.228 -34.070  1.00 35.32           C  
ATOM    432  HA  ALA A  30     -35.670   5.105 -34.813  1.00 35.32           H  
ATOM    433  C   ALA A  30     -35.392   6.184 -32.988  1.00 35.32           C  
ATOM    434  CB  ALA A  30     -34.533   3.827 -33.561  1.00 35.32           C  
ATOM    435  HB1 ALA A  30     -33.735   3.889 -32.821  1.00 35.32           H  
ATOM    436  HB2 ALA A  30     -34.205   3.204 -34.393  1.00 35.32           H  
ATOM    437  HB3 ALA A  30     -35.412   3.376 -33.099  1.00 35.32           H  
ATOM    438  O   ALA A  30     -34.739   6.424 -31.976  1.00 35.32           O  
ATOM    439  N   SER A  31     -36.544   6.781 -33.269  1.00 34.67           N  
ATOM    440  H   SER A  31     -37.006   6.511 -34.126  1.00 34.67           H  
ATOM    441  CA  SER A  31     -37.329   7.657 -32.404  1.00 34.67           C  
ATOM    442  HA  SER A  31     -36.853   8.636 -32.354  1.00 34.67           H  
ATOM    443  C   SER A  31     -37.458   7.102 -30.982  1.00 34.67           C  
ATOM    444  CB  SER A  31     -38.713   7.820 -33.055  1.00 34.67           C  
ATOM    445  HB2 SER A  31     -38.655   8.614 -33.799  1.00 34.67           H  
ATOM    446  HB3 SER A  31     -39.451   8.103 -32.305  1.00 34.67           H  
ATOM    447  O   SER A  31     -38.173   6.126 -30.753  1.00 34.67           O  
ATOM    448  OG  SER A  31     -39.111   6.626 -33.714  1.00 34.67           O  
ATOM    449  HG  SER A  31     -39.247   5.966 -33.031  1.00 34.67           H  
ATOM    450  N   VAL A  32     -36.775   7.745 -30.033  1.00 36.24           N  
ATOM    451  H   VAL A  32     -36.159   8.495 -30.313  1.00 36.24           H  
ATOM    452  CA  VAL A  32     -36.953   7.519 -28.595  1.00 36.24           C  
ATOM    453  HA  VAL A  32     -36.992   6.443 -28.429  1.00 36.24           H  
ATOM    454  C   VAL A  32     -38.279   8.175 -28.173  1.00 36.24           C  
ATOM    455  CB  VAL A  32     -35.754   8.073 -27.796  1.00 36.24           C  
ATOM    456  HB  VAL A  32     -35.638   9.135 -28.010  1.00 36.24           H  
ATOM    457  O   VAL A  32     -38.471   9.360 -28.455  1.00 36.24           O  
ATOM    458  CG1 VAL A  32     -35.929   7.900 -26.282  1.00 36.24           C  
ATOM    459 HG11 VAL A  32     -35.050   8.281 -25.763  1.00 36.24           H  
ATOM    460 HG12 VAL A  32     -36.066   6.848 -26.032  1.00 36.24           H  
ATOM    461 HG13 VAL A  32     -36.792   8.469 -25.937  1.00 36.24           H  
ATOM    462  CG2 VAL A  32     -34.460   7.350 -28.200  1.00 36.24           C  
ATOM    463 HG21 VAL A  32     -33.631   7.696 -27.582  1.00 36.24           H  
ATOM    464 HG22 VAL A  32     -34.576   6.274 -28.073  1.00 36.24           H  
ATOM    465 HG23 VAL A  32     -34.218   7.559 -29.242  1.00 36.24           H  
ATOM    466  N   PRO A  33     -39.220   7.433 -27.557  1.00 34.94           N  
ATOM    467  CA  PRO A  33     -40.511   7.968 -27.129  1.00 34.94           C  
ATOM    468  HA  PRO A  33     -40.995   8.446 -27.981  1.00 34.94           H  
ATOM    469  C   PRO A  33     -40.346   9.005 -26.002  1.00 34.94           C  
ATOM    470  CB  PRO A  33     -41.336   6.750 -26.697  1.00 34.94           C  
ATOM    471  HB2 PRO A  33     -41.881   6.361 -27.558  1.00 34.94           H  
ATOM    472  HB3 PRO A  33     -42.024   6.980 -25.884  1.00 34.94           H  
ATOM    473  O   PRO A  33     -39.363   8.948 -25.258  1.00 34.94           O  
ATOM    474  CG  PRO A  33     -40.277   5.737 -26.269  1.00 34.94           C  
ATOM    475  HG2 PRO A  33     -40.630   4.711 -26.369  1.00 34.94           H  
ATOM    476  HG3 PRO A  33     -39.977   5.941 -25.241  1.00 34.94           H  
ATOM    477  CD  PRO A  33     -39.108   6.028 -27.202  1.00 34.94           C  
ATOM    478  HD2 PRO A  33     -39.194   5.422 -28.104  1.00 34.94           H  
ATOM    479  HD3 PRO A  33     -38.169   5.817 -26.691  1.00 34.94           H  
ATOM    480  N   PRO A  34     -41.287   9.959 -25.864  1.00 36.81           N  
ATOM    481  CA  PRO A  34     -41.184  11.025 -24.876  1.00 36.81           C  
ATOM    482  HA  PRO A  34     -40.246  11.556 -25.040  1.00 36.81           H  
ATOM    483  C   PRO A  34     -41.204  10.463 -23.445  1.00 36.81           C  
ATOM    484  CB  PRO A  34     -42.356  11.972 -25.153  1.00 36.81           C  
ATOM    485  HB2 PRO A  34     -42.045  12.731 -25.871  1.00 36.81           H  
ATOM    486  HB3 PRO A  34     -42.737  12.440 -24.245  1.00 36.81           H  
ATOM    487  O   PRO A  34     -41.812   9.415 -23.203  1.00 36.81           O  
ATOM    488  CG  PRO A  34     -43.397  11.058 -25.797  1.00 36.81           C  
ATOM    489  HG2 PRO A  34     -43.954  10.536 -25.019  1.00 36.81           H  
ATOM    490  HG3 PRO A  34     -44.074  11.610 -26.449  1.00 36.81           H  
ATOM    491  CD  PRO A  34     -42.550  10.054 -26.578  1.00 36.81           C  
ATOM    492  HD2 PRO A  34     -43.060   9.091 -26.621  1.00 36.81           H  
ATOM    493  HD3 PRO A  34     -42.368  10.431 -27.585  1.00 36.81           H  
ATOM    494  N   PRO A  35     -40.543  11.146 -22.494  1.00 36.67           N  
ATOM    495  CA  PRO A  35     -40.439  10.681 -21.121  1.00 36.67           C  
ATOM    496  HA  PRO A  35     -39.947   9.708 -21.107  1.00 36.67           H  
ATOM    497  C   PRO A  35     -41.830  10.546 -20.501  1.00 36.67           C  
ATOM    498  CB  PRO A  35     -39.553  11.701 -20.396  1.00 36.67           C  
ATOM    499  HB2 PRO A  35     -38.516  11.367 -20.436  1.00 36.67           H  
ATOM    500  HB3 PRO A  35     -39.861  11.855 -19.362  1.00 36.67           H  
ATOM    501  O   PRO A  35     -42.650  11.463 -20.568  1.00 36.67           O  
ATOM    502  CG  PRO A  35     -39.705  12.973 -21.229  1.00 36.67           C  
ATOM    503  HG2 PRO A  35     -40.597  13.512 -20.910  1.00 36.67           H  
ATOM    504  HG3 PRO A  35     -38.826  13.613 -21.159  1.00 36.67           H  
ATOM    505  CD  PRO A  35     -39.910  12.445 -22.645  1.00 36.67           C  
ATOM    506  HD2 PRO A  35     -40.534  13.137 -23.211  1.00 36.67           H  
ATOM    507  HD3 PRO A  35     -38.944  12.320 -23.135  1.00 36.67           H  
ATOM    508  N   ALA A  36     -42.079   9.386 -19.893  1.00 38.20           N  
ATOM    509  H   ALA A  36     -41.362   8.674 -19.900  1.00 38.20           H  
ATOM    510  CA  ALA A  36     -43.253   9.157 -19.073  1.00 38.20           C  
ATOM    511  HA  ALA A  36     -44.141   9.254 -19.698  1.00 38.20           H  
ATOM    512  C   ALA A  36     -43.297  10.225 -17.973  1.00 38.20           C  
ATOM    513  CB  ALA A  36     -43.198   7.731 -18.509  1.00 38.20           C  
ATOM    514  HB1 ALA A  36     -44.079   7.550 -17.893  1.00 38.20           H  
ATOM    515  HB2 ALA A  36     -42.308   7.608 -17.892  1.00 38.20           H  
ATOM    516  HB3 ALA A  36     -43.179   7.009 -19.325  1.00 38.20           H  
ATOM    517  O   ALA A  36     -42.361  10.375 -17.186  1.00 38.20           O  
ATOM    518  N   SER A  37     -44.383  10.989 -17.949  1.00 36.09           N  
ATOM    519  H   SER A  37     -45.090  10.855 -18.658  1.00 36.09           H  
ATOM    520  CA  SER A  37     -44.706  11.916 -16.876  1.00 36.09           C  
ATOM    521  HA  SER A  37     -43.887  12.620 -16.734  1.00 36.09           H  
ATOM    522  C   SER A  37     -44.912  11.112 -15.594  1.00 36.09           C  
ATOM    523  CB  SER A  37     -45.975  12.692 -17.255  1.00 36.09           C  
ATOM    524  HB2 SER A  37     -45.743  13.389 -18.061  1.00 36.09           H  
ATOM    525  HB3 SER A  37     -46.332  13.255 -16.393  1.00 36.09           H  
ATOM    526  O   SER A  37     -45.960  10.488 -15.416  1.00 36.09           O  
ATOM    527  OG  SER A  37     -46.979  11.794 -17.696  1.00 36.09           O  
ATOM    528  HG  SER A  37     -47.097  11.158 -16.986  1.00 36.09           H  
ATOM    529  N   ASN A  38     -43.911  11.098 -14.715  1.00 39.02           N  
ATOM    530  H   ASN A  38     -43.030  11.521 -14.969  1.00 39.02           H  
ATOM    531  CA  ASN A  38     -44.099  10.606 -13.357  1.00 39.02           C  
ATOM    532  HA  ASN A  38     -44.511   9.598 -13.411  1.00 39.02           H  
ATOM    533  C   ASN A  38     -45.095  11.545 -12.653  1.00 39.02           C  
ATOM    534  CB  ASN A  38     -42.746  10.545 -12.629  1.00 39.02           C  
ATOM    535  HB2 ASN A  38     -42.242  11.507 -12.717  1.00 39.02           H  
ATOM    536  HB3 ASN A  38     -42.922  10.355 -11.570  1.00 39.02           H  
ATOM    537  O   ASN A  38     -44.852  12.755 -12.635  1.00 39.02           O  
ATOM    538  CG  ASN A  38     -41.842   9.439 -13.143  1.00 39.02           C  
ATOM    539  ND2 ASN A  38     -40.545   9.609 -13.040  1.00 39.02           N  
ATOM    540 HD21 ASN A  38     -39.971   8.847 -13.372  1.00 39.02           H  
ATOM    541 HD22 ASN A  38     -40.168  10.454 -12.636  1.00 39.02           H  
ATOM    542  OD1 ASN A  38     -42.274   8.404 -13.618  1.00 39.02           O  
ATOM    543  N   PRO A  39     -46.222  11.045 -12.113  1.00 39.60           N  
ATOM    544  CA  PRO A  39     -47.122  11.880 -11.331  1.00 39.60           C  
ATOM    545  HA  PRO A  39     -47.449  12.715 -11.951  1.00 39.60           H  
ATOM    546  C   PRO A  39     -46.381  12.403 -10.087  1.00 39.60           C  
ATOM    547  CB  PRO A  39     -48.330  11.001 -10.996  1.00 39.60           C  
ATOM    548  HB2 PRO A  39     -49.088  11.122 -11.769  1.00 39.60           H  
ATOM    549  HB3 PRO A  39     -48.748  11.231 -10.016  1.00 39.60           H  
ATOM    550  O   PRO A  39     -45.579  11.666  -9.505  1.00 39.60           O  
ATOM    551  CG  PRO A  39     -47.768   9.581 -11.056  1.00 39.60           C  
ATOM    552  HG2 PRO A  39     -47.325   9.330 -10.093  1.00 39.60           H  
ATOM    553  HG3 PRO A  39     -48.533   8.853 -11.325  1.00 39.60           H  
ATOM    554  CD  PRO A  39     -46.666   9.662 -12.110  1.00 39.60           C  
ATOM    555  HD2 PRO A  39     -47.072   9.411 -13.091  1.00 39.60           H  
ATOM    556  HD3 PRO A  39     -45.858   8.980 -11.846  1.00 39.60           H  
ATOM    557  N   PRO A  40     -46.611  13.663  -9.681  1.00 41.57           N  
ATOM    558  CA  PRO A  40     -45.933  14.254  -8.540  1.00 41.57           C  
ATOM    559  HA  PRO A  40     -44.856  14.103  -8.618  1.00 41.57           H  
ATOM    560  C   PRO A  40     -46.442  13.590  -7.262  1.00 41.57           C  
ATOM    561  CB  PRO A  40     -46.230  15.756  -8.614  1.00 41.57           C  
ATOM    562  HB2 PRO A  40     -45.458  16.245  -9.209  1.00 41.57           H  
ATOM    563  HB3 PRO A  40     -46.288  16.217  -7.627  1.00 41.57           H  
ATOM    564  O   PRO A  40     -47.563  13.832  -6.814  1.00 41.57           O  
ATOM    565  CG  PRO A  40     -47.563  15.830  -9.358  1.00 41.57           C  
ATOM    566  HG2 PRO A  40     -47.647  16.751  -9.936  1.00 41.57           H  
ATOM    567  HG3 PRO A  40     -48.382  15.757  -8.643  1.00 41.57           H  
ATOM    568  CD  PRO A  40     -47.559  14.598 -10.261  1.00 41.57           C  
ATOM    569  HD2 PRO A  40     -47.225  14.879 -11.259  1.00 41.57           H  
ATOM    570  HD3 PRO A  40     -48.559  14.165 -10.303  1.00 41.57           H  
ATOM    571  N   THR A  41     -45.615  12.733  -6.671  1.00 43.87           N  
ATOM    572  H   THR A  41     -44.783  12.441  -7.164  1.00 43.87           H  
ATOM    573  CA  THR A  41     -45.794  12.307  -5.285  1.00 43.87           C  
ATOM    574  HA  THR A  41     -46.856  12.152  -5.095  1.00 43.87           H  
ATOM    575  C   THR A  41     -45.312  13.447  -4.394  1.00 43.87           C  
ATOM    576  CB  THR A  41     -45.075  10.981  -4.986  1.00 43.87           C  
ATOM    577  HB  THR A  41     -43.996  11.119  -5.059  1.00 43.87           H  
ATOM    578  O   THR A  41     -44.202  13.412  -3.871  1.00 43.87           O  
ATOM    579  CG2 THR A  41     -45.429  10.425  -3.606  1.00 43.87           C  
ATOM    580 HG21 THR A  41     -44.957   9.454  -3.463  1.00 43.87           H  
ATOM    581 HG22 THR A  41     -45.059  11.099  -2.833  1.00 43.87           H  
ATOM    582 HG23 THR A  41     -46.510  10.322  -3.508  1.00 43.87           H  
ATOM    583  OG1 THR A  41     -45.465   9.992  -5.910  1.00 43.87           O  
ATOM    584  HG1 THR A  41     -44.973   9.196  -5.699  1.00 43.87           H  
ATOM    585  N   ASP A  42     -46.153  14.467  -4.220  1.00 39.21           N  
ATOM    586  H   ASP A  42     -46.991  14.501  -4.783  1.00 39.21           H  
ATOM    587  CA  ASP A  42     -46.048  15.404  -3.099  1.00 39.21           C  
ATOM    588  HA  ASP A  42     -45.008  15.709  -2.978  1.00 39.21           H  
ATOM    589  C   ASP A  42     -46.451  14.657  -1.819  1.00 39.21           C  
ATOM    590  CB  ASP A  42     -46.902  16.669  -3.328  1.00 39.21           C  
ATOM    591  HB2 ASP A  42     -47.845  16.389  -3.798  1.00 39.21           H  
ATOM    592  HB3 ASP A  42     -47.134  17.112  -2.360  1.00 39.21           H  
ATOM    593  O   ASP A  42     -47.537  14.824  -1.270  1.00 39.21           O  
ATOM    594  CG  ASP A  42     -46.216  17.769  -4.145  1.00 39.21           C  
ATOM    595  OD1 ASP A  42     -44.965  17.801  -4.170  1.00 39.21           O  
ATOM    596  OD2 ASP A  42     -46.960  18.602  -4.708  1.00 39.21           O  
ATOM    597  N   THR A  43     -45.586  13.755  -1.356  1.00 40.74           N  
ATOM    598  H   THR A  43     -44.740  13.619  -1.890  1.00 40.74           H  
ATOM    599  CA  THR A  43     -45.568  13.371   0.055  1.00 40.74           C  
ATOM    600  HA  THR A  43     -46.508  13.654   0.529  1.00 40.74           H  
ATOM    601  C   THR A  43     -44.417  14.145   0.683  1.00 40.74           C  
ATOM    602  CB  THR A  43     -45.434  11.861   0.264  1.00 40.74           C  
ATOM    603  HB  THR A  43     -44.460  11.515  -0.082  1.00 40.74           H  
ATOM    604  O   THR A  43     -43.261  13.848   0.371  1.00 40.74           O  
ATOM    605  CG2 THR A  43     -45.646  11.476   1.728  1.00 40.74           C  
ATOM    606 HG21 THR A  43     -46.619  11.826   2.074  1.00 40.74           H  
ATOM    607 HG22 THR A  43     -44.863  11.915   2.346  1.00 40.74           H  
ATOM    608 HG23 THR A  43     -45.600  10.391   1.826  1.00 40.74           H  
ATOM    609  OG1 THR A  43     -46.448  11.223  -0.475  1.00 40.74           O  
ATOM    610  HG1 THR A  43     -46.726  11.858  -1.139  1.00 40.74           H  
ATOM    611  N   PRO A  44     -44.693  15.163   1.518  1.00 42.25           N  
ATOM    612  CA  PRO A  44     -43.648  15.854   2.258  1.00 42.25           C  
ATOM    613  HA  PRO A  44     -43.019  16.386   1.544  1.00 42.25           H  
ATOM    614  C   PRO A  44     -42.842  14.822   3.056  1.00 42.25           C  
ATOM    615  CB  PRO A  44     -44.362  16.853   3.177  1.00 42.25           C  
ATOM    616  HB2 PRO A  44     -43.830  17.803   3.225  1.00 42.25           H  
ATOM    617  HB3 PRO A  44     -44.473  16.432   4.176  1.00 42.25           H  
ATOM    618  O   PRO A  44     -43.450  13.902   3.613  1.00 42.25           O  
ATOM    619  CG  PRO A  44     -45.745  17.014   2.547  1.00 42.25           C  
ATOM    620  HG2 PRO A  44     -46.504  17.254   3.291  1.00 42.25           H  
ATOM    621  HG3 PRO A  44     -45.706  17.785   1.778  1.00 42.25           H  
ATOM    622  CD  PRO A  44     -46.003  15.662   1.893  1.00 42.25           C  
ATOM    623  HD2 PRO A  44     -46.651  15.791   1.027  1.00 42.25           H  
ATOM    624  HD3 PRO A  44     -46.457  14.982   2.613  1.00 42.25           H  
ATOM    625  N   PRO A  45     -41.502  14.928   3.110  1.00 48.50           N  
ATOM    626  CA  PRO A  45     -40.682  13.978   3.846  1.00 48.50           C  
ATOM    627  HA  PRO A  45     -40.784  12.984   3.411  1.00 48.50           H  
ATOM    628  C   PRO A  45     -41.154  13.954   5.297  1.00 48.50           C  
ATOM    629  CB  PRO A  45     -39.235  14.460   3.692  1.00 48.50           C  
ATOM    630  HB2 PRO A  45     -38.775  13.949   2.846  1.00 48.50           H  
ATOM    631  HB3 PRO A  45     -38.647  14.297   4.596  1.00 48.50           H  
ATOM    632  O   PRO A  45     -41.142  14.982   5.971  1.00 48.50           O  
ATOM    633  CG  PRO A  45     -39.377  15.946   3.366  1.00 48.50           C  
ATOM    634  HG2 PRO A  45     -39.463  16.514   4.293  1.00 48.50           H  
ATOM    635  HG3 PRO A  45     -38.541  16.314   2.770  1.00 48.50           H  
ATOM    636  CD  PRO A  45     -40.696  16.022   2.602  1.00 48.50           C  
ATOM    637  HD2 PRO A  45     -40.517  15.872   1.537  1.00 48.50           H  
ATOM    638  HD3 PRO A  45     -41.171  16.987   2.776  1.00 48.50           H  
ATOM    639  N   GLN A  46     -41.611  12.786   5.745  1.00 50.33           N  
ATOM    640  H   GLN A  46     -41.661  12.010   5.100  1.00 50.33           H  
ATOM    641  CA  GLN A  46     -41.980  12.544   7.130  1.00 50.33           C  
ATOM    642  HA  GLN A  46     -42.793  13.219   7.396  1.00 50.33           H  
ATOM    643  C   GLN A  46     -40.733  12.825   7.989  1.00 50.33           C  
ATOM    644  CB  GLN A  46     -42.485  11.094   7.240  1.00 50.33           C  
ATOM    645  HB2 GLN A  46     -41.655  10.400   7.107  1.00 50.33           H  
ATOM    646  HB3 GLN A  46     -43.200  10.919   6.436  1.00 50.33           H  
ATOM    647  O   GLN A  46     -39.742  12.102   7.848  1.00 50.33           O  
ATOM    648  CG  GLN A  46     -43.196  10.788   8.563  1.00 50.33           C  
ATOM    649  HG2 GLN A  46     -44.004  11.503   8.719  1.00 50.33           H  
ATOM    650  HG3 GLN A  46     -42.489  10.880   9.388  1.00 50.33           H  
ATOM    651  CD  GLN A  46     -43.788   9.382   8.546  1.00 50.33           C  
ATOM    652  NE2 GLN A  46     -43.111   8.406   9.111  1.00 50.33           N  
ATOM    653 HE21 GLN A  46     -43.540   7.492   9.099  1.00 50.33           H  
ATOM    654 HE22 GLN A  46     -42.267   8.614   9.625  1.00 50.33           H  
ATOM    655  OE1 GLN A  46     -44.851   9.128   8.000  1.00 50.33           O  
ATOM    656  N   PRO A  47     -40.722  13.882   8.823  1.00 59.31           N  
ATOM    657  CA  PRO A  47     -39.691  14.015   9.831  1.00 59.31           C  
ATOM    658  HA  PRO A  47     -38.703  13.874   9.392  1.00 59.31           H  
ATOM    659  C   PRO A  47     -39.948  12.921  10.871  1.00 59.31           C  
ATOM    660  CB  PRO A  47     -39.812  15.440  10.371  1.00 59.31           C  
ATOM    661  HB2 PRO A  47     -39.570  15.492  11.432  1.00 59.31           H  
ATOM    662  HB3 PRO A  47     -39.153  16.095   9.801  1.00 59.31           H  
ATOM    663  O   PRO A  47     -41.097  12.590  11.148  1.00 59.31           O  
ATOM    664  CG  PRO A  47     -41.268  15.833  10.105  1.00 59.31           C  
ATOM    665  HG2 PRO A  47     -41.326  16.851   9.720  1.00 59.31           H  
ATOM    666  HG3 PRO A  47     -41.847  15.748  11.025  1.00 59.31           H  
ATOM    667  CD  PRO A  47     -41.796  14.832   9.076  1.00 59.31           C  
ATOM    668  HD2 PRO A  47     -42.079  15.358   8.165  1.00 59.31           H  
ATOM    669  HD3 PRO A  47     -42.661  14.311   9.486  1.00 59.31           H  
ATOM    670  N   ASP A  48     -38.880  12.353  11.414  1.00 58.20           N  
ATOM    671  H   ASP A  48     -37.991  12.798  11.238  1.00 58.20           H  
ATOM    672  CA  ASP A  48     -38.888  11.277  12.410  1.00 58.20           C  
ATOM    673  HA  ASP A  48     -37.877  11.256  12.816  1.00 58.20           H  
ATOM    674  C   ASP A  48     -39.122   9.875  11.848  1.00 58.20           C  
ATOM    675  CB  ASP A  48     -39.779  11.588  13.628  1.00 58.20           C  
ATOM    676  HB2 ASP A  48     -40.835  11.522  13.363  1.00 58.20           H  
ATOM    677  HB3 ASP A  48     -39.592  10.828  14.387  1.00 58.20           H  
ATOM    678  O   ASP A  48     -40.174   9.277  12.025  1.00 58.20           O  
ATOM    679  CG  ASP A  48     -39.488  12.953  14.248  1.00 58.20           C  
ATOM    680  OD1 ASP A  48     -38.332  13.419  14.107  1.00 58.20           O  
ATOM    681  OD2 ASP A  48     -40.406  13.504  14.894  1.00 58.20           O  
ATOM    682  N   LEU A  49     -38.085   9.325  11.217  1.00 57.03           N  
ATOM    683  H   LEU A  49     -37.475   9.990  10.763  1.00 57.03           H  
ATOM    684  CA  LEU A  49     -37.384   8.150  11.746  1.00 57.03           C  
ATOM    685  HA  LEU A  49     -37.317   8.221  12.832  1.00 57.03           H  
ATOM    686  C   LEU A  49     -35.957   8.207  11.187  1.00 57.03           C  
ATOM    687  CB  LEU A  49     -38.065   6.809  11.372  1.00 57.03           C  
ATOM    688  HB2 LEU A  49     -37.346   6.019  11.587  1.00 57.03           H  
ATOM    689  HB3 LEU A  49     -38.241   6.800  10.296  1.00 57.03           H  
ATOM    690  O   LEU A  49     -35.700   7.738  10.078  1.00 57.03           O  
ATOM    691  CG  LEU A  49     -39.384   6.425  12.079  1.00 57.03           C  
ATOM    692  HG  LEU A  49     -40.214   7.019  11.698  1.00 57.03           H  
ATOM    693  CD1 LEU A  49     -39.770   4.995  11.715  1.00 57.03           C  
ATOM    694 HD11 LEU A  49     -40.737   4.753  12.156  1.00 57.03           H  
ATOM    695 HD12 LEU A  49     -39.017   4.299  12.085  1.00 57.03           H  
ATOM    696 HD13 LEU A  49     -39.844   4.905  10.631  1.00 57.03           H  
ATOM    697  CD2 LEU A  49     -39.309   6.527  13.608  1.00 57.03           C  
ATOM    698 HD21 LEU A  49     -38.467   5.945  13.983  1.00 57.03           H  
ATOM    699 HD22 LEU A  49     -40.236   6.160  14.047  1.00 57.03           H  
ATOM    700 HD23 LEU A  49     -39.195   7.571  13.899  1.00 57.03           H  
ATOM    701  N   ALA A  50     -35.023   8.821  11.922  1.00 60.77           N  
ATOM    702  H   ALA A  50     -35.270   9.189  12.829  1.00 60.77           H  
ATOM    703  CA  ALA A  50     -33.612   8.586  11.632  1.00 60.77           C  
ATOM    704  HA  ALA A  50     -33.390   9.008  10.652  1.00 60.77           H  
ATOM    705  C   ALA A  50     -33.400   7.060  11.613  1.00 60.77           C  
ATOM    706  CB  ALA A  50     -32.737   9.278  12.685  1.00 60.77           C  
ATOM    707  HB1 ALA A  50     -32.917  10.353  12.673  1.00 60.77           H  
ATOM    708  HB2 ALA A  50     -31.686   9.089  12.465  1.00 60.77           H  
ATOM    709  HB3 ALA A  50     -32.964   8.882  13.675  1.00 60.77           H  
ATOM    710  O   ALA A  50     -33.926   6.382  12.505  1.00 60.77           O  
ATOM    711  N   PRO A  51     -32.711   6.494  10.603  1.00 69.01           N  
ATOM    712  CA  PRO A  51     -32.406   5.072  10.617  1.00 69.01           C  
ATOM    713  HA  PRO A  51     -33.335   4.511  10.510  1.00 69.01           H  
ATOM    714  C   PRO A  51     -31.740   4.723  11.956  1.00 69.01           C  
ATOM    715  CB  PRO A  51     -31.504   4.813   9.406  1.00 69.01           C  
ATOM    716  HB2 PRO A  51     -30.724   4.084   9.622  1.00 69.01           H  
ATOM    717  HB3 PRO A  51     -32.116   4.478   8.568  1.00 69.01           H  
ATOM    718  O   PRO A  51     -31.015   5.563  12.503  1.00 69.01           O  
ATOM    719  CG  PRO A  51     -30.918   6.189   9.088  1.00 69.01           C  
ATOM    720  HG2 PRO A  51     -30.677   6.293   8.030  1.00 69.01           H  
ATOM    721  HG3 PRO A  51     -30.032   6.354   9.700  1.00 69.01           H  
ATOM    722  CD  PRO A  51     -32.016   7.160   9.517  1.00 69.01           C  
ATOM    723  HD2 PRO A  51     -32.710   7.329   8.694  1.00 69.01           H  
ATOM    724  HD3 PRO A  51     -31.568   8.101   9.838  1.00 69.01           H  
ATOM    725  N   PRO A  52     -32.013   3.531  12.517  1.00 74.81           N  
ATOM    726  CA  PRO A  52     -31.425   3.140  13.790  1.00 74.81           C  
ATOM    727  HA  PRO A  52     -31.843   3.772  14.573  1.00 74.81           H  
ATOM    728  C   PRO A  52     -29.898   3.299  13.721  1.00 74.81           C  
ATOM    729  CB  PRO A  52     -31.849   1.687  14.025  1.00 74.81           C  
ATOM    730  HB2 PRO A  52     -32.762   1.670  14.621  1.00 74.81           H  
ATOM    731  HB3 PRO A  52     -31.068   1.102  14.509  1.00 74.81           H  
ATOM    732  O   PRO A  52     -29.320   3.043  12.658  1.00 74.81           O  
ATOM    733  CG  PRO A  52     -32.152   1.172  12.617  1.00 74.81           C  
ATOM    734  HG2 PRO A  52     -32.874   0.355  12.630  1.00 74.81           H  
ATOM    735  HG3 PRO A  52     -31.225   0.858  12.136  1.00 74.81           H  
ATOM    736  CD  PRO A  52     -32.704   2.407  11.909  1.00 74.81           C  
ATOM    737  HD2 PRO A  52     -33.774   2.498  12.093  1.00 74.81           H  
ATOM    738  HD3 PRO A  52     -32.505   2.340  10.839  1.00 74.81           H  
ATOM    739  N   PRO A  53     -29.241   3.727  14.815  1.00 81.57           N  
ATOM    740  CA  PRO A  53     -27.790   3.821  14.856  1.00 81.57           C  
ATOM    741  HA  PRO A  53     -27.470   4.624  14.192  1.00 81.57           H  
ATOM    742  C   PRO A  53     -27.175   2.494  14.416  1.00 81.57           C  
ATOM    743  CB  PRO A  53     -27.424   4.169  16.303  1.00 81.57           C  
ATOM    744  HB2 PRO A  53     -27.218   3.262  16.871  1.00 81.57           H  
ATOM    745  HB3 PRO A  53     -26.571   4.846  16.350  1.00 81.57           H  
ATOM    746  O   PRO A  53     -27.560   1.434  14.910  1.00 81.57           O  
ATOM    747  CG  PRO A  53     -28.694   4.820  16.847  1.00 81.57           C  
ATOM    748  HG2 PRO A  53     -28.785   4.692  17.925  1.00 81.57           H  
ATOM    749  HG3 PRO A  53     -28.701   5.878  16.584  1.00 81.57           H  
ATOM    750  CD  PRO A  53     -29.813   4.104  16.096  1.00 81.57           C  
ATOM    751  HD2 PRO A  53     -30.660   4.780  15.978  1.00 81.57           H  
ATOM    752  HD3 PRO A  53     -30.109   3.206  16.639  1.00 81.57           H  
ATOM    753  N   ILE A  54     -26.252   2.556  13.461  1.00 83.59           N  
ATOM    754  H   ILE A  54     -25.973   3.459  13.105  1.00 83.59           H  
ATOM    755  CA  ILE A  54     -25.481   1.385  13.056  1.00 83.59           C  
ATOM    756  HA  ILE A  54     -26.152   0.532  12.951  1.00 83.59           H  
ATOM    757  C   ILE A  54     -24.498   1.093  14.189  1.00 83.59           C  
ATOM    758  CB  ILE A  54     -24.783   1.625  11.700  1.00 83.59           C  
ATOM    759  HB  ILE A  54     -24.149   2.507  11.785  1.00 83.59           H  
ATOM    760  O   ILE A  54     -23.698   1.958  14.542  1.00 83.59           O  
ATOM    761  CG1 ILE A  54     -25.836   1.872  10.591  1.00 83.59           C  
ATOM    762 HG12 ILE A  54     -26.455   0.982  10.476  1.00 83.59           H  
ATOM    763 HG13 ILE A  54     -26.487   2.694  10.888  1.00 83.59           H  
ATOM    764  CG2 ILE A  54     -23.893   0.422  11.347  1.00 83.59           C  
ATOM    765 HG21 ILE A  54     -24.498  -0.481  11.258  1.00 83.59           H  
ATOM    766 HG22 ILE A  54     -23.361   0.607  10.414  1.00 83.59           H  
ATOM    767 HG23 ILE A  54     -23.135   0.262  12.114  1.00 83.59           H  
ATOM    768  CD1 ILE A  54     -25.243   2.243   9.226  1.00 83.59           C  
ATOM    769 HD11 ILE A  54     -24.556   3.082   9.334  1.00 83.59           H  
ATOM    770 HD12 ILE A  54     -26.049   2.529   8.550  1.00 83.59           H  
ATOM    771 HD13 ILE A  54     -24.717   1.392   8.793  1.00 83.59           H  
ATOM    772  N   ASP A  55     -24.577  -0.107  14.758  1.00 86.68           N  
ATOM    773  H   ASP A  55     -25.278  -0.761  14.441  1.00 86.68           H  
ATOM    774  CA  ASP A  55     -23.599  -0.592  15.728  1.00 86.68           C  
ATOM    775  HA  ASP A  55     -23.360   0.212  16.424  1.00 86.68           H  
ATOM    776  C   ASP A  55     -22.319  -0.990  14.982  1.00 86.68           C  
ATOM    777  CB  ASP A  55     -24.202  -1.750  16.536  1.00 86.68           C  
ATOM    778  HB2 ASP A  55     -24.389  -2.596  15.875  1.00 86.68           H  
ATOM    779  HB3 ASP A  55     -25.159  -1.427  16.948  1.00 86.68           H  
ATOM    780  O   ASP A  55     -22.315  -1.933  14.186  1.00 86.68           O  
ATOM    781  CG  ASP A  55     -23.310  -2.195  17.700  1.00 86.68           C  
ATOM    782  OD1 ASP A  55     -22.423  -1.405  18.087  1.00 86.68           O  
ATOM    783  OD2 ASP A  55     -23.574  -3.301  18.225  1.00 86.68           O  
ATOM    784  N   ILE A  56     -21.258  -0.209  15.174  1.00 88.55           N  
ATOM    785  H   ILE A  56     -21.311   0.478  15.913  1.00 88.55           H  
ATOM    786  CA  ILE A  56     -19.963  -0.418  14.528  1.00 88.55           C  
ATOM    787  HA  ILE A  56     -20.111  -1.021  13.632  1.00 88.55           H  
ATOM    788  C   ILE A  56     -19.082  -1.171  15.530  1.00 88.55           C  
ATOM    789  CB  ILE A  56     -19.341   0.923  14.077  1.00 88.55           C  
ATOM    790  HB  ILE A  56     -19.251   1.576  14.945  1.00 88.55           H  
ATOM    791  O   ILE A  56     -18.747  -0.597  16.566  1.00 88.55           O  
ATOM    792  CG1 ILE A  56     -20.254   1.615  13.037  1.00 88.55           C  
ATOM    793 HG12 ILE A  56     -21.235   1.782  13.482  1.00 88.55           H  
ATOM    794 HG13 ILE A  56     -20.387   0.960  12.176  1.00 88.55           H  
ATOM    795  CG2 ILE A  56     -17.931   0.694  13.502  1.00 88.55           C  
ATOM    796 HG21 ILE A  56     -17.979   0.055  12.620  1.00 88.55           H  
ATOM    797 HG22 ILE A  56     -17.291   0.231  14.254  1.00 88.55           H  
ATOM    798 HG23 ILE A  56     -17.466   1.642  13.233  1.00 88.55           H  
ATOM    799  CD1 ILE A  56     -19.745   2.976  12.549  1.00 88.55           C  
ATOM    800 HD11 ILE A  56     -20.521   3.456  11.953  1.00 88.55           H  
ATOM    801 HD12 ILE A  56     -19.507   3.612  13.402  1.00 88.55           H  
ATOM    802 HD13 ILE A  56     -18.860   2.851  11.924  1.00 88.55           H  
ATOM    803  N   PRO A  57     -18.682  -2.425  15.251  1.00 89.35           N  
ATOM    804  CA  PRO A  57     -17.857  -3.190  16.179  1.00 89.35           C  
ATOM    805  HA  PRO A  57     -18.329  -3.217  17.162  1.00 89.35           H  
ATOM    806  C   PRO A  57     -16.467  -2.571  16.309  1.00 89.35           C  
ATOM    807  CB  PRO A  57     -17.793  -4.603  15.595  1.00 89.35           C  
ATOM    808  HB2 PRO A  57     -16.848  -5.099  15.815  1.00 89.35           H  
ATOM    809  HB3 PRO A  57     -18.627  -5.187  15.981  1.00 89.35           H  
ATOM    810  O   PRO A  57     -15.946  -2.033  15.337  1.00 89.35           O  
ATOM    811  CG  PRO A  57     -17.983  -4.383  14.095  1.00 89.35           C  
ATOM    812  HG2 PRO A  57     -18.417  -5.264  13.622  1.00 89.35           H  
ATOM    813  HG3 PRO A  57     -17.025  -4.138  13.636  1.00 89.35           H  
ATOM    814  CD  PRO A  57     -18.921  -3.179  14.027  1.00 89.35           C  
ATOM    815  HD2 PRO A  57     -18.697  -2.586  13.141  1.00 89.35           H  
ATOM    816  HD3 PRO A  57     -19.958  -3.515  14.006  1.00 89.35           H  
ATOM    817  N   ASP A  58     -15.825  -2.694  17.468  1.00 91.66           N  
ATOM    818  H   ASP A  58     -16.312  -3.072  18.268  1.00 91.66           H  
ATOM    819  CA  ASP A  58     -14.458  -2.202  17.659  1.00 91.66           C  
ATOM    820  HA  ASP A  58     -14.446  -1.141  17.412  1.00 91.66           H  
ATOM    821  C   ASP A  58     -13.447  -2.902  16.735  1.00 91.66           C  
ATOM    822  CB  ASP A  58     -14.029  -2.350  19.125  1.00 91.66           C  
ATOM    823  HB2 ASP A  58     -12.964  -2.133  19.205  1.00 91.66           H  
ATOM    824  HB3 ASP A  58     -14.183  -3.382  19.442  1.00 91.66           H  
ATOM    825  O   ASP A  58     -13.607  -4.063  16.341  1.00 91.66           O  
ATOM    826  CG  ASP A  58     -14.770  -1.396  20.063  1.00 91.66           C  
ATOM    827  OD1 ASP A  58     -14.952  -0.223  19.669  1.00 91.66           O  
ATOM    828  OD2 ASP A  58     -15.101  -1.842  21.184  1.00 91.66           O  
ATOM    829  N   LEU A  59     -12.364  -2.194  16.403  1.00 91.35           N  
ATOM    830  H   LEU A  59     -12.258  -1.274  16.807  1.00 91.35           H  
ATOM    831  CA  LEU A  59     -11.240  -2.793  15.685  1.00 91.35           C  
ATOM    832  HA  LEU A  59     -11.648  -3.307  14.815  1.00 91.35           H  
ATOM    833  C   LEU A  59     -10.542  -3.851  16.554  1.00 91.35           C  
ATOM    834  CB  LEU A  59     -10.245  -1.710  15.233  1.00 91.35           C  
ATOM    835  HB2 LEU A  59      -9.338  -2.199  14.876  1.00 91.35           H  
ATOM    836  HB3 LEU A  59      -9.972  -1.105  16.097  1.00 91.35           H  
ATOM    837  O   LEU A  59     -10.438  -3.675  17.769  1.00 91.35           O  
ATOM    838  CG  LEU A  59     -10.770  -0.792  14.117  1.00 91.35           C  
ATOM    839  HG  LEU A  59     -11.644  -0.244  14.470  1.00 91.35           H  
ATOM    840  CD1 LEU A  59      -9.679   0.214  13.746  1.00 91.35           C  
ATOM    841 HD11 LEU A  59     -10.071   0.914  13.007  1.00 91.35           H  
ATOM    842 HD12 LEU A  59      -9.381   0.778  14.630  1.00 91.35           H  
ATOM    843 HD13 LEU A  59      -8.819  -0.304  13.322  1.00 91.35           H  
ATOM    844  CD2 LEU A  59     -11.142  -1.585  12.861  1.00 91.35           C  
ATOM    845 HD21 LEU A  59     -10.331  -2.254  12.575  1.00 91.35           H  
ATOM    846 HD22 LEU A  59     -12.050  -2.161  13.040  1.00 91.35           H  
ATOM    847 HD23 LEU A  59     -11.353  -0.901  12.038  1.00 91.35           H  
ATOM    848  N   PRO A  60     -10.002  -4.927  15.951  1.00 85.44           N  
ATOM    849  CA  PRO A  60      -9.283  -5.944  16.702  1.00 85.44           C  
ATOM    850  HA  PRO A  60      -9.932  -6.348  17.480  1.00 85.44           H  
ATOM    851  C   PRO A  60      -8.032  -5.343  17.351  1.00 85.44           C  
ATOM    852  CB  PRO A  60      -8.956  -7.050  15.695  1.00 85.44           C  
ATOM    853  HB2 PRO A  60      -8.014  -7.550  15.923  1.00 85.44           H  
ATOM    854  HB3 PRO A  60      -9.772  -7.771  15.672  1.00 85.44           H  
ATOM    855  O   PRO A  60      -7.208  -4.701  16.691  1.00 85.44           O  
ATOM    856  CG  PRO A  60      -8.897  -6.307  14.360  1.00 85.44           C  
ATOM    857  HG2 PRO A  60      -9.120  -6.964  13.520  1.00 85.44           H  
ATOM    858  HG3 PRO A  60      -7.916  -5.849  14.237  1.00 85.44           H  
ATOM    859  CD  PRO A  60      -9.956  -5.216  14.525  1.00 85.44           C  
ATOM    860  HD2 PRO A  60      -9.678  -4.338  13.942  1.00 85.44           H  
ATOM    861  HD3 PRO A  60     -10.928  -5.591  14.202  1.00 85.44           H  
ATOM    862  N   VAL A  61      -7.887  -5.581  18.654  1.00 93.36           N  
ATOM    863  H   VAL A  61      -8.625  -6.076  19.134  1.00 93.36           H  
ATOM    864  CA  VAL A  61      -6.704  -5.222  19.439  1.00 93.36           C  
ATOM    865  HA  VAL A  61      -5.945  -4.809  18.774  1.00 93.36           H  
ATOM    866  C   VAL A  61      -6.149  -6.496  20.062  1.00 93.36           C  
ATOM    867  CB  VAL A  61      -7.016  -4.154  20.507  1.00 93.36           C  
ATOM    868  HB  VAL A  61      -7.727  -4.556  21.228  1.00 93.36           H  
ATOM    869  O   VAL A  61      -6.861  -7.234  20.740  1.00 93.36           O  
ATOM    870  CG1 VAL A  61      -5.739  -3.738  21.251  1.00 93.36           C  
ATOM    871 HG11 VAL A  61      -5.000  -3.351  20.551  1.00 93.36           H  
ATOM    872 HG12 VAL A  61      -5.975  -2.965  21.982  1.00 93.36           H  
ATOM    873 HG13 VAL A  61      -5.316  -4.588  21.787  1.00 93.36           H  
ATOM    874  CG2 VAL A  61      -7.615  -2.888  19.882  1.00 93.36           C  
ATOM    875 HG21 VAL A  61      -6.959  -2.504  19.101  1.00 93.36           H  
ATOM    876 HG22 VAL A  61      -8.591  -3.111  19.453  1.00 93.36           H  
ATOM    877 HG23 VAL A  61      -7.756  -2.124  20.647  1.00 93.36           H  
ATOM    878  N   VAL A  62      -4.867  -6.748  19.821  1.00 96.80           N  
ATOM    879  H   VAL A  62      -4.336  -6.067  19.297  1.00 96.80           H  
ATOM    880  CA  VAL A  62      -4.108  -7.869  20.388  1.00 96.80           C  
ATOM    881  HA  VAL A  62      -4.726  -8.389  21.120  1.00 96.80           H  
ATOM    882  C   VAL A  62      -2.891  -7.331  21.135  1.00 96.80           C  
ATOM    883  CB  VAL A  62      -3.709  -8.890  19.305  1.00 96.80           C  
ATOM    884  HB  VAL A  62      -3.138  -9.681  19.790  1.00 96.80           H  
ATOM    885  O   VAL A  62      -2.528  -6.168  20.957  1.00 96.80           O  
ATOM    886  CG1 VAL A  62      -4.940  -9.542  18.670  1.00 96.80           C  
ATOM    887 HG11 VAL A  62      -5.509  -8.811  18.096  1.00 96.80           H  
ATOM    888 HG12 VAL A  62      -5.580  -9.963  19.446  1.00 96.80           H  
ATOM    889 HG13 VAL A  62      -4.624 -10.348  18.007  1.00 96.80           H  
ATOM    890  CG2 VAL A  62      -2.843  -8.289  18.192  1.00 96.80           C  
ATOM    891 HG21 VAL A  62      -3.410  -7.554  17.621  1.00 96.80           H  
ATOM    892 HG22 VAL A  62      -1.967  -7.809  18.628  1.00 96.80           H  
ATOM    893 HG23 VAL A  62      -2.509  -9.082  17.522  1.00 96.80           H  
ATOM    894  N   SER A  63      -2.259  -8.157  21.972  1.00 97.60           N  
ATOM    895  H   SER A  63      -2.550  -9.122  22.041  1.00 97.60           H  
ATOM    896  CA  SER A  63      -0.996  -7.771  22.608  1.00 97.60           C  
ATOM    897  HA  SER A  63      -1.119  -6.765  23.009  1.00 97.60           H  
ATOM    898  C   SER A  63       0.143  -7.714  21.588  1.00 97.60           C  
ATOM    899  CB  SER A  63      -0.646  -8.688  23.788  1.00 97.60           C  
ATOM    900  HB2 SER A  63       0.008  -8.138  24.464  1.00 97.60           H  
ATOM    901  HB3 SER A  63      -1.553  -8.946  24.334  1.00 97.60           H  
ATOM    902  O   SER A  63       0.079  -8.339  20.525  1.00 97.60           O  
ATOM    903  OG  SER A  63       0.030  -9.868  23.397  1.00 97.60           O  
ATOM    904  HG  SER A  63       0.885  -9.820  23.831  1.00 97.60           H  
ATOM    905  N   ASP A  64       1.214  -7.003  21.931  1.00 98.03           N  
ATOM    906  H   ASP A  64       1.192  -6.453  22.777  1.00 98.03           H  
ATOM    907  CA  ASP A  64       2.418  -6.914  21.107  1.00 98.03           C  
ATOM    908  HA  ASP A  64       2.173  -6.445  20.154  1.00 98.03           H  
ATOM    909  C   ASP A  64       3.036  -8.295  20.816  1.00 98.03           C  
ATOM    910  CB  ASP A  64       3.452  -6.049  21.838  1.00 98.03           C  
ATOM    911  HB2 ASP A  64       3.500  -6.329  22.890  1.00 98.03           H  
ATOM    912  HB3 ASP A  64       4.422  -6.265  21.389  1.00 98.03           H  
ATOM    913  O   ASP A  64       3.568  -8.524  19.731  1.00 98.03           O  
ATOM    914  CG  ASP A  64       3.256  -4.539  21.711  1.00 98.03           C  
ATOM    915  OD1 ASP A  64       2.141  -4.097  21.359  1.00 98.03           O  
ATOM    916  OD2 ASP A  64       4.282  -3.848  21.906  1.00 98.03           O  
ATOM    917  N   GLU A  65       2.973  -9.235  21.761  1.00 98.13           N  
ATOM    918  H   GLU A  65       2.565  -8.990  22.651  1.00 98.13           H  
ATOM    919  CA  GLU A  65       3.477 -10.604  21.587  1.00 98.13           C  
ATOM    920  HA  GLU A  65       4.508 -10.561  21.235  1.00 98.13           H  
ATOM    921  C   GLU A  65       2.674 -11.357  20.526  1.00 98.13           C  
ATOM    922  CB  GLU A  65       3.452 -11.397  22.907  1.00 98.13           C  
ATOM    923  HB2 GLU A  65       2.424 -11.522  23.249  1.00 98.13           H  
ATOM    924  HB3 GLU A  65       3.843 -12.392  22.698  1.00 98.13           H  
ATOM    925  O   GLU A  65       3.253 -11.873  19.569  1.00 98.13           O  
ATOM    926  CG  GLU A  65       4.306 -10.796  24.035  1.00 98.13           C  
ATOM    927  HG2 GLU A  65       5.307 -10.608  23.647  1.00 98.13           H  
ATOM    928  HG3 GLU A  65       4.393 -11.540  24.827  1.00 98.13           H  
ATOM    929  CD  GLU A  65       3.724  -9.509  24.638  1.00 98.13           C  
ATOM    930  OE1 GLU A  65       4.537  -8.723  25.170  1.00 98.13           O  
ATOM    931  OE2 GLU A  65       2.487  -9.303  24.522  1.00 98.13           O  
ATOM    932  N   VAL A  66       1.341 -11.350  20.642  1.00 98.32           N  
ATOM    933  H   VAL A  66       0.934 -10.855  21.422  1.00 98.32           H  
ATOM    934  CA  VAL A  66       0.443 -11.974  19.657  1.00 98.32           C  
ATOM    935  HA  VAL A  66       0.712 -13.025  19.546  1.00 98.32           H  
ATOM    936  C   VAL A  66       0.611 -11.310  18.289  1.00 98.32           C  
ATOM    937  CB  VAL A  66      -1.020 -11.885  20.131  1.00 98.32           C  
ATOM    938  HB  VAL A  66      -1.258 -10.843  20.344  1.00 98.32           H  
ATOM    939  O   VAL A  66       0.634 -11.988  17.260  1.00 98.32           O  
ATOM    940  CG1 VAL A  66      -2.013 -12.406  19.083  1.00 98.32           C  
ATOM    941 HG11 VAL A  66      -3.025 -12.392  19.487  1.00 98.32           H  
ATOM    942 HG12 VAL A  66      -1.751 -13.426  18.800  1.00 98.32           H  
ATOM    943 HG13 VAL A  66      -1.998 -11.773  18.196  1.00 98.32           H  
ATOM    944  CG2 VAL A  66      -1.230 -12.698  21.415  1.00 98.32           C  
ATOM    945 HG21 VAL A  66      -0.598 -12.311  22.214  1.00 98.32           H  
ATOM    946 HG22 VAL A  66      -2.270 -12.625  21.736  1.00 98.32           H  
ATOM    947 HG23 VAL A  66      -0.976 -13.743  21.238  1.00 98.32           H  
ATOM    948  N   ALA A  67       0.794  -9.989  18.264  1.00 98.62           N  
ATOM    949  H   ALA A  67       0.744  -9.474  19.131  1.00 98.62           H  
ATOM    950  CA  ALA A  67       1.038  -9.254  17.033  1.00 98.62           C  
ATOM    951  HA  ALA A  67       0.219  -9.481  16.350  1.00 98.62           H  
ATOM    952  C   ALA A  67       2.342  -9.677  16.342  1.00 98.62           C  
ATOM    953  CB  ALA A  67       1.037  -7.757  17.346  1.00 98.62           C  
ATOM    954  HB1 ALA A  67       1.867  -7.506  18.007  1.00 98.62           H  
ATOM    955  HB2 ALA A  67       1.142  -7.194  16.418  1.00 98.62           H  
ATOM    956  HB3 ALA A  67       0.102  -7.476  17.829  1.00 98.62           H  
ATOM    957  O   ALA A  67       2.363  -9.854  15.123  1.00 98.62           O  
ATOM    958  N   ARG A  68       3.425  -9.887  17.100  1.00 98.65           N  
ATOM    959  H   ARG A  68       3.346  -9.708  18.091  1.00 98.65           H  
ATOM    960  CA  ARG A  68       4.709 -10.371  16.565  1.00 98.65           C  
ATOM    961  HA  ARG A  68       4.993  -9.763  15.706  1.00 98.65           H  
ATOM    962  C   ARG A  68       4.635 -11.810  16.068  1.00 98.65           C  
ATOM    963  CB  ARG A  68       5.797 -10.253  17.636  1.00 98.65           C  
ATOM    964  HB2 ARG A  68       5.428 -10.656  18.579  1.00 98.65           H  
ATOM    965  HB3 ARG A  68       6.660 -10.842  17.326  1.00 98.65           H  
ATOM    966  O   ARG A  68       5.234 -12.128  15.036  1.00 98.65           O  
ATOM    967  CG  ARG A  68       6.258  -8.807  17.831  1.00 98.65           C  
ATOM    968  HG2 ARG A  68       6.689  -8.432  16.903  1.00 98.65           H  
ATOM    969  HG3 ARG A  68       5.418  -8.169  18.107  1.00 98.65           H  
ATOM    970  CD  ARG A  68       7.320  -8.776  18.929  1.00 98.65           C  
ATOM    971  HD2 ARG A  68       6.926  -9.256  19.825  1.00 98.65           H  
ATOM    972  HD3 ARG A  68       8.189  -9.340  18.590  1.00 98.65           H  
ATOM    973  NE  ARG A  68       7.730  -7.396  19.205  1.00 98.65           N  
ATOM    974  HE  ARG A  68       8.229  -6.945  18.451  1.00 98.65           H  
ATOM    975  NH1 ARG A  68       6.739  -7.122  21.261  1.00 98.65           N  
ATOM    976 HH11 ARG A  68       6.389  -6.497  21.972  1.00 98.65           H  
ATOM    977 HH12 ARG A  68       6.359  -8.056  21.205  1.00 98.65           H  
ATOM    978  NH2 ARG A  68       7.704  -5.391  20.248  1.00 98.65           N  
ATOM    979 HH21 ARG A  68       7.238  -4.790  20.912  1.00 98.65           H  
ATOM    980 HH22 ARG A  68       8.081  -5.015  19.389  1.00 98.65           H  
ATOM    981  CZ  ARG A  68       7.395  -6.651  20.238  1.00 98.65           C  
ATOM    982  N   GLU A  69       3.904 -12.678  16.763  1.00 98.59           N  
ATOM    983  H   GLU A  69       3.488 -12.371  17.631  1.00 98.59           H  
ATOM    984  CA  GLU A  69       3.660 -14.055  16.318  1.00 98.59           C  
ATOM    985  HA  GLU A  69       4.613 -14.560  16.159  1.00 98.59           H  
ATOM    986  C   GLU A  69       2.906 -14.076  14.984  1.00 98.59           C  
ATOM    987  CB  GLU A  69       2.870 -14.830  17.381  1.00 98.59           C  
ATOM    988  HB2 GLU A  69       2.519 -15.761  16.936  1.00 98.59           H  
ATOM    989  HB3 GLU A  69       2.004 -14.243  17.688  1.00 98.59           H  
ATOM    990  O   GLU A  69       3.319 -14.752  14.036  1.00 98.59           O  
ATOM    991  CG  GLU A  69       3.728 -15.174  18.607  1.00 98.59           C  
ATOM    992  HG2 GLU A  69       4.142 -14.260  19.032  1.00 98.59           H  
ATOM    993  HG3 GLU A  69       4.565 -15.788  18.273  1.00 98.59           H  
ATOM    994  CD  GLU A  69       2.951 -15.934  19.694  1.00 98.59           C  
ATOM    995  OE1 GLU A  69       3.598 -16.284  20.708  1.00 98.59           O  
ATOM    996  OE2 GLU A  69       1.748 -16.221  19.492  1.00 98.59           O  
ATOM    997  N   GLU A  70       1.852 -13.268  14.870  1.00 98.67           N  
ATOM    998  H   GLU A  70       1.539 -12.766  15.689  1.00 98.67           H  
ATOM    999  CA  GLU A  70       1.068 -13.151  13.644  1.00 98.67           C  
ATOM   1000  HA  GLU A  70       0.805 -14.161  13.329  1.00 98.67           H  
ATOM   1001  C   GLU A  70       1.875 -12.520  12.500  1.00 98.67           C  
ATOM   1002  CB  GLU A  70      -0.223 -12.382  13.957  1.00 98.67           C  
ATOM   1003  HB2 GLU A  70      -0.795 -12.937  14.700  1.00 98.67           H  
ATOM   1004  HB3 GLU A  70       0.039 -11.416  14.389  1.00 98.67           H  
ATOM   1005  O   GLU A  70       1.869 -13.037  11.380  1.00 98.67           O  
ATOM   1006  CG  GLU A  70      -1.119 -12.124  12.740  1.00 98.67           C  
ATOM   1007  HG2 GLU A  70      -0.579 -11.491  12.035  1.00 98.67           H  
ATOM   1008  HG3 GLU A  70      -1.991 -11.572  13.091  1.00 98.67           H  
ATOM   1009  CD  GLU A  70      -1.614 -13.368  11.994  1.00 98.67           C  
ATOM   1010  OE1 GLU A  70      -2.321 -13.196  10.974  1.00 98.67           O  
ATOM   1011  OE2 GLU A  70      -1.311 -14.521  12.361  1.00 98.67           O  
ATOM   1012  N   ALA A  71       2.648 -11.464  12.768  1.00 98.72           N  
ATOM   1013  H   ALA A  71       2.596 -11.051  13.688  1.00 98.72           H  
ATOM   1014  CA  ALA A  71       3.545 -10.863  11.782  1.00 98.72           C  
ATOM   1015  HA  ALA A  71       2.953 -10.542  10.925  1.00 98.72           H  
ATOM   1016  C   ALA A  71       4.596 -11.865  11.275  1.00 98.72           C  
ATOM   1017  CB  ALA A  71       4.204  -9.631  12.407  1.00 98.72           C  
ATOM   1018  HB1 ALA A  71       3.438  -8.895  12.650  1.00 98.72           H  
ATOM   1019  HB2 ALA A  71       4.738  -9.910  13.316  1.00 98.72           H  
ATOM   1020  HB3 ALA A  71       4.912  -9.192  11.704  1.00 98.72           H  
ATOM   1021  O   ALA A  71       4.853 -11.947  10.071  1.00 98.72           O  
ATOM   1022  N   SER A  72       5.151 -12.687  12.170  1.00 98.47           N  
ATOM   1023  H   SER A  72       4.905 -12.561  13.141  1.00 98.47           H  
ATOM   1024  CA  SER A  72       6.093 -13.753  11.815  1.00 98.47           C  
ATOM   1025  HA  SER A  72       6.921 -13.319  11.256  1.00 98.47           H  
ATOM   1026  C   SER A  72       5.435 -14.817  10.931  1.00 98.47           C  
ATOM   1027  CB  SER A  72       6.660 -14.407  13.078  1.00 98.47           C  
ATOM   1028  HB2 SER A  72       7.332 -15.215  12.789  1.00 98.47           H  
ATOM   1029  HB3 SER A  72       5.855 -14.820  13.685  1.00 98.47           H  
ATOM   1030  O   SER A  72       6.010 -15.222   9.915  1.00 98.47           O  
ATOM   1031  OG  SER A  72       7.383 -13.460  13.834  1.00 98.47           O  
ATOM   1032  HG  SER A  72       6.752 -12.901  14.292  1.00 98.47           H  
ATOM   1033  N   ARG A  73       4.202 -15.233  11.260  1.00 98.65           N  
ATOM   1034  H   ARG A  73       3.791 -14.869  12.108  1.00 98.65           H  
ATOM   1035  CA  ARG A  73       3.409 -16.160  10.439  1.00 98.65           C  
ATOM   1036  HA  ARG A  73       3.973 -17.085  10.315  1.00 98.65           H  
ATOM   1037  C   ARG A  73       3.164 -15.589   9.041  1.00 98.65           C  
ATOM   1038  CB  ARG A  73       2.083 -16.468  11.157  1.00 98.65           C  
ATOM   1039  HB2 ARG A  73       1.475 -15.564  11.197  1.00 98.65           H  
ATOM   1040  HB3 ARG A  73       2.291 -16.777  12.181  1.00 98.65           H  
ATOM   1041  O   ARG A  73       3.403 -16.279   8.048  1.00 98.65           O  
ATOM   1042  CG  ARG A  73       1.291 -17.585  10.457  1.00 98.65           C  
ATOM   1043  HG2 ARG A  73       1.191 -17.374   9.393  1.00 98.65           H  
ATOM   1044  HG3 ARG A  73       1.838 -18.521  10.573  1.00 98.65           H  
ATOM   1045  CD  ARG A  73      -0.110 -17.750  11.058  1.00 98.65           C  
ATOM   1046  HD2 ARG A  73      -0.535 -18.697  10.725  1.00 98.65           H  
ATOM   1047  HD3 ARG A  73      -0.027 -17.789  12.144  1.00 98.65           H  
ATOM   1048  NE  ARG A  73      -0.999 -16.634  10.689  1.00 98.65           N  
ATOM   1049  HE  ARG A  73      -1.003 -15.843  11.316  1.00 98.65           H  
ATOM   1050  NH1 ARG A  73      -2.094 -17.534   8.886  1.00 98.65           N  
ATOM   1051 HH11 ARG A  73      -2.825 -17.438   8.195  1.00 98.65           H  
ATOM   1052 HH12 ARG A  73      -1.631 -18.413   9.066  1.00 98.65           H  
ATOM   1053  NH2 ARG A  73      -2.545 -15.457   9.512  1.00 98.65           N  
ATOM   1054 HH21 ARG A  73      -2.405 -14.690  10.154  1.00 98.65           H  
ATOM   1055 HH22 ARG A  73      -3.239 -15.349   8.787  1.00 98.65           H  
ATOM   1056  CZ  ARG A  73      -1.867 -16.545   9.702  1.00 98.65           C  
ATOM   1057  N   LEU A  74       2.735 -14.331   8.948  1.00 98.76           N  
ATOM   1058  H   LEU A  74       2.544 -13.834   9.806  1.00 98.76           H  
ATOM   1059  CA  LEU A  74       2.488 -13.652   7.675  1.00 98.76           C  
ATOM   1060  HA  LEU A  74       1.798 -14.254   7.084  1.00 98.76           H  
ATOM   1061  C   LEU A  74       3.765 -13.503   6.842  1.00 98.76           C  
ATOM   1062  CB  LEU A  74       1.857 -12.278   7.929  1.00 98.76           C  
ATOM   1063  HB2 LEU A  74       1.869 -11.709   6.999  1.00 98.76           H  
ATOM   1064  HB3 LEU A  74       2.476 -11.742   8.649  1.00 98.76           H  
ATOM   1065  O   LEU A  74       3.719 -13.748   5.641  1.00 98.76           O  
ATOM   1066  CG  LEU A  74       0.409 -12.322   8.446  1.00 98.76           C  
ATOM   1067  HG  LEU A  74       0.340 -12.946   9.337  1.00 98.76           H  
ATOM   1068  CD1 LEU A  74       0.009 -10.897   8.800  1.00 98.76           C  
ATOM   1069 HD11 LEU A  74      -1.012 -10.887   9.182  1.00 98.76           H  
ATOM   1070 HD12 LEU A  74       0.668 -10.518   9.581  1.00 98.76           H  
ATOM   1071 HD13 LEU A  74       0.075 -10.261   7.918  1.00 98.76           H  
ATOM   1072  CD2 LEU A  74      -0.579 -12.850   7.401  1.00 98.76           C  
ATOM   1073 HD21 LEU A  74      -0.376 -13.898   7.181  1.00 98.76           H  
ATOM   1074 HD22 LEU A  74      -0.521 -12.259   6.487  1.00 98.76           H  
ATOM   1075 HD23 LEU A  74      -1.589 -12.781   7.804  1.00 98.76           H  
ATOM   1076  N   ALA A  75       4.909 -13.175   7.448  1.00 98.61           N  
ATOM   1077  H   ALA A  75       4.885 -12.931   8.428  1.00 98.61           H  
ATOM   1078  CA  ALA A  75       6.186 -13.077   6.739  1.00 98.61           C  
ATOM   1079  HA  ALA A  75       6.080 -12.358   5.926  1.00 98.61           H  
ATOM   1080  C   ALA A  75       6.608 -14.419   6.110  1.00 98.61           C  
ATOM   1081  CB  ALA A  75       7.245 -12.543   7.709  1.00 98.61           C  
ATOM   1082  HB1 ALA A  75       6.928 -11.579   8.106  1.00 98.61           H  
ATOM   1083  HB2 ALA A  75       8.191 -12.408   7.185  1.00 98.61           H  
ATOM   1084  HB3 ALA A  75       7.384 -13.236   8.538  1.00 98.61           H  
ATOM   1085  O   ALA A  75       7.036 -14.463   4.952  1.00 98.61           O  
ATOM   1086  N   VAL A  76       6.423 -15.532   6.832  1.00 98.51           N  
ATOM   1087  H   VAL A  76       6.088 -15.431   7.780  1.00 98.51           H  
ATOM   1088  CA  VAL A  76       6.643 -16.885   6.294  1.00 98.51           C  
ATOM   1089  HA  VAL A  76       7.655 -16.942   5.893  1.00 98.51           H  
ATOM   1090  C   VAL A  76       5.688 -17.161   5.130  1.00 98.51           C  
ATOM   1091  CB  VAL A  76       6.505 -17.948   7.405  1.00 98.51           C  
ATOM   1092  HB  VAL A  76       5.563 -17.803   7.934  1.00 98.51           H  
ATOM   1093  O   VAL A  76       6.123 -17.592   4.060  1.00 98.51           O  
ATOM   1094  CG1 VAL A  76       6.531 -19.382   6.856  1.00 98.51           C  
ATOM   1095 HG11 VAL A  76       6.539 -20.092   7.683  1.00 98.51           H  
ATOM   1096 HG12 VAL A  76       7.418 -19.537   6.242  1.00 98.51           H  
ATOM   1097 HG13 VAL A  76       5.637 -19.573   6.264  1.00 98.51           H  
ATOM   1098  CG2 VAL A  76       7.657 -17.825   8.410  1.00 98.51           C  
ATOM   1099 HG21 VAL A  76       7.504 -18.525   9.231  1.00 98.51           H  
ATOM   1100 HG22 VAL A  76       7.691 -16.820   8.828  1.00 98.51           H  
ATOM   1101 HG23 VAL A  76       8.610 -18.039   7.924  1.00 98.51           H  
ATOM   1102  N   LEU A  77       4.398 -16.862   5.292  1.00 98.69           N  
ATOM   1103  H   LEU A  77       4.097 -16.496   6.184  1.00 98.69           H  
ATOM   1104  CA  LEU A  77       3.402 -17.071   4.242  1.00 98.69           C  
ATOM   1105  HA  LEU A  77       3.465 -18.108   3.911  1.00 98.69           H  
ATOM   1106  C   LEU A  77       3.667 -16.208   3.002  1.00 98.69           C  
ATOM   1107  CB  LEU A  77       2.000 -16.812   4.813  1.00 98.69           C  
ATOM   1108  HB2 LEU A  77       1.281 -16.789   3.994  1.00 98.69           H  
ATOM   1109  HB3 LEU A  77       1.994 -15.834   5.294  1.00 98.69           H  
ATOM   1110  O   LEU A  77       3.556 -16.720   1.887  1.00 98.69           O  
ATOM   1111  CG  LEU A  77       1.515 -17.870   5.813  1.00 98.69           C  
ATOM   1112  HG  LEU A  77       2.263 -18.037   6.588  1.00 98.69           H  
ATOM   1113  CD1 LEU A  77       0.230 -17.374   6.467  1.00 98.69           C  
ATOM   1114 HD11 LEU A  77       0.438 -16.475   7.048  1.00 98.69           H  
ATOM   1115 HD12 LEU A  77      -0.515 -17.141   5.707  1.00 98.69           H  
ATOM   1116 HD13 LEU A  77      -0.154 -18.145   7.135  1.00 98.69           H  
ATOM   1117  CD2 LEU A  77       1.223 -19.209   5.130  1.00 98.69           C  
ATOM   1118 HD21 LEU A  77       2.138 -19.632   4.714  1.00 98.69           H  
ATOM   1119 HD22 LEU A  77       0.483 -19.073   4.341  1.00 98.69           H  
ATOM   1120 HD23 LEU A  77       0.830 -19.912   5.864  1.00 98.69           H  
ATOM   1121  N   MET A  78       4.065 -14.944   3.159  1.00 98.67           N  
ATOM   1122  H   MET A  78       4.098 -14.565   4.095  1.00 98.67           H  
ATOM   1123  CA  MET A  78       4.429 -14.068   2.043  1.00 98.67           C  
ATOM   1124  HA  MET A  78       3.594 -14.023   1.343  1.00 98.67           H  
ATOM   1125  C   MET A  78       5.635 -14.616   1.287  1.00 98.67           C  
ATOM   1126  CB  MET A  78       4.740 -12.644   2.521  1.00 98.67           C  
ATOM   1127  HB2 MET A  78       5.417 -12.667   3.374  1.00 98.67           H  
ATOM   1128  HB3 MET A  78       5.223 -12.119   1.697  1.00 98.67           H  
ATOM   1129  O   MET A  78       5.589 -14.727   0.064  1.00 98.67           O  
ATOM   1130  CG  MET A  78       3.480 -11.857   2.865  1.00 98.67           C  
ATOM   1131  HG2 MET A  78       3.002 -12.303   3.737  1.00 98.67           H  
ATOM   1132  HG3 MET A  78       2.799 -11.934   2.018  1.00 98.67           H  
ATOM   1133  SD  MET A  78       3.738 -10.094   3.188  1.00 98.67           S  
ATOM   1134  CE  MET A  78       4.488 -10.163   4.836  1.00 98.67           C  
ATOM   1135  HE1 MET A  78       5.476 -10.617   4.771  1.00 98.67           H  
ATOM   1136  HE2 MET A  78       3.855 -10.741   5.509  1.00 98.67           H  
ATOM   1137  HE3 MET A  78       4.589  -9.148   5.222  1.00 98.67           H  
ATOM   1138  N   LYS A  79       6.676 -15.056   2.000  1.00 98.26           N  
ATOM   1139  H   LYS A  79       6.657 -14.925   3.002  1.00 98.26           H  
ATOM   1140  CA  LYS A  79       7.859 -15.675   1.388  1.00 98.26           C  
ATOM   1141  HA  LYS A  79       8.318 -14.949   0.717  1.00 98.26           H  
ATOM   1142  C   LYS A  79       7.512 -16.890   0.523  1.00 98.26           C  
ATOM   1143  CB  LYS A  79       8.842 -16.030   2.509  1.00 98.26           C  
ATOM   1144  HB2 LYS A  79       9.041 -15.133   3.096  1.00 98.26           H  
ATOM   1145  HB3 LYS A  79       8.391 -16.775   3.164  1.00 98.26           H  
ATOM   1146  O   LYS A  79       8.163 -17.110  -0.496  1.00 98.26           O  
ATOM   1147  CG  LYS A  79      10.170 -16.575   1.971  1.00 98.26           C  
ATOM   1148  HG2 LYS A  79      10.631 -15.833   1.319  1.00 98.26           H  
ATOM   1149  HG3 LYS A  79       9.996 -17.492   1.408  1.00 98.26           H  
ATOM   1150  CD  LYS A  79      11.109 -16.891   3.136  1.00 98.26           C  
ATOM   1151  HD2 LYS A  79      11.299 -15.978   3.700  1.00 98.26           H  
ATOM   1152  HD3 LYS A  79      10.629 -17.619   3.790  1.00 98.26           H  
ATOM   1153  CE  LYS A  79      12.424 -17.461   2.602  1.00 98.26           C  
ATOM   1154  HE2 LYS A  79      12.199 -18.345   2.005  1.00 98.26           H  
ATOM   1155  HE3 LYS A  79      12.884 -16.720   1.949  1.00 98.26           H  
ATOM   1156  NZ  LYS A  79      13.335 -17.810   3.718  1.00 98.26           N  
ATOM   1157  HZ1 LYS A  79      14.204 -18.189   3.371  1.00 98.26           H  
ATOM   1158  HZ2 LYS A  79      13.533 -16.992   4.276  1.00 98.26           H  
ATOM   1159  HZ3 LYS A  79      12.898 -18.495   4.318  1.00 98.26           H  
ATOM   1160  N   HIS A  80       6.502 -17.669   0.911  1.00 98.27           N  
ATOM   1161  H   HIS A  80       6.057 -17.459   1.793  1.00 98.27           H  
ATOM   1162  CA  HIS A  80       6.063 -18.844   0.154  1.00 98.27           C  
ATOM   1163  HA  HIS A  80       6.933 -19.302  -0.316  1.00 98.27           H  
ATOM   1164  C   HIS A  80       5.092 -18.526  -0.990  1.00 98.27           C  
ATOM   1165  CB  HIS A  80       5.460 -19.869   1.124  1.00 98.27           C  
ATOM   1166  HB2 HIS A  80       4.890 -20.604   0.556  1.00 98.27           H  
ATOM   1167  HB3 HIS A  80       4.774 -19.374   1.812  1.00 98.27           H  
ATOM   1168  O   HIS A  80       5.141 -19.193  -2.021  1.00 98.27           O  
ATOM   1169  CG  HIS A  80       6.521 -20.608   1.896  1.00 98.27           C  
ATOM   1170  CD2 HIS A  80       6.772 -20.545   3.240  1.00 98.27           C  
ATOM   1171  HD2 HIS A  80       6.214 -19.970   3.964  1.00 98.27           H  
ATOM   1172  ND1 HIS A  80       7.429 -21.490   1.358  1.00 98.27           N  
ATOM   1173  HD1 HIS A  80       7.465 -21.783   0.392  1.00 98.27           H  
ATOM   1174  CE1 HIS A  80       8.211 -21.941   2.351  1.00 98.27           C  
ATOM   1175  HE1 HIS A  80       9.004 -22.666   2.239  1.00 98.27           H  
ATOM   1176  NE2 HIS A  80       7.861 -21.379   3.516  1.00 98.27           N  
ATOM   1177  N   ASN A  81       4.212 -17.536  -0.826  1.00 98.40           N  
ATOM   1178  H   ASN A  81       4.223 -17.034   0.050  1.00 98.40           H  
ATOM   1179  CA  ASN A  81       3.073 -17.326  -1.728  1.00 98.40           C  
ATOM   1180  HA  ASN A  81       2.982 -18.179  -2.400  1.00 98.40           H  
ATOM   1181  C   ASN A  81       3.206 -16.095  -2.633  1.00 98.40           C  
ATOM   1182  CB  ASN A  81       1.790 -17.272  -0.888  1.00 98.40           C  
ATOM   1183  HB2 ASN A  81       0.946 -17.037  -1.536  1.00 98.40           H  
ATOM   1184  HB3 ASN A  81       1.868 -16.487  -0.136  1.00 98.40           H  
ATOM   1185  O   ASN A  81       2.465 -15.969  -3.611  1.00 98.40           O  
ATOM   1186  CG  ASN A  81       1.493 -18.602  -0.224  1.00 98.40           C  
ATOM   1187  ND2 ASN A  81       1.755 -18.734   1.053  1.00 98.40           N  
ATOM   1188 HD21 ASN A  81       1.515 -19.616   1.482  1.00 98.40           H  
ATOM   1189 HD22 ASN A  81       2.229 -17.986   1.540  1.00 98.40           H  
ATOM   1190  OD1 ASN A  81       1.039 -19.540  -0.854  1.00 98.40           O  
ATOM   1191  N   VAL A  82       4.129 -15.179  -2.335  1.00 98.60           N  
ATOM   1192  H   VAL A  82       4.717 -15.322  -1.525  1.00 98.60           H  
ATOM   1193  CA  VAL A  82       4.287 -13.921  -3.065  1.00 98.60           C  
ATOM   1194  HA  VAL A  82       3.428 -13.798  -3.725  1.00 98.60           H  
ATOM   1195  C   VAL A  82       5.534 -13.962  -3.945  1.00 98.60           C  
ATOM   1196  CB  VAL A  82       4.257 -12.710  -2.119  1.00 98.60           C  
ATOM   1197  HB  VAL A  82       5.083 -12.757  -1.410  1.00 98.60           H  
ATOM   1198  O   VAL A  82       6.673 -14.025  -3.482  1.00 98.60           O  
ATOM   1199  CG1 VAL A  82       4.384 -11.424  -2.931  1.00 98.60           C  
ATOM   1200 HG11 VAL A  82       4.338 -10.576  -2.248  1.00 98.60           H  
ATOM   1201 HG12 VAL A  82       3.574 -11.343  -3.656  1.00 98.60           H  
ATOM   1202 HG13 VAL A  82       5.347 -11.395  -3.440  1.00 98.60           H  
ATOM   1203  CG2 VAL A  82       2.936 -12.633  -1.342  1.00 98.60           C  
ATOM   1204 HG21 VAL A  82       2.093 -12.558  -2.029  1.00 98.60           H  
ATOM   1205 HG22 VAL A  82       2.940 -11.764  -0.685  1.00 98.60           H  
ATOM   1206 HG23 VAL A  82       2.809 -13.521  -0.722  1.00 98.60           H  
ATOM   1207  N   LYS A  83       5.319 -13.874  -5.260  1.00 96.62           N  
ATOM   1208  H   LYS A  83       4.365 -13.790  -5.583  1.00 96.62           H  
ATOM   1209  CA  LYS A  83       6.388 -13.794  -6.254  1.00 96.62           C  
ATOM   1210  HA  LYS A  83       7.036 -14.661  -6.126  1.00 96.62           H  
ATOM   1211  C   LYS A  83       7.218 -12.526  -6.047  1.00 96.62           C  
ATOM   1212  CB  LYS A  83       5.758 -13.836  -7.649  1.00 96.62           C  
ATOM   1213  HB2 LYS A  83       5.093 -12.978  -7.754  1.00 96.62           H  
ATOM   1214  HB3 LYS A  83       5.161 -14.744  -7.738  1.00 96.62           H  
ATOM   1215  O   LYS A  83       6.679 -11.423  -6.009  1.00 96.62           O  
ATOM   1216  CG  LYS A  83       6.791 -13.807  -8.784  1.00 96.62           C  
ATOM   1217  HG2 LYS A  83       7.394 -12.901  -8.714  1.00 96.62           H  
ATOM   1218  HG3 LYS A  83       7.438 -14.682  -8.726  1.00 96.62           H  
ATOM   1219  CD  LYS A  83       6.036 -13.798 -10.113  1.00 96.62           C  
ATOM   1220  HD2 LYS A  83       5.296 -12.999 -10.078  1.00 96.62           H  
ATOM   1221  HD3 LYS A  83       5.513 -14.746 -10.243  1.00 96.62           H  
ATOM   1222  CE  LYS A  83       6.960 -13.548 -11.303  1.00 96.62           C  
ATOM   1223  HE2 LYS A  83       7.598 -12.696 -11.067  1.00 96.62           H  
ATOM   1224  HE3 LYS A  83       7.590 -14.421 -11.472  1.00 96.62           H  
ATOM   1225  NZ  LYS A  83       6.136 -13.234 -12.494  1.00 96.62           N  
ATOM   1226  HZ1 LYS A  83       5.487 -12.494 -12.266  1.00 96.62           H  
ATOM   1227  HZ2 LYS A  83       5.553 -14.013 -12.764  1.00 96.62           H  
ATOM   1228  HZ3 LYS A  83       6.690 -12.919 -13.277  1.00 96.62           H  
ATOM   1229  N   GLY A  84       8.538 -12.697  -5.980  1.00 95.35           N  
ATOM   1230  H   GLY A  84       8.897 -13.641  -5.959  1.00 95.35           H  
ATOM   1231  CA  GLY A  84       9.479 -11.588  -5.813  1.00 95.35           C  
ATOM   1232  HA2 GLY A  84       9.212 -10.778  -6.491  1.00 95.35           H  
ATOM   1233  HA3 GLY A  84      10.482 -11.934  -6.064  1.00 95.35           H  
ATOM   1234  C   GLY A  84       9.530 -11.015  -4.395  1.00 95.35           C  
ATOM   1235  O   GLY A  84      10.013  -9.898  -4.230  1.00 95.35           O  
ATOM   1236  N   PHE A  85       9.031 -11.744  -3.391  1.00 98.37           N  
ATOM   1237  H   PHE A  85       8.598 -12.637  -3.579  1.00 98.37           H  
ATOM   1238  CA  PHE A  85       9.112 -11.319  -1.997  1.00 98.37           C  
ATOM   1239  HA  PHE A  85       8.676 -10.322  -1.932  1.00 98.37           H  
ATOM   1240  C   PHE A  85      10.562 -11.244  -1.491  1.00 98.37           C  
ATOM   1241  CB  PHE A  85       8.269 -12.247  -1.123  1.00 98.37           C  
ATOM   1242  HB2 PHE A  85       8.675 -13.258  -1.166  1.00 98.37           H  
ATOM   1243  HB3 PHE A  85       7.256 -12.278  -1.526  1.00 98.37           H  
ATOM   1244  O   PHE A  85      11.380 -12.119  -1.785  1.00 98.37           O  
ATOM   1245  CG  PHE A  85       8.192 -11.792   0.318  1.00 98.37           C  
ATOM   1246  CD1 PHE A  85       9.042 -12.356   1.289  1.00 98.37           C  
ATOM   1247  HD1 PHE A  85       9.754 -13.118   1.009  1.00 98.37           H  
ATOM   1248  CD2 PHE A  85       7.295 -10.770   0.679  1.00 98.37           C  
ATOM   1249  HD2 PHE A  85       6.658 -10.314  -0.064  1.00 98.37           H  
ATOM   1250  CE1 PHE A  85       8.958 -11.933   2.627  1.00 98.37           C  
ATOM   1251  HE1 PHE A  85       9.585 -12.374   3.387  1.00 98.37           H  
ATOM   1252  CE2 PHE A  85       7.220 -10.342   2.014  1.00 98.37           C  
ATOM   1253  HE2 PHE A  85       6.530  -9.562   2.301  1.00 98.37           H  
ATOM   1254  CZ  PHE A  85       8.037 -10.936   2.987  1.00 98.37           C  
ATOM   1255  HZ  PHE A  85       7.954 -10.621   4.017  1.00 98.37           H  
ATOM   1256  N   SER A  86      10.870 -10.216  -0.700  1.00 97.32           N  
ATOM   1257  H   SER A  86      10.150  -9.531  -0.520  1.00 97.32           H  
ATOM   1258  CA  SER A  86      12.181  -9.973  -0.097  1.00 97.32           C  
ATOM   1259  HA  SER A  86      12.720 -10.916  -0.003  1.00 97.32           H  
ATOM   1260  C   SER A  86      12.042  -9.343   1.289  1.00 97.32           C  
ATOM   1261  CB  SER A  86      12.984  -9.038  -1.003  1.00 97.32           C  
ATOM   1262  HB2 SER A  86      13.067  -9.489  -1.992  1.00 97.32           H  
ATOM   1263  HB3 SER A  86      12.461  -8.085  -1.093  1.00 97.32           H  
ATOM   1264  O   SER A  86      11.243  -8.433   1.479  1.00 97.32           O  
ATOM   1265  OG  SER A  86      14.283  -8.817  -0.479  1.00 97.32           O  
ATOM   1266  HG  SER A  86      14.793  -8.377  -1.164  1.00 97.32           H  
ATOM   1267  N   THR A  87      12.871  -9.772   2.243  1.00 95.48           N  
ATOM   1268  H   THR A  87      13.517 -10.518   2.030  1.00 95.48           H  
ATOM   1269  CA  THR A  87      12.978  -9.171   3.590  1.00 95.48           C  
ATOM   1270  HA  THR A  87      12.005  -8.777   3.882  1.00 95.48           H  
ATOM   1271  C   THR A  87      13.952  -7.986   3.648  1.00 95.48           C  
ATOM   1272  CB  THR A  87      13.373 -10.231   4.626  1.00 95.48           C  
ATOM   1273  HB  THR A  87      13.542  -9.753   5.591  1.00 95.48           H  
ATOM   1274  O   THR A  87      14.222  -7.447   4.723  1.00 95.48           O  
ATOM   1275  CG2 THR A  87      12.292 -11.297   4.797  1.00 95.48           C  
ATOM   1276 HG21 THR A  87      12.573 -11.984   5.595  1.00 95.48           H  
ATOM   1277 HG22 THR A  87      12.148 -11.850   3.870  1.00 95.48           H  
ATOM   1278 HG23 THR A  87      11.353 -10.816   5.073  1.00 95.48           H  
ATOM   1279  OG1 THR A  87      14.550 -10.904   4.222  1.00 95.48           O  
ATOM   1280  HG1 THR A  87      14.893 -11.337   5.007  1.00 95.48           H  
ATOM   1281  N   TYR A  88      14.485  -7.582   2.489  1.00 97.43           N  
ATOM   1282  H   TYR A  88      14.174  -8.067   1.659  1.00 97.43           H  
ATOM   1283  CA  TYR A  88      15.416  -6.469   2.301  1.00 97.43           C  
ATOM   1284  HA  TYR A  88      15.754  -6.526   1.266  1.00 97.43           H  
ATOM   1285  C   TYR A  88      16.704  -6.544   3.146  1.00 97.43           C  
ATOM   1286  CB  TYR A  88      14.648  -5.142   2.453  1.00 97.43           C  
ATOM   1287  HB2 TYR A  88      14.308  -5.033   3.483  1.00 97.43           H  
ATOM   1288  HB3 TYR A  88      15.334  -4.323   2.239  1.00 97.43           H  
ATOM   1289  O   TYR A  88      16.906  -7.428   3.980  1.00 97.43           O  
ATOM   1290  CG  TYR A  88      13.471  -4.991   1.508  1.00 97.43           C  
ATOM   1291  CD1 TYR A  88      13.692  -5.097   0.120  1.00 97.43           C  
ATOM   1292  HD1 TYR A  88      14.688  -5.261  -0.263  1.00 97.43           H  
ATOM   1293  CD2 TYR A  88      12.168  -4.764   2.000  1.00 97.43           C  
ATOM   1294  HD2 TYR A  88      11.978  -4.676   3.060  1.00 97.43           H  
ATOM   1295  CE1 TYR A  88      12.613  -5.021  -0.775  1.00 97.43           C  
ATOM   1296  HE1 TYR A  88      12.773  -5.130  -1.837  1.00 97.43           H  
ATOM   1297  CE2 TYR A  88      11.086  -4.677   1.101  1.00 97.43           C  
ATOM   1298  HE2 TYR A  88      10.081  -4.517   1.463  1.00 97.43           H  
ATOM   1299  OH  TYR A  88      10.294  -4.784  -1.177  1.00 97.43           O  
ATOM   1300  HH  TYR A  88      10.596  -4.829  -2.087  1.00 97.43           H  
ATOM   1301  CZ  TYR A  88      11.309  -4.823  -0.284  1.00 97.43           C  
ATOM   1302  N   THR A  89      17.643  -5.629   2.901  1.00 97.83           N  
ATOM   1303  H   THR A  89      17.460  -4.893   2.234  1.00 97.83           H  
ATOM   1304  CA  THR A  89      18.830  -5.488   3.759  1.00 97.83           C  
ATOM   1305  HA  THR A  89      19.167  -6.489   4.031  1.00 97.83           H  
ATOM   1306  C   THR A  89      18.468  -4.737   5.049  1.00 97.83           C  
ATOM   1307  CB  THR A  89      20.010  -4.808   3.045  1.00 97.83           C  
ATOM   1308  HB  THR A  89      20.905  -4.976   3.644  1.00 97.83           H  
ATOM   1309  O   THR A  89      17.471  -4.004   5.060  1.00 97.83           O  
ATOM   1310  CG2 THR A  89      20.278  -5.384   1.654  1.00 97.83           C  
ATOM   1311 HG21 THR A  89      20.392  -6.466   1.719  1.00 97.83           H  
ATOM   1312 HG22 THR A  89      19.462  -5.139   0.974  1.00 97.83           H  
ATOM   1313 HG23 THR A  89      21.202  -4.955   1.266  1.00 97.83           H  
ATOM   1314  OG1 THR A  89      19.819  -3.418   2.936  1.00 97.83           O  
ATOM   1315  HG1 THR A  89      20.580  -3.052   3.393  1.00 97.83           H  
ATOM   1316  N   PRO A  90      19.251  -4.868   6.137  1.00 98.20           N  
ATOM   1317  CA  PRO A  90      19.016  -4.115   7.372  1.00 98.20           C  
ATOM   1318  HA  PRO A  90      18.091  -4.468   7.829  1.00 98.20           H  
ATOM   1319  C   PRO A  90      18.901  -2.598   7.160  1.00 98.20           C  
ATOM   1320  CB  PRO A  90      20.200  -4.455   8.285  1.00 98.20           C  
ATOM   1321  HB2 PRO A  90      19.904  -4.482   9.334  1.00 98.20           H  
ATOM   1322  HB3 PRO A  90      21.007  -3.737   8.140  1.00 98.20           H  
ATOM   1323  O   PRO A  90      18.036  -1.957   7.752  1.00 98.20           O  
ATOM   1324  CG  PRO A  90      20.664  -5.824   7.793  1.00 98.20           C  
ATOM   1325  HG2 PRO A  90      20.052  -6.609   8.236  1.00 98.20           H  
ATOM   1326  HG3 PRO A  90      21.719  -5.993   8.009  1.00 98.20           H  
ATOM   1327  CD  PRO A  90      20.405  -5.747   6.291  1.00 98.20           C  
ATOM   1328  HD2 PRO A  90      21.270  -5.297   5.803  1.00 98.20           H  
ATOM   1329  HD3 PRO A  90      20.219  -6.744   5.894  1.00 98.20           H  
ATOM   1330  N   GLU A  91      19.718  -2.026   6.273  1.00 97.51           N  
ATOM   1331  H   GLU A  91      20.415  -2.601   5.823  1.00 97.51           H  
ATOM   1332  CA  GLU A  91      19.722  -0.592   5.963  1.00 97.51           C  
ATOM   1333  HA  GLU A  91      19.812  -0.026   6.890  1.00 97.51           H  
ATOM   1334  C   GLU A  91      18.419  -0.173   5.283  1.00 97.51           C  
ATOM   1335  CB  GLU A  91      20.896  -0.212   5.036  1.00 97.51           C  
ATOM   1336  HB2 GLU A  91      20.882   0.872   4.919  1.00 97.51           H  
ATOM   1337  HB3 GLU A  91      20.733  -0.637   4.046  1.00 97.51           H  
ATOM   1338  O   GLU A  91      17.847   0.867   5.609  1.00 97.51           O  
ATOM   1339  CG  GLU A  91      22.296  -0.605   5.534  1.00 97.51           C  
ATOM   1340  HG2 GLU A  91      23.035  -0.129   4.889  1.00 97.51           H  
ATOM   1341  HG3 GLU A  91      22.429  -0.211   6.542  1.00 97.51           H  
ATOM   1342  CD  GLU A  91      22.536  -2.123   5.521  1.00 97.51           C  
ATOM   1343  OE1 GLU A  91      23.259  -2.603   6.414  1.00 97.51           O  
ATOM   1344  OE2 GLU A  91      21.891  -2.816   4.688  1.00 97.51           O  
ATOM   1345  N   ARG A  92      17.920  -1.001   4.357  1.00 97.31           N  
ATOM   1346  H   ARG A  92      18.416  -1.861   4.175  1.00 97.31           H  
ATOM   1347  CA  ARG A  92      16.664  -0.736   3.651  1.00 97.31           C  
ATOM   1348  HA  ARG A  92      16.679   0.300   3.311  1.00 97.31           H  
ATOM   1349  C   ARG A  92      15.462  -0.853   4.582  1.00 97.31           C  
ATOM   1350  CB  ARG A  92      16.555  -1.672   2.444  1.00 97.31           C  
ATOM   1351  HB2 ARG A  92      17.437  -1.543   1.816  1.00 97.31           H  
ATOM   1352  HB3 ARG A  92      16.572  -2.700   2.808  1.00 97.31           H  
ATOM   1353  O   ARG A  92      14.604   0.022   4.536  1.00 97.31           O  
ATOM   1354  CG  ARG A  92      15.287  -1.448   1.594  1.00 97.31           C  
ATOM   1355  HG2 ARG A  92      15.328  -2.118   0.735  1.00 97.31           H  
ATOM   1356  HG3 ARG A  92      14.408  -1.719   2.178  1.00 97.31           H  
ATOM   1357  CD  ARG A  92      15.118  -0.007   1.084  1.00 97.31           C  
ATOM   1358  HD2 ARG A  92      14.274   0.025   0.395  1.00 97.31           H  
ATOM   1359  HD3 ARG A  92      14.879   0.642   1.927  1.00 97.31           H  
ATOM   1360  NE  ARG A  92      16.338   0.478   0.408  1.00 97.31           N  
ATOM   1361  HE  ARG A  92      17.100  -0.178   0.316  1.00 97.31           H  
ATOM   1362  NH1 ARG A  92      15.661   2.655   0.064  1.00 97.31           N  
ATOM   1363 HH11 ARG A  92      14.705   2.441   0.309  1.00 97.31           H  
ATOM   1364 HH12 ARG A  92      15.811   3.606  -0.241  1.00 97.31           H  
ATOM   1365  NH2 ARG A  92      17.754   2.036  -0.429  1.00 97.31           N  
ATOM   1366 HH21 ARG A  92      18.500   1.356  -0.459  1.00 97.31           H  
ATOM   1367 HH22 ARG A  92      17.907   2.996  -0.703  1.00 97.31           H  
ATOM   1368  CZ  ARG A  92      16.571   1.719   0.018  1.00 97.31           C  
ATOM   1369  N   ARG A  93      15.427  -1.868   5.453  1.00 98.33           N  
ATOM   1370  H   ARG A  93      16.171  -2.551   5.418  1.00 98.33           H  
ATOM   1371  CA  ARG A  93      14.391  -1.982   6.493  1.00 98.33           C  
ATOM   1372  HA  ARG A  93      13.403  -2.016   6.034  1.00 98.33           H  
ATOM   1373  C   ARG A  93      14.393  -0.754   7.394  1.00 98.33           C  
ATOM   1374  CB  ARG A  93      14.582  -3.245   7.340  1.00 98.33           C  
ATOM   1375  HB2 ARG A  93      15.592  -3.269   7.748  1.00 98.33           H  
ATOM   1376  HB3 ARG A  93      13.878  -3.195   8.171  1.00 98.33           H  
ATOM   1377  O   ARG A  93      13.352  -0.149   7.605  1.00 98.33           O  
ATOM   1378  CG  ARG A  93      14.309  -4.536   6.558  1.00 98.33           C  
ATOM   1379  HG2 ARG A  93      13.389  -4.424   5.983  1.00 98.33           H  
ATOM   1380  HG3 ARG A  93      15.123  -4.737   5.862  1.00 98.33           H  
ATOM   1381  CD  ARG A  93      14.142  -5.722   7.520  1.00 98.33           C  
ATOM   1382  HD2 ARG A  93      13.333  -5.507   8.217  1.00 98.33           H  
ATOM   1383  HD3 ARG A  93      13.826  -6.603   6.961  1.00 98.33           H  
ATOM   1384  NE  ARG A  93      15.368  -6.001   8.293  1.00 98.33           N  
ATOM   1385  HE  ARG A  93      15.399  -5.619   9.228  1.00 98.33           H  
ATOM   1386  NH1 ARG A  93      16.352  -7.367   6.746  1.00 98.33           N  
ATOM   1387 HH11 ARG A  93      17.128  -7.896   6.374  1.00 98.33           H  
ATOM   1388 HH12 ARG A  93      15.565  -7.227   6.128  1.00 98.33           H  
ATOM   1389  NH2 ARG A  93      17.371  -6.989   8.701  1.00 98.33           N  
ATOM   1390 HH21 ARG A  93      18.073  -7.664   8.433  1.00 98.33           H  
ATOM   1391 HH22 ARG A  93      17.350  -6.611   9.638  1.00 98.33           H  
ATOM   1392  CZ  ARG A  93      16.357  -6.781   7.908  1.00 98.33           C  
ATOM   1393  N   LYS A  94      15.569  -0.324   7.861  1.00 98.19           N  
ATOM   1394  H   LYS A  94      16.394  -0.871   7.663  1.00 98.19           H  
ATOM   1395  CA  LYS A  94      15.692   0.890   8.675  1.00 98.19           C  
ATOM   1396  HA  LYS A  94      15.078   0.768   9.568  1.00 98.19           H  
ATOM   1397  C   LYS A  94      15.139   2.123   7.952  1.00 98.19           C  
ATOM   1398  CB  LYS A  94      17.153   1.072   9.103  1.00 98.19           C  
ATOM   1399  HB2 LYS A  94      17.493   0.160   9.593  1.00 98.19           H  
ATOM   1400  HB3 LYS A  94      17.775   1.250   8.226  1.00 98.19           H  
ATOM   1401  O   LYS A  94      14.409   2.888   8.568  1.00 98.19           O  
ATOM   1402  CG  LYS A  94      17.296   2.245  10.080  1.00 98.19           C  
ATOM   1403  HG2 LYS A  94      16.995   3.171   9.590  1.00 98.19           H  
ATOM   1404  HG3 LYS A  94      16.650   2.076  10.941  1.00 98.19           H  
ATOM   1405  CD  LYS A  94      18.743   2.392  10.555  1.00 98.19           C  
ATOM   1406  HD2 LYS A  94      19.389   2.566   9.694  1.00 98.19           H  
ATOM   1407  HD3 LYS A  94      19.051   1.477  11.063  1.00 98.19           H  
ATOM   1408  CE  LYS A  94      18.820   3.579  11.518  1.00 98.19           C  
ATOM   1409  HE2 LYS A  94      18.468   4.470  10.997  1.00 98.19           H  
ATOM   1410  HE3 LYS A  94      18.136   3.398  12.347  1.00 98.19           H  
ATOM   1411  NZ  LYS A  94      20.198   3.789  12.025  1.00 98.19           N  
ATOM   1412  HZ1 LYS A  94      20.517   2.972  12.526  1.00 98.19           H  
ATOM   1413  HZ2 LYS A  94      20.216   4.578  12.654  1.00 98.19           H  
ATOM   1414  HZ3 LYS A  94      20.830   3.976  11.259  1.00 98.19           H  
ATOM   1415  N   ALA A  95      15.440   2.293   6.663  1.00 97.92           N  
ATOM   1416  H   ALA A  95      16.073   1.643   6.221  1.00 97.92           H  
ATOM   1417  CA  ALA A  95      14.912   3.406   5.874  1.00 97.92           C  
ATOM   1418  HA  ALA A  95      15.189   4.338   6.367  1.00 97.92           H  
ATOM   1419  C   ALA A  95      13.376   3.387   5.786  1.00 97.92           C  
ATOM   1420  CB  ALA A  95      15.561   3.391   4.484  1.00 97.92           C  
ATOM   1421  HB1 ALA A  95      15.263   2.497   3.937  1.00 97.92           H  
ATOM   1422  HB2 ALA A  95      15.238   4.271   3.927  1.00 97.92           H  
ATOM   1423  HB3 ALA A  95      16.647   3.412   4.582  1.00 97.92           H  
ATOM   1424  O   ALA A  95      12.756   4.421   6.021  1.00 97.92           O  
ATOM   1425  N   PHE A  96      12.770   2.223   5.515  1.00 98.57           N  
ATOM   1426  H   PHE A  96      13.334   1.406   5.327  1.00 98.57           H  
ATOM   1427  CA  PHE A  96      11.312   2.064   5.533  1.00 98.57           C  
ATOM   1428  HA  PHE A  96      10.872   2.737   4.796  1.00 98.57           H  
ATOM   1429  C   PHE A  96      10.717   2.457   6.886  1.00 98.57           C  
ATOM   1430  CB  PHE A  96      10.922   0.616   5.189  1.00 98.57           C  
ATOM   1431  HB2 PHE A  96      11.598  -0.082   5.685  1.00 98.57           H  
ATOM   1432  HB3 PHE A  96       9.925   0.422   5.585  1.00 98.57           H  
ATOM   1433  O   PHE A  96       9.813   3.285   6.936  1.00 98.57           O  
ATOM   1434  CG  PHE A  96      10.864   0.313   3.709  1.00 98.57           C  
ATOM   1435  CD1 PHE A  96       9.929   0.994   2.912  1.00 98.57           C  
ATOM   1436  HD1 PHE A  96       9.301   1.752   3.355  1.00 98.57           H  
ATOM   1437  CD2 PHE A  96      11.659  -0.699   3.139  1.00 98.57           C  
ATOM   1438  HD2 PHE A  96      12.326  -1.271   3.766  1.00 98.57           H  
ATOM   1439  CE1 PHE A  96       9.771   0.665   1.559  1.00 98.57           C  
ATOM   1440  HE1 PHE A  96       9.011   1.156   0.970  1.00 98.57           H  
ATOM   1441  CE2 PHE A  96      11.517  -1.018   1.775  1.00 98.57           C  
ATOM   1442  HE2 PHE A  96      12.075  -1.840   1.351  1.00 98.57           H  
ATOM   1443  CZ  PHE A  96      10.567  -0.340   0.991  1.00 98.57           C  
ATOM   1444  HZ  PHE A  96      10.400  -0.624  -0.037  1.00 98.57           H  
ATOM   1445  N   LEU A  97      11.255   1.906   7.976  1.00 98.57           N  
ATOM   1446  H   LEU A  97      11.992   1.228   7.847  1.00 98.57           H  
ATOM   1447  CA  LEU A  97      10.740   2.125   9.328  1.00 98.57           C  
ATOM   1448  HA  LEU A  97       9.678   1.879   9.345  1.00 98.57           H  
ATOM   1449  C   LEU A  97      10.849   3.591   9.761  1.00 98.57           C  
ATOM   1450  CB  LEU A  97      11.495   1.209  10.309  1.00 98.57           C  
ATOM   1451  HB2 LEU A  97      12.560   1.428  10.232  1.00 98.57           H  
ATOM   1452  HB3 LEU A  97      11.177   1.449  11.323  1.00 98.57           H  
ATOM   1453  O   LEU A  97       9.878   4.152  10.263  1.00 98.57           O  
ATOM   1454  CG  LEU A  97      11.282  -0.300  10.079  1.00 98.57           C  
ATOM   1455  HG  LEU A  97      11.483  -0.562   9.040  1.00 98.57           H  
ATOM   1456  CD1 LEU A  97      12.236  -1.094  10.971  1.00 98.57           C  
ATOM   1457 HD11 LEU A  97      13.267  -0.852  10.716  1.00 98.57           H  
ATOM   1458 HD12 LEU A  97      12.069  -2.161  10.822  1.00 98.57           H  
ATOM   1459 HD13 LEU A  97      12.049  -0.854  12.018  1.00 98.57           H  
ATOM   1460  CD2 LEU A  97       9.856  -0.732  10.371  1.00 98.57           C  
ATOM   1461 HD21 LEU A  97       9.746  -1.801  10.188  1.00 98.57           H  
ATOM   1462 HD22 LEU A  97       9.166  -0.204   9.713  1.00 98.57           H  
ATOM   1463 HD23 LEU A  97       9.611  -0.522  11.412  1.00 98.57           H  
ATOM   1464  N   THR A  98      12.010   4.221   9.558  1.00 98.25           N  
ATOM   1465  H   THR A  98      12.777   3.709   9.146  1.00 98.25           H  
ATOM   1466  CA  THR A  98      12.231   5.621   9.944  1.00 98.25           C  
ATOM   1467  HA  THR A  98      11.952   5.745  10.990  1.00 98.25           H  
ATOM   1468  C   THR A  98      11.329   6.560   9.150  1.00 98.25           C  
ATOM   1469  CB  THR A  98      13.711   6.011   9.789  1.00 98.25           C  
ATOM   1470  HB  THR A  98      14.030   5.839   8.761  1.00 98.25           H  
ATOM   1471  O   THR A  98      10.565   7.309   9.748  1.00 98.25           O  
ATOM   1472  CG2 THR A  98      13.988   7.464  10.165  1.00 98.25           C  
ATOM   1473 HG21 THR A  98      13.596   7.685  11.158  1.00 98.25           H  
ATOM   1474 HG22 THR A  98      15.061   7.658  10.143  1.00 98.25           H  
ATOM   1475 HG23 THR A  98      13.507   8.136   9.454  1.00 98.25           H  
ATOM   1476  OG1 THR A  98      14.506   5.228  10.659  1.00 98.25           O  
ATOM   1477  HG1 THR A  98      14.137   5.370  11.534  1.00 98.25           H  
ATOM   1478  N   LEU A  99      11.347   6.476   7.817  1.00 98.27           N  
ATOM   1479  H   LEU A  99      11.915   5.771   7.368  1.00 98.27           H  
ATOM   1480  CA  LEU A  99      10.580   7.396   6.973  1.00 98.27           C  
ATOM   1481  HA  LEU A  99      10.786   8.418   7.289  1.00 98.27           H  
ATOM   1482  C   LEU A  99       9.068   7.199   7.124  1.00 98.27           C  
ATOM   1483  CB  LEU A  99      11.007   7.214   5.508  1.00 98.27           C  
ATOM   1484  HB2 LEU A  99      10.332   7.790   4.875  1.00 98.27           H  
ATOM   1485  HB3 LEU A  99      10.893   6.161   5.253  1.00 98.27           H  
ATOM   1486  O   LEU A  99       8.321   8.174   7.083  1.00 98.27           O  
ATOM   1487  CG  LEU A  99      12.448   7.659   5.203  1.00 98.27           C  
ATOM   1488  HG  LEU A  99      13.138   7.205   5.915  1.00 98.27           H  
ATOM   1489  CD1 LEU A  99      12.854   7.211   3.798  1.00 98.27           C  
ATOM   1490 HD11 LEU A  99      12.161   7.617   3.062  1.00 98.27           H  
ATOM   1491 HD12 LEU A  99      12.851   6.121   3.754  1.00 98.27           H  
ATOM   1492 HD13 LEU A  99      13.861   7.567   3.582  1.00 98.27           H  
ATOM   1493  CD2 LEU A  99      12.599   9.179   5.273  1.00 98.27           C  
ATOM   1494 HD21 LEU A  99      12.397   9.531   6.284  1.00 98.27           H  
ATOM   1495 HD22 LEU A  99      11.905   9.660   4.584  1.00 98.27           H  
ATOM   1496 HD23 LEU A  99      13.618   9.465   5.012  1.00 98.27           H  
ATOM   1497  N   ALA A 100       8.603   5.960   7.319  1.00 98.45           N  
ATOM   1498  H   ALA A 100       9.241   5.176   7.319  1.00 98.45           H  
ATOM   1499  CA  ALA A 100       7.188   5.706   7.560  1.00 98.45           C  
ATOM   1500  HA  ALA A 100       6.621   6.203   6.773  1.00 98.45           H  
ATOM   1501  C   ALA A 100       6.727   6.285   8.900  1.00 98.45           C  
ATOM   1502  CB  ALA A 100       6.907   4.206   7.489  1.00 98.45           C  
ATOM   1503  HB1 ALA A 100       5.838   4.027   7.601  1.00 98.45           H  
ATOM   1504  HB2 ALA A 100       7.230   3.826   6.519  1.00 98.45           H  
ATOM   1505  HB3 ALA A 100       7.445   3.680   8.278  1.00 98.45           H  
ATOM   1506  O   ALA A 100       5.690   6.941   8.955  1.00 98.45           O  
ATOM   1507  N   LYS A 101       7.508   6.083   9.969  1.00 97.51           N  
ATOM   1508  H   LYS A 101       8.355   5.543   9.861  1.00 97.51           H  
ATOM   1509  CA  LYS A 101       7.187   6.625  11.293  1.00 97.51           C  
ATOM   1510  HA  LYS A 101       6.172   6.320  11.548  1.00 97.51           H  
ATOM   1511  C   LYS A 101       7.191   8.155  11.293  1.00 97.51           C  
ATOM   1512  CB  LYS A 101       8.151   6.031  12.328  1.00 97.51           C  
ATOM   1513  HB2 LYS A 101       8.122   4.945  12.239  1.00 97.51           H  
ATOM   1514  HB3 LYS A 101       9.167   6.375  12.132  1.00 97.51           H  
ATOM   1515  O   LYS A 101       6.291   8.757  11.878  1.00 97.51           O  
ATOM   1516  CG  LYS A 101       7.734   6.422  13.752  1.00 97.51           C  
ATOM   1517  HG2 LYS A 101       7.926   7.483  13.910  1.00 97.51           H  
ATOM   1518  HG3 LYS A 101       6.666   6.238  13.867  1.00 97.51           H  
ATOM   1519  CD  LYS A 101       8.484   5.606  14.811  1.00 97.51           C  
ATOM   1520  HD2 LYS A 101       8.293   4.547  14.635  1.00 97.51           H  
ATOM   1521  HD3 LYS A 101       9.554   5.805  14.743  1.00 97.51           H  
ATOM   1522  CE  LYS A 101       7.951   6.007  16.192  1.00 97.51           C  
ATOM   1523  HE2 LYS A 101       6.862   6.030  16.139  1.00 97.51           H  
ATOM   1524  HE3 LYS A 101       8.281   7.022  16.416  1.00 97.51           H  
ATOM   1525  NZ  LYS A 101       8.363   5.067  17.265  1.00 97.51           N  
ATOM   1526  HZ1 LYS A 101       9.368   5.033  17.363  1.00 97.51           H  
ATOM   1527  HZ2 LYS A 101       8.002   4.144  17.074  1.00 97.51           H  
ATOM   1528  HZ3 LYS A 101       7.952   5.351  18.143  1.00 97.51           H  
ATOM   1529  N   ASP A 102       8.142   8.773  10.597  1.00 97.45           N  
ATOM   1530  H   ASP A 102       8.908   8.227  10.229  1.00 97.45           H  
ATOM   1531  CA  ASP A 102       8.190  10.227  10.424  1.00 97.45           C  
ATOM   1532  HA  ASP A 102       8.198  10.702  11.405  1.00 97.45           H  
ATOM   1533  C   ASP A 102       6.951  10.738   9.675  1.00 97.45           C  
ATOM   1534  CB  ASP A 102       9.472  10.640   9.680  1.00 97.45           C  
ATOM   1535  HB2 ASP A 102       9.547  10.071   8.753  1.00 97.45           H  
ATOM   1536  HB3 ASP A 102       9.389  11.694   9.415  1.00 97.45           H  
ATOM   1537  O   ASP A 102       6.304  11.675  10.136  1.00 97.45           O  
ATOM   1538  CG  ASP A 102      10.765  10.464  10.488  1.00 97.45           C  
ATOM   1539  OD1 ASP A 102      10.687  10.262  11.722  1.00 97.45           O  
ATOM   1540  OD2 ASP A 102      11.844  10.562   9.858  1.00 97.45           O  
ATOM   1541  N   ALA A 103       6.567  10.092   8.568  1.00 98.00           N  
ATOM   1542  H   ALA A 103       7.142   9.336   8.224  1.00 98.00           H  
ATOM   1543  CA  ALA A 103       5.382  10.470   7.797  1.00 98.00           C  
ATOM   1544  HA  ALA A 103       5.478  11.515   7.503  1.00 98.00           H  
ATOM   1545  C   ALA A 103       4.085  10.341   8.614  1.00 98.00           C  
ATOM   1546  CB  ALA A 103       5.329   9.609   6.530  1.00 98.00           C  
ATOM   1547  HB1 ALA A 103       5.262   8.556   6.802  1.00 98.00           H  
ATOM   1548  HB2 ALA A 103       4.456   9.884   5.937  1.00 98.00           H  
ATOM   1549  HB3 ALA A 103       6.229   9.769   5.937  1.00 98.00           H  
ATOM   1550  O   ALA A 103       3.245  11.236   8.577  1.00 98.00           O  
ATOM   1551  N   VAL A 104       3.939   9.261   9.384  1.00 97.94           N  
ATOM   1552  H   VAL A 104       4.657   8.551   9.343  1.00 97.94           H  
ATOM   1553  CA  VAL A 104       2.787   9.034  10.273  1.00 97.94           C  
ATOM   1554  HA  VAL A 104       1.857   9.182   9.724  1.00 97.94           H  
ATOM   1555  C   VAL A 104       2.723  10.061  11.401  1.00 97.94           C  
ATOM   1556  CB  VAL A 104       2.796   7.579  10.773  1.00 97.94           C  
ATOM   1557  HB  VAL A 104       3.783   7.324  11.159  1.00 97.94           H  
ATOM   1558  O   VAL A 104       1.649  10.581  11.694  1.00 97.94           O  
ATOM   1559  CG1 VAL A 104       1.763   7.327  11.864  1.00 97.94           C  
ATOM   1560 HG11 VAL A 104       1.970   7.925  12.751  1.00 97.94           H  
ATOM   1561 HG12 VAL A 104       1.760   6.275  12.148  1.00 97.94           H  
ATOM   1562 HG13 VAL A 104       0.782   7.590  11.469  1.00 97.94           H  
ATOM   1563  CG2 VAL A 104       2.439   6.642   9.607  1.00 97.94           C  
ATOM   1564 HG21 VAL A 104       3.162   6.748   8.798  1.00 97.94           H  
ATOM   1565 HG22 VAL A 104       1.449   6.889   9.223  1.00 97.94           H  
ATOM   1566 HG23 VAL A 104       2.428   5.602   9.934  1.00 97.94           H  
ATOM   1567  N   THR A 105       3.872  10.419  11.975  1.00 96.16           N  
ATOM   1568  H   THR A 105       4.720   9.961  11.673  1.00 96.16           H  
ATOM   1569  CA  THR A 105       3.960  11.471  12.997  1.00 96.16           C  
ATOM   1570  HA  THR A 105       3.249  11.254  13.794  1.00 96.16           H  
ATOM   1571  C   THR A 105       3.595  12.840  12.417  1.00 96.16           C  
ATOM   1572  CB  THR A 105       5.372  11.515  13.603  1.00 96.16           C  
ATOM   1573  HB  THR A 105       6.087  11.797  12.830  1.00 96.16           H  
ATOM   1574  O   THR A 105       2.844  13.589  13.029  1.00 96.16           O  
ATOM   1575  CG2 THR A 105       5.484  12.508  14.758  1.00 96.16           C  
ATOM   1576 HG21 THR A 105       6.480  12.443  15.196  1.00 96.16           H  
ATOM   1577 HG22 THR A 105       5.324  13.524  14.398  1.00 96.16           H  
ATOM   1578 HG23 THR A 105       4.739  12.275  15.518  1.00 96.16           H  
ATOM   1579  OG1 THR A 105       5.739  10.249  14.110  1.00 96.16           O  
ATOM   1580  HG1 THR A 105       5.911   9.685  13.352  1.00 96.16           H  
ATOM   1581  N   GLN A 106       4.084  13.168  11.217  1.00 97.08           N  
ATOM   1582  H   GLN A 106       4.702  12.518  10.753  1.00 97.08           H  
ATOM   1583  CA  GLN A 106       3.772  14.430  10.534  1.00 97.08           C  
ATOM   1584  HA  GLN A 106       3.963  15.265  11.209  1.00 97.08           H  
ATOM   1585  C   GLN A 106       2.307  14.538  10.101  1.00 97.08           C  
ATOM   1586  CB  GLN A 106       4.662  14.568   9.293  1.00 97.08           C  
ATOM   1587  HB2 GLN A 106       4.622  13.642   8.719  1.00 97.08           H  
ATOM   1588  HB3 GLN A 106       4.278  15.373   8.666  1.00 97.08           H  
ATOM   1589  O   GLN A 106       1.776  15.643  10.033  1.00 97.08           O  
ATOM   1590  CG  GLN A 106       6.115  14.898   9.648  1.00 97.08           C  
ATOM   1591  HG2 GLN A 106       6.152  15.886  10.107  1.00 97.08           H  
ATOM   1592  HG3 GLN A 106       6.500  14.180  10.372  1.00 97.08           H  
ATOM   1593  CD  GLN A 106       7.031  14.896   8.428  1.00 97.08           C  
ATOM   1594  NE2 GLN A 106       8.313  15.109   8.624  1.00 97.08           N  
ATOM   1595 HE21 GLN A 106       8.896  15.026   7.803  1.00 97.08           H  
ATOM   1596 HE22 GLN A 106       8.677  15.160   9.565  1.00 97.08           H  
ATOM   1597  OE1 GLN A 106       6.641  14.724   7.284  1.00 97.08           O  
ATOM   1598  N   ALA A 107       1.667  13.408   9.798  1.00 97.20           N  
ATOM   1599  H   ALA A 107       2.184  12.541   9.802  1.00 97.20           H  
ATOM   1600  CA  ALA A 107       0.255  13.347   9.441  1.00 97.20           C  
ATOM   1601  HA  ALA A 107       0.016  14.206   8.815  1.00 97.20           H  
ATOM   1602  C   ALA A 107      -0.691  13.415  10.654  1.00 97.20           C  
ATOM   1603  CB  ALA A 107       0.027  12.076   8.613  1.00 97.20           C  
ATOM   1604  HB1 ALA A 107      -1.011  12.035   8.282  1.00 97.20           H  
ATOM   1605  HB2 ALA A 107       0.680  12.079   7.740  1.00 97.20           H  
ATOM   1606  HB3 ALA A 107       0.236  11.197   9.223  1.00 97.20           H  
ATOM   1607  O   ALA A 107      -1.899  13.455  10.448  1.00 97.20           O  
ATOM   1608  N   ASP A 108      -0.165  13.413  11.887  1.00 96.24           N  
ATOM   1609  H   ASP A 108       0.841  13.428  11.983  1.00 96.24           H  
ATOM   1610  CA  ASP A 108      -0.948  13.357  13.131  1.00 96.24           C  
ATOM   1611  HA  ASP A 108      -0.227  13.175  13.929  1.00 96.24           H  
ATOM   1612  C   ASP A 108      -1.919  12.157  13.172  1.00 96.24           C  
ATOM   1613  CB  ASP A 108      -1.591  14.725  13.423  1.00 96.24           C  
ATOM   1614  HB2 ASP A 108      -2.449  14.870  12.766  1.00 96.24           H  
ATOM   1615  HB3 ASP A 108      -0.865  15.507  13.202  1.00 96.24           H  
ATOM   1616  O   ASP A 108      -3.070  12.250  13.591  1.00 96.24           O  
ATOM   1617  CG  ASP A 108      -2.024  14.896  14.885  1.00 96.24           C  
ATOM   1618  OD1 ASP A 108      -1.354  14.309  15.769  1.00 96.24           O  
ATOM   1619  OD2 ASP A 108      -2.956  15.699  15.121  1.00 96.24           O  
ATOM   1620  N   MET A 109      -1.444  11.000  12.693  1.00 93.71           N  
ATOM   1621  H   MET A 109      -0.498  11.000  12.339  1.00 93.71           H  
ATOM   1622  CA  MET A 109      -2.202   9.743  12.654  1.00 93.71           C  
ATOM   1623  HA  MET A 109      -3.215   9.913  13.019  1.00 93.71           H  
ATOM   1624  C   MET A 109      -1.560   8.694  13.577  1.00 93.71           C  
ATOM   1625  CB  MET A 109      -2.325   9.241  11.207  1.00 93.71           C  
ATOM   1626  HB2 MET A 109      -1.333   9.141  10.766  1.00 93.71           H  
ATOM   1627  HB3 MET A 109      -2.791   8.256  11.227  1.00 93.71           H  
ATOM   1628  O   MET A 109      -0.971   7.727  13.090  1.00 93.71           O  
ATOM   1629  CG  MET A 109      -3.174  10.161  10.325  1.00 93.71           C  
ATOM   1630  HG2 MET A 109      -4.118  10.375  10.825  1.00 93.71           H  
ATOM   1631  HG3 MET A 109      -2.640  11.102  10.194  1.00 93.71           H  
ATOM   1632  SD  MET A 109      -3.519   9.471   8.682  1.00 93.71           S  
ATOM   1633  CE  MET A 109      -4.817   8.283   9.119  1.00 93.71           C  
ATOM   1634  HE1 MET A 109      -4.472   7.620   9.913  1.00 93.71           H  
ATOM   1635  HE2 MET A 109      -5.072   7.684   8.245  1.00 93.71           H  
ATOM   1636  HE3 MET A 109      -5.705   8.816   9.459  1.00 93.71           H  
ATOM   1637  N   PRO A 110      -1.599   8.868  14.911  1.00 89.46           N  
ATOM   1638  CA  PRO A 110      -0.886   7.991  15.833  1.00 89.46           C  
ATOM   1639  HA  PRO A 110       0.180   8.030  15.609  1.00 89.46           H  
ATOM   1640  C   PRO A 110      -1.360   6.535  15.730  1.00 89.46           C  
ATOM   1641  CB  PRO A 110      -1.125   8.578  17.227  1.00 89.46           C  
ATOM   1642  HB2 PRO A 110      -1.170   7.810  17.999  1.00 89.46           H  
ATOM   1643  HB3 PRO A 110      -0.342   9.301  17.456  1.00 89.46           H  
ATOM   1644  O   PRO A 110      -2.551   6.242  15.636  1.00 89.46           O  
ATOM   1645  CG  PRO A 110      -2.459   9.309  17.075  1.00 89.46           C  
ATOM   1646  HG2 PRO A 110      -2.568  10.113  17.803  1.00 89.46           H  
ATOM   1647  HG3 PRO A 110      -3.282   8.599  17.161  1.00 89.46           H  
ATOM   1648  CD  PRO A 110      -2.389   9.845  15.648  1.00 89.46           C  
ATOM   1649  HD2 PRO A 110      -3.393   9.951  15.236  1.00 89.46           H  
ATOM   1650  HD3 PRO A 110      -1.878  10.808  15.644  1.00 89.46           H  
ATOM   1651  N   VAL A 111      -0.409   5.603  15.806  1.00 95.50           N  
ATOM   1652  H   VAL A 111       0.548   5.904  15.921  1.00 95.50           H  
ATOM   1653  CA  VAL A 111      -0.702   4.167  15.876  1.00 95.50           C  
ATOM   1654  HA  VAL A 111      -1.551   3.949  15.228  1.00 95.50           H  
ATOM   1655  C   VAL A 111      -1.105   3.822  17.308  1.00 95.50           C  
ATOM   1656  CB  VAL A 111       0.498   3.340  15.377  1.00 95.50           C  
ATOM   1657  HB  VAL A 111       1.401   3.640  15.907  1.00 95.50           H  
ATOM   1658  O   VAL A 111      -0.262   3.800  18.196  1.00 95.50           O  
ATOM   1659  CG1 VAL A 111       0.288   1.837  15.581  1.00 95.50           C  
ATOM   1660 HG11 VAL A 111       1.117   1.275  15.152  1.00 95.50           H  
ATOM   1661 HG12 VAL A 111      -0.644   1.516  15.117  1.00 95.50           H  
ATOM   1662 HG13 VAL A 111       0.254   1.603  16.645  1.00 95.50           H  
ATOM   1663  CG2 VAL A 111       0.695   3.604  13.876  1.00 95.50           C  
ATOM   1664 HG21 VAL A 111       1.502   2.988  13.481  1.00 95.50           H  
ATOM   1665 HG22 VAL A 111       0.946   4.652  13.711  1.00 95.50           H  
ATOM   1666 HG23 VAL A 111      -0.219   3.378  13.327  1.00 95.50           H  
ATOM   1667  N   SER A 112      -2.396   3.566  17.528  1.00 94.67           N  
ATOM   1668  H   SER A 112      -3.050   3.724  16.774  1.00 94.67           H  
ATOM   1669  CA  SER A 112      -2.983   3.286  18.850  1.00 94.67           C  
ATOM   1670  HA  SER A 112      -2.346   3.717  19.623  1.00 94.67           H  
ATOM   1671  C   SER A 112      -3.133   1.798  19.179  1.00 94.67           C  
ATOM   1672  CB  SER A 112      -4.350   3.965  18.940  1.00 94.67           C  
ATOM   1673  HB2 SER A 112      -4.806   3.748  19.906  1.00 94.67           H  
ATOM   1674  HB3 SER A 112      -4.221   5.043  18.844  1.00 94.67           H  
ATOM   1675  O   SER A 112      -3.453   1.443  20.310  1.00 94.67           O  
ATOM   1676  OG  SER A 112      -5.186   3.496  17.895  1.00 94.67           O  
ATOM   1677  HG  SER A 112      -6.033   3.942  17.962  1.00 94.67           H  
ATOM   1678  N   ARG A 113      -2.894   0.916  18.204  1.00 96.99           N  
ATOM   1679  H   ARG A 113      -2.611   1.283  17.307  1.00 96.99           H  
ATOM   1680  CA  ARG A 113      -2.917  -0.544  18.359  1.00 96.99           C  
ATOM   1681  HA  ARG A 113      -2.705  -0.782  19.402  1.00 96.99           H  
ATOM   1682  C   ARG A 113      -1.847  -1.196  17.483  1.00 96.99           C  
ATOM   1683  CB  ARG A 113      -4.318  -1.086  18.016  1.00 96.99           C  
ATOM   1684  HB2 ARG A 113      -5.056  -0.585  18.642  1.00 96.99           H  
ATOM   1685  HB3 ARG A 113      -4.352  -2.152  18.242  1.00 96.99           H  
ATOM   1686  O   ARG A 113      -1.480  -0.601  16.466  1.00 96.99           O  
ATOM   1687  CG  ARG A 113      -4.683  -0.881  16.538  1.00 96.99           C  
ATOM   1688  HG2 ARG A 113      -3.969  -1.414  15.910  1.00 96.99           H  
ATOM   1689  HG3 ARG A 113      -4.642   0.180  16.292  1.00 96.99           H  
ATOM   1690  CD  ARG A 113      -6.082  -1.404  16.214  1.00 96.99           C  
ATOM   1691  HD2 ARG A 113      -6.152  -2.457  16.487  1.00 96.99           H  
ATOM   1692  HD3 ARG A 113      -6.818  -0.852  16.798  1.00 96.99           H  
ATOM   1693  NE  ARG A 113      -6.352  -1.219  14.779  1.00 96.99           N  
ATOM   1694  HE  ARG A 113      -6.768  -0.343  14.497  1.00 96.99           H  
ATOM   1695  NH1 ARG A 113      -5.515  -3.226  14.009  1.00 96.99           N  
ATOM   1696 HH11 ARG A 113      -5.459  -3.600  14.946  1.00 96.99           H  
ATOM   1697 HH12 ARG A 113      -5.295  -3.798  13.206  1.00 96.99           H  
ATOM   1698  NH2 ARG A 113      -6.135  -1.667  12.571  1.00 96.99           N  
ATOM   1699 HH21 ARG A 113      -5.853  -2.337  11.870  1.00 96.99           H  
ATOM   1700 HH22 ARG A 113      -6.146  -0.685  12.335  1.00 96.99           H  
ATOM   1701  CZ  ARG A 113      -6.004  -2.038  13.807  1.00 96.99           C  
ATOM   1702  N   PRO A 114      -1.399  -2.421  17.802  1.00 98.34           N  
ATOM   1703  CA  PRO A 114      -0.618  -3.221  16.870  1.00 98.34           C  
ATOM   1704  HA  PRO A 114       0.336  -2.721  16.704  1.00 98.34           H  
ATOM   1705  C   PRO A 114      -1.357  -3.406  15.542  1.00 98.34           C  
ATOM   1706  CB  PRO A 114      -0.366  -4.551  17.581  1.00 98.34           C  
ATOM   1707  HB2 PRO A 114       0.597  -4.979  17.301  1.00 98.34           H  
ATOM   1708  HB3 PRO A 114      -1.172  -5.257  17.382  1.00 98.34           H  
ATOM   1709  O   PRO A 114      -2.483  -3.906  15.511  1.00 98.34           O  
ATOM   1710  CG  PRO A 114      -0.399  -4.152  19.053  1.00 98.34           C  
ATOM   1711  HG2 PRO A 114       0.543  -3.676  19.325  1.00 98.34           H  
ATOM   1712  HG3 PRO A 114      -0.601  -5.003  19.705  1.00 98.34           H  
ATOM   1713  CD  PRO A 114      -1.520  -3.115  19.078  1.00 98.34           C  
ATOM   1714  HD2 PRO A 114      -2.487  -3.615  19.140  1.00 98.34           H  
ATOM   1715  HD3 PRO A 114      -1.380  -2.442  19.924  1.00 98.34           H  
ATOM   1716  N   GLN A 115      -0.734  -2.984  14.444  1.00 98.42           N  
ATOM   1717  H   GLN A 115       0.167  -2.538  14.536  1.00 98.42           H  
ATOM   1718  CA  GLN A 115      -1.313  -3.114  13.109  1.00 98.42           C  
ATOM   1719  HA  GLN A 115      -1.851  -4.061  13.066  1.00 98.42           H  
ATOM   1720  C   GLN A 115      -0.255  -3.138  12.011  1.00 98.42           C  
ATOM   1721  CB  GLN A 115      -2.328  -1.992  12.848  1.00 98.42           C  
ATOM   1722  HB2 GLN A 115      -2.833  -2.211  11.907  1.00 98.42           H  
ATOM   1723  HB3 GLN A 115      -3.078  -2.010  13.639  1.00 98.42           H  
ATOM   1724  O   GLN A 115       0.860  -2.648  12.183  1.00 98.42           O  
ATOM   1725  CG  GLN A 115      -1.736  -0.575  12.779  1.00 98.42           C  
ATOM   1726  HG2 GLN A 115      -1.217  -0.356  13.712  1.00 98.42           H  
ATOM   1727  HG3 GLN A 115      -1.021  -0.505  11.959  1.00 98.42           H  
ATOM   1728  CD  GLN A 115      -2.827   0.465  12.552  1.00 98.42           C  
ATOM   1729  NE2 GLN A 115      -2.652   1.684  13.007  1.00 98.42           N  
ATOM   1730 HE21 GLN A 115      -3.371   2.343  12.744  1.00 98.42           H  
ATOM   1731 HE22 GLN A 115      -1.796   1.946  13.475  1.00 98.42           H  
ATOM   1732  OE1 GLN A 115      -3.864   0.198  11.969  1.00 98.42           O  
ATOM   1733  N   LEU A 116      -0.622  -3.672  10.852  1.00 98.78           N  
ATOM   1734  H   LEU A 116      -1.527  -4.118  10.793  1.00 98.78           H  
ATOM   1735  CA  LEU A 116       0.197  -3.592   9.654  1.00 98.78           C  
ATOM   1736  HA  LEU A 116       1.239  -3.712   9.950  1.00 98.78           H  
ATOM   1737  C   LEU A 116       0.072  -2.226   8.980  1.00 98.78           C  
ATOM   1738  CB  LEU A 116      -0.165  -4.724   8.690  1.00 98.78           C  
ATOM   1739  HB2 LEU A 116      -1.237  -4.679   8.498  1.00 98.78           H  
ATOM   1740  HB3 LEU A 116       0.354  -4.566   7.744  1.00 98.78           H  
ATOM   1741  O   LEU A 116      -1.007  -1.663   8.853  1.00 98.78           O  
ATOM   1742  CG  LEU A 116       0.197  -6.116   9.227  1.00 98.78           C  
ATOM   1743  HG  LEU A 116      -0.266  -6.276  10.201  1.00 98.78           H  
ATOM   1744  CD1 LEU A 116      -0.345  -7.155   8.257  1.00 98.78           C  
ATOM   1745 HD11 LEU A 116       0.151  -7.050   7.292  1.00 98.78           H  
ATOM   1746 HD12 LEU A 116      -1.420  -7.017   8.139  1.00 98.78           H  
ATOM   1747 HD13 LEU A 116      -0.167  -8.147   8.672  1.00 98.78           H  
ATOM   1748  CD2 LEU A 116       1.708  -6.332   9.360  1.00 98.78           C  
ATOM   1749 HD21 LEU A 116       2.110  -5.685  10.140  1.00 98.78           H  
ATOM   1750 HD22 LEU A 116       2.208  -6.116   8.416  1.00 98.78           H  
ATOM   1751 HD23 LEU A 116       1.902  -7.364   9.652  1.00 98.78           H  
ATOM   1752  N   VAL A 117       1.184  -1.720   8.471  1.00 98.74           N  
ATOM   1753  H   VAL A 117       2.052  -2.189   8.691  1.00 98.74           H  
ATOM   1754  CA  VAL A 117       1.245  -0.530   7.627  1.00 98.74           C  
ATOM   1755  HA  VAL A 117       0.237  -0.173   7.414  1.00 98.74           H  
ATOM   1756  C   VAL A 117       1.895  -0.931   6.314  1.00 98.74           C  
ATOM   1757  CB  VAL A 117       2.006   0.606   8.333  1.00 98.74           C  
ATOM   1758  HB  VAL A 117       3.017   0.275   8.568  1.00 98.74           H  
ATOM   1759  O   VAL A 117       2.978  -1.522   6.303  1.00 98.74           O  
ATOM   1760  CG1 VAL A 117       2.095   1.847   7.441  1.00 98.74           C  
ATOM   1761 HG11 VAL A 117       1.094   2.171   7.158  1.00 98.74           H  
ATOM   1762 HG12 VAL A 117       2.671   1.631   6.542  1.00 98.74           H  
ATOM   1763 HG13 VAL A 117       2.594   2.650   7.985  1.00 98.74           H  
ATOM   1764  CG2 VAL A 117       1.308   1.008   9.639  1.00 98.74           C  
ATOM   1765 HG21 VAL A 117       1.304   0.168  10.333  1.00 98.74           H  
ATOM   1766 HG22 VAL A 117       0.276   1.300   9.443  1.00 98.74           H  
ATOM   1767 HG23 VAL A 117       1.837   1.838  10.108  1.00 98.74           H  
ATOM   1768  N   MET A 118       1.243  -0.617   5.196  1.00 98.90           N  
ATOM   1769  H   MET A 118       0.379  -0.099   5.271  1.00 98.90           H  
ATOM   1770  CA  MET A 118       1.850  -0.782   3.879  1.00 98.90           C  
ATOM   1771  HA  MET A 118       2.488  -1.666   3.878  1.00 98.90           H  
ATOM   1772  C   MET A 118       2.713   0.440   3.584  1.00 98.90           C  
ATOM   1773  CB  MET A 118       0.761  -0.984   2.821  1.00 98.90           C  
ATOM   1774  HB2 MET A 118       0.201  -1.888   3.061  1.00 98.90           H  
ATOM   1775  HB3 MET A 118       0.075  -0.137   2.833  1.00 98.90           H  
ATOM   1776  O   MET A 118       2.191   1.531   3.384  1.00 98.90           O  
ATOM   1777  CG  MET A 118       1.359  -1.130   1.419  1.00 98.90           C  
ATOM   1778  HG2 MET A 118       2.107  -1.923   1.435  1.00 98.90           H  
ATOM   1779  HG3 MET A 118       1.851  -0.196   1.146  1.00 98.90           H  
ATOM   1780  SD  MET A 118       0.134  -1.521   0.144  1.00 98.90           S  
ATOM   1781  CE  MET A 118       1.192  -1.434  -1.318  1.00 98.90           C  
ATOM   1782  HE1 MET A 118       0.621  -1.731  -2.197  1.00 98.90           H  
ATOM   1783  HE2 MET A 118       2.042  -2.105  -1.185  1.00 98.90           H  
ATOM   1784  HE3 MET A 118       1.547  -0.411  -1.444  1.00 98.90           H  
ATOM   1785  N   VAL A 119       4.028   0.270   3.519  1.00 98.92           N  
ATOM   1786  H   VAL A 119       4.412  -0.647   3.697  1.00 98.92           H  
ATOM   1787  CA  VAL A 119       4.960   1.353   3.201  1.00 98.92           C  
ATOM   1788  HA  VAL A 119       4.435   2.304   3.289  1.00 98.92           H  
ATOM   1789  C   VAL A 119       5.439   1.196   1.765  1.00 98.92           C  
ATOM   1790  CB  VAL A 119       6.136   1.410   4.188  1.00 98.92           C  
ATOM   1791  HB  VAL A 119       6.805   0.567   4.014  1.00 98.92           H  
ATOM   1792  O   VAL A 119       5.877   0.123   1.372  1.00 98.92           O  
ATOM   1793  CG1 VAL A 119       6.910   2.718   3.979  1.00 98.92           C  
ATOM   1794 HG11 VAL A 119       7.282   2.787   2.957  1.00 98.92           H  
ATOM   1795 HG12 VAL A 119       7.762   2.749   4.660  1.00 98.92           H  
ATOM   1796 HG13 VAL A 119       6.264   3.573   4.178  1.00 98.92           H  
ATOM   1797  CG2 VAL A 119       5.664   1.369   5.648  1.00 98.92           C  
ATOM   1798 HG21 VAL A 119       5.182   0.416   5.864  1.00 98.92           H  
ATOM   1799 HG22 VAL A 119       4.961   2.180   5.840  1.00 98.92           H  
ATOM   1800 HG23 VAL A 119       6.521   1.468   6.315  1.00 98.92           H  
ATOM   1801  N   VAL A 120       5.379   2.253   0.962  1.00 98.87           N  
ATOM   1802  H   VAL A 120       4.987   3.103   1.343  1.00 98.87           H  
ATOM   1803  CA  VAL A 120       5.813   2.262  -0.437  1.00 98.87           C  
ATOM   1804  HA  VAL A 120       6.242   1.293  -0.693  1.00 98.87           H  
ATOM   1805  C   VAL A 120       6.893   3.309  -0.627  1.00 98.87           C  
ATOM   1806  CB  VAL A 120       4.632   2.508  -1.390  1.00 98.87           C  
ATOM   1807  HB  VAL A 120       4.148   3.453  -1.145  1.00 98.87           H  
ATOM   1808  O   VAL A 120       6.641   4.500  -0.481  1.00 98.87           O  
ATOM   1809  CG1 VAL A 120       5.108   2.559  -2.848  1.00 98.87           C  
ATOM   1810 HG11 VAL A 120       4.254   2.581  -3.525  1.00 98.87           H  
ATOM   1811 HG12 VAL A 120       5.703   3.457  -3.015  1.00 98.87           H  
ATOM   1812 HG13 VAL A 120       5.724   1.683  -3.048  1.00 98.87           H  
ATOM   1813  CG2 VAL A 120       3.600   1.382  -1.264  1.00 98.87           C  
ATOM   1814 HG21 VAL A 120       4.068   0.421  -1.476  1.00 98.87           H  
ATOM   1815 HG22 VAL A 120       3.191   1.364  -0.254  1.00 98.87           H  
ATOM   1816 HG23 VAL A 120       2.777   1.553  -1.959  1.00 98.87           H  
ATOM   1817  N   ASP A 121       8.086   2.874  -1.016  1.00 98.51           N  
ATOM   1818  H   ASP A 121       8.205   1.885  -1.181  1.00 98.51           H  
ATOM   1819  CA  ASP A 121       9.163   3.765  -1.427  1.00 98.51           C  
ATOM   1820  HA  ASP A 121       9.038   4.724  -0.923  1.00 98.51           H  
ATOM   1821  C   ASP A 121       9.074   4.017  -2.933  1.00 98.51           C  
ATOM   1822  CB  ASP A 121      10.515   3.209  -0.980  1.00 98.51           C  
ATOM   1823  HB2 ASP A 121      10.729   2.285  -1.517  1.00 98.51           H  
ATOM   1824  HB3 ASP A 121      10.456   2.971   0.082  1.00 98.51           H  
ATOM   1825  O   ASP A 121       9.455   3.180  -3.759  1.00 98.51           O  
ATOM   1826  CG  ASP A 121      11.666   4.196  -1.175  1.00 98.51           C  
ATOM   1827  OD1 ASP A 121      11.506   5.257  -1.823  1.00 98.51           O  
ATOM   1828  OD2 ASP A 121      12.767   3.871  -0.674  1.00 98.51           O  
ATOM   1829  N   ARG A 122       8.541   5.190  -3.283  1.00 97.84           N  
ATOM   1830  H   ARG A 122       8.308   5.820  -2.529  1.00 97.84           H  
ATOM   1831  CA  ARG A 122       8.355   5.640  -4.668  1.00 97.84           C  
ATOM   1832  HA  ARG A 122       8.140   4.764  -5.279  1.00 97.84           H  
ATOM   1833  C   ARG A 122       9.603   6.263  -5.285  1.00 97.84           C  
ATOM   1834  CB  ARG A 122       7.153   6.587  -4.785  1.00 97.84           C  
ATOM   1835  HB2 ARG A 122       6.243   6.057  -4.504  1.00 97.84           H  
ATOM   1836  HB3 ARG A 122       7.050   6.917  -5.819  1.00 97.84           H  
ATOM   1837  O   ARG A 122       9.513   6.751  -6.411  1.00 97.84           O  
ATOM   1838  CG  ARG A 122       7.297   7.805  -3.873  1.00 97.84           C  
ATOM   1839  HG2 ARG A 122       8.317   8.190  -3.858  1.00 97.84           H  
ATOM   1840  HG3 ARG A 122       7.007   7.491  -2.871  1.00 97.84           H  
ATOM   1841  CD  ARG A 122       6.337   8.908  -4.271  1.00 97.84           C  
ATOM   1842  HD2 ARG A 122       5.440   8.481  -4.721  1.00 97.84           H  
ATOM   1843  HD3 ARG A 122       6.046   9.423  -3.356  1.00 97.84           H  
ATOM   1844  NE  ARG A 122       6.969   9.857  -5.196  1.00 97.84           N  
ATOM   1845  HE  ARG A 122       7.861   9.607  -5.599  1.00 97.84           H  
ATOM   1846  NH1 ARG A 122       5.378  11.430  -4.878  1.00 97.84           N  
ATOM   1847 HH11 ARG A 122       4.727  11.940  -5.458  1.00 97.84           H  
ATOM   1848 HH12 ARG A 122       5.000  10.813  -4.174  1.00 97.84           H  
ATOM   1849  NH2 ARG A 122       7.049  11.891  -6.243  1.00 97.84           N  
ATOM   1850 HH21 ARG A 122       7.954  11.665  -6.630  1.00 97.84           H  
ATOM   1851 HH22 ARG A 122       6.688  12.833  -6.297  1.00 97.84           H  
ATOM   1852  CZ  ARG A 122       6.469  11.044  -5.454  1.00 97.84           C  
ATOM   1853  N   ASN A 123      10.754   6.260  -4.610  1.00 96.82           N  
ATOM   1854  H   ASN A 123      10.792   5.879  -3.675  1.00 96.82           H  
ATOM   1855  CA  ASN A 123      11.982   6.754  -5.225  1.00 96.82           C  
ATOM   1856  HA  ASN A 123      11.851   7.815  -5.437  1.00 96.82           H  
ATOM   1857  C   ASN A 123      12.262   6.012  -6.546  1.00 96.82           C  
ATOM   1858  CB  ASN A 123      13.152   6.586  -4.250  1.00 96.82           C  
ATOM   1859  HB2 ASN A 123      13.347   5.528  -4.073  1.00 96.82           H  
ATOM   1860  HB3 ASN A 123      12.913   7.053  -3.295  1.00 96.82           H  
ATOM   1861  O   ASN A 123      12.129   4.786  -6.595  1.00 96.82           O  
ATOM   1862  CG  ASN A 123      14.382   7.244  -4.832  1.00 96.82           C  
ATOM   1863  ND2 ASN A 123      14.496   8.534  -4.653  1.00 96.82           N  
ATOM   1864 HD21 ASN A 123      15.158   9.080  -5.187  1.00 96.82           H  
ATOM   1865 HD22 ASN A 123      13.750   9.012  -4.169  1.00 96.82           H  
ATOM   1866  OD1 ASN A 123      15.168   6.641  -5.553  1.00 96.82           O  
ATOM   1867  N   GLU A 124      12.670   6.719  -7.612  1.00 95.08           N  
ATOM   1868  H   GLU A 124      12.681   7.726  -7.534  1.00 95.08           H  
ATOM   1869  CA  GLU A 124      12.883   6.118  -8.946  1.00 95.08           C  
ATOM   1870  HA  GLU A 124      11.933   5.707  -9.288  1.00 95.08           H  
ATOM   1871  C   GLU A 124      13.888   4.951  -8.941  1.00 95.08           C  
ATOM   1872  CB  GLU A 124      13.369   7.154  -9.991  1.00 95.08           C  
ATOM   1873  HB2 GLU A 124      13.553   6.614 -10.920  1.00 95.08           H  
ATOM   1874  HB3 GLU A 124      14.319   7.573  -9.658  1.00 95.08           H  
ATOM   1875  O   GLU A 124      13.818   4.077  -9.806  1.00 95.08           O  
ATOM   1876  CG  GLU A 124      12.403   8.309 -10.319  1.00 95.08           C  
ATOM   1877  HG2 GLU A 124      12.411   8.998  -9.473  1.00 95.08           H  
ATOM   1878  HG3 GLU A 124      11.396   7.905 -10.418  1.00 95.08           H  
ATOM   1879  CD  GLU A 124      12.767   9.086 -11.616  1.00 95.08           C  
ATOM   1880  OE1 GLU A 124      11.874   9.674 -12.277  1.00 95.08           O  
ATOM   1881  OE2 GLU A 124      13.937   9.078 -12.072  1.00 95.08           O  
ATOM   1882  N   LYS A 125      14.819   4.929  -7.978  1.00 95.15           N  
ATOM   1883  H   LYS A 125      14.786   5.657  -7.279  1.00 95.15           H  
ATOM   1884  CA  LYS A 125      15.854   3.893  -7.847  1.00 95.15           C  
ATOM   1885  HA  LYS A 125      16.036   3.446  -8.824  1.00 95.15           H  
ATOM   1886  C   LYS A 125      15.450   2.733  -6.935  1.00 95.15           C  
ATOM   1887  CB  LYS A 125      17.159   4.524  -7.339  1.00 95.15           C  
ATOM   1888  HB2 LYS A 125      16.992   4.937  -6.345  1.00 95.15           H  
ATOM   1889  HB3 LYS A 125      17.916   3.744  -7.256  1.00 95.15           H  
ATOM   1890  O   LYS A 125      16.201   1.764  -6.868  1.00 95.15           O  
ATOM   1891  CG  LYS A 125      17.694   5.622  -8.268  1.00 95.15           C  
ATOM   1892  HG2 LYS A 125      16.958   6.422  -8.361  1.00 95.15           H  
ATOM   1893  HG3 LYS A 125      17.887   5.199  -9.254  1.00 95.15           H  
ATOM   1894  CD  LYS A 125      18.987   6.209  -7.697  1.00 95.15           C  
ATOM   1895  HD2 LYS A 125      18.779   6.618  -6.708  1.00 95.15           H  
ATOM   1896  HD3 LYS A 125      19.735   5.421  -7.610  1.00 95.15           H  
ATOM   1897  CE  LYS A 125      19.499   7.319  -8.618  1.00 95.15           C  
ATOM   1898  HE2 LYS A 125      19.710   6.890  -9.598  1.00 95.15           H  
ATOM   1899  HE3 LYS A 125      18.704   8.054  -8.741  1.00 95.15           H  
ATOM   1900  NZ  LYS A 125      20.710   7.966  -8.058  1.00 95.15           N  
ATOM   1901  HZ1 LYS A 125      20.499   8.366  -7.155  1.00 95.15           H  
ATOM   1902  HZ2 LYS A 125      21.454   7.292  -7.945  1.00 95.15           H  
ATOM   1903  HZ3 LYS A 125      21.027   8.709  -8.665  1.00 95.15           H  
ATOM   1904  N   ILE A 126      14.335   2.851  -6.209  1.00 97.00           N  
ATOM   1905  H   ILE A 126      13.745   3.655  -6.371  1.00 97.00           H  
ATOM   1906  CA  ILE A 126      13.911   1.870  -5.203  1.00 97.00           C  
ATOM   1907  HA  ILE A 126      14.675   1.097  -5.128  1.00 97.00           H  
ATOM   1908  C   ILE A 126      12.653   1.136  -5.642  1.00 97.00           C  
ATOM   1909  CB  ILE A 126      13.765   2.496  -3.802  1.00 97.00           C  
ATOM   1910  HB  ILE A 126      12.942   3.212  -3.815  1.00 97.00           H  
ATOM   1911  O   ILE A 126      12.733  -0.058  -5.899  1.00 97.00           O  
ATOM   1912  CG1 ILE A 126      15.032   3.261  -3.362  1.00 97.00           C  
ATOM   1913 HG12 ILE A 126      14.860   3.663  -2.363  1.00 97.00           H  
ATOM   1914 HG13 ILE A 126      15.188   4.114  -4.021  1.00 97.00           H  
ATOM   1915  CG2 ILE A 126      13.408   1.387  -2.795  1.00 97.00           C  
ATOM   1916 HG21 ILE A 126      12.380   1.066  -2.961  1.00 97.00           H  
ATOM   1917 HG22 ILE A 126      14.071   0.529  -2.913  1.00 97.00           H  
ATOM   1918 HG23 ILE A 126      13.477   1.761  -1.774  1.00 97.00           H  
ATOM   1919  CD1 ILE A 126      16.325   2.436  -3.342  1.00 97.00           C  
ATOM   1920 HD11 ILE A 126      16.607   2.140  -4.352  1.00 97.00           H  
ATOM   1921 HD12 ILE A 126      17.128   3.049  -2.933  1.00 97.00           H  
ATOM   1922 HD13 ILE A 126      16.200   1.541  -2.733  1.00 97.00           H  
ATOM   1923  N   GLN A 127      11.514   1.832  -5.747  1.00 97.96           N  
ATOM   1924  H   GLN A 127      11.519   2.813  -5.508  1.00 97.96           H  
ATOM   1925  CA  GLN A 127      10.254   1.252  -6.227  1.00 97.96           C  
ATOM   1926  HA  GLN A 127       9.449   1.951  -6.000  1.00 97.96           H  
ATOM   1927  C   GLN A 127       9.894  -0.062  -5.521  1.00 97.96           C  
ATOM   1928  CB  GLN A 127      10.332   1.079  -7.747  1.00 97.96           C  
ATOM   1929  HB2 GLN A 127       9.438   0.569  -8.106  1.00 97.96           H  
ATOM   1930  HB3 GLN A 127      11.196   0.457  -7.981  1.00 97.96           H  
ATOM   1931  O   GLN A 127       9.651  -1.089  -6.158  1.00 97.96           O  
ATOM   1932  CG  GLN A 127      10.459   2.397  -8.500  1.00 97.96           C  
ATOM   1933  HG2 GLN A 127      11.306   2.974  -8.126  1.00 97.96           H  
ATOM   1934  HG3 GLN A 127      10.665   2.169  -9.546  1.00 97.96           H  
ATOM   1935  CD  GLN A 127       9.175   3.196  -8.428  1.00 97.96           C  
ATOM   1936  NE2 GLN A 127       9.201   4.362  -7.846  1.00 97.96           N  
ATOM   1937 HE21 GLN A 127       8.322   4.855  -7.771  1.00 97.96           H  
ATOM   1938 HE22 GLN A 127      10.040   4.722  -7.415  1.00 97.96           H  
ATOM   1939  OE1 GLN A 127       8.132   2.786  -8.913  1.00 97.96           O  
ATOM   1940  N   HIS A 128       9.862  -0.037  -4.193  1.00 98.62           N  
ATOM   1941  H   HIS A 128       9.968   0.857  -3.735  1.00 98.62           H  
ATOM   1942  CA  HIS A 128       9.568  -1.201  -3.359  1.00 98.62           C  
ATOM   1943  HA  HIS A 128       9.259  -2.046  -3.974  1.00 98.62           H  
ATOM   1944  C   HIS A 128       8.412  -0.902  -2.403  1.00 98.62           C  
ATOM   1945  CB  HIS A 128      10.827  -1.601  -2.580  1.00 98.62           C  
ATOM   1946  HB2 HIS A 128      11.233  -0.712  -2.098  1.00 98.62           H  
ATOM   1947  HB3 HIS A 128      10.530  -2.286  -1.785  1.00 98.62           H  
ATOM   1948  O   HIS A 128       8.253   0.235  -1.965  1.00 98.62           O  
ATOM   1949  CG  HIS A 128      11.940  -2.267  -3.356  1.00 98.62           C  
ATOM   1950  CD2 HIS A 128      11.913  -2.805  -4.616  1.00 98.62           C  
ATOM   1951  HD2 HIS A 128      11.091  -2.761  -5.314  1.00 98.62           H  
ATOM   1952  ND1 HIS A 128      13.210  -2.475  -2.876  1.00 98.62           N  
ATOM   1953  HD1 HIS A 128      13.540  -2.180  -1.968  1.00 98.62           H  
ATOM   1954  CE1 HIS A 128      13.917  -3.124  -3.815  1.00 98.62           C  
ATOM   1955  HE1 HIS A 128      14.952  -3.419  -3.724  1.00 98.62           H  
ATOM   1956  NE2 HIS A 128      13.154  -3.390  -4.880  1.00 98.62           N  
ATOM   1957  N   LEU A 129       7.636  -1.928  -2.055  1.00 98.64           N  
ATOM   1958  H   LEU A 129       7.853  -2.840  -2.430  1.00 98.64           H  
ATOM   1959  CA  LEU A 129       6.748  -1.900  -0.892  1.00 98.64           C  
ATOM   1960  HA  LEU A 129       6.710  -0.874  -0.527  1.00 98.64           H  
ATOM   1961  C   LEU A 129       7.333  -2.743   0.236  1.00 98.64           C  
ATOM   1962  CB  LEU A 129       5.305  -2.296  -1.267  1.00 98.64           C  
ATOM   1963  HB2 LEU A 129       4.652  -2.064  -0.426  1.00 98.64           H  
ATOM   1964  HB3 LEU A 129       5.013  -1.636  -2.083  1.00 98.64           H  
ATOM   1965  O   LEU A 129       7.997  -3.733  -0.039  1.00 98.64           O  
ATOM   1966  CG  LEU A 129       5.074  -3.768  -1.680  1.00 98.64           C  
ATOM   1967  HG  LEU A 129       5.941  -4.120  -2.238  1.00 98.64           H  
ATOM   1968  CD1 LEU A 129       4.846  -4.712  -0.497  1.00 98.64           C  
ATOM   1969 HD11 LEU A 129       3.933  -4.439   0.032  1.00 98.64           H  
ATOM   1970 HD12 LEU A 129       5.660  -4.669   0.226  1.00 98.64           H  
ATOM   1971 HD13 LEU A 129       4.761  -5.734  -0.866  1.00 98.64           H  
ATOM   1972  CD2 LEU A 129       3.841  -3.926  -2.588  1.00 98.64           C  
ATOM   1973 HD21 LEU A 129       3.049  -4.489  -2.093  1.00 98.64           H  
ATOM   1974 HD22 LEU A 129       4.118  -4.452  -3.501  1.00 98.64           H  
ATOM   1975 HD23 LEU A 129       3.425  -2.953  -2.849  1.00 98.64           H  
ATOM   1976  N   ASP A 130       7.024  -2.404   1.476  1.00 98.86           N  
ATOM   1977  H   ASP A 130       6.478  -1.565   1.618  1.00 98.86           H  
ATOM   1978  CA  ASP A 130       7.308  -3.185   2.675  1.00 98.86           C  
ATOM   1979  HA  ASP A 130       7.561  -4.208   2.399  1.00 98.86           H  
ATOM   1980  C   ASP A 130       6.051  -3.214   3.548  1.00 98.86           C  
ATOM   1981  CB  ASP A 130       8.503  -2.561   3.415  1.00 98.86           C  
ATOM   1982  HB2 ASP A 130       8.204  -1.608   3.852  1.00 98.86           H  
ATOM   1983  HB3 ASP A 130       9.289  -2.370   2.685  1.00 98.86           H  
ATOM   1984  O   ASP A 130       5.359  -2.201   3.670  1.00 98.86           O  
ATOM   1985  CG  ASP A 130       9.102  -3.454   4.503  1.00 98.86           C  
ATOM   1986  OD1 ASP A 130       8.716  -4.634   4.606  1.00 98.86           O  
ATOM   1987  OD2 ASP A 130      10.044  -3.002   5.192  1.00 98.86           O  
ATOM   1988  N   TYR A 131       5.743  -4.361   4.145  1.00 98.87           N  
ATOM   1989  H   TYR A 131       6.397  -5.127   4.072  1.00 98.87           H  
ATOM   1990  CA  TYR A 131       4.762  -4.411   5.223  1.00 98.87           C  
ATOM   1991  HA  TYR A 131       4.069  -3.576   5.127  1.00 98.87           H  
ATOM   1992  C   TYR A 131       5.484  -4.250   6.550  1.00 98.87           C  
ATOM   1993  CB  TYR A 131       3.927  -5.690   5.170  1.00 98.87           C  
ATOM   1994  HB2 TYR A 131       4.579  -6.548   5.004  1.00 98.87           H  
ATOM   1995  HB3 TYR A 131       3.437  -5.830   6.134  1.00 98.87           H  
ATOM   1996  O   TYR A 131       6.444  -4.959   6.841  1.00 98.87           O  
ATOM   1997  CG  TYR A 131       2.855  -5.630   4.106  1.00 98.87           C  
ATOM   1998  CD1 TYR A 131       1.676  -4.893   4.338  1.00 98.87           C  
ATOM   1999  HD1 TYR A 131       1.531  -4.393   5.285  1.00 98.87           H  
ATOM   2000  CD2 TYR A 131       3.055  -6.271   2.871  1.00 98.87           C  
ATOM   2001  HD2 TYR A 131       3.966  -6.823   2.695  1.00 98.87           H  
ATOM   2002  CE1 TYR A 131       0.691  -4.797   3.338  1.00 98.87           C  
ATOM   2003  HE1 TYR A 131      -0.211  -4.233   3.524  1.00 98.87           H  
ATOM   2004  CE2 TYR A 131       2.073  -6.173   1.870  1.00 98.87           C  
ATOM   2005  HE2 TYR A 131       2.213  -6.644   0.908  1.00 98.87           H  
ATOM   2006  OH  TYR A 131      -0.033  -5.344   1.112  1.00 98.87           O  
ATOM   2007  HH  TYR A 131      -0.745  -4.747   1.355  1.00 98.87           H  
ATOM   2008  CZ  TYR A 131       0.894  -5.438   2.098  1.00 98.87           C  
ATOM   2009  N   VAL A 132       5.001  -3.323   7.365  1.00 98.79           N  
ATOM   2010  H   VAL A 132       4.226  -2.758   7.049  1.00 98.79           H  
ATOM   2011  CA  VAL A 132       5.573  -3.013   8.671  1.00 98.79           C  
ATOM   2012  HA  VAL A 132       6.451  -3.633   8.850  1.00 98.79           H  
ATOM   2013  C   VAL A 132       4.550  -3.330   9.749  1.00 98.79           C  
ATOM   2014  CB  VAL A 132       6.019  -1.543   8.706  1.00 98.79           C  
ATOM   2015  HB  VAL A 132       5.193  -0.904   8.394  1.00 98.79           H  
ATOM   2016  O   VAL A 132       3.422  -2.862   9.668  1.00 98.79           O  
ATOM   2017  CG1 VAL A 132       6.448  -1.114  10.109  1.00 98.79           C  
ATOM   2018 HG11 VAL A 132       6.884  -0.116  10.060  1.00 98.79           H  
ATOM   2019 HG12 VAL A 132       7.177  -1.816  10.514  1.00 98.79           H  
ATOM   2020 HG13 VAL A 132       5.581  -1.069  10.769  1.00 98.79           H  
ATOM   2021  CG2 VAL A 132       7.197  -1.313   7.745  1.00 98.79           C  
ATOM   2022 HG21 VAL A 132       7.516  -0.272   7.788  1.00 98.79           H  
ATOM   2023 HG22 VAL A 132       6.893  -1.534   6.721  1.00 98.79           H  
ATOM   2024 HG23 VAL A 132       8.031  -1.961   8.012  1.00 98.79           H  
ATOM   2025  N   LEU A 133       4.941  -4.086  10.772  1.00 98.80           N  
ATOM   2026  H   LEU A 133       5.894  -4.420  10.776  1.00 98.80           H  
ATOM   2027  CA  LEU A 133       4.215  -4.141  12.032  1.00 98.80           C  
ATOM   2028  HA  LEU A 133       3.146  -4.187  11.822  1.00 98.80           H  
ATOM   2029  C   LEU A 133       4.506  -2.850  12.798  1.00 98.80           C  
ATOM   2030  CB  LEU A 133       4.610  -5.405  12.815  1.00 98.80           C  
ATOM   2031  HB2 LEU A 133       5.696  -5.435  12.903  1.00 98.80           H  
ATOM   2032  HB3 LEU A 133       4.286  -6.283  12.256  1.00 98.80           H  
ATOM   2033  O   LEU A 133       5.610  -2.641  13.308  1.00 98.80           O  
ATOM   2034  CG  LEU A 133       4.003  -5.475  14.230  1.00 98.80           C  
ATOM   2035  HG  LEU A 133       4.314  -4.600  14.801  1.00 98.80           H  
ATOM   2036  CD1 LEU A 133       2.475  -5.519  14.199  1.00 98.80           C  
ATOM   2037 HD11 LEU A 133       2.072  -4.623  13.726  1.00 98.80           H  
ATOM   2038 HD12 LEU A 133       2.099  -5.541  15.222  1.00 98.80           H  
ATOM   2039 HD13 LEU A 133       2.132  -6.407  13.668  1.00 98.80           H  
ATOM   2040  CD2 LEU A 133       4.517  -6.716  14.959  1.00 98.80           C  
ATOM   2041 HD21 LEU A 133       4.197  -7.621  14.442  1.00 98.80           H  
ATOM   2042 HD22 LEU A 133       4.124  -6.738  15.975  1.00 98.80           H  
ATOM   2043 HD23 LEU A 133       5.606  -6.692  15.010  1.00 98.80           H  
ATOM   2044  N   ALA A 134       3.507  -1.980  12.849  1.00 98.57           N  
ATOM   2045  H   ALA A 134       2.627  -2.230  12.420  1.00 98.57           H  
ATOM   2046  CA  ALA A 134       3.519  -0.784  13.659  1.00 98.57           C  
ATOM   2047  HA  ALA A 134       4.547  -0.439  13.766  1.00 98.57           H  
ATOM   2048  C   ALA A 134       2.962  -1.103  15.048  1.00 98.57           C  
ATOM   2049  CB  ALA A 134       2.733   0.309  12.940  1.00 98.57           C  
ATOM   2050  HB1 ALA A 134       3.180   0.503  11.965  1.00 98.57           H  
ATOM   2051  HB2 ALA A 134       1.693   0.005  12.816  1.00 98.57           H  
ATOM   2052  HB3 ALA A 134       2.776   1.220  13.537  1.00 98.57           H  
ATOM   2053  O   ALA A 134       1.881  -1.674  15.183  1.00 98.57           O  
ATOM   2054  N   LEU A 135       3.717  -0.716  16.072  1.00 98.28           N  
ATOM   2055  H   LEU A 135       4.568  -0.210  15.871  1.00 98.28           H  
ATOM   2056  CA  LEU A 135       3.367  -0.887  17.479  1.00 98.28           C  
ATOM   2057  HA  LEU A 135       2.407  -1.399  17.542  1.00 98.28           H  
ATOM   2058  C   LEU A 135       3.251   0.499  18.137  1.00 98.28           C  
ATOM   2059  CB  LEU A 135       4.420  -1.770  18.172  1.00 98.28           C  
ATOM   2060  HB2 LEU A 135       4.153  -1.861  19.225  1.00 98.28           H  
ATOM   2061  HB3 LEU A 135       5.385  -1.266  18.109  1.00 98.28           H  
ATOM   2062  O   LEU A 135       4.027   1.388  17.756  1.00 98.28           O  
ATOM   2063  CG  LEU A 135       4.563  -3.186  17.578  1.00 98.28           C  
ATOM   2064  HG  LEU A 135       4.775  -3.114  16.512  1.00 98.28           H  
ATOM   2065  CD1 LEU A 135       5.726  -3.927  18.228  1.00 98.28           C  
ATOM   2066 HD11 LEU A 135       5.499  -4.078  19.283  1.00 98.28           H  
ATOM   2067 HD12 LEU A 135       6.640  -3.344  18.115  1.00 98.28           H  
ATOM   2068 HD13 LEU A 135       5.861  -4.892  17.740  1.00 98.28           H  
ATOM   2069  CD2 LEU A 135       3.303  -4.023  17.785  1.00 98.28           C  
ATOM   2070 HD21 LEU A 135       3.478  -5.055  17.480  1.00 98.28           H  
ATOM   2071 HD22 LEU A 135       2.494  -3.613  17.181  1.00 98.28           H  
ATOM   2072 HD23 LEU A 135       3.013  -4.009  18.836  1.00 98.28           H  
ATOM   2073  N   PRO A 136       2.323   0.706  19.092  1.00 96.13           N  
ATOM   2074  CA  PRO A 136       2.138   2.007  19.745  1.00 96.13           C  
ATOM   2075  HA  PRO A 136       1.933   2.757  18.982  1.00 96.13           H  
ATOM   2076  C   PRO A 136       3.369   2.452  20.543  1.00 96.13           C  
ATOM   2077  CB  PRO A 136       0.897   1.854  20.640  1.00 96.13           C  
ATOM   2078  HB2 PRO A 136       0.311   2.772  20.676  1.00 96.13           H  
ATOM   2079  HB3 PRO A 136       1.174   1.549  21.649  1.00 96.13           H  
ATOM   2080  O   PRO A 136       3.942   3.508  20.278  1.00 96.13           O  
ATOM   2081  CG  PRO A 136       0.129   0.720  19.971  1.00 96.13           C  
ATOM   2082  HG2 PRO A 136      -0.413   1.118  19.113  1.00 96.13           H  
ATOM   2083  HG3 PRO A 136      -0.542   0.212  20.663  1.00 96.13           H  
ATOM   2084  CD  PRO A 136       1.239  -0.195  19.471  1.00 96.13           C  
ATOM   2085  HD2 PRO A 136       0.858  -0.775  18.630  1.00 96.13           H  
ATOM   2086  HD3 PRO A 136       1.571  -0.857  20.271  1.00 96.13           H  
ATOM   2087  N   ASP A 137       3.831   1.589  21.451  1.00 94.75           N  
ATOM   2088  H   ASP A 137       3.271   0.767  21.631  1.00 94.75           H  
ATOM   2089  CA  ASP A 137       4.852   1.916  22.457  1.00 94.75           C  
ATOM   2090  HA  ASP A 137       5.115   2.970  22.362  1.00 94.75           H  
ATOM   2091  C   ASP A 137       6.158   1.125  22.273  1.00 94.75           C  
ATOM   2092  CB  ASP A 137       4.250   1.734  23.856  1.00 94.75           C  
ATOM   2093  HB2 ASP A 137       5.004   1.968  24.607  1.00 94.75           H  
ATOM   2094  HB3 ASP A 137       3.954   0.693  23.985  1.00 94.75           H  
ATOM   2095  O   ASP A 137       7.042   1.130  23.131  1.00 94.75           O  
ATOM   2096  CG  ASP A 137       3.048   2.653  24.082  1.00 94.75           C  
ATOM   2097  OD1 ASP A 137       3.214   3.877  23.879  1.00 94.75           O  
ATOM   2098  OD2 ASP A 137       1.982   2.123  24.461  1.00 94.75           O  
ATOM   2099  N   ALA A 138       6.309   0.452  21.129  1.00 96.81           N  
ATOM   2100  H   ALA A 138       5.561   0.517  20.454  1.00 96.81           H  
ATOM   2101  CA  ALA A 138       7.465  -0.376  20.809  1.00 96.81           C  
ATOM   2102  HA  ALA A 138       8.240  -0.175  21.549  1.00 96.81           H  
ATOM   2103  C   ALA A 138       8.054  -0.046  19.422  1.00 96.81           C  
ATOM   2104  CB  ALA A 138       7.066  -1.848  20.965  1.00 96.81           C  
ATOM   2105  HB1 ALA A 138       7.903  -2.501  20.717  1.00 96.81           H  
ATOM   2106  HB2 ALA A 138       6.222  -2.074  20.313  1.00 96.81           H  
ATOM   2107  HB3 ALA A 138       6.756  -2.036  21.993  1.00 96.81           H  
ATOM   2108  O   ALA A 138       7.399   0.579  18.578  1.00 96.81           O  
ATOM   2109  N   PRO A 139       9.319  -0.429  19.154  1.00 97.31           N  
ATOM   2110  CA  PRO A 139       9.908  -0.285  17.829  1.00 97.31           C  
ATOM   2111  HA  PRO A 139       9.957   0.777  17.587  1.00 97.31           H  
ATOM   2112  C   PRO A 139       9.092  -1.020  16.764  1.00 97.31           C  
ATOM   2113  CB  PRO A 139      11.328  -0.848  17.934  1.00 97.31           C  
ATOM   2114  HB2 PRO A 139      11.334  -1.905  17.669  1.00 97.31           H  
ATOM   2115  HB3 PRO A 139      12.029  -0.295  17.310  1.00 97.31           H  
ATOM   2116  O   PRO A 139       8.649  -2.143  16.978  1.00 97.31           O  
ATOM   2117  CG  PRO A 139      11.652  -0.704  19.420  1.00 97.31           C  
ATOM   2118  HG2 PRO A 139      11.974   0.316  19.630  1.00 97.31           H  
ATOM   2119  HG3 PRO A 139      12.405  -1.422  19.743  1.00 97.31           H  
ATOM   2120  CD  PRO A 139      10.303  -0.963  20.085  1.00 97.31           C  
ATOM   2121  HD2 PRO A 139      10.149  -2.036  20.201  1.00 97.31           H  
ATOM   2122  HD3 PRO A 139      10.267  -0.465  21.054  1.00 97.31           H  
ATOM   2123  N   TRP A 140       8.928  -0.384  15.606  1.00 98.40           N  
ATOM   2124  H   TRP A 140       9.321   0.539  15.488  1.00 98.40           H  
ATOM   2125  CA  TRP A 140       8.259  -0.993  14.460  1.00 98.40           C  
ATOM   2126  HA  TRP A 140       7.356  -1.500  14.800  1.00 98.40           H  
ATOM   2127  C   TRP A 140       9.154  -2.045  13.803  1.00 98.40           C  
ATOM   2128  CB  TRP A 140       7.864   0.094  13.460  1.00 98.40           C  
ATOM   2129  HB2 TRP A 140       7.493  -0.403  12.563  1.00 98.40           H  
ATOM   2130  HB3 TRP A 140       8.751   0.663  13.184  1.00 98.40           H  
ATOM   2131  O   TRP A 140      10.382  -1.918  13.802  1.00 98.40           O  
ATOM   2132  CG  TRP A 140       6.805   1.064  13.882  1.00 98.40           C  
ATOM   2133  CD1 TRP A 140       6.291   1.226  15.126  1.00 98.40           C  
ATOM   2134  HD1 TRP A 140       6.576   0.671  16.008  1.00 98.40           H  
ATOM   2135  CD2 TRP A 140       6.065   1.981  13.022  1.00 98.40           C  
ATOM   2136  CE2 TRP A 140       5.114   2.677  13.825  1.00 98.40           C  
ATOM   2137  CE3 TRP A 140       6.102   2.288  11.643  1.00 98.40           C  
ATOM   2138  HE3 TRP A 140       6.833   1.804  11.012  1.00 98.40           H  
ATOM   2139  NE1 TRP A 140       5.289   2.171  15.098  1.00 98.40           N  
ATOM   2140  HE1 TRP A 140       4.707   2.363  15.900  1.00 98.40           H  
ATOM   2141  CH2 TRP A 140       4.281   3.886  11.902  1.00 98.40           C  
ATOM   2142  HH2 TRP A 140       3.601   4.608  11.475  1.00 98.40           H  
ATOM   2143  CZ2 TRP A 140       4.243   3.628  13.283  1.00 98.40           C  
ATOM   2144  HZ2 TRP A 140       3.537   4.144  13.917  1.00 98.40           H  
ATOM   2145  CZ3 TRP A 140       5.207   3.217  11.083  1.00 98.40           C  
ATOM   2146  HZ3 TRP A 140       5.234   3.430  10.025  1.00 98.40           H  
ATOM   2147  N   GLU A 141       8.535  -3.054  13.196  1.00 98.42           N  
ATOM   2148  H   GLU A 141       7.526  -3.077  13.217  1.00 98.42           H  
ATOM   2149  CA  GLU A 141       9.228  -4.212  12.633  1.00 98.42           C  
ATOM   2150  HA  GLU A 141      10.305  -4.046  12.676  1.00 98.42           H  
ATOM   2151  C   GLU A 141       8.850  -4.414  11.165  1.00 98.42           C  
ATOM   2152  CB  GLU A 141       8.934  -5.470  13.463  1.00 98.42           C  
ATOM   2153  HB2 GLU A 141       7.858  -5.643  13.496  1.00 98.42           H  
ATOM   2154  HB3 GLU A 141       9.410  -6.320  12.975  1.00 98.42           H  
ATOM   2155  O   GLU A 141       7.682  -4.405  10.802  1.00 98.42           O  
ATOM   2156  CG  GLU A 141       9.472  -5.348  14.899  1.00 98.42           C  
ATOM   2157  HG2 GLU A 141      10.552  -5.211  14.856  1.00 98.42           H  
ATOM   2158  HG3 GLU A 141       9.039  -4.467  15.372  1.00 98.42           H  
ATOM   2159  CD  GLU A 141       9.154  -6.573  15.766  1.00 98.42           C  
ATOM   2160  OE1 GLU A 141       9.007  -6.388  16.999  1.00 98.42           O  
ATOM   2161  OE2 GLU A 141       9.107  -7.695  15.216  1.00 98.42           O  
ATOM   2162  N   SER A 142       9.843  -4.595  10.298  1.00 98.67           N  
ATOM   2163  H   SER A 142      10.780  -4.695  10.661  1.00 98.67           H  
ATOM   2164  CA  SER A 142       9.620  -4.850   8.870  1.00 98.67           C  
ATOM   2165  HA  SER A 142       8.708  -4.347   8.547  1.00 98.67           H  
ATOM   2166  C   SER A 142       9.439  -6.348   8.625  1.00 98.67           C  
ATOM   2167  CB  SER A 142      10.771  -4.246   8.066  1.00 98.67           C  
ATOM   2168  HB2 SER A 142      11.691  -4.377   8.635  1.00 98.67           H  
ATOM   2169  HB3 SER A 142      10.602  -3.175   7.948  1.00 98.67           H  
ATOM   2170  O   SER A 142      10.257  -7.157   9.071  1.00 98.67           O  
ATOM   2171  OG  SER A 142      10.939  -4.836   6.796  1.00 98.67           O  
ATOM   2172  HG  SER A 142      10.478  -4.281   6.163  1.00 98.67           H  
ATOM   2173  N   LEU A 143       8.376  -6.709   7.904  1.00 98.67           N  
ATOM   2174  H   LEU A 143       7.750  -5.984   7.585  1.00 98.67           H  
ATOM   2175  CA  LEU A 143       8.084  -8.081   7.490  1.00 98.67           C  
ATOM   2176  HA  LEU A 143       8.488  -8.777   8.226  1.00 98.67           H  
ATOM   2177  C   LEU A 143       8.748  -8.406   6.145  1.00 98.67           C  
ATOM   2178  CB  LEU A 143       6.561  -8.303   7.391  1.00 98.67           C  
ATOM   2179  HB2 LEU A 143       6.413  -9.242   6.859  1.00 98.67           H  
ATOM   2180  HB3 LEU A 143       6.117  -7.515   6.782  1.00 98.67           H  
ATOM   2181  O   LEU A 143       9.064  -9.568   5.884  1.00 98.67           O  
ATOM   2182  CG  LEU A 143       5.794  -8.423   8.723  1.00 98.67           C  
ATOM   2183  HG  LEU A 143       6.246  -9.211   9.325  1.00 98.67           H  
ATOM   2184  CD1 LEU A 143       5.762  -7.134   9.541  1.00 98.67           C  
ATOM   2185 HD11 LEU A 143       6.749  -6.921   9.951  1.00 98.67           H  
ATOM   2186 HD12 LEU A 143       5.071  -7.243  10.377  1.00 98.67           H  
ATOM   2187 HD13 LEU A 143       5.433  -6.302   8.918  1.00 98.67           H  
ATOM   2188  CD2 LEU A 143       4.346  -8.819   8.419  1.00 98.67           C  
ATOM   2189 HD21 LEU A 143       3.872  -8.061   7.795  1.00 98.67           H  
ATOM   2190 HD22 LEU A 143       4.327  -9.784   7.912  1.00 98.67           H  
ATOM   2191 HD23 LEU A 143       3.789  -8.915   9.351  1.00 98.67           H  
ATOM   2192  N   GLY A 144       8.967  -7.402   5.295  1.00 98.72           N  
ATOM   2193  H   GLY A 144       8.685  -6.470   5.563  1.00 98.72           H  
ATOM   2194  CA  GLY A 144       9.390  -7.543   3.909  1.00 98.72           C  
ATOM   2195  HA2 GLY A 144       9.717  -8.564   3.709  1.00 98.72           H  
ATOM   2196  HA3 GLY A 144      10.227  -6.868   3.730  1.00 98.72           H  
ATOM   2197  C   GLY A 144       8.280  -7.192   2.919  1.00 98.72           C  
ATOM   2198  O   GLY A 144       7.133  -6.905   3.272  1.00 98.72           O  
ATOM   2199  N   GLY A 145       8.612  -7.254   1.635  1.00 98.65           N  
ATOM   2200  H   GLY A 145       9.555  -7.521   1.389  1.00 98.65           H  
ATOM   2201  CA  GLY A 145       7.667  -6.918   0.582  1.00 98.65           C  
ATOM   2202  HA2 GLY A 145       6.740  -7.471   0.735  1.00 98.65           H  
ATOM   2203  HA3 GLY A 145       7.429  -5.858   0.668  1.00 98.65           H  
ATOM   2204  C   GLY A 145       8.174  -7.225  -0.815  1.00 98.65           C  
ATOM   2205  O   GLY A 145       8.925  -8.178  -1.020  1.00 98.65           O  
ATOM   2206  N   THR A 146       7.707  -6.466  -1.803  1.00 98.76           N  
ATOM   2207  H   THR A 146       7.213  -5.622  -1.550  1.00 98.76           H  
ATOM   2208  CA  THR A 146       7.939  -6.747  -3.227  1.00 98.76           C  
ATOM   2209  HA  THR A 146       8.756  -7.464  -3.314  1.00 98.76           H  
ATOM   2210  C   THR A 146       8.321  -5.498  -4.009  1.00 98.76           C  
ATOM   2211  CB  THR A 146       6.705  -7.365  -3.904  1.00 98.76           C  
ATOM   2212  HB  THR A 146       6.904  -7.470  -4.970  1.00 98.76           H  
ATOM   2213  O   THR A 146       8.017  -4.381  -3.589  1.00 98.76           O  
ATOM   2214  CG2 THR A 146       6.378  -8.748  -3.362  1.00 98.76           C  
ATOM   2215 HG21 THR A 146       5.430  -9.073  -3.790  1.00 98.76           H  
ATOM   2216 HG22 THR A 146       6.309  -8.735  -2.275  1.00 98.76           H  
ATOM   2217 HG23 THR A 146       7.162  -9.445  -3.660  1.00 98.76           H  
ATOM   2218  OG1 THR A 146       5.554  -6.566  -3.764  1.00 98.76           O  
ATOM   2219  HG1 THR A 146       5.801  -5.658  -3.952  1.00 98.76           H  
ATOM   2220  N   PRO A 147       8.900  -5.654  -5.208  1.00 98.52           N  
ATOM   2221  CA  PRO A 147       8.942  -4.570  -6.172  1.00 98.52           C  
ATOM   2222  HA  PRO A 147       9.499  -3.744  -5.729  1.00 98.52           H  
ATOM   2223  C   PRO A 147       7.544  -4.052  -6.523  1.00 98.52           C  
ATOM   2224  CB  PRO A 147       9.707  -5.116  -7.381  1.00 98.52           C  
ATOM   2225  HB2 PRO A 147      10.372  -4.365  -7.808  1.00 98.52           H  
ATOM   2226  HB3 PRO A 147       9.011  -5.495  -8.129  1.00 98.52           H  
ATOM   2227  O   PRO A 147       6.595  -4.827  -6.652  1.00 98.52           O  
ATOM   2228  CG  PRO A 147      10.498  -6.293  -6.816  1.00 98.52           C  
ATOM   2229  HG2 PRO A 147      11.420  -5.931  -6.361  1.00 98.52           H  
ATOM   2230  HG3 PRO A 147      10.712  -7.041  -7.580  1.00 98.52           H  
ATOM   2231  CD  PRO A 147       9.570  -6.833  -5.733  1.00 98.52           C  
ATOM   2232  HD2 PRO A 147       8.838  -7.510  -6.172  1.00 98.52           H  
ATOM   2233  HD3 PRO A 147      10.155  -7.342  -4.966  1.00 98.52           H  
ATOM   2234  N   VAL A 148       7.436  -2.740  -6.702  1.00 98.60           N  
ATOM   2235  H   VAL A 148       8.267  -2.178  -6.587  1.00 98.60           H  
ATOM   2236  CA  VAL A 148       6.232  -2.038  -7.161  1.00 98.60           C  
ATOM   2237  HA  VAL A 148       5.482  -2.774  -7.451  1.00 98.60           H  
ATOM   2238  C   VAL A 148       6.540  -1.193  -8.391  1.00 98.60           C  
ATOM   2239  CB  VAL A 148       5.588  -1.180  -6.057  1.00 98.60           C  
ATOM   2240  HB  VAL A 148       4.682  -0.730  -6.462  1.00 98.60           H  
ATOM   2241  O   VAL A 148       7.693  -1.051  -8.789  1.00 98.60           O  
ATOM   2242  CG1 VAL A 148       5.168  -2.056  -4.886  1.00 98.60           C  
ATOM   2243 HG11 VAL A 148       4.640  -2.933  -5.262  1.00 98.60           H  
ATOM   2244 HG12 VAL A 148       4.506  -1.476  -4.242  1.00 98.60           H  
ATOM   2245 HG13 VAL A 148       6.040  -2.387  -4.323  1.00 98.60           H  
ATOM   2246  CG2 VAL A 148       6.466  -0.040  -5.546  1.00 98.60           C  
ATOM   2247 HG21 VAL A 148       6.891   0.530  -6.372  1.00 98.60           H  
ATOM   2248 HG22 VAL A 148       5.856   0.633  -4.943  1.00 98.60           H  
ATOM   2249 HG23 VAL A 148       7.268  -0.442  -4.927  1.00 98.60           H  
ATOM   2250  N   SER A 149       5.515  -0.610  -8.999  1.00 98.39           N  
ATOM   2251  H   SER A 149       4.585  -0.833  -8.673  1.00 98.39           H  
ATOM   2252  CA  SER A 149       5.689   0.506  -9.929  1.00 98.39           C  
ATOM   2253  HA  SER A 149       6.713   0.875  -9.879  1.00 98.39           H  
ATOM   2254  C   SER A 149       4.763   1.645  -9.546  1.00 98.39           C  
ATOM   2255  CB  SER A 149       5.404   0.098 -11.372  1.00 98.39           C  
ATOM   2256  HB2 SER A 149       4.427  -0.381 -11.435  1.00 98.39           H  
ATOM   2257  HB3 SER A 149       5.384   0.997 -11.989  1.00 98.39           H  
ATOM   2258  O   SER A 149       3.542   1.483  -9.561  1.00 98.39           O  
ATOM   2259  OG  SER A 149       6.377  -0.777 -11.887  1.00 98.39           O  
ATOM   2260  HG  SER A 149       7.211  -0.302 -11.890  1.00 98.39           H  
ATOM   2261  N   THR A 150       5.338   2.807  -9.264  1.00 98.29           N  
ATOM   2262  H   THR A 150       6.345   2.846  -9.200  1.00 98.29           H  
ATOM   2263  CA  THR A 150       4.614   4.052  -9.007  1.00 98.29           C  
ATOM   2264  HA  THR A 150       3.567   3.823  -8.808  1.00 98.29           H  
ATOM   2265  C   THR A 150       4.638   4.958 -10.240  1.00 98.29           C  
ATOM   2266  CB  THR A 150       5.147   4.745  -7.738  1.00 98.29           C  
ATOM   2267  HB  THR A 150       4.493   5.579  -7.480  1.00 98.29           H  
ATOM   2268  O   THR A 150       5.054   4.553 -11.337  1.00 98.29           O  
ATOM   2269  CG2 THR A 150       5.166   3.789  -6.543  1.00 98.29           C  
ATOM   2270 HG21 THR A 150       4.204   3.284  -6.453  1.00 98.29           H  
ATOM   2271 HG22 THR A 150       5.349   4.350  -5.626  1.00 98.29           H  
ATOM   2272 HG23 THR A 150       5.957   3.049  -6.661  1.00 98.29           H  
ATOM   2273  OG1 THR A 150       6.448   5.250  -7.937  1.00 98.29           O  
ATOM   2274  HG1 THR A 150       6.384   6.109  -8.360  1.00 98.29           H  
ATOM   2275  N   GLY A 151       4.142   6.181 -10.071  1.00 96.06           N  
ATOM   2276  H   GLY A 151       3.784   6.433  -9.161  1.00 96.06           H  
ATOM   2277  CA  GLY A 151       4.035   7.194 -11.107  1.00 96.06           C  
ATOM   2278  HA2 GLY A 151       3.684   8.100 -10.612  1.00 96.06           H  
ATOM   2279  HA3 GLY A 151       3.297   6.892 -11.849  1.00 96.06           H  
ATOM   2280  C   GLY A 151       5.365   7.523 -11.779  1.00 96.06           C  
ATOM   2281  O   GLY A 151       6.359   7.749 -11.094  1.00 96.06           O  
ATOM   2282  N   THR A 152       5.391   7.543 -13.116  1.00 92.92           N  
ATOM   2283  H   THR A 152       4.518   7.385 -13.599  1.00 92.92           H  
ATOM   2284  CA  THR A 152       6.582   7.943 -13.891  1.00 92.92           C  
ATOM   2285  HA  THR A 152       7.443   7.894 -13.225  1.00 92.92           H  
ATOM   2286  C   THR A 152       6.519   9.405 -14.350  1.00 92.92           C  
ATOM   2287  CB  THR A 152       6.883   6.944 -15.025  1.00 92.92           C  
ATOM   2288  HB  THR A 152       6.716   5.940 -14.635  1.00 92.92           H  
ATOM   2289  O   THR A 152       5.523  10.096 -14.154  1.00 92.92           O  
ATOM   2290  CG2 THR A 152       6.073   7.076 -16.313  1.00 92.92           C  
ATOM   2291 HG21 THR A 152       5.626   8.067 -16.396  1.00 92.92           H  
ATOM   2292 HG22 THR A 152       5.313   6.295 -16.313  1.00 92.92           H  
ATOM   2293 HG23 THR A 152       6.709   6.920 -17.184  1.00 92.92           H  
ATOM   2294  OG1 THR A 152       8.235   7.012 -15.405  1.00 92.92           O  
ATOM   2295  HG1 THR A 152       8.646   6.194 -15.115  1.00 92.92           H  
ATOM   2296  N   THR A 153       7.590   9.882 -14.980  1.00 92.12           N  
ATOM   2297  H   THR A 153       8.352   9.242 -15.151  1.00 92.12           H  
ATOM   2298  CA  THR A 153       7.762  11.264 -15.455  1.00 92.12           C  
ATOM   2299  HA  THR A 153       6.858  11.835 -15.244  1.00 92.12           H  
ATOM   2300  C   THR A 153       7.970  11.311 -16.977  1.00 92.12           C  
ATOM   2301  CB  THR A 153       8.918  11.942 -14.695  1.00 92.12           C  
ATOM   2302  HB  THR A 153       9.135  12.910 -15.147  1.00 92.12           H  
ATOM   2303  O   THR A 153       8.157  10.281 -17.629  1.00 92.12           O  
ATOM   2304  CG2 THR A 153       8.583  12.159 -13.222  1.00 92.12           C  
ATOM   2305 HG21 THR A 153       9.463  12.521 -12.689  1.00 92.12           H  
ATOM   2306 HG22 THR A 153       8.249  11.235 -12.751  1.00 92.12           H  
ATOM   2307 HG23 THR A 153       7.800  12.913 -13.142  1.00 92.12           H  
ATOM   2308  OG1 THR A 153      10.089  11.159 -14.721  1.00 92.12           O  
ATOM   2309  HG1 THR A 153      10.296  10.967 -13.804  1.00 92.12           H  
ATOM   2310  N   GLY A 154       7.904  12.499 -17.592  1.00 88.48           N  
ATOM   2311  H   GLY A 154       7.754  13.328 -17.035  1.00 88.48           H  
ATOM   2312  CA  GLY A 154       8.229  12.672 -19.020  1.00 88.48           C  
ATOM   2313  HA2 GLY A 154       9.113  12.081 -19.257  1.00 88.48           H  
ATOM   2314  HA3 GLY A 154       8.472  13.715 -19.221  1.00 88.48           H  
ATOM   2315  C   GLY A 154       7.128  12.281 -20.005  1.00 88.48           C  
ATOM   2316  O   GLY A 154       7.368  12.226 -21.213  1.00 88.48           O  
ATOM   2317  N   ARG A 155       5.912  12.001 -19.526  1.00 88.37           N  
ATOM   2318  H   ARG A 155       5.781  12.047 -18.525  1.00 88.37           H  
ATOM   2319  CA  ARG A 155       4.752  11.706 -20.374  1.00 88.37           C  
ATOM   2320  HA  ARG A 155       4.960  12.048 -21.388  1.00 88.37           H  
ATOM   2321  C   ARG A 155       3.525  12.454 -19.881  1.00 88.37           C  
ATOM   2322  CB  ARG A 155       4.484  10.195 -20.401  1.00 88.37           C  
ATOM   2323  HB2 ARG A 155       4.376   9.842 -19.375  1.00 88.37           H  
ATOM   2324  HB3 ARG A 155       3.553  10.012 -20.936  1.00 88.37           H  
ATOM   2325  O   ARG A 155       3.184  12.367 -18.705  1.00 88.37           O  
ATOM   2326  CG  ARG A 155       5.609   9.401 -21.070  1.00 88.37           C  
ATOM   2327  HG2 ARG A 155       5.758   9.765 -22.087  1.00 88.37           H  
ATOM   2328  HG3 ARG A 155       6.532   9.525 -20.505  1.00 88.37           H  
ATOM   2329  CD  ARG A 155       5.245   7.916 -21.102  1.00 88.37           C  
ATOM   2330  HD2 ARG A 155       4.331   7.795 -21.684  1.00 88.37           H  
ATOM   2331  HD3 ARG A 155       5.061   7.579 -20.082  1.00 88.37           H  
ATOM   2332  NE  ARG A 155       6.341   7.129 -21.690  1.00 88.37           N  
ATOM   2333  HE  ARG A 155       7.249   7.571 -21.689  1.00 88.37           H  
ATOM   2334  NH1 ARG A 155       5.137   5.231 -22.132  1.00 88.37           N  
ATOM   2335 HH11 ARG A 155       4.358   5.646 -21.640  1.00 88.37           H  
ATOM   2336 HH12 ARG A 155       5.061   4.310 -22.539  1.00 88.37           H  
ATOM   2337  NH2 ARG A 155       7.303   5.339 -22.707  1.00 88.37           N  
ATOM   2338 HH21 ARG A 155       8.179   5.841 -22.719  1.00 88.37           H  
ATOM   2339 HH22 ARG A 155       7.249   4.413 -23.107  1.00 88.37           H  
ATOM   2340  CZ  ARG A 155       6.256   5.905 -22.172  1.00 88.37           C  
ATOM   2341  N   LYS A 156       2.824  13.147 -20.781  1.00 87.65           N  
ATOM   2342  H   LYS A 156       3.272  13.358 -21.661  1.00 87.65           H  
ATOM   2343  CA  LYS A 156       1.544  13.791 -20.454  1.00 87.65           C  
ATOM   2344  HA  LYS A 156       1.759  14.632 -19.794  1.00 87.65           H  
ATOM   2345  C   LYS A 156       0.602  12.834 -19.717  1.00 87.65           C  
ATOM   2346  CB  LYS A 156       0.871  14.328 -21.719  1.00 87.65           C  
ATOM   2347  HB2 LYS A 156       0.433  13.504 -22.281  1.00 87.65           H  
ATOM   2348  HB3 LYS A 156       1.623  14.817 -22.338  1.00 87.65           H  
ATOM   2349  O   LYS A 156       0.402  11.712 -20.177  1.00 87.65           O  
ATOM   2350  CG  LYS A 156      -0.214  15.357 -21.354  1.00 87.65           C  
ATOM   2351  HG2 LYS A 156      -0.924  14.945 -20.637  1.00 87.65           H  
ATOM   2352  HG3 LYS A 156       0.272  16.224 -20.908  1.00 87.65           H  
ATOM   2353  CD  LYS A 156      -0.970  15.791 -22.606  1.00 87.65           C  
ATOM   2354  HD2 LYS A 156      -1.689  15.027 -22.903  1.00 87.65           H  
ATOM   2355  HD3 LYS A 156      -0.228  15.851 -23.402  1.00 87.65           H  
ATOM   2356  CE  LYS A 156      -1.676  17.142 -22.418  1.00 87.65           C  
ATOM   2357  HE2 LYS A 156      -2.511  17.014 -21.728  1.00 87.65           H  
ATOM   2358  HE3 LYS A 156      -0.971  17.841 -21.969  1.00 87.65           H  
ATOM   2359  NZ  LYS A 156      -2.148  17.703 -23.707  1.00 87.65           N  
ATOM   2360  HZ1 LYS A 156      -2.633  18.582 -23.595  1.00 87.65           H  
ATOM   2361  HZ2 LYS A 156      -1.355  17.866 -24.311  1.00 87.65           H  
ATOM   2362  HZ3 LYS A 156      -2.736  17.055 -24.212  1.00 87.65           H  
ATOM   2363  N   TYR A 157       0.013  13.318 -18.623  1.00 88.47           N  
ATOM   2364  H   TYR A 157       0.287  14.243 -18.326  1.00 88.47           H  
ATOM   2365  CA  TYR A 157      -0.878  12.595 -17.704  1.00 88.47           C  
ATOM   2366  HA  TYR A 157      -1.263  13.346 -17.015  1.00 88.47           H  
ATOM   2367  C   TYR A 157      -0.223  11.560 -16.786  1.00 88.47           C  
ATOM   2368  CB  TYR A 157      -2.108  12.025 -18.421  1.00 88.47           C  
ATOM   2369  HB2 TYR A 157      -2.821  11.706 -17.660  1.00 88.47           H  
ATOM   2370  HB3 TYR A 157      -1.822  11.140 -18.991  1.00 88.47           H  
ATOM   2371  O   TYR A 157      -0.948  10.869 -16.075  1.00 88.47           O  
ATOM   2372  CG  TYR A 157      -2.817  13.010 -19.316  1.00 88.47           C  
ATOM   2373  CD1 TYR A 157      -3.383  14.171 -18.755  1.00 88.47           C  
ATOM   2374  HD1 TYR A 157      -3.339  14.339 -17.689  1.00 88.47           H  
ATOM   2375  CD2 TYR A 157      -2.886  12.780 -20.702  1.00 88.47           C  
ATOM   2376  HD2 TYR A 157      -2.448  11.887 -21.124  1.00 88.47           H  
ATOM   2377  CE1 TYR A 157      -3.993  15.125 -19.586  1.00 88.47           C  
ATOM   2378  HE1 TYR A 157      -4.417  16.022 -19.158  1.00 88.47           H  
ATOM   2379  CE2 TYR A 157      -3.496  13.733 -21.535  1.00 88.47           C  
ATOM   2380  HE2 TYR A 157      -3.543  13.583 -22.604  1.00 88.47           H  
ATOM   2381  OH  TYR A 157      -4.534  15.863 -21.802  1.00 88.47           O  
ATOM   2382  HH  TYR A 157      -5.028  16.526 -21.315  1.00 88.47           H  
ATOM   2383  CZ  TYR A 157      -4.026  14.913 -20.980  1.00 88.47           C  
ATOM   2384  N   TYR A 158       1.106  11.472 -16.756  1.00 93.59           N  
ATOM   2385  H   TYR A 158       1.665  12.057 -17.360  1.00 93.59           H  
ATOM   2386  CA  TYR A 158       1.819  10.643 -15.790  1.00 93.59           C  
ATOM   2387  HA  TYR A 158       1.161   9.850 -15.434  1.00 93.59           H  
ATOM   2388  C   TYR A 158       2.204  11.490 -14.581  1.00 93.59           C  
ATOM   2389  CB  TYR A 158       3.020   9.962 -16.441  1.00 93.59           C  
ATOM   2390  HB2 TYR A 158       3.648  10.693 -16.950  1.00 93.59           H  
ATOM   2391  HB3 TYR A 158       3.621   9.542 -15.635  1.00 93.59           H  
ATOM   2392  O   TYR A 158       3.100  12.332 -14.640  1.00 93.59           O  
ATOM   2393  CG  TYR A 158       2.659   8.830 -17.386  1.00 93.59           C  
ATOM   2394  CD1 TYR A 158       3.026   7.523 -17.043  1.00 93.59           C  
ATOM   2395  HD1 TYR A 158       3.497   7.359 -16.085  1.00 93.59           H  
ATOM   2396  CD2 TYR A 158       1.935   9.049 -18.572  1.00 93.59           C  
ATOM   2397  HD2 TYR A 158       1.617  10.048 -18.832  1.00 93.59           H  
ATOM   2398  CE1 TYR A 158       2.754   6.441 -17.895  1.00 93.59           C  
ATOM   2399  HE1 TYR A 158       3.031   5.437 -17.611  1.00 93.59           H  
ATOM   2400  CE2 TYR A 158       1.589   7.967 -19.401  1.00 93.59           C  
ATOM   2401  HE2 TYR A 158       0.978   8.141 -20.274  1.00 93.59           H  
ATOM   2402  OH  TYR A 158       1.686   5.621 -19.877  1.00 93.59           O  
ATOM   2403  HH  TYR A 158       0.867   5.834 -20.329  1.00 93.59           H  
ATOM   2404  CZ  TYR A 158       2.015   6.663 -19.071  1.00 93.59           C  
ATOM   2405  N   TYR A 159       1.460  11.311 -13.497  1.00 96.79           N  
ATOM   2406  H   TYR A 159       0.750  10.593 -13.497  1.00 96.79           H  
ATOM   2407  CA  TYR A 159       1.721  11.984 -12.232  1.00 96.79           C  
ATOM   2408  HA  TYR A 159       2.109  12.985 -12.419  1.00 96.79           H  
ATOM   2409  C   TYR A 159       2.761  11.206 -11.444  1.00 96.79           C  
ATOM   2410  CB  TYR A 159       0.424  12.117 -11.441  1.00 96.79           C  
ATOM   2411  HB2 TYR A 159       0.659  12.489 -10.443  1.00 96.79           H  
ATOM   2412  HB3 TYR A 159      -0.032  11.134 -11.322  1.00 96.79           H  
ATOM   2413  O   TYR A 159       2.837   9.987 -11.568  1.00 96.79           O  
ATOM   2414  CG  TYR A 159      -0.570  13.053 -12.088  1.00 96.79           C  
ATOM   2415  CD1 TYR A 159      -0.755  14.345 -11.563  1.00 96.79           C  
ATOM   2416  HD1 TYR A 159      -0.169  14.676 -10.718  1.00 96.79           H  
ATOM   2417  CD2 TYR A 159      -1.351  12.614 -13.176  1.00 96.79           C  
ATOM   2418  HD2 TYR A 159      -1.241  11.606 -13.548  1.00 96.79           H  
ATOM   2419  CE1 TYR A 159      -1.743  15.189 -12.096  1.00 96.79           C  
ATOM   2420  HE1 TYR A 159      -1.899  16.164 -11.660  1.00 96.79           H  
ATOM   2421  CE2 TYR A 159      -2.315  13.468 -13.737  1.00 96.79           C  
ATOM   2422  HE2 TYR A 159      -2.935  13.133 -14.556  1.00 96.79           H  
ATOM   2423  OH  TYR A 159      -3.470  15.559 -13.727  1.00 96.79           O  
ATOM   2424  HH  TYR A 159      -3.719  16.255 -13.114  1.00 96.79           H  
ATOM   2425  CZ  TYR A 159      -2.527  14.747 -13.183  1.00 96.79           C  
ATOM   2426  N   ILE A 160       3.516  11.887 -10.587  1.00 95.86           N  
ATOM   2427  H   ILE A 160       3.384  12.885 -10.507  1.00 95.86           H  
ATOM   2428  CA  ILE A 160       4.598  11.252  -9.825  1.00 95.86           C  
ATOM   2429  HA  ILE A 160       5.053  10.512 -10.483  1.00 95.86           H  
ATOM   2430  C   ILE A 160       4.096  10.455  -8.603  1.00 95.86           C  
ATOM   2431  CB  ILE A 160       5.728  12.257  -9.455  1.00 95.86           C  
ATOM   2432  HB  ILE A 160       5.436  12.809  -8.561  1.00 95.86           H  
ATOM   2433  O   ILE A 160       4.849  10.285  -7.674  1.00 95.86           O  
ATOM   2434  CG1 ILE A 160       6.029  13.275 -10.579  1.00 95.86           C  
ATOM   2435 HG12 ILE A 160       6.218  12.731 -11.505  1.00 95.86           H  
ATOM   2436 HG13 ILE A 160       5.151  13.901 -10.734  1.00 95.86           H  
ATOM   2437  CG2 ILE A 160       7.054  11.515  -9.194  1.00 95.86           C  
ATOM   2438 HG21 ILE A 160       6.957  10.642  -8.549  1.00 95.86           H  
ATOM   2439 HG22 ILE A 160       7.774  12.197  -8.741  1.00 95.86           H  
ATOM   2440 HG23 ILE A 160       7.467  11.153 -10.135  1.00 95.86           H  
ATOM   2441  CD1 ILE A 160       7.210  14.225 -10.313  1.00 95.86           C  
ATOM   2442 HD11 ILE A 160       7.106  14.684  -9.330  1.00 95.86           H  
ATOM   2443 HD12 ILE A 160       7.220  15.008 -11.071  1.00 95.86           H  
ATOM   2444 HD13 ILE A 160       8.159  13.694 -10.377  1.00 95.86           H  
ATOM   2445  N   THR A 161       2.859   9.963  -8.493  1.00 98.11           N  
ATOM   2446  H   THR A 161       2.241  10.067  -9.285  1.00 98.11           H  
ATOM   2447  CA  THR A 161       2.305   9.469  -7.196  1.00 98.11           C  
ATOM   2448  HA  THR A 161       1.243   9.287  -7.361  1.00 98.11           H  
ATOM   2449  C   THR A 161       2.411  10.569  -6.093  1.00 98.11           C  
ATOM   2450  CB  THR A 161       2.914   8.090  -6.804  1.00 98.11           C  
ATOM   2451  HB  THR A 161       3.993   8.180  -6.675  1.00 98.11           H  
ATOM   2452  O   THR A 161       3.150  11.540  -6.229  1.00 98.11           O  
ATOM   2453  CG2 THR A 161       2.333   7.414  -5.563  1.00 98.11           C  
ATOM   2454 HG21 THR A 161       2.805   6.443  -5.415  1.00 98.11           H  
ATOM   2455 HG22 THR A 161       2.535   8.021  -4.681  1.00 98.11           H  
ATOM   2456 HG23 THR A 161       1.257   7.273  -5.669  1.00 98.11           H  
ATOM   2457  OG1 THR A 161       2.658   7.167  -7.840  1.00 98.11           O  
ATOM   2458  HG1 THR A 161       1.709   7.022  -7.844  1.00 98.11           H  
ATOM   2459  N   PRO A 162       1.626  10.583  -5.016  1.00 97.50           N  
ATOM   2460  CA  PRO A 162       1.837  11.525  -3.910  1.00 97.50           C  
ATOM   2461  HA  PRO A 162       2.417  12.397  -4.211  1.00 97.50           H  
ATOM   2462  C   PRO A 162       2.591  10.838  -2.764  1.00 97.50           C  
ATOM   2463  CB  PRO A 162       0.441  12.027  -3.552  1.00 97.50           C  
ATOM   2464  HB2 PRO A 162       0.285  13.000  -4.019  1.00 97.50           H  
ATOM   2465  HB3 PRO A 162       0.306  12.125  -2.475  1.00 97.50           H  
ATOM   2466  O   PRO A 162       2.413   9.645  -2.543  1.00 97.50           O  
ATOM   2467  CG  PRO A 162      -0.539  11.020  -4.167  1.00 97.50           C  
ATOM   2468  HG2 PRO A 162      -1.143  10.545  -3.393  1.00 97.50           H  
ATOM   2469  HG3 PRO A 162      -1.187  11.527  -4.881  1.00 97.50           H  
ATOM   2470  CD  PRO A 162       0.314   9.982  -4.893  1.00 97.50           C  
ATOM   2471  HD2 PRO A 162       0.383   9.086  -4.276  1.00 97.50           H  
ATOM   2472  HD3 PRO A 162      -0.128   9.735  -5.858  1.00 97.50           H  
ATOM   2473  N   THR A 163       3.479  11.553  -2.069  1.00 97.43           N  
ATOM   2474  H   THR A 163       3.578  12.541  -2.256  1.00 97.43           H  
ATOM   2475  CA  THR A 163       4.003  11.108  -0.762  1.00 97.43           C  
ATOM   2476  HA  THR A 163       4.122  10.025  -0.761  1.00 97.43           H  
ATOM   2477  C   THR A 163       3.009  11.476   0.336  1.00 97.43           C  
ATOM   2478  CB  THR A 163       5.360  11.745  -0.423  1.00 97.43           C  
ATOM   2479  HB  THR A 163       5.605  11.547   0.621  1.00 97.43           H  
ATOM   2480  O   THR A 163       2.299  12.471   0.193  1.00 97.43           O  
ATOM   2481  CG2 THR A 163       6.496  11.214  -1.292  1.00 97.43           C  
ATOM   2482 HG21 THR A 163       6.604  10.140  -1.141  1.00 97.43           H  
ATOM   2483 HG22 THR A 163       7.426  11.701  -0.998  1.00 97.43           H  
ATOM   2484 HG23 THR A 163       6.304  11.437  -2.342  1.00 97.43           H  
ATOM   2485  OG1 THR A 163       5.295  13.138  -0.634  1.00 97.43           O  
ATOM   2486  HG1 THR A 163       4.737  13.512   0.051  1.00 97.43           H  
ATOM   2487  N   GLY A 164       2.980  10.722   1.431  1.00 97.61           N  
ATOM   2488  H   GLY A 164       3.581   9.913   1.491  1.00 97.61           H  
ATOM   2489  CA  GLY A 164       2.092  10.983   2.564  1.00 97.61           C  
ATOM   2490  HA2 GLY A 164       1.253  11.604   2.251  1.00 97.61           H  
ATOM   2491  HA3 GLY A 164       2.638  11.520   3.340  1.00 97.61           H  
ATOM   2492  C   GLY A 164       1.523   9.708   3.172  1.00 97.61           C  
ATOM   2493  O   GLY A 164       1.951   8.603   2.835  1.00 97.61           O  
ATOM   2494  N   VAL A 165       0.555   9.883   4.067  1.00 98.49           N  
ATOM   2495  H   VAL A 165       0.229  10.821   4.255  1.00 98.49           H  
ATOM   2496  CA  VAL A 165      -0.192   8.802   4.713  1.00 98.49           C  
ATOM   2497  HA  VAL A 165       0.270   7.843   4.478  1.00 98.49           H  
ATOM   2498  C   VAL A 165      -1.607   8.807   4.158  1.00 98.49           C  
ATOM   2499  CB  VAL A 165      -0.203   8.962   6.242  1.00 98.49           C  
ATOM   2500  HB  VAL A 165      -0.756   9.863   6.506  1.00 98.49           H  
ATOM   2501  O   VAL A 165      -2.271   9.840   4.142  1.00 98.49           O  
ATOM   2502  CG1 VAL A 165      -0.863   7.760   6.930  1.00 98.49           C  
ATOM   2503 HG11 VAL A 165      -1.914   7.700   6.647  1.00 98.49           H  
ATOM   2504 HG12 VAL A 165      -0.364   6.830   6.656  1.00 98.49           H  
ATOM   2505 HG13 VAL A 165      -0.822   7.887   8.011  1.00 98.49           H  
ATOM   2506  CG2 VAL A 165       1.223   9.105   6.780  1.00 98.49           C  
ATOM   2507 HG21 VAL A 165       1.685  10.022   6.415  1.00 98.49           H  
ATOM   2508 HG22 VAL A 165       1.160   9.181   7.865  1.00 98.49           H  
ATOM   2509 HG23 VAL A 165       1.836   8.246   6.506  1.00 98.49           H  
ATOM   2510  N   PHE A 166      -2.050   7.654   3.677  1.00 98.19           N  
ATOM   2511  H   PHE A 166      -1.437   6.851   3.702  1.00 98.19           H  
ATOM   2512  CA  PHE A 166      -3.356   7.459   3.070  1.00 98.19           C  
ATOM   2513  HA  PHE A 166      -3.945   8.372   3.162  1.00 98.19           H  
ATOM   2514  C   PHE A 166      -4.075   6.340   3.810  1.00 98.19           C  
ATOM   2515  CB  PHE A 166      -3.197   7.133   1.579  1.00 98.19           C  
ATOM   2516  HB2 PHE A 166      -4.187   7.136   1.122  1.00 98.19           H  
ATOM   2517  HB3 PHE A 166      -2.792   6.127   1.475  1.00 98.19           H  
ATOM   2518  O   PHE A 166      -3.506   5.270   4.016  1.00 98.19           O  
ATOM   2519  CG  PHE A 166      -2.303   8.096   0.822  1.00 98.19           C  
ATOM   2520  CD1 PHE A 166      -2.801   9.340   0.395  1.00 98.19           C  
ATOM   2521  HD1 PHE A 166      -3.827   9.607   0.601  1.00 98.19           H  
ATOM   2522  CD2 PHE A 166      -0.951   7.773   0.603  1.00 98.19           C  
ATOM   2523  HD2 PHE A 166      -0.555   6.835   0.964  1.00 98.19           H  
ATOM   2524  CE1 PHE A 166      -1.951  10.259  -0.246  1.00 98.19           C  
ATOM   2525  HE1 PHE A 166      -2.325  11.232  -0.527  1.00 98.19           H  
ATOM   2526  CE2 PHE A 166      -0.104   8.695  -0.032  1.00 98.19           C  
ATOM   2527  HE2 PHE A 166       0.945   8.469  -0.157  1.00 98.19           H  
ATOM   2528  CZ  PHE A 166      -0.600   9.936  -0.452  1.00 98.19           C  
ATOM   2529  HZ  PHE A 166       0.074  10.660  -0.886  1.00 98.19           H  
ATOM   2530  N   GLN A 167      -5.320   6.583   4.204  1.00 97.26           N  
ATOM   2531  H   GLN A 167      -5.742   7.479   4.006  1.00 97.26           H  
ATOM   2532  CA  GLN A 167      -6.127   5.609   4.927  1.00 97.26           C  
ATOM   2533  HA  GLN A 167      -5.467   4.874   5.388  1.00 97.26           H  
ATOM   2534  C   GLN A 167      -7.073   4.885   3.964  1.00 97.26           C  
ATOM   2535  CB  GLN A 167      -6.867   6.329   6.056  1.00 97.26           C  
ATOM   2536  HB2 GLN A 167      -6.168   7.009   6.544  1.00 97.26           H  
ATOM   2537  HB3 GLN A 167      -7.673   6.929   5.632  1.00 97.26           H  
ATOM   2538  O   GLN A 167      -7.763   5.516   3.162  1.00 97.26           O  
ATOM   2539  CG  GLN A 167      -7.425   5.377   7.124  1.00 97.26           C  
ATOM   2540  HG2 GLN A 167      -8.141   4.686   6.680  1.00 97.26           H  
ATOM   2541  HG3 GLN A 167      -6.609   4.790   7.547  1.00 97.26           H  
ATOM   2542  CD  GLN A 167      -8.108   6.137   8.259  1.00 97.26           C  
ATOM   2543  NE2 GLN A 167      -8.350   5.512   9.382  1.00 97.26           N  
ATOM   2544 HE21 GLN A 167      -8.762   6.044  10.135  1.00 97.26           H  
ATOM   2545 HE22 GLN A 167      -8.026   4.565   9.515  1.00 97.26           H  
ATOM   2546  OE1 GLN A 167      -8.433   7.308   8.156  1.00 97.26           O  
ATOM   2547  N   ASN A 168      -7.133   3.561   4.059  1.00 97.72           N  
ATOM   2548  H   ASN A 168      -6.528   3.111   4.731  1.00 97.72           H  
ATOM   2549  CA  ASN A 168      -8.118   2.729   3.380  1.00 97.72           C  
ATOM   2550  HA  ASN A 168      -8.300   3.131   2.383  1.00 97.72           H  
ATOM   2551  C   ASN A 168      -9.446   2.775   4.156  1.00 97.72           C  
ATOM   2552  CB  ASN A 168      -7.538   1.313   3.232  1.00 97.72           C  
ATOM   2553  HB2 ASN A 168      -7.408   0.879   4.223  1.00 97.72           H  
ATOM   2554  HB3 ASN A 168      -6.559   1.363   2.756  1.00 97.72           H  
ATOM   2555  O   ASN A 168      -9.780   1.852   4.900  1.00 97.72           O  
ATOM   2556  CG  ASN A 168      -8.425   0.405   2.396  1.00 97.72           C  
ATOM   2557  ND2 ASN A 168      -8.478  -0.854   2.751  1.00 97.72           N  
ATOM   2558 HD21 ASN A 168      -7.973  -1.147   3.575  1.00 97.72           H  
ATOM   2559 HD22 ASN A 168      -9.080  -1.525   2.295  1.00 97.72           H  
ATOM   2560  OD1 ASN A 168      -9.009   0.802   1.396  1.00 97.72           O  
ATOM   2561  N   THR A 169     -10.173   3.890   4.033  1.00 96.20           N  
ATOM   2562  H   THR A 169      -9.820   4.629   3.441  1.00 96.20           H  
ATOM   2563  CA  THR A 169     -11.413   4.139   4.789  1.00 96.20           C  
ATOM   2564  HA  THR A 169     -11.257   3.747   5.794  1.00 96.20           H  
ATOM   2565  C   THR A 169     -12.623   3.401   4.214  1.00 96.20           C  
ATOM   2566  CB  THR A 169     -11.748   5.638   4.963  1.00 96.20           C  
ATOM   2567  HB  THR A 169     -12.434   5.717   5.806  1.00 96.20           H  
ATOM   2568  O   THR A 169     -12.644   3.006   3.047  1.00 96.20           O  
ATOM   2569  CG2 THR A 169     -10.536   6.509   5.271  1.00 96.20           C  
ATOM   2570 HG21 THR A 169     -10.869   7.517   5.518  1.00 96.20           H  
ATOM   2571 HG22 THR A 169      -9.866   6.556   4.413  1.00 96.20           H  
ATOM   2572 HG23 THR A 169     -10.013   6.101   6.136  1.00 96.20           H  
ATOM   2573  OG1 THR A 169     -12.400   6.203   3.847  1.00 96.20           O  
ATOM   2574  HG1 THR A 169     -12.834   6.990   4.185  1.00 96.20           H  
ATOM   2575  N   ALA A 170     -13.676   3.272   5.026  1.00 95.25           N  
ATOM   2576  H   ALA A 170     -13.599   3.602   5.978  1.00 95.25           H  
ATOM   2577  CA  ALA A 170     -14.972   2.740   4.606  1.00 95.25           C  
ATOM   2578  HA  ALA A 170     -14.795   1.959   3.866  1.00 95.25           H  
ATOM   2579  C   ALA A 170     -15.888   3.787   3.930  1.00 95.25           C  
ATOM   2580  CB  ALA A 170     -15.636   2.080   5.817  1.00 95.25           C  
ATOM   2581  HB1 ALA A 170     -15.825   2.822   6.593  1.00 95.25           H  
ATOM   2582  HB2 ALA A 170     -14.990   1.298   6.216  1.00 95.25           H  
ATOM   2583  HB3 ALA A 170     -16.584   1.633   5.516  1.00 95.25           H  
ATOM   2584  O   ALA A 170     -16.998   3.461   3.513  1.00 95.25           O  
ATOM   2585  N   ASP A 171     -15.441   5.036   3.755  1.00 94.65           N  
ATOM   2586  H   ASP A 171     -14.541   5.294   4.133  1.00 94.65           H  
ATOM   2587  CA  ASP A 171     -16.240   6.070   3.066  1.00 94.65           C  
ATOM   2588  HA  ASP A 171     -17.236   6.101   3.507  1.00 94.65           H  
ATOM   2589  C   ASP A 171     -16.373   5.790   1.567  1.00 94.65           C  
ATOM   2590  CB  ASP A 171     -15.593   7.449   3.220  1.00 94.65           C  
ATOM   2591  HB2 ASP A 171     -16.259   8.205   2.805  1.00 94.65           H  
ATOM   2592  HB3 ASP A 171     -14.663   7.475   2.651  1.00 94.65           H  
ATOM   2593  O   ASP A 171     -17.160   6.411   0.846  1.00 94.65           O  
ATOM   2594  CG  ASP A 171     -15.304   7.797   4.669  1.00 94.65           C  
ATOM   2595  OD1 ASP A 171     -16.223   7.641   5.496  1.00 94.65           O  
ATOM   2596  OD2 ASP A 171     -14.134   8.171   4.905  1.00 94.65           O  
ATOM   2597  N   ARG A 172     -15.519   4.900   1.063  1.00 93.00           N  
ATOM   2598  H   ARG A 172     -14.920   4.416   1.718  1.00 93.00           H  
ATOM   2599  CA  ARG A 172     -15.325   4.648  -0.355  1.00 93.00           C  
ATOM   2600  HA  ARG A 172     -16.202   5.003  -0.897  1.00 93.00           H  
ATOM   2601  C   ARG A 172     -15.197   3.157  -0.545  1.00 93.00           C  
ATOM   2602  CB  ARG A 172     -14.073   5.379  -0.869  1.00 93.00           C  
ATOM   2603  HB2 ARG A 172     -13.189   4.778  -0.657  1.00 93.00           H  
ATOM   2604  HB3 ARG A 172     -14.161   5.479  -1.950  1.00 93.00           H  
ATOM   2605  O   ARG A 172     -14.410   2.511   0.131  1.00 93.00           O  
ATOM   2606  CG  ARG A 172     -13.868   6.755  -0.208  1.00 93.00           C  
ATOM   2607  HG2 ARG A 172     -14.804   7.313  -0.210  1.00 93.00           H  
ATOM   2608  HG3 ARG A 172     -13.550   6.606   0.824  1.00 93.00           H  
ATOM   2609  CD  ARG A 172     -12.791   7.585  -0.896  1.00 93.00           C  
ATOM   2610  HD2 ARG A 172     -11.873   7.000  -0.944  1.00 93.00           H  
ATOM   2611  HD3 ARG A 172     -12.591   8.476  -0.301  1.00 93.00           H  
ATOM   2612  NE  ARG A 172     -13.229   7.949  -2.249  1.00 93.00           N  
ATOM   2613  HE  ARG A 172     -12.958   7.297  -2.971  1.00 93.00           H  
ATOM   2614  NH1 ARG A 172     -14.583   9.726  -1.755  1.00 93.00           N  
ATOM   2615 HH11 ARG A 172     -15.324  10.369  -1.997  1.00 93.00           H  
ATOM   2616 HH12 ARG A 172     -14.328   9.626  -0.782  1.00 93.00           H  
ATOM   2617  NH2 ARG A 172     -14.515   8.926  -3.836  1.00 93.00           N  
ATOM   2618 HH21 ARG A 172     -15.301   9.517  -4.066  1.00 93.00           H  
ATOM   2619 HH22 ARG A 172     -14.246   8.175  -4.456  1.00 93.00           H  
ATOM   2620  CZ  ARG A 172     -14.107   8.863  -2.599  1.00 93.00           C  
ATOM   2621  N   LEU A 173     -15.941   2.625  -1.501  1.00 95.41           N  
ATOM   2622  H   LEU A 173     -16.557   3.222  -2.033  1.00 95.41           H  
ATOM   2623  CA  LEU A 173     -15.852   1.222  -1.853  1.00 95.41           C  
ATOM   2624  HA  LEU A 173     -15.514   0.664  -0.980  1.00 95.41           H  
ATOM   2625  C   LEU A 173     -14.818   1.057  -2.972  1.00 95.41           C  
ATOM   2626  CB  LEU A 173     -17.264   0.741  -2.231  1.00 95.41           C  
ATOM   2627  HB2 LEU A 173     -17.984   1.142  -1.518  1.00 95.41           H  
ATOM   2628  HB3 LEU A 173     -17.514   1.133  -3.217  1.00 95.41           H  
ATOM   2629  O   LEU A 173     -14.996   1.594  -4.064  1.00 95.41           O  
ATOM   2630  CG  LEU A 173     -17.400  -0.784  -2.243  1.00 95.41           C  
ATOM   2631  HG  LEU A 173     -16.602  -1.193  -2.862  1.00 95.41           H  
ATOM   2632  CD1 LEU A 173     -17.335  -1.367  -0.826  1.00 95.41           C  
ATOM   2633 HD11 LEU A 173     -17.604  -2.424  -0.829  1.00 95.41           H  
ATOM   2634 HD12 LEU A 173     -18.039  -0.847  -0.175  1.00 95.41           H  
ATOM   2635 HD13 LEU A 173     -16.336  -1.260  -0.403  1.00 95.41           H  
ATOM   2636  CD2 LEU A 173     -18.732  -1.192  -2.866  1.00 95.41           C  
ATOM   2637 HD21 LEU A 173     -18.837  -2.277  -2.837  1.00 95.41           H  
ATOM   2638 HD22 LEU A 173     -18.762  -0.862  -3.904  1.00 95.41           H  
ATOM   2639 HD23 LEU A 173     -19.549  -0.727  -2.314  1.00 95.41           H  
ATOM   2640  N   GLY A 174     -13.746   0.305  -2.718  1.00 96.73           N  
ATOM   2641  H   GLY A 174     -13.522   0.110  -1.753  1.00 96.73           H  
ATOM   2642  CA  GLY A 174     -12.878  -0.185  -3.790  1.00 96.73           C  
ATOM   2643  HA2 GLY A 174     -12.022  -0.708  -3.363  1.00 96.73           H  
ATOM   2644  HA3 GLY A 174     -12.503   0.661  -4.366  1.00 96.73           H  
ATOM   2645  C   GLY A 174     -13.632  -1.126  -4.741  1.00 96.73           C  
ATOM   2646  O   GLY A 174     -14.807  -1.429  -4.555  1.00 96.73           O  
ATOM   2647  N   TYR A 175     -12.951  -1.698  -5.727  1.00 98.12           N  
ATOM   2648  H   TYR A 175     -11.971  -1.479  -5.838  1.00 98.12           H  
ATOM   2649  CA  TYR A 175     -13.610  -2.560  -6.715  1.00 98.12           C  
ATOM   2650  HA  TYR A 175     -14.511  -2.992  -6.279  1.00 98.12           H  
ATOM   2651  C   TYR A 175     -12.747  -3.758  -7.121  1.00 98.12           C  
ATOM   2652  CB  TYR A 175     -14.095  -1.697  -7.892  1.00 98.12           C  
ATOM   2653  HB2 TYR A 175     -14.639  -2.315  -8.606  1.00 98.12           H  
ATOM   2654  HB3 TYR A 175     -14.812  -0.971  -7.510  1.00 98.12           H  
ATOM   2655  O   TYR A 175     -11.697  -4.036  -6.530  1.00 98.12           O  
ATOM   2656  CG  TYR A 175     -13.001  -0.943  -8.612  1.00 98.12           C  
ATOM   2657  CD1 TYR A 175     -12.539   0.281  -8.090  1.00 98.12           C  
ATOM   2658  HD1 TYR A 175     -12.971   0.691  -7.189  1.00 98.12           H  
ATOM   2659  CD2 TYR A 175     -12.466  -1.446  -9.813  1.00 98.12           C  
ATOM   2660  HD2 TYR A 175     -12.845  -2.363 -10.240  1.00 98.12           H  
ATOM   2661  CE1 TYR A 175     -11.525   0.996  -8.751  1.00 98.12           C  
ATOM   2662  HE1 TYR A 175     -11.170   1.936  -8.354  1.00 98.12           H  
ATOM   2663  CE2 TYR A 175     -11.465  -0.718 -10.484  1.00 98.12           C  
ATOM   2664  HE2 TYR A 175     -11.068  -1.068 -11.426  1.00 98.12           H  
ATOM   2665  OH  TYR A 175     -10.016   1.186 -10.613  1.00 98.12           O  
ATOM   2666  HH  TYR A 175      -9.756   1.984 -10.147  1.00 98.12           H  
ATOM   2667  CZ  TYR A 175     -10.988   0.501  -9.955  1.00 98.12           C  
ATOM   2668  N   ARG A 176     -13.253  -4.531  -8.084  1.00 98.39           N  
ATOM   2669  H   ARG A 176     -14.107  -4.217  -8.522  1.00 98.39           H  
ATOM   2670  CA  ARG A 176     -12.606  -5.709  -8.661  1.00 98.39           C  
ATOM   2671  HA  ARG A 176     -11.657  -5.893  -8.158  1.00 98.39           H  
ATOM   2672  C   ARG A 176     -12.307  -5.431 -10.125  1.00 98.39           C  
ATOM   2673  CB  ARG A 176     -13.521  -6.938  -8.507  1.00 98.39           C  
ATOM   2674  HB2 ARG A 176     -14.482  -6.711  -8.969  1.00 98.39           H  
ATOM   2675  HB3 ARG A 176     -13.089  -7.780  -9.049  1.00 98.39           H  
ATOM   2676  O   ARG A 176     -13.172  -4.961 -10.857  1.00 98.39           O  
ATOM   2677  CG  ARG A 176     -13.776  -7.354  -7.048  1.00 98.39           C  
ATOM   2678  HG2 ARG A 176     -14.623  -8.040  -7.018  1.00 98.39           H  
ATOM   2679  HG3 ARG A 176     -14.019  -6.480  -6.445  1.00 98.39           H  
ATOM   2680  CD  ARG A 176     -12.556  -8.061  -6.467  1.00 98.39           C  
ATOM   2681  HD2 ARG A 176     -11.685  -7.416  -6.584  1.00 98.39           H  
ATOM   2682  HD3 ARG A 176     -12.396  -8.979  -7.033  1.00 98.39           H  
ATOM   2683  NE  ARG A 176     -12.712  -8.407  -5.044  1.00 98.39           N  
ATOM   2684  HE  ARG A 176     -13.592  -8.261  -4.571  1.00 98.39           H  
ATOM   2685  NH1 ARG A 176     -10.551  -9.038  -4.794  1.00 98.39           N  
ATOM   2686 HH11 ARG A 176      -9.876  -9.449  -4.165  1.00 98.39           H  
ATOM   2687 HH12 ARG A 176     -10.435  -9.144  -5.792  1.00 98.39           H  
ATOM   2688  NH2 ARG A 176     -11.872  -8.985  -3.013  1.00 98.39           N  
ATOM   2689 HH21 ARG A 176     -12.766  -8.781  -2.590  1.00 98.39           H  
ATOM   2690 HH22 ARG A 176     -11.044  -9.091  -2.444  1.00 98.39           H  
ATOM   2691  CZ  ARG A 176     -11.720  -8.817  -4.285  1.00 98.39           C  
ATOM   2692  N   ALA A 177     -11.099  -5.753 -10.561  1.00 98.11           N  
ATOM   2693  H   ALA A 177     -10.421  -6.099  -9.897  1.00 98.11           H  
ATOM   2694  CA  ALA A 177     -10.715  -5.636 -11.955  1.00 98.11           C  
ATOM   2695  HA  ALA A 177     -10.862  -4.602 -12.265  1.00 98.11           H  
ATOM   2696  C   ALA A 177     -11.589  -6.535 -12.840  1.00 98.11           C  
ATOM   2697  CB  ALA A 177      -9.231  -5.994 -12.075  1.00 98.11           C  
ATOM   2698  HB1 ALA A 177      -8.928  -6.012 -13.122  1.00 98.11           H  
ATOM   2699  HB2 ALA A 177      -8.628  -5.265 -11.533  1.00 98.11           H  
ATOM   2700  HB3 ALA A 177      -9.059  -6.978 -11.640  1.00 98.11           H  
ATOM   2701  O   ALA A 177     -11.773  -7.721 -12.563  1.00 98.11           O  
ATOM   2702  N   GLU A 178     -12.063  -6.008 -13.965  1.00 97.56           N  
ATOM   2703  H   GLU A 178     -12.055  -5.004 -14.073  1.00 97.56           H  
ATOM   2704  CA  GLU A 178     -12.791  -6.804 -14.963  1.00 97.56           C  
ATOM   2705  HA  GLU A 178     -13.504  -7.457 -14.459  1.00 97.56           H  
ATOM   2706  C   GLU A 178     -11.855  -7.688 -15.803  1.00 97.56           C  
ATOM   2707  CB  GLU A 178     -13.573  -5.869 -15.882  1.00 97.56           C  
ATOM   2708  HB2 GLU A 178     -14.069  -6.469 -16.645  1.00 97.56           H  
ATOM   2709  HB3 GLU A 178     -12.869  -5.193 -16.368  1.00 97.56           H  
ATOM   2710  O   GLU A 178     -12.288  -8.646 -16.445  1.00 97.56           O  
ATOM   2711  CG  GLU A 178     -14.634  -5.059 -15.126  1.00 97.56           C  
ATOM   2712  HG2 GLU A 178     -14.145  -4.390 -14.418  1.00 97.56           H  
ATOM   2713  HG3 GLU A 178     -15.267  -5.751 -14.570  1.00 97.56           H  
ATOM   2714  CD  GLU A 178     -15.486  -4.234 -16.095  1.00 97.56           C  
ATOM   2715  OE1 GLU A 178     -16.672  -4.027 -15.767  1.00 97.56           O  
ATOM   2716  OE2 GLU A 178     -14.941  -3.862 -17.164  1.00 97.56           O  
ATOM   2717  N   GLY A 179     -10.551  -7.389 -15.787  1.00 96.25           N  
ATOM   2718  H   GLY A 179     -10.261  -6.627 -15.191  1.00 96.25           H  
ATOM   2719  CA  GLY A 179      -9.545  -8.073 -16.601  1.00 96.25           C  
ATOM   2720  HA2 GLY A 179      -9.693  -9.150 -16.529  1.00 96.25           H  
ATOM   2721  HA3 GLY A 179      -8.558  -7.827 -16.209  1.00 96.25           H  
ATOM   2722  C   GLY A 179      -9.579  -7.682 -18.081  1.00 96.25           C  
ATOM   2723  O   GLY A 179      -9.046  -8.418 -18.917  1.00 96.25           O  
ATOM   2724  N   THR A 180     -10.195  -6.540 -18.398  1.00 95.88           N  
ATOM   2725  H   THR A 180     -10.714  -6.063 -17.675  1.00 95.88           H  
ATOM   2726  CA  THR A 180     -10.326  -5.994 -19.751  1.00 95.88           C  
ATOM   2727  HA  THR A 180     -10.849  -6.735 -20.357  1.00 95.88           H  
ATOM   2728  C   THR A 180      -8.960  -5.731 -20.372  1.00 95.88           C  
ATOM   2729  CB  THR A 180     -11.194  -4.723 -19.742  1.00 95.88           C  
ATOM   2730  HB  THR A 180     -10.725  -3.952 -19.133  1.00 95.88           H  
ATOM   2731  O   THR A 180      -8.084  -5.101 -19.773  1.00 95.88           O  
ATOM   2732  CG2 THR A 180     -11.467  -4.188 -21.149  1.00 95.88           C  
ATOM   2733 HG21 THR A 180     -10.545  -3.833 -21.609  1.00 95.88           H  
ATOM   2734 HG22 THR A 180     -11.913  -4.967 -21.767  1.00 95.88           H  
ATOM   2735 HG23 THR A 180     -12.164  -3.352 -21.084  1.00 95.88           H  
ATOM   2736  OG1 THR A 180     -12.424  -5.100 -19.171  1.00 95.88           O  
ATOM   2737  HG1 THR A 180     -12.964  -4.343 -18.934  1.00 95.88           H  
ATOM   2738  N   LYS A 181      -8.776  -6.228 -21.596  1.00 95.64           N  
ATOM   2739  H   LYS A 181      -9.566  -6.668 -22.046  1.00 95.64           H  
ATOM   2740  CA  LYS A 181      -7.559  -6.027 -22.381  1.00 95.64           C  
ATOM   2741  HA  LYS A 181      -6.720  -5.877 -21.702  1.00 95.64           H  
ATOM   2742  C   LYS A 181      -7.699  -4.776 -23.240  1.00 95.64           C  
ATOM   2743  CB  LYS A 181      -7.268  -7.255 -23.249  1.00 95.64           C  
ATOM   2744  HB2 LYS A 181      -8.134  -7.459 -23.879  1.00 95.64           H  
ATOM   2745  HB3 LYS A 181      -6.424  -7.022 -23.898  1.00 95.64           H  
ATOM   2746  O   LYS A 181      -8.713  -4.592 -23.905  1.00 95.64           O  
ATOM   2747  CG  LYS A 181      -6.928  -8.501 -22.418  1.00 95.64           C  
ATOM   2748  HG2 LYS A 181      -7.761  -8.747 -21.759  1.00 95.64           H  
ATOM   2749  HG3 LYS A 181      -6.043  -8.301 -21.814  1.00 95.64           H  
ATOM   2750  CD  LYS A 181      -6.657  -9.686 -23.350  1.00 95.64           C  
ATOM   2751  HD2 LYS A 181      -5.821  -9.437 -24.004  1.00 95.64           H  
ATOM   2752  HD3 LYS A 181      -7.542  -9.869 -23.959  1.00 95.64           H  
ATOM   2753  CE  LYS A 181      -6.316 -10.942 -22.546  1.00 95.64           C  
ATOM   2754  HE2 LYS A 181      -7.150 -11.162 -21.880  1.00 95.64           H  
ATOM   2755  HE3 LYS A 181      -5.436 -10.728 -21.939  1.00 95.64           H  
ATOM   2756  NZ  LYS A 181      -6.053 -12.090 -23.449  1.00 95.64           N  
ATOM   2757  HZ1 LYS A 181      -6.863 -12.289 -24.018  1.00 95.64           H  
ATOM   2758  HZ2 LYS A 181      -5.808 -12.920 -22.926  1.00 95.64           H  
ATOM   2759  HZ3 LYS A 181      -5.284 -11.871 -24.066  1.00 95.64           H  
ATOM   2760  N   ASN A 182      -6.662  -3.945 -23.275  1.00 92.69           N  
ATOM   2761  H   ASN A 182      -5.874  -4.144 -22.676  1.00 92.69           H  
ATOM   2762  CA  ASN A 182      -6.570  -2.876 -24.268  1.00 92.69           C  
ATOM   2763  HA  ASN A 182      -7.558  -2.428 -24.373  1.00 92.69           H  
ATOM   2764  C   ASN A 182      -6.193  -3.438 -25.658  1.00 92.69           C  
ATOM   2765  CB  ASN A 182      -5.623  -1.783 -23.733  1.00 92.69           C  
ATOM   2766  HB2 ASN A 182      -5.716  -0.891 -24.353  1.00 92.69           H  
ATOM   2767  HB3 ASN A 182      -5.942  -1.513 -22.726  1.00 92.69           H  
ATOM   2768  O   ASN A 182      -5.958  -4.637 -25.818  1.00 92.69           O  
ATOM   2769  CG  ASN A 182      -4.153  -2.166 -23.685  1.00 92.69           C  
ATOM   2770  ND2 ASN A 182      -3.348  -1.388 -23.004  1.00 92.69           N  
ATOM   2771 HD21 ASN A 182      -2.387  -1.688 -22.926  1.00 92.69           H  
ATOM   2772 HD22 ASN A 182      -3.727  -0.638 -22.443  1.00 92.69           H  
ATOM   2773  OD1 ASN A 182      -3.690  -3.116 -24.292  1.00 92.69           O  
ATOM   2774  N   LYS A 183      -6.056  -2.564 -26.665  1.00 94.33           N  
ATOM   2775  H   LYS A 183      -6.324  -1.605 -26.494  1.00 94.33           H  
ATOM   2776  CA  LYS A 183      -5.661  -2.943 -28.040  1.00 94.33           C  
ATOM   2777  HA  LYS A 183      -6.397  -3.656 -28.412  1.00 94.33           H  
ATOM   2778  C   LYS A 183      -4.309  -3.667 -28.163  1.00 94.33           C  
ATOM   2779  CB  LYS A 183      -5.706  -1.709 -28.957  1.00 94.33           C  
ATOM   2780  HB2 LYS A 183      -5.559  -2.040 -29.985  1.00 94.33           H  
ATOM   2781  HB3 LYS A 183      -6.697  -1.259 -28.894  1.00 94.33           H  
ATOM   2782  O   LYS A 183      -4.025  -4.239 -29.205  1.00 94.33           O  
ATOM   2783  CG  LYS A 183      -4.642  -0.649 -28.620  1.00 94.33           C  
ATOM   2784  HG2 LYS A 183      -4.794  -0.289 -27.602  1.00 94.33           H  
ATOM   2785  HG3 LYS A 183      -3.647  -1.087 -28.696  1.00 94.33           H  
ATOM   2786  CD  LYS A 183      -4.737   0.532 -29.593  1.00 94.33           C  
ATOM   2787  HD2 LYS A 183      -4.549   0.172 -30.605  1.00 94.33           H  
ATOM   2788  HD3 LYS A 183      -5.738   0.961 -29.549  1.00 94.33           H  
ATOM   2789  CE  LYS A 183      -3.702   1.595 -29.222  1.00 94.33           C  
ATOM   2790  HE2 LYS A 183      -2.727   1.108 -29.207  1.00 94.33           H  
ATOM   2791  HE3 LYS A 183      -3.914   1.962 -28.218  1.00 94.33           H  
ATOM   2792  NZ  LYS A 183      -3.683   2.717 -30.191  1.00 94.33           N  
ATOM   2793  HZ1 LYS A 183      -4.575   3.190 -30.209  1.00 94.33           H  
ATOM   2794  HZ2 LYS A 183      -2.963   3.383 -29.947  1.00 94.33           H  
ATOM   2795  HZ3 LYS A 183      -3.493   2.373 -31.122  1.00 94.33           H  
ATOM   2796  N   TYR A 184      -3.479  -3.637 -27.120  1.00 92.20           N  
ATOM   2797  H   TYR A 184      -3.803  -3.201 -26.268  1.00 92.20           H  
ATOM   2798  CA  TYR A 184      -2.195  -4.340 -27.047  1.00 92.20           C  
ATOM   2799  HA  TYR A 184      -1.878  -4.605 -28.056  1.00 92.20           H  
ATOM   2800  C   TYR A 184      -2.281  -5.660 -26.264  1.00 92.20           C  
ATOM   2801  CB  TYR A 184      -1.133  -3.404 -26.453  1.00 92.20           C  
ATOM   2802  HB2 TYR A 184      -0.167  -3.908 -26.483  1.00 92.20           H  
ATOM   2803  HB3 TYR A 184      -1.363  -3.219 -25.404  1.00 92.20           H  
ATOM   2804  O   TYR A 184      -1.258  -6.269 -25.972  1.00 92.20           O  
ATOM   2805  CG  TYR A 184      -0.990  -2.080 -27.176  1.00 92.20           C  
ATOM   2806  CD1 TYR A 184      -0.448  -2.056 -28.474  1.00 92.20           C  
ATOM   2807  HD1 TYR A 184      -0.158  -2.980 -28.952  1.00 92.20           H  
ATOM   2808  CD2 TYR A 184      -1.383  -0.880 -26.552  1.00 92.20           C  
ATOM   2809  HD2 TYR A 184      -1.802  -0.904 -25.557  1.00 92.20           H  
ATOM   2810  CE1 TYR A 184      -0.268  -0.832 -29.144  1.00 92.20           C  
ATOM   2811  HE1 TYR A 184       0.157  -0.825 -30.137  1.00 92.20           H  
ATOM   2812  CE2 TYR A 184      -1.209   0.348 -27.220  1.00 92.20           C  
ATOM   2813  HE2 TYR A 184      -1.482   1.276 -26.739  1.00 92.20           H  
ATOM   2814  OH  TYR A 184      -0.482   1.555 -29.163  1.00 92.20           O  
ATOM   2815  HH  TYR A 184       0.061   1.441 -29.947  1.00 92.20           H  
ATOM   2816  CZ  TYR A 184      -0.636   0.372 -28.510  1.00 92.20           C  
ATOM   2817  N   GLY A 185      -3.485  -6.095 -25.879  1.00 94.14           N  
ATOM   2818  H   GLY A 185      -4.299  -5.547 -26.117  1.00 94.14           H  
ATOM   2819  CA  GLY A 185      -3.693  -7.323 -25.113  1.00 94.14           C  
ATOM   2820  HA2 GLY A 185      -3.057  -8.109 -25.522  1.00 94.14           H  
ATOM   2821  HA3 GLY A 185      -4.732  -7.630 -25.229  1.00 94.14           H  
ATOM   2822  C   GLY A 185      -3.383  -7.205 -23.616  1.00 94.14           C  
ATOM   2823  O   GLY A 185      -3.429  -8.219 -22.921  1.00 94.14           O  
ATOM   2824  N   ILE A 186      -3.098  -5.996 -23.121  1.00 95.79           N  
ATOM   2825  H   ILE A 186      -3.146  -5.210 -23.754  1.00 95.79           H  
ATOM   2826  CA  ILE A 186      -2.677  -5.729 -21.741  1.00 95.79           C  
ATOM   2827  HA  ILE A 186      -2.167  -6.607 -21.344  1.00 95.79           H  
ATOM   2828  C   ILE A 186      -3.879  -5.440 -20.848  1.00 95.79           C  
ATOM   2829  CB  ILE A 186      -1.703  -4.534 -21.712  1.00 95.79           C  
ATOM   2830  HB  ILE A 186      -2.230  -3.678 -22.134  1.00 95.79           H  
ATOM   2831  O   ILE A 186      -4.724  -4.612 -21.197  1.00 95.79           O  
ATOM   2832  CG1 ILE A 186      -0.440  -4.740 -22.577  1.00 95.79           C  
ATOM   2833 HG12 ILE A 186      -0.737  -4.856 -23.619  1.00 95.79           H  
ATOM   2834 HG13 ILE A 186       0.175  -3.842 -22.520  1.00 95.79           H  
ATOM   2835  CG2 ILE A 186      -1.314  -4.131 -20.282  1.00 95.79           C  
ATOM   2836 HG21 ILE A 186      -0.651  -3.269 -20.344  1.00 95.79           H  
ATOM   2837 HG22 ILE A 186      -2.189  -3.821 -19.711  1.00 95.79           H  
ATOM   2838 HG23 ILE A 186      -0.831  -4.962 -19.768  1.00 95.79           H  
ATOM   2839  CD1 ILE A 186       0.426  -5.944 -22.192  1.00 95.79           C  
ATOM   2840 HD11 ILE A 186      -0.142  -6.868 -22.297  1.00 95.79           H  
ATOM   2841 HD12 ILE A 186       0.782  -5.843 -21.167  1.00 95.79           H  
ATOM   2842 HD13 ILE A 186       1.288  -5.991 -22.858  1.00 95.79           H  
ATOM   2843  N   ARG A 187      -3.902  -6.047 -19.660  1.00 96.28           N  
ATOM   2844  H   ARG A 187      -3.169  -6.713 -19.462  1.00 96.28           H  
ATOM   2845  CA  ARG A 187      -4.879  -5.771 -18.604  1.00 96.28           C  
ATOM   2846  HA  ARG A 187      -5.808  -5.425 -19.057  1.00 96.28           H  
ATOM   2847  C   ARG A 187      -4.362  -4.668 -17.676  1.00 96.28           C  
ATOM   2848  CB  ARG A 187      -5.190  -7.055 -17.827  1.00 96.28           C  
ATOM   2849  HB2 ARG A 187      -4.348  -7.293 -17.176  1.00 96.28           H  
ATOM   2850  HB3 ARG A 187      -6.068  -6.844 -17.217  1.00 96.28           H  
ATOM   2851  O   ARG A 187      -3.413  -4.879 -16.923  1.00 96.28           O  
ATOM   2852  CG  ARG A 187      -5.501  -8.285 -18.694  1.00 96.28           C  
ATOM   2853  HG2 ARG A 187      -4.668  -8.498 -19.365  1.00 96.28           H  
ATOM   2854  HG3 ARG A 187      -6.401  -8.103 -19.281  1.00 96.28           H  
ATOM   2855  CD  ARG A 187      -5.700  -9.492 -17.775  1.00 96.28           C  
ATOM   2856  HD2 ARG A 187      -4.834  -9.591 -17.121  1.00 96.28           H  
ATOM   2857  HD3 ARG A 187      -6.569  -9.295 -17.148  1.00 96.28           H  
ATOM   2858  NE  ARG A 187      -5.924 -10.743 -18.526  1.00 96.28           N  
ATOM   2859  HE  ARG A 187      -6.871 -10.886 -18.846  1.00 96.28           H  
ATOM   2860  NH1 ARG A 187      -3.778 -11.615 -18.426  1.00 96.28           N  
ATOM   2861 HH11 ARG A 187      -3.391 -10.745 -18.089  1.00 96.28           H  
ATOM   2862 HH12 ARG A 187      -3.109 -12.295 -18.757  1.00 96.28           H  
ATOM   2863  NH2 ARG A 187      -5.398 -12.805 -19.348  1.00 96.28           N  
ATOM   2864 HH21 ARG A 187      -6.378 -13.043 -19.402  1.00 96.28           H  
ATOM   2865 HH22 ARG A 187      -4.690 -13.517 -19.460  1.00 96.28           H  
ATOM   2866  CZ  ARG A 187      -5.036 -11.701 -18.755  1.00 96.28           C  
ATOM   2867  N   GLY A 188      -4.956  -3.475 -17.744  1.00 92.49           N  
ATOM   2868  H   GLY A 188      -5.742  -3.376 -18.371  1.00 92.49           H  
ATOM   2869  CA  GLY A 188      -4.425  -2.273 -17.075  1.00 92.49           C  
ATOM   2870  HA2 GLY A 188      -3.453  -2.023 -17.500  1.00 92.49           H  
ATOM   2871  HA3 GLY A 188      -5.104  -1.440 -17.254  1.00 92.49           H  
ATOM   2872  C   GLY A 188      -4.260  -2.424 -15.557  1.00 92.49           C  
ATOM   2873  O   GLY A 188      -3.176  -2.167 -15.027  1.00 92.49           O  
ATOM   2874  N   ILE A 189      -5.312  -2.923 -14.906  1.00 96.25           N  
ATOM   2875  H   ILE A 189      -6.153  -3.095 -15.439  1.00 96.25           H  
ATOM   2876  CA  ILE A 189      -5.422  -3.106 -13.449  1.00 96.25           C  
ATOM   2877  HA  ILE A 189      -4.566  -2.607 -12.994  1.00 96.25           H  
ATOM   2878  C   ILE A 189      -5.297  -4.576 -13.006  1.00 96.25           C  
ATOM   2879  CB  ILE A 189      -6.683  -2.399 -12.902  1.00 96.25           C  
ATOM   2880  HB  ILE A 189      -6.770  -2.618 -11.838  1.00 96.25           H  
ATOM   2881  O   ILE A 189      -5.758  -4.962 -11.936  1.00 96.25           O  
ATOM   2882  CG1 ILE A 189      -7.951  -2.906 -13.624  1.00 96.25           C  
ATOM   2883 HG12 ILE A 189      -7.951  -2.560 -14.657  1.00 96.25           H  
ATOM   2884 HG13 ILE A 189      -7.943  -3.996 -13.635  1.00 96.25           H  
ATOM   2885  CG2 ILE A 189      -6.530  -0.873 -13.043  1.00 96.25           C  
ATOM   2886 HG21 ILE A 189      -6.557  -0.566 -14.088  1.00 96.25           H  
ATOM   2887 HG22 ILE A 189      -5.592  -0.545 -12.595  1.00 96.25           H  
ATOM   2888 HG23 ILE A 189      -7.330  -0.365 -12.505  1.00 96.25           H  
ATOM   2889  CD1 ILE A 189      -9.252  -2.443 -12.969  1.00 96.25           C  
ATOM   2890 HD11 ILE A 189      -9.292  -2.788 -11.936  1.00 96.25           H  
ATOM   2891 HD12 ILE A 189     -10.099  -2.853 -13.520  1.00 96.25           H  
ATOM   2892 HD13 ILE A 189      -9.323  -1.355 -12.995  1.00 96.25           H  
ATOM   2893  N   GLY A 190      -4.667  -5.407 -13.844  1.00 97.12           N  
ATOM   2894  H   GLY A 190      -4.298  -5.022 -14.702  1.00 97.12           H  
ATOM   2895  CA  GLY A 190      -4.406  -6.816 -13.548  1.00 97.12           C  
ATOM   2896  HA2 GLY A 190      -3.452  -7.101 -13.991  1.00 97.12           H  
ATOM   2897  HA3 GLY A 190      -4.314  -6.947 -12.470  1.00 97.12           H  
ATOM   2898  C   GLY A 190      -5.479  -7.781 -14.053  1.00 97.12           C  
ATOM   2899  O   GLY A 190      -6.299  -7.458 -14.914  1.00 97.12           O  
ATOM   2900  N   ALA A 191      -5.414  -9.025 -13.581  1.00 97.73           N  
ATOM   2901  H   ALA A 191      -4.832  -9.199 -12.774  1.00 97.73           H  
ATOM   2902  CA  ALA A 191      -6.336 -10.078 -13.994  1.00 97.73           C  
ATOM   2903  HA  ALA A 191      -6.382 -10.086 -15.083  1.00 97.73           H  
ATOM   2904  C   ALA A 191      -7.763  -9.822 -13.477  1.00 97.73           C  
ATOM   2905  CB  ALA A 191      -5.781 -11.430 -13.536  1.00 97.73           C  
ATOM   2906  HB1 ALA A 191      -4.783 -11.584 -13.947  1.00 97.73           H  
ATOM   2907  HB2 ALA A 191      -5.727 -11.452 -12.447  1.00 97.73           H  
ATOM   2908  HB3 ALA A 191      -6.434 -12.237 -13.869  1.00 97.73           H  
ATOM   2909  O   ALA A 191      -7.973  -9.082 -12.519  1.00 97.73           O  
ATOM   2910  N   LYS A 192      -8.757 -10.459 -14.106  1.00 98.17           N  
ATOM   2911  H   LYS A 192      -8.530 -11.117 -14.838  1.00 98.17           H  
ATOM   2912  CA  LYS A 192     -10.145 -10.387 -13.635  1.00 98.17           C  
ATOM   2913  HA  LYS A 192     -10.454  -9.342 -13.670  1.00 98.17           H  
ATOM   2914  C   LYS A 192     -10.235 -10.857 -12.179  1.00 98.17           C  
ATOM   2915  CB  LYS A 192     -11.066 -11.202 -14.554  1.00 98.17           C  
ATOM   2916  HB2 LYS A 192     -10.770 -12.250 -14.531  1.00 98.17           H  
ATOM   2917  HB3 LYS A 192     -10.965 -10.834 -15.576  1.00 98.17           H  
ATOM   2918  O   LYS A 192      -9.681 -11.901 -11.844  1.00 98.17           O  
ATOM   2919  CG  LYS A 192     -12.537 -11.083 -14.123  1.00 98.17           C  
ATOM   2920  HG2 LYS A 192     -12.669 -11.551 -13.148  1.00 98.17           H  
ATOM   2921  HG3 LYS A 192     -12.804 -10.029 -14.043  1.00 98.17           H  
ATOM   2922  CD  LYS A 192     -13.476 -11.762 -15.124  1.00 98.17           C  
ATOM   2923  HD2 LYS A 192     -13.373 -11.274 -16.093  1.00 98.17           H  
ATOM   2924  HD3 LYS A 192     -13.213 -12.816 -15.214  1.00 98.17           H  
ATOM   2925  CE  LYS A 192     -14.918 -11.622 -14.624  1.00 98.17           C  
ATOM   2926  HE2 LYS A 192     -15.006 -12.118 -13.658  1.00 98.17           H  
ATOM   2927  HE3 LYS A 192     -15.123 -10.562 -14.467  1.00 98.17           H  
ATOM   2928  NZ  LYS A 192     -15.902 -12.183 -15.583  1.00 98.17           N  
ATOM   2929  HZ1 LYS A 192     -15.843 -11.694 -16.465  1.00 98.17           H  
ATOM   2930  HZ2 LYS A 192     -15.745 -13.169 -15.734  1.00 98.17           H  
ATOM   2931  HZ3 LYS A 192     -16.839 -12.055 -15.230  1.00 98.17           H  
ATOM   2932  N   GLY A 193     -10.947 -10.106 -11.344  1.00 97.96           N  
ATOM   2933  H   GLY A 193     -11.338  -9.248 -11.706  1.00 97.96           H  
ATOM   2934  CA  GLY A 193     -11.127 -10.382  -9.918  1.00 97.96           C  
ATOM   2935  HA2 GLY A 193     -12.072  -9.947  -9.591  1.00 97.96           H  
ATOM   2936  HA3 GLY A 193     -11.178 -11.459  -9.761  1.00 97.96           H  
ATOM   2937  C   GLY A 193     -10.021  -9.833  -9.012  1.00 97.96           C  
ATOM   2938  O   GLY A 193     -10.218  -9.796  -7.798  1.00 97.96           O  
ATOM   2939  N   SER A 194      -8.896  -9.354  -9.563  1.00 98.56           N  
ATOM   2940  H   SER A 194      -8.765  -9.393 -10.564  1.00 98.56           H  
ATOM   2941  CA  SER A 194      -7.881  -8.656  -8.768  1.00 98.56           C  
ATOM   2942  HA  SER A 194      -7.507  -9.338  -8.004  1.00 98.56           H  
ATOM   2943  C   SER A 194      -8.491  -7.455  -8.055  1.00 98.56           C  
ATOM   2944  CB  SER A 194      -6.698  -8.195  -9.623  1.00 98.56           C  
ATOM   2945  HB2 SER A 194      -7.056  -7.641 -10.491  1.00 98.56           H  
ATOM   2946  HB3 SER A 194      -6.066  -7.535  -9.030  1.00 98.56           H  
ATOM   2947  O   SER A 194      -9.345  -6.754  -8.602  1.00 98.56           O  
ATOM   2948  OG  SER A 194      -5.931  -9.313 -10.036  1.00 98.56           O  
ATOM   2949  HG  SER A 194      -5.655  -9.765  -9.236  1.00 98.56           H  
ATOM   2950  N   ARG A 195      -8.063  -7.234  -6.818  1.00 98.67           N  
ATOM   2951  H   ARG A 195      -7.323  -7.813  -6.448  1.00 98.67           H  
ATOM   2952  CA  ARG A 195      -8.563  -6.154  -5.978  1.00 98.67           C  
ATOM   2953  HA  ARG A 195      -9.649  -6.114  -6.062  1.00 98.67           H  
ATOM   2954  C   ARG A 195      -7.995  -4.812  -6.433  1.00 98.67           C  
ATOM   2955  CB  ARG A 195      -8.169  -6.491  -4.537  1.00 98.67           C  
ATOM   2956  HB2 ARG A 195      -7.083  -6.435  -4.460  1.00 98.67           H  
ATOM   2957  HB3 ARG A 195      -8.446  -7.520  -4.309  1.00 98.67           H  
ATOM   2958  O   ARG A 195      -6.816  -4.733  -6.783  1.00 98.67           O  
ATOM   2959  CG  ARG A 195      -8.789  -5.587  -3.476  1.00 98.67           C  
ATOM   2960  HG2 ARG A 195      -8.524  -4.544  -3.651  1.00 98.67           H  
ATOM   2961  HG3 ARG A 195      -8.400  -5.906  -2.509  1.00 98.67           H  
ATOM   2962  CD  ARG A 195     -10.292  -5.749  -3.375  1.00 98.67           C  
ATOM   2963  HD2 ARG A 195     -10.767  -5.481  -4.319  1.00 98.67           H  
ATOM   2964  HD3 ARG A 195     -10.502  -6.795  -3.152  1.00 98.67           H  
ATOM   2965  NE  ARG A 195     -10.779  -4.949  -2.254  1.00 98.67           N  
ATOM   2966  HE  ARG A 195     -10.378  -5.152  -1.350  1.00 98.67           H  
ATOM   2967  NH1 ARG A 195     -12.196  -3.642  -3.441  1.00 98.67           N  
ATOM   2968 HH11 ARG A 195     -11.815  -4.001  -4.304  1.00 98.67           H  
ATOM   2969 HH12 ARG A 195     -12.916  -2.934  -3.451  1.00 98.67           H  
ATOM   2970  NH2 ARG A 195     -11.954  -3.331  -1.235  1.00 98.67           N  
ATOM   2971 HH21 ARG A 195     -11.476  -3.544  -0.371  1.00 98.67           H  
ATOM   2972 HH22 ARG A 195     -12.512  -2.490  -1.258  1.00 98.67           H  
ATOM   2973  CZ  ARG A 195     -11.650  -3.980  -2.313  1.00 98.67           C  
ATOM   2974  N   VAL A 196      -8.821  -3.773  -6.410  1.00 98.67           N  
ATOM   2975  H   VAL A 196      -9.797  -3.924  -6.201  1.00 98.67           H  
ATOM   2976  CA  VAL A 196      -8.369  -2.382  -6.471  1.00 98.67           C  
ATOM   2977  HA  VAL A 196      -7.282  -2.360  -6.546  1.00 98.67           H  
ATOM   2978  C   VAL A 196      -8.763  -1.704  -5.168  1.00 98.67           C  
ATOM   2979  CB  VAL A 196      -8.925  -1.627  -7.692  1.00 98.67           C  
ATOM   2980  HB  VAL A 196     -10.010  -1.543  -7.615  1.00 98.67           H  
ATOM   2981  O   VAL A 196      -9.956  -1.610  -4.863  1.00 98.67           O  
ATOM   2982  CG1 VAL A 196      -8.312  -0.222  -7.735  1.00 98.67           C  
ATOM   2983 HG11 VAL A 196      -8.539   0.271  -8.681  1.00 98.67           H  
ATOM   2984 HG12 VAL A 196      -7.229  -0.271  -7.624  1.00 98.67           H  
ATOM   2985 HG13 VAL A 196      -8.722   0.393  -6.934  1.00 98.67           H  
ATOM   2986  CG2 VAL A 196      -8.588  -2.366  -8.995  1.00 98.67           C  
ATOM   2987 HG21 VAL A 196      -8.859  -1.740  -9.844  1.00 98.67           H  
ATOM   2988 HG22 VAL A 196      -9.154  -3.296  -9.051  1.00 98.67           H  
ATOM   2989 HG23 VAL A 196      -7.521  -2.585  -9.033  1.00 98.67           H  
ATOM   2990  N   TRP A 197      -7.762  -1.260  -4.409  1.00 98.70           N  
ATOM   2991  H   TRP A 197      -6.819  -1.342  -4.762  1.00 98.70           H  
ATOM   2992  CA  TRP A 197      -7.971  -0.382  -3.261  1.00 98.70           C  
ATOM   2993  HA  TRP A 197      -8.971  -0.543  -2.858  1.00 98.70           H  
ATOM   2994  C   TRP A 197      -7.871   1.060  -3.729  1.00 98.70           C  
ATOM   2995  CB  TRP A 197      -6.986  -0.646  -2.124  1.00 98.70           C  
ATOM   2996  HB2 TRP A 197      -7.241   0.037  -1.314  1.00 98.70           H  
ATOM   2997  HB3 TRP A 197      -5.971  -0.422  -2.453  1.00 98.70           H  
ATOM   2998  O   TRP A 197      -6.938   1.424  -4.447  1.00 98.70           O  
ATOM   2999  CG  TRP A 197      -7.021  -2.015  -1.543  1.00 98.70           C  
ATOM   3000  CD1 TRP A 197      -7.652  -2.372  -0.402  1.00 98.70           C  
ATOM   3001  HD1 TRP A 197      -8.204  -1.706   0.244  1.00 98.70           H  
ATOM   3002  CD2 TRP A 197      -6.385  -3.219  -2.041  1.00 98.70           C  
ATOM   3003  CE2 TRP A 197      -6.695  -4.291  -1.152  1.00 98.70           C  
ATOM   3004  CE3 TRP A 197      -5.559  -3.497  -3.149  1.00 98.70           C  
ATOM   3005  HE3 TRP A 197      -5.267  -2.689  -3.803  1.00 98.70           H  
ATOM   3006  NE1 TRP A 197      -7.468  -3.719  -0.166  1.00 98.70           N  
ATOM   3007  HE1 TRP A 197      -7.833  -4.183   0.654  1.00 98.70           H  
ATOM   3008  CH2 TRP A 197      -5.461  -5.849  -2.524  1.00 98.70           C  
ATOM   3009  HH2 TRP A 197      -5.108  -6.852  -2.716  1.00 98.70           H  
ATOM   3010  CZ2 TRP A 197      -6.240  -5.592  -1.383  1.00 98.70           C  
ATOM   3011  HZ2 TRP A 197      -6.505  -6.376  -0.688  1.00 98.70           H  
ATOM   3012  CZ3 TRP A 197      -5.087  -4.797  -3.375  1.00 98.70           C  
ATOM   3013  HZ3 TRP A 197      -4.392  -4.973  -4.182  1.00 98.70           H  
ATOM   3014  N   ASP A 198      -8.839   1.867  -3.328  1.00 97.86           N  
ATOM   3015  H   ASP A 198      -9.508   1.536  -2.647  1.00 97.86           H  
ATOM   3016  CA  ASP A 198      -9.004   3.233  -3.794  1.00 97.86           C  
ATOM   3017  HA  ASP A 198      -8.243   3.478  -4.535  1.00 97.86           H  
ATOM   3018  C   ASP A 198      -8.839   4.193  -2.612  1.00 97.86           C  
ATOM   3019  CB  ASP A 198     -10.366   3.320  -4.492  1.00 97.86           C  
ATOM   3020  HB2 ASP A 198     -10.386   2.602  -5.312  1.00 97.86           H  
ATOM   3021  HB3 ASP A 198     -11.154   3.054  -3.789  1.00 97.86           H  
ATOM   3022  O   ASP A 198      -9.711   4.296  -1.753  1.00 97.86           O  
ATOM   3023  CG  ASP A 198     -10.657   4.702  -5.053  1.00 97.86           C  
ATOM   3024  OD1 ASP A 198     -10.067   5.713  -4.609  1.00 97.86           O  
ATOM   3025  OD2 ASP A 198     -11.606   4.852  -5.853  1.00 97.86           O  
ATOM   3026  N   MET A 199      -7.715   4.909  -2.601  1.00 97.40           N  
ATOM   3027  H   MET A 199      -7.098   4.833  -3.397  1.00 97.40           H  
ATOM   3028  CA  MET A 199      -7.313   5.848  -1.549  1.00 97.40           C  
ATOM   3029  HA  MET A 199      -7.705   5.490  -0.597  1.00 97.40           H  
ATOM   3030  C   MET A 199      -7.883   7.257  -1.766  1.00 97.40           C  
ATOM   3031  CB  MET A 199      -5.780   5.902  -1.446  1.00 97.40           C  
ATOM   3032  HB2 MET A 199      -5.383   6.364  -2.350  1.00 97.40           H  
ATOM   3033  HB3 MET A 199      -5.504   6.531  -0.599  1.00 97.40           H  
ATOM   3034  O   MET A 199      -7.416   8.230  -1.173  1.00 97.40           O  
ATOM   3035  CG  MET A 199      -5.109   4.540  -1.270  1.00 97.40           C  
ATOM   3036  HG2 MET A 199      -5.368   3.901  -2.114  1.00 97.40           H  
ATOM   3037  HG3 MET A 199      -4.028   4.682  -1.284  1.00 97.40           H  
ATOM   3038  SD  MET A 199      -5.541   3.707   0.276  1.00 97.40           S  
ATOM   3039  CE  MET A 199      -5.878   2.059  -0.366  1.00 97.40           C  
ATOM   3040  HE1 MET A 199      -6.114   1.387   0.459  1.00 97.40           H  
ATOM   3041  HE2 MET A 199      -6.736   2.124  -1.035  1.00 97.40           H  
ATOM   3042  HE3 MET A 199      -5.009   1.685  -0.908  1.00 97.40           H  
ATOM   3043  N   GLY A 200      -8.864   7.413  -2.655  1.00 96.04           N  
ATOM   3044  H   GLY A 200      -9.156   6.607  -3.189  1.00 96.04           H  
ATOM   3045  CA  GLY A 200      -9.521   8.690  -2.879  1.00 96.04           C  
ATOM   3046  HA2 GLY A 200     -10.547   8.499  -3.192  1.00 96.04           H  
ATOM   3047  HA3 GLY A 200      -9.576   9.227  -1.932  1.00 96.04           H  
ATOM   3048  C   GLY A 200      -8.825   9.599  -3.894  1.00 96.04           C  
ATOM   3049  O   GLY A 200      -7.901   9.218  -4.618  1.00 96.04           O  
ATOM   3050  N   TRP A 201      -9.336  10.829  -3.966  1.00 96.93           N  
ATOM   3051  H   TRP A 201      -9.990  11.107  -3.248  1.00 96.93           H  
ATOM   3052  CA  TRP A 201      -8.724  11.908  -4.733  1.00 96.93           C  
ATOM   3053  HA  TRP A 201      -8.341  11.509  -5.672  1.00 96.93           H  
ATOM   3054  C   TRP A 201      -7.558  12.491  -3.946  1.00 96.93           C  
ATOM   3055  CB  TRP A 201      -9.753  12.991  -5.059  1.00 96.93           C  
ATOM   3056  HB2 TRP A 201      -9.225  13.866  -5.439  1.00 96.93           H  
ATOM   3057  HB3 TRP A 201     -10.268  13.294  -4.147  1.00 96.93           H  
ATOM   3058  O   TRP A 201      -7.713  12.833  -2.779  1.00 96.93           O  
ATOM   3059  CG  TRP A 201     -10.751  12.584  -6.093  1.00 96.93           C  
ATOM   3060  CD1 TRP A 201     -12.066  12.349  -5.890  1.00 96.93           C  
ATOM   3061  HD1 TRP A 201     -12.568  12.460  -4.940  1.00 96.93           H  
ATOM   3062  CD2 TRP A 201     -10.529  12.432  -7.526  1.00 96.93           C  
ATOM   3063  CE2 TRP A 201     -11.765  12.067  -8.135  1.00 96.93           C  
ATOM   3064  CE3 TRP A 201      -9.414  12.605  -8.373  1.00 96.93           C  
ATOM   3065  HE3 TRP A 201      -8.475  12.913  -7.938  1.00 96.93           H  
ATOM   3066  NE1 TRP A 201     -12.666  12.021  -7.092  1.00 96.93           N  
ATOM   3067  HE1 TRP A 201     -13.664  11.929  -7.217  1.00 96.93           H  
ATOM   3068  CH2 TRP A 201     -10.760  12.052 -10.335  1.00 96.93           C  
ATOM   3069  HH2 TRP A 201     -10.850  11.934 -11.404  1.00 96.93           H  
ATOM   3070  CZ2 TRP A 201     -11.888  11.873  -9.516  1.00 96.93           C  
ATOM   3071  HZ2 TRP A 201     -12.845  11.625  -9.951  1.00 96.93           H  
ATOM   3072  CZ3 TRP A 201      -9.527  12.421  -9.765  1.00 96.93           C  
ATOM   3073  HZ3 TRP A 201      -8.670  12.588 -10.401  1.00 96.93           H  
ATOM   3074  N   GLN A 202      -6.407  12.593  -4.597  1.00 97.36           N  
ATOM   3075  H   GLN A 202      -6.372  12.279  -5.557  1.00 97.36           H  
ATOM   3076  CA  GLN A 202      -5.169  13.075  -4.012  1.00 97.36           C  
ATOM   3077  HA  GLN A 202      -5.386  13.553  -3.056  1.00 97.36           H  
ATOM   3078  C   GLN A 202      -4.540  14.131  -4.916  1.00 97.36           C  
ATOM   3079  CB  GLN A 202      -4.207  11.895  -3.770  1.00 97.36           C  
ATOM   3080  HB2 GLN A 202      -3.282  12.280  -3.341  1.00 97.36           H  
ATOM   3081  HB3 GLN A 202      -3.965  11.433  -4.727  1.00 97.36           H  
ATOM   3082  O   GLN A 202      -4.533  14.008  -6.145  1.00 97.36           O  
ATOM   3083  CG  GLN A 202      -4.775  10.809  -2.833  1.00 97.36           C  
ATOM   3084  HG2 GLN A 202      -4.022  10.034  -2.694  1.00 97.36           H  
ATOM   3085  HG3 GLN A 202      -5.649  10.344  -3.289  1.00 97.36           H  
ATOM   3086  CD  GLN A 202      -5.152  11.341  -1.453  1.00 97.36           C  
ATOM   3087  NE2 GLN A 202      -6.032  10.690  -0.727  1.00 97.36           N  
ATOM   3088 HE21 GLN A 202      -6.250  11.095   0.172  1.00 97.36           H  
ATOM   3089 HE22 GLN A 202      -6.462   9.827  -1.026  1.00 97.36           H  
ATOM   3090  OE1 GLN A 202      -4.632  12.347  -0.998  1.00 97.36           O  
ATOM   3091  N   THR A 203      -3.949  15.151  -4.299  1.00 97.34           N  
ATOM   3092  H   THR A 203      -3.981  15.182  -3.290  1.00 97.34           H  
ATOM   3093  CA  THR A 203      -3.136  16.138  -5.013  1.00 97.34           C  
ATOM   3094  HA  THR A 203      -3.644  16.413  -5.937  1.00 97.34           H  
ATOM   3095  C   THR A 203      -1.787  15.516  -5.351  1.00 97.34           C  
ATOM   3096  CB  THR A 203      -2.942  17.410  -4.180  1.00 97.34           C  
ATOM   3097  HB  THR A 203      -2.431  17.168  -3.247  1.00 97.34           H  
ATOM   3098  O   THR A 203      -1.036  15.138  -4.457  1.00 97.34           O  
ATOM   3099  CG2 THR A 203      -2.147  18.476  -4.934  1.00 97.34           C  
ATOM   3100 HG21 THR A 203      -1.129  18.129  -5.111  1.00 97.34           H  
ATOM   3101 HG22 THR A 203      -2.639  18.698  -5.881  1.00 97.34           H  
ATOM   3102 HG23 THR A 203      -2.102  19.383  -4.332  1.00 97.34           H  
ATOM   3103  OG1 THR A 203      -4.198  17.981  -3.886  1.00 97.34           O  
ATOM   3104  HG1 THR A 203      -4.287  18.000  -2.930  1.00 97.34           H  
ATOM   3105  N   ALA A 204      -1.449  15.438  -6.636  1.00 96.92           N  
ATOM   3106  H   ALA A 204      -2.124  15.721  -7.331  1.00 96.92           H  
ATOM   3107  CA  ALA A 204      -0.169  14.910  -7.092  1.00 96.92           C  
ATOM   3108  HA  ALA A 204       0.503  14.808  -6.240  1.00 96.92           H  
ATOM   3109  C   ALA A 204       0.508  15.850  -8.087  1.00 96.92           C  
ATOM   3110  CB  ALA A 204      -0.377  13.513  -7.678  1.00 96.92           C  
ATOM   3111  HB1 ALA A 204      -0.818  12.868  -6.917  1.00 96.92           H  
ATOM   3112  HB2 ALA A 204      -1.047  13.569  -8.536  1.00 96.92           H  
ATOM   3113  HB3 ALA A 204       0.579  13.090  -7.986  1.00 96.92           H  
ATOM   3114  O   ALA A 204      -0.141  16.572  -8.848  1.00 96.92           O  
ATOM   3115  N   MET A 205       1.837  15.809  -8.108  1.00 95.74           N  
ATOM   3116  H   MET A 205       2.312  15.189  -7.467  1.00 95.74           H  
ATOM   3117  CA  MET A 205       2.639  16.569  -9.058  1.00 95.74           C  
ATOM   3118  HA  MET A 205       2.280  17.598  -9.071  1.00 95.74           H  
ATOM   3119  C   MET A 205       2.510  15.984 -10.467  1.00 95.74           C  
ATOM   3120  CB  MET A 205       4.089  16.584  -8.580  1.00 95.74           C  
ATOM   3121  HB2 MET A 205       4.104  16.879  -7.531  1.00 95.74           H  
ATOM   3122  HB3 MET A 205       4.517  15.586  -8.668  1.00 95.74           H  
ATOM   3123  O   MET A 205       2.614  14.770 -10.670  1.00 95.74           O  
ATOM   3124  CG  MET A 205       4.936  17.573  -9.380  1.00 95.74           C  
ATOM   3125  HG2 MET A 205       4.909  17.303 -10.436  1.00 95.74           H  
ATOM   3126  HG3 MET A 205       4.523  18.576  -9.269  1.00 95.74           H  
ATOM   3127  SD  MET A 205       6.661  17.588  -8.859  1.00 95.74           S  
ATOM   3128  CE  MET A 205       6.515  18.247  -7.170  1.00 95.74           C  
ATOM   3129  HE1 MET A 205       7.510  18.435  -6.767  1.00 95.74           H  
ATOM   3130  HE2 MET A 205       6.014  17.525  -6.526  1.00 95.74           H  
ATOM   3131  HE3 MET A 205       5.951  19.179  -7.180  1.00 95.74           H  
ATOM   3132  N   LYS A 206       2.309  16.855 -11.456  1.00 94.77           N  
ATOM   3133  H   LYS A 206       2.263  17.835 -11.213  1.00 94.77           H  
ATOM   3134  CA  LYS A 206       2.288  16.508 -12.876  1.00 94.77           C  
ATOM   3135  HA  LYS A 206       1.682  15.615 -13.027  1.00 94.77           H  
ATOM   3136  C   LYS A 206       3.719  16.222 -13.337  1.00 94.77           C  
ATOM   3137  CB  LYS A 206       1.678  17.671 -13.672  1.00 94.77           C  
ATOM   3138  HB2 LYS A 206       2.274  18.563 -13.480  1.00 94.77           H  
ATOM   3139  HB3 LYS A 206       1.760  17.444 -14.735  1.00 94.77           H  
ATOM   3140  O   LYS A 206       4.497  17.141 -13.573  1.00 94.77           O  
ATOM   3141  CG  LYS A 206       0.203  17.977 -13.345  1.00 94.77           C  
ATOM   3142  HG2 LYS A 206       0.084  18.170 -12.279  1.00 94.77           H  
ATOM   3143  HG3 LYS A 206      -0.431  17.140 -13.636  1.00 94.77           H  
ATOM   3144  CD  LYS A 206      -0.187  19.232 -14.131  1.00 94.77           C  
ATOM   3145  HD2 LYS A 206      -0.080  19.035 -15.198  1.00 94.77           H  
ATOM   3146  HD3 LYS A 206       0.522  20.006 -13.836  1.00 94.77           H  
ATOM   3147  CE  LYS A 206      -1.578  19.797 -13.858  1.00 94.77           C  
ATOM   3148  HE2 LYS A 206      -1.709  19.856 -12.777  1.00 94.77           H  
ATOM   3149  HE3 LYS A 206      -2.341  19.130 -14.259  1.00 94.77           H  
ATOM   3150  NZ  LYS A 206      -1.696  21.167 -14.437  1.00 94.77           N  
ATOM   3151  HZ1 LYS A 206      -0.894  21.743 -14.223  1.00 94.77           H  
ATOM   3152  HZ2 LYS A 206      -1.731  21.172 -15.446  1.00 94.77           H  
ATOM   3153  HZ3 LYS A 206      -2.492  21.664 -14.063  1.00 94.77           H  
ATOM   3154  N   GLY A 207       4.060  14.949 -13.533  1.00 93.38           N  
ATOM   3155  H   GLY A 207       3.368  14.233 -13.367  1.00 93.38           H  
ATOM   3156  CA  GLY A 207       5.422  14.495 -13.849  1.00 93.38           C  
ATOM   3157  HA2 GLY A 207       5.444  13.407 -13.791  1.00 93.38           H  
ATOM   3158  HA3 GLY A 207       6.104  14.890 -13.096  1.00 93.38           H  
ATOM   3159  C   GLY A 207       5.963  14.902 -15.225  1.00 93.38           C  
ATOM   3160  O   GLY A 207       7.070  14.498 -15.583  1.00 93.38           O  
ATOM   3161  N   TRP A 208       5.191  15.662 -16.006  1.00 91.99           N  
ATOM   3162  H   TRP A 208       4.313  15.973 -15.616  1.00 91.99           H  
ATOM   3163  CA  TRP A 208       5.531  16.114 -17.358  1.00 91.99           C  
ATOM   3164  HA  TRP A 208       6.499  15.697 -17.636  1.00 91.99           H  
ATOM   3165  C   TRP A 208       5.654  17.634 -17.509  1.00 91.99           C  
ATOM   3166  CB  TRP A 208       4.510  15.554 -18.346  1.00 91.99           C  
ATOM   3167  HB2 TRP A 208       4.451  14.477 -18.192  1.00 91.99           H  
ATOM   3168  HB3 TRP A 208       4.879  15.720 -19.357  1.00 91.99           H  
ATOM   3169  O   TRP A 208       5.991  18.092 -18.603  1.00 91.99           O  
ATOM   3170  CG  TRP A 208       3.136  16.139 -18.241  1.00 91.99           C  
ATOM   3171  CD1 TRP A 208       2.669  17.189 -18.952  1.00 91.99           C  
ATOM   3172  HD1 TRP A 208       3.254  17.749 -19.667  1.00 91.99           H  
ATOM   3173  CD2 TRP A 208       2.059  15.760 -17.341  1.00 91.99           C  
ATOM   3174  CE2 TRP A 208       0.947  16.621 -17.574  1.00 91.99           C  
ATOM   3175  CE3 TRP A 208       1.920  14.775 -16.346  1.00 91.99           C  
ATOM   3176  HE3 TRP A 208       2.751  14.111 -16.160  1.00 91.99           H  
ATOM   3177  NE1 TRP A 208       1.374  17.473 -18.568  1.00 91.99           N  
ATOM   3178  HE1 TRP A 208       0.880  18.294 -18.889  1.00 91.99           H  
ATOM   3179  CH2 TRP A 208      -0.350  15.519 -15.865  1.00 91.99           C  
ATOM   3180  HH2 TRP A 208      -1.262  15.431 -15.295  1.00 91.99           H  
ATOM   3181  CZ2 TRP A 208      -0.250  16.503 -16.860  1.00 91.99           C  
ATOM   3182  HZ2 TRP A 208      -1.074  17.173 -17.054  1.00 91.99           H  
ATOM   3183  CZ3 TRP A 208       0.733  14.662 -15.601  1.00 91.99           C  
ATOM   3184  HZ3 TRP A 208       0.648  13.919 -14.821  1.00 91.99           H  
ATOM   3185  N   LEU A 209       5.361  18.412 -16.458  1.00 88.71           N  
ATOM   3186  H   LEU A 209       5.190  17.979 -15.561  1.00 88.71           H  
ATOM   3187  CA  LEU A 209       5.430  19.876 -16.482  1.00 88.71           C  
ATOM   3188  HA  LEU A 209       5.638  20.191 -17.504  1.00 88.71           H  
ATOM   3189  C   LEU A 209       6.574  20.384 -15.593  1.00 88.71           C  
ATOM   3190  CB  LEU A 209       4.090  20.506 -16.062  1.00 88.71           C  
ATOM   3191  HB2 LEU A 209       4.209  21.589 -16.024  1.00 88.71           H  
ATOM   3192  HB3 LEU A 209       3.842  20.162 -15.058  1.00 88.71           H  
ATOM   3193  O   LEU A 209       6.745  19.880 -14.487  1.00 88.71           O  
ATOM   3194  CG  LEU A 209       2.921  20.184 -17.005  1.00 88.71           C  
ATOM   3195  HG  LEU A 209       2.730  19.112 -16.958  1.00 88.71           H  
ATOM   3196  CD1 LEU A 209       1.659  20.904 -16.558  1.00 88.71           C  
ATOM   3197 HD11 LEU A 209       1.574  20.847 -15.473  1.00 88.71           H  
ATOM   3198 HD12 LEU A 209       0.782  20.475 -17.043  1.00 88.71           H  
ATOM   3199 HD13 LEU A 209       1.726  21.961 -16.819  1.00 88.71           H  
ATOM   3200  CD2 LEU A 209       3.169  20.605 -18.456  1.00 88.71           C  
ATOM   3201 HD21 LEU A 209       3.446  21.658 -18.492  1.00 88.71           H  
ATOM   3202 HD22 LEU A 209       2.266  20.466 -19.051  1.00 88.71           H  
ATOM   3203 HD23 LEU A 209       3.968  20.009 -18.897  1.00 88.71           H  
ATOM   3204  N   PRO A 210       7.342  21.398 -16.032  1.00 81.43           N  
ATOM   3205  CA  PRO A 210       8.569  21.806 -15.346  1.00 81.43           C  
ATOM   3206  HA  PRO A 210       9.157  20.927 -15.083  1.00 81.43           H  
ATOM   3207  C   PRO A 210       8.357  22.618 -14.063  1.00 81.43           C  
ATOM   3208  CB  PRO A 210       9.340  22.636 -16.375  1.00 81.43           C  
ATOM   3209  HB2 PRO A 210      10.008  21.975 -16.928  1.00 81.43           H  
ATOM   3210  HB3 PRO A 210       9.921  23.435 -15.915  1.00 81.43           H  
ATOM   3211  O   PRO A 210       9.294  22.772 -13.293  1.00 81.43           O  
ATOM   3212  CG  PRO A 210       8.262  23.191 -17.305  1.00 81.43           C  
ATOM   3213  HG2 PRO A 210       8.648  23.367 -18.309  1.00 81.43           H  
ATOM   3214  HG3 PRO A 210       7.855  24.112 -16.887  1.00 81.43           H  
ATOM   3215  CD  PRO A 210       7.191  22.105 -17.298  1.00 81.43           C  
ATOM   3216  HD2 PRO A 210       6.200  22.550 -17.390  1.00 81.43           H  
ATOM   3217  HD3 PRO A 210       7.372  21.416 -18.123  1.00 81.43           H  
ATOM   3218  N   ARG A 211       7.167  23.190 -13.841  1.00 85.57           N  
ATOM   3219  H   ARG A 211       6.415  22.981 -14.482  1.00 85.57           H  
ATOM   3220  CA  ARG A 211       6.926  24.179 -12.770  1.00 85.57           C  
ATOM   3221  HA  ARG A 211       7.887  24.569 -12.436  1.00 85.57           H  
ATOM   3222  C   ARG A 211       6.321  23.571 -11.501  1.00 85.57           C  
ATOM   3223  CB  ARG A 211       6.097  25.366 -13.297  1.00 85.57           C  
ATOM   3224  HB2 ARG A 211       5.094  25.020 -13.546  1.00 85.57           H  
ATOM   3225  HB3 ARG A 211       6.014  26.112 -12.507  1.00 85.57           H  
ATOM   3226  O   ARG A 211       5.567  24.255 -10.818  1.00 85.57           O  
ATOM   3227  CG  ARG A 211       6.712  26.031 -14.533  1.00 85.57           C  
ATOM   3228  HG2 ARG A 211       6.689  25.320 -15.359  1.00 85.57           H  
ATOM   3229  HG3 ARG A 211       7.749  26.305 -14.337  1.00 85.57           H  
ATOM   3230  CD  ARG A 211       5.919  27.267 -14.968  1.00 85.57           C  
ATOM   3231  HD2 ARG A 211       6.198  27.482 -16.000  1.00 85.57           H  
ATOM   3232  HD3 ARG A 211       4.854  27.039 -14.945  1.00 85.57           H  
ATOM   3233  NE  ARG A 211       6.207  28.440 -14.117  1.00 85.57           N  
ATOM   3234  HE  ARG A 211       6.429  28.249 -13.151  1.00 85.57           H  
ATOM   3235  NH1 ARG A 211       5.860  30.059 -15.711  1.00 85.57           N  
ATOM   3236 HH11 ARG A 211       5.543  29.343 -16.348  1.00 85.57           H  
ATOM   3237 HH12 ARG A 211       5.833  31.033 -15.977  1.00 85.57           H  
ATOM   3238  NH2 ARG A 211       6.514  30.653 -13.662  1.00 85.57           N  
ATOM   3239 HH21 ARG A 211       6.763  30.419 -12.711  1.00 85.57           H  
ATOM   3240 HH22 ARG A 211       6.486  31.621 -13.947  1.00 85.57           H  
ATOM   3241  CZ  ARG A 211       6.193  29.706 -14.499  1.00 85.57           C  
ATOM   3242  N   HIS A 212       6.572  22.282 -11.248  1.00 88.45           N  
ATOM   3243  H   HIS A 212       7.302  21.842 -11.790  1.00 88.45           H  
ATOM   3244  CA  HIS A 212       6.007  21.528 -10.112  1.00 88.45           C  
ATOM   3245  HA  HIS A 212       6.197  20.470 -10.293  1.00 88.45           H  
ATOM   3246  C   HIS A 212       4.484  21.655  -9.980  1.00 88.45           C  
ATOM   3247  CB  HIS A 212       6.745  21.895  -8.817  1.00 88.45           C  
ATOM   3248  HB2 HIS A 212       6.356  21.297  -7.993  1.00 88.45           H  
ATOM   3249  HB3 HIS A 212       6.566  22.944  -8.580  1.00 88.45           H  
ATOM   3250  O   HIS A 212       3.927  21.575  -8.888  1.00 88.45           O  
ATOM   3251  CG  HIS A 212       8.227  21.662  -8.904  1.00 88.45           C  
ATOM   3252  CD2 HIS A 212       8.856  20.459  -8.795  1.00 88.45           C  
ATOM   3253  HD2 HIS A 212       8.408  19.494  -8.608  1.00 88.45           H  
ATOM   3254  ND1 HIS A 212       9.179  22.650  -9.150  1.00 88.45           N  
ATOM   3255  CE1 HIS A 212      10.362  22.015  -9.157  1.00 88.45           C  
ATOM   3256  HE1 HIS A 212      11.318  22.489  -9.322  1.00 88.45           H  
ATOM   3257  NE2 HIS A 212      10.195  20.702  -8.951  1.00 88.45           N  
ATOM   3258  HE2 HIS A 212      10.935  20.014  -8.947  1.00 88.45           H  
ATOM   3259  N   GLU A 213       3.794  21.856 -11.104  1.00 93.43           N  
ATOM   3260  H   GLU A 213       4.303  21.936 -11.974  1.00 93.43           H  
ATOM   3261  CA  GLU A 213       2.344  21.979 -11.112  1.00 93.43           C  
ATOM   3262  HA  GLU A 213       2.054  22.821 -10.483  1.00 93.43           H  
ATOM   3263  C   GLU A 213       1.691  20.713 -10.567  1.00 93.43           C  
ATOM   3264  CB  GLU A 213       1.819  22.195 -12.526  1.00 93.43           C  
ATOM   3265  HB2 GLU A 213       0.739  22.046 -12.503  1.00 93.43           H  
ATOM   3266  HB3 GLU A 213       2.257  21.444 -13.183  1.00 93.43           H  
ATOM   3267  O   GLU A 213       2.111  19.592 -10.870  1.00 93.43           O  
ATOM   3268  CG  GLU A 213       2.099  23.584 -13.096  1.00 93.43           C  
ATOM   3269  HG2 GLU A 213       1.614  24.337 -12.475  1.00 93.43           H  
ATOM   3270  HG3 GLU A 213       3.174  23.760 -13.093  1.00 93.43           H  
ATOM   3271  CD  GLU A 213       1.552  23.653 -14.524  1.00 93.43           C  
ATOM   3272  OE1 GLU A 213       2.321  24.109 -15.400  1.00 93.43           O  
ATOM   3273  OE2 GLU A 213       0.407  23.159 -14.735  1.00 93.43           O  
ATOM   3274  N   THR A 214       0.602  20.890  -9.830  1.00 95.34           N  
ATOM   3275  H   THR A 214       0.304  21.825  -9.589  1.00 95.34           H  
ATOM   3276  CA  THR A 214      -0.168  19.790  -9.262  1.00 95.34           C  
ATOM   3277  HA  THR A 214       0.378  18.859  -9.418  1.00 95.34           H  
ATOM   3278  C   THR A 214      -1.514  19.626  -9.962  1.00 95.34           C  
ATOM   3279  CB  THR A 214      -0.323  19.950  -7.745  1.00 95.34           C  
ATOM   3280  HB  THR A 214      -0.899  19.108  -7.362  1.00 95.34           H  
ATOM   3281  O   THR A 214      -1.985  20.490 -10.706  1.00 95.34           O  
ATOM   3282  CG2 THR A 214       1.025  19.985  -7.024  1.00 95.34           C  
ATOM   3283 HG21 THR A 214       1.598  19.091  -7.268  1.00 95.34           H  
ATOM   3284 HG22 THR A 214       1.597  20.865  -7.317  1.00 95.34           H  
ATOM   3285 HG23 THR A 214       0.863  20.011  -5.946  1.00 95.34           H  
ATOM   3286  OG1 THR A 214      -1.000  21.148  -7.458  1.00 95.34           O  
ATOM   3287  HG1 THR A 214      -0.954  21.294  -6.510  1.00 95.34           H  
ATOM   3288  N   GLY A 215      -2.127  18.464  -9.775  1.00 94.56           N  
ATOM   3289  H   GLY A 215      -1.663  17.762  -9.215  1.00 94.56           H  
ATOM   3290  CA  GLY A 215      -3.498  18.185 -10.175  1.00 94.56           C  
ATOM   3291  HA2 GLY A 215      -4.109  19.075 -10.021  1.00 94.56           H  
ATOM   3292  HA3 GLY A 215      -3.534  17.912 -11.229  1.00 94.56           H  
ATOM   3293  C   GLY A 215      -4.081  17.050  -9.344  1.00 94.56           C  
ATOM   3294  O   GLY A 215      -3.353  16.362  -8.629  1.00 94.56           O  
ATOM   3295  N   GLN A 216      -5.393  16.865  -9.449  1.00 96.90           N  
ATOM   3296  H   GLN A 216      -5.939  17.454 -10.061  1.00 96.90           H  
ATOM   3297  CA  GLN A 216      -6.087  15.784  -8.759  1.00 96.90           C  
ATOM   3298  HA  GLN A 216      -5.648  15.655  -7.770  1.00 96.90           H  
ATOM   3299  C   GLN A 216      -5.904  14.462  -9.509  1.00 96.90           C  
ATOM   3300  CB  GLN A 216      -7.574  16.140  -8.581  1.00 96.90           C  
ATOM   3301  HB2 GLN A 216      -8.090  15.283  -8.147  1.00 96.90           H  
ATOM   3302  HB3 GLN A 216      -8.021  16.341  -9.555  1.00 96.90           H  
ATOM   3303  O   GLN A 216      -6.092  14.401 -10.727  1.00 96.90           O  
ATOM   3304  CG  GLN A 216      -7.794  17.355  -7.662  1.00 96.90           C  
ATOM   3305  HG2 GLN A 216      -8.865  17.518  -7.534  1.00 96.90           H  
ATOM   3306  HG3 GLN A 216      -7.373  18.246  -8.128  1.00 96.90           H  
ATOM   3307  CD  GLN A 216      -7.171  17.148  -6.284  1.00 96.90           C  
ATOM   3308  NE2 GLN A 216      -6.413  18.102  -5.790  1.00 96.90           N  
ATOM   3309 HE21 GLN A 216      -6.335  19.004  -6.236  1.00 96.90           H  
ATOM   3310 HE22 GLN A 216      -5.926  17.898  -4.928  1.00 96.90           H  
ATOM   3311  OE1 GLN A 216      -7.301  16.102  -5.675  1.00 96.90           O  
ATOM   3312  N   ILE A 217      -5.554  13.408  -8.775  1.00 96.75           N  
ATOM   3313  H   ILE A 217      -5.370  13.553  -7.793  1.00 96.75           H  
ATOM   3314  CA  ILE A 217      -5.535  12.027  -9.260  1.00 96.75           C  
ATOM   3315  HA  ILE A 217      -6.044  11.988 -10.223  1.00 96.75           H  
ATOM   3316  C   ILE A 217      -6.303  11.119  -8.317  1.00 96.75           C  
ATOM   3317  CB  ILE A 217      -4.109  11.475  -9.461  1.00 96.75           C  
ATOM   3318  HB  ILE A 217      -4.213  10.477  -9.886  1.00 96.75           H  
ATOM   3319  O   ILE A 217      -6.414  11.398  -7.127  1.00 96.75           O  
ATOM   3320  CG1 ILE A 217      -3.297  11.336  -8.152  1.00 96.75           C  
ATOM   3321 HG12 ILE A 217      -3.888  10.813  -7.401  1.00 96.75           H  
ATOM   3322 HG13 ILE A 217      -3.061  12.325  -7.759  1.00 96.75           H  
ATOM   3323  CG2 ILE A 217      -3.370  12.326 -10.495  1.00 96.75           C  
ATOM   3324 HG21 ILE A 217      -2.476  11.788 -10.813  1.00 96.75           H  
ATOM   3325 HG22 ILE A 217      -4.002  12.492 -11.367  1.00 96.75           H  
ATOM   3326 HG23 ILE A 217      -3.092  13.289 -10.067  1.00 96.75           H  
ATOM   3327  CD1 ILE A 217      -2.005  10.528  -8.328  1.00 96.75           C  
ATOM   3328 HD11 ILE A 217      -1.526  10.415  -7.355  1.00 96.75           H  
ATOM   3329 HD12 ILE A 217      -1.315  11.038  -9.000  1.00 96.75           H  
ATOM   3330 HD13 ILE A 217      -2.236   9.539  -8.722  1.00 96.75           H  
ATOM   3331  N   ARG A 218      -6.771   9.989  -8.839  1.00 95.98           N  
ATOM   3332  H   ARG A 218      -6.634   9.813  -9.824  1.00 95.98           H  
ATOM   3333  CA  ARG A 218      -7.211   8.874  -8.010  1.00 95.98           C  
ATOM   3334  HA  ARG A 218      -7.668   9.266  -7.101  1.00 95.98           H  
ATOM   3335  C   ARG A 218      -5.992   8.057  -7.599  1.00 95.98           C  
ATOM   3336  CB  ARG A 218      -8.229   8.042  -8.802  1.00 95.98           C  
ATOM   3337  HB2 ARG A 218      -7.710   7.326  -9.439  1.00 95.98           H  
ATOM   3338  HB3 ARG A 218      -8.819   8.688  -9.451  1.00 95.98           H  
ATOM   3339  O   ARG A 218      -5.325   7.494  -8.468  1.00 95.98           O  
ATOM   3340  CG  ARG A 218      -9.175   7.289  -7.875  1.00 95.98           C  
ATOM   3341  HG2 ARG A 218      -8.619   6.797  -7.076  1.00 95.98           H  
ATOM   3342  HG3 ARG A 218      -9.701   6.530  -8.453  1.00 95.98           H  
ATOM   3343  CD  ARG A 218     -10.189   8.270  -7.293  1.00 95.98           C  
ATOM   3344  HD2 ARG A 218      -9.680   9.002  -6.666  1.00 95.98           H  
ATOM   3345  HD3 ARG A 218     -10.706   8.787  -8.102  1.00 95.98           H  
ATOM   3346  NE  ARG A 218     -11.151   7.526  -6.505  1.00 95.98           N  
ATOM   3347  HE  ARG A 218     -11.094   6.519  -6.562  1.00 95.98           H  
ATOM   3348  NH1 ARG A 218     -11.912   9.223  -5.164  1.00 95.98           N  
ATOM   3349 HH11 ARG A 218     -11.467   9.910  -5.756  1.00 95.98           H  
ATOM   3350 HH12 ARG A 218     -12.469   9.492  -4.365  1.00 95.98           H  
ATOM   3351  NH2 ARG A 218     -12.404   7.084  -4.743  1.00 95.98           N  
ATOM   3352 HH21 ARG A 218     -12.624   6.270  -5.299  1.00 95.98           H  
ATOM   3353 HH22 ARG A 218     -11.643   6.616  -4.271  1.00 95.98           H  
ATOM   3354  CZ  ARG A 218     -11.824   7.964  -5.485  1.00 95.98           C  
ATOM   3355  N   LEU A 219      -5.661   8.022  -6.310  1.00 98.24           N  
ATOM   3356  H   LEU A 219      -6.271   8.461  -5.634  1.00 98.24           H  
ATOM   3357  CA  LEU A 219      -4.598   7.139  -5.836  1.00 98.24           C  
ATOM   3358  HA  LEU A 219      -3.831   7.074  -6.607  1.00 98.24           H  
ATOM   3359  C   LEU A 219      -5.185   5.745  -5.632  1.00 98.24           C  
ATOM   3360  CB  LEU A 219      -3.925   7.703  -4.576  1.00 98.24           C  
ATOM   3361  HB2 LEU A 219      -4.690   7.879  -3.820  1.00 98.24           H  
ATOM   3362  HB3 LEU A 219      -3.470   8.664  -4.820  1.00 98.24           H  
ATOM   3363  O   LEU A 219      -6.003   5.528  -4.748  1.00 98.24           O  
ATOM   3364  CG  LEU A 219      -2.843   6.765  -3.996  1.00 98.24           C  
ATOM   3365  HG  LEU A 219      -3.283   5.799  -3.750  1.00 98.24           H  
ATOM   3366  CD1 LEU A 219      -1.686   6.540  -4.976  1.00 98.24           C  
ATOM   3367 HD11 LEU A 219      -1.306   7.498  -5.332  1.00 98.24           H  
ATOM   3368 HD12 LEU A 219      -2.021   5.938  -5.821  1.00 98.24           H  
ATOM   3369 HD13 LEU A 219      -0.885   6.000  -4.470  1.00 98.24           H  
ATOM   3370  CD2 LEU A 219      -2.275   7.358  -2.712  1.00 98.24           C  
ATOM   3371 HD21 LEU A 219      -1.786   8.312  -2.907  1.00 98.24           H  
ATOM   3372 HD22 LEU A 219      -3.078   7.516  -1.992  1.00 98.24           H  
ATOM   3373 HD23 LEU A 219      -1.555   6.672  -2.266  1.00 98.24           H  
ATOM   3374  N   GLU A 220      -4.752   4.799  -6.453  1.00 98.41           N  
ATOM   3375  H   GLU A 220      -4.125   5.055  -7.203  1.00 98.41           H  
ATOM   3376  CA  GLU A 220      -5.212   3.415  -6.389  1.00 98.41           C  
ATOM   3377  HA  GLU A 220      -5.882   3.286  -5.539  1.00 98.41           H  
ATOM   3378  C   GLU A 220      -4.035   2.462  -6.208  1.00 98.41           C  
ATOM   3379  CB  GLU A 220      -5.986   3.048  -7.657  1.00 98.41           C  
ATOM   3380  HB2 GLU A 220      -6.233   1.987  -7.619  1.00 98.41           H  
ATOM   3381  HB3 GLU A 220      -5.329   3.213  -8.511  1.00 98.41           H  
ATOM   3382  O   GLU A 220      -2.950   2.681  -6.757  1.00 98.41           O  
ATOM   3383  CG  GLU A 220      -7.289   3.843  -7.845  1.00 98.41           C  
ATOM   3384  HG2 GLU A 220      -7.065   4.909  -7.879  1.00 98.41           H  
ATOM   3385  HG3 GLU A 220      -7.944   3.655  -6.994  1.00 98.41           H  
ATOM   3386  CD  GLU A 220      -7.990   3.441  -9.150  1.00 98.41           C  
ATOM   3387  OE1 GLU A 220      -9.239   3.359  -9.168  1.00 98.41           O  
ATOM   3388  OE2 GLU A 220      -7.276   3.194 -10.149  1.00 98.41           O  
ATOM   3389  N   ILE A 221      -4.279   1.370  -5.490  1.00 98.83           N  
ATOM   3390  H   ILE A 221      -5.199   1.276  -5.084  1.00 98.83           H  
ATOM   3391  CA  ILE A 221      -3.392   0.213  -5.411  1.00 98.83           C  
ATOM   3392  HA  ILE A 221      -2.436   0.468  -5.869  1.00 98.83           H  
ATOM   3393  C   ILE A 221      -4.043  -0.912  -6.199  1.00 98.83           C  
ATOM   3394  CB  ILE A 221      -3.116  -0.225  -3.960  1.00 98.83           C  
ATOM   3395  HB  ILE A 221      -4.033  -0.641  -3.544  1.00 98.83           H  
ATOM   3396  O   ILE A 221      -5.184  -1.287  -5.926  1.00 98.83           O  
ATOM   3397  CG1 ILE A 221      -2.701   0.975  -3.088  1.00 98.83           C  
ATOM   3398 HG12 ILE A 221      -3.477   1.740  -3.120  1.00 98.83           H  
ATOM   3399 HG13 ILE A 221      -1.775   1.408  -3.466  1.00 98.83           H  
ATOM   3400  CG2 ILE A 221      -2.040  -1.332  -3.954  1.00 98.83           C  
ATOM   3401 HG21 ILE A 221      -1.096  -0.939  -4.332  1.00 98.83           H  
ATOM   3402 HG22 ILE A 221      -1.894  -1.704  -2.940  1.00 98.83           H  
ATOM   3403 HG23 ILE A 221      -2.356  -2.179  -4.562  1.00 98.83           H  
ATOM   3404  CD1 ILE A 221      -2.509   0.616  -1.620  1.00 98.83           C  
ATOM   3405 HD11 ILE A 221      -3.368   0.059  -1.245  1.00 98.83           H  
ATOM   3406 HD12 ILE A 221      -2.411   1.548  -1.062  1.00 98.83           H  
ATOM   3407 HD13 ILE A 221      -1.599   0.032  -1.488  1.00 98.83           H  
ATOM   3408  N   HIS A 222      -3.333  -1.469  -7.175  1.00 98.66           N  
ATOM   3409  H   HIS A 222      -2.402  -1.125  -7.359  1.00 98.66           H  
ATOM   3410  CA  HIS A 222      -3.891  -2.525  -8.012  1.00 98.66           C  
ATOM   3411  HA  HIS A 222      -4.586  -3.115  -7.413  1.00 98.66           H  
ATOM   3412  C   HIS A 222      -2.828  -3.489  -8.539  1.00 98.66           C  
ATOM   3413  CB  HIS A 222      -4.696  -1.894  -9.157  1.00 98.66           C  
ATOM   3414  HB2 HIS A 222      -5.232  -2.682  -9.687  1.00 98.66           H  
ATOM   3415  HB3 HIS A 222      -5.441  -1.214  -8.744  1.00 98.66           H  
ATOM   3416  O   HIS A 222      -1.631  -3.190  -8.599  1.00 98.66           O  
ATOM   3417  CG  HIS A 222      -3.856  -1.143 -10.152  1.00 98.66           C  
ATOM   3418  CD2 HIS A 222      -3.675   0.213 -10.235  1.00 98.66           C  
ATOM   3419  HD2 HIS A 222      -4.111   0.952  -9.579  1.00 98.66           H  
ATOM   3420  ND1 HIS A 222      -3.163  -1.712 -11.191  1.00 98.66           N  
ATOM   3421  HD1 HIS A 222      -3.088  -2.701 -11.379  1.00 98.66           H  
ATOM   3422  CE1 HIS A 222      -2.620  -0.726 -11.914  1.00 98.66           C  
ATOM   3423  HE1 HIS A 222      -2.060  -0.865 -12.827  1.00 98.66           H  
ATOM   3424  NE2 HIS A 222      -2.866   0.465 -11.355  1.00 98.66           N  
ATOM   3425  N   ALA A 223      -3.277  -4.667  -8.969  1.00 98.55           N  
ATOM   3426  H   ALA A 223      -4.267  -4.858  -8.917  1.00 98.55           H  
ATOM   3427  CA  ALA A 223      -2.407  -5.656  -9.586  1.00 98.55           C  
ATOM   3428  HA  ALA A 223      -1.569  -5.838  -8.912  1.00 98.55           H  
ATOM   3429  C   ALA A 223      -1.834  -5.167 -10.927  1.00 98.55           C  
ATOM   3430  CB  ALA A 223      -3.171  -6.972  -9.751  1.00 98.55           C  
ATOM   3431  HB1 ALA A 223      -2.551  -7.701 -10.273  1.00 98.55           H  
ATOM   3432  HB2 ALA A 223      -4.084  -6.797 -10.321  1.00 98.55           H  
ATOM   3433  HB3 ALA A 223      -3.442  -7.374  -8.775  1.00 98.55           H  
ATOM   3434  O   ALA A 223      -2.461  -4.437 -11.700  1.00 98.55           O  
ATOM   3435  N   THR A 224      -0.628  -5.630 -11.227  1.00 97.97           N  
ATOM   3436  H   THR A 224      -0.143  -6.159 -10.516  1.00 97.97           H  
ATOM   3437  CA  THR A 224      -0.014  -5.541 -12.553  1.00 97.97           C  
ATOM   3438  HA  THR A 224      -0.334  -4.618 -13.037  1.00 97.97           H  
ATOM   3439  C   THR A 224      -0.465  -6.719 -13.407  1.00 97.97           C  
ATOM   3440  CB  THR A 224       1.508  -5.505 -12.404  1.00 97.97           C  
ATOM   3441  HB  THR A 224       1.863  -6.412 -11.915  1.00 97.97           H  
ATOM   3442  O   THR A 224      -0.759  -7.780 -12.866  1.00 97.97           O  
ATOM   3443  CG2 THR A 224       2.255  -5.304 -13.716  1.00 97.97           C  
ATOM   3444 HG21 THR A 224       1.839  -4.459 -14.264  1.00 97.97           H  
ATOM   3445 HG22 THR A 224       2.187  -6.218 -14.308  1.00 97.97           H  
ATOM   3446 HG23 THR A 224       3.305  -5.108 -13.501  1.00 97.97           H  
ATOM   3447  OG1 THR A 224       1.811  -4.397 -11.610  1.00 97.97           O  
ATOM   3448  HG1 THR A 224       1.628  -4.654 -10.703  1.00 97.97           H  
ATOM   3449  N   ASP A 225      -0.526  -6.563 -14.736  1.00 97.44           N  
ATOM   3450  H   ASP A 225      -0.305  -5.668 -15.148  1.00 97.44           H  
ATOM   3451  CA  ASP A 225      -0.802  -7.699 -15.625  1.00 97.44           C  
ATOM   3452  HA  ASP A 225      -1.797  -8.071 -15.384  1.00 97.44           H  
ATOM   3453  C   ASP A 225       0.252  -8.802 -15.402  1.00 97.44           C  
ATOM   3454  CB  ASP A 225      -0.821  -7.273 -17.102  1.00 97.44           C  
ATOM   3455  HB2 ASP A 225       0.185  -7.017 -17.434  1.00 97.44           H  
ATOM   3456  HB3 ASP A 225      -1.434  -6.377 -17.203  1.00 97.44           H  
ATOM   3457  O   ASP A 225       1.417  -8.601 -15.784  1.00 97.44           O  
ATOM   3458  CG  ASP A 225      -1.389  -8.365 -18.022  1.00 97.44           C  
ATOM   3459  OD1 ASP A 225      -1.302  -9.573 -17.693  1.00 97.44           O  
ATOM   3460  OD2 ASP A 225      -1.955  -7.989 -19.070  1.00 97.44           O  
ATOM   3461  N   PRO A 226      -0.132  -9.959 -14.822  1.00 96.38           N  
ATOM   3462  CA  PRO A 226       0.820 -11.005 -14.461  1.00 96.38           C  
ATOM   3463  HA  PRO A 226       1.614 -10.598 -13.835  1.00 96.38           H  
ATOM   3464  C   PRO A 226       1.463 -11.659 -15.682  1.00 96.38           C  
ATOM   3465  CB  PRO A 226       0.020 -12.016 -13.641  1.00 96.38           C  
ATOM   3466  HB2 PRO A 226       0.386 -13.035 -13.766  1.00 96.38           H  
ATOM   3467  HB3 PRO A 226       0.069 -11.732 -12.589  1.00 96.38           H  
ATOM   3468  O   PRO A 226       2.523 -12.268 -15.575  1.00 96.38           O  
ATOM   3469  CG  PRO A 226      -1.409 -11.857 -14.153  1.00 96.38           C  
ATOM   3470  HG2 PRO A 226      -2.143 -12.152 -13.403  1.00 96.38           H  
ATOM   3471  HG3 PRO A 226      -1.538 -12.434 -15.069  1.00 96.38           H  
ATOM   3472  CD  PRO A 226      -1.491 -10.368 -14.468  1.00 96.38           C  
ATOM   3473  HD2 PRO A 226      -2.188 -10.203 -15.291  1.00 96.38           H  
ATOM   3474  HD3 PRO A 226      -1.826  -9.833 -13.579  1.00 96.38           H  
ATOM   3475  N   GLN A 227       0.829 -11.538 -16.851  1.00 94.71           N  
ATOM   3476  H   GLN A 227      -0.002 -10.966 -16.897  1.00 94.71           H  
ATOM   3477  CA  GLN A 227       1.291 -12.180 -18.072  1.00 94.71           C  
ATOM   3478  HA  GLN A 227       1.746 -13.137 -17.818  1.00 94.71           H  
ATOM   3479  C   GLN A 227       2.352 -11.348 -18.799  1.00 94.71           C  
ATOM   3480  CB  GLN A 227       0.058 -12.445 -18.943  1.00 94.71           C  
ATOM   3481  HB2 GLN A 227      -0.376 -11.498 -19.266  1.00 94.71           H  
ATOM   3482  HB3 GLN A 227      -0.679 -12.978 -18.342  1.00 94.71           H  
ATOM   3483  O   GLN A 227       3.248 -11.915 -19.419  1.00 94.71           O  
ATOM   3484  CG  GLN A 227       0.387 -13.290 -20.175  1.00 94.71           C  
ATOM   3485  HG2 GLN A 227       1.063 -12.734 -20.826  1.00 94.71           H  
ATOM   3486  HG3 GLN A 227       0.893 -14.203 -19.862  1.00 94.71           H  
ATOM   3487  CD  GLN A 227      -0.850 -13.680 -20.977  1.00 94.71           C  
ATOM   3488  NE2 GLN A 227      -0.649 -14.246 -22.148  1.00 94.71           N  
ATOM   3489 HE21 GLN A 227       0.298 -14.385 -22.471  1.00 94.71           H  
ATOM   3490 HE22 GLN A 227      -1.453 -14.593 -22.652  1.00 94.71           H  
ATOM   3491  OE1 GLN A 227      -2.003 -13.517 -20.576  1.00 94.71           O  
ATOM   3492  N   PHE A 228       2.254 -10.016 -18.743  1.00 94.62           N  
ATOM   3493  H   PHE A 228       1.492  -9.627 -18.205  1.00 94.62           H  
ATOM   3494  CA  PHE A 228       3.012  -9.151 -19.653  1.00 94.62           C  
ATOM   3495  HA  PHE A 228       3.775  -9.734 -20.168  1.00 94.62           H  
ATOM   3496  C   PHE A 228       3.759  -7.993 -19.002  1.00 94.62           C  
ATOM   3497  CB  PHE A 228       2.056  -8.592 -20.712  1.00 94.62           C  
ATOM   3498  HB2 PHE A 228       2.601  -7.892 -21.344  1.00 94.62           H  
ATOM   3499  HB3 PHE A 228       1.266  -8.036 -20.207  1.00 94.62           H  
ATOM   3500  O   PHE A 228       4.657  -7.449 -19.644  1.00 94.62           O  
ATOM   3501  CG  PHE A 228       1.437  -9.633 -21.620  1.00 94.62           C  
ATOM   3502  CD1 PHE A 228       2.255 -10.406 -22.466  1.00 94.62           C  
ATOM   3503  HD1 PHE A 228       3.327 -10.280 -22.448  1.00 94.62           H  
ATOM   3504  CD2 PHE A 228       0.041  -9.808 -21.643  1.00 94.62           C  
ATOM   3505  HD2 PHE A 228      -0.594  -9.219 -20.997  1.00 94.62           H  
ATOM   3506  CE1 PHE A 228       1.679 -11.338 -23.345  1.00 94.62           C  
ATOM   3507  HE1 PHE A 228       2.309 -11.920 -24.001  1.00 94.62           H  
ATOM   3508  CE2 PHE A 228      -0.535 -10.734 -22.528  1.00 94.62           C  
ATOM   3509  HE2 PHE A 228      -1.609 -10.845 -22.556  1.00 94.62           H  
ATOM   3510  CZ  PHE A 228       0.282 -11.491 -23.386  1.00 94.62           C  
ATOM   3511  HZ  PHE A 228      -0.162 -12.189 -24.080  1.00 94.62           H  
ATOM   3512  N   LEU A 229       3.400  -7.570 -17.785  1.00 95.95           N  
ATOM   3513  H   LEU A 229       2.681  -8.065 -17.277  1.00 95.95           H  
ATOM   3514  CA  LEU A 229       3.916  -6.317 -17.223  1.00 95.95           C  
ATOM   3515  HA  LEU A 229       4.687  -5.912 -17.880  1.00 95.95           H  
ATOM   3516  C   LEU A 229       4.641  -6.451 -15.886  1.00 95.95           C  
ATOM   3517  CB  LEU A 229       2.789  -5.278 -17.136  1.00 95.95           C  
ATOM   3518  HB2 LEU A 229       3.173  -4.425 -16.576  1.00 95.95           H  
ATOM   3519  HB3 LEU A 229       1.964  -5.704 -16.565  1.00 95.95           H  
ATOM   3520  O   LEU A 229       5.315  -5.500 -15.507  1.00 95.95           O  
ATOM   3521  CG  LEU A 229       2.240  -4.762 -18.477  1.00 95.95           C  
ATOM   3522  HG  LEU A 229       1.693  -5.554 -18.988  1.00 95.95           H  
ATOM   3523  CD1 LEU A 229       1.288  -3.609 -18.158  1.00 95.95           C  
ATOM   3524 HD11 LEU A 229       1.010  -3.095 -19.078  1.00 95.95           H  
ATOM   3525 HD12 LEU A 229       0.396  -4.008 -17.675  1.00 95.95           H  
ATOM   3526 HD13 LEU A 229       1.799  -2.890 -17.518  1.00 95.95           H  
ATOM   3527  CD2 LEU A 229       3.309  -4.200 -19.419  1.00 95.95           C  
ATOM   3528 HD21 LEU A 229       3.971  -5.001 -19.748  1.00 95.95           H  
ATOM   3529 HD22 LEU A 229       2.837  -3.780 -20.307  1.00 95.95           H  
ATOM   3530 HD23 LEU A 229       3.893  -3.434 -18.908  1.00 95.95           H  
ATOM   3531  N   GLU A 230       4.573  -7.589 -15.191  1.00 97.11           N  
ATOM   3532  H   GLU A 230       3.941  -8.317 -15.489  1.00 97.11           H  
ATOM   3533  CA  GLU A 230       5.263  -7.739 -13.896  1.00 97.11           C  
ATOM   3534  HA  GLU A 230       4.913  -6.964 -13.214  1.00 97.11           H  
ATOM   3535  C   GLU A 230       6.785  -7.561 -13.979  1.00 97.11           C  
ATOM   3536  CB  GLU A 230       4.958  -9.101 -13.269  1.00 97.11           C  
ATOM   3537  HB2 GLU A 230       4.995  -9.876 -14.035  1.00 97.11           H  
ATOM   3538  HB3 GLU A 230       5.724  -9.317 -12.523  1.00 97.11           H  
ATOM   3539  O   GLU A 230       7.393  -7.134 -13.006  1.00 97.11           O  
ATOM   3540  CG  GLU A 230       3.600  -9.115 -12.562  1.00 97.11           C  
ATOM   3541  HG2 GLU A 230       3.565  -8.281 -11.861  1.00 97.11           H  
ATOM   3542  HG3 GLU A 230       2.813  -8.954 -13.299  1.00 97.11           H  
ATOM   3543  CD  GLU A 230       3.363 -10.419 -11.783  1.00 97.11           C  
ATOM   3544  OE1 GLU A 230       2.356 -10.456 -11.039  1.00 97.11           O  
ATOM   3545  OE2 GLU A 230       4.182 -11.369 -11.918  1.00 97.11           O  
ATOM   3546  N   TRP A 231       7.407  -7.803 -15.138  1.00 94.70           N  
ATOM   3547  H   TRP A 231       6.860  -8.121 -15.925  1.00 94.70           H  
ATOM   3548  CA  TRP A 231       8.838  -7.532 -15.338  1.00 94.70           C  
ATOM   3549  HA  TRP A 231       9.404  -8.050 -14.564  1.00 94.70           H  
ATOM   3550  C   TRP A 231       9.203  -6.042 -15.221  1.00 94.70           C  
ATOM   3551  CB  TRP A 231       9.272  -8.069 -16.706  1.00 94.70           C  
ATOM   3552  HB2 TRP A 231       8.982  -9.117 -16.790  1.00 94.70           H  
ATOM   3553  HB3 TRP A 231      10.361  -8.033 -16.757  1.00 94.70           H  
ATOM   3554  O   TRP A 231      10.380  -5.718 -15.113  1.00 94.70           O  
ATOM   3555  CG  TRP A 231       8.729  -7.310 -17.880  1.00 94.70           C  
ATOM   3556  CD1 TRP A 231       7.593  -7.602 -18.546  1.00 94.70           C  
ATOM   3557  HD1 TRP A 231       6.940  -8.434 -18.326  1.00 94.70           H  
ATOM   3558  CD2 TRP A 231       9.280  -6.124 -18.536  1.00 94.70           C  
ATOM   3559  CE2 TRP A 231       8.416  -5.761 -19.613  1.00 94.70           C  
ATOM   3560  CE3 TRP A 231      10.424  -5.322 -18.336  1.00 94.70           C  
ATOM   3561  HE3 TRP A 231      11.105  -5.563 -17.534  1.00 94.70           H  
ATOM   3562  NE1 TRP A 231       7.396  -6.687 -19.557  1.00 94.70           N  
ATOM   3563  HE1 TRP A 231       6.582  -6.738 -20.153  1.00 94.70           H  
ATOM   3564  CH2 TRP A 231       9.837  -3.901 -20.236  1.00 94.70           C  
ATOM   3565  HH2 TRP A 231      10.092  -3.082 -20.893  1.00 94.70           H  
ATOM   3566  CZ2 TRP A 231       8.684  -4.676 -20.463  1.00 94.70           C  
ATOM   3567  HZ2 TRP A 231       8.043  -4.488 -21.312  1.00 94.70           H  
ATOM   3568  CZ3 TRP A 231      10.696  -4.221 -19.169  1.00 94.70           C  
ATOM   3569  HZ3 TRP A 231      11.588  -3.636 -18.997  1.00 94.70           H  
ATOM   3570  N   ARG A 232       8.216  -5.133 -15.269  1.00 94.23           N  
ATOM   3571  H   ARG A 232       7.267  -5.474 -15.331  1.00 94.23           H  
ATOM   3572  CA  ARG A 232       8.419  -3.687 -15.087  1.00 94.23           C  
ATOM   3573  HA  ARG A 232       9.410  -3.420 -15.454  1.00 94.23           H  
ATOM   3574  C   ARG A 232       8.408  -3.244 -13.627  1.00 94.23           C  
ATOM   3575  CB  ARG A 232       7.361  -2.888 -15.854  1.00 94.23           C  
ATOM   3576  HB2 ARG A 232       6.365  -3.136 -15.484  1.00 94.23           H  
ATOM   3577  HB3 ARG A 232       7.535  -1.830 -15.660  1.00 94.23           H  
ATOM   3578  O   ARG A 232       8.752  -2.094 -13.364  1.00 94.23           O  
ATOM   3579  CG  ARG A 232       7.435  -3.127 -17.360  1.00 94.23           C  
ATOM   3580  HG2 ARG A 232       7.078  -4.129 -17.598  1.00 94.23           H  
ATOM   3581  HG3 ARG A 232       8.469  -3.018 -17.687  1.00 94.23           H  
ATOM   3582  CD  ARG A 232       6.572  -2.082 -18.061  1.00 94.23           C  
ATOM   3583  HD2 ARG A 232       5.529  -2.240 -17.785  1.00 94.23           H  
ATOM   3584  HD3 ARG A 232       6.885  -1.099 -17.708  1.00 94.23           H  
ATOM   3585  NE  ARG A 232       6.733  -2.166 -19.520  1.00 94.23           N  
ATOM   3586  HE  ARG A 232       7.114  -3.036 -19.864  1.00 94.23           H  
ATOM   3587  NH1 ARG A 232       6.190   0.010 -19.992  1.00 94.23           N  
ATOM   3588 HH11 ARG A 232       6.098   0.171 -18.999  1.00 94.23           H  
ATOM   3589 HH12 ARG A 232       6.112   0.774 -20.648  1.00 94.23           H  
ATOM   3590  NH2 ARG A 232       6.767  -1.375 -21.652  1.00 94.23           N  
ATOM   3591 HH21 ARG A 232       6.661  -0.623 -22.317  1.00 94.23           H  
ATOM   3592 HH22 ARG A 232       7.086  -2.282 -21.963  1.00 94.23           H  
ATOM   3593  CZ  ARG A 232       6.562  -1.181 -20.379  1.00 94.23           C  
ATOM   3594  N   LEU A 233       7.982  -4.111 -12.709  1.00 97.81           N  
ATOM   3595  H   LEU A 233       7.809  -5.067 -12.987  1.00 97.81           H  
ATOM   3596  CA  LEU A 233       8.018  -3.818 -11.280  1.00 97.81           C  
ATOM   3597  HA  LEU A 233       7.492  -2.881 -11.095  1.00 97.81           H  
ATOM   3598  C   LEU A 233       9.471  -3.613 -10.831  1.00 97.81           C  
ATOM   3599  CB  LEU A 233       7.320  -4.940 -10.498  1.00 97.81           C  
ATOM   3600  HB2 LEU A 233       7.838  -5.878 -10.699  1.00 97.81           H  
ATOM   3601  HB3 LEU A 233       7.414  -4.726  -9.433  1.00 97.81           H  
ATOM   3602  O   LEU A 233      10.379  -4.260 -11.348  1.00 97.81           O  
ATOM   3603  CG  LEU A 233       5.824  -5.097 -10.817  1.00 97.81           C  
ATOM   3604  HG  LEU A 233       5.664  -5.167 -11.893  1.00 97.81           H  
ATOM   3605  CD1 LEU A 233       5.289  -6.364 -10.162  1.00 97.81           C  
ATOM   3606 HD11 LEU A 233       5.836  -7.232 -10.531  1.00 97.81           H  
ATOM   3607 HD12 LEU A 233       5.432  -6.274  -9.085  1.00 97.81           H  
ATOM   3608 HD13 LEU A 233       4.228  -6.479 -10.383  1.00 97.81           H  
ATOM   3609  CD2 LEU A 233       5.017  -3.928 -10.261  1.00 97.81           C  
ATOM   3610 HD21 LEU A 233       5.162  -3.868  -9.183  1.00 97.81           H  
ATOM   3611 HD22 LEU A 233       3.955  -4.076 -10.455  1.00 97.81           H  
ATOM   3612 HD23 LEU A 233       5.327  -2.993 -10.729  1.00 97.81           H  
ATOM   3613  N   GLY A 234       9.684  -2.694  -9.892  1.00 97.46           N  
ATOM   3614  H   GLY A 234       8.889  -2.217  -9.490  1.00 97.46           H  
ATOM   3615  CA  GLY A 234      11.007  -2.169  -9.533  1.00 97.46           C  
ATOM   3616  HA2 GLY A 234      11.772  -2.923  -9.717  1.00 97.46           H  
ATOM   3617  HA3 GLY A 234      11.014  -1.929  -8.470  1.00 97.46           H  
ATOM   3618  C   GLY A 234      11.393  -0.900 -10.304  1.00 97.46           C  
ATOM   3619  O   GLY A 234      12.478  -0.361 -10.100  1.00 97.46           O  
ATOM   3620  N   HIS A 235      10.506  -0.392 -11.168  1.00 96.71           N  
ATOM   3621  H   HIS A 235       9.643  -0.897 -11.310  1.00 96.71           H  
ATOM   3622  CA  HIS A 235      10.694   0.853 -11.915  1.00 96.71           C  
ATOM   3623  HA  HIS A 235      11.485   1.426 -11.432  1.00 96.71           H  
ATOM   3624  C   HIS A 235       9.408   1.697 -11.954  1.00 96.71           C  
ATOM   3625  CB  HIS A 235      11.155   0.537 -13.341  1.00 96.71           C  
ATOM   3626  HB2 HIS A 235      11.308   1.472 -13.880  1.00 96.71           H  
ATOM   3627  HB3 HIS A 235      10.373  -0.022 -13.854  1.00 96.71           H  
ATOM   3628  O   HIS A 235       8.313   1.123 -11.998  1.00 96.71           O  
ATOM   3629  CG  HIS A 235      12.437  -0.251 -13.393  1.00 96.71           C  
ATOM   3630  CD2 HIS A 235      12.592  -1.526 -13.866  1.00 96.71           C  
ATOM   3631  HD2 HIS A 235      11.813  -2.150 -14.279  1.00 96.71           H  
ATOM   3632  ND1 HIS A 235      13.655   0.149 -12.892  1.00 96.71           N  
ATOM   3633  HD1 HIS A 235      13.801   0.918 -12.254  1.00 96.71           H  
ATOM   3634  CE1 HIS A 235      14.524  -0.858 -13.074  1.00 96.71           C  
ATOM   3635  HE1 HIS A 235      15.539  -0.871 -12.708  1.00 96.71           H  
ATOM   3636  NE2 HIS A 235      13.930  -1.889 -13.694  1.00 96.71           N  
ATOM   3637  N   PRO A 236       9.501   3.041 -12.033  1.00 96.33           N  
ATOM   3638  CA  PRO A 236       8.329   3.896 -12.215  1.00 96.33           C  
ATOM   3639  HA  PRO A 236       7.631   3.712 -11.399  1.00 96.33           H  
ATOM   3640  C   PRO A 236       7.653   3.609 -13.562  1.00 96.33           C  
ATOM   3641  CB  PRO A 236       8.831   5.342 -12.119  1.00 96.33           C  
ATOM   3642  HB2 PRO A 236       8.979   5.773 -13.109  1.00 96.33           H  
ATOM   3643  HB3 PRO A 236       8.150   5.959 -11.534  1.00 96.33           H  
ATOM   3644  O   PRO A 236       8.246   3.802 -14.628  1.00 96.33           O  
ATOM   3645  CG  PRO A 236      10.187   5.225 -11.434  1.00 96.33           C  
ATOM   3646  HG2 PRO A 236      10.861   6.027 -11.733  1.00 96.33           H  
ATOM   3647  HG3 PRO A 236      10.042   5.221 -10.353  1.00 96.33           H  
ATOM   3648  CD  PRO A 236      10.696   3.864 -11.893  1.00 96.33           C  
ATOM   3649  HD2 PRO A 236      11.185   3.961 -12.863  1.00 96.33           H  
ATOM   3650  HD3 PRO A 236      11.400   3.476 -11.157  1.00 96.33           H  
ATOM   3651  N   ALA A 237       6.406   3.138 -13.531  1.00 94.12           N  
ATOM   3652  H   ALA A 237       5.960   3.086 -12.626  1.00 94.12           H  
ATOM   3653  CA  ALA A 237       5.701   2.642 -14.717  1.00 94.12           C  
ATOM   3654  HA  ALA A 237       5.978   3.284 -15.553  1.00 94.12           H  
ATOM   3655  C   ALA A 237       4.162   2.725 -14.612  1.00 94.12           C  
ATOM   3656  CB  ALA A 237       6.195   1.218 -15.035  1.00 94.12           C  
ATOM   3657  HB1 ALA A 237       5.776   0.881 -15.983  1.00 94.12           H  
ATOM   3658  HB2 ALA A 237       7.282   1.206 -15.105  1.00 94.12           H  
ATOM   3659  HB3 ALA A 237       5.891   0.531 -14.245  1.00 94.12           H  
ATOM   3660  O   ALA A 237       3.452   1.904 -15.212  1.00 94.12           O  
ATOM   3661  N   SER A 238       3.636   3.693 -13.857  1.00 94.91           N  
ATOM   3662  H   SER A 238       4.251   4.282 -13.315  1.00 94.91           H  
ATOM   3663  CA  SER A 238       2.197   3.982 -13.749  1.00 94.91           C  
ATOM   3664  HA  SER A 238       1.655   3.382 -14.480  1.00 94.91           H  
ATOM   3665  C   SER A 238       1.877   5.451 -14.059  1.00 94.91           C  
ATOM   3666  CB  SER A 238       1.685   3.576 -12.359  1.00 94.91           C  
ATOM   3667  HB2 SER A 238       0.630   3.312 -12.427  1.00 94.91           H  
ATOM   3668  HB3 SER A 238       2.244   2.712 -11.998  1.00 94.91           H  
ATOM   3669  O   SER A 238       2.780   6.284 -14.142  1.00 94.91           O  
ATOM   3670  OG  SER A 238       1.817   4.635 -11.444  1.00 94.91           O  
ATOM   3671  HG  SER A 238       1.635   4.310 -10.560  1.00 94.91           H  
ATOM   3672  N   GLU A 239       0.589   5.774 -14.216  1.00 94.62           N  
ATOM   3673  H   GLU A 239      -0.112   5.051 -14.136  1.00 94.62           H  
ATOM   3674  CA  GLU A 239       0.100   7.159 -14.348  1.00 94.62           C  
ATOM   3675  HA  GLU A 239       0.843   7.732 -14.903  1.00 94.62           H  
ATOM   3676  C   GLU A 239      -0.064   7.885 -12.993  1.00 94.62           C  
ATOM   3677  CB  GLU A 239      -1.213   7.202 -15.160  1.00 94.62           C  
ATOM   3678  HB2 GLU A 239      -1.554   8.237 -15.196  1.00 94.62           H  
ATOM   3679  HB3 GLU A 239      -1.972   6.606 -14.654  1.00 94.62           H  
ATOM   3680  O   GLU A 239      -0.576   9.001 -12.957  1.00 94.62           O  
ATOM   3681  CG  GLU A 239      -1.059   6.709 -16.608  1.00 94.62           C  
ATOM   3682  HG2 GLU A 239      -0.909   5.629 -16.601  1.00 94.62           H  
ATOM   3683  HG3 GLU A 239      -0.164   7.166 -17.030  1.00 94.62           H  
ATOM   3684  CD  GLU A 239      -2.256   7.053 -17.519  1.00 94.62           C  
ATOM   3685  OE1 GLU A 239      -2.102   6.864 -18.749  1.00 94.62           O  
ATOM   3686  OE2 GLU A 239      -3.302   7.559 -17.034  1.00 94.62           O  
ATOM   3687  N   GLY A 240       0.363   7.270 -11.885  1.00 96.41           N  
ATOM   3688  H   GLY A 240       0.848   6.390 -11.984  1.00 96.41           H  
ATOM   3689  CA  GLY A 240       0.238   7.807 -10.524  1.00 96.41           C  
ATOM   3690  HA2 GLY A 240      -0.489   8.619 -10.510  1.00 96.41           H  
ATOM   3691  HA3 GLY A 240       1.205   8.205 -10.213  1.00 96.41           H  
ATOM   3692  C   GLY A 240      -0.211   6.770  -9.489  1.00 96.41           C  
ATOM   3693  O   GLY A 240       0.008   6.974  -8.297  1.00 96.41           O  
ATOM   3694  N   CYS A 241      -0.775   5.643  -9.930  1.00 97.57           N  
ATOM   3695  H   CYS A 241      -1.033   5.595 -10.905  1.00 97.57           H  
ATOM   3696  CA  CYS A 241      -1.190   4.520  -9.083  1.00 97.57           C  
ATOM   3697  HA  CYS A 241      -1.767   4.907  -8.244  1.00 97.57           H  
ATOM   3698  C   CYS A 241       0.008   3.737  -8.516  1.00 97.57           C  
ATOM   3699  CB  CYS A 241      -2.089   3.576  -9.905  1.00 97.57           C  
ATOM   3700  HB2 CYS A 241      -1.475   2.988 -10.587  1.00 97.57           H  
ATOM   3701  HB3 CYS A 241      -2.601   2.882  -9.238  1.00 97.57           H  
ATOM   3702  O   CYS A 241       1.127   3.827  -9.031  1.00 97.57           O  
ATOM   3703  SG  CYS A 241      -3.327   4.484 -10.882  1.00 97.57           S  
ATOM   3704  HG  CYS A 241      -4.410   4.225 -10.144  1.00 97.57           H  
ATOM   3705  N   ILE A 242      -0.245   2.893  -7.519  1.00 98.68           N  
ATOM   3706  H   ILE A 242      -1.192   2.845  -7.170  1.00 98.68           H  
ATOM   3707  CA  ILE A 242       0.709   1.930  -6.964  1.00 98.68           C  
ATOM   3708  HA  ILE A 242       1.724   2.214  -7.241  1.00 98.68           H  
ATOM   3709  C   ILE A 242       0.403   0.559  -7.569  1.00 98.68           C  
ATOM   3710  CB  ILE A 242       0.628   1.923  -5.424  1.00 98.68           C  
ATOM   3711  HB  ILE A 242      -0.398   1.678  -5.150  1.00 98.68           H  
ATOM   3712  O   ILE A 242      -0.614  -0.070  -7.274  1.00 98.68           O  
ATOM   3713  CG1 ILE A 242       0.978   3.314  -4.843  1.00 98.68           C  
ATOM   3714 HG12 ILE A 242       0.477   4.097  -5.412  1.00 98.68           H  
ATOM   3715 HG13 ILE A 242       2.052   3.486  -4.924  1.00 98.68           H  
ATOM   3716  CG2 ILE A 242       1.566   0.848  -4.837  1.00 98.68           C  
ATOM   3717 HG21 ILE A 242       1.314  -0.140  -5.222  1.00 98.68           H  
ATOM   3718 HG22 ILE A 242       1.445   0.806  -3.754  1.00 98.68           H  
ATOM   3719 HG23 ILE A 242       2.605   1.076  -5.073  1.00 98.68           H  
ATOM   3720  CD1 ILE A 242       0.547   3.499  -3.384  1.00 98.68           C  
ATOM   3721 HD11 ILE A 242       1.052   2.789  -2.729  1.00 98.68           H  
ATOM   3722 HD12 ILE A 242       0.801   4.510  -3.064  1.00 98.68           H  
ATOM   3723 HD13 ILE A 242      -0.532   3.373  -3.296  1.00 98.68           H  
ATOM   3724  N   ARG A 243       1.292   0.081  -8.438  1.00 98.64           N  
ATOM   3725  H   ARG A 243       2.104   0.642  -8.651  1.00 98.64           H  
ATOM   3726  CA  ARG A 243       1.150  -1.228  -9.077  1.00 98.64           C  
ATOM   3727  HA  ARG A 243       0.100  -1.518  -9.053  1.00 98.64           H  
ATOM   3728  C   ARG A 243       1.945  -2.269  -8.307  1.00 98.64           C  
ATOM   3729  CB  ARG A 243       1.590  -1.185 -10.538  1.00 98.64           C  
ATOM   3730  HB2 ARG A 243       2.678  -1.133 -10.579  1.00 98.64           H  
ATOM   3731  HB3 ARG A 243       1.265  -2.116 -11.002  1.00 98.64           H  
ATOM   3732  O   ARG A 243       3.137  -2.080  -8.083  1.00 98.64           O  
ATOM   3733  CG  ARG A 243       0.994  -0.020 -11.333  1.00 98.64           C  
ATOM   3734  HG2 ARG A 243      -0.095  -0.054 -11.283  1.00 98.64           H  
ATOM   3735  HG3 ARG A 243       1.325   0.926 -10.904  1.00 98.64           H  
ATOM   3736  CD  ARG A 243       1.460  -0.074 -12.788  1.00 98.64           C  
ATOM   3737  HD2 ARG A 243       2.548  -0.149 -12.811  1.00 98.64           H  
ATOM   3738  HD3 ARG A 243       1.165   0.857 -13.273  1.00 98.64           H  
ATOM   3739  NE  ARG A 243       0.854  -1.204 -13.509  1.00 98.64           N  
ATOM   3740  HE  ARG A 243       0.252  -1.808 -12.967  1.00 98.64           H  
ATOM   3741  NH1 ARG A 243       1.883  -0.827 -15.519  1.00 98.64           N  
ATOM   3742 HH11 ARG A 243       2.415  -0.083 -15.090  1.00 98.64           H  
ATOM   3743 HH12 ARG A 243       1.955  -0.993 -16.513  1.00 98.64           H  
ATOM   3744  NH2 ARG A 243       0.250  -2.367 -15.349  1.00 98.64           N  
ATOM   3745 HH21 ARG A 243      -0.578  -2.661 -14.851  1.00 98.64           H  
ATOM   3746 HH22 ARG A 243       0.309  -2.539 -16.343  1.00 98.64           H  
ATOM   3747  CZ  ARG A 243       1.012  -1.471 -14.785  1.00 98.64           C  
ATOM   3748  N   ILE A 244       1.302  -3.378  -7.968  1.00 98.77           N  
ATOM   3749  H   ILE A 244       0.312  -3.421  -8.163  1.00 98.77           H  
ATOM   3750  CA  ILE A 244       1.904  -4.481  -7.204  1.00 98.77           C  
ATOM   3751  HA  ILE A 244       2.952  -4.246  -7.020  1.00 98.77           H  
ATOM   3752  C   ILE A 244       1.880  -5.791  -8.013  1.00 98.77           C  
ATOM   3753  CB  ILE A 244       1.221  -4.601  -5.819  1.00 98.77           C  
ATOM   3754  HB  ILE A 244       1.718  -5.393  -5.259  1.00 98.77           H  
ATOM   3755  O   ILE A 244       1.128  -5.884  -8.995  1.00 98.77           O  
ATOM   3756  CG1 ILE A 244      -0.276  -4.956  -5.931  1.00 98.77           C  
ATOM   3757 HG12 ILE A 244      -0.387  -5.866  -6.521  1.00 98.77           H  
ATOM   3758 HG13 ILE A 244      -0.805  -4.148  -6.437  1.00 98.77           H  
ATOM   3759  CG2 ILE A 244       1.404  -3.292  -5.030  1.00 98.77           C  
ATOM   3760 HG21 ILE A 244       0.736  -2.519  -5.410  1.00 98.77           H  
ATOM   3761 HG22 ILE A 244       1.185  -3.457  -3.975  1.00 98.77           H  
ATOM   3762 HG23 ILE A 244       2.432  -2.938  -5.112  1.00 98.77           H  
ATOM   3763  CD1 ILE A 244      -0.961  -5.177  -4.581  1.00 98.77           C  
ATOM   3764 HD11 ILE A 244      -0.940  -4.266  -3.983  1.00 98.77           H  
ATOM   3765 HD12 ILE A 244      -2.005  -5.442  -4.748  1.00 98.77           H  
ATOM   3766 HD13 ILE A 244      -0.464  -5.980  -4.036  1.00 98.77           H  
ATOM   3767  N   PRO A 245       2.678  -6.816  -7.647  1.00 98.65           N  
ATOM   3768  CA  PRO A 245       2.547  -8.150  -8.230  1.00 98.65           C  
ATOM   3769  HA  PRO A 245       2.781  -8.102  -9.294  1.00 98.65           H  
ATOM   3770  C   PRO A 245       1.136  -8.709  -8.035  1.00 98.65           C  
ATOM   3771  CB  PRO A 245       3.580  -9.034  -7.522  1.00 98.65           C  
ATOM   3772  HB2 PRO A 245       3.111  -9.581  -6.704  1.00 98.65           H  
ATOM   3773  HB3 PRO A 245       4.052  -9.731  -8.214  1.00 98.65           H  
ATOM   3774  O   PRO A 245       0.513  -8.490  -6.993  1.00 98.65           O  
ATOM   3775  CG  PRO A 245       4.591  -8.053  -6.936  1.00 98.65           C  
ATOM   3776  HG2 PRO A 245       5.016  -8.442  -6.011  1.00 98.65           H  
ATOM   3777  HG3 PRO A 245       5.388  -7.869  -7.656  1.00 98.65           H  
ATOM   3778  CD  PRO A 245       3.773  -6.785  -6.685  1.00 98.65           C  
ATOM   3779  HD2 PRO A 245       3.380  -6.805  -5.668  1.00 98.65           H  
ATOM   3780  HD3 PRO A 245       4.398  -5.902  -6.823  1.00 98.65           H  
ATOM   3781  N   ALA A 246       0.641  -9.498  -8.989  1.00 98.71           N  
ATOM   3782  H   ALA A 246       1.211  -9.725  -9.792  1.00 98.71           H  
ATOM   3783  CA  ALA A 246      -0.679 -10.116  -8.871  1.00 98.71           C  
ATOM   3784  HA  ALA A 246      -1.420  -9.331  -8.717  1.00 98.71           H  
ATOM   3785  C   ALA A 246      -0.764 -11.077  -7.672  1.00 98.71           C  
ATOM   3786  CB  ALA A 246      -0.998 -10.835 -10.182  1.00 98.71           C  
ATOM   3787  HB1 ALA A 246      -0.938 -10.130 -11.011  1.00 98.71           H  
ATOM   3788  HB2 ALA A 246      -2.005 -11.250 -10.138  1.00 98.71           H  
ATOM   3789  HB3 ALA A 246      -0.281 -11.640 -10.338  1.00 98.71           H  
ATOM   3790  O   ALA A 246      -1.806 -11.175  -7.027  1.00 98.71           O  
ATOM   3791  N   THR A 247       0.340 -11.747  -7.325  1.00 98.71           N  
ATOM   3792  H   THR A 247       1.173 -11.642  -7.887  1.00 98.71           H  
ATOM   3793  CA  THR A 247       0.411 -12.592  -6.123  1.00 98.71           C  
ATOM   3794  HA  THR A 247      -0.448 -13.261  -6.107  1.00 98.71           H  
ATOM   3795  C   THR A 247       0.356 -11.776  -4.837  1.00 98.71           C  
ATOM   3796  CB  THR A 247       1.679 -13.452  -6.100  1.00 98.71           C  
ATOM   3797  HB  THR A 247       1.734 -13.980  -5.149  1.00 98.71           H  
ATOM   3798  O   THR A 247      -0.270 -12.227  -3.888  1.00 98.71           O  
ATOM   3799  CG2 THR A 247       1.693 -14.479  -7.231  1.00 98.71           C  
ATOM   3800 HG21 THR A 247       0.800 -15.101  -7.171  1.00 98.71           H  
ATOM   3801 HG22 THR A 247       1.730 -13.980  -8.200  1.00 98.71           H  
ATOM   3802 HG23 THR A 247       2.570 -15.117  -7.121  1.00 98.71           H  
ATOM   3803  OG1 THR A 247       2.823 -12.639  -6.258  1.00 98.71           O  
ATOM   3804  HG1 THR A 247       2.916 -12.086  -5.478  1.00 98.71           H  
ATOM   3805  N   MET A 248       0.958 -10.577  -4.807  1.00 98.84           N  
ATOM   3806  H   MET A 248       1.353 -10.203  -5.658  1.00 98.84           H  
ATOM   3807  CA  MET A 248       0.860  -9.691  -3.643  1.00 98.84           C  
ATOM   3808  HA  MET A 248       1.084 -10.280  -2.754  1.00 98.84           H  
ATOM   3809  C   MET A 248      -0.567  -9.165  -3.488  1.00 98.84           C  
ATOM   3810  CB  MET A 248       1.871  -8.531  -3.730  1.00 98.84           C  
ATOM   3811  HB2 MET A 248       1.654  -7.918  -4.605  1.00 98.84           H  
ATOM   3812  HB3 MET A 248       2.879  -8.935  -3.827  1.00 98.84           H  
ATOM   3813  O   MET A 248      -1.122  -9.233  -2.403  1.00 98.84           O  
ATOM   3814  CG  MET A 248       1.811  -7.643  -2.477  1.00 98.84           C  
ATOM   3815  HG2 MET A 248       0.851  -7.127  -2.454  1.00 98.84           H  
ATOM   3816  HG3 MET A 248       2.592  -6.885  -2.531  1.00 98.84           H  
ATOM   3817  SD  MET A 248       1.976  -8.570  -0.927  1.00 98.84           S  
ATOM   3818  CE  MET A 248       3.762  -8.495  -0.658  1.00 98.84           C  
ATOM   3819  HE1 MET A 248       4.274  -8.433  -1.619  1.00 98.84           H  
ATOM   3820  HE2 MET A 248       4.004  -7.615  -0.064  1.00 98.84           H  
ATOM   3821  HE3 MET A 248       4.085  -9.379  -0.108  1.00 98.84           H  
ATOM   3822  N   ASN A 249      -1.194  -8.746  -4.592  1.00 98.78           N  
ATOM   3823  H   ASN A 249      -0.664  -8.695  -5.450  1.00 98.78           H  
ATOM   3824  CA  ASN A 249      -2.602  -8.344  -4.616  1.00 98.78           C  
ATOM   3825  HA  ASN A 249      -2.735  -7.457  -3.998  1.00 98.78           H  
ATOM   3826  C   ASN A 249      -3.514  -9.434  -4.042  1.00 98.78           C  
ATOM   3827  CB  ASN A 249      -2.972  -8.029  -6.072  1.00 98.78           C  
ATOM   3828  HB2 ASN A 249      -2.280  -7.286  -6.468  1.00 98.78           H  
ATOM   3829  HB3 ASN A 249      -2.878  -8.928  -6.681  1.00 98.78           H  
ATOM   3830  O   ASN A 249      -4.294  -9.168  -3.138  1.00 98.78           O  
ATOM   3831  CG  ASN A 249      -4.390  -7.519  -6.233  1.00 98.78           C  
ATOM   3832  ND2 ASN A 249      -4.539  -6.222  -6.277  1.00 98.78           N  
ATOM   3833 HD21 ASN A 249      -3.773  -5.615  -6.019  1.00 98.78           H  
ATOM   3834 HD22 ASN A 249      -5.474  -5.847  -6.343  1.00 98.78           H  
ATOM   3835  OD1 ASN A 249      -5.336  -8.267  -6.428  1.00 98.78           O  
ATOM   3836  N   LYS A 250      -3.369 -10.675  -4.520  1.00 98.70           N  
ATOM   3837  H   LYS A 250      -2.717 -10.827  -5.277  1.00 98.70           H  
ATOM   3838  CA  LYS A 250      -4.145 -11.805  -4.006  1.00 98.70           C  
ATOM   3839  HA  LYS A 250      -5.204 -11.551  -4.059  1.00 98.70           H  
ATOM   3840  C   LYS A 250      -3.853 -12.075  -2.528  1.00 98.70           C  
ATOM   3841  CB  LYS A 250      -3.873 -13.043  -4.872  1.00 98.70           C  
ATOM   3842  HB2 LYS A 250      -4.083 -12.802  -5.914  1.00 98.70           H  
ATOM   3843  HB3 LYS A 250      -2.826 -13.330  -4.779  1.00 98.70           H  
ATOM   3844  O   LYS A 250      -4.777 -12.350  -1.775  1.00 98.70           O  
ATOM   3845  CG  LYS A 250      -4.770 -14.208  -4.436  1.00 98.70           C  
ATOM   3846  HG2 LYS A 250      -4.571 -14.452  -3.392  1.00 98.70           H  
ATOM   3847  HG3 LYS A 250      -5.813 -13.907  -4.530  1.00 98.70           H  
ATOM   3848  CD  LYS A 250      -4.533 -15.472  -5.263  1.00 98.70           C  
ATOM   3849  HD2 LYS A 250      -3.492 -15.781  -5.160  1.00 98.70           H  
ATOM   3850  HD3 LYS A 250      -4.764 -15.277  -6.310  1.00 98.70           H  
ATOM   3851  CE  LYS A 250      -5.465 -16.551  -4.700  1.00 98.70           C  
ATOM   3852  HE2 LYS A 250      -5.288 -16.631  -3.627  1.00 98.70           H  
ATOM   3853  HE3 LYS A 250      -6.496 -16.221  -4.822  1.00 98.70           H  
ATOM   3854  NZ  LYS A 250      -5.265 -17.872  -5.339  1.00 98.70           N  
ATOM   3855  HZ1 LYS A 250      -5.455 -17.825  -6.330  1.00 98.70           H  
ATOM   3856  HZ2 LYS A 250      -4.324 -18.199  -5.176  1.00 98.70           H  
ATOM   3857  HZ3 LYS A 250      -5.899 -18.534  -4.916  1.00 98.70           H  
ATOM   3858  N   PHE A 251      -2.585 -12.022  -2.123  1.00 98.83           N  
ATOM   3859  H   PHE A 251      -1.864 -11.793  -2.793  1.00 98.83           H  
ATOM   3860  CA  PHE A 251      -2.182 -12.278  -0.743  1.00 98.83           C  
ATOM   3861  HA  PHE A 251      -2.549 -13.258  -0.440  1.00 98.83           H  
ATOM   3862  C   PHE A 251      -2.792 -11.253   0.213  1.00 98.83           C  
ATOM   3863  CB  PHE A 251      -0.651 -12.277  -0.650  1.00 98.83           C  
ATOM   3864  HB2 PHE A 251      -0.257 -12.971  -1.393  1.00 98.83           H  
ATOM   3865  HB3 PHE A 251      -0.263 -11.285  -0.882  1.00 98.83           H  
ATOM   3866  O   PHE A 251      -3.422 -11.632   1.197  1.00 98.83           O  
ATOM   3867  CG  PHE A 251      -0.142 -12.700   0.708  1.00 98.83           C  
ATOM   3868  CD1 PHE A 251      -0.059 -11.776   1.765  1.00 98.83           C  
ATOM   3869  HD1 PHE A 251      -0.319 -10.741   1.602  1.00 98.83           H  
ATOM   3870  CD2 PHE A 251       0.204 -14.044   0.924  1.00 98.83           C  
ATOM   3871  HD2 PHE A 251       0.127 -14.759   0.119  1.00 98.83           H  
ATOM   3872  CE1 PHE A 251       0.334 -12.205   3.045  1.00 98.83           C  
ATOM   3873  HE1 PHE A 251       0.377 -11.505   3.866  1.00 98.83           H  
ATOM   3874  CE2 PHE A 251       0.633 -14.463   2.192  1.00 98.83           C  
ATOM   3875  HE2 PHE A 251       0.889 -15.501   2.347  1.00 98.83           H  
ATOM   3876  CZ  PHE A 251       0.683 -13.549   3.259  1.00 98.83           C  
ATOM   3877  HZ  PHE A 251       0.984 -13.873   4.245  1.00 98.83           H  
ATOM   3878  N   MET A 252      -2.641  -9.964  -0.099  1.00 98.71           N  
ATOM   3879  H   MET A 252      -2.115  -9.709  -0.922  1.00 98.71           H  
ATOM   3880  CA  MET A 252      -3.117  -8.902   0.778  1.00 98.71           C  
ATOM   3881  HA  MET A 252      -2.778  -9.168   1.779  1.00 98.71           H  
ATOM   3882  C   MET A 252      -4.646  -8.828   0.847  1.00 98.71           C  
ATOM   3883  CB  MET A 252      -2.461  -7.560   0.419  1.00 98.71           C  
ATOM   3884  HB2 MET A 252      -2.640  -6.857   1.233  1.00 98.71           H  
ATOM   3885  HB3 MET A 252      -1.385  -7.700   0.310  1.00 98.71           H  
ATOM   3886  O   MET A 252      -5.173  -8.485   1.894  1.00 98.71           O  
ATOM   3887  CG  MET A 252      -3.020  -6.969  -0.869  1.00 98.71           C  
ATOM   3888  HG2 MET A 252      -4.087  -6.817  -0.705  1.00 98.71           H  
ATOM   3889  HG3 MET A 252      -2.893  -7.695  -1.672  1.00 98.71           H  
ATOM   3890  SD  MET A 252      -2.308  -5.397  -1.415  1.00 98.71           S  
ATOM   3891  CE  MET A 252      -3.106  -4.276  -0.233  1.00 98.71           C  
ATOM   3892  HE1 MET A 252      -2.810  -3.249  -0.451  1.00 98.71           H  
ATOM   3893  HE2 MET A 252      -2.800  -4.528   0.783  1.00 98.71           H  
ATOM   3894  HE3 MET A 252      -4.190  -4.355  -0.306  1.00 98.71           H  
ATOM   3895  N   ASP A 253      -5.340  -9.202  -0.230  1.00 98.69           N  
ATOM   3896  H   ASP A 253      -4.828  -9.413  -1.075  1.00 98.69           H  
ATOM   3897  CA  ASP A 253      -6.802  -9.304  -0.298  1.00 98.69           C  
ATOM   3898  HA  ASP A 253      -7.263  -8.421   0.144  1.00 98.69           H  
ATOM   3899  C   ASP A 253      -7.337 -10.533   0.455  1.00 98.69           C  
ATOM   3900  CB  ASP A 253      -7.142  -9.356  -1.790  1.00 98.69           C  
ATOM   3901  HB2 ASP A 253      -6.748  -8.460  -2.269  1.00 98.69           H  
ATOM   3902  HB3 ASP A 253      -6.633 -10.215  -2.230  1.00 98.69           H  
ATOM   3903  O   ASP A 253      -8.366 -10.461   1.114  1.00 98.69           O  
ATOM   3904  CG  ASP A 253      -8.619  -9.440  -2.142  1.00 98.69           C  
ATOM   3905  OD1 ASP A 253      -9.453  -8.634  -1.684  1.00 98.69           O  
ATOM   3906  OD2 ASP A 253      -8.930 -10.226  -3.063  1.00 98.69           O  
ATOM   3907  N   HIS A 254      -6.619 -11.659   0.412  1.00 98.72           N  
ATOM   3908  H   HIS A 254      -5.790 -11.688  -0.164  1.00 98.72           H  
ATOM   3909  CA  HIS A 254      -6.986 -12.852   1.176  1.00 98.72           C  
ATOM   3910  HA  HIS A 254      -8.045 -13.056   1.015  1.00 98.72           H  
ATOM   3911  C   HIS A 254      -6.792 -12.651   2.684  1.00 98.72           C  
ATOM   3912  CB  HIS A 254      -6.183 -14.052   0.661  1.00 98.72           C  
ATOM   3913  HB2 HIS A 254      -6.404 -14.194  -0.397  1.00 98.72           H  
ATOM   3914  HB3 HIS A 254      -5.119 -13.839   0.759  1.00 98.72           H  
ATOM   3915  O   HIS A 254      -7.655 -13.054   3.454  1.00 98.72           O  
ATOM   3916  CG  HIS A 254      -6.485 -15.338   1.389  1.00 98.72           C  
ATOM   3917  CD2 HIS A 254      -5.774 -15.859   2.436  1.00 98.72           C  
ATOM   3918  HD2 HIS A 254      -4.919 -15.394   2.903  1.00 98.72           H  
ATOM   3919  ND1 HIS A 254      -7.518 -16.213   1.134  1.00 98.72           N  
ATOM   3920  HD1 HIS A 254      -8.261 -16.116   0.457  1.00 98.72           H  
ATOM   3921  CE1 HIS A 254      -7.414 -17.235   1.998  1.00 98.72           C  
ATOM   3922  HE1 HIS A 254      -8.092 -18.075   2.041  1.00 98.72           H  
ATOM   3923  NE2 HIS A 254      -6.351 -17.078   2.802  1.00 98.72           N  
ATOM   3924  N   TYR A 255      -5.690 -12.027   3.111  1.00 98.73           N  
ATOM   3925  H   TYR A 255      -5.002 -11.741   2.430  1.00 98.73           H  
ATOM   3926  CA  TYR A 255      -5.403 -11.792   4.534  1.00 98.73           C  
ATOM   3927  HA  TYR A 255      -5.961 -12.524   5.118  1.00 98.73           H  
ATOM   3928  C   TYR A 255      -5.874 -10.427   5.056  1.00 98.73           C  
ATOM   3929  CB  TYR A 255      -3.913 -12.042   4.819  1.00 98.73           C  
ATOM   3930  HB2 TYR A 255      -3.312 -11.430   4.146  1.00 98.73           H  
ATOM   3931  HB3 TYR A 255      -3.687 -11.726   5.838  1.00 98.73           H  
ATOM   3932  O   TYR A 255      -5.685 -10.138   6.235  1.00 98.73           O  
ATOM   3933  CG  TYR A 255      -3.509 -13.499   4.699  1.00 98.73           C  
ATOM   3934  CD1 TYR A 255      -3.983 -14.432   5.641  1.00 98.73           C  
ATOM   3935  HD1 TYR A 255      -4.618 -14.096   6.446  1.00 98.73           H  
ATOM   3936  CD2 TYR A 255      -2.697 -13.932   3.634  1.00 98.73           C  
ATOM   3937  HD2 TYR A 255      -2.337 -13.217   2.909  1.00 98.73           H  
ATOM   3938  CE1 TYR A 255      -3.692 -15.801   5.497  1.00 98.73           C  
ATOM   3939  HE1 TYR A 255      -4.140 -16.519   6.169  1.00 98.73           H  
ATOM   3940  CE2 TYR A 255      -2.369 -15.296   3.507  1.00 98.73           C  
ATOM   3941  HE2 TYR A 255      -1.769 -15.642   2.678  1.00 98.73           H  
ATOM   3942  OH  TYR A 255      -2.638 -17.558   4.251  1.00 98.73           O  
ATOM   3943  HH  TYR A 255      -3.255 -18.073   4.776  1.00 98.73           H  
ATOM   3944  CZ  TYR A 255      -2.881 -16.233   4.427  1.00 98.73           C  
ATOM   3945  N   GLY A 256      -6.463  -9.582   4.206  1.00 98.44           N  
ATOM   3946  H   GLY A 256      -6.594  -9.868   3.246  1.00 98.44           H  
ATOM   3947  CA  GLY A 256      -6.974  -8.261   4.578  1.00 98.44           C  
ATOM   3948  HA2 GLY A 256      -7.364  -7.778   3.682  1.00 98.44           H  
ATOM   3949  HA3 GLY A 256      -7.794  -8.378   5.287  1.00 98.44           H  
ATOM   3950  C   GLY A 256      -5.923  -7.333   5.197  1.00 98.44           C  
ATOM   3951  O   GLY A 256      -6.220  -6.646   6.168  1.00 98.44           O  
ATOM   3952  N   LEU A 257      -4.682  -7.315   4.686  1.00 98.73           N  
ATOM   3953  H   LEU A 257      -4.528  -7.866   3.854  1.00 98.73           H  
ATOM   3954  CA  LEU A 257      -3.541  -6.679   5.382  1.00 98.73           C  
ATOM   3955  HA  LEU A 257      -3.429  -7.160   6.354  1.00 98.73           H  
ATOM   3956  C   LEU A 257      -3.740  -5.181   5.678  1.00 98.73           C  
ATOM   3957  CB  LEU A 257      -2.235  -6.857   4.584  1.00 98.73           C  
ATOM   3958  HB2 LEU A 257      -2.341  -6.338   3.631  1.00 98.73           H  
ATOM   3959  HB3 LEU A 257      -1.435  -6.368   5.140  1.00 98.73           H  
ATOM   3960  O   LEU A 257      -3.190  -4.680   6.656  1.00 98.73           O  
ATOM   3961  CG  LEU A 257      -1.809  -8.306   4.310  1.00 98.73           C  
ATOM   3962  HG  LEU A 257      -2.585  -8.789   3.715  1.00 98.73           H  
ATOM   3963  CD1 LEU A 257      -0.490  -8.298   3.534  1.00 98.73           C  
ATOM   3964 HD11 LEU A 257       0.281  -7.790   4.114  1.00 98.73           H  
ATOM   3965 HD12 LEU A 257      -0.161  -9.319   3.341  1.00 98.73           H  
ATOM   3966 HD13 LEU A 257      -0.616  -7.777   2.584  1.00 98.73           H  
ATOM   3967  CD2 LEU A 257      -1.616  -9.168   5.552  1.00 98.73           C  
ATOM   3968 HD21 LEU A 257      -0.813  -8.765   6.168  1.00 98.73           H  
ATOM   3969 HD22 LEU A 257      -1.360 -10.186   5.258  1.00 98.73           H  
ATOM   3970 HD23 LEU A 257      -2.540  -9.205   6.129  1.00 98.73           H  
ATOM   3971  N   ILE A 258      -4.515  -4.485   4.840  1.00 98.31           N  
ATOM   3972  H   ILE A 258      -4.976  -4.999   4.102  1.00 98.31           H  
ATOM   3973  CA  ILE A 258      -4.885  -3.068   5.007  1.00 98.31           C  
ATOM   3974  HA  ILE A 258      -4.503  -2.728   5.969  1.00 98.31           H  
ATOM   3975  C   ILE A 258      -6.408  -2.864   5.074  1.00 98.31           C  
ATOM   3976  CB  ILE A 258      -4.235  -2.172   3.928  1.00 98.31           C  
ATOM   3977  HB  ILE A 258      -4.516  -1.141   4.143  1.00 98.31           H  
ATOM   3978  O   ILE A 258      -6.892  -1.761   4.836  1.00 98.31           O  
ATOM   3979  CG1 ILE A 258      -4.743  -2.524   2.509  1.00 98.31           C  
ATOM   3980 HG12 ILE A 258      -4.368  -3.506   2.220  1.00 98.31           H  
ATOM   3981 HG13 ILE A 258      -5.831  -2.575   2.509  1.00 98.31           H  
ATOM   3982  CG2 ILE A 258      -2.701  -2.244   4.025  1.00 98.31           C  
ATOM   3983 HG21 ILE A 258      -2.396  -2.076   5.058  1.00 98.31           H  
ATOM   3984 HG22 ILE A 258      -2.254  -1.462   3.412  1.00 98.31           H  
ATOM   3985 HG23 ILE A 258      -2.346  -3.222   3.701  1.00 98.31           H  
ATOM   3986  CD1 ILE A 258      -4.341  -1.494   1.447  1.00 98.31           C  
ATOM   3987 HD11 ILE A 258      -3.258  -1.468   1.328  1.00 98.31           H  
ATOM   3988 HD12 ILE A 258      -4.792  -1.765   0.492  1.00 98.31           H  
ATOM   3989 HD13 ILE A 258      -4.700  -0.506   1.736  1.00 98.31           H  
ATOM   3990  N   ASP A 259      -7.175  -3.924   5.327  1.00 98.24           N  
ATOM   3991  H   ASP A 259      -6.730  -4.784   5.616  1.00 98.24           H  
ATOM   3992  CA  ASP A 259      -8.638  -3.928   5.223  1.00 98.24           C  
ATOM   3993  HA  ASP A 259      -8.960  -3.000   4.750  1.00 98.24           H  
ATOM   3994  C   ASP A 259      -9.332  -3.919   6.598  1.00 98.24           C  
ATOM   3995  CB  ASP A 259      -9.095  -5.074   4.290  1.00 98.24           C  
ATOM   3996  HB2 ASP A 259     -10.166  -5.245   4.396  1.00 98.24           H  
ATOM   3997  HB3 ASP A 259      -8.596  -5.996   4.590  1.00 98.24           H  
ATOM   3998  O   ASP A 259     -10.490  -4.314   6.695  1.00 98.24           O  
ATOM   3999  CG  ASP A 259      -8.831  -4.793   2.800  1.00 98.24           C  
ATOM   4000  OD1 ASP A 259      -9.104  -3.669   2.318  1.00 98.24           O  
ATOM   4001  OD2 ASP A 259      -8.361  -5.699   2.078  1.00 98.24           O  
ATOM   4002  N   ALA A 260      -8.684  -3.439   7.669  1.00 97.82           N  
ATOM   4003  H   ALA A 260      -7.743  -3.089   7.557  1.00 97.82           H  
ATOM   4004  CA  ALA A 260      -9.280  -3.429   9.013  1.00 97.82           C  
ATOM   4005  HA  ALA A 260      -9.441  -4.461   9.325  1.00 97.82           H  
ATOM   4006  C   ALA A 260     -10.648  -2.721   9.050  1.00 97.82           C  
ATOM   4007  CB  ALA A 260      -8.297  -2.774   9.987  1.00 97.82           C  
ATOM   4008  HB1 ALA A 260      -8.144  -1.727   9.728  1.00 97.82           H  
ATOM   4009  HB2 ALA A 260      -7.344  -3.300   9.936  1.00 97.82           H  
ATOM   4010  HB3 ALA A 260      -8.684  -2.843  11.004  1.00 97.82           H  
ATOM   4011  O   ALA A 260     -11.628  -3.275   9.548  1.00 97.82           O  
ATOM   4012  N   LEU A 261     -10.736  -1.533   8.442  1.00 97.45           N  
ATOM   4013  H   LEU A 261      -9.892  -1.128   8.061  1.00 97.45           H  
ATOM   4014  CA  LEU A 261     -11.991  -0.781   8.327  1.00 97.45           C  
ATOM   4015  HA  LEU A 261     -12.493  -0.773   9.295  1.00 97.45           H  
ATOM   4016  C   LEU A 261     -12.976  -1.419   7.340  1.00 97.45           C  
ATOM   4017  CB  LEU A 261     -11.685   0.667   7.907  1.00 97.45           C  
ATOM   4018  HB2 LEU A 261     -11.149   0.649   6.958  1.00 97.45           H  
ATOM   4019  HB3 LEU A 261     -12.631   1.184   7.744  1.00 97.45           H  
ATOM   4020  O   LEU A 261     -14.183  -1.277   7.495  1.00 97.45           O  
ATOM   4021  CG  LEU A 261     -10.862   1.475   8.926  1.00 97.45           C  
ATOM   4022  HG  LEU A 261      -9.913   0.973   9.112  1.00 97.45           H  
ATOM   4023  CD1 LEU A 261     -10.582   2.862   8.357  1.00 97.45           C  
ATOM   4024 HD11 LEU A 261      -9.985   2.768   7.450  1.00 97.45           H  
ATOM   4025 HD12 LEU A 261     -11.515   3.388   8.153  1.00 97.45           H  
ATOM   4026 HD13 LEU A 261     -10.003   3.430   9.085  1.00 97.45           H  
ATOM   4027  CD2 LEU A 261     -11.593   1.669  10.254  1.00 97.45           C  
ATOM   4028 HD21 LEU A 261     -12.529   2.205  10.097  1.00 97.45           H  
ATOM   4029 HD22 LEU A 261     -10.965   2.238  10.938  1.00 97.45           H  
ATOM   4030 HD23 LEU A 261     -11.826   0.708  10.713  1.00 97.45           H  
ATOM   4031  N   TYR A 262     -12.484  -2.148   6.338  1.00 97.88           N  
ATOM   4032  H   TYR A 262     -11.492  -2.336   6.328  1.00 97.88           H  
ATOM   4033  CA  TYR A 262     -13.335  -2.859   5.384  1.00 97.88           C  
ATOM   4034  HA  TYR A 262     -14.144  -2.201   5.070  1.00 97.88           H  
ATOM   4035  C   TYR A 262     -13.985  -4.092   6.014  1.00 97.88           C  
ATOM   4036  CB  TYR A 262     -12.520  -3.251   4.147  1.00 97.88           C  
ATOM   4037  HB2 TYR A 262     -11.485  -3.440   4.431  1.00 97.88           H  
ATOM   4038  HB3 TYR A 262     -12.921  -4.182   3.747  1.00 97.88           H  
ATOM   4039  O   TYR A 262     -15.159  -4.341   5.761  1.00 97.88           O  
ATOM   4040  CG  TYR A 262     -12.526  -2.215   3.046  1.00 97.88           C  
ATOM   4041  CD1 TYR A 262     -13.114  -2.524   1.805  1.00 97.88           C  
ATOM   4042  HD1 TYR A 262     -13.584  -3.485   1.662  1.00 97.88           H  
ATOM   4043  CD2 TYR A 262     -11.969  -0.942   3.266  1.00 97.88           C  
ATOM   4044  HD2 TYR A 262     -11.512  -0.695   4.214  1.00 97.88           H  
ATOM   4045  CE1 TYR A 262     -13.151  -1.552   0.791  1.00 97.88           C  
ATOM   4046  HE1 TYR A 262     -13.705  -1.723  -0.120  1.00 97.88           H  
ATOM   4047  CE2 TYR A 262     -11.957   0.008   2.232  1.00 97.88           C  
ATOM   4048  HE2 TYR A 262     -11.475   0.962   2.386  1.00 97.88           H  
ATOM   4049  OH  TYR A 262     -12.477   0.564  -0.050  1.00 97.88           O  
ATOM   4050  HH  TYR A 262     -12.246   1.430   0.293  1.00 97.88           H  
ATOM   4051  CZ  TYR A 262     -12.525  -0.308   0.984  1.00 97.88           C  
ATOM   4052  N   GLU A 263     -13.260  -4.846   6.841  1.00 97.31           N  
ATOM   4053  H   GLU A 263     -12.284  -4.619   6.970  1.00 97.31           H  
ATOM   4054  CA  GLU A 263     -13.807  -5.980   7.594  1.00 97.31           C  
ATOM   4055  HA  GLU A 263     -14.349  -6.639   6.915  1.00 97.31           H  
ATOM   4056  C   GLU A 263     -14.810  -5.515   8.650  1.00 97.31           C  
ATOM   4057  CB  GLU A 263     -12.677  -6.773   8.266  1.00 97.31           C  
ATOM   4058  HB2 GLU A 263     -13.107  -7.485   8.971  1.00 97.31           H  
ATOM   4059  HB3 GLU A 263     -12.048  -6.085   8.831  1.00 97.31           H  
ATOM   4060  O   GLU A 263     -15.886  -6.103   8.777  1.00 97.31           O  
ATOM   4061  CG  GLU A 263     -11.799  -7.543   7.273  1.00 97.31           C  
ATOM   4062  HG2 GLU A 263     -11.393  -6.848   6.538  1.00 97.31           H  
ATOM   4063  HG3 GLU A 263     -10.957  -7.952   7.832  1.00 97.31           H  
ATOM   4064  CD  GLU A 263     -12.510  -8.693   6.536  1.00 97.31           C  
ATOM   4065  OE1 GLU A 263     -11.871  -9.286   5.644  1.00 97.31           O  
ATOM   4066  OE2 GLU A 263     -13.691  -9.041   6.800  1.00 97.31           O  
ATOM   4067  N   GLN A 264     -14.507  -4.412   9.345  1.00 96.53           N  
ATOM   4068  H   GLN A 264     -13.592  -4.000   9.229  1.00 96.53           H  
ATOM   4069  CA  GLN A 264     -15.454  -3.750  10.240  1.00 96.53           C  
ATOM   4070  HA  GLN A 264     -15.741  -4.447  11.027  1.00 96.53           H  
ATOM   4071  C   GLN A 264     -16.722  -3.346   9.472  1.00 96.53           C  
ATOM   4072  CB  GLN A 264     -14.763  -2.539  10.880  1.00 96.53           C  
ATOM   4073  HB2 GLN A 264     -14.566  -1.796  10.107  1.00 96.53           H  
ATOM   4074  HB3 GLN A 264     -13.807  -2.852  11.299  1.00 96.53           H  
ATOM   4075  O   GLN A 264     -17.820  -3.750   9.853  1.00 96.53           O  
ATOM   4076  CG  GLN A 264     -15.588  -1.896  12.002  1.00 96.53           C  
ATOM   4077  HG2 GLN A 264     -16.607  -1.705  11.665  1.00 96.53           H  
ATOM   4078  HG3 GLN A 264     -15.619  -2.582  12.849  1.00 96.53           H  
ATOM   4079  CD  GLN A 264     -14.973  -0.570  12.438  1.00 96.53           C  
ATOM   4080  NE2 GLN A 264     -14.625  -0.388  13.686  1.00 96.53           N  
ATOM   4081 HE21 GLN A 264     -14.929  -1.057  14.380  1.00 96.53           H  
ATOM   4082 HE22 GLN A 264     -14.318   0.539  13.941  1.00 96.53           H  
ATOM   4083  OE1 GLN A 264     -14.772   0.335  11.649  1.00 96.53           O  
ATOM   4084  N   ALA A 265     -16.578  -2.646   8.340  1.00 97.11           N  
ATOM   4085  H   ALA A 265     -15.659  -2.305   8.097  1.00 97.11           H  
ATOM   4086  CA  ALA A 265     -17.698  -2.221   7.501  1.00 97.11           C  
ATOM   4087  HA  ALA A 265     -18.382  -1.641   8.120  1.00 97.11           H  
ATOM   4088  C   ALA A 265     -18.515  -3.384   6.944  1.00 97.11           C  
ATOM   4089  CB  ALA A 265     -17.182  -1.312   6.385  1.00 97.11           C  
ATOM   4090  HB1 ALA A 265     -16.477  -1.854   5.754  1.00 97.11           H  
ATOM   4091  HB2 ALA A 265     -18.018  -0.961   5.780  1.00 97.11           H  
ATOM   4092  HB3 ALA A 265     -16.681  -0.451   6.829  1.00 97.11           H  
ATOM   4093  O   ALA A 265     -19.737  -3.304   6.847  1.00 97.11           O  
ATOM   4094  N   ALA A 266     -17.869  -4.502   6.631  1.00 96.54           N  
ATOM   4095  H   ALA A 266     -16.862  -4.513   6.702  1.00 96.54           H  
ATOM   4096  CA  ALA A 266     -18.550  -5.691   6.163  1.00 96.54           C  
ATOM   4097  HA  ALA A 266     -19.148  -5.419   5.293  1.00 96.54           H  
ATOM   4098  C   ALA A 266     -19.530  -6.243   7.223  1.00 96.54           C  
ATOM   4099  CB  ALA A 266     -17.463  -6.679   5.715  1.00 96.54           C  
ATOM   4100  HB1 ALA A 266     -16.974  -7.125   6.581  1.00 96.54           H  
ATOM   4101  HB2 ALA A 266     -16.718  -6.159   5.113  1.00 96.54           H  
ATOM   4102  HB3 ALA A 266     -17.885  -7.455   5.078  1.00 96.54           H  
ATOM   4103  O   ALA A 266     -20.534  -6.856   6.867  1.00 96.54           O  
ATOM   4104  N   SER A 267     -19.314  -6.020   8.521  1.00 94.65           N  
ATOM   4105  H   SER A 267     -18.505  -5.485   8.803  1.00 94.65           H  
ATOM   4106  CA  SER A 267     -20.249  -6.504   9.552  1.00 94.65           C  
ATOM   4107  HA  SER A 267     -20.384  -7.576   9.409  1.00 94.65           H  
ATOM   4108  C   SER A 267     -21.650  -5.875   9.473  1.00 94.65           C  
ATOM   4109  CB  SER A 267     -19.659  -6.313  10.948  1.00 94.65           C  
ATOM   4110  HB2 SER A 267     -18.646  -6.716  10.983  1.00 94.65           H  
ATOM   4111  HB3 SER A 267     -20.275  -6.851  11.668  1.00 94.65           H  
ATOM   4112  O   SER A 267     -22.619  -6.521   9.869  1.00 94.65           O  
ATOM   4113  OG  SER A 267     -19.642  -4.952  11.302  1.00 94.65           O  
ATOM   4114  HG  SER A 267     -18.966  -4.493  10.799  1.00 94.65           H  
ATOM   4115  N   TYR A 268     -21.774  -4.669   8.906  1.00 94.62           N  
ATOM   4116  H   TYR A 268     -20.929  -4.184   8.640  1.00 94.62           H  
ATOM   4117  CA  TYR A 268     -23.034  -3.918   8.846  1.00 94.62           C  
ATOM   4118  HA  TYR A 268     -23.852  -4.565   9.163  1.00 94.62           H  
ATOM   4119  C   TYR A 268     -23.418  -3.416   7.444  1.00 94.62           C  
ATOM   4120  CB  TYR A 268     -22.963  -2.764   9.852  1.00 94.62           C  
ATOM   4121  HB2 TYR A 268     -23.893  -2.198   9.796  1.00 94.62           H  
ATOM   4122  HB3 TYR A 268     -22.905  -3.183  10.857  1.00 94.62           H  
ATOM   4123  O   TYR A 268     -24.565  -3.023   7.235  1.00 94.62           O  
ATOM   4124  CG  TYR A 268     -21.798  -1.812   9.650  1.00 94.62           C  
ATOM   4125  CD1 TYR A 268     -20.666  -1.912  10.478  1.00 94.62           C  
ATOM   4126  HD1 TYR A 268     -20.641  -2.646  11.270  1.00 94.62           H  
ATOM   4127  CD2 TYR A 268     -21.850  -0.821   8.650  1.00 94.62           C  
ATOM   4128  HD2 TYR A 268     -22.723  -0.740   8.019  1.00 94.62           H  
ATOM   4129  CE1 TYR A 268     -19.585  -1.034  10.300  1.00 94.62           C  
ATOM   4130  HE1 TYR A 268     -18.705  -1.121  10.920  1.00 94.62           H  
ATOM   4131  CE2 TYR A 268     -20.778   0.077   8.485  1.00 94.62           C  
ATOM   4132  HE2 TYR A 268     -20.820   0.836   7.718  1.00 94.62           H  
ATOM   4133  OH  TYR A 268     -18.583   0.803   9.144  1.00 94.62           O  
ATOM   4134  HH  TYR A 268     -18.739   1.471   8.473  1.00 94.62           H  
ATOM   4135  CZ  TYR A 268     -19.646  -0.023   9.321  1.00 94.62           C  
ATOM   4136  N   ASP A 269     -22.509  -3.443   6.465  1.00 95.75           N  
ATOM   4137  H   ASP A 269     -21.557  -3.680   6.705  1.00 95.75           H  
ATOM   4138  CA  ASP A 269     -22.768  -3.020   5.088  1.00 95.75           C  
ATOM   4139  HA  ASP A 269     -23.799  -2.671   5.034  1.00 95.75           H  
ATOM   4140  C   ASP A 269     -22.561  -4.182   4.091  1.00 95.75           C  
ATOM   4141  CB  ASP A 269     -21.922  -1.791   4.732  1.00 95.75           C  
ATOM   4142  HB2 ASP A 269     -22.064  -1.035   5.505  1.00 95.75           H  
ATOM   4143  HB3 ASP A 269     -20.868  -2.068   4.723  1.00 95.75           H  
ATOM   4144  O   ASP A 269     -21.428  -4.619   3.837  1.00 95.75           O  
ATOM   4145  CG  ASP A 269     -22.301  -1.175   3.377  1.00 95.75           C  
ATOM   4146  OD1 ASP A 269     -22.849  -1.859   2.479  1.00 95.75           O  
ATOM   4147  OD2 ASP A 269     -22.015   0.019   3.159  1.00 95.75           O  
ATOM   4148  N   PRO A 270     -23.637  -4.677   3.444  1.00 96.51           N  
ATOM   4149  CA  PRO A 270     -23.553  -5.800   2.513  1.00 96.51           C  
ATOM   4150  HA  PRO A 270     -23.111  -6.655   3.025  1.00 96.51           H  
ATOM   4151  C   PRO A 270     -22.708  -5.505   1.265  1.00 96.51           C  
ATOM   4152  CB  PRO A 270     -25.004  -6.127   2.148  1.00 96.51           C  
ATOM   4153  HB2 PRO A 270     -25.104  -6.490   1.125  1.00 96.51           H  
ATOM   4154  HB3 PRO A 270     -25.392  -6.866   2.849  1.00 96.51           H  
ATOM   4155  O   PRO A 270     -22.246  -6.442   0.611  1.00 96.51           O  
ATOM   4156  CG  PRO A 270     -25.742  -4.805   2.353  1.00 96.51           C  
ATOM   4157  HG2 PRO A 270     -26.800  -4.957   2.566  1.00 96.51           H  
ATOM   4158  HG3 PRO A 270     -25.610  -4.169   1.478  1.00 96.51           H  
ATOM   4159  CD  PRO A 270     -25.010  -4.195   3.542  1.00 96.51           C  
ATOM   4160  HD2 PRO A 270     -25.452  -4.542   4.476  1.00 96.51           H  
ATOM   4161  HD3 PRO A 270     -25.066  -3.109   3.475  1.00 96.51           H  
ATOM   4162  N   ARG A 271     -22.467  -4.233   0.919  1.00 97.74           N  
ATOM   4163  H   ARG A 271     -22.794  -3.500   1.533  1.00 97.74           H  
ATOM   4164  CA  ARG A 271     -21.613  -3.857  -0.219  1.00 97.74           C  
ATOM   4165  HA  ARG A 271     -21.921  -4.415  -1.103  1.00 97.74           H  
ATOM   4166  C   ARG A 271     -20.153  -4.217   0.041  1.00 97.74           C  
ATOM   4167  CB  ARG A 271     -21.735  -2.354  -0.499  1.00 97.74           C  
ATOM   4168  HB2 ARG A 271     -21.113  -2.113  -1.361  1.00 97.74           H  
ATOM   4169  HB3 ARG A 271     -21.345  -1.805   0.358  1.00 97.74           H  
ATOM   4170  O   ARG A 271     -19.480  -4.709  -0.864  1.00 97.74           O  
ATOM   4171  CG  ARG A 271     -23.175  -1.904  -0.800  1.00 97.74           C  
ATOM   4172  HG2 ARG A 271     -23.846  -2.200   0.006  1.00 97.74           H  
ATOM   4173  HG3 ARG A 271     -23.510  -2.380  -1.721  1.00 97.74           H  
ATOM   4174  CD  ARG A 271     -23.259  -0.383  -0.962  1.00 97.74           C  
ATOM   4175  HD2 ARG A 271     -22.565  -0.075  -1.745  1.00 97.74           H  
ATOM   4176  HD3 ARG A 271     -24.273  -0.128  -1.270  1.00 97.74           H  
ATOM   4177  NE  ARG A 271     -22.945   0.327   0.293  1.00 97.74           N  
ATOM   4178  HE  ARG A 271     -22.812  -0.222   1.130  1.00 97.74           H  
ATOM   4179  NH1 ARG A 271     -22.972   2.468  -0.541  1.00 97.74           N  
ATOM   4180 HH11 ARG A 271     -22.864   3.457  -0.367  1.00 97.74           H  
ATOM   4181 HH12 ARG A 271     -23.241   2.107  -1.445  1.00 97.74           H  
ATOM   4182  NH2 ARG A 271     -22.486   2.127   1.599  1.00 97.74           N  
ATOM   4183 HH21 ARG A 271     -22.320   3.109   1.767  1.00 97.74           H  
ATOM   4184 HH22 ARG A 271     -22.304   1.466   2.340  1.00 97.74           H  
ATOM   4185  CZ  ARG A 271     -22.804   1.631   0.445  1.00 97.74           C  
ATOM   4186  N   PHE A 272     -19.685  -4.033   1.275  1.00 97.76           N  
ATOM   4187  H   PHE A 272     -20.315  -3.675   1.979  1.00 97.76           H  
ATOM   4188  CA  PHE A 272     -18.343  -4.438   1.697  1.00 97.76           C  
ATOM   4189  HA  PHE A 272     -17.617  -4.093   0.961  1.00 97.76           H  
ATOM   4190  C   PHE A 272     -18.226  -5.966   1.748  1.00 97.76           C  
ATOM   4191  CB  PHE A 272     -17.996  -3.773   3.036  1.00 97.76           C  
ATOM   4192  HB2 PHE A 272     -18.837  -3.863   3.724  1.00 97.76           H  
ATOM   4193  HB3 PHE A 272     -17.150  -4.297   3.480  1.00 97.76           H  
ATOM   4194  O   PHE A 272     -17.277  -6.517   1.191  1.00 97.76           O  
ATOM   4195  CG  PHE A 272     -17.630  -2.310   2.894  1.00 97.76           C  
ATOM   4196  CD1 PHE A 272     -16.278  -1.934   2.820  1.00 97.76           C  
ATOM   4197  HD1 PHE A 272     -15.507  -2.683   2.932  1.00 97.76           H  
ATOM   4198  CD2 PHE A 272     -18.630  -1.324   2.822  1.00 97.76           C  
ATOM   4199  HD2 PHE A 272     -19.672  -1.601   2.896  1.00 97.76           H  
ATOM   4200  CE1 PHE A 272     -15.928  -0.586   2.636  1.00 97.76           C  
ATOM   4201  HE1 PHE A 272     -14.890  -0.291   2.598  1.00 97.76           H  
ATOM   4202  CE2 PHE A 272     -18.283   0.026   2.652  1.00 97.76           C  
ATOM   4203  HE2 PHE A 272     -19.052   0.784   2.616  1.00 97.76           H  
ATOM   4204  CZ  PHE A 272     -16.932   0.387   2.528  1.00 97.76           C  
ATOM   4205  HZ  PHE A 272     -16.656   1.418   2.360  1.00 97.76           H  
ATOM   4206  N   GLN A 273     -19.233  -6.672   2.281  1.00 96.80           N  
ATOM   4207  H   GLN A 273     -19.979  -6.172   2.743  1.00 96.80           H  
ATOM   4208  CA  GLN A 273     -19.261  -8.146   2.249  1.00 96.80           C  
ATOM   4209  HA  GLN A 273     -18.382  -8.527   2.769  1.00 96.80           H  
ATOM   4210  C   GLN A 273     -19.216  -8.714   0.830  1.00 96.80           C  
ATOM   4211  CB  GLN A 273     -20.528  -8.698   2.920  1.00 96.80           C  
ATOM   4212  HB2 GLN A 273     -21.401  -8.181   2.521  1.00 96.80           H  
ATOM   4213  HB3 GLN A 273     -20.634  -9.758   2.692  1.00 96.80           H  
ATOM   4214  O   GLN A 273     -18.527  -9.699   0.581  1.00 96.80           O  
ATOM   4215  CG  GLN A 273     -20.503  -8.535   4.435  1.00 96.80           C  
ATOM   4216  HG2 GLN A 273     -21.493  -8.756   4.834  1.00 96.80           H  
ATOM   4217  HG3 GLN A 273     -20.289  -7.484   4.626  1.00 96.80           H  
ATOM   4218  CD  GLN A 273     -19.481  -9.418   5.169  1.00 96.80           C  
ATOM   4219  NE2 GLN A 273     -19.319  -9.237   6.456  1.00 96.80           N  
ATOM   4220 HE21 GLN A 273     -18.661  -9.798   6.978  1.00 96.80           H  
ATOM   4221 HE22 GLN A 273     -19.874  -8.519   6.900  1.00 96.80           H  
ATOM   4222  OE1 GLN A 273     -18.795 -10.276   4.626  1.00 96.80           O  
ATOM   4223  N   ALA A 274     -19.945  -8.105  -0.108  1.00 97.84           N  
ATOM   4224  H   ALA A 274     -20.553  -7.346   0.167  1.00 97.84           H  
ATOM   4225  CA  ALA A 274     -19.970  -8.544  -1.501  1.00 97.84           C  
ATOM   4226  HA  ALA A 274     -20.176  -9.614  -1.528  1.00 97.84           H  
ATOM   4227  C   ALA A 274     -18.633  -8.322  -2.226  1.00 97.84           C  
ATOM   4228  CB  ALA A 274     -21.110  -7.804  -2.210  1.00 97.84           C  
ATOM   4229  HB1 ALA A 274     -22.064  -8.092  -1.770  1.00 97.84           H  
ATOM   4230  HB2 ALA A 274     -21.112  -8.059  -3.270  1.00 97.84           H  
ATOM   4231  HB3 ALA A 274     -20.979  -6.727  -2.102  1.00 97.84           H  
ATOM   4232  O   ALA A 274     -18.325  -9.022  -3.193  1.00 97.84           O  
ATOM   4233  N   LEU A 275     -17.854  -7.337  -1.785  1.00 98.37           N  
ATOM   4234  H   LEU A 275     -18.177  -6.793  -0.997  1.00 98.37           H  
ATOM   4235  CA  LEU A 275     -16.586  -6.970  -2.394  1.00 98.37           C  
ATOM   4236  HA  LEU A 275     -16.679  -7.072  -3.475  1.00 98.37           H  
ATOM   4237  C   LEU A 275     -15.418  -7.839  -1.928  1.00 98.37           C  
ATOM   4238  CB  LEU A 275     -16.344  -5.511  -2.027  1.00 98.37           C  
ATOM   4239  HB2 LEU A 275     -17.199  -4.931  -2.376  1.00 98.37           H  
ATOM   4240  HB3 LEU A 275     -16.308  -5.428  -0.941  1.00 98.37           H  
ATOM   4241  O   LEU A 275     -14.534  -8.161  -2.731  1.00 98.37           O  
ATOM   4242  CG  LEU A 275     -15.056  -4.911  -2.600  1.00 98.37           C  
ATOM   4243  HG  LEU A 275     -14.177  -5.463  -2.268  1.00 98.37           H  
ATOM   4244  CD1 LEU A 275     -15.119  -4.894  -4.132  1.00 98.37           C  
ATOM   4245 HD11 LEU A 275     -16.012  -4.358  -4.452  1.00 98.37           H  
ATOM   4246 HD12 LEU A 275     -14.246  -4.398  -4.557  1.00 98.37           H  
ATOM   4247 HD13 LEU A 275     -15.151  -5.915  -4.509  1.00 98.37           H  
ATOM   4248  CD2 LEU A 275     -15.022  -3.507  -2.018  1.00 98.37           C  
ATOM   4249 HD21 LEU A 275     -14.297  -2.842  -2.487  1.00 98.37           H  
ATOM   4250 HD22 LEU A 275     -14.867  -3.555  -0.940  1.00 98.37           H  
ATOM   4251 HD23 LEU A 275     -16.000  -3.069  -2.219  1.00 98.37           H  
ATOM   4252  N   LEU A 276     -15.388  -8.166  -0.638  1.00 98.19           N  
ATOM   4253  H   LEU A 276     -16.152  -7.862  -0.051  1.00 98.19           H  
ATOM   4254  CA  LEU A 276     -14.330  -8.953  -0.015  1.00 98.19           C  
ATOM   4255  HA  LEU A 276     -13.372  -8.537  -0.327  1.00 98.19           H  
ATOM   4256  C   LEU A 276     -14.380 -10.425  -0.478  1.00 98.19           C  
ATOM   4257  CB  LEU A 276     -14.440  -8.815   1.512  1.00 98.19           C  
ATOM   4258  HB2 LEU A 276     -15.438  -9.130   1.818  1.00 98.19           H  
ATOM   4259  HB3 LEU A 276     -13.715  -9.488   1.970  1.00 98.19           H  
ATOM   4260  O   LEU A 276     -15.449 -10.930  -0.836  1.00 98.19           O  
ATOM   4261  CG  LEU A 276     -14.154  -7.409   2.072  1.00 98.19           C  
ATOM   4262  HG  LEU A 276     -14.788  -6.672   1.579  1.00 98.19           H  
ATOM   4263  CD1 LEU A 276     -14.461  -7.398   3.565  1.00 98.19           C  
ATOM   4264 HD11 LEU A 276     -13.794  -8.081   4.091  1.00 98.19           H  
ATOM   4265 HD12 LEU A 276     -14.320  -6.396   3.969  1.00 98.19           H  
ATOM   4266 HD13 LEU A 276     -15.494  -7.703   3.737  1.00 98.19           H  
ATOM   4267  CD2 LEU A 276     -12.695  -6.995   1.865  1.00 98.19           C  
ATOM   4268 HD21 LEU A 276     -12.461  -6.900   0.805  1.00 98.19           H  
ATOM   4269 HD22 LEU A 276     -12.030  -7.729   2.322  1.00 98.19           H  
ATOM   4270 HD23 LEU A 276     -12.513  -6.035   2.347  1.00 98.19           H  
ATOM   4271  N   PRO A 277     -13.238 -11.141  -0.516  1.00 97.31           N  
ATOM   4272  CA  PRO A 277     -13.231 -12.534  -0.947  1.00 97.31           C  
ATOM   4273  HA  PRO A 277     -13.668 -12.596  -1.943  1.00 97.31           H  
ATOM   4274  C   PRO A 277     -14.039 -13.415   0.013  1.00 97.31           C  
ATOM   4275  CB  PRO A 277     -11.769 -12.981  -1.015  1.00 97.31           C  
ATOM   4276  HB2 PRO A 277     -11.589 -13.828  -0.353  1.00 97.31           H  
ATOM   4277  HB3 PRO A 277     -11.499 -13.249  -2.036  1.00 97.31           H  
ATOM   4278  O   PRO A 277     -14.040 -13.213   1.227  1.00 97.31           O  
ATOM   4279  CG  PRO A 277     -10.938 -11.789  -0.548  1.00 97.31           C  
ATOM   4280  HG2 PRO A 277     -10.248 -12.080   0.245  1.00 97.31           H  
ATOM   4281  HG3 PRO A 277     -10.373 -11.402  -1.396  1.00 97.31           H  
ATOM   4282  CD  PRO A 277     -11.918 -10.724  -0.062  1.00 97.31           C  
ATOM   4283  HD2 PRO A 277     -11.631  -9.752  -0.463  1.00 97.31           H  
ATOM   4284  HD3 PRO A 277     -11.899 -10.682   1.027  1.00 97.31           H  
ATOM   4285  N   LYS A 278     -14.704 -14.445  -0.519  1.00 96.41           N  
ATOM   4286  H   LYS A 278     -14.640 -14.584  -1.518  1.00 96.41           H  
ATOM   4287  CA  LYS A 278     -15.446 -15.413   0.310  1.00 96.41           C  
ATOM   4288  HA  LYS A 278     -16.061 -14.873   1.030  1.00 96.41           H  
ATOM   4289  C   LYS A 278     -14.528 -16.306   1.140  1.00 96.41           C  
ATOM   4290  CB  LYS A 278     -16.341 -16.298  -0.561  1.00 96.41           C  
ATOM   4291  HB2 LYS A 278     -16.768 -17.076   0.072  1.00 96.41           H  
ATOM   4292  HB3 LYS A 278     -15.741 -16.778  -1.334  1.00 96.41           H  
ATOM   4293  O   LYS A 278     -14.933 -16.786   2.188  1.00 96.41           O  
ATOM   4294  CG  LYS A 278     -17.487 -15.513  -1.204  1.00 96.41           C  
ATOM   4295  HG2 LYS A 278     -18.036 -14.978  -0.429  1.00 96.41           H  
ATOM   4296  HG3 LYS A 278     -17.089 -14.794  -1.920  1.00 96.41           H  
ATOM   4297  CD  LYS A 278     -18.435 -16.481  -1.919  1.00 96.41           C  
ATOM   4298  HD2 LYS A 278     -17.893 -17.001  -2.709  1.00 96.41           H  
ATOM   4299  HD3 LYS A 278     -18.808 -17.208  -1.198  1.00 96.41           H  
ATOM   4300  CE  LYS A 278     -19.606 -15.697  -2.512  1.00 96.41           C  
ATOM   4301  HE2 LYS A 278     -20.069 -15.117  -1.713  1.00 96.41           H  
ATOM   4302  HE3 LYS A 278     -19.220 -14.991  -3.246  1.00 96.41           H  
ATOM   4303  NZ  LYS A 278     -20.605 -16.603  -3.127  1.00 96.41           N  
ATOM   4304  HZ1 LYS A 278     -20.969 -17.236  -2.429  1.00 96.41           H  
ATOM   4305  HZ2 LYS A 278     -21.377 -16.066  -3.496  1.00 96.41           H  
ATOM   4306  HZ3 LYS A 278     -20.187 -17.141  -3.873  1.00 96.41           H  
ATOM   4307  N   ASP A 279     -13.324 -16.554   0.641  1.00 96.85           N  
ATOM   4308  H   ASP A 279     -13.041 -16.105  -0.218  1.00 96.85           H  
ATOM   4309  CA  ASP A 279     -12.297 -17.390   1.257  1.00 96.85           C  
ATOM   4310  HA  ASP A 279     -12.776 -18.089   1.943  1.00 96.85           H  
ATOM   4311  C   ASP A 279     -11.295 -16.583   2.091  1.00 96.85           C  
ATOM   4312  CB  ASP A 279     -11.593 -18.212   0.159  1.00 96.85           C  
ATOM   4313  HB2 ASP A 279     -10.931 -18.937   0.632  1.00 96.85           H  
ATOM   4314  HB3 ASP A 279     -12.345 -18.775  -0.396  1.00 96.85           H  
ATOM   4315  O   ASP A 279     -10.268 -17.129   2.481  1.00 96.85           O  
ATOM   4316  CG  ASP A 279     -10.785 -17.359  -0.833  1.00 96.85           C  
ATOM   4317  OD1 ASP A 279     -11.302 -16.292  -1.244  1.00 96.85           O  
ATOM   4318  OD2 ASP A 279      -9.686 -17.800  -1.242  1.00 96.85           O  
ATOM   4319  N   ARG A 280     -11.560 -15.296   2.343  1.00 97.59           N  
ATOM   4320  H   ARG A 280     -12.441 -14.913   2.032  1.00 97.59           H  
ATOM   4321  CA  ARG A 280     -10.660 -14.435   3.115  1.00 97.59           C  
ATOM   4322  HA  ARG A 280      -9.691 -14.434   2.616  1.00 97.59           H  
ATOM   4323  C   ARG A 280     -10.420 -14.959   4.533  1.00 97.59           C  
ATOM   4324  CB  ARG A 280     -11.183 -12.996   3.124  1.00 97.59           C  
ATOM   4325  HB2 ARG A 280     -10.407 -12.337   3.512  1.00 97.59           H  
ATOM   4326  HB3 ARG A 280     -11.397 -12.701   2.097  1.00 97.59           H  
ATOM   4327  O   ARG A 280     -11.298 -15.554   5.155  1.00 97.59           O  
ATOM   4328  CG  ARG A 280     -12.451 -12.820   3.970  1.00 97.59           C  
ATOM   4329  HG2 ARG A 280     -13.209 -13.552   3.692  1.00 97.59           H  
ATOM   4330  HG3 ARG A 280     -12.223 -12.946   5.028  1.00 97.59           H  
ATOM   4331  CD  ARG A 280     -12.984 -11.418   3.728  1.00 97.59           C  
ATOM   4332  HD2 ARG A 280     -13.432 -11.385   2.735  1.00 97.59           H  
ATOM   4333  HD3 ARG A 280     -12.153 -10.713   3.744  1.00 97.59           H  
ATOM   4334  NE  ARG A 280     -13.957 -11.018   4.744  1.00 97.59           N  
ATOM   4335  HE  ARG A 280     -13.596 -10.391   5.448  1.00 97.59           H  
ATOM   4336  NH1 ARG A 280     -15.851 -11.895   3.795  1.00 97.59           N  
ATOM   4337 HH11 ARG A 280     -15.280 -12.313   3.075  1.00 97.59           H  
ATOM   4338 HH12 ARG A 280     -16.861 -11.887   3.761  1.00 97.59           H  
ATOM   4339  NH2 ARG A 280     -15.981 -10.604   5.619  1.00 97.59           N  
ATOM   4340 HH21 ARG A 280     -16.980 -10.528   5.488  1.00 97.59           H  
ATOM   4341 HH22 ARG A 280     -15.472  -9.998   6.246  1.00 97.59           H  
ATOM   4342  CZ  ARG A 280     -15.256 -11.192   4.720  1.00 97.59           C  
ATOM   4343  N   GLN A 281      -9.228 -14.685   5.041  1.00 97.99           N  
ATOM   4344  H   GLN A 281      -8.596 -14.165   4.449  1.00 97.99           H  
ATOM   4345  CA  GLN A 281      -8.761 -14.973   6.391  1.00 97.99           C  
ATOM   4346  HA  GLN A 281      -9.595 -15.276   7.026  1.00 97.99           H  
ATOM   4347  C   GLN A 281      -8.144 -13.693   6.972  1.00 97.99           C  
ATOM   4348  CB  GLN A 281      -7.735 -16.118   6.354  1.00 97.99           C  
ATOM   4349  HB2 GLN A 281      -6.914 -15.851   5.688  1.00 97.99           H  
ATOM   4350  HB3 GLN A 281      -7.337 -16.256   7.359  1.00 97.99           H  
ATOM   4351  O   GLN A 281      -6.916 -13.596   7.034  1.00 97.99           O  
ATOM   4352  CG  GLN A 281      -8.337 -17.443   5.886  1.00 97.99           C  
ATOM   4353  HG2 GLN A 281      -9.189 -17.694   6.518  1.00 97.99           H  
ATOM   4354  HG3 GLN A 281      -8.691 -17.341   4.860  1.00 97.99           H  
ATOM   4355  CD  GLN A 281      -7.341 -18.596   5.933  1.00 97.99           C  
ATOM   4356  NE2 GLN A 281      -7.754 -19.762   5.488  1.00 97.99           N  
ATOM   4357 HE21 GLN A 281      -8.676 -19.832   5.080  1.00 97.99           H  
ATOM   4358 HE22 GLN A 281      -7.086 -20.518   5.521  1.00 97.99           H  
ATOM   4359  OE1 GLN A 281      -6.203 -18.510   6.382  1.00 97.99           O  
ATOM   4360  N   PRO A 282      -8.957 -12.684   7.336  1.00 97.62           N  
ATOM   4361  CA  PRO A 282      -8.438 -11.407   7.802  1.00 97.62           C  
ATOM   4362  HA  PRO A 282      -7.877 -10.929   6.999  1.00 97.62           H  
ATOM   4363  C   PRO A 282      -7.524 -11.607   9.010  1.00 97.62           C  
ATOM   4364  CB  PRO A 282      -9.654 -10.541   8.123  1.00 97.62           C  
ATOM   4365  HB2 PRO A 282      -9.905  -9.957   7.237  1.00 97.62           H  
ATOM   4366  HB3 PRO A 282      -9.486  -9.883   8.976  1.00 97.62           H  
ATOM   4367  O   PRO A 282      -7.858 -12.324   9.957  1.00 97.62           O  
ATOM   4368  CG  PRO A 282     -10.759 -11.559   8.395  1.00 97.62           C  
ATOM   4369  HG2 PRO A 282     -11.748 -11.148   8.194  1.00 97.62           H  
ATOM   4370  HG3 PRO A 282     -10.689 -11.915   9.423  1.00 97.62           H  
ATOM   4371  CD  PRO A 282     -10.408 -12.689   7.430  1.00 97.62           C  
ATOM   4372  HD2 PRO A 282     -10.800 -13.637   7.798  1.00 97.62           H  
ATOM   4373  HD3 PRO A 282     -10.815 -12.452   6.447  1.00 97.62           H  
ATOM   4374  N   THR A 283      -6.342 -11.000   8.956  1.00 98.37           N  
ATOM   4375  H   THR A 283      -6.124 -10.446   8.140  1.00 98.37           H  
ATOM   4376  CA  THR A 283      -5.375 -11.064  10.051  1.00 98.37           C  
ATOM   4377  HA  THR A 283      -5.329 -12.099  10.391  1.00 98.37           H  
ATOM   4378  C   THR A 283      -5.825 -10.217  11.242  1.00 98.37           C  
ATOM   4379  CB  THR A 283      -3.966 -10.701   9.569  1.00 98.37           C  
ATOM   4380  HB  THR A 283      -3.650 -11.431   8.823  1.00 98.37           H  
ATOM   4381  O   THR A 283      -6.403  -9.144  11.079  1.00 98.37           O  
ATOM   4382  CG2 THR A 283      -3.808  -9.305   8.976  1.00 98.37           C  
ATOM   4383 HG21 THR A 283      -2.817  -9.213   8.530  1.00 98.37           H  
ATOM   4384 HG22 THR A 283      -4.565  -9.103   8.218  1.00 98.37           H  
ATOM   4385 HG23 THR A 283      -3.894  -8.568   9.774  1.00 98.37           H  
ATOM   4386  OG1 THR A 283      -3.097 -10.754  10.666  1.00 98.37           O  
ATOM   4387  HG1 THR A 283      -2.791 -11.661  10.743  1.00 98.37           H  
ATOM   4388  N   GLN A 284      -5.521 -10.672  12.461  1.00 96.91           N  
ATOM   4389  H   GLN A 284      -4.996 -11.532  12.531  1.00 96.91           H  
ATOM   4390  CA  GLN A 284      -5.856  -9.956  13.702  1.00 96.91           C  
ATOM   4391  HA  GLN A 284      -6.918  -9.709  13.693  1.00 96.91           H  
ATOM   4392  C   GLN A 284      -5.092  -8.630  13.854  1.00 96.91           C  
ATOM   4393  CB  GLN A 284      -5.573 -10.856  14.913  1.00 96.91           C  
ATOM   4394  HB2 GLN A 284      -5.776 -10.287  15.820  1.00 96.91           H  
ATOM   4395  HB3 GLN A 284      -4.520 -11.139  14.915  1.00 96.91           H  
ATOM   4396  O   GLN A 284      -5.497  -7.774  14.633  1.00 96.91           O  
ATOM   4397  CG  GLN A 284      -6.441 -12.123  14.931  1.00 96.91           C  
ATOM   4398  HG2 GLN A 284      -7.494 -11.842  14.980  1.00 96.91           H  
ATOM   4399  HG3 GLN A 284      -6.281 -12.691  14.014  1.00 96.91           H  
ATOM   4400  CD  GLN A 284      -6.121 -13.013  16.126  1.00 96.91           C  
ATOM   4401  NE2 GLN A 284      -5.957 -14.303  15.931  1.00 96.91           N  
ATOM   4402 HE21 GLN A 284      -6.010 -14.700  15.004  1.00 96.91           H  
ATOM   4403 HE22 GLN A 284      -5.699 -14.826  16.756  1.00 96.91           H  
ATOM   4404  OE1 GLN A 284      -6.004 -12.582  17.257  1.00 96.91           O  
ATOM   4405  N   ILE A 285      -4.010  -8.451  13.092  1.00 98.33           N  
ATOM   4406  H   ILE A 285      -3.741  -9.205  12.476  1.00 98.33           H  
ATOM   4407  CA  ILE A 285      -3.208  -7.221  13.043  1.00 98.33           C  
ATOM   4408  HA  ILE A 285      -3.537  -6.559  13.844  1.00 98.33           H  
ATOM   4409  C   ILE A 285      -3.435  -6.433  11.750  1.00 98.33           C  
ATOM   4410  CB  ILE A 285      -1.716  -7.513  13.289  1.00 98.33           C  
ATOM   4411  HB  ILE A 285      -1.171  -6.570  13.236  1.00 98.33           H  
ATOM   4412  O   ILE A 285      -2.560  -5.680  11.325  1.00 98.33           O  
ATOM   4413  CG1 ILE A 285      -1.141  -8.468  12.221  1.00 98.33           C  
ATOM   4414 HG12 ILE A 285      -1.592  -9.452  12.350  1.00 98.33           H  
ATOM   4415 HG13 ILE A 285      -1.401  -8.112  11.224  1.00 98.33           H  
ATOM   4416  CG2 ILE A 285      -1.522  -8.059  14.707  1.00 98.33           C  
ATOM   4417 HG21 ILE A 285      -0.455  -8.061  14.931  1.00 98.33           H  
ATOM   4418 HG22 ILE A 285      -2.019  -7.407  15.426  1.00 98.33           H  
ATOM   4419 HG23 ILE A 285      -1.920  -9.070  14.797  1.00 98.33           H  
ATOM   4420  CD1 ILE A 285       0.382  -8.616  12.279  1.00 98.33           C  
ATOM   4421 HD11 ILE A 285       0.716  -9.261  11.466  1.00 98.33           H  
ATOM   4422 HD12 ILE A 285       0.852  -7.639  12.169  1.00 98.33           H  
ATOM   4423 HD13 ILE A 285       0.685  -9.068  13.224  1.00 98.33           H  
ATOM   4424  N   ALA A 286      -4.580  -6.614  11.084  1.00 98.47           N  
ATOM   4425  H   ALA A 286      -5.268  -7.263  11.438  1.00 98.47           H  
ATOM   4426  CA  ALA A 286      -4.897  -5.860   9.877  1.00 98.47           C  
ATOM   4427  HA  ALA A 286      -4.169  -6.097   9.101  1.00 98.47           H  
ATOM   4428  C   ALA A 286      -4.808  -4.366  10.193  1.00 98.47           C  
ATOM   4429  CB  ALA A 286      -6.292  -6.246   9.379  1.00 98.47           C  
ATOM   4430  HB1 ALA A 286      -7.026  -6.107  10.173  1.00 98.47           H  
ATOM   4431  HB2 ALA A 286      -6.301  -7.289   9.061  1.00 98.47           H  
ATOM   4432  HB3 ALA A 286      -6.568  -5.616   8.534  1.00 98.47           H  
ATOM   4433  O   ALA A 286      -5.272  -3.928  11.249  1.00 98.47           O  
ATOM   4434  N   GLY A 287      -4.193  -3.587   9.311  1.00 98.21           N  
ATOM   4435  H   GLY A 287      -3.832  -3.993   8.460  1.00 98.21           H  
ATOM   4436  CA  GLY A 287      -4.201  -2.133   9.422  1.00 98.21           C  
ATOM   4437  HA2 GLY A 287      -4.489  -1.803  10.420  1.00 98.21           H  
ATOM   4438  HA3 GLY A 287      -3.202  -1.741   9.234  1.00 98.21           H  
ATOM   4439  C   GLY A 287      -5.143  -1.491   8.429  1.00 98.21           C  
ATOM   4440  O   GLY A 287      -6.002  -2.143   7.840  1.00 98.21           O  
ATOM   4441  N   ASP A 288      -4.953  -0.199   8.244  1.00 97.53           N  
ATOM   4442  H   ASP A 288      -4.447   0.304   8.959  1.00 97.53           H  
ATOM   4443  CA  ASP A 288      -5.695   0.643   7.311  1.00 97.53           C  
ATOM   4444  HA  ASP A 288      -6.086   0.029   6.499  1.00 97.53           H  
ATOM   4445  C   ASP A 288      -4.811   1.726   6.673  1.00 97.53           C  
ATOM   4446  CB  ASP A 288      -6.885   1.264   8.058  1.00 97.53           C  
ATOM   4447  HB2 ASP A 288      -7.516   0.462   8.441  1.00 97.53           H  
ATOM   4448  HB3 ASP A 288      -7.481   1.837   7.347  1.00 97.53           H  
ATOM   4449  O   ASP A 288      -5.288   2.489   5.837  1.00 97.53           O  
ATOM   4450  CG  ASP A 288      -6.483   2.176   9.225  1.00 97.53           C  
ATOM   4451  OD1 ASP A 288      -5.342   2.066   9.727  1.00 97.53           O  
ATOM   4452  OD2 ASP A 288      -7.343   2.988   9.618  1.00 97.53           O  
ATOM   4453  N   LEU A 289      -3.522   1.795   7.026  1.00 98.36           N  
ATOM   4454  H   LEU A 289      -3.193   1.150   7.731  1.00 98.36           H  
ATOM   4455  CA  LEU A 289      -2.611   2.833   6.549  1.00 98.36           C  
ATOM   4456  HA  LEU A 289      -3.209   3.658   6.162  1.00 98.36           H  
ATOM   4457  C   LEU A 289      -1.727   2.357   5.396  1.00 98.36           C  
ATOM   4458  CB  LEU A 289      -1.767   3.403   7.701  1.00 98.36           C  
ATOM   4459  HB2 LEU A 289      -1.117   2.612   8.077  1.00 98.36           H  
ATOM   4460  HB3 LEU A 289      -1.135   4.193   7.296  1.00 98.36           H  
ATOM   4461  O   LEU A 289      -1.064   1.315   5.450  1.00 98.36           O  
ATOM   4462  CG  LEU A 289      -2.561   3.977   8.889  1.00 98.36           C  
ATOM   4463  HG  LEU A 289      -3.059   3.159   9.410  1.00 98.36           H  
ATOM   4464  CD1 LEU A 289      -1.590   4.638   9.870  1.00 98.36           C  
ATOM   4465 HD11 LEU A 289      -1.087   5.481   9.397  1.00 98.36           H  
ATOM   4466 HD12 LEU A 289      -2.143   4.999  10.737  1.00 98.36           H  
ATOM   4467 HD13 LEU A 289      -0.853   3.909  10.207  1.00 98.36           H  
ATOM   4468  CD2 LEU A 289      -3.598   5.018   8.466  1.00 98.36           C  
ATOM   4469 HD21 LEU A 289      -3.122   5.846   7.940  1.00 98.36           H  
ATOM   4470 HD22 LEU A 289      -4.350   4.549   7.831  1.00 98.36           H  
ATOM   4471 HD23 LEU A 289      -4.111   5.385   9.355  1.00 98.36           H  
ATOM   4472  N   VAL A 290      -1.652   3.211   4.381  1.00 98.79           N  
ATOM   4473  H   VAL A 290      -2.281   4.001   4.399  1.00 98.79           H  
ATOM   4474  CA  VAL A 290      -0.707   3.148   3.273  1.00 98.79           C  
ATOM   4475  HA  VAL A 290      -0.083   2.261   3.384  1.00 98.79           H  
ATOM   4476  C   VAL A 290       0.167   4.392   3.340  1.00 98.79           C  
ATOM   4477  CB  VAL A 290      -1.433   3.053   1.922  1.00 98.79           C  
ATOM   4478  HB  VAL A 290      -2.039   3.947   1.777  1.00 98.79           H  
ATOM   4479  O   VAL A 290      -0.312   5.512   3.187  1.00 98.79           O  
ATOM   4480  CG1 VAL A 290      -0.417   2.960   0.771  1.00 98.79           C  
ATOM   4481 HG11 VAL A 290       0.187   2.059   0.878  1.00 98.79           H  
ATOM   4482 HG12 VAL A 290       0.235   3.833   0.768  1.00 98.79           H  
ATOM   4483 HG13 VAL A 290      -0.945   2.939  -0.182  1.00 98.79           H  
ATOM   4484  CG2 VAL A 290      -2.366   1.834   1.868  1.00 98.79           C  
ATOM   4485 HG21 VAL A 290      -3.045   1.834   2.720  1.00 98.79           H  
ATOM   4486 HG22 VAL A 290      -1.793   0.907   1.870  1.00 98.79           H  
ATOM   4487 HG23 VAL A 290      -2.991   1.890   0.977  1.00 98.79           H  
ATOM   4488  N   VAL A 291       1.464   4.211   3.546  1.00 98.80           N  
ATOM   4489  H   VAL A 291       1.801   3.263   3.634  1.00 98.80           H  
ATOM   4490  CA  VAL A 291       2.430   5.304   3.649  1.00 98.80           C  
ATOM   4491  HA  VAL A 291       1.898   6.254   3.696  1.00 98.80           H  
ATOM   4492  C   VAL A 291       3.306   5.312   2.410  1.00 98.80           C  
ATOM   4493  CB  VAL A 291       3.266   5.194   4.932  1.00 98.80           C  
ATOM   4494  HB  VAL A 291       3.891   4.301   4.894  1.00 98.80           H  
ATOM   4495  O   VAL A 291       4.004   4.342   2.134  1.00 98.80           O  
ATOM   4496  CG1 VAL A 291       4.157   6.429   5.074  1.00 98.80           C  
ATOM   4497 HG11 VAL A 291       4.658   6.403   6.042  1.00 98.80           H  
ATOM   4498 HG12 VAL A 291       3.553   7.335   5.021  1.00 98.80           H  
ATOM   4499 HG13 VAL A 291       4.904   6.453   4.281  1.00 98.80           H  
ATOM   4500  CG2 VAL A 291       2.384   5.119   6.182  1.00 98.80           C  
ATOM   4501 HG21 VAL A 291       1.765   6.013   6.259  1.00 98.80           H  
ATOM   4502 HG22 VAL A 291       1.729   4.249   6.135  1.00 98.80           H  
ATOM   4503 HG23 VAL A 291       3.007   5.034   7.072  1.00 98.80           H  
ATOM   4504  N   VAL A 292       3.304   6.408   1.659  1.00 98.73           N  
ATOM   4505  H   VAL A 292       2.744   7.189   1.968  1.00 98.73           H  
ATOM   4506  CA  VAL A 292       4.170   6.575   0.490  1.00 98.73           C  
ATOM   4507  HA  VAL A 292       4.608   5.611   0.234  1.00 98.73           H  
ATOM   4508  C   VAL A 292       5.308   7.529   0.838  1.00 98.73           C  
ATOM   4509  CB  VAL A 292       3.386   7.033  -0.747  1.00 98.73           C  
ATOM   4510  HB  VAL A 292       2.998   8.034  -0.560  1.00 98.73           H  
ATOM   4511  O   VAL A 292       5.086   8.712   1.097  1.00 98.73           O  
ATOM   4512  CG1 VAL A 292       4.307   7.087  -1.969  1.00 98.73           C  
ATOM   4513 HG11 VAL A 292       3.723   7.319  -2.859  1.00 98.73           H  
ATOM   4514 HG12 VAL A 292       4.811   6.130  -2.104  1.00 98.73           H  
ATOM   4515 HG13 VAL A 292       5.043   7.877  -1.820  1.00 98.73           H  
ATOM   4516  CG2 VAL A 292       2.213   6.100  -1.082  1.00 98.73           C  
ATOM   4517 HG21 VAL A 292       1.518   6.053  -0.244  1.00 98.73           H  
ATOM   4518 HG22 VAL A 292       2.577   5.095  -1.293  1.00 98.73           H  
ATOM   4519 HG23 VAL A 292       1.675   6.489  -1.946  1.00 98.73           H  
ATOM   4520  N   ILE A 293       6.534   7.015   0.801  1.00 98.36           N  
ATOM   4521  H   ILE A 293       6.620   6.055   0.500  1.00 98.36           H  
ATOM   4522  CA  ILE A 293       7.783   7.721   1.110  1.00 98.36           C  
ATOM   4523  HA  ILE A 293       7.546   8.725   1.462  1.00 98.36           H  
ATOM   4524  C   ILE A 293       8.645   7.870  -0.150  1.00 98.36           C  
ATOM   4525  CB  ILE A 293       8.556   7.001   2.245  1.00 98.36           C  
ATOM   4526  HB  ILE A 293       9.438   7.600   2.475  1.00 98.36           H  
ATOM   4527  O   ILE A 293       8.492   7.112  -1.105  1.00 98.36           O  
ATOM   4528  CG1 ILE A 293       9.032   5.591   1.820  1.00 98.36           C  
ATOM   4529 HG12 ILE A 293       8.169   4.959   1.610  1.00 98.36           H  
ATOM   4530 HG13 ILE A 293       9.627   5.682   0.911  1.00 98.36           H  
ATOM   4531  CG2 ILE A 293       7.693   6.934   3.515  1.00 98.36           C  
ATOM   4532 HG21 ILE A 293       6.893   6.206   3.378  1.00 98.36           H  
ATOM   4533 HG22 ILE A 293       8.293   6.627   4.372  1.00 98.36           H  
ATOM   4534 HG23 ILE A 293       7.263   7.911   3.734  1.00 98.36           H  
ATOM   4535  CD1 ILE A 293       9.917   4.866   2.835  1.00 98.36           C  
ATOM   4536 HD11 ILE A 293       9.374   4.684   3.762  1.00 98.36           H  
ATOM   4537 HD12 ILE A 293      10.229   3.908   2.418  1.00 98.36           H  
ATOM   4538 HD13 ILE A 293      10.806   5.464   3.033  1.00 98.36           H  
ATOM   4539  N   ASP A 294       9.589   8.807  -0.152  1.00 96.95           N  
ATOM   4540  H   ASP A 294       9.684   9.410   0.653  1.00 96.95           H  
ATOM   4541  CA  ASP A 294      10.639   8.912  -1.175  1.00 96.95           C  
ATOM   4542  HA  ASP A 294      10.630   8.028  -1.812  1.00 96.95           H  
ATOM   4543  C   ASP A 294      11.997   8.955  -0.454  1.00 96.95           C  
ATOM   4544  CB  ASP A 294      10.368  10.148  -2.067  1.00 96.95           C  
ATOM   4545  HB2 ASP A 294       9.316  10.137  -2.352  1.00 96.95           H  
ATOM   4546  HB3 ASP A 294      10.545  11.057  -1.493  1.00 96.95           H  
ATOM   4547  O   ASP A 294      12.301   9.931   0.227  1.00 96.95           O  
ATOM   4548  CG  ASP A 294      11.204  10.186  -3.359  1.00 96.95           C  
ATOM   4549  OD1 ASP A 294      12.276   9.540  -3.393  1.00 96.95           O  
ATOM   4550  OD2 ASP A 294      10.749  10.798  -4.363  1.00 96.95           O  
ATOM   4551  N   SER A 295      12.778   7.866  -0.511  1.00 96.46           N  
ATOM   4552  H   SER A 295      12.451   7.061  -1.026  1.00 96.46           H  
ATOM   4553  CA  SER A 295      14.006   7.734   0.303  1.00 96.46           C  
ATOM   4554  HA  SER A 295      13.838   8.264   1.240  1.00 96.46           H  
ATOM   4555  C   SER A 295      15.275   8.350  -0.296  1.00 96.46           C  
ATOM   4556  CB  SER A 295      14.267   6.270   0.662  1.00 96.46           C  
ATOM   4557  HB2 SER A 295      13.360   5.840   1.087  1.00 96.46           H  
ATOM   4558  HB3 SER A 295      15.050   6.229   1.419  1.00 96.46           H  
ATOM   4559  O   SER A 295      16.321   8.356   0.358  1.00 96.46           O  
ATOM   4560  OG  SER A 295      14.671   5.503  -0.461  1.00 96.46           O  
ATOM   4561  HG  SER A 295      13.905   4.961  -0.666  1.00 96.46           H  
ATOM   4562  N   GLY A 296      15.229   8.822  -1.541  1.00 87.22           N  
ATOM   4563  H   GLY A 296      14.316   8.901  -1.967  1.00 87.22           H  
ATOM   4564  CA  GLY A 296      16.359   9.472  -2.211  1.00 87.22           C  
ATOM   4565  HA2 GLY A 296      17.273   9.352  -1.629  1.00 87.22           H  
ATOM   4566  HA3 GLY A 296      16.513   8.993  -3.177  1.00 87.22           H  
ATOM   4567  C   GLY A 296      16.121  10.972  -2.406  1.00 87.22           C  
ATOM   4568  O   GLY A 296      15.287  11.552  -1.714  1.00 87.22           O  
ATOM   4569  N   PRO A 297      16.833  11.638  -3.341  1.00 84.68           N  
ATOM   4570  CA  PRO A 297      16.392  12.962  -3.765  1.00 84.68           C  
ATOM   4571  HA  PRO A 297      16.399  13.653  -2.923  1.00 84.68           H  
ATOM   4572  C   PRO A 297      14.970  12.848  -4.320  1.00 84.68           C  
ATOM   4573  CB  PRO A 297      17.391  13.420  -4.829  1.00 84.68           C  
ATOM   4574  HB2 PRO A 297      18.223  13.933  -4.346  1.00 84.68           H  
ATOM   4575  HB3 PRO A 297      16.929  14.064  -5.577  1.00 84.68           H  
ATOM   4576  O   PRO A 297      14.670  11.872  -5.018  1.00 84.68           O  
ATOM   4577  CG  PRO A 297      17.881  12.103  -5.431  1.00 84.68           C  
ATOM   4578  HG2 PRO A 297      18.882  12.200  -5.852  1.00 84.68           H  
ATOM   4579  HG3 PRO A 297      17.178  11.768  -6.193  1.00 84.68           H  
ATOM   4580  CD  PRO A 297      17.855  11.131  -4.247  1.00 84.68           C  
ATOM   4581  HD2 PRO A 297      18.818  11.139  -3.738  1.00 84.68           H  
ATOM   4582  HD3 PRO A 297      17.620  10.127  -4.601  1.00 84.68           H  
ATOM   4583  N   LEU A 298      14.130  13.840  -4.014  1.00 81.35           N  
ATOM   4584  H   LEU A 298      14.450  14.593  -3.422  1.00 81.35           H  
ATOM   4585  CA  LEU A 298      12.752  13.878  -4.492  1.00 81.35           C  
ATOM   4586  HA  LEU A 298      12.213  13.043  -4.044  1.00 81.35           H  
ATOM   4587  C   LEU A 298      12.714  13.685  -6.008  1.00 81.35           C  
ATOM   4588  CB  LEU A 298      12.067  15.202  -4.104  1.00 81.35           C  
ATOM   4589  HB2 LEU A 298      11.134  15.285  -4.661  1.00 81.35           H  
ATOM   4590  HB3 LEU A 298      12.706  16.027  -4.420  1.00 81.35           H  
ATOM   4591  O   LEU A 298      13.505  14.260  -6.757  1.00 81.35           O  
ATOM   4592  CG  LEU A 298      11.744  15.352  -2.607  1.00 81.35           C  
ATOM   4593  HG  LEU A 298      12.656  15.223  -2.023  1.00 81.35           H  
ATOM   4594  CD1 LEU A 298      11.195  16.755  -2.344  1.00 81.35           C  
ATOM   4595 HD11 LEU A 298      11.933  17.499  -2.642  1.00 81.35           H  
ATOM   4596 HD12 LEU A 298      10.983  16.876  -1.282  1.00 81.35           H  
ATOM   4597 HD13 LEU A 298      10.280  16.912  -2.916  1.00 81.35           H  
ATOM   4598  CD2 LEU A 298      10.699  14.338  -2.135  1.00 81.35           C  
ATOM   4599 HD21 LEU A 298      11.099  13.326  -2.204  1.00 81.35           H  
ATOM   4600 HD22 LEU A 298      10.448  14.526  -1.091  1.00 81.35           H  
ATOM   4601 HD23 LEU A 298       9.795  14.414  -2.741  1.00 81.35           H  
ATOM   4602  N   THR A 299      11.787  12.844  -6.453  1.00 84.50           N  
ATOM   4603  H   THR A 299      11.254  12.326  -5.768  1.00 84.50           H  
ATOM   4604  CA  THR A 299      11.592  12.596  -7.881  1.00 84.50           C  
ATOM   4605  HA  THR A 299      12.549  12.309  -8.315  1.00 84.50           H  
ATOM   4606  C   THR A 299      11.097  13.867  -8.585  1.00 84.50           C  
ATOM   4607  CB  THR A 299      10.615  11.437  -8.086  1.00 84.50           C  
ATOM   4608  HB  THR A 299       9.649  11.698  -7.652  1.00 84.50           H  
ATOM   4609  O   THR A 299       9.973  14.308  -8.351  1.00 84.50           O  
ATOM   4610  CG2 THR A 299      10.433  11.131  -9.573  1.00 84.50           C  
ATOM   4611 HG21 THR A 299       9.878  11.933 -10.060  1.00 84.50           H  
ATOM   4612 HG22 THR A 299       9.887  10.195  -9.694  1.00 84.50           H  
ATOM   4613 HG23 THR A 299      11.408  11.049 -10.053  1.00 84.50           H  
ATOM   4614  OG1 THR A 299      11.080  10.268  -7.438  1.00 84.50           O  
ATOM   4615  HG1 THR A 299      11.127  10.441  -6.495  1.00 84.50           H  
ATOM   4616  N   GLU A 300      11.921  14.425  -9.476  1.00 86.86           N  
ATOM   4617  H   GLU A 300      12.861  14.061  -9.530  1.00 86.86           H  
ATOM   4618  CA  GLU A 300      11.632  15.652 -10.233  1.00 86.86           C  
ATOM   4619  HA  GLU A 300      11.034  16.308  -9.600  1.00 86.86           H  
ATOM   4620  C   GLU A 300      10.848  15.381 -11.533  1.00 86.86           C  
ATOM   4621  CB  GLU A 300      12.949  16.376 -10.570  1.00 86.86           C  
ATOM   4622  HB2 GLU A 300      12.753  17.164 -11.298  1.00 86.86           H  
ATOM   4623  HB3 GLU A 300      13.628  15.667 -11.042  1.00 86.86           H  
ATOM   4624  O   GLU A 300      11.086  14.367 -12.204  1.00 86.86           O  
ATOM   4625  CG  GLU A 300      13.651  16.991  -9.347  1.00 86.86           C  
ATOM   4626  HG2 GLU A 300      13.882  16.200  -8.634  1.00 86.86           H  
ATOM   4627  HG3 GLU A 300      14.597  17.417  -9.680  1.00 86.86           H  
ATOM   4628  CD  GLU A 300      12.823  18.094  -8.671  1.00 86.86           C  
ATOM   4629  OE1 GLU A 300      12.914  18.243  -7.436  1.00 86.86           O  
ATOM   4630  OE2 GLU A 300      12.098  18.807  -9.400  1.00 86.86           O  
ATOM   4631  N   PRO A 301       9.947  16.289 -11.957  1.00 84.83           N  
ATOM   4632  CA  PRO A 301       9.248  16.160 -13.227  1.00 84.83           C  
ATOM   4633  HA  PRO A 301       8.757  15.188 -13.275  1.00 84.83           H  
ATOM   4634  C   PRO A 301      10.221  16.289 -14.406  1.00 84.83           C  
ATOM   4635  CB  PRO A 301       8.182  17.258 -13.223  1.00 84.83           C  
ATOM   4636  HB2 PRO A 301       7.273  16.887 -12.750  1.00 84.83           H  
ATOM   4637  HB3 PRO A 301       7.967  17.618 -14.229  1.00 84.83           H  
ATOM   4638  O   PRO A 301      11.093  17.156 -14.447  1.00 84.83           O  
ATOM   4639  CG  PRO A 301       8.792  18.346 -12.339  1.00 84.83           C  
ATOM   4640  HG2 PRO A 301       9.456  18.973 -12.933  1.00 84.83           H  
ATOM   4641  HG3 PRO A 301       8.026  18.953 -11.855  1.00 84.83           H  
ATOM   4642  CD  PRO A 301       9.612  17.556 -11.320  1.00 84.83           C  
ATOM   4643  HD2 PRO A 301      10.510  18.120 -11.071  1.00 84.83           H  
ATOM   4644  HD3 PRO A 301       9.023  17.369 -10.422  1.00 84.83           H  
ATOM   4645  N   LYS A 302      10.033  15.444 -15.422  1.00 87.29           N  
ATOM   4646  H   LYS A 302       9.233  14.829 -15.366  1.00 87.29           H  
ATOM   4647  CA  LYS A 302      10.791  15.493 -16.681  1.00 87.29           C  
ATOM   4648  HA  LYS A 302      11.641  16.165 -16.561  1.00 87.29           H  
ATOM   4649  C   LYS A 302       9.881  16.084 -17.749  1.00 87.29           C  
ATOM   4650  CB  LYS A 302      11.340  14.099 -17.049  1.00 87.29           C  
ATOM   4651  HB2 LYS A 302      11.843  14.155 -18.014  1.00 87.29           H  
ATOM   4652  HB3 LYS A 302      10.511  13.396 -17.132  1.00 87.29           H  
ATOM   4653  O   LYS A 302       8.760  15.614 -17.909  1.00 87.29           O  
ATOM   4654  CG  LYS A 302      12.337  13.580 -15.994  1.00 87.29           C  
ATOM   4655  HG2 LYS A 302      13.197  14.249 -15.957  1.00 87.29           H  
ATOM   4656  HG3 LYS A 302      11.853  13.599 -15.018  1.00 87.29           H  
ATOM   4657  CD  LYS A 302      12.827  12.142 -16.246  1.00 87.29           C  
ATOM   4658  HD2 LYS A 302      13.445  12.110 -17.144  1.00 87.29           H  
ATOM   4659  HD3 LYS A 302      11.965  11.491 -16.390  1.00 87.29           H  
ATOM   4660  CE  LYS A 302      13.649  11.686 -15.021  1.00 87.29           C  
ATOM   4661  HE2 LYS A 302      13.382  12.329 -14.183  1.00 87.29           H  
ATOM   4662  HE3 LYS A 302      14.710  11.843 -15.218  1.00 87.29           H  
ATOM   4663  NZ  LYS A 302      13.395  10.282 -14.596  1.00 87.29           N  
ATOM   4664  HZ1 LYS A 302      13.878  10.044 -13.741  1.00 87.29           H  
ATOM   4665  HZ2 LYS A 302      12.450  10.175 -14.257  1.00 87.29           H  
ATOM   4666  HZ3 LYS A 302      13.597   9.585 -15.298  1.00 87.29           H  
ATOM   4667  N   ILE A 303      10.336  17.104 -18.474  1.00 81.04           N  
ATOM   4668  H   ILE A 303      11.263  17.457 -18.285  1.00 81.04           H  
ATOM   4669  CA  ILE A 303       9.510  17.775 -19.490  1.00 81.04           C  
ATOM   4670  HA  ILE A 303       8.579  18.088 -19.017  1.00 81.04           H  
ATOM   4671  C   ILE A 303       9.163  16.786 -20.608  1.00 81.04           C  
ATOM   4672  CB  ILE A 303      10.206  19.039 -20.049  1.00 81.04           C  
ATOM   4673  HB  ILE A 303      11.147  18.739 -20.511  1.00 81.04           H  
ATOM   4674  O   ILE A 303      10.052  16.176 -21.201  1.00 81.04           O  
ATOM   4675  CG1 ILE A 303      10.515  20.036 -18.910  1.00 81.04           C  
ATOM   4676 HG12 ILE A 303      11.114  19.542 -18.146  1.00 81.04           H  
ATOM   4677 HG13 ILE A 303       9.577  20.350 -18.452  1.00 81.04           H  
ATOM   4678  CG2 ILE A 303       9.329  19.711 -21.126  1.00 81.04           C  
ATOM   4679 HG21 ILE A 303       9.166  19.036 -21.966  1.00 81.04           H  
ATOM   4680 HG22 ILE A 303       8.366  19.997 -20.703  1.00 81.04           H  
ATOM   4681 HG23 ILE A 303       9.821  20.598 -21.525  1.00 81.04           H  
ATOM   4682  CD1 ILE A 303      11.301  21.275 -19.361  1.00 81.04           C  
ATOM   4683 HD11 ILE A 303      12.150  20.975 -19.976  1.00 81.04           H  
ATOM   4684 HD12 ILE A 303      10.659  21.950 -19.927  1.00 81.04           H  
ATOM   4685 HD13 ILE A 303      11.679  21.809 -18.489  1.00 81.04           H  
ATOM   4686  N   ASP A 304       7.875  16.659 -20.928  1.00 77.26           N  
ATOM   4687  H   ASP A 304       7.198  17.180 -20.390  1.00 77.26           H  
ATOM   4688  CA  ASP A 304       7.434  16.025 -22.171  1.00 77.26           C  
ATOM   4689  HA  ASP A 304       8.148  15.252 -22.455  1.00 77.26           H  
ATOM   4690  C   ASP A 304       7.341  17.102 -23.267  1.00 77.26           C  
ATOM   4691  CB  ASP A 304       6.098  15.319 -21.940  1.00 77.26           C  
ATOM   4692  HB2 ASP A 304       5.382  16.055 -21.576  1.00 77.26           H  
ATOM   4693  HB3 ASP A 304       6.226  14.589 -21.141  1.00 77.26           H  
ATOM   4694  O   ASP A 304       6.398  17.900 -23.252  1.00 77.26           O  
ATOM   4695  CG  ASP A 304       5.524  14.601 -23.170  1.00 77.26           C  
ATOM   4696  OD1 ASP A 304       6.067  14.693 -24.297  1.00 77.26           O  
ATOM   4697  OD2 ASP A 304       4.507  13.889 -22.980  1.00 77.26           O  
ATOM   4698  N   PRO A 305       8.280  17.153 -24.231  1.00 71.59           N  
ATOM   4699  CA  PRO A 305       8.362  18.242 -25.209  1.00 71.59           C  
ATOM   4700  HA  PRO A 305       8.445  19.196 -24.687  1.00 71.59           H  
ATOM   4701  C   PRO A 305       7.148  18.325 -26.146  1.00 71.59           C  
ATOM   4702  CB  PRO A 305       9.655  17.976 -25.989  1.00 71.59           C  
ATOM   4703  HB2 PRO A 305      10.484  18.480 -25.493  1.00 71.59           H  
ATOM   4704  HB3 PRO A 305       9.590  18.298 -27.028  1.00 71.59           H  
ATOM   4705  O   PRO A 305       6.985  19.313 -26.859  1.00 71.59           O  
ATOM   4706  CG  PRO A 305       9.842  16.464 -25.875  1.00 71.59           C  
ATOM   4707  HG2 PRO A 305      10.887  16.174 -25.989  1.00 71.59           H  
ATOM   4708  HG3 PRO A 305       9.217  15.958 -26.612  1.00 71.59           H  
ATOM   4709  CD  PRO A 305       9.324  16.169 -24.473  1.00 71.59           C  
ATOM   4710  HD2 PRO A 305      10.127  16.303 -23.749  1.00 71.59           H  
ATOM   4711  HD3 PRO A 305       8.936  15.151 -24.431  1.00 71.59           H  
ATOM   4712  N   ILE A 306       6.297  17.295 -26.178  1.00 73.17           N  
ATOM   4713  H   ILE A 306       6.466  16.526 -25.545  1.00 73.17           H  
ATOM   4714  CA  ILE A 306       5.081  17.258 -26.996  1.00 73.17           C  
ATOM   4715  HA  ILE A 306       4.967  18.226 -27.485  1.00 73.17           H  
ATOM   4716  C   ILE A 306       3.809  17.108 -26.156  1.00 73.17           C  
ATOM   4717  CB  ILE A 306       5.193  16.202 -28.117  1.00 73.17           C  
ATOM   4718  HB  ILE A 306       4.267  16.227 -28.691  1.00 73.17           H  
ATOM   4719  O   ILE A 306       2.762  16.778 -26.717  1.00 73.17           O  
ATOM   4720  CG1 ILE A 306       5.367  14.778 -27.542  1.00 73.17           C  
ATOM   4721 HG12 ILE A 306       6.353  14.681 -27.089  1.00 73.17           H  
ATOM   4722 HG13 ILE A 306       4.620  14.608 -26.767  1.00 73.17           H  
ATOM   4723  CG2 ILE A 306       6.329  16.575 -29.088  1.00 73.17           C  
ATOM   4724 HG21 ILE A 306       7.297  16.436 -28.606  1.00 73.17           H  
ATOM   4725 HG22 ILE A 306       6.284  15.957 -29.984  1.00 73.17           H  
ATOM   4726 HG23 ILE A 306       6.236  17.621 -29.381  1.00 73.17           H  
ATOM   4727  CD1 ILE A 306       5.196  13.684 -28.602  1.00 73.17           C  
ATOM   4728 HD11 ILE A 306       5.287  12.700 -28.141  1.00 73.17           H  
ATOM   4729 HD12 ILE A 306       5.968  13.772 -29.367  1.00 73.17           H  
ATOM   4730 HD13 ILE A 306       4.214  13.768 -29.067  1.00 73.17           H  
ATOM   4731  N   ALA A 307       3.863  17.351 -24.839  1.00 68.40           N  
ATOM   4732  H   ALA A 307       4.743  17.617 -24.421  1.00 68.40           H  
ATOM   4733  CA  ALA A 307       2.689  17.249 -23.972  1.00 68.40           C  
ATOM   4734  HA  ALA A 307       2.370  16.207 -23.951  1.00 68.40           H  
ATOM   4735  C   ALA A 307       1.517  18.076 -24.507  1.00 68.40           C  
ATOM   4736  CB  ALA A 307       3.035  17.682 -22.545  1.00 68.40           C  
ATOM   4737  HB1 ALA A 307       3.565  16.875 -22.039  1.00 68.40           H  
ATOM   4738  HB2 ALA A 307       3.645  18.585 -22.552  1.00 68.40           H  
ATOM   4739  HB3 ALA A 307       2.120  17.881 -21.987  1.00 68.40           H  
ATOM   4740  O   ALA A 307       0.435  17.538 -24.727  1.00 68.40           O  
ATOM   4741  N   ASP A 308       1.713  19.352 -24.818  1.00 65.15           N  
ATOM   4742  H   ASP A 308       2.571  19.803 -24.536  1.00 65.15           H  
ATOM   4743  CA  ASP A 308       0.607  20.209 -25.268  1.00 65.15           C  
ATOM   4744  HA  ASP A 308      -0.173  20.202 -24.506  1.00 65.15           H  
ATOM   4745  C   ASP A 308      -0.046  19.711 -26.566  1.00 65.15           C  
ATOM   4746  CB  ASP A 308       1.102  21.651 -25.392  1.00 65.15           C  
ATOM   4747  HB2 ASP A 308       0.285  22.280 -25.746  1.00 65.15           H  
ATOM   4748  HB3 ASP A 308       1.910  21.691 -26.123  1.00 65.15           H  
ATOM   4749  O   ASP A 308      -1.239  19.906 -26.776  1.00 65.15           O  
ATOM   4750  CG  ASP A 308       1.586  22.187 -24.042  1.00 65.15           C  
ATOM   4751  OD1 ASP A 308       1.067  21.699 -23.010  1.00 65.15           O  
ATOM   4752  OD2 ASP A 308       2.525  23.006 -24.072  1.00 65.15           O  
ATOM   4753  N   LYS A 309       0.695  18.950 -27.380  1.00 69.79           N  
ATOM   4754  H   LYS A 309       1.636  18.742 -27.078  1.00 69.79           H  
ATOM   4755  CA  LYS A 309       0.223  18.380 -28.649  1.00 69.79           C  
ATOM   4756  HA  LYS A 309      -0.527  19.051 -29.067  1.00 69.79           H  
ATOM   4757  C   LYS A 309      -0.484  17.026 -28.509  1.00 69.79           C  
ATOM   4758  CB  LYS A 309       1.395  18.292 -29.639  1.00 69.79           C  
ATOM   4759  HB2 LYS A 309       1.029  17.877 -30.578  1.00 69.79           H  
ATOM   4760  HB3 LYS A 309       2.155  17.620 -29.241  1.00 69.79           H  
ATOM   4761  O   LYS A 309      -1.056  16.552 -29.488  1.00 69.79           O  
ATOM   4762  CG  LYS A 309       2.023  19.666 -29.922  1.00 69.79           C  
ATOM   4763  HG2 LYS A 309       2.438  20.079 -29.003  1.00 69.79           H  
ATOM   4764  HG3 LYS A 309       1.252  20.341 -30.295  1.00 69.79           H  
ATOM   4765  CD  LYS A 309       3.146  19.558 -30.960  1.00 69.79           C  
ATOM   4766  HD2 LYS A 309       2.739  19.166 -31.892  1.00 69.79           H  
ATOM   4767  HD3 LYS A 309       3.916  18.884 -30.586  1.00 69.79           H  
ATOM   4768  CE  LYS A 309       3.743  20.950 -31.195  1.00 69.79           C  
ATOM   4769  HE2 LYS A 309       4.095  21.341 -30.240  1.00 69.79           H  
ATOM   4770  HE3 LYS A 309       2.951  21.612 -31.545  1.00 69.79           H  
ATOM   4771  NZ  LYS A 309       4.857  20.922 -32.175  1.00 69.79           N  
ATOM   4772  HZ1 LYS A 309       5.219  21.854 -32.310  1.00 69.79           H  
ATOM   4773  HZ2 LYS A 309       5.610  20.340 -31.837  1.00 69.79           H  
ATOM   4774  HZ3 LYS A 309       4.538  20.573 -33.068  1.00 69.79           H  
ATOM   4775  N   ARG A 310      -0.449  16.365 -27.342  1.00 65.82           N  
ATOM   4776  H   ARG A 310       0.028  16.806 -26.568  1.00 65.82           H  
ATOM   4777  CA  ARG A 310      -1.160  15.087 -27.139  1.00 65.82           C  
ATOM   4778  HA  ARG A 310      -1.160  14.565 -28.096  1.00 65.82           H  
ATOM   4779  C   ARG A 310      -2.621  15.326 -26.728  1.00 65.82           C  
ATOM   4780  CB  ARG A 310      -0.451  14.177 -26.128  1.00 65.82           C  
ATOM   4781  HB2 ARG A 310      -0.259  14.737 -25.213  1.00 65.82           H  
ATOM   4782  HB3 ARG A 310      -1.114  13.346 -25.889  1.00 65.82           H  
ATOM   4783  O   ARG A 310      -2.846  16.044 -25.749  1.00 65.82           O  
ATOM   4784  CG  ARG A 310       0.871  13.610 -26.656  1.00 65.82           C  
ATOM   4785  HG2 ARG A 310       0.701  13.102 -27.606  1.00 65.82           H  
ATOM   4786  HG3 ARG A 310       1.581  14.423 -26.807  1.00 65.82           H  
ATOM   4787  CD  ARG A 310       1.439  12.615 -25.641  1.00 65.82           C  
ATOM   4788  HD2 ARG A 310       0.759  11.768 -25.547  1.00 65.82           H  
ATOM   4789  HD3 ARG A 310       1.501  13.124 -24.679  1.00 65.82           H  
ATOM   4790  NE  ARG A 310       2.777  12.137 -26.037  1.00 65.82           N  
ATOM   4791  HE  ARG A 310       3.048  12.271 -27.001  1.00 65.82           H  
ATOM   4792  NH1 ARG A 310       3.513  11.637 -23.929  1.00 65.82           N  
ATOM   4793 HH11 ARG A 310       4.138  12.204 -23.374  1.00 65.82           H  
ATOM   4794 HH12 ARG A 310       2.548  11.656 -23.632  1.00 65.82           H  
ATOM   4795  NH2 ARG A 310       4.987  11.788 -25.558  1.00 65.82           N  
ATOM   4796 HH21 ARG A 310       5.252  12.162 -26.458  1.00 65.82           H  
ATOM   4797 HH22 ARG A 310       5.675  11.842 -24.821  1.00 65.82           H  
ATOM   4798  CZ  ARG A 310       3.744  11.838 -25.189  1.00 65.82           C  
ATOM   4799  N   PRO A 311      -3.607  14.708 -27.398  1.00 62.86           N  
ATOM   4800  CA  PRO A 311      -5.007  14.808 -26.993  1.00 62.86           C  
ATOM   4801  HA  PRO A 311      -5.292  15.858 -26.923  1.00 62.86           H  
ATOM   4802  C   PRO A 311      -5.257  14.147 -25.626  1.00 62.86           C  
ATOM   4803  CB  PRO A 311      -5.807  14.157 -28.128  1.00 62.86           C  
ATOM   4804  HB2 PRO A 311      -6.704  13.654 -27.767  1.00 62.86           H  
ATOM   4805  HB3 PRO A 311      -6.073  14.917 -28.863  1.00 62.86           H  
ATOM   4806  O   PRO A 311      -4.523  13.243 -25.214  1.00 62.86           O  
ATOM   4807  CG  PRO A 311      -4.821  13.173 -28.755  1.00 62.86           C  
ATOM   4808  HG2 PRO A 311      -5.043  12.992 -29.807  1.00 62.86           H  
ATOM   4809  HG3 PRO A 311      -4.836  12.239 -28.194  1.00 62.86           H  
ATOM   4810  CD  PRO A 311      -3.469  13.856 -28.571  1.00 62.86           C  
ATOM   4811  HD2 PRO A 311      -2.696  13.100 -28.431  1.00 62.86           H  
ATOM   4812  HD3 PRO A 311      -3.246  14.473 -29.441  1.00 62.86           H  
ATOM   4813  N   LEU A 312      -6.306  14.598 -24.928  1.00 55.29           N  
ATOM   4814  H   LEU A 312      -6.877  15.321 -25.342  1.00 55.29           H  
ATOM   4815  CA  LEU A 312      -6.844  13.919 -23.745  1.00 55.29           C  
ATOM   4816  HA  LEU A 312      -6.068  13.866 -22.981  1.00 55.29           H  
ATOM   4817  C   LEU A 312      -7.290  12.496 -24.136  1.00 55.29           C  
ATOM   4818  CB  LEU A 312      -8.053  14.709 -23.191  1.00 55.29           C  
ATOM   4819  HB2 LEU A 312      -8.669  15.026 -24.032  1.00 55.29           H  
ATOM   4820  HB3 LEU A 312      -8.670  14.044 -22.586  1.00 55.29           H  
ATOM   4821  O   LEU A 312      -7.967  12.339 -25.154  1.00 55.29           O  
ATOM   4822  CG  LEU A 312      -7.689  15.937 -22.336  1.00 55.29           C  
ATOM   4823  HG  LEU A 312      -6.842  16.455 -22.785  1.00 55.29           H  
ATOM   4824  CD1 LEU A 312      -8.853  16.918 -22.251  1.00 55.29           C  
ATOM   4825 HD11 LEU A 312      -8.586  17.769 -21.624  1.00 55.29           H  
ATOM   4826 HD12 LEU A 312      -9.732  16.432 -21.828  1.00 55.29           H  
ATOM   4827 HD13 LEU A 312      -9.104  17.288 -23.245  1.00 55.29           H  
ATOM   4828  CD2 LEU A 312      -7.356  15.522 -20.899  1.00 55.29           C  
ATOM   4829 HD21 LEU A 312      -8.267  15.197 -20.395  1.00 55.29           H  
ATOM   4830 HD22 LEU A 312      -6.664  14.680 -20.887  1.00 55.29           H  
ATOM   4831 HD23 LEU A 312      -6.950  16.370 -20.347  1.00 55.29           H  
ATOM   4832  N   PRO A 313      -6.969  11.449 -23.353  1.00 57.66           N  
ATOM   4833  CA  PRO A 313      -7.620  10.154 -23.509  1.00 57.66           C  
ATOM   4834  HA  PRO A 313      -7.380   9.750 -24.492  1.00 57.66           H  
ATOM   4835  C   PRO A 313      -9.140  10.310 -23.355  1.00 57.66           C  
ATOM   4836  CB  PRO A 313      -7.031   9.255 -22.413  1.00 57.66           C  
ATOM   4837  HB2 PRO A 313      -7.680   9.249 -21.538  1.00 57.66           H  
ATOM   4838  HB3 PRO A 313      -6.873   8.237 -22.770  1.00 57.66           H  
ATOM   4839  O   PRO A 313      -9.585  11.001 -22.441  1.00 57.66           O  
ATOM   4840  CG  PRO A 313      -5.711   9.932 -22.044  1.00 57.66           C  
ATOM   4841  HG2 PRO A 313      -4.927   9.597 -22.723  1.00 57.66           H  
ATOM   4842  HG3 PRO A 313      -5.429   9.737 -21.009  1.00 57.66           H  
ATOM   4843  CD  PRO A 313      -5.990  11.413 -22.284  1.00 57.66           C  
ATOM   4844  HD2 PRO A 313      -6.406  11.873 -21.388  1.00 57.66           H  
ATOM   4845  HD3 PRO A 313      -5.069  11.912 -22.587  1.00 57.66           H  
ATOM   4846  N   ALA A 314      -9.932   9.638 -24.197  1.00 54.33           N  
ATOM   4847  H   ALA A 314      -9.507   9.137 -24.964  1.00 54.33           H  
ATOM   4848  CA  ALA A 314     -11.397   9.765 -24.208  1.00 54.33           C  
ATOM   4849  HA  ALA A 314     -11.656  10.780 -24.512  1.00 54.33           H  
ATOM   4850  C   ALA A 314     -12.045   9.528 -22.826  1.00 54.33           C  
ATOM   4851  CB  ALA A 314     -11.951   8.793 -25.258  1.00 54.33           C  
ATOM   4852  HB1 ALA A 314     -11.707   7.764 -24.993  1.00 54.33           H  
ATOM   4853  HB2 ALA A 314     -13.035   8.896 -25.306  1.00 54.33           H  
ATOM   4854  HB3 ALA A 314     -11.538   9.027 -26.239  1.00 54.33           H  
ATOM   4855  O   ALA A 314     -12.938  10.270 -22.431  1.00 54.33           O  
ATOM   4856  N   ALA A 315     -11.525   8.572 -22.047  1.00 51.52           N  
ATOM   4857  H   ALA A 315     -10.809   7.973 -22.433  1.00 51.52           H  
ATOM   4858  CA  ALA A 315     -11.983   8.305 -20.679  1.00 51.52           C  
ATOM   4859  HA  ALA A 315     -13.053   8.096 -20.701  1.00 51.52           H  
ATOM   4860  C   ALA A 315     -11.778   9.496 -19.717  1.00 51.52           C  
ATOM   4861  CB  ALA A 315     -11.253   7.054 -20.174  1.00 51.52           C  
ATOM   4862  HB1 ALA A 315     -10.177   7.225 -20.144  1.00 51.52           H  
ATOM   4863  HB2 ALA A 315     -11.601   6.819 -19.168  1.00 51.52           H  
ATOM   4864  HB3 ALA A 315     -11.475   6.206 -20.822  1.00 51.52           H  
ATOM   4865  O   ALA A 315     -12.583   9.706 -18.818  1.00 51.52           O  
ATOM   4866  N   LYS A 316     -10.729  10.309 -19.920  1.00 50.23           N  
ATOM   4867  H   LYS A 316     -10.172  10.163 -20.750  1.00 50.23           H  
ATOM   4868  CA  LYS A 316     -10.475  11.525 -19.125  1.00 50.23           C  
ATOM   4869  HA  LYS A 316     -10.850  11.367 -18.114  1.00 50.23           H  
ATOM   4870  C   LYS A 316     -11.265  12.728 -19.643  1.00 50.23           C  
ATOM   4871  CB  LYS A 316      -8.965  11.830 -19.029  1.00 50.23           C  
ATOM   4872  HB2 LYS A 316      -8.529  11.867 -20.027  1.00 50.23           H  
ATOM   4873  HB3 LYS A 316      -8.838  12.807 -18.562  1.00 50.23           H  
ATOM   4874  O   LYS A 316     -11.563  13.617 -18.857  1.00 50.23           O  
ATOM   4875  CG  LYS A 316      -8.225  10.786 -18.170  1.00 50.23           C  
ATOM   4876  HG2 LYS A 316      -8.727  10.713 -17.205  1.00 50.23           H  
ATOM   4877  HG3 LYS A 316      -8.297   9.817 -18.664  1.00 50.23           H  
ATOM   4878  CD  LYS A 316      -6.734  11.100 -17.918  1.00 50.23           C  
ATOM   4879  HD2 LYS A 316      -6.642  12.035 -17.366  1.00 50.23           H  
ATOM   4880  HD3 LYS A 316      -6.217  11.187 -18.874  1.00 50.23           H  
ATOM   4881  CE  LYS A 316      -6.134   9.937 -17.097  1.00 50.23           C  
ATOM   4882  HE2 LYS A 316      -6.621   9.903 -16.123  1.00 50.23           H  
ATOM   4883  HE3 LYS A 316      -6.388   9.008 -17.606  1.00 50.23           H  
ATOM   4884  NZ  LYS A 316      -4.655   9.974 -16.919  1.00 50.23           N  
ATOM   4885  HZ1 LYS A 316      -4.309   9.055 -16.686  1.00 50.23           H  
ATOM   4886  HZ2 LYS A 316      -4.362  10.593 -16.177  1.00 50.23           H  
ATOM   4887  HZ3 LYS A 316      -4.167  10.182 -17.778  1.00 50.23           H  
ATOM   4888  N   LEU A 317     -11.631  12.752 -20.929  1.00 46.82           N  
ATOM   4889  H   LEU A 317     -11.350  11.986 -21.525  1.00 46.82           H  
ATOM   4890  CA  LEU A 317     -12.549  13.761 -21.462  1.00 46.82           C  
ATOM   4891  HA  LEU A 317     -12.170  14.743 -21.178  1.00 46.82           H  
ATOM   4892  C   LEU A 317     -13.941  13.616 -20.826  1.00 46.82           C  
ATOM   4893  CB  LEU A 317     -12.593  13.664 -22.999  1.00 46.82           C  
ATOM   4894  HB2 LEU A 317     -11.576  13.614 -23.387  1.00 46.82           H  
ATOM   4895  HB3 LEU A 317     -13.104  12.740 -23.271  1.00 46.82           H  
ATOM   4896  O   LEU A 317     -14.509  14.619 -20.420  1.00 46.82           O  
ATOM   4897  CG  LEU A 317     -13.323  14.843 -23.673  1.00 46.82           C  
ATOM   4898  HG  LEU A 317     -14.301  14.980 -23.211  1.00 46.82           H  
ATOM   4899  CD1 LEU A 317     -12.526  16.146 -23.565  1.00 46.82           C  
ATOM   4900 HD11 LEU A 317     -11.527  16.019 -23.983  1.00 46.82           H  
ATOM   4901 HD12 LEU A 317     -13.048  16.934 -24.107  1.00 46.82           H  
ATOM   4902 HD13 LEU A 317     -12.458  16.455 -22.522  1.00 46.82           H  
ATOM   4903  CD2 LEU A 317     -13.534  14.538 -25.156  1.00 46.82           C  
ATOM   4904 HD21 LEU A 317     -14.129  13.631 -25.262  1.00 46.82           H  
ATOM   4905 HD22 LEU A 317     -12.576  14.409 -25.659  1.00 46.82           H  
ATOM   4906 HD23 LEU A 317     -14.081  15.358 -25.621  1.00 46.82           H  
ATOM   4907  N   ALA A 318     -14.438  12.384 -20.661  1.00 40.80           N  
ATOM   4908  H   ALA A 318     -13.939  11.598 -21.053  1.00 40.80           H  
ATOM   4909  CA  ALA A 318     -15.709  12.116 -19.981  1.00 40.80           C  
ATOM   4910  HA  ALA A 318     -16.501  12.662 -20.493  1.00 40.80           H  
ATOM   4911  C   ALA A 318     -15.706  12.605 -18.519  1.00 40.80           C  
ATOM   4912  CB  ALA A 318     -16.018  10.618 -20.093  1.00 40.80           C  
ATOM   4913  HB1 ALA A 318     -15.241  10.031 -19.604  1.00 40.80           H  
ATOM   4914  HB2 ALA A 318     -16.972  10.411 -19.607  1.00 40.80           H  
ATOM   4915  HB3 ALA A 318     -16.088  10.329 -21.142  1.00 40.80           H  
ATOM   4916  O   ALA A 318     -16.558  13.404 -18.146  1.00 40.80           O  
ATOM   4917  N   ALA A 319     -14.686  12.240 -17.730  1.00 42.98           N  
ATOM   4918  H   ALA A 319     -14.047  11.532 -18.061  1.00 42.98           H  
ATOM   4919  CA  ALA A 319     -14.559  12.701 -16.342  1.00 42.98           C  
ATOM   4920  HA  ALA A 319     -15.472  12.444 -15.804  1.00 42.98           H  
ATOM   4921  C   ALA A 319     -14.372  14.231 -16.222  1.00 42.98           C  
ATOM   4922  CB  ALA A 319     -13.387  11.948 -15.700  1.00 42.98           C  
ATOM   4923  HB1 ALA A 319     -13.559  10.874 -15.769  1.00 42.98           H  
ATOM   4924  HB2 ALA A 319     -12.454  12.204 -16.202  1.00 42.98           H  
ATOM   4925  HB3 ALA A 319     -13.319  12.224 -14.648  1.00 42.98           H  
ATOM   4926  O   ALA A 319     -14.873  14.857 -15.290  1.00 42.98           O  
ATOM   4927  N   ALA A 320     -13.663  14.862 -17.167  1.00 40.62           N  
ATOM   4928  H   ALA A 320     -13.237  14.318 -17.904  1.00 40.62           H  
ATOM   4929  CA  ALA A 320     -13.502  16.317 -17.192  1.00 40.62           C  
ATOM   4930  HA  ALA A 320     -13.235  16.657 -16.191  1.00 40.62           H  
ATOM   4931  C   ALA A 320     -14.796  17.056 -17.584  1.00 40.62           C  
ATOM   4932  CB  ALA A 320     -12.349  16.667 -18.141  1.00 40.62           C  
ATOM   4933  HB1 ALA A 320     -11.434  16.179 -17.805  1.00 40.62           H  
ATOM   4934  HB2 ALA A 320     -12.589  16.339 -19.153  1.00 40.62           H  
ATOM   4935  HB3 ALA A 320     -12.198  17.747 -18.143  1.00 40.62           H  
ATOM   4936  O   ALA A 320     -15.025  18.169 -17.114  1.00 40.62           O  
ATOM   4937  N   LEU A 321     -15.641  16.449 -18.426  1.00 44.02           N  
ATOM   4938  H   LEU A 321     -15.388  15.542 -18.791  1.00 44.02           H
[truncated: 11,025 more chars]
