# Supplementary material for: A distinctive family of L,D-transpeptidases catalyzing L-Ala-mDAP crosslinks in Alpha- and Betaproteobacteria
Source: Nat Commun. 2024 Feb 13;15:1343. doi: 10.1038/s41467-024-45620-5 (PMC10864386; doi:10.1038/s41467-024-45620-5)
Supplement: Supplementary file 4 — Supplementary Dataset 1 [file 41467_2024_45620_MOESM4_ESM.zip › NatComm_model LDTgo-PG_MDS.pdb]

HEADER    TRAMSFERASE                             19-JAN-24
TITLE     1,3 L,D-TRANSPEPTIDASE FROM GLUCONOBACTER OXYDANS                     
TITLE      BOUND TO A PEPTIDOGLYCAN STRAND
REMARK    FIVE THEORETICAL MODELS RELATED TO PDB ENTRY 8QZG
MODEL 1
ATOM      2  CH3 ACE A  73      15.417  32.247  68.962 -0.36 62.00           C  
ATOM      5  C   ACE A  73      15.627  33.514  69.769  0.59 72.00           C  
ATOM      6  O   ACE A  73      14.642  34.168  70.161 -0.56 79.00           O  
ATOM      7  N   PRO A  74      16.896  33.874  69.990 -0.25 48.00           N  
ATOM      8  CD  PRO A  74      18.058  32.977  69.928  0.01 92.00           C  
ATOM     11  CG  PRO A  74      19.098  33.680  70.788  0.01 89.00           C  
ATOM     14  CB  PRO A  74      18.839  35.232  70.620 -0.00 70.00           C  
ATOM     17  CA  PRO A  74      17.291  35.244  70.572 -0.02 66.00           C  
ATOM     19  C   PRO A  74      16.837  36.492  69.774  0.58 96.00           C  
ATOM     20  O   PRO A  74      16.855  36.538  68.547 -0.57 48.00           O  
ATOM     21  N   PRO A  75      16.465  37.585  70.438 -0.25 48.00           N  
ATOM     22  CD  PRO A  75      15.901  37.695  71.762  0.01 92.00           C  
ATOM     25  CG  PRO A  75      15.007  38.970  71.512  0.01 89.00           C  
ATOM     28  CB  PRO A  75      15.876  39.905  70.706 -0.00 70.00           C  
ATOM     31  CA  PRO A  75      16.354  38.895  69.721 -0.02 66.00           C  
ATOM     33  C   PRO A  75      17.731  39.359  69.046  0.58 96.00           C  
ATOM     34  O   PRO A  75      18.789  38.815  69.415 -0.57 48.00           O  
ATOM     35  N   PRO A  76      17.735  40.522  68.303 -0.25 48.00           N  
ATOM     36  CD  PRO A  76      16.642  41.378  67.895  0.01 92.00           C  
ATOM     39  CG  PRO A  76      16.984  42.043  66.527  0.01 89.00           C  
ATOM     42  CB  PRO A  76      18.461  42.242  66.876 -0.00 70.00           C  
ATOM     45  CA  PRO A  76      18.959  41.049  67.750 -0.02 66.00           C  
ATOM     47  C   PRO A  76      20.011  41.468  68.839  0.58 96.00           C  
ATOM     48  O   PRO A  76      19.768  41.739  70.025 -0.57 48.00           O  
ATOM     49  N   ILE A  77      21.299  41.496  68.430 -0.41 57.00           N  
ATOM     50  H   ILE A  77      21.552  40.982  67.598  0.27 19.00           H  
ATOM     51  CA  ILE A  77      22.449  41.904  69.253 -0.05 97.00           C  
ATOM     53  CB  ILE A  77      23.726  41.384  68.619  0.13  3.00           C  
ATOM     55  CG2 ILE A  77      24.975  42.273  69.026 -0.32  4.00           C  
ATOM     59  CG1 ILE A  77      23.890  39.861  69.067 -0.04 30.00           C  
ATOM     62  CD1 ILE A  77      25.145  39.222  68.408 -0.06 60.00           C  
ATOM     66  C   ILE A  77      22.391  43.403  69.516  0.59 73.00           C  
ATOM     67  O   ILE A  77      22.414  44.202  68.534 -0.56 79.00           O  
ATOM     68  N   ASP A  78      22.148  43.752  70.767 -0.51 63.00           N  
ATOM     69  H   ASP A  78      21.976  43.027  71.448  0.29 36.00           H  
ATOM     70  CA  ASP A  78      21.795  45.174  71.154  0.03 81.00           C  
ATOM     72  CB  ASP A  78      20.555  45.201  72.016 -0.03  3.00           C  
ATOM     75  CG  ASP A  78      20.183  46.573  72.514  0.79 94.00           C  
ATOM     76  OD1 ASP A  78      19.902  46.701  73.767 -0.80 14.00           O  
ATOM     77  OD2 ASP A  78      20.059  47.536  71.693 -0.80 14.00           O1-
ATOM     78  C   ASP A  78      23.102  45.798  71.713  0.53 66.00           C  
ATOM     79  O   ASP A  78      23.148  46.153  72.878 -0.58 19.00           O  
ATOM     80  N   ILE A  79      24.177  45.810  70.911 -0.41 57.00           N  
ATOM     81  H   ILE A  79      24.042  45.386  70.004  0.27 19.00           H  
ATOM     82  CA  ILE A  79      25.513  46.231  71.344 -0.05 97.00           C  
ATOM     84  CB  ILE A  79      26.550  45.965  70.230  0.13  3.00           C  
ATOM     86  CG2 ILE A  79      26.578  47.183  69.336 -0.32  4.00           C  
ATOM     90  CG1 ILE A  79      27.915  45.592  70.689 -0.04 30.00           C  
ATOM     93  CD1 ILE A  79      27.953  44.146  71.312 -0.06 60.00           C  
ATOM     97  C   ILE A  79      25.554  47.577  72.153  0.59 73.00           C  
ATOM     98  O   ILE A  79      24.947  48.533  71.634 -0.56 79.00           O  
ATOM     99  N   PRO A  80      26.177  47.677  73.369 -0.25 48.00           N  
ATOM    100  CD  PRO A  80      26.840  46.592  74.089  0.01 92.00           C  
ATOM    103  CG  PRO A  80      27.455  47.223  75.376  0.01 89.00           C  
ATOM    106  CB  PRO A  80      26.708  48.537  75.601 -0.00 70.00           C  
ATOM    109  CA  PRO A  80      26.232  48.902  74.156 -0.02 66.00           C  
ATOM    111  C   PRO A  80      27.183  49.947  73.585  0.58 96.00           C  
ATOM    112  O   PRO A  80      28.072  49.644  72.837 -0.57 48.00           O  
ATOM    113  N   ASP A  81      27.025  51.279  73.956 -0.51 63.00           N  
ATOM    114  H   ASP A  81      26.238  51.420  74.573  0.29 36.00           H  
ATOM    115  CA  ASP A  81      27.895  52.460  73.707  0.03 81.00           C  
ATOM    117  CB  ASP A  81      27.291  53.748  74.309 -0.03  3.00           C  
ATOM    120  CG  ASP A  81      27.845  55.070  73.856  0.79 94.00           C  
ATOM    121  OD1 ASP A  81      27.530  56.143  74.444 -0.80 14.00           O  
ATOM    122  OD2 ASP A  81      28.482  55.183  72.771 -0.80 14.00           O1-
ATOM    123  C   ASP A  81      29.368  52.378  74.296  0.53 66.00           C  
ATOM    124  O   ASP A  81      29.583  52.318  75.496 -0.58 19.00           O  
ATOM    125  N   LEU A  82      30.379  52.646  73.440 -0.41 57.00           N  
ATOM    126  H   LEU A  82      30.200  52.750  72.452  0.27 19.00           H  
ATOM    127  CA  LEU A  82      31.790  52.704  74.021 -0.05 18.00           C  
ATOM    129  CB  LEU A  82      32.859  52.536  72.937 -0.11  2.00           C  
ATOM    132  CG  LEU A  82      32.929  51.206  72.100  0.35 31.00           C  
ATOM    134  CD1 LEU A  82      34.103  51.347  71.136 -0.41 21.00           C  
ATOM    138  CD2 LEU A  82      33.127  50.034  72.969 -0.41 21.00           C  
ATOM    142  C   LEU A  82      31.919  53.938  74.957  0.59 73.00           C  
ATOM    143  O   LEU A  82      31.436  55.016  74.722 -0.56 79.00           O  
ATOM    144  N   PRO A  83      32.634  53.852  76.115 -0.25 48.00           N  
ATOM    145  CD  PRO A  83      33.343  52.688  76.619  0.01 92.00           C  
ATOM    148  CG  PRO A  83      34.319  53.280  77.657  0.01 89.00           C  
ATOM    151  CB  PRO A  83      33.503  54.403  78.224 -0.00 70.00           C  
ATOM    154  CA  PRO A  83      32.719  54.987  77.055 -0.02 66.00           C  
ATOM    156  C   PRO A  83      33.429  56.189  76.435  0.58 96.00           C  
ATOM    157  O   PRO A  83      34.607  56.084  76.197 -0.57 48.00           O  
ATOM    158  N   VAL A  84      32.744  57.316  76.274 -0.41 57.00           N  
ATOM    159  H   VAL A  84      31.816  57.368  76.669  0.27 19.00           H  
ATOM    160  CA  VAL A  84      33.237  58.618  75.817 -0.08 75.00           C  
ATOM    162  CB  VAL A  84      32.056  59.550  75.433  0.29 85.00           C  
ATOM    164  CG1 VAL A  84      31.259  60.177  76.591 -0.31 92.00           C  
ATOM    168  CG2 VAL A  84      32.583  60.582  74.452 -0.31 92.00           C  
ATOM    172  C   VAL A  84      34.235  59.335  76.671  0.59 73.00           C  
ATOM    173  O   VAL A  84      34.192  59.121  77.890 -0.56 79.00           O  
ATOM    174  N   VAL A  85      35.151  60.134  76.084 -0.41 57.00           N  
ATOM    175  H   VAL A  85      35.432  59.891  75.145  0.27 19.00           H  
ATOM    176  CA  VAL A  85      36.103  60.999  76.814 -0.08 75.00           C  
ATOM    178  CB  VAL A  85      37.475  60.431  76.696  0.29 85.00           C  
ATOM    180  CG1 VAL A  85      38.445  61.026  77.691 -0.31 92.00           C  
ATOM    184  CG2 VAL A  85      37.468  58.892  76.814 -0.31 92.00           C  
ATOM    188  C   VAL A  85      36.109  62.499  76.331  0.59 73.00           C  
ATOM    189  O   VAL A  85      35.900  62.770  75.121 -0.56 79.00           O  
ATOM    190  N   SER A  86      36.422  63.398  77.258 -0.41 57.00           N  
ATOM    191  H   SER A  86      36.619  63.031  78.178  0.27 19.00           H  
ATOM    192  CA  SER A  86      36.367  64.915  77.126 -0.02 49.00           C  
ATOM    194  CB  SER A  86      36.175  65.509  78.570  0.21 17.00           C  
ATOM    197  OG  SER A  86      35.791  66.854  78.638 -0.65 46.00           O  
ATOM    198  HG  SER A  86      34.841  66.841  78.775  0.42 75.00           H  
ATOM    199  C   SER A  86      37.749  65.430  76.583  0.59 73.00           C  
ATOM    200  O   SER A  86      38.772  64.897  77.022 -0.56 79.00           O  
ATOM    201  N   ASP A  87      37.778  66.406  75.702 -0.51 63.00           N  
ATOM    202  H   ASP A  87      36.904  66.795  75.377  0.29 36.00           H  
ATOM    203  CA  ASP A  87      38.921  66.809  74.831  0.03 81.00           C  
ATOM    205  CB  ASP A  87      38.563  68.202  74.282 -0.03  3.00           C  
ATOM    208  CG  ASP A  87      37.295  68.249  73.480  0.79 94.00           C  
ATOM    209  OD1 ASP A  87      37.115  69.057  72.527 -0.80 14.00           O  
ATOM    210  OD2 ASP A  87      36.259  67.649  73.858 -0.80 14.00           O1-
ATOM    211  C   ASP A  87      40.349  66.746  75.513  0.53 66.00           C  
ATOM    212  O   ASP A  87      41.171  65.950  75.102 -0.58 19.00           O  
ATOM    213  N   GLU A  88      40.508  67.296  76.711 -0.51 63.00           N  
ATOM    214  H   GLU A  88      39.713  67.792  77.088  0.29 36.00           H  
ATOM    215  CA  GLU A  88      41.770  67.295  77.513  0.03 97.00           C  
ATOM    217  CB  GLU A  88      41.570  68.408  78.455  0.05 60.00           C  
ATOM    220  CG  GLU A  88      41.477  69.830  77.968  0.01 36.00           C  
ATOM    223  CD  GLU A  88      42.429  70.202  76.870  0.80 54.00           C  
ATOM    224  OE1 GLU A  88      43.538  69.659  76.891 -0.81 88.00           O  
ATOM    225  OE2 GLU A  88      42.006  70.940  75.935 -0.81 88.00           O1-
ATOM    226  C   GLU A  88      42.041  65.948  78.252  0.53 66.00           C  
ATOM    227  O   GLU A  88      43.211  65.638  78.565 -0.58 19.00           O  
ATOM    228  N   VAL A  89      40.990  65.182  78.473 -0.41 57.00           N  
ATOM    229  H   VAL A  89      40.112  65.353  78.004  0.27 19.00           H  
ATOM    230  CA  VAL A  89      41.099  63.857  79.121 -0.08 75.00           C  
ATOM    232  CB  VAL A  89      39.838  63.504  79.925  0.29 85.00           C  
ATOM    234  CG1 VAL A  89      40.098  62.327  80.767 -0.31 92.00           C  
ATOM    238  CG2 VAL A  89      39.345  64.614  80.901 -0.31 92.00           C  
ATOM    242  C   VAL A  89      41.575  62.773  78.116  0.59 73.00           C  
ATOM    243  O   VAL A  89      42.446  61.954  78.500 -0.56 79.00           O  
ATOM    244  N   ALA A  90      41.158  63.007  76.823 -0.41 57.00           N  
ATOM    245  H   ALA A  90      40.440  63.664  76.552  0.27 19.00           H  
ATOM    246  CA  ALA A  90      41.746  62.322  75.715  0.03 37.00           C  
ATOM    248  CB  ALA A  90      40.787  62.576  74.477 -0.18 25.00           C  
ATOM    252  C   ALA A  90      43.116  62.770  75.212  0.59 73.00           C  
ATOM    253  O   ALA A  90      43.977  61.951  74.924 -0.56 79.00           O  
ATOM    254  N   ARG A  91      43.453  64.078  75.426 -0.34 79.00           N  
ATOM    255  H   ARG A  91      42.617  64.631  75.557  0.27 47.00           H  
ATOM    256  CA  ARG A  91      44.772  64.625  75.170 -0.26 37.00           C  
ATOM    258  CB  ARG A  91      44.819  66.155  75.169 -0.00  7.00           C  
ATOM    261  CG  ARG A  91      44.160  66.645  73.915  0.03 90.00           C  
ATOM    264  CD  ARG A  91      44.150  68.183  73.843  0.04 86.00           C  
ATOM    267  NE  ARG A  91      45.424  68.799  73.573 -0.52 95.00           N  
ATOM    268  HE  ARG A  91      45.700  68.695  72.607  0.34 56.00           H  
ATOM    269  CZ  ARG A  91      46.158  69.536  74.300  0.80 76.00           C  
ATOM    270  NH1 ARG A  91      45.855  69.936  75.459 -0.86 27.00           N1+
ATOM    271 HH11 ARG A  91      44.910  69.813  75.792  0.44 78.00           H  
ATOM    272 HH12 ARG A  91      46.543  70.448  75.993  0.44 78.00           H  
ATOM    273  NH2 ARG A  91      47.360  69.757  73.769 -0.86 27.00           N  
ATOM    274 HH21 ARG A  91      47.590  69.435  72.840  0.44 78.00           H  
ATOM    275 HH22 ARG A  91      48.087  69.837  74.465  0.44 78.00           H  
ATOM    276  C   ARG A  91      45.746  64.053  76.178  0.73 41.00           C  
ATOM    277  O   ARG A  91      46.893  63.581  75.832 -0.58 94.00           O  
ATOM    278  N   GLU A  92      45.285  64.063  77.432 -0.51 63.00           N  
ATOM    279  H   GLU A  92      44.420  64.549  77.624  0.29 36.00           H  
ATOM    280  CA  GLU A  92      46.094  63.416  78.540  0.03 97.00           C  
ATOM    282  CB  GLU A  92      45.496  63.726  79.920  0.05 60.00           C  
ATOM    285  CG  GLU A  92      46.182  63.169  81.172  0.01 36.00           C  
ATOM    288  CD  GLU A  92      47.644  63.501  81.349  0.80 54.00           C  
ATOM    289  OE1 GLU A  92      48.429  62.649  81.853 -0.81 88.00           O  
ATOM    290  OE2 GLU A  92      47.971  64.676  81.049 -0.81 88.00           O1-
ATOM    291  C   GLU A  92      46.248  61.865  78.361  0.53 66.00           C  
ATOM    292  O   GLU A  92      47.340  61.313  78.608 -0.58 19.00           O  
ATOM    293  N   GLU A  93      45.278  61.116  77.827 -0.51 63.00           N  
ATOM    294  H   GLU A  93      44.395  61.584  77.681  0.29 36.00           H  
ATOM    295  CA  GLU A  93      45.493  59.643  77.429  0.03 97.00           C  
ATOM    297  CB  GLU A  93      44.133  59.080  77.030  0.05 60.00           C  
ATOM    300  CG  GLU A  93      44.040  57.707  76.387  0.01 36.00           C  
ATOM    303  CD  GLU A  93      44.615  56.509  77.230  0.80 54.00           C  
ATOM    304  OE1 GLU A  93      45.412  56.751  78.186 -0.81 88.00           O  
ATOM    305  OE2 GLU A  93      44.215  55.280  77.029 -0.81 88.00           O1-
ATOM    306  C   GLU A  93      46.514  59.496  76.256  0.53 66.00           C  
ATOM    307  O   GLU A  93      47.398  58.664  76.207 -0.58 19.00           O  
ATOM    308  N   ALA A  94      46.442  60.407  75.220 -0.41 57.00           N  
ATOM    309  H   ALA A  94      45.697  61.088  75.173  0.27 19.00           H  
ATOM    310  CA  ALA A  94      47.375  60.366  74.100  0.03 37.00           C  
ATOM    312  CB  ALA A  94      46.652  61.281  73.134 -0.18 25.00           C  
ATOM    316  C   ALA A  94      48.784  60.828  74.539  0.59 73.00           C  
ATOM    317  O   ALA A  94      49.696  60.267  73.966 -0.56 79.00           O  
ATOM    318  N   SER A  95      48.959  61.702  75.512 -0.41 57.00           N  
ATOM    319  H   SER A  95      48.158  62.234  75.821  0.27 19.00           H  
ATOM    320  CA  SER A  95      50.218  61.841  76.267 -0.02 49.00           C  
ATOM    322  CB  SER A  95      50.098  62.940  77.385  0.21 17.00           C  
ATOM    325  OG  SER A  95      51.229  62.876  78.289 -0.65 46.00           O  
ATOM    326  HG  SER A  95      50.969  63.389  79.057  0.42 75.00           H  
ATOM    327  C   SER A  95      50.693  60.538  76.852  0.59 73.00           C  
ATOM    328  O   SER A  95      51.853  60.227  76.659 -0.56 79.00           O  
ATOM    329  N   ARG A  96      49.795  59.645  77.498 -0.34 79.00           N  
ATOM    330  H   ARG A  96      48.842  59.970  77.415  0.27 47.00           H  
ATOM    331  CA  ARG A  96      50.249  58.291  78.008 -0.26 37.00           C  
ATOM    333  CB  ARG A  96      49.126  57.602  78.706 -0.00  7.00           C  
ATOM    336  CG  ARG A  96      49.626  56.342  79.439  0.03 90.00           C  
ATOM    339  CD  ARG A  96      48.555  55.697  80.320  0.04 86.00           C  
ATOM    342  NE  ARG A  96      47.398  55.196  79.511 -0.52 95.00           N  
ATOM    343  HE  ARG A  96      46.772  55.945  79.254  0.34 56.00           H  
ATOM    344  CZ  ARG A  96      47.034  53.968  79.117  0.80 76.00           C  
ATOM    345  NH1 ARG A  96      47.665  52.879  79.407 -0.86 27.00           N1+
ATOM    346 HH11 ARG A  96      48.576  52.949  79.839  0.44 78.00           H  
ATOM    347 HH12 ARG A  96      47.434  51.972  79.028  0.44 78.00           H  
ATOM    348  NH2 ARG A  96      45.948  53.772  78.506 -0.86 27.00           N  
ATOM    349 HH21 ARG A  96      45.352  54.568  78.330  0.44 78.00           H  
ATOM    350 HH22 ARG A  96      45.761  52.847  78.147  0.44 78.00           H  
ATOM    351  C   ARG A  96      50.794  57.436  76.777  0.73 41.00           C  
ATOM    352  O   ARG A  96      51.922  56.890  76.934 -0.58 94.00           O  
ATOM    353  N   LEU A  97      50.080  57.368  75.643 -0.41 57.00           N  
ATOM    354  H   LEU A  97      49.218  57.893  75.642  0.27 19.00           H  
ATOM    355  CA  LEU A  97      50.433  56.644  74.459 -0.05 18.00           C  
ATOM    357  CB  LEU A  97      49.285  56.524  73.498 -0.11  2.00           C  
ATOM    360  CG  LEU A  97      48.096  55.741  74.073  0.35 31.00           C  
ATOM    362  CD1 LEU A  97      46.889  56.058  73.136 -0.41 21.00           C  
ATOM    366  CD2 LEU A  97      48.304  54.264  74.197 -0.41 21.00           C  
ATOM    370  C   LEU A  97      51.715  57.135  73.747  0.59 73.00           C  
ATOM    371  O   LEU A  97      52.429  56.305  73.184 -0.56 79.00           O  
ATOM    372  N   ALA A  98      51.992  58.428  73.815 -0.41 57.00           N  
ATOM    373  H   ALA A  98      51.465  59.018  74.443  0.27 19.00           H  
ATOM    374  CA  ALA A  98      53.202  59.047  73.205  0.03 37.00           C  
ATOM    376  CB  ALA A  98      52.916  60.567  73.147 -0.18 25.00           C  
ATOM    380  C   ALA A  98      54.415  58.702  74.018  0.59 73.00           C  
ATOM    381  O   ALA A  98      55.483  58.363  73.534 -0.56 79.00           O  
ATOM    382  N   VAL A  99      54.338  58.629  75.333 -0.41 57.00           N  
ATOM    383  H   VAL A  99      53.545  59.078  75.768  0.27 19.00           H  
ATOM    384  CA  VAL A  99      55.499  58.186  76.186 -0.08 75.00           C  
ATOM    386  CB  VAL A  99      55.165  58.539  77.641  0.29 85.00           C  
ATOM    388  CG1 VAL A  99      56.257  58.006  78.570 -0.31 92.00           C  
ATOM    392  CG2 VAL A  99      55.102  60.162  77.817 -0.31 92.00           C  
ATOM    396  C   VAL A  99      55.781  56.690  75.998  0.59 73.00           C  
ATOM    397  O   VAL A  99      56.914  56.258  75.883 -0.56 79.00           O  
ATOM    398  N   LEU A 100      54.689  55.896  76.019 -0.41 57.00           N  
ATOM    399  H   LEU A 100      53.832  56.413  76.162  0.27 19.00           H  
ATOM    400  CA  LEU A 100      54.658  54.435  75.833 -0.05 18.00           C  
ATOM    402  CB  LEU A 100      53.206  53.840  75.909 -0.11  2.00           C  
ATOM    405  CG  LEU A 100      52.552  53.772  77.291  0.35 31.00           C  
ATOM    407  CD1 LEU A 100      51.036  53.503  77.166 -0.41 21.00           C  
ATOM    411  CD2 LEU A 100      53.172  52.817  78.270 -0.41 21.00           C  
ATOM    415  C   LEU A 100      55.174  53.980  74.468  0.59 73.00           C  
ATOM    416  O   LEU A 100      56.001  53.052  74.395 -0.56 79.00           O  
ATOM    417  N   MET A 101      54.774  54.727  73.406 -0.41 57.00           N  
ATOM    418  H   MET A 101      54.063  55.409  73.631  0.27 19.00           H  
ATOM    419  CA  MET A 101      55.295  54.616  72.037 -0.02 37.00           C  
ATOM    421  CB  MET A 101      54.517  55.427  70.968  0.03 42.00           C  
ATOM    424  CG  MET A 101      54.707  54.822  69.621  0.00 18.00           C  
ATOM    427  SD  MET A 101      53.841  55.769  68.380 -0.27 37.00           S  
ATOM    428  CE  MET A 101      54.995  55.645  66.982 -0.05 36.00           C  
ATOM    432  C   MET A 101      56.833  54.822  72.031  0.59 73.00           C  
ATOM    433  O   MET A 101      57.509  54.072  71.363 -0.56 79.00           O  
ATOM    434  N   LYS A 102      57.315  55.910  72.630 -0.34 79.00           N  
ATOM    435  H   LYS A 102      56.596  56.518  72.995  0.27 47.00           H  
ATOM    436  CA  LYS A 102      58.728  56.160  72.675 -0.24  0.00           C  
ATOM    438  CB  LYS A 102      58.885  57.661  73.067 -0.00 94.00           C  
ATOM    441  CG  LYS A 102      60.363  58.029  73.202  0.01 87.00           C  
ATOM    444  CD  LYS A 102      60.582  59.518  73.364 -0.04 79.00           C  
ATOM    447  CE  LYS A 102      62.121  59.821  73.428 -0.01 43.00           C  
ATOM    450  NZ  LYS A 102      62.655  59.338  74.760 -0.38 54.00           N1+
ATOM    451  HZ1 LYS A 102      63.654  59.375  74.902  0.34  0.00           H  
ATOM    452  HZ2 LYS A 102      62.228  59.813  75.543  0.34  0.00           H  
ATOM    453  HZ3 LYS A 102      62.439  58.352  74.793  0.34  0.00           H  
ATOM    454  C   LYS A 102      59.569  55.213  73.514  0.73 41.00           C  
ATOM    455  O   LYS A 102      60.725  54.906  73.230 -0.58 94.00           O  
ATOM    456  N   HIE A 103      58.996  54.765  74.658 -0.41 57.00           N  
ATOM    457  H   HIE A 103      58.078  55.056  74.963  0.27 19.00           H  
ATOM    458  CA  HIE A 103      59.730  53.788  75.453 -0.05 81.00           C  
ATOM    460  CB  HIE A 103      59.181  53.799  76.813 -0.00 74.00           C  
ATOM    463  CG  HIE A 103      59.737  52.826  77.836  0.18 68.00           C  
ATOM    464  ND1 HIE A 103      59.388  51.446  77.974 -0.54 32.00           N  
ATOM    465  CE1 HIE A 103      60.350  50.797  78.695  0.16 35.00           C  
ATOM    467  NE2 HIE A 103      61.293  51.713  78.969 -0.27 95.00           N  
ATOM    468  HE2 HIE A 103      62.132  51.480  79.480  0.33 39.00           H  
ATOM    469  CD2 HIE A 103      60.995  52.980  78.473 -0.22  7.00           C  
ATOM    471  C   HIE A 103      59.783  52.305  74.844  0.59 73.00           C  
ATOM    472  O   HIE A 103      60.728  51.543  75.183 -0.56 79.00           O  
ATOM    473  N   ASN A 104      58.878  51.994  73.955 -0.41 57.00           N  
ATOM    474  H   ASN A 104      58.119  52.640  73.794  0.27 19.00           H  
ATOM    475  CA  ASN A 104      58.799  50.722  73.264  0.01 43.00           C  
ATOM    477  CB  ASN A 104      57.344  50.236  73.378 -0.20 41.00           C  
ATOM    480  CG  ASN A 104      57.056  49.709  74.761  0.71 30.00           C  
ATOM    481  OD1 ASN A 104      57.344  48.561  75.017 -0.59 31.00           O  
ATOM    482  ND2 ASN A 104      56.502  50.476  75.613 -0.91 91.00           N  
ATOM    483 HD21 ASN A 104      56.401  50.262  76.595  0.41 96.00           H  
ATOM    484 HD22 ASN A 104      56.200  51.346  75.197  0.41 96.00           H  
ATOM    485  C   ASN A 104      59.236  50.660  71.829  0.59 73.00           C  
ATOM    486  O   ASN A 104      59.784  49.671  71.486 -0.56 79.00           O  
ATOM    487  N   VAL A 105      58.759  51.573  70.948 -0.41 57.00           N  
ATOM    488  H   VAL A 105      58.320  52.421  71.278  0.27 19.00           H  
ATOM    489  CA  VAL A 105      58.897  51.343  69.437 -0.08 75.00           C  
ATOM    491  CB  VAL A 105      57.856  52.151  68.610  0.29 85.00           C  
ATOM    493  CG1 VAL A 105      57.863  51.972  67.118 -0.31 92.00           C  
ATOM    497  CG2 VAL A 105      56.442  51.801  68.957 -0.31 92.00           C  
ATOM    501  C   VAL A 105      60.298  51.519  68.975  0.59 73.00           C  
ATOM    502  O   VAL A 105      60.852  52.543  69.230 -0.56 79.00           O  
ATOM    503  N   LYS A 106      60.894  50.523  68.220 -0.34 79.00           N  
ATOM    504  H   LYS A 106      60.343  49.724  67.943  0.27 47.00           H  
ATOM    505  CA  LYS A 106      62.134  50.643  67.537 -0.24  0.00           C  
ATOM    507  CB  LYS A 106      62.528  49.301  66.988 -0.00 94.00           C  
ATOM    510  CG  LYS A 106      64.021  49.156  66.621  0.01 87.00           C  
ATOM    513  CD  LYS A 106      64.332  47.839  65.818 -0.04 79.00           C  
ATOM    516  CE  LYS A 106      65.813  47.718  65.620 -0.01 43.00           C  
ATOM    519  NZ  LYS A 106      66.160  46.445  64.962 -0.38 54.00           N1+
ATOM    520  HZ1 LYS A 106      65.563  45.718  65.331  0.34  0.00           H  
ATOM    521  HZ2 LYS A 106      66.024  46.496  63.963  0.34  0.00           H  
ATOM    522  HZ3 LYS A 106      67.112  46.132  65.089  0.34  0.00           H  
ATOM    523  C   LYS A 106      61.967  51.714  66.416  0.73 41.00           C  
ATOM    524  O   LYS A 106      61.051  51.580  65.557 -0.58 94.00           O  
ATOM    525  N   GLY A 107      62.780  52.750  66.409 -0.41 57.00           N  
ATOM    526  H   GLY A 107      63.371  52.863  67.220  0.27 19.00           H  
ATOM    527  CA  GLY A 107      62.676  53.762  65.401 -0.02 52.00           C  
ATOM    530  C   GLY A 107      61.489  54.682  65.655  0.59 73.00           C  
ATOM    531  O   GLY A 107      60.737  55.065  64.730 -0.56 79.00           O  
ATOM    532  N   PHE A 108      61.210  55.132  66.850 -0.41 57.00           N  
ATOM    533  H   PHE A 108      61.746  54.703  67.591  0.27 19.00           H  
ATOM    534  CA  PHE A 108      60.301  56.258  67.182 -0.00 24.00           C  
ATOM    536  CB  PHE A 108      60.265  56.354  68.667 -0.03 43.00           C  
ATOM    539  CG  PHE A 108      59.303  57.405  69.178  0.01 18.00           C  
ATOM    540  CD1 PHE A 108      59.794  58.750  69.457 -0.12 56.00           C  
ATOM    542  CE1 PHE A 108      58.878  59.764  69.711 -0.17  4.00           C  
ATOM    544  CZ  PHE A 108      57.543  59.484  69.958 -0.10 72.00           C  
ATOM    546  CE2 PHE A 108      57.038  58.244  69.728 -0.17  4.00           C  
ATOM    548  CD2 PHE A 108      57.933  57.159  69.291 -0.12 56.00           C  
ATOM    550  C   PHE A 108      60.862  57.580  66.577  0.59 73.00           C  
ATOM    551  O   PHE A 108      62.070  57.845  66.572 -0.56 79.00           O  
ATOM    552  N   SER A 109      59.919  58.457  66.139 -0.41 57.00           N  
ATOM    553  H   SER A 109      58.962  58.150  66.045  0.27 19.00           H  
ATOM    554  CA  SER A 109      60.214  59.832  65.763 -0.02 49.00           C  
ATOM    556  CB  SER A 109      60.855  59.727  64.389  0.21 17.00           C  
ATOM    559  OG  SER A 109      61.142  61.015  63.777 -0.65 46.00           O  
ATOM    560  HG  SER A 109      61.941  61.396  64.150  0.42 75.00           H  
ATOM    561  C   SER A 109      58.911  60.633  65.639  0.59 73.00           C  
ATOM    562  O   SER A 109      57.812  60.057  65.845 -0.56 79.00           O  
ATOM    563  N   THR A 110      59.037  61.934  65.452 -0.41 57.00           N  
ATOM    564  H   THR A 110      59.988  62.269  65.408  0.27 19.00           H  
ATOM    565  CA  THR A 110      57.958  62.927  65.439 -0.03 89.00           C  
ATOM    567  CB  THR A 110      57.809  63.468  66.867  0.36 54.00           C  
ATOM    569  CG2 THR A 110      56.808  64.592  66.972 -0.24 38.00           C  
ATOM    573  OG1 THR A 110      57.297  62.450  67.642 -0.67 61.00           O  
ATOM    574  HG1 THR A 110      57.788  61.689  67.324  0.41  2.00           H  
ATOM    575  C   THR A 110      58.392  63.979  64.449  0.59 73.00           C  
ATOM    576  O   THR A 110      59.578  64.406  64.463 -0.56 79.00           O  
ATOM    577  N   TYR A 111      57.477  64.429  63.542 -0.41 57.00           N  
ATOM    578  H   TYR A 111      56.590  63.947  63.573  0.27 19.00           H  
ATOM    579  CA  TYR A 111      57.758  65.448  62.467 -0.00 14.00           C  
ATOM    581  CB  TYR A 111      56.553  65.558  61.510 -0.01 52.00           C  
ATOM    584  CG  TYR A 111      56.264  64.454  60.469 -0.00 11.00           C  
ATOM    585  CD1 TYR A 111      57.335  63.903  59.762 -0.19  6.00           C  
ATOM    587  CE1 TYR A 111      57.038  62.969  58.704 -0.23 41.00           C  
ATOM    589  CZ  TYR A 111      55.677  62.547  58.387  0.32 26.00           C  
ATOM    590  OH  TYR A 111      55.513  61.576  57.511 -0.55 79.00           O  
ATOM    591  HH  TYR A 111      54.769  61.032  57.780  0.39 92.00           H  
ATOM    592  CE2 TYR A 111      54.638  63.077  59.191 -0.23 41.00           C  
ATOM    594  CD2 TYR A 111      54.948  64.046  60.182 -0.19  6.00           C  
ATOM    596  C   TYR A 111      58.090  66.818  63.039  0.59 73.00           C  
ATOM    597  O   TYR A 111      57.736  67.288  64.114 -0.56 79.00           O  
ATOM    598  N   THR A 112      58.950  67.485  62.312 -0.41 57.00           N  
ATOM    599  H   THR A 112      59.137  67.129  61.385  0.27 19.00           H  
ATOM    600  CA  THR A 112      59.269  68.928  62.624 -0.03 89.00           C  
ATOM    602  CB  THR A 112      60.317  69.612  61.752  0.36 54.00           C  
ATOM    604  CG2 THR A 112      61.669  68.957  61.774 -0.24 38.00           C  
ATOM    608  OG1 THR A 112      60.014  69.539  60.341 -0.67 61.00           O  
ATOM    609  HG1 THR A 112      59.607  70.379  60.116  0.41  2.00           H  
ATOM    610  C   THR A 112      58.023  69.774  62.643  0.59 73.00           C  
ATOM    611  O   THR A 112      57.091  69.487  61.873 -0.56 79.00           O  
ATOM    612  N   PRO A 113      57.948  70.833  63.422 -0.25 48.00           N  
ATOM    613  CD  PRO A 113      59.040  71.407  64.260  0.01 92.00           C  
ATOM    616  CG  PRO A 113      58.401  72.157  65.405  0.01 89.00           C  
ATOM    619  CB  PRO A 113      57.202  72.789  64.618 -0.00 70.00           C  
ATOM    622  CA  PRO A 113      56.720  71.599  63.723 -0.02 66.00           C  
ATOM    624  C   PRO A 113      55.863  72.067  62.543  0.58 96.00           C  
ATOM    625  O   PRO A 113      54.682  71.746  62.528 -0.57 48.00           O  
ATOM    626  N   GLU A 114      56.502  72.770  61.653 -0.51 63.00           N  
ATOM    627  H   GLU A 114      57.497  72.930  61.717  0.29 36.00           H  
ATOM    628  CA  GLU A 114      55.833  73.333  60.497  0.03 97.00           C  
ATOM    630  CB  GLU A 114      56.720  74.366  59.738  0.05 60.00           C  
ATOM    633  CG  GLU A 114      57.786  73.860  58.741  0.01 36.00           C  
ATOM    636  CD  GLU A 114      58.761  72.971  59.544  0.80 54.00           C  
ATOM    637  OE1 GLU A 114      59.006  71.861  59.093 -0.81 88.00           O  
ATOM    638  OE2 GLU A 114      59.266  73.234  60.689 -0.81 88.00           O1-
ATOM    639  C   GLU A 114      55.244  72.243  59.607  0.53 66.00           C  
ATOM    640  O   GLU A 114      54.103  72.382  59.229 -0.58 19.00           O  
ATOM    641  N   ARG A 115      55.964  71.200  59.372 -0.34 79.00           N  
ATOM    642  H   ARG A 115      56.925  71.213  59.685  0.27 47.00           H  
ATOM    643  CA  ARG A 115      55.448  69.994  58.664 -0.26 37.00           C  
ATOM    645  CB  ARG A 115      56.727  69.214  58.236 -0.00  7.00           C  
ATOM    648  CG  ARG A 115      56.583  68.099  57.152  0.03 90.00           C  
ATOM    651  CD  ARG A 115      56.233  68.737  55.883  0.04 86.00           C  
ATOM    654  NE  ARG A 115      55.887  67.874  54.737 -0.52 95.00           N  
ATOM    655  HE  ARG A 115      54.980  68.004  54.312  0.34 56.00           H  
ATOM    656  CZ  ARG A 115      56.759  67.279  53.936  0.80 76.00           C  
ATOM    657  NH1 ARG A 115      58.038  67.144  54.145 -0.86 27.00           N1+
ATOM    658 HH11 ARG A 115      58.418  67.657  54.927  0.44 78.00           H  
ATOM    659 HH12 ARG A 115      58.662  66.740  53.461  0.44 78.00           H  
ATOM    660  NH2 ARG A 115      56.275  66.813  52.806 -0.86 27.00           N  
ATOM    661 HH21 ARG A 115      55.314  67.015  52.571  0.44 78.00           H  
ATOM    662 HH22 ARG A 115      56.930  66.382  52.170  0.44 78.00           H  
ATOM    663  C   ARG A 115      54.442  69.092  59.484  0.73 41.00           C  
ATOM    664  O   ARG A 115      53.369  68.762  59.034 -0.58 94.00           O  
ATOM    665  N   ARG A 116      54.698  68.884  60.727 -0.34 79.00           N  
ATOM    666  H   ARG A 116      55.473  69.355  61.171  0.27 47.00           H  
ATOM    667  CA  ARG A 116      53.763  68.252  61.758 -0.26 37.00           C  
ATOM    669  CB  ARG A 116      54.424  68.238  63.162 -0.00  7.00           C  
ATOM    672  CG  ARG A 116      53.621  67.374  64.144  0.03 90.00           C  
ATOM    675  CD  ARG A 116      54.470  67.096  65.382  0.04 86.00           C  
ATOM    678  NE  ARG A 116      54.608  68.116  66.407 -0.52 95.00           N  
ATOM    679  HE  ARG A 116      53.752  68.287  66.915  0.34 56.00           H  
ATOM    680  CZ  ARG A 116      55.726  68.366  67.109  0.80 76.00           C  
ATOM    681  NH1 ARG A 116      56.919  67.955  66.729 -0.86 27.00           N1+
ATOM    682 HH11 ARG A 116      57.065  67.680  65.768  0.44 78.00           H  
ATOM    683 HH12 ARG A 116      57.769  68.310  67.143  0.44 78.00           H  
ATOM    684  NH2 ARG A 116      55.697  68.818  68.315 -0.86 27.00           N  
ATOM    685 HH21 ARG A 116      54.784  68.937  68.729  0.44 78.00           H  
ATOM    686 HH22 ARG A 116      56.434  68.428  68.884  0.44 78.00           H  
ATOM    687  C   ARG A 116      52.470  68.984  61.870  0.73 41.00           C  
ATOM    688  O   ARG A 116      51.428  68.235  61.861 -0.58 94.00           O  
ATOM    689  N   LYS A 117      52.442  70.324  61.912 -0.34 79.00           N  
ATOM    690  H   LYS A 117      53.307  70.836  61.806  0.27 47.00           H  
ATOM    691  CA  LYS A 117      51.159  71.095  61.979 -0.24  0.00           C  
ATOM    693  CB  LYS A 117      51.544  72.480  62.419 -0.00 94.00           C  
ATOM    696  CG  LYS A 117      51.908  72.592  63.908  0.01 87.00           C  
ATOM    699  CD  LYS A 117      52.563  73.970  64.180 -0.04 79.00           C  
ATOM    702  CE  LYS A 117      51.638  74.847  65.040 -0.01 43.00           C  
ATOM    705  NZ  LYS A 117      52.211  76.143  65.474 -0.38 54.00           N1+
ATOM    706  HZ1 LYS A 117      52.236  76.806  64.712  0.34  0.00           H  
ATOM    707  HZ2 LYS A 117      51.635  76.514  66.217  0.34  0.00           H  
ATOM    708  HZ3 LYS A 117      53.171  75.963  65.731  0.34  0.00           H  
ATOM    709  C   LYS A 117      50.498  71.060  60.533  0.73 41.00           C  
ATOM    710  O   LYS A 117      49.286  70.891  60.486 -0.58 94.00           O  
ATOM    711  N   ALA A 118      51.194  71.009  59.475 -0.41 57.00           N  
ATOM    712  H   ALA A 118      52.165  71.259  59.600  0.27 19.00           H  
ATOM    713  CA  ALA A 118      50.588  71.008  58.083  0.03 37.00           C  
ATOM    715  CB  ALA A 118      51.661  71.381  57.048 -0.18 25.00           C  
ATOM    719  C   ALA A 118      49.957  69.631  57.772  0.59 73.00           C  
ATOM    720  O   ALA A 118      48.774  69.466  57.444 -0.56 79.00           O  
ATOM    721  N   PHE A 119      50.742  68.556  58.010 -0.41 57.00           N  
ATOM    722  H   PHE A 119      51.684  68.744  58.320  0.27 19.00           H  
ATOM    723  CA  PHE A 119      50.275  67.137  58.093 -0.00 24.00           C  
ATOM    725  CB  PHE A 119      51.494  66.372  58.554 -0.03 43.00           C  
ATOM    728  CG  PHE A 119      51.243  64.945  58.877  0.01 18.00           C  
ATOM    729  CD1 PHE A 119      51.185  64.576  60.280 -0.12 56.00           C  
ATOM    731  CE1 PHE A 119      50.759  63.273  60.589 -0.17  4.00           C  
ATOM    733  CZ  PHE A 119      50.491  62.357  59.585 -0.10 72.00           C  
ATOM    735  CE2 PHE A 119      50.530  62.764  58.219 -0.17  4.00           C  
ATOM    737  CD2 PHE A 119      50.860  64.039  57.841 -0.12 56.00           C  
ATOM    739  C   PHE A 119      49.070  66.898  59.062  0.59 73.00           C  
ATOM    740  O   PHE A 119      48.047  66.314  58.618 -0.56 79.00           O  
ATOM    741  N   LEU A 120      49.099  67.486  60.283 -0.41 57.00           N  
ATOM    742  H   LEU A 120      49.921  67.990  60.582  0.27 19.00           H  
ATOM    743  CA  LEU A 120      47.916  67.510  61.133 -0.05 18.00           C  
ATOM    745  CB  LEU A 120      48.309  68.130  62.478 -0.11  2.00           C  
ATOM    748  CG  LEU A 120      48.890  67.100  63.542  0.35 31.00           C  
ATOM    750  CD1 LEU A 120      49.523  67.821  64.717 -0.41 21.00           C  
ATOM    754  CD2 LEU A 120      47.865  66.104  64.002 -0.41 21.00           C  
ATOM    758  C   LEU A 120      46.691  68.259  60.578  0.59 73.00           C  
ATOM    759  O   LEU A 120      45.541  67.842  60.785 -0.56 79.00           O  
ATOM    760  N   THR A 121      46.975  69.286  59.829 -0.41 57.00           N  
ATOM    761  H   THR A 121      47.915  69.646  59.747  0.27 19.00           H  
ATOM    762  CA  THR A 121      46.038  70.075  59.027 -0.03 89.00           C  
ATOM    764  CB  THR A 121      46.705  71.533  58.726  0.36 54.00           C  
ATOM    766  CG2 THR A 121      45.742  72.351  57.859 -0.24 38.00           C  
ATOM    770  OG1 THR A 121      46.946  72.260  59.963 -0.67 61.00           O  
ATOM    771  HG1 THR A 121      47.870  72.081  60.151  0.41  2.00           H  
ATOM    772  C   THR A 121      45.469  69.309  57.790  0.59 73.00           C  
ATOM    773  O   THR A 121      44.299  69.504  57.462 -0.56 79.00           O  
ATOM    774  N   LEU A 122      46.214  68.374  57.340 -0.41 57.00           N  
ATOM    775  H   LEU A 122      47.115  68.296  57.788  0.27 19.00           H  
ATOM    776  CA  LEU A 122      45.891  67.524  56.162 -0.05 18.00           C  
ATOM    778  CB  LEU A 122      47.219  67.202  55.433 -0.11  2.00           C  
ATOM    781  CG  LEU A 122      47.689  68.360  54.524  0.35 31.00           C  
ATOM    783  CD1 LEU A 122      49.180  68.176  54.134 -0.41 21.00           C  
ATOM    787  CD2 LEU A 122      46.933  68.580  53.174 -0.41 21.00           C  
ATOM    791  C   LEU A 122      45.081  66.330  56.626  0.59 73.00           C  
ATOM    792  O   LEU A 122      44.163  65.943  55.871 -0.56 79.00           O  
ATOM    793  N   ALA A 123      45.309  65.699  57.806 -0.41 57.00           N  
ATOM    794  H   ALA A 123      46.157  65.927  58.305  0.27 19.00           H  
ATOM    795  CA  ALA A 123      44.545  64.624  58.279  0.03 37.00           C  
ATOM    797  CB  ALA A 123      45.163  64.227  59.664 -0.18 25.00           C  
ATOM    801  C   ALA A 123      43.011  64.965  58.488  0.59 73.00           C  
ATOM    802  O   ALA A 123      42.097  64.238  58.098 -0.56 79.00           O  
ATOM    803  N   LYS A 124      42.730  66.248  58.949 -0.34 79.00           N  
ATOM    804  H   LYS A 124      43.533  66.804  59.207  0.27 47.00           H  
ATOM    805  CA  LYS A 124      41.420  66.879  58.844 -0.24  0.00           C  
ATOM    807  CB  LYS A 124      41.506  68.264  59.540 -0.00 94.00           C  
ATOM    810  CG  LYS A 124      40.439  69.354  59.289  0.01 87.00           C  
ATOM    813  CD  LYS A 124      40.680  70.422  60.292 -0.04 79.00           C  
ATOM    816  CE  LYS A 124      39.815  71.699  59.886 -0.01 43.00           C  
ATOM    819  NZ  LYS A 124      40.446  72.490  58.816 -0.38 54.00           N1+
ATOM    820  HZ1 LYS A 124      40.666  71.926  58.008  0.34  0.00           H  
ATOM    821  HZ2 LYS A 124      39.731  73.183  58.646  0.34  0.00           H  
ATOM    822  HZ3 LYS A 124      41.297  72.891  59.183  0.34  0.00           H  
ATOM    823  C   LYS A 124      40.812  66.847  57.447  0.73 41.00           C  
ATOM    824  O   LYS A 124      39.623  66.537  57.254 -0.58 94.00           O  
ATOM    825  N   ASP A 125      41.622  67.169  56.383 -0.51 63.00           N  
ATOM    826  H   ASP A 125      42.583  67.433  56.549  0.29 36.00           H  
ATOM    827  CA  ASP A 125      41.022  67.148  55.061  0.03 81.00           C  
ATOM    829  CB  ASP A 125      42.038  67.856  54.231 -0.03  3.00           C  
ATOM    832  CG  ASP A 125      41.514  68.552  52.902  0.79 94.00           C  
ATOM    833  OD1 ASP A 125      40.444  68.159  52.384 -0.80 14.00           O  
ATOM    834  OD2 ASP A 125      42.091  69.554  52.403 -0.80 14.00           O1-
ATOM    835  C   ASP A 125      40.599  65.774  54.594  0.53 66.00           C  
ATOM    836  O   ASP A 125      39.451  65.502  54.215 -0.58 19.00           O  
ATOM    837  N   ALA A 126      41.482  64.820  54.685 -0.41 57.00           N  
ATOM    838  H   ALA A 126      42.348  64.964  55.185  0.27 19.00           H  
ATOM    839  CA  ALA A 126      41.334  63.501  54.085  0.03 37.00           C  
ATOM    841  CB  ALA A 126      42.590  62.670  54.349 -0.18 25.00           C  
ATOM    845  C   ALA A 126      40.091  62.792  54.775  0.59 73.00           C  
ATOM    846  O   ALA A 126      39.235  62.187  54.093 -0.56 79.00           O  
ATOM    847  N   VAL A 127      39.817  62.988  56.050 -0.41 57.00           N  
ATOM    848  H   VAL A 127      40.478  63.503  56.614  0.27 19.00           H  
ATOM    849  CA  VAL A 127      38.587  62.466  56.718 -0.08 75.00           C  
ATOM    851  CB  VAL A 127      38.823  62.375  58.227  0.29 85.00           C  
ATOM    853  CG1 VAL A 127      37.572  61.933  58.925 -0.31 92.00           C  
ATOM    857  CG2 VAL A 127      39.912  61.348  58.597 -0.31 92.00           C  
ATOM    861  C   VAL A 127      37.279  63.191  56.363  0.59 73.00           C  
ATOM    862  O   VAL A 127      36.206  62.599  56.336 -0.56 79.00           O  
ATOM    863  N   THR A 128      37.398  64.501  56.035 -0.41 57.00           N  
ATOM    864  H   THR A 128      38.342  64.801  55.834  0.27 19.00           H  
ATOM    865  CA  THR A 128      36.327  65.361  55.496 -0.03 89.00           C  
ATOM    867  CB  THR A 128      36.693  66.885  55.620  0.36 54.00           C  
ATOM    869  CG2 THR A 128      35.608  67.861  55.285 -0.24 38.00           C  
ATOM    873  OG1 THR A 128      37.108  67.318  56.867 -0.67 61.00           O  
ATOM    874  HG1 THR A 128      37.959  66.916  57.059  0.41  2.00           H  
ATOM    875  C   THR A 128      35.902  65.037  54.048  0.59 73.00           C  
ATOM    876  O   THR A 128      34.693  64.821  53.791 -0.56 79.00           O  
ATOM    877  N   GLN A 129      36.877  64.820  53.132 -0.41 57.00           N  
ATOM    878  H   GLN A 129      37.836  64.922  53.431  0.27 19.00           H  
ATOM    879  CA  GLN A 129      36.475  64.255  51.835 -0.00 31.00           C  
ATOM    881  CB  GLN A 129      37.811  64.137  51.008 -0.00 36.00           C  
ATOM    884  CG  GLN A 129      38.511  65.522  50.746 -0.06 45.00           C  
ATOM    887  CD  GLN A 129      39.888  65.360  50.077  0.69 51.00           C  
ATOM    888  OE1 GLN A 129      40.034  64.759  49.022 -0.60 86.00           O  
ATOM    889  NE2 GLN A 129      40.954  65.902  50.547 -0.94  7.00           N  
ATOM    890 HE21 GLN A 129      41.762  65.729  49.967  0.42 51.00           H  
ATOM    891 HE22 GLN A 129      40.982  66.477  51.376  0.42 51.00           H  
ATOM    892  C   GLN A 129      35.792  62.848  51.922  0.59 73.00           C  
ATOM    893  O   GLN A 129      34.905  62.474  51.135 -0.56 79.00           O  
ATOM    894  N   ALA A 130      36.187  62.042  52.923 -0.41 57.00           N  
ATOM    895  H   ALA A 130      36.981  62.315  53.485  0.27 19.00           H  
ATOM    896  CA  ALA A 130      35.550  60.733  53.243  0.03 37.00           C  
ATOM    898  CB  ALA A 130      36.522  59.984  54.149 -0.18 25.00           C  
ATOM    902  C   ALA A 130      34.126  60.679  53.910  0.59 73.00           C  
ATOM    903  O   ALA A 130      33.641  59.618  54.287 -0.56 79.00           O  
ATOM    904  N   ASP A 131      33.586  61.878  54.164 -0.51 63.00           N  
ATOM    905  H   ASP A 131      34.056  62.688  53.785  0.29 36.00           H  
ATOM    906  CA  ASP A 131      32.361  62.187  54.888  0.03 81.00           C  
ATOM    908  CB  ASP A 131      31.120  61.593  54.206 -0.03  3.00           C  
ATOM    911  CG  ASP A 131      30.978  62.220  52.748  0.79 94.00           C  
ATOM    912  OD1 ASP A 131      30.451  61.490  51.814 -0.80 14.00           O  
ATOM    913  OD2 ASP A 131      31.351  63.377  52.466 -0.80 14.00           O1-
ATOM    914  C   ASP A 131      32.416  61.687  56.403  0.53 66.00           C  
ATOM    915  O   ASP A 131      31.408  61.756  57.023 -0.58 19.00           O  
ATOM    916  N   MET A 132      33.560  61.346  57.000 -0.41 57.00           N  
ATOM    917  H   MET A 132      34.389  61.346  56.423  0.27 19.00           H  
ATOM    918  CA  MET A 132      33.549  60.883  58.426 -0.02 37.00           C  
ATOM    920  CB  MET A 132      34.248  59.502  58.435  0.03 42.00           C  
ATOM    923  CG  MET A 132      33.498  58.471  57.544  0.00 18.00           C  
ATOM    926  SD  MET A 132      34.202  56.816  57.400 -0.27 37.00           S  
ATOM    927  CE  MET A 132      35.511  56.887  56.148 -0.05 36.00           C  
ATOM    931  C   MET A 132      34.189  61.927  59.390  0.59 73.00           C  
ATOM    932  O   MET A 132      34.963  61.488  60.212 -0.56 79.00           O  
ATOM    933  N   PRO A 133      33.866  63.217  59.427 -0.25 48.00           N  
ATOM    934  CD  PRO A 133      33.134  63.969  58.412  0.01 92.00           C  
ATOM    937  CG  PRO A 133      33.250  65.411  58.864  0.01 89.00           C  
ATOM    940  CB  PRO A 133      34.273  65.493  59.967 -0.00 70.00           C  
ATOM    943  CA  PRO A 133      34.340  64.059  60.579 -0.02 66.00           C  
ATOM    945  C   PRO A 133      33.732  63.790  61.913  0.58 96.00           C  
ATOM    946  O   PRO A 133      32.525  63.574  61.971 -0.57 48.00           O  
ATOM    947  N   VAL A 134      34.543  63.720  62.976 -0.41 57.00           N  
ATOM    948  H   VAL A 134      35.481  64.094  62.974  0.27 19.00           H  
ATOM    949  CA  VAL A 134      34.167  62.988  64.232 -0.08 75.00           C  
ATOM    951  CB  VAL A 134      35.410  62.547  65.026  0.29 85.00           C  
ATOM    953  CG1 VAL A 134      36.382  61.579  64.264 -0.31 92.00           C  
ATOM    957  CG2 VAL A 134      36.356  63.687  65.557 -0.31 92.00           C  
ATOM    961  C   VAL A 134      33.385  63.827  65.202  0.59 73.00           C  
ATOM    962  O   VAL A 134      33.391  65.050  65.132 -0.56 79.00           O  
ATOM    963  N   SER A 135      32.588  63.144  66.084 -0.41 57.00           N  
ATOM    964  H   SER A 135      32.567  62.137  66.002  0.27 19.00           H  
ATOM    965  CA  SER A 135      31.674  63.728  67.124 -0.02 49.00           C  
ATOM    967  CB  SER A 135      30.247  63.283  67.005  0.21 17.00           C  
ATOM    970  OG  SER A 135      30.109  61.970  66.446 -0.65 46.00           O  
ATOM    971  HG  SER A 135      29.209  61.958  66.115  0.42 75.00           H  
ATOM    972  C   SER A 135      32.259  63.535  68.565  0.59 73.00           C  
ATOM    973  O   SER A 135      31.766  64.091  69.580 -0.56 79.00           O  
ATOM    974  N   ARG A 136      33.269  62.683  68.699 -0.34 79.00           N  
ATOM    975  H   ARG A 136      33.481  62.252  67.810  0.27 47.00           H  
ATOM    976  CA  ARG A 136      33.989  62.173  69.880 -0.26 37.00           C  
ATOM    978  CB  ARG A 136      33.383  60.854  70.431 -0.00  7.00           C  
ATOM    981  CG  ARG A 136      31.938  60.948  70.944  0.03 90.00           C  
ATOM    984  CD  ARG A 136      31.472  59.514  71.061  0.04 86.00           C  
ATOM    987  NE  ARG A 136      30.172  59.431  71.780 -0.52 95.00           N  
ATOM    988  HE  ARG A 136      29.573  60.242  71.834  0.34 56.00           H  
ATOM    989  CZ  ARG A 136      29.641  58.351  72.327  0.80 76.00           C  
ATOM    990  NH1 ARG A 136      30.187  57.166  72.248 -0.86 27.00           N1+
ATOM    991 HH11 ARG A 136      31.137  57.135  71.907  0.44 78.00           H  
ATOM    992 HH12 ARG A 136      29.659  56.321  72.409  0.44 78.00           H  
ATOM    993  NH2 ARG A 136      28.580  58.455  72.943 -0.86 27.00           N  
ATOM    994 HH21 ARG A 136      28.305  59.362  73.294  0.44 78.00           H  
ATOM    995 HH22 ARG A 136      28.104  57.638  73.298  0.44 78.00           H  
ATOM    996  C   ARG A 136      35.473  62.051  69.612  0.73 41.00           C  
ATOM    997  O   ARG A 136      35.837  61.556  68.524 -0.58 94.00           O  
ATOM    998  N   PRO A 137      36.398  62.362  70.551 -0.25 48.00           N  
ATOM    999  CD  PRO A 137      36.123  62.639  71.981  0.01 92.00           C  
ATOM   1002  CG  PRO A 137      37.373  63.132  72.648  0.01 89.00           C  
ATOM   1005  CB  PRO A 137      38.468  63.098  71.536 -0.00 70.00           C  
ATOM   1008  CA  PRO A 137      37.841  62.347  70.368 -0.02 66.00           C  
ATOM   1010  C   PRO A 137      38.324  60.864  70.364  0.58 96.00           C  
ATOM   1011  O   PRO A 137      38.006  60.108  71.289 -0.57 48.00           O  
ATOM   1012  N   GLN A 138      39.084  60.413  69.371 -0.41 57.00           N  
ATOM   1013  H   GLN A 138      39.209  61.038  68.588  0.27 19.00           H  
ATOM   1014  CA  GLN A 138      39.509  59.035  69.090 -0.00 31.00           C  
ATOM   1016  CB  GLN A 138      38.344  58.263  68.358 -0.00 36.00           C  
ATOM   1019  CG  GLN A 138      38.091  58.779  66.961 -0.06 45.00           C  
ATOM   1022  CD  GLN A 138      36.799  58.281  66.438  0.69 51.00           C  
ATOM   1023  OE1 GLN A 138      36.701  57.415  65.578 -0.60 86.00           O  
ATOM   1024  NE2 GLN A 138      35.629  58.813  66.941 -0.94  7.00           N  
ATOM   1025 HE21 GLN A 138      34.726  58.433  66.697  0.42 51.00           H  
ATOM   1026 HE22 GLN A 138      35.783  59.518  67.648  0.42 51.00           H  
ATOM   1027  C   GLN A 138      40.901  59.136  68.348  0.59 73.00           C  
ATOM   1028  O   GLN A 138      41.269  60.108  67.667 -0.56 79.00           O  
ATOM   1029  N   LEU A 139      41.582  58.021  68.289 -0.41 57.00           N  
ATOM   1030  H   LEU A 139      41.303  57.303  68.941  0.27 19.00           H  
ATOM   1031  CA  LEU A 139      42.832  57.841  67.501 -0.05 18.00           C  
ATOM   1033  CB  LEU A 139      43.702  56.741  68.060 -0.11  2.00           C  
ATOM   1036  CG  LEU A 139      44.307  57.177  69.445  0.35 31.00           C  
ATOM   1038  CD1 LEU A 139      44.751  55.945  70.213 -0.41 21.00           C  
ATOM   1042  CD2 LEU A 139      45.505  58.096  69.389 -0.41 21.00           C  
ATOM   1046  C   LEU A 139      42.671  57.530  65.981  0.59 73.00           C  
ATOM   1047  O   LEU A 139      41.647  56.927  65.527 -0.56 79.00           O  
ATOM   1048  N   VAL A 140      43.672  57.892  65.174 -0.41 57.00           N  
ATOM   1049  H   VAL A 140      44.405  58.484  65.538  0.27 19.00           H  
ATOM   1050  CA  VAL A 140      43.696  57.610  63.761 -0.08 75.00           C  
ATOM   1052  CB  VAL A 140      43.041  58.753  62.893  0.29 85.00           C  
ATOM   1054  CG1 VAL A 140      41.628  59.011  63.387 -0.31 92.00           C  
ATOM   1058  CG2 VAL A 140      43.861  60.043  62.795 -0.31 92.00           C  
ATOM   1062  C   VAL A 140      45.067  57.189  63.287  0.59 73.00           C  
ATOM   1063  O   VAL A 140      45.997  57.886  63.665 -0.56 79.00           O  
ATOM   1064  N   MET A 141      45.243  56.044  62.585 -0.41 57.00           N  
ATOM   1065  H   MET A 141      44.502  55.422  62.295  0.27 19.00           H  
ATOM   1066  CA  MET A 141      46.533  55.760  61.899 -0.02 37.00           C  
ATOM   1068  CB  MET A 141      46.546  54.296  61.780  0.03 42.00           C  
ATOM   1071  CG  MET A 141      47.775  53.559  61.239  0.00 18.00           C  
ATOM   1074  SD  MET A 141      47.924  51.956  61.916 -0.27 37.00           S  
ATOM   1075  CE  MET A 141      47.130  50.999  60.615 -0.05 36.00           C  
ATOM   1079  C   MET A 141      46.629  56.471  60.562  0.59 73.00           C  
ATOM   1080  O   MET A 141      45.666  56.449  59.779 -0.56 79.00           O  
ATOM   1081  N   VAL A 142      47.807  57.079  60.285 -0.41 57.00           N  
ATOM   1082  H   VAL A 142      48.574  57.071  60.942  0.27 19.00           H  
ATOM   1083  CA  VAL A 142      48.017  57.820  59.059 -0.08 75.00           C  
ATOM   1085  CB  VAL A 142      48.030  59.303  59.337  0.29 85.00           C  
ATOM   1087  CG1 VAL A 142      48.118  60.243  58.100 -0.31 92.00           C  
ATOM   1091  CG2 VAL A 142      46.850  59.679  60.277 -0.31 92.00           C  
ATOM   1095  C   VAL A 142      49.392  57.452  58.477  0.59 73.00           C  
ATOM   1096  O   VAL A 142      50.392  57.492  59.155 -0.56 79.00           O  
ATOM   1097  N   VAL A 143      49.479  57.105  57.213 -0.41 57.00           N  
ATOM   1098  H   VAL A 143      48.619  57.215  56.695  0.27 19.00           H  
ATOM   1099  CA  VAL A 143      50.753  56.815  56.521 -0.08 75.00           C  
ATOM   1101  CB  VAL A 143      50.834  55.269  56.236  0.29 85.00           C  
ATOM   1103  CG1 VAL A 143      49.829  54.745  55.182 -0.31 92.00           C  
ATOM   1107  CG2 VAL A 143      52.230  54.765  55.775 -0.31 92.00           C  
ATOM   1111  C   VAL A 143      50.944  57.589  55.177  0.59 73.00           C  
ATOM   1112  O   VAL A 143      50.029  57.706  54.391 -0.56 79.00           O  
ATOM   1113  N   ASP A 144      52.136  58.149  55.017 -0.51 63.00           N  
ATOM   1114  H   ASP A 144      52.798  58.116  55.780  0.29 36.00           H  
ATOM   1115  CA  ASP A 144      52.508  58.844  53.746  0.03 81.00           C  
ATOM   1117  CB  ASP A 144      53.401  60.018  54.123 -0.03  3.00           C  
ATOM   1120  CG  ASP A 144      53.797  60.885  52.941  0.79 94.00           C  
ATOM   1121  OD1 ASP A 144      53.630  60.411  51.814 -0.80 14.00           O  
ATOM   1122  OD2 ASP A 144      54.324  61.952  53.105 -0.80 14.00           O1-
ATOM   1123  C   ASP A 144      53.174  57.841  52.826  0.53 66.00           C  
ATOM   1124  O   ASP A 144      54.201  57.279  53.124 -0.58 19.00           O  
ATOM   1125  N   ARG A 145      52.572  57.645  51.683 -0.34 79.00           N  
ATOM   1126  H   ARG A 145      51.749  58.211  51.534  0.27 47.00           H  
ATOM   1127  CA  ARG A 145      53.036  56.764  50.577 -0.26 37.00           C  
ATOM   1129  CB  ARG A 145      51.877  56.739  49.509 -0.00  7.00           C  
ATOM   1132  CG  ARG A 145      52.037  55.686  48.441  0.03 90.00           C  
ATOM   1135  CD  ARG A 145      50.912  55.675  47.374  0.04 86.00           C  
ATOM   1138  NE  ARG A 145      50.998  56.896  46.536 -0.52 95.00           N  
ATOM   1139  HE  ARG A 145      51.681  57.554  46.886  0.34 56.00           H  
ATOM   1140  CZ  ARG A 145      50.281  57.163  45.421  0.80 76.00           C  
ATOM   1141  NH1 ARG A 145      49.259  56.469  44.973 -0.86 27.00           N1+
ATOM   1142 HH11 ARG A 145      48.966  55.619  45.434  0.44 78.00           H  
ATOM   1143 HH12 ARG A 145      48.680  56.989  44.329  0.44 78.00           H  
ATOM   1144  NH2 ARG A 145      50.509  58.205  44.716 -0.86 27.00           N  
ATOM   1145 HH21 ARG A 145      51.234  58.868  44.950  0.44 78.00           H  
ATOM   1146 HH22 ARG A 145      49.901  58.474  43.956  0.44 78.00           H  
ATOM   1147  C   ARG A 145      54.326  57.222  49.814  0.73 41.00           C  
ATOM   1148  O   ARG A 145      55.021  56.558  49.128 -0.58 94.00           O  
ATOM   1149  N   ASN A 146      54.689  58.504  49.849 -0.41 57.00           N  
ATOM   1150  H   ASN A 146      54.058  59.092  50.374  0.27 19.00           H  
ATOM   1151  CA  ASN A 146      55.768  59.139  49.047  0.01 43.00           C  
ATOM   1153  CB  ASN A 146      55.668  60.655  49.108 -0.20 41.00           C  
ATOM   1156  CG  ASN A 146      56.825  61.456  48.727  0.71 30.00           C  
ATOM   1157  OD1 ASN A 146      57.548  61.176  47.792 -0.59 31.00           O  
ATOM   1158  ND2 ASN A 146      57.028  62.627  49.323 -0.91 91.00           N  
ATOM   1159 HD21 ASN A 146      57.494  63.338  48.778  0.41 96.00           H  
ATOM   1160 HD22 ASN A 146      56.444  62.817  50.125  0.41 96.00           H  
ATOM   1161  C   ASN A 146      57.175  58.678  49.362  0.59 73.00           C  
ATOM   1162  O   ASN A 146      57.531  58.528  50.543 -0.56 79.00           O  
ATOM   1163  N   GLU A 147      58.042  58.394  48.352 -0.51 63.00           N  
ATOM   1164  H   GLU A 147      57.807  58.668  47.409  0.29 36.00           H  
ATOM   1165  CA  GLU A 147      59.391  57.848  48.468  0.03 97.00           C  
ATOM   1167  CB  GLU A 147      59.968  57.732  47.044  0.05 60.00           C  
ATOM   1170  CG  GLU A 147      60.225  59.032  46.332  0.01 36.00           C  
ATOM   1173  CD  GLU A 147      60.775  58.765  45.004  0.80 54.00           C  
ATOM   1174  OE1 GLU A 147      60.010  58.200  44.152 -0.81 88.00           O  
ATOM   1175  OE2 GLU A 147      61.975  58.950  44.705 -0.81 88.00           O1-
ATOM   1176  C   GLU A 147      60.287  58.649  49.463  0.53 66.00           C  
ATOM   1177  O   GLU A 147      61.126  58.085  50.146 -0.58 19.00           O  
ATOM   1178  N   LYS A 148      60.166  60.018  49.428 -0.34 79.00           N  
ATOM   1179  H   LYS A 148      59.568  60.405  48.711  0.27 47.00           H  
ATOM   1180  CA  LYS A 148      60.874  61.016  50.337 -0.24  0.00           C  
ATOM   1182  CB  LYS A 148      60.667  62.519  49.931 -0.00 94.00           C  
ATOM   1185  CG  LYS A 148      60.904  62.738  48.402  0.01 87.00           C  
ATOM   1188  CD  LYS A 148      62.363  62.756  47.959 -0.04 79.00           C  
ATOM   1191  CE  LYS A 148      62.333  62.883  46.410 -0.01 43.00           C  
ATOM   1194  NZ  LYS A 148      63.727  62.781  45.836 -0.38 54.00           N1+
ATOM   1195  HZ1 LYS A 148      64.044  61.822  45.840  0.34  0.00           H  
ATOM   1196  HZ2 LYS A 148      63.737  63.141  44.892  0.34  0.00           H  
ATOM   1197  HZ3 LYS A 148      64.404  63.395  46.266  0.34  0.00           H  
ATOM   1198  C   LYS A 148      60.556  60.916  51.797  0.73 41.00           C  
ATOM   1199  O   LYS A 148      61.365  61.318  52.573 -0.58 94.00           O  
ATOM   1200  N   ILE A 149      59.418  60.319  52.120 -0.41 57.00           N  
ATOM   1201  H   ILE A 149      58.946  59.855  51.357  0.27 19.00           H  
ATOM   1202  CA  ILE A 149      58.890  60.296  53.462 -0.05 97.00           C  
ATOM   1204  CB  ILE A 149      57.552  61.097  53.458  0.13  3.00           C  
ATOM   1206  CG2 ILE A 149      56.834  60.857  54.767 -0.32  4.00           C  
ATOM   1210  CG1 ILE A 149      57.748  62.603  53.178 -0.04 30.00           C  
ATOM   1213  CD1 ILE A 149      58.352  63.545  54.219 -0.06 60.00           C  
ATOM   1217  C   ILE A 149      58.822  58.939  54.124  0.59 73.00           C  
ATOM   1218  O   ILE A 149      59.486  58.680  55.094 -0.56 79.00           O  
ATOM   1219  N   GLN A 150      58.012  58.087  53.514 -0.41 57.00           N  
ATOM   1220  H   GLN A 150      57.454  58.460  52.760  0.27 19.00           H  
ATOM   1221  CA  GLN A 150      57.758  56.642  53.954 -0.00 31.00           C  
ATOM   1223  CB  GLN A 150      58.814  55.753  53.316 -0.00 36.00           C  
ATOM   1226  CG  GLN A 150      58.271  54.355  52.919 -0.06 45.00           C  
ATOM   1229  CD  GLN A 150      57.290  54.414  51.798  0.69 51.00           C  
ATOM   1230  OE1 GLN A 150      56.779  53.377  51.387 -0.60 86.00           O  
ATOM   1231  NE2 GLN A 150      56.944  55.534  51.219 -0.94  7.00           N  
ATOM   1232 HE21 GLN A 150      56.377  55.437  50.389  0.42 51.00           H  
ATOM   1233 HE22 GLN A 150      57.430  56.373  51.503  0.42 51.00           H  
ATOM   1234  C   GLN A 150      57.476  56.339  55.496  0.59 73.00           C  
ATOM   1235  O   GLN A 150      58.120  55.460  56.087 -0.56 79.00           O  
ATOM   1236  N   HID A 151      56.657  57.144  56.139 -0.41 57.00           N  
ATOM   1237  H   HID A 151      56.154  57.829  55.594  0.27 19.00           H  
ATOM   1238  CA  HID A 151      56.621  57.246  57.650  0.01 88.00           C  
ATOM   1240  CB  HID A 151      57.153  58.563  58.212 -0.04 62.00           C  
ATOM   1243  CG  HID A 151      57.775  58.562  59.568 -0.02 66.00           C  
ATOM   1244  ND1 HID A 151      57.065  58.883  60.708 -0.38 11.00           N  
ATOM   1245  HD1 HID A 151      56.174  59.352  60.794  0.36 49.00           H  
ATOM   1246  CE1 HID A 151      57.923  58.878  61.694  0.20 57.00           C  
ATOM   1248  NE2 HID A 151      59.153  58.467  61.303 -0.57 27.00           N  
ATOM   1249  CD2 HID A 151      59.054  58.246  59.894  0.12 92.00           C  
ATOM   1251  C   HID A 151      55.175  56.952  58.014  0.59 73.00           C  
ATOM   1252  O   HID A 151      54.249  57.348  57.270 -0.56 79.00           O  
ATOM   1253  N   LEU A 152      54.952  56.182  59.141 -0.41 57.00           N  
ATOM   1254  H   LEU A 152      55.765  55.906  59.674  0.27 19.00           H  
ATOM   1255  CA  LEU A 152      53.651  55.826  59.689 -0.05 18.00           C  
ATOM   1257  CB  LEU A 152      53.561  54.325  59.883 -0.11  2.00           C  
ATOM   1260  CG  LEU A 152      52.393  53.762  60.721  0.35 31.00           C  
ATOM   1262  CD1 LEU A 152      51.137  53.886  59.826 -0.41 21.00           C  
ATOM   1266  CD2 LEU A 152      52.670  52.364  61.239 -0.41 21.00           C  
ATOM   1270  C   LEU A 152      53.500  56.538  60.962  0.59 73.00           C  
ATOM   1271  O   LEU A 152      54.353  56.359  61.855 -0.56 79.00           O  
ATOM   1272  N   ASP A 153      52.358  57.241  61.125 -0.51 63.00           N  
ATOM   1273  H   ASP A 153      51.608  57.237  60.449  0.29 36.00           H  
ATOM   1274  CA  ASP A 153      52.022  58.035  62.290  0.03 81.00           C  
ATOM   1276  CB  ASP A 153      52.035  59.519  61.844 -0.03  3.00           C  
ATOM   1279  CG  ASP A 153      53.442  60.213  61.902  0.79 94.00           C  
ATOM   1280  OD1 ASP A 153      54.417  59.837  61.298 -0.80 14.00           O  
ATOM   1281  OD2 ASP A 153      53.515  61.165  62.711 -0.80 14.00           O1-
ATOM   1282  C   ASP A 153      50.782  57.516  63.016  0.53 66.00           C  
ATOM   1283  O   ASP A 153      49.769  57.123  62.422 -0.58 19.00           O  
ATOM   1284  N   TYR A 154      50.672  57.979  64.328 -0.41 57.00           N  
ATOM   1285  H   TYR A 154      51.556  58.275  64.716  0.27 19.00           H  
ATOM   1286  CA  TYR A 154      49.395  58.116  64.981 -0.00 14.00           C  
ATOM   1288  CB  TYR A 154      49.210  57.110  66.125 -0.01 52.00           C  
ATOM   1291  CG  TYR A 154      48.649  55.699  65.737 -0.00 11.00           C  
ATOM   1292  CD1 TYR A 154      47.406  55.216  66.168 -0.19  6.00           C  
ATOM   1294  CE1 TYR A 154      46.948  53.896  65.782 -0.23 41.00           C  
ATOM   1296  CZ  TYR A 154      47.764  53.038  65.048  0.32 26.00           C  
ATOM   1297  OH  TYR A 154      47.510  51.711  64.956 -0.55 79.00           O  
ATOM   1298  HH  TYR A 154      48.247  51.217  64.590  0.39 92.00           H  
ATOM   1299  CE2 TYR A 154      48.992  53.586  64.601 -0.23 41.00           C  
ATOM   1301  CD2 TYR A 154      49.405  54.883  64.853 -0.19  6.00           C  
ATOM   1303  C   TYR A 154      49.000  59.572  65.336  0.59 73.00           C  
ATOM   1304  O   TYR A 154      49.873  60.389  65.768 -0.56 79.00           O  
ATOM   1305  N   VAL A 155      47.789  59.898  65.238 -0.41 57.00           N  
ATOM   1306  H   VAL A 155      47.126  59.205  64.922  0.27 19.00           H  
ATOM   1307  CA  VAL A 155      47.162  61.207  65.569 -0.08 75.00           C  
ATOM   1309  CB  VAL A 155      46.856  61.862  64.197  0.29 85.00           C  
ATOM   1311  CG1 VAL A 155      45.822  63.026  64.254 -0.31 92.00           C  
ATOM   1315  CG2 VAL A 155      48.122  62.325  63.489 -0.31 92.00           C  
ATOM   1319  C   VAL A 155      45.897  60.946  66.441  0.59 73.00           C  
ATOM   1320  O   VAL A 155      45.322  59.904  66.350 -0.56 79.00           O  
ATOM   1321  N   LEU A 156      45.623  61.877  67.387 -0.41 57.00           N  
ATOM   1322  H   LEU A 156      46.249  62.668  67.428  0.27 19.00           H  
ATOM   1323  CA  LEU A 156      44.359  62.091  68.058 -0.05 18.00           C  
ATOM   1325  CB  LEU A 156      44.598  62.689  69.449 -0.11  2.00           C  
ATOM   1328  CG  LEU A 156      43.421  63.371  70.156  0.35 31.00           C  
ATOM   1330  CD1 LEU A 156      42.113  62.652  70.409 -0.41 21.00           C  
ATOM   1334  CD2 LEU A 156      43.979  63.861  71.488 -0.41 21.00           C  
ATOM   1338  C   LEU A 156      43.528  63.087  67.201  0.59 73.00           C  
ATOM   1339  O   LEU A 156      43.788  64.281  67.222 -0.56 79.00           O  
ATOM   1340  N   ALA A 157      42.392  62.556  66.644 -0.41 57.00           N  
ATOM   1341  H   ALA A 157      42.175  61.579  66.782  0.27 19.00           H  
ATOM   1342  CA  ALA A 157      41.384  63.307  65.948  0.03 37.00           C  
ATOM   1344  CB  ALA A 157      40.844  62.477  64.829 -0.18 25.00           C  
ATOM   1348  C   ALA A 157      40.297  63.851  66.895  0.59 73.00           C  
ATOM   1349  O   ALA A 157      39.573  63.075  67.487 -0.56 79.00           O  
ATOM   1350  N   LEU A 158      40.115  65.152  66.952 -0.41 57.00           N  
ATOM   1351  H   LEU A 158      40.824  65.800  66.641  0.27 19.00           H  
ATOM   1352  CA  LEU A 158      39.126  65.836  67.765 -0.05 18.00           C  
ATOM   1354  CB  LEU A 158      39.855  66.905  68.571 -0.11  2.00           C  
ATOM   1357  CG  LEU A 158      40.703  66.367  69.818  0.35 31.00           C  
ATOM   1359  CD1 LEU A 158      42.140  66.749  69.704 -0.41 21.00           C  
ATOM   1363  CD2 LEU A 158      40.058  66.733  71.104 -0.41 21.00           C  
ATOM   1367  C   LEU A 158      38.015  66.489  66.917  0.59 73.00           C  
ATOM   1368  O   LEU A 158      38.311  66.866  65.778 -0.56 79.00           O  
ATOM   1369  N   PRO A 159      36.736  66.632  67.373 -0.25 48.00           N  
ATOM   1370  CD  PRO A 159      36.179  65.960  68.596  0.01 92.00           C  
ATOM   1373  CG  PRO A 159      34.683  66.096  68.435  0.01 89.00           C  
ATOM   1376  CB  PRO A 159      34.462  67.342  67.570 -0.00 70.00           C  
ATOM   1379  CA  PRO A 159      35.588  67.297  66.638 -0.02 66.00           C  
ATOM   1381  C   PRO A 159      35.946  68.748  66.099  0.58 96.00           C  
ATOM   1382  O   PRO A 159      35.455  69.014  64.986 -0.57 48.00           O  
ATOM   1383  N   ASP A 160      36.649  69.616  66.872 -0.51 63.00           N  
ATOM   1384  H   ASP A 160      36.918  69.376  67.816  0.29 36.00           H  
ATOM   1385  CA  ASP A 160      36.836  71.018  66.456  0.03 81.00           C  
ATOM   1387  CB  ASP A 160      35.677  71.950  66.997 -0.03  3.00           C  
ATOM   1390  CG  ASP A 160      35.367  71.829  68.493  0.79 94.00           C  
ATOM   1391  OD1 ASP A 160      34.394  72.520  68.871 -0.80 14.00           O  
ATOM   1392  OD2 ASP A 160      35.991  71.138  69.317 -0.80 14.00           O1-
ATOM   1393  C   ASP A 160      38.140  71.554  66.931  0.53 66.00           C  
ATOM   1394  O   ASP A 160      38.712  72.460  66.325 -0.58 19.00           O  
ATOM   1395  N   ALA A 161      38.721  70.920  67.948 -0.41 57.00           N  
ATOM   1396  H   ALA A 161      38.158  70.149  68.279  0.27 19.00           H  
ATOM   1397  CA  ALA A 161      40.017  71.201  68.598  0.03 37.00           C  
ATOM   1399  CB  ALA A 161      40.091  70.665  69.993 -0.18 25.00           C  
ATOM   1403  C   ALA A 161      41.173  70.713  67.615  0.59 73.00           C  
ATOM   1404  O   ALA A 161      40.935  69.621  67.010 -0.56 79.00           O  
ATOM   1405  N   PRO A 162      42.349  71.376  67.505 -0.25 48.00           N  
ATOM   1406  CD  PRO A 162      42.694  72.479  68.296  0.01 92.00           C  
ATOM   1409  CG  PRO A 162      44.242  72.621  68.302  0.01 89.00           C  
ATOM   1412  CB  PRO A 162      44.515  72.016  66.918 -0.00 70.00           C  
ATOM   1415  CA  PRO A 162      43.412  70.985  66.648 -0.02 66.00           C  
ATOM   1417  C   PRO A 162      43.932  69.604  67.073  0.58 96.00           C  
ATOM   1418  O   PRO A 162      43.870  69.232  68.253 -0.57 48.00           O  
ATOM   1419  N   TRP A 163      44.192  68.761  66.073 -0.41 57.00           N  
ATOM   1420  H   TRP A 163      43.970  69.007  65.119  0.27 19.00           H  
ATOM   1421  CA  TRP A 163      44.542  67.378  66.410 -0.02 75.00           C  
ATOM   1423  CB  TRP A 163      44.308  66.592  65.073 -0.00 50.00           C  
ATOM   1426  CG  TRP A 163      42.927  66.430  64.526 -0.14 15.00           C  
ATOM   1427  CD1 TRP A 163      41.850  67.017  65.026 -0.16 38.00           C  
ATOM   1429  NE1 TRP A 163      40.744  66.728  64.201 -0.34 18.00           N  
ATOM   1430  HE1 TRP A 163      39.827  67.146  64.262  0.34 12.00           H  
ATOM   1431  CE2 TRP A 163      41.139  65.904  63.174  0.13 80.00           C  
ATOM   1432  CZ2 TRP A 163      40.410  65.319  62.126 -0.26  1.00           C  
ATOM   1434  CH2 TRP A 163      40.980  64.428  61.229 -0.11 34.00           C  
ATOM   1436  CZ3 TRP A 163      42.339  64.067  61.442 -0.19 72.00           C  
ATOM   1438  CE3 TRP A 163      43.139  64.677  62.488 -0.23 87.00           C  
ATOM   1440  CD2 TRP A 163      42.548  65.621  63.376  0.12 43.00           C  
ATOM   1441  C   TRP A 163      45.960  67.239  66.973  0.59 73.00           C  
ATOM   1442  O   TRP A 163      46.780  68.129  66.827 -0.56 79.00           O  
ATOM   1443  N   GLU A 164      46.309  66.118  67.609 -0.51 63.00           N  
ATOM   1444  H   GLU A 164      45.609  65.391  67.664  0.29 36.00           H  
ATOM   1445  CA  GLU A 164      47.642  65.918  68.323  0.03 97.00           C  
ATOM   1447  CB  GLU A 164      47.447  65.668  69.835  0.05 60.00           C  
ATOM   1450  CG  GLU A 164      46.835  66.815  70.624  0.01 36.00           C  
ATOM   1453  CD  GLU A 164      47.725  68.107  70.620  0.80 54.00           C  
ATOM   1454  OE1 GLU A 164      48.865  68.109  70.100 -0.81 88.00           O  
ATOM   1455  OE2 GLU A 164      47.222  69.075  71.258 -0.81 88.00           O1-
ATOM   1456  C   GLU A 164      48.282  64.692  67.750  0.53 66.00           C  
ATOM   1457  O   GLU A 164      47.670  63.691  67.419 -0.58 19.00           O  
ATOM   1458  N   SER A 165      49.624  64.761  67.802 -0.41 57.00           N  
ATOM   1459  H   SER A 165      50.029  65.625  68.132  0.27 19.00           H  
ATOM   1460  CA  SER A 165      50.567  63.667  67.425 -0.02 49.00           C  
ATOM   1462  CB  SER A 165      51.899  64.206  66.893  0.21 17.00           C  
ATOM   1465  OG  SER A 165      51.703  64.678  65.544 -0.65 46.00           O  
ATOM   1466  HG  SER A 165      51.603  63.835  65.096  0.42 75.00           H  
ATOM   1467  C   SER A 165      50.806  62.741  68.670  0.59 73.00           C  
ATOM   1468  O   SER A 165      51.056  63.310  69.776 -0.56 79.00           O  
ATOM   1469  N   LEU A 166      50.979  61.453  68.470 -0.41 57.00           N  
ATOM   1470  H   LEU A 166      50.748  61.084  67.559  0.27 19.00           H  
ATOM   1471  CA  LEU A 166      51.693  60.493  69.372 -0.05 18.00           C  
ATOM   1473  CB  LEU A 166      51.017  59.063  69.400 -0.11  2.00           C  
ATOM   1476  CG  LEU A 166      49.534  58.955  69.784  0.35 31.00           C  
ATOM   1478  CD1 LEU A 166      49.194  57.466  70.023 -0.41 21.00           C  
ATOM   1482  CD2 LEU A 166      48.977  59.857  70.841 -0.41 21.00           C  
ATOM   1486  C   LEU A 166      53.128  60.328  68.905  0.59 73.00           C  
ATOM   1487  O   LEU A 166      54.032  60.399  69.718 -0.56 79.00           O  
ATOM   1488  N   GLY A 167      53.319  60.157  67.586 -0.41 57.00           N  
ATOM   1489  H   GLY A 167      52.602  60.278  66.886  0.27 19.00           H  
ATOM   1490  CA  GLY A 167      54.552  59.771  66.919 -0.02 52.00           C  
ATOM   1493  C   GLY A 167      54.389  58.809  65.719  0.59 73.00           C  
ATOM   1494  O   GLY A 167      53.278  58.375  65.414 -0.56 79.00           O  
ATOM   1495  N   GLY A 168      55.514  58.375  65.187 -0.41 57.00           N  
ATOM   1496  H   GLY A 168      56.339  58.811  65.573  0.27 19.00           H  
ATOM   1497  CA  GLY A 168      55.530  57.529  64.009 -0.02 52.00           C  
ATOM   1500  C   GLY A 168      56.839  56.727  63.922  0.59 73.00           C  
ATOM   1501  O   GLY A 168      57.584  56.720  64.925 -0.56 79.00           O  
ATOM   1502  N   THR A 169      57.006  55.997  62.834 -0.41 57.00           N  
ATOM   1503  H   THR A 169      56.305  56.199  62.136  0.27 19.00           H  
ATOM   1504  CA  THR A 169      58.153  55.206  62.498 -0.03 89.00           C  
ATOM   1506  CB  THR A 169      58.024  53.918  63.224  0.36 54.00           C  
ATOM   1508  CG2 THR A 169      56.934  52.851  62.759 -0.24 38.00           C  
ATOM   1512  OG1 THR A 169      59.217  53.233  63.291 -0.67 61.00           O  
ATOM   1513  HG1 THR A 169      59.783  53.624  63.961  0.41  2.00           H  
ATOM   1514  C   THR A 169      58.334  54.970  60.972  0.59 73.00           C  
ATOM   1515  O   THR A 169      57.309  55.013  60.233 -0.56 79.00           O  
ATOM   1516  N   PRO A 170      59.534  54.868  60.378 -0.25 48.00           N  
ATOM   1517  CD  PRO A 170      60.780  55.353  60.934  0.01 92.00           C  
ATOM   1520  CG  PRO A 170      61.789  55.360  59.776  0.01 89.00           C  
ATOM   1523  CB  PRO A 170      61.220  54.434  58.718 -0.00 70.00           C  
ATOM   1526  CA  PRO A 170      59.706  54.438  58.998 -0.02 66.00           C  
ATOM   1528  C   PRO A 170      59.035  53.066  58.726  0.58 96.00           C  
ATOM   1529  O   PRO A 170      59.109  52.128  59.549 -0.57 48.00           O  
ATOM   1530  N   VAL A 171      58.483  52.845  57.479 -0.41 57.00           N  
ATOM   1531  H   VAL A 171      58.471  53.653  56.873  0.27 19.00           H  
ATOM   1532  CA  VAL A 171      57.674  51.690  56.997 -0.08 75.00           C  
ATOM   1534  CB  VAL A 171      56.226  51.881  57.245  0.29 85.00           C  
ATOM   1536  CG1 VAL A 171      55.987  51.965  58.730 -0.31 92.00           C  
ATOM   1540  CG2 VAL A 171      55.627  52.966  56.420 -0.31 92.00           C  
ATOM   1544  C   VAL A 171      58.017  51.428  55.488  0.59 73.00           C  
ATOM   1545  O   VAL A 171      58.853  52.075  54.904 -0.56 79.00           O  
ATOM   1546  N   SER A 172      57.295  50.500  54.854 -0.41 57.00           N  
ATOM   1547  H   SER A 172      56.572  50.047  55.394  0.27 19.00           H  
ATOM   1548  CA  SER A 172      57.344  50.333  53.425 -0.02 49.00           C  
ATOM   1550  CB  SER A 172      58.403  49.272  53.034  0.21 17.00           C  
ATOM   1553  OG  SER A 172      58.598  49.131  51.661 -0.65 46.00           O  
ATOM   1554  HG  SER A 172      59.407  49.578  51.401  0.42 75.00           H  
ATOM   1555  C   SER A 172      56.058  49.915  52.751  0.59 73.00           C  
ATOM   1556  O   SER A 172      55.203  49.103  53.210 -0.56 79.00           O  
ATOM   1557  N   THR A 173      55.821  50.606  51.596 -0.41 57.00           N  
ATOM   1558  H   THR A 173      56.522  51.276  51.314  0.27 19.00           H  
ATOM   1559  CA  THR A 173      54.623  50.534  50.739 -0.03 89.00           C  
ATOM   1561  CB  THR A 173      53.951  51.934  50.729  0.36 54.00           C  
ATOM   1563  CG2 THR A 173      53.656  52.613  52.006 -0.24 38.00           C  
ATOM   1567  OG1 THR A 173      54.589  52.933  49.972 -0.67 61.00           O  
ATOM   1568  HG1 THR A 173      55.401  53.198  50.410  0.41  2.00           H  
ATOM   1569  C   THR A 173      54.874  50.035  49.289  0.59 73.00           C  
ATOM   1570  O   THR A 173      56.010  49.706  48.874 -0.56 79.00           O  
ATOM   1571  N   GLY A 174      53.802  49.855  48.442 -0.41 57.00           N  
ATOM   1572  H   GLY A 174      52.920  50.171  48.819  0.27 19.00           H  
ATOM   1573  CA  GLY A 174      53.891  49.530  46.998 -0.02 52.00           C  
ATOM   1576  C   GLY A 174      54.953  50.264  46.094  0.59 73.00           C  
ATOM   1577  O   GLY A 174      55.109  51.460  46.172 -0.56 79.00           O  
ATOM   1578  N   THR A 175      55.773  49.561  45.246 -0.41 57.00           N  
ATOM   1579  H   THR A 175      55.638  48.563  45.168  0.27 19.00           H  
ATOM   1580  CA  THR A 175      56.996  50.132  44.638 -0.03 89.00           C  
ATOM   1582  CB  THR A 175      58.204  49.451  45.230  0.36 54.00           C  
ATOM   1584  CG2 THR A 175      58.517  48.051  44.720 -0.24 38.00           C  
ATOM   1588  OG1 THR A 175      59.317  50.298  44.892 -0.67 61.00           O  
ATOM   1589  HG1 THR A 175      59.821  50.454  45.693  0.41  2.00           H  
ATOM   1590  C   THR A 175      56.999  50.275  43.153  0.59 73.00           C  
ATOM   1591  O   THR A 175      56.405  49.420  42.583 -0.56 79.00           O  
ATOM   1592  N   THR A 176      57.679  51.279  42.470 -0.41 57.00           N  
ATOM   1593  H   THR A 176      58.180  52.009  42.957  0.27 19.00           H  
ATOM   1594  CA  THR A 176      57.629  51.357  40.995 -0.03 89.00           C  
ATOM   1596  CB  THR A 176      57.961  52.724  40.415  0.36 54.00           C  
ATOM   1598  CG2 THR A 176      56.979  53.814  40.762 -0.24 38.00           C  
ATOM   1602  OG1 THR A 176      59.164  53.127  40.965 -0.67 61.00           O  
ATOM   1603  HG1 THR A 176      59.079  53.458  41.862  0.41  2.00           H  
ATOM   1604  C   THR A 176      58.647  50.369  40.449  0.59 73.00           C  
ATOM   1605  O   THR A 176      59.670  50.061  41.082 -0.56 79.00           O  
ATOM   1606  N   GLY A 177      58.437  49.926  39.206 -0.41 57.00           N  
ATOM   1607  H   GLY A 177      57.618  50.301  38.749  0.27 19.00           H  
ATOM   1608  CA  GLY A 177      59.482  49.265  38.387 -0.02 52.00           C  
ATOM   1611  C   GLY A 177      59.779  47.751  38.642  0.59 73.00           C  
ATOM   1612  O   GLY A 177      60.833  47.310  38.172 -0.56 79.00           O  
ATOM   1613  N   ARG A 178      58.796  46.991  39.184 -0.34 79.00           N  
ATOM   1614  H   ARG A 178      58.069  47.590  39.547  0.27 47.00           H  
ATOM   1615  CA  ARG A 178      58.731  45.477  39.159 -0.26 37.00           C  
ATOM   1617  CB  ARG A 178      59.228  45.015  40.521 -0.00  7.00           C  
ATOM   1620  CG  ARG A 178      60.686  45.316  40.893  0.03 90.00           C  
ATOM   1623  CD  ARG A 178      61.115  44.591  42.177  0.04 86.00           C  
ATOM   1626  NE  ARG A 178      62.526  44.671  42.561 -0.52 95.00           N  
ATOM   1627  HE  ARG A 178      62.744  45.359  43.268  0.34 56.00           H  
ATOM   1628  CZ  ARG A 178      63.554  43.862  42.371  0.80 76.00           C  
ATOM   1629  NH1 ARG A 178      63.434  42.742  41.753 -0.86 27.00           N1+
ATOM   1630 HH11 ARG A 178      62.560  42.472  41.325  0.44 78.00           H  
ATOM   1631 HH12 ARG A 178      64.173  42.067  41.888  0.44 78.00           H  
ATOM   1632  NH2 ARG A 178      64.786  44.224  42.802 -0.86 27.00           N  
ATOM   1633 HH21 ARG A 178      64.930  45.052  43.361  0.44 78.00           H  
ATOM   1634 HH22 ARG A 178      65.537  43.549  42.809  0.44 78.00           H  
ATOM   1635  C   ARG A 178      57.333  44.957  38.756  0.73 41.00           C  
ATOM   1636  O   ARG A 178      56.311  45.386  39.276 -0.58 94.00           O  
ATOM   1637  N   LYS A 179      57.316  44.024  37.762 -0.34 79.00           N  
ATOM   1638  H   LYS A 179      58.215  43.783  37.370  0.27 47.00           H  
ATOM   1639  CA  LYS A 179      56.068  43.417  37.176 -0.24  0.00           C  
ATOM   1641  CB  LYS A 179      56.515  42.333  36.182 -0.00 94.00           C  
ATOM   1644  CG  LYS A 179      55.399  41.921  35.219  0.01 87.00           C  
ATOM   1647  CD  LYS A 179      55.943  41.282  33.894 -0.04 79.00           C  
ATOM   1650  CE  LYS A 179      56.553  42.321  32.999 -0.01 43.00           C  
ATOM   1653  NZ  LYS A 179      57.253  41.684  31.822 -0.38 54.00           N1+
ATOM   1654  HZ1 LYS A 179      56.631  40.971  31.467  0.34  0.00           H  
ATOM   1655  HZ2 LYS A 179      57.503  42.253  31.026  0.34  0.00           H  
ATOM   1656  HZ3 LYS A 179      58.050  41.167  32.164  0.34  0.00           H  
ATOM   1657  C   LYS A 179      55.226  42.830  38.320  0.73 41.00           C  
ATOM   1658  O   LYS A 179      55.748  42.068  39.073 -0.58 94.00           O  
ATOM   1659  N   TYR A 180      53.893  43.122  38.379 -0.41 57.00           N  
ATOM   1660  H   TYR A 180      53.548  43.636  37.581  0.27 19.00           H  
ATOM   1661  CA  TYR A 180      52.969  42.819  39.485 -0.00 14.00           C  
ATOM   1663  CB  TYR A 180      52.623  41.334  39.496 -0.01 52.00           C  
ATOM   1666  CG  TYR A 180      52.210  40.618  38.267 -0.00 11.00           C  
ATOM   1667  CD1 TYR A 180      53.178  39.878  37.580 -0.19  6.00           C  
ATOM   1669  CE1 TYR A 180      52.815  39.091  36.469 -0.23 41.00           C  
ATOM   1671  CZ  TYR A 180      51.534  39.268  35.905  0.32 26.00           C  
ATOM   1672  OH  TYR A 180      51.252  38.668  34.753 -0.55 79.00           O  
ATOM   1673  HH  TYR A 180      51.612  37.779  34.728  0.39 92.00           H  
ATOM   1674  CE2 TYR A 180      50.614  40.079  36.577 -0.23 41.00           C  
ATOM   1676  CD2 TYR A 180      50.956  40.730  37.765 -0.19  6.00           C  
ATOM   1678  C   TYR A 180      53.224  43.413  40.926  0.59 73.00           C  
ATOM   1679  O   TYR A 180      52.550  42.993  41.895 -0.56 79.00           O  
ATOM   1680  N   TYR A 181      54.197  44.317  41.046 -0.41 57.00           N  
ATOM   1681  H   TYR A 181      54.697  44.558  40.202  0.27 19.00           H  
ATOM   1682  CA  TYR A 181      54.323  45.125  42.285 -0.00 14.00           C  
ATOM   1684  CB  TYR A 181      55.801  45.400  42.617 -0.01 52.00           C  
ATOM   1687  CG  TYR A 181      56.628  44.264  43.157 -0.00 11.00           C  
ATOM   1688  CD1 TYR A 181      57.082  44.280  44.467 -0.19  6.00           C  
ATOM   1690  CE1 TYR A 181      57.871  43.265  44.993 -0.23 41.00           C  
ATOM   1692  CZ  TYR A 181      58.201  42.138  44.186  0.32 26.00           C  
ATOM   1693  OH  TYR A 181      58.870  41.128  44.744 -0.55 79.00           O  
ATOM   1694  HH  TYR A 181      58.993  40.390  44.143  0.39 92.00           H  
ATOM   1695  CE2 TYR A 181      57.777  42.090  42.832 -0.23 41.00           C  
ATOM   1697  CD2 TYR A 181      57.025  43.150  42.281 -0.19  6.00           C  
ATOM   1699  C   TYR A 181      53.646  46.476  42.097  0.59 73.00           C  
ATOM   1700  O   TYR A 181      53.921  47.226  41.210 -0.56 79.00           O  
ATOM   1701  N   TYR A 182      52.684  46.855  42.913 -0.41 57.00           N  
ATOM   1702  H   TYR A 182      52.481  46.263  43.706  0.27 19.00           H  
ATOM   1703  CA  TYR A 182      51.693  47.874  42.619 -0.00 14.00           C  
ATOM   1705  CB  TYR A 182      50.292  47.398  42.947 -0.01 52.00           C  
ATOM   1708  CG  TYR A 182      49.642  46.406  41.944 -0.00 11.00           C  
ATOM   1709  CD1 TYR A 182      48.807  46.866  40.990 -0.19  6.00           C  
ATOM   1711  CE1 TYR A 182      48.128  45.927  40.114 -0.23 41.00           C  
ATOM   1713  CZ  TYR A 182      48.652  44.597  40.138  0.32 26.00           C  
ATOM   1714  OH  TYR A 182      48.283  43.631  39.224 -0.55 79.00           O  
ATOM   1715  HH  TYR A 182      47.576  44.106  38.779  0.39 92.00           H  
ATOM   1716  CE2 TYR A 182      49.639  44.194  41.103 -0.23 41.00           C  
ATOM   1718  CD2 TYR A 182      50.060  45.117  42.073 -0.19  6.00           C  
ATOM   1720  C   TYR A 182      51.956  49.126  43.464  0.59 73.00           C  
ATOM   1721  O   TYR A 182      52.654  49.054  44.515 -0.56 79.00           O  
ATOM   1722  N   ILE A 183      51.417  50.255  43.006 -0.41 57.00           N  
ATOM   1723  H   ILE A 183      50.885  50.292  42.148  0.27 19.00           H  
ATOM   1724  CA  ILE A 183      51.343  51.489  43.878 -0.05 97.00           C  
ATOM   1726  CB  ILE A 183      51.098  52.770  42.994  0.13  3.00           C  
ATOM   1728  CG2 ILE A 183      50.891  54.107  43.724 -0.32  4.00           C  
ATOM   1732  CG1 ILE A 183      52.200  52.935  41.956 -0.04 30.00           C  
ATOM   1735  CD1 ILE A 183      53.661  52.876  42.466 -0.06 60.00           C  
ATOM   1739  C   ILE A 183      50.142  51.245  44.793  0.59 73.00           C  
ATOM   1740  O   ILE A 183      49.059  50.830  44.389 -0.56 79.00           O  
ATOM   1741  N   THR A 184      50.276  51.696  46.063 -0.41 57.00           N  
ATOM   1742  H   THR A 184      51.137  52.039  46.464  0.27 19.00           H  
ATOM   1743  CA  THR A 184      49.198  51.622  47.021 -0.03 89.00           C  
ATOM   1745  CB  THR A 184      49.746  51.863  48.397  0.36 54.00           C  
ATOM   1747  CG2 THR A 184      48.701  51.703  49.467 -0.24 38.00           C  
ATOM   1751  OG1 THR A 184      50.757  50.937  48.647 -0.67 61.00           O  
ATOM   1752  HG1 THR A 184      50.323  50.127  48.923  0.41  2.00           H  
ATOM   1753  C   THR A 184      48.090  52.644  46.709  0.59 73.00           C  
ATOM   1754  O   THR A 184      48.493  53.788  46.591 -0.56 79.00           O  
ATOM   1755  N   PRO A 185      46.820  52.302  46.643 -0.25 48.00           N  
ATOM   1756  CD  PRO A 185      46.205  50.993  46.908  0.01 92.00           C  
ATOM   1759  CG  PRO A 185      44.675  51.373  47.092  0.01 89.00           C  
ATOM   1762  CB  PRO A 185      44.507  52.736  46.315 -0.00 70.00           C  
ATOM   1765  CA  PRO A 185      45.871  53.393  46.467 -0.02 66.00           C  
ATOM   1767  C   PRO A 185      45.798  54.340  47.675  0.58 96.00           C  
ATOM   1768  O   PRO A 185      45.890  53.782  48.830 -0.57 48.00           O  
ATOM   1769  N   THR A 186      45.754  55.635  47.476 -0.41 57.00           N  
ATOM   1770  H   THR A 186      45.604  55.910  46.516  0.27 19.00           H  
ATOM   1771  CA  THR A 186      45.377  56.608  48.539 -0.03 89.00           C  
ATOM   1773  CB  THR A 186      45.869  57.961  48.104  0.36 54.00           C  
ATOM   1775  CG2 THR A 186      47.387  58.102  47.982 -0.24 38.00           C  
ATOM   1779  OG1 THR A 186      45.255  58.508  46.944 -0.67 61.00           O  
ATOM   1780  HG1 THR A 186      45.567  59.415  46.941  0.41  2.00           H  
ATOM   1781  C   THR A 186      43.890  56.601  48.993  0.59 73.00           C  
ATOM   1782  O   THR A 186      43.064  56.093  48.268 -0.56 79.00           O  
ATOM   1783  N   GLY A 187      43.584  57.216  50.145 -0.41 57.00           N  
ATOM   1784  H   GLY A 187      44.288  57.441  50.834  0.27 19.00           H  
ATOM   1785  CA  GLY A 187      42.189  57.373  50.662 -0.02 52.00           C  
ATOM   1788  C   GLY A 187      42.072  56.953  52.148  0.59 73.00           C  
ATOM   1789  O   GLY A 187      43.036  56.537  52.777 -0.56 79.00           O  
ATOM   1790  N   VAL A 188      40.828  57.083  52.657 -0.41 57.00           N  
ATOM   1791  H   VAL A 188      40.079  57.513  52.134  0.27 19.00           H  
ATOM   1792  CA  VAL A 188      40.434  56.589  53.977 -0.08 75.00           C  
ATOM   1794  CB  VAL A 188      39.509  57.643  54.685  0.29 85.00           C  
ATOM   1796  CG1 VAL A 188      39.287  57.313  56.166 -0.31 92.00           C  
ATOM   1800  CG2 VAL A 188      40.054  59.057  54.708 -0.31 92.00           C  
ATOM   1804  C   VAL A 188      39.816  55.223  53.888  0.59 73.00           C  
ATOM   1805  O   VAL A 188      38.826  55.080  53.204 -0.56 79.00           O  
ATOM   1806  N   PHE A 189      40.357  54.362  54.695 -0.41 57.00           N  
ATOM   1807  H   PHE A 189      41.186  54.603  55.219  0.27 19.00           H  
ATOM   1808  CA  PHE A 189      39.849  53.058  54.957 -0.00 24.00           C  
ATOM   1810  CB  PHE A 189      41.001  52.004  54.623 -0.03 43.00           C  
ATOM   1813  CG  PHE A 189      41.577  52.218  53.298  0.01 18.00           C  
ATOM   1814  CD1 PHE A 189      40.883  51.884  52.111 -0.12 56.00           C  
ATOM   1816  CE1 PHE A 189      41.282  52.291  50.853 -0.17  4.00           C  
ATOM   1818  CZ  PHE A 189      42.610  52.826  50.741 -0.10 72.00           C  
ATOM   1820  CE2 PHE A 189      43.364  53.137  51.874 -0.17  4.00           C  
ATOM   1822  CD2 PHE A 189      42.823  52.887  53.110 -0.12 56.00           C  
ATOM   1824  C   PHE A 189      39.376  52.961  56.452  0.59 73.00           C  
ATOM   1825  O   PHE A 189      40.016  53.435  57.408 -0.56 79.00           O  
ATOM   1826  N   GLN A 190      38.251  52.200  56.584 -0.41 57.00           N  
ATOM   1827  H   GLN A 190      37.803  51.769  55.788  0.27 19.00           H  
ATOM   1828  CA  GLN A 190      37.785  51.908  57.911 -0.00 31.00           C  
ATOM   1830  CB  GLN A 190      36.333  52.373  58.065 -0.00 36.00           C  
ATOM   1833  CG  GLN A 190      35.869  52.107  59.500 -0.06 45.00           C  
ATOM   1836  CD  GLN A 190      34.546  52.813  59.827  0.69 51.00           C  
ATOM   1837  OE1 GLN A 190      33.527  52.663  59.111 -0.60 86.00           O  
ATOM   1838  NE2 GLN A 190      34.457  53.352  61.009 -0.94  7.00           N  
ATOM   1839 HE21 GLN A 190      33.518  53.640  61.243  0.42 51.00           H  
ATOM   1840 HE22 GLN A 190      35.303  53.548  61.525  0.42 51.00           H  
ATOM   1841  C   GLN A 190      37.915  50.391  58.273  0.59 73.00           C  
ATOM   1842  O   GLN A 190      37.421  49.520  57.523 -0.56 79.00           O  
ATOM   1843  N   ASN A 191      38.574  50.151  59.377 -0.41 57.00           N  
ATOM   1844  H   ASN A 191      38.984  50.876  59.948  0.27 19.00           H  
ATOM   1845  CA  ASN A 191      38.969  48.838  59.911  0.01 43.00           C  
ATOM   1847  CB  ASN A 191      40.031  48.963  60.987 -0.20 41.00           C  
ATOM   1850  CG  ASN A 191      40.435  47.606  61.526  0.71 30.00           C  
ATOM   1851  OD1 ASN A 191      40.454  46.655  60.779 -0.59 31.00           O  
ATOM   1852  ND2 ASN A 191      40.822  47.515  62.789 -0.91 91.00           N  
ATOM   1853 HD21 ASN A 191      41.151  46.606  63.082  0.41 96.00           H  
ATOM   1854 HD22 ASN A 191      40.665  48.342  63.346  0.41 96.00           H  
ATOM   1855  C   ASN A 191      37.713  48.025  60.337  0.59 73.00           C  
ATOM   1856  O   ASN A 191      37.605  47.634  61.513 -0.56 79.00           O  
ATOM   1857  N   THR A 192      36.763  47.742  59.388 -0.41 57.00           N  
ATOM   1858  H   THR A 192      36.777  48.111  58.448  0.27 19.00           H  
ATOM   1859  CA  THR A 192      35.590  46.895  59.698 -0.03 89.00           C  
ATOM   1861  CB  THR A 192      34.506  47.133  58.651  0.36 54.00           C  
ATOM   1863  CG2 THR A 192      34.099  48.625  58.522 -0.24 38.00           C  
ATOM   1867  OG1 THR A 192      34.890  46.810  57.336 -0.67 61.00           O  
ATOM   1868  HG1 THR A 192      34.485  45.979  57.077  0.41  2.00           H  
ATOM   1869  C   THR A 192      35.906  45.427  59.860  0.59 73.00           C  
ATOM   1870  O   THR A 192      36.939  44.960  59.410 -0.56 79.00           O  
ATOM   1871  N   ALA A 193      35.025  44.714  60.633 -0.41 57.00           N  
ATOM   1872  H   ALA A 193      34.209  45.236  60.919  0.27 19.00           H  
ATOM   1873  CA  ALA A 193      35.157  43.341  61.048  0.03 37.00           C  
ATOM   1875  CB  ALA A 193      34.130  42.956  62.099 -0.18 25.00           C  
ATOM   1879  C   ALA A 193      35.110  42.370  59.846  0.59 73.00           C  
ATOM   1880  O   ALA A 193      35.727  41.317  59.861 -0.56 79.00           O  
ATOM   1881  N   ASP A 194      34.323  42.609  58.797 -0.51 63.00           N  
ATOM   1882  H   ASP A 194      33.643  43.353  58.868  0.29 36.00           H  
ATOM   1883  CA  ASP A 194      34.014  41.740  57.602  0.03 81.00           C  
ATOM   1885  CB  ASP A 194      32.803  42.303  56.837 -0.03  3.00           C  
ATOM   1888  CG  ASP A 194      32.816  43.864  56.358  0.79 94.00           C  
ATOM   1889  OD1 ASP A 194      31.695  44.365  55.960 -0.80 14.00           O  
ATOM   1890  OD2 ASP A 194      33.931  44.402  56.369 -0.80 14.00           O1-
ATOM   1891  C   ASP A 194      35.183  41.599  56.690  0.53 66.00           C  
ATOM   1892  O   ASP A 194      35.167  40.706  55.840 -0.58 19.00           O  
ATOM   1893  N   ARG A 195      36.232  42.447  56.795 -0.34 79.00           N  
ATOM   1894  H   ARG A 195      35.987  43.385  57.075  0.27 47.00           H  
ATOM   1895  CA  ARG A 195      37.582  42.235  56.089 -0.26 37.00           C  
ATOM   1897  CB  ARG A 195      38.302  43.502  56.002 -0.00  7.00           C  
ATOM   1900  CG  ARG A 195      37.992  44.314  54.776  0.03 90.00           C  
ATOM   1903  CD  ARG A 195      36.439  44.544  54.548  0.04 86.00           C  
ATOM   1906  NE  ARG A 195      36.054  45.278  53.335 -0.52 95.00           N  
ATOM   1907  HE  ARG A 195      36.771  45.528  52.669  0.34 56.00           H  
ATOM   1908  CZ  ARG A 195      34.893  45.803  53.087  0.80 76.00           C  
ATOM   1909  NH1 ARG A 195      33.967  45.856  54.001 -0.86 27.00           N1+
ATOM   1910 HH11 ARG A 195      34.174  45.503  54.924  0.44 78.00           H  
ATOM   1911 HH12 ARG A 195      33.084  46.277  53.749  0.44 78.00           H  
ATOM   1912  NH2 ARG A 195      34.676  46.311  51.926 -0.86 27.00           N  
ATOM   1913 HH21 ARG A 195      35.464  46.339  51.295  0.44 78.00           H  
ATOM   1914 HH22 ARG A 195      33.754  46.647  51.687  0.44 78.00           H  
ATOM   1915  C   ARG A 195      38.482  41.120  56.620  0.73 41.00           C  
ATOM   1916  O   ARG A 195      39.256  40.593  55.838 -0.58 94.00           O  
ATOM   1917  N   LEU A 196      38.393  40.756  57.902 -0.41 57.00           N  
ATOM   1918  H   LEU A 196      37.825  41.296  58.540  0.27 19.00           H  
ATOM   1919  CA  LEU A 196      39.070  39.617  58.600 -0.05 18.00           C  
ATOM   1921  CB  LEU A 196      38.553  38.273  58.259 -0.11  2.00           C  
ATOM   1924  CG  LEU A 196      37.066  38.131  58.521  0.35 31.00           C  
ATOM   1926  CD1 LEU A 196      36.491  36.966  57.647 -0.41 21.00           C  
ATOM   1930  CD2 LEU A 196      36.804  37.618  59.991 -0.41 21.00           C  
ATOM   1934  C   LEU A 196      40.632  39.751  58.606  0.59 73.00           C  
ATOM   1935  O   LEU A 196      41.372  39.194  57.761 -0.56 79.00           O  
ATOM   1936  N   GLY A 197      41.158  40.436  59.667 -0.41 57.00           N  
ATOM   1937  H   GLY A 197      40.475  40.889  60.257  0.27 19.00           H  
ATOM   1938  CA  GLY A 197      42.529  40.312  60.198 -0.02 52.00           C  
ATOM   1941  C   GLY A 197      42.636  39.037  61.047  0.59 73.00           C  
ATOM   1942  O   GLY A 197      41.613  38.491  61.462 -0.56 79.00           O  
ATOM   1943  N   TYR A 198      43.845  38.549  61.126 -0.41 57.00           N  
ATOM   1944  H   TYR A 198      44.478  38.924  60.433  0.27 19.00           H  
ATOM   1945  CA  TYR A 198      44.314  37.266  61.663 -0.00 14.00           C  
ATOM   1947  CB  TYR A 198      44.264  36.316  60.533 -0.01 52.00           C  
ATOM   1950  CG  TYR A 198      45.012  36.692  59.242 -0.00 11.00           C  
ATOM   1951  CD1 TYR A 198      44.334  37.564  58.350 -0.19  6.00           C  
ATOM   1953  CE1 TYR A 198      44.965  37.924  57.108 -0.23 41.00           C  
ATOM   1955  CZ  TYR A 198      46.207  37.373  56.808  0.32 26.00           C  
ATOM   1956  OH  TYR A 198      46.820  37.923  55.762 -0.55 79.00           O  
ATOM   1957  HH  TYR A 198      46.325  38.622  55.329  0.39 92.00           H  
ATOM   1958  CE2 TYR A 198      46.835  36.459  57.679 -0.23 41.00           C  
ATOM   1960  CD2 TYR A 198      46.223  36.082  58.833 -0.19  6.00           C  
ATOM   1962  C   TYR A 198      45.796  37.398  62.116  0.59 73.00           C  
ATOM   1963  O   TYR A 198      46.508  38.405  61.839 -0.56 79.00           O  
ATOM   1964  N   ARG A 199      46.337  36.399  62.770 -0.34 79.00           N  
ATOM   1965  H   ARG A 199      45.789  35.554  62.852  0.27 47.00           H  
ATOM   1966  CA  ARG A 199      47.788  36.388  63.078 -0.26 37.00           C  
ATOM   1968  CB  ARG A 199      48.021  36.046  64.554 -0.00  7.00           C  
ATOM   1971  CG  ARG A 199      47.540  37.117  65.468  0.03 90.00           C  
ATOM   1974  CD  ARG A 199      47.503  36.644  66.931  0.04 86.00           C  
ATOM   1977  NE  ARG A 199      46.913  37.618  67.873 -0.52 95.00           N  
ATOM   1978  HE  ARG A 199      45.939  37.475  68.097  0.34 56.00           H  
ATOM   1979  CZ  ARG A 199      47.472  38.748  68.365  0.80 76.00           C  
ATOM   1980  NH1 ARG A 199      48.737  39.120  68.262 -0.86 27.00           N1+
ATOM   1981 HH11 ARG A 199      49.453  38.555  67.826  0.44 78.00           H  
ATOM   1982 HH12 ARG A 199      49.078  39.777  68.950  0.44 78.00           H  
ATOM   1983  NH2 ARG A 199      46.732  39.588  69.042 -0.86 27.00           N  
ATOM   1984 HH21 ARG A 199      45.736  39.471  68.919  0.44 78.00           H  
ATOM   1985 HH22 ARG A 199      47.045  40.422  69.519  0.44 78.00           H  
ATOM   1986  C   ARG A 199      48.656  35.462  62.207  0.73 41.00           C  
ATOM   1987  O   ARG A 199      48.127  34.484  61.650 -0.58 94.00           O  
ATOM   1988  N   ALA A 200      49.922  35.825  62.120 -0.41 57.00           N  
ATOM   1989  H   ALA A 200      50.193  36.698  62.550  0.27 19.00           H  
ATOM   1990  CA  ALA A 200      50.960  34.919  61.619  0.03 37.00           C  
ATOM   1992  CB  ALA A 200      52.278  35.712  61.406 -0.18 25.00           C  
ATOM   1996  C   ALA A 200      51.291  33.606  62.423  0.59 73.00           C  
ATOM   1997  O   ALA A 200      51.103  33.594  63.681 -0.56 79.00           O  
ATOM   1998  N   GLU A 201      51.743  32.521  61.759 -0.51 63.00           N  
ATOM   1999  H   GLU A 201      51.774  32.721  60.769  0.29 36.00           H  
ATOM   2000  CA  GLU A 201      52.354  31.266  62.334  0.03 97.00           C  
ATOM   2002  CB  GLU A 201      51.383  30.181  61.915  0.05 60.00           C  
ATOM   2005  CG  GLU A 201      51.878  28.679  62.103  0.01 36.00           C  
ATOM   2008  CD  GLU A 201      52.278  28.253  63.555  0.80 54.00           C  
ATOM   2009  OE1 GLU A 201      53.009  27.233  63.654 -0.81 88.00           O  
ATOM   2010  OE2 GLU A 201      52.034  29.000  64.540 -0.81 88.00           O1-
ATOM   2011  C   GLU A 201      53.824  31.086  61.919  0.53 66.00           C  
ATOM   2012  O   GLU A 201      54.660  30.606  62.683 -0.58 19.00           O  
ATOM   2013  N   GLY A 202      54.195  31.503  60.705 -0.41 57.00           N  
ATOM   2014  H   GLY A 202      53.501  32.005  60.169  0.27 19.00           H  
ATOM   2015  CA  GLY A 202      55.552  31.623  60.216 -0.02 52.00           C  
ATOM   2018  C   GLY A 202      55.837  31.117  58.801  0.59 73.00           C  
ATOM   2019  O   GLY A 202      55.526  31.790  57.843 -0.56 79.00           O  
ATOM   2020  N   THR A 203      56.541  29.979  58.688 -0.41 57.00           N  
ATOM   2021  H   THR A 203      56.730  29.430  59.514  0.27 19.00           H  
ATOM   2022  CA  THR A 203      56.965  29.535  57.343 -0.03 89.00           C  
ATOM   2024  CB  THR A 203      58.167  30.305  56.884  0.36 54.00           C  
ATOM   2026  CG2 THR A 203      59.413  29.985  57.713 -0.24 38.00           C  
ATOM   2030  OG1 THR A 203      58.385  30.100  55.530 -0.67 61.00           O  
ATOM   2031  HG1 THR A 203      59.015  30.786  55.296  0.41  2.00           H  
ATOM   2032  C   THR A 203      57.345  28.101  57.269  0.59 73.00           C  
ATOM   2033  O   THR A 203      57.684  27.483  58.314 -0.56 79.00           O  
ATOM   2034  N   LYS A 204      57.434  27.507  56.074 -0.34 79.00           N  
ATOM   2035  H   LYS A 204      57.042  28.031  55.305  0.27 47.00           H  
ATOM   2036  CA  LYS A 204      58.156  26.230  55.847 -0.24  0.00           C  
ATOM   2038  CB  LYS A 204      57.203  25.115  55.592 -0.00 94.00           C  
ATOM   2041  CG  LYS A 204      56.368  24.754  56.862  0.01 87.00           C  
ATOM   2044  CD  LYS A 204      55.656  23.418  56.771 -0.04 79.00           C  
ATOM   2047  CE  LYS A 204      54.460  23.361  57.770 -0.01 43.00           C  
ATOM   2050  NZ  LYS A 204      53.927  21.984  57.820 -0.38 54.00           N1+
ATOM   2051  HZ1 LYS A 204      53.089  21.992  58.384  0.34  0.00           H  
ATOM   2052  HZ2 LYS A 204      53.709  21.532  56.943  0.34  0.00           H  
ATOM   2053  HZ3 LYS A 204      54.562  21.383  58.326  0.34  0.00           H  
ATOM   2054  C   LYS A 204      59.248  26.380  54.747  0.73 41.00           C  
ATOM   2055  O   LYS A 204      59.814  25.383  54.233 -0.58 94.00           O  
ATOM   2056  N   ASN A 205      59.640  27.637  54.427 -0.41 57.00           N  
ATOM   2057  H   ASN A 205      59.168  28.435  54.827  0.27 19.00           H  
ATOM   2058  CA  ASN A 205      60.722  27.930  53.523  0.01 43.00           C  
ATOM   2060  CB  ASN A 205      60.866  29.456  53.393 -0.20 41.00           C  
ATOM   2063  CG  ASN A 205      62.052  29.725  52.478  0.71 30.00           C  
ATOM   2064  OD1 ASN A 205      63.104  30.203  52.872 -0.59 31.00           O  
ATOM   2065  ND2 ASN A 205      61.962  29.541  51.202 -0.91 91.00           N  
ATOM   2066 HD21 ASN A 205      62.598  30.099  50.651  0.41 96.00           H  
ATOM   2067 HD22 ASN A 205      61.108  29.229  50.763  0.41 96.00           H  
ATOM   2068  C   ASN A 205      61.995  27.246  53.989  0.59 73.00           C  
ATOM   2069  O   ASN A 205      62.320  27.285  55.172 -0.56 79.00           O  
ATOM   2070  N   LYS A 206      62.797  26.779  53.002 -0.34 79.00           N  
ATOM   2071  H   LYS A 206      62.303  26.707  52.124  0.27 47.00           H  
ATOM   2072  CA  LYS A 206      64.080  26.068  53.176 -0.24  0.00           C  
ATOM   2074  CB  LYS A 206      64.607  25.860  51.733 -0.00 94.00           C  
ATOM   2077  CG  LYS A 206      65.901  24.991  51.688  0.01 87.00           C  
ATOM   2080  CD  LYS A 206      66.148  24.212  50.370 -0.04 79.00           C  
ATOM   2083  CE  LYS A 206      66.757  25.102  49.361 -0.01 43.00           C  
ATOM   2086  NZ  LYS A 206      67.279  24.296  48.182 -0.38 54.00           N1+
ATOM   2087  HZ1 LYS A 206      66.548  23.798  47.696  0.34  0.00           H  
ATOM   2088  HZ2 LYS A 206      67.717  24.833  47.447  0.34  0.00           H  
ATOM   2089  HZ3 LYS A 206      67.893  23.535  48.436  0.34  0.00           H  
ATOM   2090  C   LYS A 206      65.033  26.839  54.020  0.73 41.00           C  
ATOM   2091  O   LYS A 206      65.927  26.307  54.718 -0.58 94.00           O  
ATOM   2092  N   TYR A 207      65.021  28.161  53.924 -0.41 57.00           N  
ATOM   2093  H   TYR A 207      64.297  28.540  53.330  0.27 19.00           H  
ATOM   2094  CA  TYR A 207      65.918  29.068  54.577 -0.00 14.00           C  
ATOM   2096  CB  TYR A 207      66.529  30.062  53.609 -0.01 52.00           C  
ATOM   2099  CG  TYR A 207      67.071  29.446  52.357 -0.00 11.00           C  
ATOM   2100  CD1 TYR A 207      66.304  29.438  51.177 -0.19  6.00           C  
ATOM   2102  CE1 TYR A 207      66.841  28.814  49.994 -0.23 41.00           C  
ATOM   2104  CZ  TYR A 207      68.103  28.228  50.082  0.32 26.00           C  
ATOM   2105  OH  TYR A 207      68.626  27.776  48.928 -0.55 79.00           O  
ATOM   2106  HH  TYR A 207      69.444  27.295  49.077  0.39 92.00           H  
ATOM   2107  CE2 TYR A 207      68.843  28.212  51.265 -0.23 41.00           C  
ATOM   2109  CD2 TYR A 207      68.314  28.825  52.469 -0.19  6.00           C  
ATOM   2111  C   TYR A 207      65.215  29.773  55.760  0.59 73.00           C  
ATOM   2112  O   TYR A 207      65.798  30.677  56.314 -0.56 79.00           O  
ATOM   2113  N   GLY A 208      63.993  29.361  56.262 -0.41 57.00           N  
ATOM   2114  H   GLY A 208      63.480  28.601  55.840  0.27 19.00           H  
ATOM   2115  CA  GLY A 208      63.416  29.902  57.417 -0.02 52.00           C  
ATOM   2118  C   GLY A 208      62.948  31.309  57.260  0.59 73.00           C  
ATOM   2119  O   GLY A 208      62.799  31.994  58.283 -0.56 79.00           O  
ATOM   2120  N   ILE A 209      62.696  31.759  55.997 -0.41 57.00           N  
ATOM   2121  H   ILE A 209      62.898  31.228  55.162  0.27 19.00           H  
ATOM   2122  CA  ILE A 209      62.315  33.149  55.691 -0.05 97.00           C  
ATOM   2124  CB  ILE A 209      62.997  33.630  54.383  0.13  3.00           C  
ATOM   2126  CG2 ILE A 209      62.653  35.061  54.056 -0.32  4.00           C  
ATOM   2130  CG1 ILE A 209      64.539  33.529  54.494 -0.04 30.00           C  
ATOM   2133  CD1 ILE A 209      65.300  34.154  55.681 -0.06 60.00           C  
ATOM   2137  C   ILE A 209      60.811  33.147  55.710  0.59 73.00           C  
ATOM   2138  O   ILE A 209      60.192  32.345  54.965 -0.56 79.00           O  
ATOM   2139  N   ARG A 210      60.321  34.089  56.484 -0.34 79.00           N  
ATOM   2140  H   ARG A 210      60.995  34.730  56.877  0.27 47.00           H  
ATOM   2141  CA  ARG A 210      58.866  34.366  56.815 -0.26 37.00           C  
ATOM   2143  CB  ARG A 210      58.746  34.640  58.320 -0.00  7.00           C  
ATOM   2146  CG  ARG A 210      59.099  33.377  59.111  0.03 90.00           C  
ATOM   2149  CD  ARG A 210      59.032  33.459  60.640  0.04 86.00           C  
ATOM   2152  NE  ARG A 210      59.868  34.542  61.110 -0.52 95.00           N  
ATOM   2153  HE  ARG A 210      60.292  35.115  60.395  0.34 56.00           H  
ATOM   2154  CZ  ARG A 210      60.136  34.768  62.426  0.80 76.00           C  
ATOM   2155  NH1 ARG A 210      59.717  33.925  63.364 -0.86 27.00           N1+
ATOM   2156 HH11 ARG A 210      59.183  33.092  63.160  0.44 78.00           H  
ATOM   2157 HH12 ARG A 210      60.131  33.902  64.284  0.44 78.00           H  
ATOM   2158  NH2 ARG A 210      60.925  35.745  62.700 -0.86 27.00           N  
ATOM   2159 HH21 ARG A 210      61.222  36.373  61.967  0.44 78.00           H  
ATOM   2160 HH22 ARG A 210      61.059  36.027  63.661  0.44 78.00           H  
ATOM   2161  C   ARG A 210      58.314  35.606  56.044  0.73 41.00           C  
ATOM   2162  O   ARG A 210      58.983  36.624  55.843 -0.58 94.00           O  
ATOM   2163  N   GLY A 211      57.052  35.522  55.692 -0.41 57.00           N  
ATOM   2164  H   GLY A 211      56.547  34.700  55.994  0.27 19.00           H  
ATOM   2165  CA  GLY A 211      56.312  36.602  55.088 -0.02 52.00           C  
ATOM   2168  C   GLY A 211      56.078  37.817  55.966  0.59 73.00           C  
ATOM   2169  O   GLY A 211      56.089  38.969  55.507 -0.56 79.00           O  
ATOM   2170  N   ILE A 212      55.725  37.543  57.207 -0.41 57.00           N  
ATOM   2171  H   ILE A 212      55.572  36.548  57.286  0.27 19.00           H  
ATOM   2172  CA  ILE A 212      55.317  38.445  58.199 -0.05 97.00           C  
ATOM   2174  CB  ILE A 212      53.808  38.238  58.613  0.13  3.00           C  
ATOM   2176  CG2 ILE A 212      53.313  39.366  59.533 -0.32  4.00           C  
ATOM   2180  CG1 ILE A 212      52.897  38.094  57.413 -0.04 30.00           C  
ATOM   2183  CD1 ILE A 212      51.475  37.905  57.751 -0.06 60.00           C  
ATOM   2187  C   ILE A 212      56.310  38.372  59.371  0.59 73.00           C  
ATOM   2188  O   ILE A 212      56.723  39.398  59.967 -0.56 79.00           O  
ATOM   2189  N   GLY A 213      56.716  37.158  59.730 -0.41 57.00           N  
ATOM   2190  H   GLY A 213      56.444  36.321  59.234  0.27 19.00           H  
ATOM   2191  CA  GLY A 213      57.584  36.917  60.842 -0.02 52.00           C  
ATOM   2194  C   GLY A 213      56.894  36.110  62.005  0.59 73.00           C  
ATOM   2195  O   GLY A 213      56.224  35.077  61.780 -0.56 79.00           O  
ATOM   2196  N   ALA A 214      57.295  36.464  63.212 -0.41 57.00           N  
ATOM   2197  H   ALA A 214      57.746  37.368  63.240  0.27 19.00           H  
ATOM   2198  CA  ALA A 214      57.076  35.731  64.436  0.03 37.00           C  
ATOM   2200  CB  ALA A 214      57.670  36.514  65.622 -0.18 25.00           C  
ATOM   2204  C   ALA A 214      55.646  35.231  64.650  0.59 73.00           C  
ATOM   2205  O   ALA A 214      54.650  35.870  64.360 -0.56 79.00           O  
ATOM   2206  N   LYS A 215      55.559  34.005  65.286 -0.34 79.00           N  
ATOM   2207  H   LYS A 215      56.418  33.544  65.551  0.27 47.00           H  
ATOM   2208  CA  LYS A 215      54.301  33.396  65.827 -0.24  0.00           C  
ATOM   2210  CB  LYS A 215      54.605  32.216  66.790 -0.00 94.00           C  
ATOM   2213  CG  LYS A 215      54.769  30.793  66.183  0.01 87.00           C  
ATOM   2216  CD  LYS A 215      54.752  29.710  67.232 -0.04 79.00           C  
ATOM   2219  CE  LYS A 215      54.906  28.266  66.802 -0.01 43.00           C  
ATOM   2222  NZ  LYS A 215      53.664  27.678  66.326 -0.38 54.00           N1+
ATOM   2223  HZ1 LYS A 215      52.919  27.725  67.007  0.34  0.00           H  
ATOM   2224  HZ2 LYS A 215      53.274  28.062  65.477  0.34  0.00           H  
ATOM   2225  HZ3 LYS A 215      53.819  26.707  66.097  0.34  0.00           H  
ATOM   2226  C   LYS A 215      53.481  34.433  66.523  0.73 41.00           C  
ATOM   2227  O   LYS A 215      54.020  35.082  67.409 -0.58 94.00           O  
ATOM   2228  N   GLY A 216      52.244  34.702  66.072 -0.41 57.00           N  
ATOM   2229  H   GLY A 216      51.929  34.199  65.255  0.27 19.00           H  
ATOM   2230  CA  GLY A 216      51.395  35.817  66.636 -0.02 52.00           C  
ATOM   2233  C   GLY A 216      51.410  37.167  66.019  0.59 73.00           C  
ATOM   2234  O   GLY A 216      50.681  38.028  66.493 -0.56 79.00           O  
ATOM   2235  N   SER A 217      52.189  37.406  64.958 -0.41 57.00           N  
ATOM   2236  H   SER A 217      52.913  36.743  64.720  0.27 19.00           H  
ATOM   2237  CA  SER A 217      52.277  38.719  64.296 -0.02 49.00           C  
ATOM   2239  CB  SER A 217      53.427  38.788  63.314  0.21 17.00           C  
ATOM   2242  OG  SER A 217      54.617  38.400  63.921 -0.65 46.00           O  
ATOM   2243  HG  SER A 217      54.803  37.467  63.794  0.42 75.00           H  
ATOM   2244  C   SER A 217      50.981  39.123  63.595  0.59 73.00           C  
ATOM   2245  O   SER A 217      50.479  38.423  62.731 -0.56 79.00           O  
ATOM   2246  N   ARG A 218      50.343  40.188  64.063 -0.34 79.00           N  
ATOM   2247  H   ARG A 218      50.766  40.674  64.841  0.27 47.00           H  
ATOM   2248  CA  ARG A 218      48.930  40.448  63.670 -0.26 37.00           C  
ATOM   2250  CB  ARG A 218      48.169  41.053  64.869 -0.00  7.00           C  
ATOM   2253  CG  ARG A 218      46.677  41.260  64.511  0.03 90.00           C  
ATOM   2256  CD  ARG A 218      45.686  40.896  65.683  0.04 86.00           C  
ATOM   2259  NE  ARG A 218      45.876  41.852  66.786 -0.52 95.00           N  
ATOM   2260  HE  ARG A 218      46.427  41.566  67.583  0.34 56.00           H  
ATOM   2261  CZ  ARG A 218      45.089  42.950  66.887  0.80 76.00           C  
ATOM   2262  NH1 ARG A 218      44.218  43.274  65.995 -0.86 27.00           N1+
ATOM   2263 HH11 ARG A 218      44.149  42.775  65.119  0.44 78.00           H  
ATOM   2264 HH12 ARG A 218      43.796  44.191  65.973  0.44 78.00           H  
ATOM   2265  NH2 ARG A 218      45.314  43.793  67.843 -0.86 27.00           N  
ATOM   2266 HH21 ARG A 218      46.011  43.627  68.554  0.44 78.00           H  
ATOM   2267 HH22 ARG A 218      44.697  44.589  67.916  0.44 78.00           H  
ATOM   2268  C   ARG A 218      48.823  41.156  62.325  0.73 41.00           C  
ATOM   2269  O   ARG A 218      49.635  41.959  62.019 -0.58 94.00           O  
ATOM   2270  N   VAL A 219      47.827  40.791  61.491 -0.41 57.00           N  
ATOM   2271  H   VAL A 219      47.236  40.026  61.781  0.27 19.00           H  
ATOM   2272  CA  VAL A 219      47.431  41.447  60.262 -0.08 75.00           C  
ATOM   2274  CB  VAL A 219      47.328  40.435  59.122  0.29 85.00           C  
ATOM   2276  CG1 VAL A 219      47.084  41.200  57.805 -0.31 92.00           C  
ATOM   2280  CG2 VAL A 219      48.495  39.471  59.119 -0.31 92.00           C  
ATOM   2284  C   VAL A 219      46.147  42.236  60.556  0.59 73.00           C  
ATOM   2285  O   VAL A 219      45.211  41.711  61.144 -0.56 79.00           O  
ATOM   2286  N   TRP A 220      46.070  43.422  59.928 -0.41 57.00           N  
ATOM   2287  H   TRP A 220      46.890  43.764  59.447  0.27 19.00           H  
ATOM   2288  CA  TRP A 220      44.847  44.254  59.899 -0.02 75.00           C  
ATOM   2290  CB  TRP A 220      45.048  45.680  60.442 -0.00 50.00           C  
ATOM   2293  CG  TRP A 220      45.095  45.775  61.901 -0.14 15.00           C  
ATOM   2294  CD1 TRP A 220      44.080  46.143  62.689 -0.16 38.00           C  
ATOM   2296  NE1 TRP A 220      44.457  46.127  64.007 -0.34 18.00           N  
ATOM   2297  HE1 TRP A 220      43.812  46.475  64.703  0.34 12.00           H  
ATOM   2298  CE2 TRP A 220      45.752  45.703  64.100  0.13 80.00           C  
ATOM   2299  CZ2 TRP A 220      46.601  45.635  65.214 -0.26  1.00           C  
ATOM   2301  CH2 TRP A 220      47.943  45.207  65.025 -0.11 34.00           C  
ATOM   2303  CZ3 TRP A 220      48.400  44.767  63.769 -0.19 72.00           C  
ATOM   2305  CE3 TRP A 220      47.515  44.813  62.650 -0.23 87.00           C  
ATOM   2307  CD2 TRP A 220      46.170  45.350  62.805  0.12 43.00           C  
ATOM   2308  C   TRP A 220      44.523  44.368  58.406  0.59 73.00           C  
ATOM   2309  O   TRP A 220      45.293  44.800  57.587 -0.56 79.00           O  
ATOM   2310  N   ASP A 221      43.390  43.872  58.013 -0.51 63.00           N  
ATOM   2311  H   ASP A 221      42.715  43.567  58.699  0.29 36.00           H  
ATOM   2312  CA  ASP A 221      42.978  43.686  56.615  0.03 81.00           C  
ATOM   2314  CB  ASP A 221      42.342  42.361  56.596 -0.03  3.00           C  
ATOM   2317  CG  ASP A 221      42.176  41.922  55.126  0.79 94.00           C  
ATOM   2318  OD1 ASP A 221      42.608  40.767  54.930 -0.80 14.00           O  
ATOM   2319  OD2 ASP A 221      41.773  42.652  54.206 -0.80 14.00           O1-
ATOM   2320  C   ASP A 221      42.083  44.882  56.165  0.53 66.00           C  
ATOM   2321  O   ASP A 221      41.206  45.359  56.945 -0.58 19.00           O  
ATOM   2322  N   MET A 222      42.204  45.352  54.911 -0.41 57.00           N  
ATOM   2323  H   MET A 222      42.790  44.870  54.244  0.27 19.00           H  
ATOM   2324  CA  MET A 222      41.437  46.492  54.427 -0.02 37.00           C  
ATOM   2326  CB  MET A 222      42.430  47.698  54.231  0.03 42.00           C  
ATOM   2329  CG  MET A 222      43.295  47.933  55.441  0.00 18.00           C  
ATOM   2332  SD  MET A 222      42.502  48.955  56.694 -0.27 37.00           S  
ATOM   2333  CE  MET A 222      43.096  48.110  58.178 -0.05 36.00           C  
ATOM   2337  C   MET A 222      40.515  46.057  53.217  0.59 73.00           C  
ATOM   2338  O   MET A 222      39.736  46.883  52.765 -0.56 79.00           O  
ATOM   2339  N   GLY A 223      40.602  44.808  52.685 -0.41 57.00           N  
ATOM   2340  H   GLY A 223      41.239  44.194  53.174  0.27 19.00           H  
ATOM   2341  CA  GLY A 223      39.831  44.281  51.511 -0.02 52.00           C  
ATOM   2344  C   GLY A 223      40.532  44.278  50.137  0.59 73.00           C  
ATOM   2345  O   GLY A 223      41.589  44.817  49.900 -0.56 79.00           O  
ATOM   2346  N   TRP A 224      39.835  43.747  49.132 -0.41 57.00           N  
ATOM   2347  H   TRP A 224      39.091  43.100  49.352  0.27 19.00           H  
ATOM   2348  CA  TRP A 224      40.173  44.140  47.725 -0.02 75.00           C  
ATOM   2350  CB  TRP A 224      39.235  43.356  46.712 -0.00 50.00           C  
ATOM   2353  CG  TRP A 224      38.935  41.985  47.193 -0.14 15.00           C  
ATOM   2354  CD1 TRP A 224      37.778  41.591  47.726 -0.16 38.00           C  
ATOM   2356  NE1 TRP A 224      37.838  40.265  48.080 -0.34 18.00           N  
ATOM   2357  HE1 TRP A 224      37.121  39.656  48.444  0.34 12.00           H  
ATOM   2358  CE2 TRP A 224      39.100  39.739  47.852  0.13 80.00           C  
ATOM   2359  CZ2 TRP A 224      39.649  38.472  48.253 -0.26  1.00           C  
ATOM   2361  CH2 TRP A 224      41.004  38.331  47.828 -0.11 34.00           C  
ATOM   2363  CZ3 TRP A 224      41.728  39.393  47.187 -0.19 72.00           C  
ATOM   2365  CE3 TRP A 224      41.194  40.672  47.014 -0.23 87.00           C  
ATOM   2367  CD2 TRP A 224      39.835  40.843  47.326  0.12 43.00           C  
ATOM   2368  C   TRP A 224      40.015  45.634  47.388  0.59 73.00           C  
ATOM   2369  O   TRP A 224      38.935  46.135  47.796 -0.56 79.00           O  
ATOM   2370  N   GLN A 225      40.952  46.390  46.780 -0.41 57.00           N  
ATOM   2371  H   GLN A 225      41.872  46.000  46.634  0.27 19.00           H  
ATOM   2372  CA  GLN A 225      40.848  47.817  46.428 -0.00 31.00           C  
ATOM   2374  CB  GLN A 225      41.667  48.731  47.488 -0.00 36.00           C  
ATOM   2377  CG  GLN A 225      41.173  48.687  48.946 -0.06 45.00           C  
ATOM   2380  CD  GLN A 225      39.701  48.941  49.253  0.69 51.00           C  
ATOM   2381  OE1 GLN A 225      38.853  49.313  48.441 -0.60 86.00           O  
ATOM   2382  NE2 GLN A 225      39.237  48.825  50.495 -0.94  7.00           N  
ATOM   2383 HE21 GLN A 225      38.288  49.053  50.754  0.42 51.00           H  
ATOM   2384 HE22 GLN A 225      39.862  48.612  51.260  0.42 51.00           H  
ATOM   2385  C   GLN A 225      41.513  48.134  45.114  0.59 73.00           C  
ATOM   2386  O   GLN A 225      42.566  47.512  44.785 -0.56 79.00           O  
ATOM   2387  N   THR A 226      41.055  49.100  44.306 -0.41 57.00           N  
ATOM   2388  H   THR A 226      40.270  49.547  44.758  0.27 19.00           H  
ATOM   2389  CA  THR A 226      41.643  49.606  43.031 -0.03 89.00           C  
ATOM   2391  CB  THR A 226      40.531  50.465  42.322  0.36 54.00           C  
ATOM   2393  CG2 THR A 226      40.961  51.299  41.072 -0.24 38.00           C  
ATOM   2397  OG1 THR A 226      39.566  49.546  41.791 -0.67 61.00           O  
ATOM   2398  HG1 THR A 226      39.169  49.059  42.517  0.41  2.00           H  
ATOM   2399  C   THR A 226      42.977  50.347  43.164  0.59 73.00           C  
ATOM   2400  O   THR A 226      43.154  50.915  44.231 -0.56 79.00           O  
ATOM   2401  N   ALA A 227      43.879  50.265  42.156 -0.41 57.00           N  
ATOM   2402  H   ALA A 227      43.594  49.942  41.242  0.27 19.00           H  
ATOM   2403  CA  ALA A 227      45.338  50.569  42.318  0.03 37.00           C  
ATOM   2405  CB  ALA A 227      45.985  49.248  42.842 -0.18 25.00           C  
ATOM   2409  C   ALA A 227      45.954  51.072  41.045  0.59 73.00           C  
ATOM   2410  O   ALA A 227      45.226  51.341  40.145 -0.56 79.00           O  
ATOM   2411  N   MET A 228      47.258  51.291  41.036 -0.41 57.00           N  
ATOM   2412  H   MET A 228      47.739  51.046  41.890  0.27 19.00           H  
ATOM   2413  CA  MET A 228      47.957  51.823  39.843 -0.02 37.00           C  
ATOM   2415  CB  MET A 228      48.355  53.276  40.084  0.03 42.00           C  
ATOM   2418  CG  MET A 228      47.238  54.088  40.669  0.00 18.00           C  
ATOM   2421  SD  MET A 228      45.899  54.379  39.498 -0.27 37.00           S  
ATOM   2422  CE  MET A 228      45.120  55.551  40.612 -0.05 36.00           C  
ATOM   2426  C   MET A 228      49.194  50.947  39.523  0.59 73.00           C  
ATOM   2427  O   MET A 228      49.823  50.478  40.491 -0.56 79.00           O  
ATOM   2428  N   LYS A 229      49.378  50.532  38.229 -0.34 79.00           N  
ATOM   2429  H   LYS A 229      48.975  51.084  37.485  0.27 47.00           H  
ATOM   2430  CA  LYS A 229      50.327  49.532  37.695 -0.24  0.00           C  
ATOM   2432  CB  LYS A 229      49.699  48.726  36.495 -0.00 94.00           C  
ATOM   2435  CG  LYS A 229      48.504  47.841  36.831  0.01 87.00           C  
ATOM   2438  CD  LYS A 229      47.937  46.909  35.687 -0.04 79.00           C  
ATOM   2441  CE  LYS A 229      48.874  45.865  35.005 -0.01 43.00           C  
ATOM   2444  NZ  LYS A 229      48.053  45.054  34.055 -0.38 54.00           N1+
ATOM   2445  HZ1 LYS A 229      47.112  44.839  34.352  0.34  0.00           H  
ATOM   2446  HZ2 LYS A 229      47.896  45.525  33.175  0.34  0.00           H  
ATOM   2447  HZ3 LYS A 229      48.570  44.210  33.853  0.34  0.00           H  
ATOM   2448  C   LYS A 229      51.754  50.082  37.397  0.73 41.00           C  
ATOM   2449  O   LYS A 229      52.249  49.895  36.278 -0.58 94.00           O  
ATOM   2450  N   GLY A 230      52.438  50.619  38.455 -0.41 57.00           N  
ATOM   2451  H   GLY A 230      51.844  50.669  39.270  0.27 19.00           H  
ATOM   2452  CA  GLY A 230      53.658  51.421  38.447 -0.02 52.00           C  
ATOM   2455  C   GLY A 230      54.944  50.802  37.817  0.59 73.00           C  
ATOM   2456  O   GLY A 230      56.013  51.344  37.993 -0.56 79.00           O  
ATOM   2457  N   TRP A 231      54.869  49.656  37.214 -0.41 57.00           N  
ATOM   2458  H   TRP A 231      54.018  49.167  36.979  0.27 19.00           H  
ATOM   2459  CA  TRP A 231      56.010  49.223  36.343 -0.02 75.00           C  
ATOM   2461  CB  TRP A 231      56.231  47.738  36.563 -0.00 50.00           C  
ATOM   2464  CG  TRP A 231      55.135  46.808  36.118 -0.14 15.00           C  
ATOM   2465  CD1 TRP A 231      55.166  46.246  34.927 -0.16 38.00           C  
ATOM   2467  NE1 TRP A 231      54.114  45.369  34.708 -0.34 18.00           N  
ATOM   2468  HE1 TRP A 231      53.915  44.961  33.806  0.34 12.00           H  
ATOM   2469  CE2 TRP A 231      53.190  45.519  35.763  0.13 80.00           C  
ATOM   2470  CZ2 TRP A 231      51.980  44.820  36.057 -0.26  1.00           C  
ATOM   2472  CH2 TRP A 231      51.290  45.209  37.262 -0.11 34.00           C  
ATOM   2474  CZ3 TRP A 231      51.986  45.926  38.223 -0.19 72.00           C  
ATOM   2476  CE3 TRP A 231      53.161  46.669  37.952 -0.23 87.00           C  
ATOM   2478  CD2 TRP A 231      53.891  46.313  36.744  0.12 43.00           C  
ATOM   2479  C   TRP A 231      55.850  49.531  34.843  0.59 73.00           C  
ATOM   2480  O   TRP A 231      56.818  49.425  34.088 -0.56 79.00           O  
ATOM   2481  N   LEU A 232      54.675  49.870  34.350 -0.41 57.00           N  
ATOM   2482  H   LEU A 232      53.914  49.974  35.006  0.27 19.00           H  
ATOM   2483  CA  LEU A 232      54.380  50.384  32.956 -0.05 18.00           C  
ATOM   2485  CB  LEU A 232      52.847  50.261  32.692 -0.11  2.00           C  
ATOM   2488  CG  LEU A 232      52.420  48.818  32.842  0.35 31.00           C  
ATOM   2490  CD1 LEU A 232      50.924  48.614  32.613 -0.41 21.00           C  
ATOM   2494  CD2 LEU A 232      53.140  47.901  31.787 -0.41 21.00           C  
ATOM   2498  C   LEU A 232      54.741  51.897  32.930  0.59 73.00           C  
ATOM   2499  O   LEU A 232      54.549  52.567  33.954 -0.56 79.00           O  
ATOM   2500  N   PRO A 233      55.252  52.410  31.812 -0.25 48.00           N  
ATOM   2501  CD  PRO A 233      55.528  51.721  30.534  0.01 92.00           C  
ATOM   2504  CG  PRO A 233      55.955  52.789  29.546  0.01 89.00           C  
ATOM   2507  CB  PRO A 233      56.486  53.842  30.493 -0.00 70.00           C  
ATOM   2510  CA  PRO A 233      55.537  53.759  31.627 -0.02 66.00           C  
ATOM   2512  C   PRO A 233      54.326  54.579  31.323  0.58 96.00           C  
ATOM   2513  O   PRO A 233      54.322  55.737  31.523 -0.57 48.00           O  
ATOM   2514  N   ARG A 234      53.226  53.962  30.858 -0.34 79.00           N  
ATOM   2515  H   ARG A 234      53.275  52.971  30.669  0.27 47.00           H  
ATOM   2516  CA  ARG A 234      51.859  54.578  30.959 -0.26 37.00           C  
ATOM   2518  CB  ARG A 234      50.910  53.761  30.044 -0.00  7.00           C  
ATOM   2521  CG  ARG A 234      50.603  52.252  30.342  0.03 90.00           C  
ATOM   2524  CD  ARG A 234      49.434  51.951  29.470  0.04 86.00           C  
ATOM   2527  NE  ARG A 234      48.871  50.625  29.715 -0.52 95.00           N  
ATOM   2528  HE  ARG A 234      48.054  50.513  30.298  0.34 56.00           H  
ATOM   2529  CZ  ARG A 234      49.317  49.403  29.426  0.80 76.00           C  
ATOM   2530  NH1 ARG A 234      50.411  49.101  28.734 -0.86 27.00           N1+
ATOM   2531 HH11 ARG A 234      50.863  49.843  28.219  0.44 78.00           H  
ATOM   2532 HH12 ARG A 234      50.609  48.177  28.377  0.44 78.00           H  
ATOM   2533  NH2 ARG A 234      48.591  48.405  29.780 -0.86 27.00           N  
ATOM   2534 HH21 ARG A 234      47.680  48.653  30.140  0.44 78.00           H  
ATOM   2535 HH22 ARG A 234      48.968  47.484  29.610  0.44 78.00           H  
ATOM   2536  C   ARG A 234      51.291  54.690  32.359  0.73 41.00           C  
ATOM   2537  O   ARG A 234      51.521  53.737  33.149 -0.58 94.00           O  
ATOM   2538  N   HIE A 235      50.477  55.736  32.614 -0.41 57.00           N  
ATOM   2539  H   HIE A 235      50.347  56.404  31.869  0.27 19.00           H  
ATOM   2540  CA  HIE A 235      49.459  55.604  33.655 -0.05 81.00           C  
ATOM   2542  CB  HIE A 235      48.668  56.921  33.849 -0.00 74.00           C  
ATOM   2545  CG  HIE A 235      49.463  58.227  33.961  0.18 68.00           C  
ATOM   2546  ND1 HIE A 235      50.360  58.594  34.953 -0.54 32.00           N  
ATOM   2547  CE1 HIE A 235      50.976  59.736  34.579  0.16 35.00           C  
ATOM   2549  NE2 HIE A 235      50.339  60.210  33.476 -0.27 95.00           N  
ATOM   2550  HE2 HIE A 235      50.513  61.111  33.055  0.33 39.00           H  
ATOM   2551  CD2 HIE A 235      49.444  59.251  33.063 -0.22  7.00           C  
ATOM   2553  C   HIE A 235      48.484  54.412  33.311  0.59 73.00           C  
ATOM   2554  O   HIE A 235      48.105  54.271  32.197 -0.56 79.00           O  
ATOM   2555  N   GLU A 236      48.111  53.576  34.257 -0.51 63.00           N  
ATOM   2556  H   GLU A 236      48.360  53.711  35.226  0.29 36.00           H  
ATOM   2557  CA  GLU A 236      47.351  52.310  34.050  0.03 97.00           C  
ATOM   2559  CB  GLU A 236      48.189  51.366  33.199  0.05 60.00           C  
ATOM   2562  CG  GLU A 236      47.537  50.021  32.852  0.01 36.00           C  
ATOM   2565  CD  GLU A 236      46.337  50.084  31.932  0.80 54.00           C  
ATOM   2566  OE1 GLU A 236      45.324  50.609  32.294 -0.81 88.00           O  
ATOM   2567  OE2 GLU A 236      46.369  49.656  30.773 -0.81 88.00           O1-
ATOM   2568  C   GLU A 236      46.887  51.694  35.419  0.53 66.00           C  
ATOM   2569  O   GLU A 236      47.685  51.464  36.306 -0.58 19.00           O  
ATOM   2570  N   THR A 237      45.563  51.485  35.560 -0.41 57.00           N  
ATOM   2571  H   THR A 237      44.962  51.699  34.777  0.27 19.00           H  
ATOM   2572  CA  THR A 237      44.829  51.120  36.827 -0.03 89.00           C  
ATOM   2574  CB  THR A 237      43.440  51.722  36.790  0.36 54.00           C  
ATOM   2576  CG2 THR A 237      42.792  51.592  38.194 -0.24 38.00           C  
ATOM   2580  OG1 THR A 237      43.486  53.127  36.440 -0.67 61.00           O  
ATOM   2581  HG1 THR A 237      43.872  53.189  35.563  0.41  2.00           H  
ATOM   2582  C   THR A 237      44.916  49.576  37.083  0.59 73.00           C  
ATOM   2583  O   THR A 237      44.979  48.771  36.137 -0.56 79.00           O  
ATOM   2584  N   GLY A 238      44.828  49.128  38.347 -0.41 57.00           N  
ATOM   2585  H   GLY A 238      44.642  49.828  39.051  0.27 19.00           H  
ATOM   2586  CA  GLY A 238      44.890  47.662  38.720 -0.02 52.00           C  
ATOM   2589  C   GLY A 238      43.901  47.418  39.859  0.59 73.00           C  
ATOM   2590  O   GLY A 238      43.067  48.257  40.124 -0.56 79.00           O  
ATOM   2591  N   GLN A 239      44.161  46.299  40.618 -0.41 57.00           N  
ATOM   2592  H   GLN A 239      44.836  45.647  40.245  0.27 19.00           H  
ATOM   2593  CA  GLN A 239      43.303  45.738  41.730 -0.00 31.00           C  
ATOM   2595  CB  GLN A 239      42.056  44.917  41.225 -0.00 36.00           C  
ATOM   2598  CG  GLN A 239      41.224  44.628  42.522 -0.06 45.00           C  
ATOM   2601  CD  GLN A 239      39.858  44.089  42.081  0.69 51.00           C  
ATOM   2602  OE1 GLN A 239      39.084  44.773  41.454 -0.60 86.00           O  
ATOM   2603  NE2 GLN A 239      39.376  42.979  42.522 -0.94  7.00           N  
ATOM   2604 HE21 GLN A 239      38.367  42.962  42.567  0.42 51.00           H  
ATOM   2605 HE22 GLN A 239      39.931  42.469  43.194  0.42 51.00           H  
ATOM   2606  C   GLN A 239      44.194  44.855  42.580  0.59 73.00           C  
ATOM   2607  O   GLN A 239      44.958  44.061  42.035 -0.56 79.00           O  
ATOM   2608  N   ILE A 240      44.084  45.039  43.923 -0.41 57.00           N  
ATOM   2609  H   ILE A 240      43.364  45.679  44.228  0.27 19.00           H  
ATOM   2610  CA  ILE A 240      44.958  44.449  44.947 -0.05 97.00           C  
ATOM   2612  CB  ILE A 240      46.191  45.299  45.231  0.13  3.00           C  
ATOM   2614  CG2 ILE A 240      47.102  45.421  44.041 -0.32  4.00           C  
ATOM   2618  CG1 ILE A 240      45.882  46.703  45.907 -0.04 30.00           C  
ATOM   2621  CD1 ILE A 240      47.029  47.193  46.783 -0.06 60.00           C  
ATOM   2625  C   ILE A 240      44.128  44.078  46.179  0.59 73.00           C  
ATOM   2626  O   ILE A 240      43.031  44.608  46.386 -0.56 79.00           O  
ATOM   2627  N   ARG A 241      44.624  43.204  47.091 -0.34 79.00           N  
ATOM   2628  H   ARG A 241      45.473  42.725  46.829  0.27 47.00           H  
ATOM   2629  CA  ARG A 241      44.191  43.106  48.479 -0.26 37.00           C  
ATOM   2631  CB  ARG A 241      44.481  41.686  49.023 -0.00  7.00           C  
ATOM   2634  CG  ARG A 241      43.914  41.412  50.422  0.03 90.00           C  
ATOM   2637  CD  ARG A 241      42.354  41.129  50.192  0.04 86.00           C  
ATOM   2640  NE  ARG A 241      41.677  41.167  51.497 -0.52 95.00           N  
ATOM   2641  HE  ARG A 241      42.139  41.737  52.191  0.34 56.00           H  
ATOM   2642  CZ  ARG A 241      40.496  40.677  51.812  0.80 76.00           C  
ATOM   2643  NH1 ARG A 241      39.819  39.947  50.974 -0.86 27.00           N1+
ATOM   2644 HH11 ARG A 241      40.045  39.875  49.992  0.44 78.00           H  
ATOM   2645 HH12 ARG A 241      38.918  39.666  51.333  0.44 78.00           H  
ATOM   2646  NH2 ARG A 241      40.005  40.823  53.017 -0.86 27.00           N  
ATOM   2647 HH21 ARG A 241      40.423  41.616  53.481  0.44 78.00           H  
ATOM   2648 HH22 ARG A 241      39.149  40.342  53.255  0.44 78.00           H  
ATOM   2649  C   ARG A 241      44.979  44.117  49.256  0.73 41.00           C  
ATOM   2650  O   ARG A 241      46.188  44.000  49.285 -0.58 94.00           O  
ATOM   2651  N   LEU A 242      44.349  45.014  49.977 -0.41 57.00           N  
ATOM   2652  H   LEU A 242      43.343  45.032  50.058  0.27 19.00           H  
ATOM   2653  CA  LEU A 242      44.932  45.937  50.876 -0.05 18.00           C  
ATOM   2655  CB  LEU A 242      44.230  47.284  50.722 -0.11  2.00           C  
ATOM   2658  CG  LEU A 242      45.059  48.423  51.392  0.35 31.00           C  
ATOM   2660  CD1 LEU A 242      46.518  48.603  50.818 -0.41 21.00           C  
ATOM   2664  CD2 LEU A 242      44.300  49.706  51.071 -0.41 21.00           C  
ATOM   2668  C   LEU A 242      44.950  45.412  52.309  0.59 73.00           C  
ATOM   2669  O   LEU A 242      43.945  44.862  52.812 -0.56 79.00           O  
ATOM   2670  N   GLU A 243      46.074  45.506  52.971 -0.51 63.00           N  
ATOM   2671  H   GLU A 243      46.827  45.987  52.501  0.29 36.00           H  
ATOM   2672  CA  GLU A 243      46.364  45.069  54.310  0.03 97.00           C  
ATOM   2674  CB  GLU A 243      46.553  43.508  54.447  0.05 60.00           C  
ATOM   2677  CG  GLU A 243      47.610  42.969  53.415  0.01 36.00           C  
ATOM   2680  CD  GLU A 243      47.639  41.458  53.148  0.80 54.00           C  
ATOM   2681  OE1 GLU A 243      46.579  40.904  52.683 -0.81 88.00           O  
ATOM   2682  OE2 GLU A 243      48.675  40.774  53.321 -0.81 88.00           O1-
ATOM   2683  C   GLU A 243      47.652  45.726  54.826  0.53 66.00           C  
ATOM   2684  O   GLU A 243      48.493  46.136  53.931 -0.58 19.00           O  
ATOM   2685  N   ILE A 244      47.831  45.806  56.158 -0.41 57.00           N  
ATOM   2686  H   ILE A 244      47.114  45.364  56.717  0.27 19.00           H  
ATOM   2687  CA  ILE A 244      49.013  46.381  56.891 -0.05 97.00           C  
ATOM   2689  CB  ILE A 244      48.800  47.804  57.344  0.13  3.00           C  
ATOM   2691  CG2 ILE A 244      47.748  47.951  58.405 -0.32  4.00           C  
ATOM   2695  CG1 ILE A 244      50.155  48.411  57.802 -0.04 30.00           C  
ATOM   2698  CD1 ILE A 244      50.130  49.990  57.965 -0.06 60.00           C  
ATOM   2702  C   ILE A 244      49.448  45.404  57.908  0.59 73.00           C  
ATOM   2703  O   ILE A 244      48.580  44.836  58.631 -0.56 79.00           O  
ATOM   2704  N   HID A 245      50.695  44.922  57.937 -0.41 57.00           N  
ATOM   2705  H   HID A 245      51.343  45.160  57.201  0.27 19.00           H  
ATOM   2706  CA  HID A 245      51.232  43.971  58.949  0.01 88.00           C  
ATOM   2708  CB  HID A 245      50.944  42.464  58.519 -0.04 62.00           C  
ATOM   2711  CG  HID A 245      51.509  42.103  57.216 -0.02 66.00           C  
ATOM   2712  ND1 HID A 245      52.869  41.954  56.905 -0.38 11.00           N  
ATOM   2713  HD1 HID A 245      53.636  42.048  57.556  0.36 49.00           H  
ATOM   2714  CE1 HID A 245      52.946  41.567  55.564  0.20 57.00           C  
ATOM   2716  NE2 HID A 245      51.763  41.535  55.048 -0.57 27.00           N  
ATOM   2717  CD2 HID A 245      50.817  41.747  56.098  0.12 92.00           C  
ATOM   2719  C   HID A 245      52.809  44.115  59.155  0.59 73.00           C  
ATOM   2720  O   HID A 245      53.459  44.943  58.499 -0.56 79.00           O  
ATOM   2721  N   ALA A 246      53.309  43.398  60.153 -0.41 57.00           N  
ATOM   2722  H   ALA A 246      52.631  43.017  60.797  0.27 19.00           H  
ATOM   2723  CA  ALA A 246      54.685  43.399  60.543  0.03 37.00           C  
ATOM   2725  CB  ALA A 246      54.910  42.524  61.739 -0.18 25.00           C  
ATOM   2729  C   ALA A 246      55.528  42.859  59.327  0.59 73.00           C  
ATOM   2730  O   ALA A 246      54.961  42.041  58.581 -0.56 79.00           O  
ATOM   2731  N   THR A 247      56.829  43.166  59.182 -0.41 57.00           N  
ATOM   2732  H   THR A 247      57.241  43.849  59.802  0.27 19.00           H  
ATOM   2733  CA  THR A 247      57.727  42.457  58.296 -0.03 89.00           C  
ATOM   2735  CB  THR A 247      57.950  43.344  57.007  0.36 54.00           C  
ATOM   2737  CG2 THR A 247      58.849  44.600  57.268 -0.24 38.00           C  
ATOM   2741  OG1 THR A 247      58.512  42.651  55.845 -0.67 61.00           O  
ATOM   2742  HG1 THR A 247      59.437  42.572  56.091  0.41  2.00           H  
ATOM   2743  C   THR A 247      59.029  41.971  58.995  0.59 73.00           C  
ATOM   2744  O   THR A 247      59.365  42.430  60.073 -0.56 79.00           O  
ATOM   2745  N   ASP A 248      59.583  40.887  58.533 -0.51 63.00           N  
ATOM   2746  H   ASP A 248      59.181  40.555  57.667  0.29 36.00           H  
ATOM   2747  CA  ASP A 248      60.483  39.994  59.207  0.03 81.00           C  
ATOM   2749  CB  ASP A 248      60.463  38.568  58.475 -0.03  3.00           C  
ATOM   2752  CG  ASP A 248      61.285  37.538  59.136  0.79 94.00           C  
ATOM   2753  OD1 ASP A 248      62.285  37.086  58.555 -0.80 14.00           O  
ATOM   2754  OD2 ASP A 248      60.979  37.246  60.326 -0.80 14.00           O1-
ATOM   2755  C   ASP A 248      61.913  40.613  59.363  0.53 66.00           C  
ATOM   2756  O   ASP A 248      62.629  40.618  58.348 -0.58 19.00           O  
ATOM   2757  N   PRO A 249      62.360  40.951  60.551 -0.25 48.00           N  
ATOM   2758  CD  PRO A 249      61.608  40.822  61.770  0.01 92.00           C  
ATOM   2761  CG  PRO A 249      62.508  41.052  63.006  0.01 89.00           C  
ATOM   2764  CB  PRO A 249      63.402  42.056  62.349 -0.00 70.00           C  
ATOM   2767  CA  PRO A 249      63.694  41.461  60.931 -0.02 66.00           C  
ATOM   2769  C   PRO A 249      64.853  40.484  61.002  0.58 96.00           C  
ATOM   2770  O   PRO A 249      65.932  40.902  61.381 -0.57 48.00           O  
ATOM   2771  N   GLN A 250      64.649  39.195  60.834 -0.41 57.00           N  
ATOM   2772  H   GLN A 250      63.732  38.799  60.687  0.27 19.00           H  
ATOM   2773  CA  GLN A 250      65.733  38.284  60.846 -0.00 31.00           C  
ATOM   2775  CB  GLN A 250      65.445  36.801  60.486 -0.00 36.00           C  
ATOM   2778  CG  GLN A 250      64.410  36.180  61.463 -0.06 45.00           C  
ATOM   2781  CD  GLN A 250      63.941  34.821  61.006  0.69 51.00           C  
ATOM   2782  OE1 GLN A 250      64.187  33.864  61.730 -0.60 86.00           O  
ATOM   2783  NE2 GLN A 250      63.416  34.603  59.804 -0.94  7.00           N  
ATOM   2784 HE21 GLN A 250      63.534  33.690  59.388  0.42 51.00           H  
ATOM   2785 HE22 GLN A 250      63.024  35.438  59.393  0.42 51.00           H  
ATOM   2786  C   GLN A 250      66.953  38.755  59.937  0.59 73.00           C  
ATOM   2787  O   GLN A 250      68.039  38.971  60.455 -0.56 79.00           O  
ATOM   2788  N   PHE A 251      66.759  38.848  58.610 -0.41 57.00           N  
ATOM   2789  H   PHE A 251      65.805  38.734  58.299  0.27 19.00           H  
ATOM   2790  CA  PHE A 251      67.741  39.260  57.534 -0.00 24.00           C  
ATOM   2792  CB  PHE A 251      68.351  37.973  56.977 -0.03 43.00           C  
ATOM   2795  CG  PHE A 251      69.101  37.061  57.912  0.01 18.00           C  
ATOM   2796  CD1 PHE A 251      70.296  37.553  58.389 -0.12 56.00           C  
ATOM   2798  CE1 PHE A 251      70.991  36.947  59.515 -0.17  4.00           C  
ATOM   2800  CZ  PHE A 251      70.500  35.738  60.065 -0.10 72.00           C  
ATOM   2802  CE2 PHE A 251      69.265  35.172  59.564 -0.17  4.00           C  
ATOM   2804  CD2 PHE A 251      68.619  35.811  58.436 -0.12 56.00           C  
ATOM   2806  C   PHE A 251      67.160  40.141  56.379  0.59 73.00           C  
ATOM   2807  O   PHE A 251      67.887  40.610  55.532 -0.56 79.00           O  
ATOM   2808  N   LEU A 252      65.918  40.446  56.394 -0.41 57.00           N  
ATOM   2809  H   LEU A 252      65.274  40.071  57.076  0.27 19.00           H  
ATOM   2810  CA  LEU A 252      65.193  41.466  55.613 -0.05 18.00           C  
ATOM   2812  CB  LEU A 252      64.020  40.756  54.819 -0.11  2.00           C  
ATOM   2815  CG  LEU A 252      64.377  39.522  54.063  0.35 31.00           C  
ATOM   2817  CD1 LEU A 252      63.083  38.647  53.787 -0.41 21.00           C  
ATOM   2821  CD2 LEU A 252      65.093  39.817  52.751 -0.41 21.00           C  
ATOM   2825  C   LEU A 252      64.751  42.740  56.332  0.59 73.00           C  
ATOM   2826  O   LEU A 252      63.952  43.500  55.794 -0.56 79.00           O  
ATOM   2827  N   GLU A 253      65.197  43.065  57.605 -0.51 63.00           N  
ATOM   2828  H   GLU A 253      65.881  42.459  58.034  0.29 36.00           H  
ATOM   2829  CA  GLU A 253      64.859  44.372  58.246  0.03 97.00           C  
ATOM   2831  CB  GLU A 253      65.450  44.376  59.694  0.05 60.00           C  
ATOM   2834  CG  GLU A 253      64.626  45.194  60.763  0.01 36.00           C  
ATOM   2837  CD  GLU A 253      65.492  45.542  61.952  0.80 54.00           C  
ATOM   2838  OE1 GLU A 253      65.166  46.618  62.546 -0.81 88.00           O  
ATOM   2839  OE2 GLU A 253      66.252  44.710  62.451 -0.81 88.00           O1-
ATOM   2840  C   GLU A 253      65.404  45.628  57.522  0.53 66.00           C  
ATOM   2841  O   GLU A 253      64.844  46.746  57.649 -0.58 19.00           O  
ATOM   2842  N   TRP A 254      66.304  45.366  56.652 -0.41 57.00           N  
ATOM   2843  H   TRP A 254      66.805  44.489  56.627  0.27 19.00           H  
ATOM   2844  CA  TRP A 254      66.862  46.413  55.804 -0.02 75.00           C  
ATOM   2846  CB  TRP A 254      68.077  45.869  55.099 -0.00 50.00           C  
ATOM   2849  CG  TRP A 254      67.842  44.739  54.100 -0.14 15.00           C  
ATOM   2850  CD1 TRP A 254      68.439  43.527  54.163 -0.16 38.00           C  
ATOM   2852  NE1 TRP A 254      68.367  42.844  53.009 -0.34 18.00           N  
ATOM   2853  HE1 TRP A 254      68.796  41.944  52.851  0.34 12.00           H  
ATOM   2854  CE2 TRP A 254      67.617  43.503  52.136  0.13 80.00           C  
ATOM   2855  CZ2 TRP A 254      67.207  43.098  50.866 -0.26  1.00           C  
ATOM   2857  CH2 TRP A 254      66.409  43.974  50.108 -0.11 34.00           C  
ATOM   2859  CZ3 TRP A 254      66.066  45.221  50.653 -0.19 72.00           C  
ATOM   2861  CE3 TRP A 254      66.550  45.661  51.932 -0.23 87.00           C  
ATOM   2863  CD2 TRP A 254      67.286  44.790  52.755  0.12 43.00           C  
ATOM   2864  C   TRP A 254      65.852  47.007  54.839  0.59 73.00           C  
ATOM   2865  O   TRP A 254      66.113  48.060  54.300 -0.56 79.00           O  
ATOM   2866  N   ARG A 255      64.700  46.299  54.580 -0.34 79.00           N  
ATOM   2867  H   ARG A 255      64.546  45.510  55.192  0.27 47.00           H  
ATOM   2868  CA  ARG A 255      63.642  46.756  53.645 -0.26 37.00           C  
ATOM   2870  CB  ARG A 255      62.690  45.604  53.252 -0.00  7.00           C  
ATOM   2873  CG  ARG A 255      63.434  44.467  52.607  0.03 90.00           C  
ATOM   2876  CD  ARG A 255      62.549  43.238  52.339  0.04 86.00           C  
ATOM   2879  NE  ARG A 255      61.732  43.563  51.119 -0.52 95.00           N  
ATOM   2880  HE  ARG A 255      62.153  44.137  50.402  0.34 56.00           H  
ATOM   2881  CZ  ARG A 255      60.564  43.085  50.807  0.80 76.00           C  
ATOM   2882  NH1 ARG A 255      59.842  42.246  51.506 -0.86 27.00           N1+
ATOM   2883 HH11 ARG A 255      60.320  41.825  52.290  0.44 78.00           H  
ATOM   2884 HH12 ARG A 255      58.915  41.998  51.190  0.44 78.00           H  
ATOM   2885  NH2 ARG A 255      59.940  43.351  49.731 -0.86 27.00           N  
ATOM   2886 HH21 ARG A 255      60.380  43.924  49.026  0.44 78.00           H  
ATOM   2887 HH22 ARG A 255      59.022  42.941  49.631  0.44 78.00           H  
ATOM   2888  C   ARG A 255      62.927  48.019  54.089  0.73 41.00           C  
ATOM   2889  O   ARG A 255      62.431  48.774  53.255 -0.58 94.00           O  
ATOM   2890  N   LEU A 256      62.691  48.282  55.359 -0.41 57.00           N  
ATOM   2891  H   LEU A 256      63.075  47.625  56.023  0.27 19.00           H  
ATOM   2892  CA  LEU A 256      61.974  49.445  55.887 -0.05 18.00           C  
ATOM   2894  CB  LEU A 256      61.977  49.244  57.468 -0.11  2.00           C  
ATOM   2897  CG  LEU A 256      61.332  47.966  57.965  0.35 31.00           C  
ATOM   2899  CD1 LEU A 256      61.942  47.618  59.310 -0.41 21.00           C  
ATOM   2903  CD2 LEU A 256      59.758  48.157  58.123 -0.41 21.00           C  
ATOM   2907  C   LEU A 256      62.565  50.790  55.604  0.59 73.00           C  
ATOM   2908  O   LEU A 256      63.792  50.982  55.714 -0.56 79.00           O  
ATOM   2909  N   GLY A 257      61.728  51.773  55.239 -0.41 57.00           N  
ATOM   2910  H   GLY A 257      60.763  51.568  55.021  0.27 19.00           H  
ATOM   2911  CA  GLY A 257      62.084  53.160  54.986 -0.02 52.00           C  
ATOM   2914  C   GLY A 257      62.153  53.495  53.514  0.59 73.00           C  
ATOM   2915  O   GLY A 257      62.653  54.548  53.269 -0.56 79.00           O  
ATOM   2916  N   HIE A 258      61.630  52.740  52.547 -0.41 57.00           N  
ATOM   2917  H   HIE A 258      61.369  51.793  52.781  0.27 19.00           H  
ATOM   2918  CA  HIE A 258      61.620  53.062  51.108 -0.05 81.00           C  
ATOM   2920  CB  HIE A 258      63.022  52.716  50.457 -0.00 74.00           C  
ATOM   2923  CG  HIE A 258      63.033  53.453  49.098  0.18 68.00           C  
ATOM   2924  ND1 HIE A 258      63.021  54.824  48.869 -0.54 32.00           N  
ATOM   2925  CE1 HIE A 258      62.867  54.971  47.533  0.16 35.00           C  
ATOM   2927  NE2 HIE A 258      62.844  53.780  46.915 -0.27 95.00           N  
ATOM   2928  HE2 HIE A 258      62.856  53.577  45.926  0.33 39.00           H  
ATOM   2929  CD2 HIE A 258      62.975  52.822  47.880 -0.22  7.00           C  
ATOM   2931  C   HIE A 258      60.484  52.195  50.484  0.59 73.00           C  
ATOM   2932  O   HIE A 258      60.427  51.018  50.788 -0.56 79.00           O  
ATOM   2933  N   PRO A 259      59.699  52.702  49.473 -0.25 48.00           N  
ATOM   2934  CD  PRO A 259      59.518  54.125  49.120  0.01 92.00           C  
ATOM   2937  CG  PRO A 259      58.297  54.246  48.211  0.01 89.00           C  
ATOM   2940  CB  PRO A 259      58.258  52.879  47.560 -0.00 70.00           C  
ATOM   2943  CA  PRO A 259      58.731  51.948  48.744 -0.02 66.00           C  
ATOM   2945  C   PRO A 259      59.414  50.673  48.210  0.58 96.00           C  
ATOM   2946  O   PRO A 259      60.394  50.751  47.475 -0.57 48.00           O  
ATOM   2947  N   ALA A 260      58.920  49.522  48.636 -0.41 57.00           N  
ATOM   2948  H   ALA A 260      58.121  49.593  49.249  0.27 19.00           H  
ATOM   2949  CA  ALA A 260      59.598  48.246  48.403  0.03 37.00           C  
ATOM   2951  CB  ALA A 260      60.818  48.157  49.344 -0.18 25.00           C  
ATOM   2955  C   ALA A 260      58.699  47.010  48.646  0.59 73.00           C  
ATOM   2956  O   ALA A 260      59.135  45.901  48.357 -0.56 79.00           O  
ATOM   2957  N   SER A 261      57.434  47.242  49.081 -0.41 57.00           N  
ATOM   2958  H   SER A 261      57.179  48.202  49.267  0.27 19.00           H  
ATOM   2959  CA  SER A 261      56.401  46.130  49.113 -0.02 49.00           C  
ATOM   2961  CB  SER A 261      55.323  46.366  50.131  0.21 17.00           C  
ATOM   2964  OG  SER A 261      55.913  46.639  51.302 -0.65 46.00           O  
ATOM   2965  HG  SER A 261      55.233  47.023  51.861  0.42 75.00           H  
ATOM   2966  C   SER A 261      55.791  45.860  47.753  0.59 73.00           C  
ATOM   2967  O   SER A 261      55.809  46.628  46.781 -0.56 79.00           O  
ATOM   2968  N   GLU A 262      55.197  44.655  47.643 -0.51 63.00           N  
ATOM   2969  H   GLU A 262      55.309  44.122  48.493  0.29 36.00           H  
ATOM   2970  CA  GLU A 262      54.347  44.161  46.485  0.03 97.00           C  
ATOM   2972  CB  GLU A 262      53.863  42.779  46.879  0.05 60.00           C  
ATOM   2975  CG  GLU A 262      53.226  42.545  48.239  0.01 36.00           C  
ATOM   2978  CD  GLU A 262      54.182  41.964  49.282  0.80 54.00           C  
ATOM   2979  OE1 GLU A 262      54.865  42.753  49.984 -0.81 88.00           O  
ATOM   2980  OE2 GLU A 262      54.300  40.752  49.427 -0.81 88.00           O1-
ATOM   2981  C   GLU A 262      53.116  45.106  46.210  0.53 66.00           C  
ATOM   2982  O   GLU A 262      52.524  45.115  45.137 -0.58 19.00           O  
ATOM   2983  N   GLY A 263      52.827  45.984  47.191 -0.41 57.00           N  
ATOM   2984  H   GLY A 263      53.378  46.052  48.035  0.27 19.00           H  
ATOM   2985  CA  GLY A 263      51.616  46.756  47.194 -0.02 52.00           C  
ATOM   2988  C   GLY A 263      50.968  46.853  48.623  0.59 73.00           C  
ATOM   2989  O   GLY A 263      50.651  48.005  48.953 -0.56 79.00           O  
ATOM   2990  N   CYS A 264      50.978  45.818  49.388 -0.41 57.00           N  
ATOM   2991  H   CYS A 264      51.408  45.003  48.976  0.27 19.00           H  
ATOM   2992  CA  CYS A 264      50.619  45.683  50.847  0.02 13.00           C  
ATOM   2994  CB  CYS A 264      50.405  44.196  51.084 -0.12 31.00           C  
ATOM   2997  SG  CYS A 264      49.360  43.408  49.847 -0.31 19.00           S  
ATOM   2999  C   CYS A 264      51.583  46.365  51.767  0.59 73.00           C  
ATOM   3000  O   CYS A 264      52.753  46.412  51.519 -0.56 79.00           O  
ATOM   3001  N   ILE A 265      51.141  46.902  52.937 -0.41 57.00           N  
ATOM   3002  H   ILE A 265      50.151  46.976  53.121  0.27 19.00           H  
ATOM   3003  CA  ILE A 265      51.976  47.723  53.824 -0.05 97.00           C  
ATOM   3005  CB  ILE A 265      51.221  49.027  54.319  0.13  3.00           C  
ATOM   3007  CG2 ILE A 265      52.209  49.995  54.962 -0.32  4.00           C  
ATOM   3011  CG1 ILE A 265      50.356  49.814  53.302 -0.04 30.00           C  
ATOM   3014  CD1 ILE A 265      49.141  50.541  53.946 -0.06 60.00           C  
ATOM   3018  C   ILE A 265      52.824  46.935  54.862  0.59 73.00           C  
ATOM   3019  O   ILE A 265      52.354  45.978  55.443 -0.56 79.00           O  
ATOM   3020  N   ARG A 266      54.128  47.264  54.989 -0.34 79.00           N  
ATOM   3021  H   ARG A 266      54.524  47.990  54.408  0.27 47.00           H  
ATOM   3022  CA  ARG A 266      55.043  46.526  55.874 -0.26 37.00           C  
ATOM   3024  CB  ARG A 266      56.146  46.006  55.009 -0.00  7.00           C  
ATOM   3027  CG  ARG A 266      55.600  44.871  54.116  0.03 90.00           C  
ATOM   3030  CD  ARG A 266      56.734  44.109  53.282  0.04 86.00           C  
ATOM   3033  NE  ARG A 266      56.254  42.959  52.492 -0.52 95.00           N  
ATOM   3034  HE  ARG A 266      55.818  43.241  51.626  0.34 56.00           H  
ATOM   3035  CZ  ARG A 266      56.122  41.722  52.935  0.80 76.00           C  
ATOM   3036  NH1 ARG A 266      56.574  41.310  54.090 -0.86 27.00           N1+
ATOM   3037 HH11 ARG A 266      57.282  41.712  54.688  0.44 78.00           H  
ATOM   3038 HH12 ARG A 266      56.392  40.346  54.331  0.44 78.00           H  
ATOM   3039  NH2 ARG A 266      55.387  40.919  52.285 -0.86 27.00           N  
ATOM   3040 HH21 ARG A 266      54.989  41.195  51.398  0.44 78.00           H  
ATOM   3041 HH22 ARG A 266      55.348  39.987  52.673  0.44 78.00           H  
ATOM   3042  C   ARG A 266      55.620  47.491  56.907  0.73 41.00           C  
ATOM   3043  O   ARG A 266      56.205  48.512  56.567 -0.58 94.00           O  
ATOM   3044  N   ILE A 267      55.432  47.230  58.155 -0.41 57.00           N  
ATOM   3045  H   ILE A 267      55.051  46.310  58.325  0.27 19.00           H  
ATOM   3046  CA  ILE A 267      55.738  48.038  59.416 -0.05 97.00           C  
ATOM   3048  CB  ILE A 267      54.461  48.675  60.051  0.13  3.00           C  
ATOM   3050  CG2 ILE A 267      53.402  48.881  58.932 -0.32  4.00           C  
ATOM   3054  CG1 ILE A 267      53.897  47.947  61.271 -0.04 30.00           C  
ATOM   3057  CD1 ILE A 267      52.740  48.598  61.987 -0.06 60.00           C  
ATOM   3061  C   ILE A 267      56.708  47.270  60.282  0.59 73.00           C  
ATOM   3062  O   ILE A 267      56.713  46.046  60.341 -0.56 79.00           O  
ATOM   3063  N   PRO A 268      57.599  47.929  61.073 -0.25 48.00           N  
ATOM   3064  CD  PRO A 268      57.682  49.383  61.116  0.01 92.00           C  
ATOM   3067  CG  PRO A 268      58.884  49.704  62.035  0.01 89.00           C  
ATOM   3070  CB  PRO A 268      58.887  48.575  63.003 -0.00 70.00           C  
ATOM   3073  CA  PRO A 268      58.389  47.391  62.175 -0.02 66.00           C  
ATOM   3075  C   PRO A 268      57.578  46.505  63.150  0.58 96.00           C  
ATOM   3076  O   PRO A 268      56.464  46.919  63.626 -0.57 48.00           O  
ATOM   3077  N   ALA A 269      58.202  45.372  63.526 -0.41 57.00           N  
ATOM   3078  H   ALA A 269      59.146  45.181  63.224  0.27 19.00           H  
ATOM   3079  CA  ALA A 269      57.634  44.331  64.373  0.03 37.00           C  
ATOM   3081  CB  ALA A 269      58.768  43.264  64.462 -0.18 25.00           C  
ATOM   3085  C   ALA A 269      57.231  44.827  65.808  0.59 73.00           C  
ATOM   3086  O   ALA A 269      56.142  44.561  66.304 -0.56 79.00           O  
ATOM   3087  N   THR A 270      58.044  45.814  66.354 -0.41 57.00           N  
ATOM   3088  H   THR A 270      58.834  46.082  65.784  0.27 19.00           H  
ATOM   3089  CA  THR A 270      57.701  46.567  67.608 -0.03 89.00           C  
ATOM   3091  CB  THR A 270      58.895  47.325  68.225  0.36 54.00           C  
ATOM   3093  CG2 THR A 270      60.108  46.428  68.552 -0.24 38.00           C  
ATOM   3097  OG1 THR A 270      59.380  48.279  67.379 -0.67 61.00           O  
ATOM   3098  HG1 THR A 270      59.947  47.919  66.693  0.41  2.00           H  
ATOM   3099  C   THR A 270      56.452  47.516  67.474  0.59 73.00           C  
ATOM   3100  O   THR A 270      55.610  47.596  68.404 -0.56 79.00           O  
ATOM   3101  N   MET A 271      56.270  48.145  66.292 -0.41 57.00           N  
ATOM   3102  H   MET A 271      56.940  47.964  65.558  0.27 19.00           H  
ATOM   3103  CA  MET A 271      55.117  49.056  65.988 -0.02 37.00           C  
ATOM   3105  CB  MET A 271      55.487  49.856  64.679  0.03 42.00           C  
ATOM   3108  CG  MET A 271      54.360  50.938  64.380  0.00 18.00           C  
ATOM   3111  SD  MET A 271      54.367  52.470  65.339 -0.27 37.00           S  
ATOM   3112  CE  MET A 271      52.975  53.318  64.664 -0.05 36.00           C  
ATOM   3116  C   MET A 271      53.818  48.310  65.811  0.59 73.00           C  
ATOM   3117  O   MET A 271      52.761  48.722  66.262 -0.56 79.00           O  
ATOM   3118  N   ASN A 272      53.957  47.136  65.157 -0.41 57.00           N  
ATOM   3119  H   ASN A 272      54.885  46.912  64.829  0.27 19.00           H  
ATOM   3120  CA  ASN A 272      52.882  46.150  65.003  0.01 43.00           C  
ATOM   3122  CB  ASN A 272      53.427  45.128  63.945 -0.20 41.00           C  
ATOM   3125  CG  ASN A 272      52.282  44.529  63.124  0.71 30.00           C  
ATOM   3126  OD1 ASN A 272      51.811  45.119  62.133 -0.59 31.00           O  
ATOM   3127  ND2 ASN A 272      51.718  43.367  63.439 -0.91 91.00           N  
ATOM   3128 HD21 ASN A 272      51.037  42.945  62.824  0.41 96.00           H  
ATOM   3129 HD22 ASN A 272      52.051  42.855  64.243  0.41 96.00           H  
ATOM   3130  C   ASN A 272      52.445  45.620  66.367  0.59 73.00           C  
ATOM   3131  O   ASN A 272      51.237  45.683  66.728 -0.56 79.00           O  
ATOM   3132  N   LYS A 273      53.374  45.112  67.200 -0.34 79.00           N  
ATOM   3133  H   LYS A 273      54.341  45.255  66.943  0.27 47.00           H  
ATOM   3134  CA  LYS A 273      53.147  44.559  68.556 -0.24  0.00           C  
ATOM   3136  CB  LYS A 273      54.536  44.108  69.104 -0.00 94.00           C  
ATOM   3139  CG  LYS A 273      54.531  43.543  70.554  0.01 87.00           C  
ATOM   3142  CD  LYS A 273      53.617  42.268  70.734 -0.04 79.00           C  
ATOM   3145  CE  LYS A 273      53.904  41.635  72.059 -0.01 43.00           C  
ATOM   3148  NZ  LYS A 273      53.070  40.437  72.251 -0.38 54.00           N1+
ATOM   3149  HZ1 LYS A 273      53.292  39.693  71.606  0.34  0.00           H  
ATOM   3150  HZ2 LYS A 273      53.111  40.066  73.190  0.34  0.00           H  
ATOM   3151  HZ3 LYS A 273      52.098  40.624  72.049  0.34  0.00           H  
ATOM   3152  C   LYS A 273      52.542  45.584  69.535  0.73 41.00           C  
ATOM   3153  O   LYS A 273      51.846  45.208  70.470 -0.58 94.00           O  
ATOM   3154  N   PHE A 274      52.846  46.852  69.339 -0.41 57.00           N  
ATOM   3155  H   PHE A 274      53.385  47.206  68.561  0.27 19.00           H  
ATOM   3156  CA  PHE A 274      52.398  47.950  70.149 -0.00 24.00           C  
ATOM   3158  CB  PHE A 274      53.295  49.172  69.884 -0.03 43.00           C  
ATOM   3161  CG  PHE A 274      52.833  50.420  70.698  0.01 18.00           C  
ATOM   3162  CD1 PHE A 274      52.132  51.422  70.059 -0.12 56.00           C  
ATOM   3164  CE1 PHE A 274      51.786  52.601  70.716 -0.17  4.00           C  
ATOM   3166  CZ  PHE A 274      52.125  52.745  72.070 -0.10 72.00           C  
ATOM   3168  CE2 PHE A 274      52.861  51.716  72.664 -0.17  4.00           C  
ATOM   3170  CD2 PHE A 274      53.259  50.561  72.023 -0.12 56.00           C  
ATOM   3172  C   PHE A 274      50.925  48.336  69.839  0.59 73.00           C  
ATOM   3173  O   PHE A 274      50.171  48.432  70.797 -0.56 79.00           O  
ATOM   3174  N   MET A 275      50.572  48.514  68.607 -0.41 57.00           N  
ATOM   3175  H   MET A 275      51.236  48.318  67.872  0.27 19.00           H  
ATOM   3176  CA  MET A 275      49.176  48.766  68.249 -0.02 37.00           C  
ATOM   3178  CB  MET A 275      49.216  49.322  66.790  0.03 42.00           C  
ATOM   3181  CG  MET A 275      49.363  48.367  65.580  0.00 18.00           C  
ATOM   3184  SD  MET A 275      49.875  49.284  64.103 -0.27 37.00           S  
ATOM   3185  CE  MET A 275      49.260  48.119  62.843 -0.05 36.00           C  
ATOM   3189  C   MET A 275      48.387  47.499  68.472  0.59 73.00           C  
ATOM   3190  O   MET A 275      47.160  47.551  68.790 -0.56 79.00           O  
ATOM   3191  N   ASP A 276      48.959  46.283  68.495 -0.51 63.00           N  
ATOM   3192  H   ASP A 276      49.751  46.083  67.901  0.29 36.00           H  
ATOM   3193  CA  ASP A 276      48.299  45.095  69.062  0.03 81.00           C  
ATOM   3195  CB  ASP A 276      49.170  43.759  68.889 -0.03  3.00           C  
ATOM   3198  CG  ASP A 276      48.471  42.509  69.345  0.79 94.00           C  
ATOM   3199  OD1 ASP A 276      47.220  42.375  69.545 -0.80 14.00           O  
ATOM   3200  OD2 ASP A 276      49.223  41.489  69.592 -0.80 14.00           O1-
ATOM   3201  C   ASP A 276      47.870  45.242  70.514  0.53 66.00           C  
ATOM   3202  O   ASP A 276      46.694  45.349  70.809 -0.58 19.00           O  
ATOM   3203  N   HIE A 277      48.826  45.510  71.365 -0.41 57.00           N  
ATOM   3204  H   HIE A 277      49.750  45.571  70.961  0.27 19.00           H  
ATOM   3205  CA  HIE A 277      48.694  45.234  72.821 -0.05 81.00           C  
ATOM   3207  CB  HIE A 277      49.989  44.987  73.484 -0.00 74.00           C  
ATOM   3210  CG  HIE A 277      49.967  44.684  74.938  0.18 68.00           C  
ATOM   3211  ND1 HIE A 277      49.758  43.467  75.584 -0.54 32.00           N  
ATOM   3212  CE1 HIE A 277      49.605  43.710  76.899  0.16 35.00           C  
ATOM   3214  NE2 HIE A 277      49.789  45.019  77.145 -0.27 95.00           N  
ATOM   3215  HE2 HIE A 277      49.868  45.507  78.026  0.33 39.00           H  
ATOM   3216  CD2 HIE A 277      50.090  45.619  75.913 -0.22  7.00           C  
ATOM   3218  C   HIE A 277      47.890  46.380  73.396  0.59 73.00           C  
ATOM   3219  O   HIE A 277      47.026  46.146  74.302 -0.56 79.00           O  
ATOM   3220  N   TYR A 278      48.134  47.565  72.954 -0.41 57.00           N  
ATOM   3221  H   TYR A 278      48.827  47.731  72.238  0.27 19.00           H  
ATOM   3222  CA  TYR A 278      47.404  48.753  73.421 -0.00 14.00           C  
ATOM   3224  CB  TYR A 278      48.298  50.011  73.425 -0.01 52.00           C  
ATOM   3227  CG  TYR A 278      49.338  49.941  74.515 -0.00 11.00           C  
ATOM   3228  CD1 TYR A 278      48.872  50.042  75.862 -0.19  6.00           C  
ATOM   3230  CE1 TYR A 278      49.800  49.972  76.907 -0.23 41.00           C  
ATOM   3232  CZ  TYR A 278      51.153  49.765  76.662  0.32 26.00           C  
ATOM   3233  OH  TYR A 278      52.099  49.683  77.656 -0.55 79.00           O  
ATOM   3234  HH  TYR A 278      51.596  49.671  78.474  0.39 92.00           H  
ATOM   3235  CE2 TYR A 278      51.635  49.622  75.371 -0.23 41.00           C  
ATOM   3237  CD2 TYR A 278      50.715  49.744  74.319 -0.19  6.00           C  
ATOM   3239  C   TYR A 278      46.072  49.032  72.618  0.59 73.00           C  
ATOM   3240  O   TYR A 278      45.416  50.056  72.723 -0.56 79.00           O  
ATOM   3241  N   GLY A 279      45.748  48.114  71.682 -0.41 57.00           N  
ATOM   3242  H   GLY A 279      46.320  47.281  71.684  0.27 19.00           H  
ATOM   3243  CA  GLY A 279      44.509  47.946  70.932 -0.02 52.00           C  
ATOM   3246  C   GLY A 279      44.070  49.163  70.043  0.59 73.00           C  
ATOM   3247  O   GLY A 279      42.914  49.312  69.767 -0.56 79.00           O  
ATOM   3248  N   LEU A 280      45.046  49.957  69.503 -0.41 57.00           N  
ATOM   3249  H   LEU A 280      45.946  49.741  69.908  0.27 19.00           H  
ATOM   3250  CA  LEU A 280      44.820  51.351  69.000 -0.05 18.00           C  
ATOM   3252  CB  LEU A 280      46.157  52.054  68.676 -0.11  2.00           C  
ATOM   3255  CG  LEU A 280      47.357  51.920  69.623  0.35 31.00           C  
ATOM   3257  CD1 LEU A 280      48.651  52.247  68.937 -0.41 21.00           C  
ATOM   3261  CD2 LEU A 280      47.170  52.674  70.955 -0.41 21.00           C  
ATOM   3265  C   LEU A 280      43.858  51.570  67.845  0.59 73.00           C  
ATOM   3266  O   LEU A 280      43.318  52.646  67.747 -0.56 79.00           O  
ATOM   3267  N   ILE A 281      43.522  50.530  67.046 -0.41 57.00           N  
ATOM   3268  H   ILE A 281      44.007  49.667  67.247  0.27 19.00           H  
ATOM   3269  CA  ILE A 281      42.474  50.446  66.060 -0.05 97.00           C  
ATOM   3271  CB  ILE A 281      43.045  50.752  64.698  0.13  3.00           C  
ATOM   3273  CG2 ILE A 281      43.543  52.204  64.485 -0.32  4.00           C  
ATOM   3277  CG1 ILE A 281      44.069  49.695  64.343 -0.04 30.00           C  
ATOM   3280  CD1 ILE A 281      44.661  49.713  62.891 -0.06 60.00           C  
ATOM   3284  C   ILE A 281      41.434  49.294  66.109  0.59 73.00           C  
ATOM   3285  O   ILE A 281      40.617  49.215  65.163 -0.56 79.00           O  
ATOM   3286  N   ASP A 282      41.386  48.485  67.188 -0.51 63.00           N  
ATOM   3287  H   ASP A 282      41.745  48.781  68.085  0.29 36.00           H  
ATOM   3288  CA  ASP A 282      40.452  47.345  67.182  0.03 81.00           C  
ATOM   3290  CB  ASP A 282      41.019  46.114  67.857 -0.03  3.00           C  
ATOM   3293  CG  ASP A 282      42.439  45.817  67.436  0.79 94.00           C  
ATOM   3294  OD1 ASP A 282      42.767  45.797  66.192 -0.80 14.00           O  
ATOM   3295  OD2 ASP A 282      43.300  45.515  68.340 -0.80 14.00           O1-
ATOM   3296  C   ASP A 282      38.954  47.591  67.610  0.53 66.00           C  
ATOM   3297  O   ASP A 282      38.240  46.626  67.797 -0.58 19.00           O  
ATOM   3298  N   ALA A 283      38.453  48.767  67.776 -0.41 57.00           N  
ATOM   3299  H   ALA A 283      38.947  49.507  67.298  0.27 19.00           H  
ATOM   3300  CA  ALA A 283      37.162  49.051  68.266  0.03 37.00           C  
ATOM   3302  CB  ALA A 283      37.055  50.552  68.092 -0.18 25.00           C  
ATOM   3306  C   ALA A 283      35.983  48.359  67.532  0.59 73.00           C  
ATOM   3307  O   ALA A 283      35.032  47.923  68.188 -0.56 79.00           O  
ATOM   3308  N   LEU A 284      36.108  48.072  66.230 -0.41 57.00           N  
ATOM   3309  H   LEU A 284      36.964  48.288  65.738  0.27 19.00           H  
ATOM   3310  CA  LEU A 284      35.000  47.418  65.422 -0.05 18.00           C  
ATOM   3312  CB  LEU A 284      34.902  47.954  64.025 -0.11  2.00           C  
ATOM   3315  CG  LEU A 284      34.989  49.455  63.892  0.35 31.00           C  
ATOM   3317  CD1 LEU A 284      34.978  49.948  62.432 -0.41 21.00           C  
ATOM   3321  CD2 LEU A 284      33.763  50.096  64.626 -0.41 21.00           C  
ATOM   3325  C   LEU A 284      35.043  45.898  65.502  0.59 73.00           C  
ATOM   3326  O   LEU A 284      34.099  45.253  65.018 -0.56 79.00           O  
ATOM   3327  N   TYR A 285      36.081  45.295  66.088 -0.41 57.00           N  
ATOM   3328  H   TYR A 285      36.914  45.817  66.322  0.27 19.00           H  
ATOM   3329  CA  TYR A 285      36.217  43.872  66.453 -0.00 14.00           C  
ATOM   3331  CB  TYR A 285      37.658  43.455  66.116 -0.01 52.00           C  
ATOM   3334  CG  TYR A 285      37.995  43.157  64.645 -0.00 11.00           C  
ATOM   3335  CD1 TYR A 285      38.243  41.862  64.184 -0.19  6.00           C  
ATOM   3337  CE1 TYR A 285      38.617  41.636  62.835 -0.23 41.00           C  
ATOM   3339  CZ  TYR A 285      38.749  42.719  61.921  0.32 26.00           C  
ATOM   3340  OH  TYR A 285      39.032  42.398  60.664 -0.55 79.00           O  
ATOM   3341  HH  TYR A 285      39.239  43.106  60.050  0.39 92.00           H  
ATOM   3342  CE2 TYR A 285      38.601  44.036  62.376 -0.23 41.00           C  
ATOM   3344  CD2 TYR A 285      38.219  44.257  63.731 -0.19  6.00           C  
ATOM   3346  C   TYR A 285      36.023  43.487  67.964  0.59 73.00           C  
ATOM   3347  O   TYR A 285      35.422  42.488  68.292 -0.56 79.00           O  
ATOM   3348  N   GLU A 286      36.453  44.382  68.899 -0.51 63.00           N  
ATOM   3349  H   GLU A 286      36.827  45.246  68.534  0.29 36.00           H  
ATOM   3350  CA  GLU A 286      36.630  44.249  70.348  0.03 97.00           C  
ATOM   3352  CB  GLU A 286      37.225  45.539  70.960  0.05 60.00           C  
ATOM   3355  CG  GLU A 286      37.811  45.623  72.391  0.01 36.00           C  
ATOM   3358  CD  GLU A 286      39.057  44.798  72.621  0.80 54.00           C  
ATOM   3359  OE1 GLU A 286      38.868  43.606  73.008 -0.81 88.00           O  
ATOM   3360  OE2 GLU A 286      40.194  45.332  72.344 -0.81 88.00           O1-
ATOM   3361  C   GLU A 286      35.295  43.947  71.064  0.53 66.00           C  
ATOM   3362  O   GLU A 286      35.349  43.308  72.146 -0.58 19.00           O  
ATOM   3363  N   GLN A 287      34.107  44.468  70.569 -0.41 57.00           N  
ATOM   3364  H   GLN A 287      34.224  44.912  69.669  0.27 19.00           H  
ATOM   3365  CA  GLN A 287      32.729  44.148  71.119 -0.00 31.00           C  
ATOM   3367  CB  GLN A 287      31.668  45.295  70.950 -0.00 36.00           C  
ATOM   3370  CG  GLN A 287      32.233  46.697  71.336 -0.06 45.00           C  
ATOM   3373  CD  GLN A 287      31.153  47.805  71.441  0.69 51.00           C  
ATOM   3374  OE1 GLN A 287      30.918  48.637  70.551 -0.60 86.00           O  
ATOM   3375  NE2 GLN A 287      30.440  47.895  72.546 -0.94  7.00           N  
ATOM   3376 HE21 GLN A 287      29.572  48.411  72.518  0.42 51.00           H  
ATOM   3377 HE22 GLN A 287      30.668  47.244  73.284  0.42 51.00           H  
ATOM   3378  C   GLN A 287      32.157  42.842  70.524  0.59 73.00           C  
ATOM   3379  O   GLN A 287      31.534  42.074  71.242 -0.56 79.00           O  
ATOM   3380  N   ALA A 288      32.325  42.634  69.213 -0.41 57.00           N  
ATOM   3381  H   ALA A 288      32.851  43.412  68.840  0.27 19.00           H  
ATOM   3382  CA  ALA A 288      31.955  41.387  68.464  0.03 37.00           C  
ATOM   3384  CB  ALA A 288      32.085  41.658  66.951 -0.18 25.00           C  
ATOM   3388  C   ALA A 288      32.741  40.156  68.919  0.59 73.00           C  
ATOM   3389  O   ALA A 288      32.145  39.070  68.913 -0.56 79.00           O  
ATOM   3390  N   ALA A 289      33.887  40.342  69.586 -0.41 57.00           N  
ATOM   3391  H   ALA A 289      34.359  41.223  69.436  0.27 19.00           H  
ATOM   3392  CA  ALA A 289      34.705  39.390  70.337  0.03 37.00           C  
ATOM   3394  CB  ALA A 289      36.054  39.907  70.724 -0.18 25.00           C  
ATOM   3398  C   ALA A 289      33.863  38.820  71.497  0.59 73.00           C  
ATOM   3399  O   ALA A 289      33.889  37.626  71.672 -0.56 79.00           O  
ATOM   3400  N   SER A 290      33.069  39.606  72.240 -0.41 57.00           N  
ATOM   3401  H   SER A 290      33.177  40.597  72.077  0.27 19.00           H  
ATOM   3402  CA  SER A 290      32.245  39.145  73.395 -0.02 49.00           C  
ATOM   3404  CB  SER A 290      31.655  40.217  74.350  0.21 17.00           C  
ATOM   3407  OG  SER A 290      30.705  41.075  73.709 -0.65 46.00           O  
ATOM   3408  HG  SER A 290      31.116  41.537  72.974  0.42 75.00           H  
ATOM   3409  C   SER A 290      31.060  38.247  73.048  0.59 73.00           C  
ATOM   3410  O   SER A 290      30.253  37.815  73.926 -0.56 79.00           O  
ATOM   3411  N   TYR A 291      30.982  37.996  71.784 -0.41 57.00           N  
ATOM   3412  H   TYR A 291      31.618  38.432  71.132  0.27 19.00           H  
ATOM   3413  CA  TYR A 291      30.025  37.122  71.066 -0.00 14.00           C  
ATOM   3415  CB  TYR A 291      29.037  38.017  70.153 -0.01 52.00           C  
ATOM   3418  CG  TYR A 291      27.869  38.597  71.004 -0.00 11.00           C  
ATOM   3419  CD1 TYR A 291      27.949  39.968  71.311 -0.19  6.00           C  
ATOM   3421  CE1 TYR A 291      26.870  40.537  72.113 -0.23 41.00           C  
ATOM   3423  CZ  TYR A 291      25.866  39.620  72.518  0.32 26.00           C  
ATOM   3424  OH  TYR A 291      24.993  40.071  73.438 -0.55 79.00           O  
ATOM   3425  HH  TYR A 291      24.214  39.513  73.493  0.39 92.00           H  
ATOM   3426  CE2 TYR A 291      25.788  38.277  72.213 -0.23 41.00           C  
ATOM   3428  CD2 TYR A 291      26.837  37.752  71.390 -0.19  6.00           C  
ATOM   3430  C   TYR A 291      30.638  35.974  70.203  0.59 73.00           C  
ATOM   3431  O   TYR A 291      29.872  35.179  69.640 -0.56 79.00           O  
ATOM   3432  N   ASP A 292      31.980  35.904  70.069 -0.51 63.00           N  
ATOM   3433  H   ASP A 292      32.575  36.556  70.560  0.29 36.00           H  
ATOM   3434  CA  ASP A 292      32.590  34.916  69.224  0.03 81.00           C  
ATOM   3436  CB  ASP A 292      32.591  35.531  67.775 -0.03  3.00           C  
ATOM   3439  CG  ASP A 292      33.467  34.824  66.783  0.79 94.00           C  
ATOM   3440  OD1 ASP A 292      33.859  33.634  66.975 -0.80 14.00           O  
ATOM   3441  OD2 ASP A 292      33.580  35.224  65.614 -0.80 14.00           O1-
ATOM   3442  C   ASP A 292      34.026  34.524  69.721  0.53 66.00           C  
ATOM   3443  O   ASP A 292      34.864  35.427  69.713 -0.58 19.00           O  
ATOM   3444  N   PRO A 293      34.293  33.293  70.217 -0.25 48.00           N  
ATOM   3445  CD  PRO A 293      33.353  32.293  70.592  0.01 92.00           C  
ATOM   3448  CG  PRO A 293      34.052  31.386  71.532  0.01 89.00           C  
ATOM   3451  CB  PRO A 293      35.461  31.434  71.089 -0.00 70.00           C  
ATOM   3454  CA  PRO A 293      35.608  32.956  70.725 -0.02 66.00           C  
ATOM   3456  C   PRO A 293      36.777  33.101  69.741  0.58 96.00           C  
ATOM   3457  O   PRO A 293      37.918  33.151  70.153 -0.57 48.00           O  
ATOM   3458  N   ARG A 294      36.518  33.190  68.381 -0.34 79.00           N  
ATOM   3459  H   ARG A 294      35.546  33.235  68.111  0.27 47.00           H  
ATOM   3460  CA  ARG A 294      37.605  33.287  67.343 -0.26 37.00           C  
ATOM   3462  CB  ARG A 294      37.040  33.310  65.877 -0.00  7.00           C  
ATOM   3465  CG  ARG A 294      36.485  31.920  65.545  0.03 90.00           C  
ATOM   3468  CD  ARG A 294      35.670  31.957  64.234  0.04 86.00           C  
ATOM   3471  NE  ARG A 294      34.480  32.857  64.290 -0.52 95.00           N  
ATOM   3472  HE  ARG A 294      34.305  33.491  65.056  0.34 56.00           H  
ATOM   3473  CZ  ARG A 294      33.553  32.894  63.372  0.80 76.00           C  
ATOM   3474  NH1 ARG A 294      33.448  32.105  62.343 -0.86 27.00           N1+
ATOM   3475 HH11 ARG A 294      34.089  31.354  62.127  0.44 78.00           H  
ATOM   3476 HH12 ARG A 294      32.691  32.187  61.680  0.44 78.00           H  
ATOM   3477  NH2 ARG A 294      32.658  33.826  63.466 -0.86 27.00           N  
ATOM   3478 HH21 ARG A 294      32.728  34.537  64.179  0.44 78.00           H  
ATOM   3479 HH22 ARG A 294      32.120  34.034  62.637  0.44 78.00           H  
ATOM   3480  C   ARG A 294      38.348  34.629  67.420  0.73 41.00           C  
ATOM   3481  O   ARG A 294      39.538  34.661  67.688 -0.58 94.00           O  
ATOM   3482  N   PHE A 295      37.617  35.747  67.511 -0.41 57.00           N  
ATOM   3483  H   PHE A 295      36.621  35.729  67.344  0.27 19.00           H  
ATOM   3484  CA  PHE A 295      38.168  37.070  67.869 -0.00 24.00           C  
ATOM   3486  CB  PHE A 295      37.053  38.155  67.639 -0.03 43.00           C  
ATOM   3489  CG  PHE A 295      36.597  38.502  66.227  0.01 18.00           C  
ATOM   3490  CD1 PHE A 295      35.543  39.429  66.110 -0.12 56.00           C  
ATOM   3492  CE1 PHE A 295      35.060  39.763  64.821 -0.17  4.00           C  
ATOM   3494  CZ  PHE A 295      35.698  39.219  63.692 -0.10 72.00           C  
ATOM   3496  CE2 PHE A 295      36.829  38.366  63.867 -0.17  4.00           C  
ATOM   3498  CD2 PHE A 295      37.274  38.020  65.151 -0.12 56.00           C  
ATOM   3500  C   PHE A 295      38.555  37.196  69.327  0.59 73.00           C  
ATOM   3501  O   PHE A 295      39.490  37.963  69.524 -0.56 79.00           O  
ATOM   3502  N   GLN A 296      38.141  36.299  70.248 -0.41 57.00           N  
ATOM   3503  H   GLN A 296      37.573  35.512  69.967  0.27 19.00           H  
ATOM   3504  CA  GLN A 296      38.841  36.328  71.531 -0.00 31.00           C  
ATOM   3506  CB  GLN A 296      37.988  35.642  72.598 -0.00 36.00           C  
ATOM   3509  CG  GLN A 296      36.602  36.214  72.904 -0.06 45.00           C  
ATOM   3512  CD  GLN A 296      35.677  35.267  73.625  0.69 51.00           C  
ATOM   3513  OE1 GLN A 296      36.104  34.309  74.244 -0.60 86.00           O  
ATOM   3514  NE2 GLN A 296      34.368  35.445  73.505 -0.94  7.00           N  
ATOM   3515 HE21 GLN A 296      33.826  34.677  73.875  0.42 51.00           H  
ATOM   3516 HE22 GLN A 296      34.015  35.982  72.726  0.42 51.00           H  
ATOM   3517  C   GLN A 296      40.245  35.757  71.448  0.59 73.00           C  
ATOM   3518  O   GLN A 296      41.122  36.350  72.032 -0.56 79.00           O  
ATOM   3519  N   ALA A 297      40.430  34.682  70.671 -0.41 57.00           N  
ATOM   3520  H   ALA A 297      39.630  34.161  70.342  0.27 19.00           H  
ATOM   3521  CA  ALA A 297      41.711  34.167  70.491  0.03 37.00           C  
ATOM   3523  CB  ALA A 297      41.657  32.829  69.749 -0.18 25.00           C  
ATOM   3527  C   ALA A 297      42.619  35.127  69.689  0.59 73.00           C  
ATOM   3528  O   ALA A 297      43.743  35.399  70.091 -0.56 79.00           O  
ATOM   3529  N   LEU A 298      42.084  35.813  68.662 -0.41 57.00           N  
ATOM   3530  H   LEU A 298      41.189  35.446  68.373  0.27 19.00           H  
ATOM   3531  CA  LEU A 298      42.754  36.980  68.024 -0.05 18.00           C  
ATOM   3533  CB  LEU A 298      41.939  37.470  66.790 -0.11  2.00           C  
ATOM   3536  CG  LEU A 298      42.622  38.472  65.821  0.35 31.00           C  
ATOM   3538  CD1 LEU A 298      43.804  37.804  65.125 -0.41 21.00           C  
ATOM   3542  CD2 LEU A 298      41.641  38.867  64.678 -0.41 21.00           C  
ATOM   3546  C   LEU A 298      43.123  38.133  68.928  0.59 73.00           C  
ATOM   3547  O   LEU A 298      44.249  38.631  68.835 -0.56 79.00           O  
ATOM   3548  N   LEU A 299      42.231  38.532  69.881 -0.41 57.00           N  
ATOM   3549  H   LEU A 299      41.360  38.030  69.984  0.27 19.00           H  
ATOM   3550  CA  LEU A 299      42.379  39.694  70.740 -0.05 18.00           C  
ATOM   3552  CB  LEU A 299      41.187  40.654  70.541 -0.11  2.00           C  
ATOM   3555  CG  LEU A 299      41.035  41.142  69.135  0.35 31.00           C  
ATOM   3557  CD1 LEU A 299      39.903  42.098  69.102 -0.41 21.00           C  
ATOM   3561  CD2 LEU A 299      42.227  42.003  68.668 -0.41 21.00           C  
ATOM   3565  C   LEU A 299      42.552  39.192  72.178  0.59 73.00           C  
ATOM   3566  O   LEU A 299      41.717  39.527  73.036 -0.56 79.00           O  
ATOM   3567  N   PRO A 300      43.589  38.424  72.638 -0.25 48.00           N  
ATOM   3568  CD  PRO A 300      44.862  38.253  71.865  0.01 92.00           C  
ATOM   3571  CG  PRO A 300      45.837  37.707  72.880  0.01 89.00           C  
ATOM   3574  CB  PRO A 300      44.962  36.860  73.714 -0.00 70.00           C  
ATOM   3577  CA  PRO A 300      43.728  37.713  73.955 -0.02 66.00           C  
ATOM   3579  C   PRO A 300      43.829  38.638  75.195  0.58 96.00           C  
ATOM   3580  O   PRO A 300      44.108  39.843  75.116 -0.57 48.00           O  
ATOM   3581  N   LYS A 301      43.483  38.086  76.353 -0.34 79.00           N  
ATOM   3582  H   LYS A 301      43.462  37.077  76.383  0.27 47.00           H  
ATOM   3583  CA  LYS A 301      43.173  38.667  77.679 -0.24  0.00           C  
ATOM   3585  CB  LYS A 301      42.408  37.616  78.487 -0.00 94.00           C  
ATOM   3588  CG  LYS A 301      41.526  38.373  79.496  0.01 87.00           C  
ATOM   3591  CD  LYS A 301      40.564  37.420  80.351 -0.04 79.00           C  
ATOM   3594  CE  LYS A 301      39.773  38.320  81.320 -0.01 43.00           C  
ATOM   3597  NZ  LYS A 301      38.426  37.866  81.664 -0.38 54.00           N1+
ATOM   3598  HZ1 LYS A 301      38.389  37.017  82.209  0.34  0.00           H  
ATOM   3599  HZ2 LYS A 301      38.033  38.633  82.191  0.34  0.00           H  
ATOM   3600  HZ3 LYS A 301      37.784  37.822  80.886  0.34  0.00           H  
ATOM   3601  C   LYS A 301      44.332  39.365  78.442  0.73 41.00           C  
ATOM   3602  O   LYS A 301      44.140  40.077  79.408 -0.58 94.00           O  
ATOM   3603  N   ASP A 302      45.606  39.281  78.004 -0.51 63.00           N  
ATOM   3604  H   ASP A 302      45.822  38.712  77.198  0.29 36.00           H  
ATOM   3605  CA  ASP A 302      46.650  40.143  78.502  0.03 81.00           C  
ATOM   3607  CB  ASP A 302      47.996  39.490  78.242 -0.03  3.00           C  
ATOM   3610  CG  ASP A 302      48.447  39.207  76.812  0.79 94.00           C  
ATOM   3611  OD1 ASP A 302      49.561  38.590  76.694 -0.80 14.00           O  
ATOM   3612  OD2 ASP A 302      47.781  39.403  75.788 -0.80 14.00           O1-
ATOM   3613  C   ASP A 302      46.671  41.564  77.925  0.53 66.00           C  
ATOM   3614  O   ASP A 302      47.158  42.484  78.631 -0.58 19.00           O  
ATOM   3615  N   ARG A 303      46.033  41.804  76.788 -0.34 79.00           N  
ATOM   3616  H   ARG A 303      45.788  40.978  76.263  0.27 47.00           H  
ATOM   3617  CA  ARG A 303      45.881  43.150  76.094 -0.26 37.00           C  
ATOM   3619  CB  ARG A 303      45.087  43.015  74.801 -0.00  7.00           C  
ATOM   3622  CG  ARG A 303      43.564  43.027  74.867  0.03 90.00           C  
ATOM   3625  CD  ARG A 303      42.863  42.620  73.558  0.04 86.00           C  
ATOM   3628  NE  ARG A 303      42.546  43.853  72.702 -0.52 95.00           N  
ATOM   3629  HE  ARG A 303      41.672  44.336  72.848  0.34 56.00           H  
ATOM   3630  CZ  ARG A 303      43.205  44.334  71.695  0.80 76.00           C  
ATOM   3631  NH1 ARG A 303      44.401  43.957  71.350 -0.86 27.00           N1+
ATOM   3632 HH11 ARG A 303      44.913  43.250  71.858  0.44 78.00           H  
ATOM   3633 HH12 ARG A 303      44.997  44.574  70.817  0.44 78.00           H  
ATOM   3634  NH2 ARG A 303      42.630  45.265  70.988 -0.86 27.00           N  
ATOM   3635 HH21 ARG A 303      41.645  45.410  71.153  0.44 78.00           H  
ATOM   3636 HH22 ARG A 303      43.032  45.510  70.094  0.44 78.00           H  
ATOM   3637  C   ARG A 303      45.210  44.213  77.028  0.73 41.00           C  
ATOM   3638  O   ARG A 303      44.213  43.943  77.706 -0.58 94.00           O  
ATOM   3639  N   GLN A 304      45.812  45.428  76.996 -0.41 57.00           N  
ATOM   3640  H   GLN A 304      46.511  45.701  76.319  0.27 19.00           H  
ATOM   3641  CA  GLN A 304      45.244  46.463  77.793 -0.00 31.00           C  
ATOM   3643  CB  GLN A 304      46.249  46.947  78.867 -0.00 36.00           C  
ATOM   3646  CG  GLN A 304      46.479  45.872  79.934 -0.06 45.00           C  
ATOM   3649  CD  GLN A 304      45.199  45.737  80.802  0.69 51.00           C  
ATOM   3650  OE1 GLN A 304      45.036  46.488  81.757 -0.60 86.00           O  
ATOM   3651  NE2 GLN A 304      44.324  44.834  80.557 -0.94  7.00           N  
ATOM   3652 HE21 GLN A 304      43.628  44.768  81.287  0.42 51.00           H  
ATOM   3653 HE22 GLN A 304      44.287  44.210  79.764  0.42 51.00           H  
ATOM   3654  C   GLN A 304      44.841  47.684  76.873  0.59 73.00           C  
ATOM   3655  O   GLN A 304      45.639  48.660  76.706 -0.56 79.00           O  
ATOM   3656  N   PRO A 305      43.662  47.730  76.135 -0.25 48.00           N  
ATOM   3657  CD  PRO A 305      42.595  46.806  76.243  0.01 92.00           C  
ATOM   3660  CG  PRO A 305      41.903  46.859  74.947  0.01 89.00           C  
ATOM   3663  CB  PRO A 305      42.075  48.263  74.433 -0.00 70.00           C  
ATOM   3666  CA  PRO A 305      43.357  48.802  75.083 -0.02 66.00           C  
ATOM   3668  C   PRO A 305      43.319  50.230  75.721  0.58 96.00           C  
ATOM   3669  O   PRO A 305      42.869  50.507  76.781 -0.57 48.00           O  
ATOM   3670  N   THR A 306      43.745  51.229  74.897 -0.41 57.00           N  
ATOM   3671  H   THR A 306      44.093  50.943  73.993  0.27 19.00           H  
ATOM   3672  CA  THR A 306      43.541  52.628  75.153 -0.03 89.00           C  
ATOM   3674  CB  THR A 306      44.316  53.449  74.080  0.36 54.00           C  
ATOM   3676  CG2 THR A 306      43.745  53.327  72.630 -0.24 38.00           C  
ATOM   3680  OG1 THR A 306      44.025  54.776  74.400 -0.67 61.00           O  
ATOM   3681  HG1 THR A 306      44.222  54.979  75.318  0.41  2.00           H  
ATOM   3682  C   THR A 306      42.123  53.047  75.347  0.59 73.00           C  
ATOM   3683  O   THR A 306      41.183  52.693  74.633 -0.56 79.00           O  
ATOM   3684  N   GLN A 307      41.903  54.044  76.267 -0.41 57.00           N  
ATOM   3685  H   GLN A 307      42.768  54.282  76.730  0.27 19.00           H  
ATOM   3686  CA  GLN A 307      40.660  54.700  76.564 -0.00 31.00           C  
ATOM   3688  CB  GLN A 307      40.576  55.378  77.912 -0.00 36.00           C  
ATOM   3691  CG  GLN A 307      41.306  54.617  79.026 -0.06 45.00           C  
ATOM   3694  CD  GLN A 307      41.344  55.420  80.201  0.69 51.00           C  
ATOM   3695  OE1 GLN A 307      40.588  56.376  80.457 -0.60 86.00           O  
ATOM   3696  NE2 GLN A 307      42.123  54.920  81.159 -0.94  7.00           N  
ATOM   3697 HE21 GLN A 307      42.132  55.589  81.916  0.42 51.00           H  
ATOM   3698 HE22 GLN A 307      42.768  54.167  80.965  0.42 51.00           H  
ATOM   3699  C   GLN A 307      39.914  55.487  75.434  0.59 73.00           C  
ATOM   3700  O   GLN A 307      38.722  55.868  75.589 -0.56 79.00           O  
ATOM   3701  N   ILE A 308      40.559  55.694  74.291 -0.41 57.00           N  
ATOM   3702  H   ILE A 308      41.393  55.139  74.163  0.27 19.00           H  
ATOM   3703  CA  ILE A 308      40.045  56.416  73.142 -0.05 97.00           C  
ATOM   3705  CB  ILE A 308      40.581  57.865  73.251  0.13  3.00           C  
ATOM   3707  CG2 ILE A 308      39.977  58.766  74.349 -0.32  4.00           C  
ATOM   3711  CG1 ILE A 308      42.159  57.885  73.158 -0.04 30.00           C  
ATOM   3714  CD1 ILE A 308      42.787  59.230  72.825 -0.06 60.00           C  
ATOM   3718  C   ILE A 308      40.387  55.703  71.801  0.59 73.00           C  
ATOM   3719  O   ILE A 308      40.733  56.392  70.836 -0.56 79.00           O  
ATOM   3720  N   ALA A 309      40.370  54.379  71.755 -0.41 57.00           N  
ATOM   3721  H   ALA A 309      39.991  53.838  72.520  0.27 19.00           H  
ATOM   3722  CA  ALA A 309      40.702  53.622  70.557  0.03 37.00           C  
ATOM   3724  CB  ALA A 309      40.431  52.168  70.887 -0.18 25.00           C  
ATOM   3728  C   ALA A 309      39.891  53.950  69.283  0.59 73.00           C  
ATOM   3729  O   ALA A 309      38.661  54.084  69.291 -0.56 79.00           O  
ATOM   3730  N   GLY A 310      40.628  54.030  68.186 -0.41 57.00           N  
ATOM   3731  H   GLY A 310      41.596  53.744  68.145  0.27 19.00           H  
ATOM   3732  CA  GLY A 310      40.160  54.398  66.845 -0.02 52.00           C  
ATOM   3735  C   GLY A 310      39.722  53.247  65.924  0.59 73.00           C  
ATOM   3736  O   GLY A 310      39.662  52.078  66.431 -0.56 79.00           O  
ATOM   3737  N   ASP A 311      39.394  53.473  64.655 -0.51 63.00           N  
ATOM   3738  H   ASP A 311      39.275  54.447  64.420  0.29 36.00           H  
ATOM   3739  CA  ASP A 311      39.243  52.514  63.583  0.03 81.00           C  
ATOM   3741  CB  ASP A 311      37.839  51.967  63.630 -0.03  3.00           C  
ATOM   3744  CG  ASP A 311      36.667  52.968  63.539  0.79 94.00           C  
ATOM   3745  OD1 ASP A 311      35.764  52.914  64.406 -0.80 14.00           O  
ATOM   3746  OD2 ASP A 311      36.725  53.864  62.601 -0.80 14.00           O1-
ATOM   3747  C   ASP A 311      39.730  53.016  62.207  0.53 66.00           C  
ATOM   3748  O   ASP A 311      39.822  52.211  61.272 -0.58 19.00           O  
ATOM   3749  N   LEU A 312      40.094  54.313  62.044 -0.41 57.00           N  
ATOM   3750  H   LEU A 312      39.981  54.966  62.806  0.27 19.00           H  
ATOM   3751  CA  LEU A 312      40.323  54.848  60.666 -0.05 18.00           C  
ATOM   3753  CB  LEU A 312      39.902  56.345  60.565 -0.11  2.00           C  
ATOM   3756  CG  LEU A 312      38.440  56.745  60.862  0.35 31.00           C  
ATOM   3758  CD1 LEU A 312      38.433  58.265  60.487 -0.41 21.00           C  
ATOM   3762  CD2 LEU A 312      37.376  55.974  60.119 -0.41 21.00           C  
ATOM   3766  C   LEU A 312      41.827  54.758  60.297  0.59 73.00           C  
ATOM   3767  O   LEU A 312      42.785  54.938  61.132 -0.56 79.00           O  
ATOM   3768  N   VAL A 313      42.097  54.395  59.050 -0.41 57.00           N  
ATOM   3769  H   VAL A 313      41.283  54.222  58.478  0.27 19.00           H  
ATOM   3770  CA  VAL A 313      43.413  54.480  58.428 -0.08 75.00           C  
ATOM   3772  CB  VAL A 313      43.644  53.055  57.847  0.29 85.00           C  
ATOM   3774  CG1 VAL A 313      44.994  52.900  57.185 -0.31 92.00           C  
ATOM   3778  CG2 VAL A 313      43.529  51.920  58.867 -0.31 92.00           C  
ATOM   3782  C   VAL A 313      43.332  55.500  57.278  0.59 73.00           C  
ATOM   3783  O   VAL A 313      42.409  55.601  56.456 -0.56 79.00           O  
ATOM   3784  N   VAL A 314      44.357  56.357  57.226 -0.41 57.00           N  
ATOM   3785  H   VAL A 314      44.985  56.320  58.016  0.27 19.00           H  
ATOM   3786  CA  VAL A 314      44.473  57.429  56.254 -0.08 75.00           C  
ATOM   3788  CB  VAL A 314      44.333  58.817  56.923  0.29 85.00           C  
ATOM   3790  CG1 VAL A 314      44.451  60.013  55.877 -0.31 92.00           C  
ATOM   3794  CG2 VAL A 314      42.989  59.025  57.665 -0.31 92.00           C  
ATOM   3798  C   VAL A 314      45.765  57.301  55.447  0.59 73.00           C  
ATOM   3799  O   VAL A 314      46.846  57.403  56.077 -0.56 79.00           O  
ATOM   3800  N   VAL A 315      45.692  57.225  54.129 -0.41 57.00           N  
ATOM   3801  H   VAL A 315      44.742  57.139  53.798  0.27 19.00           H  
ATOM   3802  CA  VAL A 315      46.826  56.946  53.174 -0.08 75.00           C  
ATOM   3804  CB  VAL A 315      46.643  55.613  52.423  0.29 85.00           C  
ATOM   3806  CG1 VAL A 315      47.853  55.068  51.703 -0.31 92.00           C  
ATOM   3810  CG2 VAL A 315      46.272  54.443  53.419 -0.31 92.00           C  
ATOM   3814  C   VAL A 315      46.972  58.150  52.215  0.59 73.00           C  
ATOM   3815  O   VAL A 315      46.302  58.157  51.197 -0.56 79.00           O  
ATOM   3816  N   ILE A 316      47.846  59.111  52.501 -0.41 57.00           N  
ATOM   3817  H   ILE A 316      48.449  58.998  53.304  0.27 19.00           H  
ATOM   3818  CA  ILE A 316      48.181  60.289  51.592 -0.05 97.00           C  
ATOM   3820  CB  ILE A 316      48.269  61.496  52.588  0.13  3.00           C  
ATOM   3822  CG2 ILE A 316      47.019  61.690  53.409 -0.32  4.00           C  
ATOM   3826  CG1 ILE A 316      49.608  61.501  53.388 -0.04 30.00           C  
ATOM   3829  CD1 ILE A 316      49.707  62.610  54.433 -0.06 60.00           C  
ATOM   3833  C   ILE A 316      49.456  60.211  50.785  0.59 73.00           C  
ATOM   3834  O   ILE A 316      50.273  59.340  51.086 -0.56 79.00           O  
ATOM   3835  N   ASP A 317      49.682  61.187  49.942 -0.51 63.00           N  
ATOM   3836  H   ASP A 317      48.963  61.841  49.667  0.29 36.00           H  
ATOM   3837  CA  ASP A 317      50.922  61.323  49.208  0.03 81.00           C  
ATOM   3839  CB  ASP A 317      50.822  60.558  47.846 -0.03  3.00           C  
ATOM   3842  CG  ASP A 317      52.177  60.471  47.144  0.79 94.00           C  
ATOM   3843  OD1 ASP A 317      52.867  61.488  46.913 -0.80 14.00           O  
ATOM   3844  OD2 ASP A 317      52.516  59.394  46.625 -0.80 14.00           O1-
ATOM   3845  C   ASP A 317      51.435  62.729  49.040  0.53 66.00           C  
ATOM   3846  O   ASP A 317      50.721  63.590  48.617 -0.58 19.00           O  
ATOM   3847  N   SER A 318      52.693  62.988  49.488 -0.41 57.00           N  
ATOM   3848  H   SER A 318      53.139  62.250  50.015  0.27 19.00           H  
ATOM   3849  CA  SER A 318      53.287  64.306  49.531 -0.02 49.00           C  
ATOM   3851  CB  SER A 318      53.966  64.439  50.940  0.21 17.00           C  
ATOM   3854  OG  SER A 318      54.993  63.524  51.093 -0.65 46.00           O  
ATOM   3855  HG  SER A 318      54.795  62.874  51.771  0.42 75.00           H  
ATOM   3856  C   SER A 318      54.235  64.694  48.442  0.59 73.00           C  
ATOM   3857  O   SER A 318      54.995  65.685  48.617 -0.56 79.00           O  
ATOM   3858  N   GLY A 319      54.344  63.985  47.310 -0.41 57.00           N  
ATOM   3859  H   GLY A 319      53.826  63.122  47.217  0.27 19.00           H  
ATOM   3860  CA  GLY A 319      54.960  64.397  46.103 -0.02 52.00           C  
ATOM   3863  C   GLY A 319      53.909  65.024  45.116  0.59 73.00           C  
ATOM   3864  O   GLY A 319      52.878  65.529  45.561 -0.56 79.00           O  
ATOM   3865  N   PRO A 320      54.271  65.012  43.825 -0.25 48.00           N  
ATOM   3866  CD  PRO A 320      55.615  64.877  43.292  0.01 92.00           C  
ATOM   3869  CG  PRO A 320      55.493  65.330  41.898  0.01 89.00           C  
ATOM   3872  CB  PRO A 320      54.102  65.134  41.445 -0.00 70.00           C  
ATOM   3875  CA  PRO A 320      53.279  65.346  42.775 -0.02 66.00           C  
ATOM   3877  C   PRO A 320      51.976  64.566  42.893  0.58 96.00           C  
ATOM   3878  O   PRO A 320      51.947  63.344  43.155 -0.57 48.00           O  
ATOM   3879  N   LEU A 321      50.856  65.217  42.496 -0.41 57.00           N  
ATOM   3880  H   LEU A 321      51.031  66.189  42.284  0.27 19.00           H  
ATOM   3881  CA  LEU A 321      49.549  64.673  42.485 -0.05 18.00           C  
ATOM   3883  CB  LEU A 321      48.484  65.834  42.439 -0.11  2.00           C  
ATOM   3886  CG  LEU A 321      48.291  66.747  43.603  0.35 31.00           C  
ATOM   3888  CD1 LEU A 321      49.491  67.274  44.438 -0.41 21.00           C  
ATOM   3892  CD2 LEU A 321      47.435  67.913  43.284 -0.41 21.00           C  
ATOM   3896  C   LEU A 321      49.309  63.582  41.407  0.59 73.00           C  
ATOM   3897  O   LEU A 321      48.436  62.761  41.630 -0.56 79.00           O  
ATOM   3898  N   THR A 322      49.997  63.542  40.295 -0.41 57.00           N  
ATOM   3899  H   THR A 322      50.618  64.328  40.168  0.27 19.00           H  
ATOM   3900  CA  THR A 322      50.075  62.343  39.359 -0.03 89.00           C  
ATOM   3902  CB  THR A 322      50.908  62.657  38.134  0.36 54.00           C  
ATOM   3904  CG2 THR A 322      50.082  63.615  37.185 -0.24 38.00           C  
ATOM   3908  OG1 THR A 322      52.007  63.384  38.587 -0.67 61.00           O  
ATOM   3909  HG1 THR A 322      52.582  62.699  38.936  0.41  2.00           H  
ATOM   3910  C   THR A 322      50.604  61.187  40.085  0.59 73.00           C  
ATOM   3911  O   THR A 322      51.543  61.185  40.900 -0.56 79.00           O  
ATOM   3912  N   GLU A 323      49.957  60.035  39.840 -0.51 63.00           N  
ATOM   3913  H   GLU A 323      49.277  60.040  39.093  0.29 36.00           H  
ATOM   3914  CA  GLU A 323      50.447  58.786  40.336  0.03 97.00           C  
ATOM   3916  CB  GLU A 323      49.422  57.742  40.019  0.05 60.00           C  
ATOM   3919  CG  GLU A 323      47.961  58.169  40.506  0.01 36.00           C  
ATOM   3922  CD  GLU A 323      47.804  58.603  41.950  0.80 54.00           C  
ATOM   3923  OE1 GLU A 323      48.617  58.222  42.835 -0.81 88.00           O  
ATOM   3924  OE2 GLU A 323      46.800  59.313  42.312 -0.81 88.00           O1-
ATOM   3925  C   GLU A 323      51.828  58.305  39.800  0.53 66.00           C  
ATOM   3926  O   GLU A 323      52.124  58.384  38.615 -0.58 19.00           O  
ATOM   3927  N   PRO A 324      52.730  57.830  40.669 -0.25 48.00           N  
ATOM   3928  CD  PRO A 324      52.444  57.739  42.079  0.01 92.00           C  
ATOM   3931  CG  PRO A 324      53.720  57.416  42.779  0.01 89.00           C  
ATOM   3934  CB  PRO A 324      54.709  56.994  41.734 -0.00 70.00           C  
ATOM   3937  CA  PRO A 324      54.101  57.395  40.412 -0.02 66.00           C  
ATOM   3939  C   PRO A 324      54.189  56.277  39.327  0.58 96.00           C  
ATOM   3940  O   PRO A 324      53.317  55.387  39.248 -0.57 48.00           O  
ATOM   3941  N   LYS A 325      55.198  56.317  38.491 -0.34 79.00           N  
ATOM   3942  H   LYS A 325      55.876  57.011  38.771  0.27 47.00           H  
ATOM   3943  CA  LYS A 325      55.568  55.263  37.572 -0.24  0.00           C  
ATOM   3945  CB  LYS A 325      54.514  55.163  36.412 -0.00 94.00           C  
ATOM   3948  CG  LYS A 325      54.522  56.456  35.579  0.01 87.00           C  
ATOM   3951  CD  LYS A 325      53.393  56.491  34.511 -0.04 79.00           C  
ATOM   3954  CE  LYS A 325      53.335  57.846  33.727 -0.01 43.00           C  
ATOM   3957  NZ  LYS A 325      54.570  58.086  32.963 -0.38 54.00           N1+
ATOM   3958  HZ1 LYS A 325      54.465  58.876  32.343  0.34  0.00           H  
ATOM   3959  HZ2 LYS A 325      55.309  58.350  33.599  0.34  0.00           H  
ATOM   3960  HZ3 LYS A 325      54.813  57.294  32.384  0.34  0.00           H  
ATOM   3961  C   LYS A 325      57.042  55.205  37.125  0.73 41.00           C  
ATOM   3962  O   LYS A 325      57.754  56.179  37.224 -0.58 94.00           O  
ATOM   3963  N   ILE A 326      57.529  54.042  36.737 -0.41 57.00           N  
ATOM   3964  H   ILE A 326      56.866  53.329  36.467  0.27 19.00           H  
ATOM   3965  CA  ILE A 326      58.972  53.960  36.323 -0.05 97.00           C  
ATOM   3967  CB  ILE A 326      59.332  52.411  36.199  0.13  3.00           C  
ATOM   3969  CG2 ILE A 326      58.709  51.657  34.973 -0.32  4.00           C  
ATOM   3973  CG1 ILE A 326      60.863  52.224  36.195 -0.04 30.00           C  
ATOM   3976  CD1 ILE A 326      61.612  52.718  37.442 -0.06 60.00           C  
ATOM   3980  C   ILE A 326      59.165  54.700  35.065  0.59 73.00           C  
ATOM   3981  O   ILE A 326      58.281  54.756  34.231 -0.56 79.00           O  
ATOM   3982  N   ASP A 327      60.386  55.274  34.922 -0.51 63.00           N  
ATOM   3983  H   ASP A 327      60.959  55.422  35.741  0.29 36.00           H  
ATOM   3984  CA  ASP A 327      60.878  55.982  33.775  0.03 81.00           C  
ATOM   3986  CB  ASP A 327      61.955  56.937  34.368 -0.03  3.00           C  
ATOM   3989  CG  ASP A 327      62.837  57.608  33.307  0.79 94.00           C  
ATOM   3990  OD1 ASP A 327      63.958  58.048  33.654 -0.80 14.00           O  
ATOM   3991  OD2 ASP A 327      62.444  57.620  32.137 -0.80 14.00           O1-
ATOM   3992  C   ASP A 327      61.392  54.975  32.697  0.53 66.00           C  
ATOM   3993  O   ASP A 327      62.253  54.112  33.000 -0.58 19.00           O  
ATOM   3994  N   PRO A 328      60.993  55.171  31.403 -0.25 48.00           N  
ATOM   3995  CD  PRO A 328      59.979  56.073  30.963  0.01 92.00           C  
ATOM   3998  CG  PRO A 328      59.665  55.696  29.519  0.01 89.00           C  
ATOM   4001  CB  PRO A 328      60.901  55.006  28.964 -0.00 70.00           C  
ATOM   4004  CA  PRO A 328      61.482  54.410  30.234 -0.02 66.00           C  
ATOM   4006  C   PRO A 328      62.984  54.313  30.219  0.58 96.00           C  
ATOM   4007  O   PRO A 328      63.560  53.303  29.750 -0.57 48.00           O  
ATOM   4008  N   ILE A 329      63.738  55.295  30.770 -0.41 57.00           N  
ATOM   4009  H   ILE A 329      63.376  56.198  31.040  0.27 19.00           H  
ATOM   4010  CA  ILE A 329      65.214  55.243  30.865 -0.05 97.00           C  
ATOM   4012  CB  ILE A 329      65.838  56.656  30.676  0.13  3.00           C  
ATOM   4014  CG2 ILE A 329      67.231  56.912  31.309 -0.32  4.00           C  
ATOM   4018  CG1 ILE A 329      65.862  57.126  29.174 -0.04 30.00           C  
ATOM   4021  CD1 ILE A 329      64.660  56.980  28.238 -0.06 60.00           C  
ATOM   4025  C   ILE A 329      65.716  54.566  32.174  0.59 73.00           C  
ATOM   4026  O   ILE A 329      66.778  53.925  32.133 -0.56 79.00           O  
ATOM   4027  N   ALA A 330      65.012  54.610  33.344 -0.41 57.00           N  
ATOM   4028  H   ALA A 330      64.120  55.074  33.442  0.27 19.00           H  
ATOM   4029  CA  ALA A 330      65.445  53.777  34.490  0.03 37.00           C  
ATOM   4031  CB  ALA A 330      64.780  54.317  35.780 -0.18 25.00           C  
ATOM   4035  C   ALA A 330      65.156  52.267  34.303  0.59 73.00           C  
ATOM   4036  O   ALA A 330      65.859  51.461  34.914 -0.56 79.00           O  
ATOM   4037  N   ASP A 331      64.079  51.948  33.553 -0.51 63.00           N  
ATOM   4038  H   ASP A 331      63.609  52.767  33.194  0.29 36.00           H  
ATOM   4039  CA  ASP A 331      63.654  50.562  33.162  0.03 81.00           C  
ATOM   4041  CB  ASP A 331      62.282  50.600  32.456 -0.03  3.00           C  
ATOM   4044  CG  ASP A 331      61.667  49.231  32.053  0.79 94.00           C  
ATOM   4045  OD1 ASP A 331      61.601  48.362  32.921 -0.80 14.00           O  
ATOM   4046  OD2 ASP A 331      61.315  49.159  30.842 -0.80 14.00           O1-
ATOM   4047  C   ASP A 331      64.776  49.903  32.332  0.53 66.00           C  
ATOM   4048  O   ASP A 331      64.740  48.722  32.013 -0.58 19.00           O  
ATOM   4049  N   LYS A 332      65.855  50.631  32.048 -0.34 79.00           N  
ATOM   4050  H   LYS A 332      65.892  51.608  32.301  0.27 47.00           H  
ATOM   4051  CA  LYS A 332      67.092  50.065  31.445 -0.24  0.00           C  
ATOM   4053  CB  LYS A 332      67.938  51.147  30.604 -0.00 94.00           C  
ATOM   4056  CG  LYS A 332      67.065  51.763  29.406  0.01 87.00           C  
ATOM   4059  CD  LYS A 332      66.529  50.788  28.441 -0.04 79.00           C  
ATOM   4062  CE  LYS A 332      65.636  51.501  27.414 -0.01 43.00           C  
ATOM   4065  NZ  LYS A 332      64.203  51.434  27.815 -0.38 54.00           N1+
ATOM   4066  HZ1 LYS A 332      64.008  50.473  28.057  0.34  0.00           H  
ATOM   4067  HZ2 LYS A 332      64.025  51.962  28.657  0.34  0.00           H  
ATOM   4068  HZ3 LYS A 332      63.549  51.784  27.129  0.34  0.00           H  
ATOM   4069  C   LYS A 332      68.048  49.591  32.528  0.73 41.00           C  
ATOM   4070  O   LYS A 332      68.757  48.653  32.245 -0.58 94.00           O  
ATOM   4071  N   ARG A 333      68.125  50.207  33.718 -0.34 79.00           N  
ATOM   4072  H   ARG A 333      67.536  50.985  33.981  0.27 47.00           H  
ATOM   4073  CA  ARG A 333      69.027  49.815  34.809 -0.26 37.00           C  
ATOM   4075  CB  ARG A 333      68.879  50.834  35.983 -0.00  7.00           C  
ATOM   4078  CG  ARG A 333      70.081  50.708  36.917  0.03 90.00           C  
ATOM   4081  CD  ARG A 333      69.700  51.185  38.301  0.04 86.00           C  
ATOM   4084  NE  ARG A 333      69.008  52.550  38.165 -0.52 95.00           N  
ATOM   4085  HE  ARG A 333      69.540  53.332  37.811  0.34 56.00           H  
ATOM   4086  CZ  ARG A 333      67.782  52.789  38.579  0.80 76.00           C  
ATOM   4087  NH1 ARG A 333      66.919  51.888  38.984 -0.86 27.00           N1+
ATOM   4088 HH11 ARG A 333      67.159  50.908  39.031  0.44 78.00           H  
ATOM   4089 HH12 ARG A 333      66.086  52.237  39.436  0.44 78.00           H  
ATOM   4090  NH2 ARG A 333      67.416  54.055  38.514 -0.86 27.00           N  
ATOM   4091 HH21 ARG A 333      67.970  54.742  38.021  0.44 78.00           H  
ATOM   4092 HH22 ARG A 333      66.423  54.233  38.560  0.44 78.00           H  
ATOM   4093  C   ARG A 333      68.609  48.447  35.345  0.73 41.00           C  
ATOM   4094  O   ARG A 333      67.468  48.206  35.722 -0.58 94.00           O  
ATOM   4095  N   PRO A 334      69.504  47.485  35.596 -0.25 48.00           N  
ATOM   4096  CD  PRO A 334      70.812  47.502  34.967  0.01 92.00           C  
ATOM   4099  CG  PRO A 334      71.171  46.048  34.805  0.01 89.00           C  
ATOM   4102  CB  PRO A 334      70.531  45.317  35.970 -0.00 70.00           C  
ATOM   4105  CA  PRO A 334      69.220  46.140  36.066 -0.02 66.00           C  
ATOM   4107  C   PRO A 334      68.792  46.221  37.507  0.58 96.00           C  
ATOM   4108  O   PRO A 334      69.185  47.189  38.259 -0.57 48.00           O  
ATOM   4109  N   LEU A 335      68.073  45.222  37.961 -0.41 57.00           N  
ATOM   4110  H   LEU A 335      68.035  44.433  37.331  0.27 19.00           H  
ATOM   4111  CA  LEU A 335      67.630  44.971  39.331 -0.05 18.00           C  
ATOM   4113  CB  LEU A 335      66.129  44.659  39.306 -0.11  2.00           C  
ATOM   4116  CG  LEU A 335      65.325  45.894  38.956  0.35 31.00           C  
ATOM   4118  CD1 LEU A 335      63.910  45.574  38.534 -0.41 21.00           C  
ATOM   4122  CD2 LEU A 335      65.253  46.881  40.145 -0.41 21.00           C  
ATOM   4126  C   LEU A 335      68.303  43.791  40.094  0.59 73.00           C  
ATOM   4127  O   LEU A 335      68.554  42.731  39.466 -0.56 79.00           O  
ATOM   4128  N   PRO A 336      68.520  43.948  41.386 -0.28  2.00           N  
ATOM   4129  CD  PRO A 336      68.142  45.069  42.089  0.04 34.00           C  
ATOM   4132  CG  PRO A 336      68.265  44.683  43.558  0.04 66.00           C  
ATOM   4135  CB  PRO A 336      69.104  43.414  43.588 -0.05 43.00           C  
ATOM   4138  CA  PRO A 336      68.876  42.815  42.248 -0.13 36.00           C  
ATOM   4140  C   PRO A 336      67.798  41.765  42.217  0.66 31.00           C  
ATOM   4141  O   PRO A 336      66.587  42.060  42.347 -0.76 97.00           O  
ATOM   4142  OXT PRO A 336      68.210  40.560  42.172 -0.76 97.00           O1-
TER    4143      PRO A 336 
ATOM   4143  C1C CAP B 265      78.997  34.547  59.929  0.11 37.00           C  
ATOM   4147  O4  AMU B 266      78.465  34.684  58.666 -0.31 70.00           O  
ATOM   4148  C4  AMU B 266      77.052  34.907  58.620  0.02 40.00           C  
ATOM   4150  C5  AMU B 266      76.369  33.836  57.682  0.01 25.00           C  
ATOM   4152  C6  AMU B 266      76.769  32.362  57.999  0.05 22.00           C  
ATOM   4155  O6  AMU B 266      76.547  31.474  56.833 -0.28 47.00           O  
ATOM   4156  HO6 AMU B 266      76.584  30.566  57.143  0.18 91.00           H  
ATOM   4157  O5  AMU B 266      74.931  33.964  57.817 -0.24  8.00           O  
ATOM   4158  C3  AMU B 266      76.811  36.316  58.106  0.05 12.00           C  
ATOM   4160  O3  AMU B 266      77.402  37.354  58.927 -0.23 98.00           O  
ATOM   4161  C9  AMU B 266      78.522  37.986  58.377  0.06  6.00           C  
ATOM   4163  C11 AMU B 266      78.946  39.003  59.406 -0.13 57.00           C  
ATOM   4167  C10 AMU B 266      78.161  38.683  57.106  0.30 92.00           C  
ATOM   4168  O10 AMU B 266      77.259  39.552  57.032 -0.36  2.00           O  
ATOM   4169  C2  AMU B 266      75.206  36.402  58.255 -0.11  8.00           C  
ATOM   4171  N2  AMU B 266      74.810  37.735  57.846 -0.04 87.00           N  
ATOM   4172  HN2 AMU B 266      74.891  38.004  56.876  0.07 73.00           H  
ATOM   4173  C7  AMU B 266      74.338  38.658  58.656  0.26 32.00           C  
ATOM   4174  O7  AMU B 266      74.289  38.459  59.856 -0.35 25.00           O  
ATOM   4175  C8  AMU B 266      73.682  39.972  58.045 -0.13 47.00           C  
ATOM   4179  C1  AMU B 266      74.570  35.324  57.420  0.19 43.00           C  
ATOM   4181  N   LAL B 267      78.862  38.223  56.072 -0.40 48.00           N  
ATOM   4182  H   LAL B 267      79.539  37.495  56.249  0.29 43.00           H  
ATOM   4183  CA  LAL B 267      78.712  38.778  54.669 -0.02 77.00           C  
ATOM   4185  CB  LAL B 267      80.091  38.839  54.020 -0.23  0.00           C  
ATOM   4189  C   LAL B 267      77.734  37.845  53.930  0.57  2.00           C  
ATOM   4190  O   LAL B 267      77.670  36.577  53.986 -0.55 51.00           O  
ATOM   4191  N   FGA B 268      77.071  38.589  53.024 -0.20 49.00           N  
ATOM   4192  H   FGA B 268      77.358  39.553  52.927  0.16 25.00           H  
ATOM   4193  CA  FGA B 268      75.904  38.124  52.294 -0.10 53.00           C  
ATOM   4194  C   FGA B 268      74.753  39.019  52.325  1.03 46.00           C  
ATOM   4195  O   FGA B 268      73.584  38.525  52.401 -0.90 88.00           O  
ATOM   4196  OXT FGA B 268      74.893  40.257  52.321 -0.90 88.00           O1-
ATOM   4198  CB  FGA B 268      76.366  37.874  50.825 -0.02  4.00           C  
ATOM   4201  CG  FGA B 268      77.456  36.820  50.547 -0.10 34.00           C  
ATOM   4204  CD  FGA B 268      77.025  35.384  50.588  0.59 21.00           C  
ATOM   4205  OE1 FGA B 268      75.938  35.154  51.119 -0.63 41.00           O  
TER    4206      FGA B 268 
ATOM   4206  N2  API B 269      77.904  34.523  50.006 -0.21 59.00           N  
ATOM   4207  HN2 API B 269      78.688  34.917  49.506  0.17 55.00           H  
ATOM   4208  C2  API B 269      77.709  33.066  49.936 -0.04 83.00           C  
ATOM   4209  C3  API B 269      76.965  32.649  48.625 -0.04 34.00           C  
ATOM   4210  C4  API B 269      75.492  32.651  48.936 -0.04 94.00           C  
ATOM   4211  C5  API B 269      74.634  32.376  47.678 -0.01 54.00           C  
ATOM   4212  C6  API B 269      73.153  32.119  47.865 -0.20 85.00           C  
ATOM   4213  N6  API B 269      72.401  33.435  48.160 -0.11 46.00           N  
ATOM   4214 HN61 API B 269      72.767  33.868  48.996  0.26 81.00           H  
ATOM   4215 HN62 API B 269      71.404  33.305  48.251  0.26 81.00           H  
ATOM   4216 HN63 API B 269      72.469  34.108  47.409  0.26 81.00           H  
ATOM   4217  C7  API B 269      72.542  31.356  46.637  1.01 76.00           C  
ATOM   4218  O3  API B 269      72.854  30.171  46.455 -0.82 98.00           O  
ATOM   4219  O4  API B 269      71.831  32.026  45.813 -0.82 98.00           O  
ATOM   4228  C1  API B 269      79.051  32.316  50.015  0.55 61.00           C  
ATOM   4229  O1  API B 269      79.418  31.678  51.016 -0.69 41.00           O  
ATOM   4230  N   DAL B 270      79.877  32.470  49.034 -0.41 57.00           N  
ATOM   4231  H   DAL B 270      79.673  33.193  48.358  0.27 19.00           H  
ATOM   4232  CA  DAL B 270      81.226  31.795  48.928  0.03 37.00           C  
ATOM   4233  CB  DAL B 270      82.258  32.875  49.206  0.01 19.00           C  
ATOM   4238  C   DAL B 270      81.502  31.014  47.559  0.82 50.00           C  
ATOM   4239  O   DAL B 270      82.164  29.914  47.657 -0.81 40.00           O  
ATOM   4240  OXT DAL B 270      81.078  31.517  46.469 -0.81 40.00           O1-
ATOM   4241  O4  NAG B 271      73.201  35.281  57.492 -0.42 15.00           O  
ATOM   4242  C4  NAG B 271      72.492  34.617  56.388  0.07 60.00           C  
ATOM   4243  C5  NAG B 271      71.548  35.471  55.753  0.09 52.00           C  
ATOM   4244  O5  NAG B 271      70.739  34.875  54.746 -0.44 72.00           O  
ATOM   4245  C6  NAG B 271      72.297  36.704  55.130  0.14 11.00           C  
ATOM   4246  O6  NAG B 271      73.211  36.368  54.111 -0.58 77.00           O  
ATOM   4247  HO6 NAG B 271      73.276  37.196  53.630  0.42  0.00           H  
ATOM   4252  C3  NAG B 271      71.728  33.447  56.976  0.11 34.00           C  
ATOM   4253  O3  NAG B 271      72.686  32.496  57.417 -0.58 17.00           O  
ATOM   4254  HO3 NAG B 271      73.541  32.835  57.691  0.42 10.00           H  
ATOM   4256  C2  NAG B 271      70.831  32.653  55.944  0.09  8.00           C  
ATOM   4257  N2  NAG B 271      69.885  31.751  56.524 -0.54 73.00           N  
ATOM   4258  C7  NAG B 271      69.873  30.435  56.538  0.67 71.00           C  
ATOM   4259  O7  NAG B 271      70.551  29.814  55.733 -0.58 30.00           O  
ATOM   4260  C8  NAG B 271      69.015  29.627  57.526 -0.17 20.00           C  
ATOM   4264  HN2 NAG B 271      69.226  32.165  57.168  0.30 61.00           H  
ATOM   4266  C1  NAG B 271      69.970  33.765  55.213  0.32 78.00           C  
ATOM   4268  O4  AMU B 272      69.494  33.112  54.016 -0.31 70.00           O  
ATOM   4269  C4  AMU B 272      69.123  33.894  52.872  0.02 40.00           C  
ATOM   4271  C5  AMU B 272      67.643  34.290  53.136  0.01 25.00           C  
ATOM   4273  C6  AMU B 272      67.666  35.564  54.012  0.05 22.00           C  
ATOM   4276  O6  AMU B 272      66.545  36.454  53.997 -0.28 47.00           O  
ATOM   4277  HO6 AMU B 272      65.978  36.026  53.352  0.18 91.00           H  
ATOM   4278  O5  AMU B 272      67.038  34.697  51.916 -0.24  8.00           O  
ATOM   4279  C3  AMU B 272      69.260  32.919  51.752  0.05 12.00           C  
ATOM   4281  O3  AMU B 272      70.636  32.936  51.367 -0.23 98.00           O  
ATOM   4282  C9  AMU B 272      71.471  31.950  51.935  0.06  6.00           C  
ATOM   4284  C11 AMU B 272      72.872  32.437  52.437 -0.13 57.00           C  
ATOM   4288  C10 AMU B 272      71.601  30.714  51.079  0.30 92.00           C  
ATOM   4289  O10 AMU B 272      71.437  30.692  49.868 -0.36  2.00           O  
ATOM   4290  C2  AMU B 272      68.306  33.301  50.564 -0.11  8.00           C  
ATOM   4292  N2  AMU B 272      68.216  32.187  49.614 -0.04 87.00           N  
ATOM   4293  HN2 AMU B 272      67.680  31.378  49.894  0.07 73.00           H  
ATOM   4294  C7  AMU B 272      68.812  32.151  48.406  0.26 32.00           C  
ATOM   4295  O7  AMU B 272      69.596  32.966  47.981 -0.35 25.00           O  
ATOM   4296  C8  AMU B 272      68.561  30.922  47.570 -0.13 47.00           C  
ATOM   4300  C1  AMU B 272      66.899  33.596  51.071  0.19 43.00           C  
ATOM   4302  O4  NAG B 273      66.173  34.114  50.023 -0.42 15.00           O  
ATOM   4303  C4  NAG B 273      64.951  34.746  50.231  0.07 60.00           C  
ATOM   4304  C5  NAG B 273      63.739  34.031  49.674  0.09 52.00           C  
ATOM   4305  O5  NAG B 273      62.595  34.824  49.712 -0.44 72.00           O  
ATOM   4306  C6  NAG B 273      63.368  32.635  50.301  0.14 11.00           C  
ATOM   4307  O6  NAG B 273      62.947  31.659  49.324 -0.58 77.00           O  
ATOM   4308  HO6 NAG B 273      62.150  32.068  48.978  0.42  0.00           H  
ATOM   4313  C3  NAG B 273      65.155  36.111  49.533  0.11 34.00           C  
ATOM   4314  O3  NAG B 273      66.087  36.853  50.394 -0.58 17.00           O  
ATOM   4315  HO3 NAG B 273      66.893  36.366  50.205  0.42 10.00           H  
ATOM   4317  C2  NAG B 273      63.831  36.862  49.326  0.09  8.00           C  
ATOM   4318  N2  NAG B 273      63.964  38.051  48.541 -0.54 73.00           N  
ATOM   4319  C7  NAG B 273      63.557  39.263  48.923  0.67 71.00           C  
ATOM   4320  O7  NAG B 273      62.816  39.342  49.858 -0.58 30.00           O  
ATOM   4321  C8  NAG B 273      64.016  40.477  48.174 -0.17 20.00           C  
ATOM   4325  HN2 NAG B 273      64.676  38.029  47.825  0.30 61.00           H  
ATOM   4327  C1  NAG B 273      62.713  35.927  48.833  0.32 78.00           C  
ATOM   4329  O4  AMU B 274      61.483  36.478  48.982 -0.31 70.00           O  
ATOM   4330  C4  AMU B 274      60.415  35.928  48.192  0.02 40.00           C  
ATOM   4332  C5  AMU B 274      59.913  37.073  47.334  0.01 25.00           C  
ATOM   4334  C6  AMU B 274      61.050  37.696  46.477  0.05 22.00           C  
ATOM   4337  O6  AMU B 274      61.612  36.742  45.599 -0.28 47.00           O  
ATOM   4338  HO6 AMU B 274      62.322  37.159  45.104  0.18 91.00           H  
ATOM   4339  O5  AMU B 274      58.966  36.653  46.402 -0.24  8.00           O  
ATOM   4340  C3  AMU B 274      59.192  35.502  49.055  0.05 12.00           C  
ATOM   4342  O3  AMU B 274      59.567  34.380  49.835 -0.23 98.00           O  
ATOM   4343  C9  AMU B 274      59.127  34.322  51.179  0.06  6.00           C  
ATOM   4345  C11 AMU B 274      60.303  34.685  52.052 -0.13 57.00           C  
ATOM   4349  C10 AMU B 274      58.675  32.914  51.622  0.30 92.00           C  
ATOM   4350  O10 AMU B 274      59.348  31.907  51.292 -0.36  2.00           O  
ATOM   4351  C2  AMU B 274      58.050  35.127  48.082 -0.11  8.00           C  
ATOM   4353  N2  AMU B 274      56.796  35.024  48.766 -0.04 87.00           N  
ATOM   4354  HN2 AMU B 274      56.390  35.863  49.155  0.07 73.00           H  
ATOM   4355  C7  AMU B 274      56.167  33.887  49.055  0.26 32.00           C  
ATOM   4356  O7  AMU B 274      56.518  32.786  48.750 -0.35 25.00           O  
ATOM   4357  C8  AMU B 274      54.745  33.958  49.602 -0.13 47.00           C  
ATOM   4361  C1  AMU B 274      57.752  36.197  47.021  0.19 43.00           C  
ATOM   4363  N   LAL B 275      57.621  32.808  52.427 -0.40 48.00           N  
ATOM   4364  H   LAL B 275      57.213  33.680  52.732  0.29 43.00           H  
ATOM   4365  CA  LAL B 275      57.027  31.569  52.952 -0.02 77.00           C  
ATOM   4367  CB  LAL B 275      55.923  31.883  53.960 -0.23  0.00           C  
ATOM   4371  C   LAL B 275      56.544  30.638  51.806  0.57  2.00           C  
ATOM   4372  O   LAL B 275      55.381  30.642  51.464 -0.55 51.00           O  
ATOM   4373  N   FGA B 276      57.412  29.705  51.477 -0.20 49.00           N  
ATOM   4374  H   FGA B 276      58.313  29.848  51.911  0.16 25.00           H  
ATOM   4375  CA  FGA B 276      57.233  28.608  50.558 -0.10 53.00           C  
ATOM   4376  C   FGA B 276      58.305  28.637  49.447  1.03 46.00           C  
ATOM   4377  O   FGA B 276      59.509  28.609  49.780 -0.90 88.00           O  
ATOM   4378  OXT FGA B 276      57.993  28.560  48.209 -0.90 88.00           O1-
ATOM   4380  CB  FGA B 276      57.338  27.240  51.275 -0.02  4.00           C  
ATOM   4383  CG  FGA B 276      55.951  26.822  51.796 -0.10 34.00           C  
ATOM   4386  CD  FGA B 276      55.442  27.667  52.948  0.59 21.00           C  
ATOM   4387  OE1 FGA B 276      56.237  28.181  53.730 -0.63 41.00           O  
TER    4388      FGA B 276 
ATOM   4388  N2  API B 277      54.158  27.716  53.035 -0.21 59.00           N  
ATOM   4389  HN2 API B 277      53.665  27.231  52.300  0.17 55.00           H  
ATOM   4390  C2  API B 277      53.335  28.162  54.136 -0.04 83.00           C  
ATOM   4391  C3  API B 277      52.068  28.865  53.598 -0.04 34.00           C  
ATOM   4392  C4  API B 277      52.451  30.086  52.800 -0.04 94.00           C  
ATOM   4393  C5  API B 277      51.184  30.947  52.643 -0.01 54.00           C  
ATOM   4394  C6  API B 277      51.449  32.120  51.652 -0.20 85.00           C  
ATOM   4395  N6  API B 277      51.640  31.604  50.286 -0.11 46.00           N  
ATOM   4396 HN61 API B 277      52.409  30.950  50.243  0.26 81.00           H  
ATOM   4397 HN62 API B 277      51.798  32.349  49.623  0.26 81.00           H  
ATOM   4398 HN63 API B 277      50.815  31.274  49.806  0.26 81.00           H  
ATOM   4399  C7  API B 277      50.503  33.297  51.780  1.01 76.00           C  
ATOM   4400  O3  API B 277      50.903  34.429  52.266 -0.82 98.00           O  
ATOM   4401  O4  API B 277      49.311  33.212  51.399 -0.82 98.00           O  
ATOM   4410  C1  API B 277      52.913  26.949  55.032  0.55 61.00           C  
ATOM   4411  O1  API B 277      52.770  25.845  54.536 -0.69 41.00           O  
ATOM   4412  N   DAL B 278      52.722  27.121  56.341 -0.41 57.00           N  
ATOM   4413  H   DAL B 278      52.340  26.280  56.749  0.27 19.00           H  
ATOM   4414  CA  DAL B 278      52.747  28.352  57.171  0.03 37.00           C  
ATOM   4415  CB  DAL B 278      53.254  28.107  58.542  0.01 19.00           C  
ATOM   4420  C   DAL B 278      51.374  29.153  57.213  0.82 50.00           C  
ATOM   4421  O   DAL B 278      51.493  30.388  57.253 -0.81 40.00           O  
ATOM   4422  OXT DAL B 278      50.269  28.577  57.233 -0.81 40.00           O1-
ATOM   4423  O4  NAG B 279      57.038  35.615  45.914 -0.42 15.00           O  
ATOM   4424  C4  NAG B 279      56.457  36.557  44.960  0.07 60.00           C  
ATOM   4425  C5  NAG B 279      54.972  36.413  45.151  0.09 52.00           C  
ATOM   4426  O5  NAG B 279      54.289  37.052  44.057 -0.44 72.00           O  
ATOM   4427  C6  NAG B 279      54.394  36.947  46.426  0.14 11.00           C  
ATOM   4428  O6  NAG B 279      53.015  36.758  46.587 -0.58 77.00           O  
ATOM   4429  HO6 NAG B 279      52.609  37.034  45.761  0.42  0.00           H  
ATOM   4434  C3  NAG B 279      56.892  35.930  43.645  0.11 34.00           C  
ATOM   4435  O3  NAG B 279      58.288  36.019  43.791 -0.58 17.00           O  
ATOM   4436  HO3 NAG B 279      58.513  35.890  44.715  0.42 10.00           H  
ATOM   4438  C2  NAG B 279      56.158  36.579  42.473  0.09  8.00           C  
ATOM   4439  N2  NAG B 279      56.565  35.758  41.266 -0.54 73.00           N  
ATOM   4440  C7  NAG B 279      56.736  36.253  40.066  0.67 71.00           C  
ATOM   4441  O7  NAG B 279      56.423  37.460  39.881 -0.58 30.00           O  
ATOM   4442  C8  NAG B 279      57.141  35.292  38.882 -0.17 20.00           C  
ATOM   4446  HN2 NAG B 279      56.731  34.768  41.373  0.30 61.00           H  
ATOM   4448  C1  NAG B 279      54.679  36.529  42.792  0.32 78.00           C  
ATOM   4450  O4  AMU B 280      53.970  37.408  41.938 -0.31 70.00           O  
ATOM   4451  C4  AMU B 280      52.556  37.257  41.918  0.02 40.00           C  
ATOM   4453  C5  AMU B 280      52.286  36.792  40.443  0.01 25.00           C  
ATOM   4455  C6  AMU B 280      52.987  35.425  40.237  0.05 22.00           C  
ATOM   4458  O6  AMU B 280      52.415  34.418  40.981 -0.28 47.00           O  
ATOM   4459  HO6 AMU B 280      52.612  33.559  40.602  0.18 91.00           H  
ATOM   4460  O5  AMU B 280      50.915  36.592  40.308 -0.24  8.00           O  
ATOM   4461  C3  AMU B 280      51.863  38.636  42.133  0.05 12.00           C  
ATOM   4463  O3  AMU B 280      51.860  38.955  43.482 -0.23 98.00           O  
ATOM   4464  C9  AMU B 280      52.205  40.333  43.831  0.06  6.00           C  
ATOM   4466  C11 AMU B 280      53.756  40.532  43.826 -0.13 57.00           C  
ATOM   4470  C10 AMU B 280      51.538  40.672  45.116  0.30 92.00           C  
ATOM   4471  O10 AMU B 280      51.777  40.085  46.168 -0.36  2.00           O  
ATOM   4472  C2  AMU B 280      50.367  38.450  41.760 -0.11  8.00           C  
ATOM   4474  N2  AMU B 280      49.777  39.812  41.882 -0.04 87.00           N  
ATOM   4475  HN2 AMU B 280      49.934  40.497  41.157  0.07 73.00           H  
ATOM   4476  C7  AMU B 280      48.713  40.048  42.664  0.26 32.00           C  
ATOM   4477  O7  AMU B 280      48.410  39.209  43.453 -0.35 25.00           O  
ATOM   4478  C8  AMU B 280      47.942  41.357  42.529 -0.13 47.00           C  
ATOM   4482  C1  AMU B 280      50.241  37.841  40.371  0.19 43.00           C  
ATOM   4484  N   LAL B 281      50.560  41.605  45.043 -0.40 48.00           N  
ATOM   4485  H   LAL B 281      50.405  42.106  44.180  0.29 43.00           H  
ATOM   4486  CA  LAL B 281      49.826  42.004  46.287 -0.02 77.00           C  
ATOM   4488  CB  LAL B 281      49.543  43.453  46.166 -0.23  0.00           C  
ATOM   4492  C   LAL B 281      48.550  41.132  46.531  0.57  2.00           C  
ATOM   4493  O   LAL B 281      47.436  41.653  46.342 -0.55 51.00           O  
ATOM   4494  N   FGA B 282      48.717  39.844  46.893 -0.20 49.00           N  
ATOM   4495  H   FGA B 282      49.621  39.510  47.195  0.16 25.00           H  
ATOM   4496  CA  FGA B 282      47.563  38.862  46.883 -0.10 53.00           C  
ATOM   4497  C   FGA B 282      48.058  37.607  46.073  1.03 46.00           C  
ATOM   4498  O   FGA B 282      49.084  36.987  46.421 -0.90 88.00           O  
ATOM   4499  OXT FGA B 282      47.379  37.179  45.145 -0.90 88.00           O1-
ATOM   4501  CB  FGA B 282      47.159  38.481  48.334 -0.02  4.00           C  
ATOM   4504  CG  FGA B 282      45.985  37.403  48.341 -0.10 34.00           C  
ATOM   4507  CD  FGA B 282      45.180  37.333  49.662  0.59 21.00           C  
ATOM   4508  OE1 FGA B 282      45.478  38.130  50.565 -0.63 41.00           O  
TER    4509      FGA B 282 
ATOM   4509  N2  API B 283      44.227  36.425  49.762 -0.21 59.00           N  
ATOM   4510  HN2 API B 283      44.098  35.868  48.929  0.17 55.00           H  
ATOM   4511  C2  API B 283      43.503  36.070  50.942 -0.04 83.00           C  
ATOM   4512  C3  API B 283      42.464  37.089  51.260 -0.04 34.00           C  
ATOM   4513  C4  API B 283      41.654  36.779  52.515 -0.04 94.00           C  
ATOM   4514  C5  API B 283      42.451  36.759  53.796 -0.01 54.00           C  
ATOM   4515  C6  API B 283      41.693  37.176  55.025 -0.20 85.00           C  
ATOM   4516  N6  API B 283      41.114  38.536  54.921 -0.11 46.00           N  
ATOM   4517 HN61 API B 283      40.284  38.475  54.349  0.26 81.00           H  
ATOM   4518 HN62 API B 283      41.723  39.335  54.818  0.26 81.00           H  
ATOM   4519 HN63 API B 283      40.723  38.850  55.798  0.26 81.00           H  
ATOM   4520  C7  API B 283      40.543  36.268  55.466  1.01 76.00           C  
ATOM   4521  O3  API B 283      39.415  36.366  54.929 -0.82 98.00           O  
ATOM   4522  O4  API B 283      40.827  35.410  56.326 -0.82 98.00           O  
ATOM   4531  C1  API B 283      42.768  34.738  50.745  0.55 61.00           C  
ATOM   4532  O1  API B 283      42.113  34.577  49.667 -0.69 41.00           O  
ATOM   4533  N   DAL B 284      42.830  33.855  51.739 -0.41 57.00           N  
ATOM   4534  H   DAL B 284      43.489  33.985  52.493  0.27 19.00           H  
ATOM   4535  CA  DAL B 284      42.119  32.548  51.770  0.03 37.00           C  
ATOM   4536  CB  DAL B 284      40.713  32.607  52.349  0.01 19.00           C  
ATOM   4541  C   DAL B 284      42.958  31.407  52.237  0.82 50.00           C  
ATOM   4542  O   DAL B 284      44.122  31.373  51.845 -0.81 40.00           O  
ATOM   4543  OXT DAL B 284      42.471  30.513  52.965 -0.81 40.00           O1-
ATOM   4544  O4  NAG B 285      48.854  37.439  40.259 -0.42 15.00           O  
ATOM   4545  C4  NAG B 285      48.334  37.227  38.988  0.07 60.00           C  
ATOM   4546  C5  NAG B 285      46.951  37.869  38.829  0.09 52.00           C  
ATOM   4547  O5  NAG B 285      46.358  37.690  37.548 -0.44 72.00           O  
ATOM   4548  C6  NAG B 285      47.066  39.391  39.015  0.14 11.00           C  
ATOM   4549  O6  NAG B 285      47.427  40.065  37.827 -0.58 77.00           O  
ATOM   4550  HO6 NAG B 285      46.900  39.792  37.073  0.42  0.00           H  
ATOM   4555  C3  NAG B 285      47.968  35.743  38.846  0.11 34.00           C  
ATOM   4556  O3  NAG B 285      49.166  35.053  38.734 -0.58 17.00           O  
ATOM   4557  HO3 NAG B 285      49.810  35.449  39.326  0.42 10.00           H  
ATOM   4559  C2  NAG B 285      47.116  35.386  37.606  0.09  8.00           C  
ATOM   4560  N2  NAG B 285      46.756  33.913  37.788 -0.54 73.00           N  
ATOM   4561  C7  NAG B 285      47.027  32.907  37.028  0.67 71.00           C  
ATOM   4562  O7  NAG B 285      47.902  32.918  36.165 -0.58 30.00           O  
ATOM   4563  C8  NAG B 285      46.343  31.519  37.380 -0.17 20.00           C  
ATOM   4567  HN2 NAG B 285      46.327  33.709  38.679  0.30 61.00           H  
ATOM   4569  C1  NAG B 285      45.840  36.342  37.531  0.32 78.00           C  
ATOM   4571  O4  AMU B 286      45.179  36.195  36.300 -0.31 70.00           O  
ATOM   4572  C4  AMU B 286      44.248  37.162  35.848  0.02 40.00           C  
ATOM   4574  C5  AMU B 286      42.843  36.615  36.038  0.01 25.00           C  
ATOM   4576  C6  AMU B 286      42.405  36.595  37.492  0.05 22.00           C  
ATOM   4579  O6  AMU B 286      41.057  36.053  37.556 -0.28 47.00           O  
ATOM   4580  HO6 AMU B 286      40.757  36.045  38.468  0.18 91.00           H  
ATOM   4581  O5  AMU B 286      41.905  37.420  35.310 -0.24  8.00           O  
ATOM   4582  C3  AMU B 286      44.532  37.230  34.320  0.05 12.00           C  
ATOM   4584  O3  AMU B 286      45.740  37.985  34.131 -0.23 98.00           O  
ATOM   4585  C9  AMU B 286      46.888  37.265  33.745  0.06  6.00           C  
ATOM   4587  C11 AMU B 286      48.124  38.148  34.130 -0.13 57.00           C  
ATOM   4591  C10 AMU B 286      46.913  36.860  32.320  0.30 92.00           C  
ATOM   4592  O10 AMU B 286      47.263  37.663  31.438 -0.36  2.00           O  
ATOM   4593  C2  AMU B 286      43.501  38.057  33.548 -0.11  8.00           C  
ATOM   4595  N2  AMU B 286      43.709  38.054  32.096 -0.04 87.00           N  
ATOM   4596  HN2 AMU B 286      43.882  37.216  31.560  0.07 73.00           H  
ATOM   4597  C7  AMU B 286      43.676  39.211  31.409  0.26 32.00           C  
ATOM   4598  O7  AMU B 286      43.344  40.293  31.826 -0.35 25.00           O  
ATOM   4599  C8  AMU B 286      43.984  39.183  29.911 -0.13 47.00           C  
ATOM   4603  C1  AMU B 286      42.095  37.488  33.889  0.19 43.00           C  
ATOM   4605  O4  NAG B 287      41.036  38.389  33.434 -0.42 15.00           O  
ATOM   4606  C4  NAG B 287      39.770  37.689  33.479  0.07 60.00           C  
ATOM   4607  C5  NAG B 287      39.088  37.763  32.100  0.09 52.00           C  
ATOM   4608  O5  NAG B 287      37.775  37.219  32.037 -0.44 72.00           O  
ATOM   4609  C6  NAG B 287      39.977  36.898  31.131  0.14 11.00           C  
ATOM   4610  O6  NAG B 287      39.683  37.266  29.774 -0.58 77.00           O  
ATOM   4611  HO6 NAG B 287      39.182  36.583  29.322  0.42  0.00           H  
ATOM   4616  C3  NAG B 287      38.812  38.377  34.509  0.11 34.00           C  
ATOM   4617  O3  NAG B 287      39.155  37.883  35.800 -0.58 17.00           O  
ATOM   4618  HO3 NAG B 287      40.073  38.135  35.930  0.42 10.00           H  
ATOM   4620  C2  NAG B 287      37.339  37.964  34.317  0.09  8.00           C  
ATOM   4621  N2  NAG B 287      36.505  38.831  35.105 -0.54 73.00           N  
ATOM   4622  C7  NAG B 287      35.993  38.636  36.295  0.67 71.00           C  
ATOM   4623  O7  NAG B 287      36.031  37.586  36.895 -0.58 30.00           O  
ATOM   4624  C8  NAG B 287      35.306  39.841  36.961 -0.17 20.00           C  
ATOM   4628  HN2 NAG B 287      36.273  39.719  34.682  0.30 61.00           H  
ATOM   4630  C1  NAG B 287      36.834  37.943  32.900  0.32 78.00           C  
ATOM   4632  O4  AMU B 288      35.643  37.246  32.671 -0.31 70.00           O  
ATOM   4633  C4  AMU B 288      35.261  36.779  31.420  0.02 40.00           C  
ATOM   4635  C5  AMU B 288      34.903  37.967  30.527  0.01 25.00           C  
ATOM   4637  C6  AMU B 288      36.142  38.495  29.760  0.05 22.00           C  
ATOM   4640  O6  AMU B 288      35.862  39.661  28.980 -0.28 47.00           O  
ATOM   4641  HO6 AMU B 288      35.196  40.188  29.429  0.18 91.00           H  
ATOM   4642  O5  AMU B 288      34.030  37.578  29.435 -0.24  8.00           O  
ATOM   4643  C3  AMU B 288      34.039  35.929  31.851  0.05 12.00           C  
ATOM   4645  O3  AMU B 288      34.356  34.716  32.511 -0.23 98.00           O  
ATOM   4646  C9  AMU B 288      33.738  34.535  33.781  0.06  6.00           C  
ATOM   4648  C11 AMU B 288      34.287  35.500  34.793 -0.13 57.00           C  
ATOM   4652  C10 AMU B 288      33.941  33.091  34.252  0.30 92.00           C  
ATOM   4653  O10 AMU B 288      33.029  32.489  34.797 -0.36  2.00           O  
ATOM   4654  C2  AMU B 288      33.379  35.529  30.566 -0.11  8.00           C  
ATOM   4656  N2  AMU B 288      32.137  34.685  30.842 -0.04 87.00           N  
ATOM   4657  HN2 AMU B 288      31.510  35.140  31.490  0.07 73.00           H  
ATOM   4658  C7  AMU B 288      31.777  33.471  30.461  0.26 32.00           C  
ATOM   4659  O7  AMU B 288      32.373  32.932  29.485 -0.35 25.00           O  
ATOM   4660  C8  AMU B 288      30.547  32.831  31.069 -0.13 47.00           C  
ATOM   4664  C1  AMU B 288      32.896  36.766  29.792  0.19 43.00           C  
ATOM   4666  N   LAL B 289      35.186  32.602  34.097 -0.40 48.00           N  
ATOM   4667  H   LAL B 289      35.958  33.228  33.915  0.29 43.00           H  
ATOM   4668  CA  LAL B 289      35.455  31.176  34.161 -0.02 77.00           C  
ATOM   4670  CB  LAL B 289      35.510  30.639  32.728 -0.23  0.00           C  
ATOM   4674  C   LAL B 289      36.703  30.753  34.962  0.57  2.00           C  
ATOM   4675  O   LAL B 289      37.812  31.145  34.632 -0.55 51.00           O  
ATOM   4676  N   FGA B 290      36.546  29.876  35.960 -0.20 49.00           N  
ATOM   4677  H   FGA B 290      35.575  29.623  36.079  0.16 25.00           H  
ATOM   4678  CA  FGA B 290      37.555  29.320  36.811 -0.10 53.00           C  
ATOM   4679  C   FGA B 290      37.088  29.101  38.256  1.03 46.00           C  
ATOM   4680  O   FGA B 290      37.961  29.141  39.181 -0.90 88.00           O  
ATOM   4681  OXT FGA B 290      35.891  28.727  38.420 -0.90 88.00           O1-
ATOM   4683  CB  FGA B 290      38.128  28.115  36.162 -0.02  4.00           C  
ATOM   4686  CG  FGA B 290      39.465  27.821  36.912 -0.10 34.00           C  
ATOM   4689  CD  FGA B 290      40.507  28.976  36.839  0.59 21.00           C  
ATOM   4690  OE1 FGA B 290      41.016  29.287  35.792 -0.63 41.00           O  
TER    4691      FGA B 290 
ATOM   4691  N2  API B 291      40.889  29.517  38.047 -0.21 59.00           N  
ATOM   4692  HN2 API B 291      40.339  29.172  38.820  0.17 55.00           H  
ATOM   4693  C2  API B 291      42.142  30.372  38.085 -0.04 83.00           C  
ATOM   4694  C3  API B 291      41.713  31.882  38.511 -0.04 34.00           C  
ATOM   4695  C4  API B 291      40.721  32.625  37.652 -0.04 94.00           C  
ATOM   4696  C5  API B 291      41.296  32.914  36.270 -0.01 54.00           C  
ATOM   4697  C6  API B 291      40.248  33.231  35.246 -0.20 85.00           C  
ATOM   4698  N6  API B 291      39.586  34.504  35.629 -0.11 46.00           N  
ATOM   4699 HN61 API B 291      40.206  35.265  35.391  0.26 81.00           H  
ATOM   4700 HN62 API B 291      39.299  34.531  36.597  0.26 81.00           H  
ATOM   4701 HN63 API B 291      38.765  34.714  35.079  0.26 81.00           H  
ATOM   4702  C7  API B 291      40.779  33.230  33.813  1.01 76.00           C  
ATOM   4703  O3  API B 291      40.133  32.511  33.027 -0.82 98.00           O  
ATOM   4704  O4  API B 291      41.791  33.873  33.431 -0.82 98.00           O  
ATOM   4713  C1  API B 291      43.194  29.840  39.081  0.55 61.00           C  
ATOM   4714  O1  API B 291      43.592  30.587  39.968 -0.69 41.00           O  
ATOM   4715  N   DAL B 292      43.890  28.722  38.872 -0.41 57.00           N  
ATOM   4716  H   DAL B 292      44.490  28.475  39.645  0.27 19.00           H  
ATOM   4717  CA  DAL B 292      44.045  27.969  37.584  0.03 37.00           C  
ATOM   4718  CB  DAL B 292      43.157  26.725  37.841  0.01 19.00           C  
ATOM   4723  C   DAL B 292      45.491  27.613  37.449  0.82 50.00           C  
ATOM   4724  O   DAL B 292      45.937  26.644  38.119 -0.81 40.00           O  
ATOM   4725  OXT DAL B 292      46.199  28.215  36.640 -0.81 40.00           O1-
ATOM   4726  O4  NAG B 293      32.363  36.517  28.488 -0.42 15.00           O  
ATOM   4727  C4  NAG B 293      31.590  37.523  27.875  0.07 60.00           C  
ATOM   4728  C5  NAG B 293      30.122  36.973  27.718  0.09 52.00           C  
ATOM   4729  O5  NAG B 293      29.387  37.865  26.877 -0.44 72.00           O  
ATOM   4730  C6  NAG B 293      29.466  36.933  29.089  0.14 11.00           C  
ATOM   4731  O6  NAG B 293      28.070  36.498  28.993 -0.58 77.00           O  
ATOM   4732  HO6 NAG B 293      28.113  35.630  28.585  0.42  0.00           H  
ATOM   4737  C3  NAG B 293      32.097  37.792  26.478  0.11 34.00           C  
ATOM   4738  O3  NAG B 293      33.291  38.666  26.570 -0.58 17.00           O  
ATOM   4739  HO3 NAG B 293      33.894  38.238  27.182  0.42 10.00           H  
ATOM   4741  C2  NAG B 293      31.091  38.437  25.527  0.09  8.00           C  
ATOM   4742  N2  NAG B 293      31.651  38.555  24.141 -0.54 73.00           N  
ATOM   4743  C7  NAG B 293      32.315  39.635  23.796  0.67 71.00           C  
ATOM   4744  O7  NAG B 293      32.224  40.702  24.384 -0.58 30.00           O  
ATOM   4745  C8  NAG B 293      33.196  39.620  22.578 -0.17 20.00           C  
ATOM   4749  HN2 NAG B 293      31.799  37.710  23.608  0.30 61.00           H  
ATOM   4751  C1  NAG B 293      29.725  37.837  25.532  0.32 78.00           C  
ATOM   4753  O4  AMU B 294      28.694  38.597  24.903 -0.31 70.00           O  
ATOM   4754  C4  AMU B 294      27.327  38.244  25.215  0.02 40.00           C  
ATOM   4756  C5  AMU B 294      26.747  37.673  23.918  0.01 25.00           C  
ATOM   4758  C6  AMU B 294      27.485  36.357  23.535  0.05 22.00           C  
ATOM   4761  O6  AMU B 294      27.227  35.327  24.472 -0.28 47.00           O  
ATOM   4762  HO6 AMU B 294      26.280  35.170  24.512  0.18 91.00           H  
ATOM   4763  O5  AMU B 294      25.330  37.401  24.131 -0.24  8.00           O  
ATOM   4764  C3  AMU B 294      26.518  39.513  25.659  0.05 12.00           C  
ATOM   4766  O3  AMU B 294      26.718  39.859  26.971 -0.23 98.00           O  
ATOM   4767  C9  AMU B 294      27.600  41.022  27.068  0.06  6.00           C  
ATOM   4769  C11 AMU B 294      28.087  41.169  28.522 -0.13 57.00           C  
ATOM   4773  C10 AMU B 294      26.871  42.332  26.566  0.30 92.00           C  
ATOM   4774  O10 AMU B 294      26.035  42.765  27.331 -0.36  2.00           O  
ATOM   4775  C2  AMU B 294      24.988  39.229  25.611 -0.11  8.00           C  
ATOM   4777  N2  AMU B 294      24.207  40.460  25.771 -0.04 87.00           N  
ATOM   4778  HN2 AMU B 294      24.525  41.231  25.201  0.07 73.00           H  
ATOM   4779  C7  AMU B 294      23.151  40.668  26.650  0.26 32.00           C  
ATOM   4780  O7  AMU B 294      22.538  39.757  27.173 -0.35 25.00           O  
ATOM   4781  C8  AMU B 294      22.531  42.070  26.783 -0.13 47.00           C  
ATOM   4785  C1  AMU B 294      24.627  38.591  24.272  0.19 43.00           C  
ATOM   4787  N   LAL B 295      27.199  42.887  25.376 -0.40 48.00           N  
ATOM   4788  H   LAL B 295      27.764  42.303  24.776  0.29 43.00           H  
ATOM   4789  CA  LAL B 295      26.577  44.083  24.731 -0.02 77.00           C  
ATOM   4791  CB  LAL B 295      27.608  44.986  24.170 -0.23  0.00           C  
ATOM   4795  C   LAL B 295      25.485  43.766  23.695  0.57  2.00           C  
ATOM   4796  O   LAL B 295      25.197  42.545  23.477 -0.55 51.00           O  
ATOM   4797  N   FGA B 296      24.839  44.805  23.112 -0.20 49.00           N  
ATOM   4798  H   FGA B 296      25.176  45.724  23.362  0.16 25.00           H  
ATOM   4799  CA  FGA B 296      23.657  44.703  22.163 -0.10 53.00           C  
ATOM   4800  C   FGA B 296      22.318  44.622  22.869  1.03 46.00           C  
ATOM   4801  O   FGA B 296      22.082  45.406  23.824 -0.90 88.00           O  
ATOM   4802  OXT FGA B 296      21.450  43.780  22.559 -0.90 88.00           O1-
ATOM   4804  CB  FGA B 296      23.675  45.905  21.101 -0.02  4.00           C  
ATOM   4807  CG  FGA B 296      24.806  45.840  20.047 -0.10 34.00           C  
ATOM   4810  CD  FGA B 296      24.806  47.162  19.223  0.59 21.00           C  
ATOM   4811  OE1 FGA B 296      25.366  48.217  19.563 -0.63 41.00           O  
TER    4812      FGA B 296 
ATOM   4812  N2  API B 297      24.083  47.099  18.107 -0.21 59.00           N  
ATOM   4813  HN2 API B 297      23.567  46.272  17.842  0.17 55.00           H  
ATOM   4814  C2  API B 297      23.668  48.270  17.440 -0.04 83.00           C  
ATOM   4815  C3  API B 297      23.261  47.943  16.002 -0.04 34.00           C  
ATOM   4816  C4  API B 297      22.704  49.163  15.189 -0.04 94.00           C  
ATOM   4817  C5  API B 297      23.749  50.087  14.572 -0.01 54.00           C  
ATOM   4818  C6  API B 297      23.171  51.275  13.725 -0.20 85.00           C  
ATOM   4819  N6  API B 297      22.323  52.238  14.515 -0.11 46.00           N  
ATOM   4820 HN61 API B 297      21.354  51.980  14.394  0.26 81.00           H  
ATOM   4821 HN62 API B 297      22.377  53.140  14.064  0.26 81.00           H  
ATOM   4822 HN63 API B 297      22.477  52.316  15.510  0.26 81.00           H  
ATOM   4823  C7  API B 297      24.292  51.919  12.990  1.01 76.00           C  
ATOM   4824  O3  API B 297      23.975  52.379  11.883 -0.82 98.00           O  
ATOM   4825  O4  API B 297      25.365  52.197  13.607 -0.82 98.00           O  
ATOM   4834  C1  API B 297      22.572  48.869  18.275  0.55 61.00           C  
ATOM   4835  O1  API B 297      21.530  48.247  18.530 -0.69 41.00           O  
ATOM   4836  N   DAL B 298      22.740  50.024  18.942 -0.41 57.00           N  
ATOM   4837  H   DAL B 298      21.916  50.305  19.454  0.27 19.00           H  
ATOM   4838  CA  DAL B 298      23.906  50.938  18.914  0.03 37.00           C  
ATOM   4839  CB  DAL B 298      24.137  51.588  20.294  0.01 19.00           C  
ATOM   4844  C   DAL B 298      23.709  52.061  17.801  0.82 50.00           C  
ATOM   4845  O   DAL B 298      24.750  52.698  17.563 -0.81 40.00           O  
ATOM   4846  OXT DAL B 298      22.609  52.215  17.189 -0.81 40.00           O1-
ATOM   4847  O4  NAG B 299      23.280  38.096  24.120 -0.42 15.00           O  
ATOM   4848  C4  NAG B 299      22.708  38.175  22.822  0.07 60.00           C  
ATOM   4849  C5  NAG B 299      21.315  38.933  22.817  0.09 52.00           C  
ATOM   4850  O5  NAG B 299      20.831  39.007  21.433 -0.44 72.00           O  
ATOM   4851  C6  NAG B 299      21.388  40.377  23.279  0.14 11.00           C  
ATOM   4852  O6  NAG B 299      22.154  41.174  22.361 -0.58 77.00           O  
ATOM   4853  HO6 NAG B 299      21.777  42.051  22.465  0.42  0.00           H  
ATOM   4858  C3  NAG B 299      22.545  36.762  22.164  0.11 34.00           C  
ATOM   4859  O3  NAG B 299      23.770  36.062  22.092 -0.58 17.00           O  
ATOM   4860  HO3 NAG B 299      24.366  36.335  22.794  0.42 10.00           H  
ATOM   4862  C2  NAG B 299      21.861  36.848  20.790  0.09  8.00           C  
ATOM   4863  N2  NAG B 299      21.566  35.530  20.280 -0.54 73.00           N  
ATOM   4864  C7  NAG B 299      22.339  34.890  19.435  0.67 71.00           C  
ATOM   4865  O7  NAG B 299      23.412  35.295  18.937 -0.58 30.00           O  
ATOM   4866  C8  NAG B 299      21.768  33.592  18.974 -0.17 20.00           C  
ATOM   4870  HN2 NAG B 299      20.894  34.971  20.785  0.30 61.00           H  
ATOM   4872  C1  NAG B 299      20.578  37.724  20.804  0.32 78.00           C  
ATOM   4874  O4M MeO B 300      20.209  38.154  19.506 -0.27 97.00           O  
ATOM   4875  C4M MeO B 300      18.936  37.568  19.088  0.15 16.00           C  
ATOM   4879  O   WAT W 330      51.200  40.791  52.393 -0.83 40.00           O  
ATOM   4880  H1  WAT W 330      50.421  41.241  52.066  0.41 70.00           H  
ATOM   4881  H2  WAT W 330      51.228  41.007  53.325  0.41 70.00           H  
ATOM   4882  O   WAT W 331      49.962  39.398  50.258 -0.83 40.00           O  
ATOM   4883  H1  WAT W 331      50.189  38.920  49.461  0.41 70.00           H  
ATOM   4884  H2  WAT W 331      50.759  39.373  50.788  0.41 70.00           H  
ATOM   4885  O   WAT W 332      52.886  38.973  50.960 -0.83 40.00           O  
ATOM   4886  H1  WAT W 332      53.205  39.601  50.312  0.41 70.00           H  
ATOM   4887  H2  WAT W 332      52.681  39.506  51.729  0.41 70.00           H  
ATOM   4888  O   WAT W 333      51.037  38.065  48.191 -0.83 40.00           O  
ATOM   4889  H1  WAT W 333      50.553  37.557  47.540  0.41 70.00           H  
ATOM   4890  H2  WAT W 333      51.780  38.426  47.709  0.41 70.00           H  
ATOM   4891  O   WAT W 334      49.336  38.601  54.380 -0.83 40.00           O  
ATOM   4892  H1  WAT W 334      49.244  39.462  53.973  0.41 70.00           H  
ATOM   4893  H2  WAT W 334      48.622  38.559  55.016  0.41 70.00           H  
ATOM   4894  O   WAT W 335      52.116  38.198  54.012 -0.83 40.00           O  
ATOM   4895  H1  WAT W 335      51.161  38.161  53.954  0.41 70.00           H  
ATOM   4896  H2  WAT W 335      52.295  38.990  54.519  0.41 70.00           H  
ATOM   4897  O   WAT W 336      57.323  42.131  49.812 -0.83 40.00           O  
ATOM   4898  H1  WAT W 336      57.120  41.234  49.547  0.41 70.00           H  
ATOM   4899  H2  WAT W 336      56.471  42.563  49.870  0.41 70.00           H  
ATOM   4900  O   WAT W 337      44.965  39.648  54.288 -0.83 40.00           O  
ATOM   4901  H1  WAT W 337      45.413  39.924  53.488  0.41 70.00           H  
ATOM   4902  H2  WAT W 337      44.145  40.142  54.286  0.41 70.00           H  
ATOM   4903  O   WAT W 338      45.338  40.827  44.582 -0.83 40.00           O  
ATOM   4904  H1  WAT W 338      46.280  40.756  44.736  0.41 70.00           H  
ATOM   4905  H2  WAT W 338      45.153  40.158  43.922  0.41 70.00           H  
ATOM   4906  O   WAT W 339      56.519  39.190  49.196 -0.83 40.00           O  
ATOM   4907  H1  WAT W 339      56.954  39.359  48.360  0.41 70.00           H  
ATOM   4908  H2  WAT W 339      55.677  39.640  49.123  0.41 70.00           H  
ATOM   4909  O   WAT W 340      48.820  36.344  51.102 -0.83 40.00           O  
ATOM   4910  H1  WAT W 340      48.676  36.041  50.206  0.41 70.00           H  
ATOM   4911  H2  WAT W 340      49.547  35.810  51.422  0.41 70.00           H  
ATOM   4912  O   WAT W 341      55.410  37.659  51.293 -0.83 40.00           O  
ATOM   4913  H1  WAT W 341      55.810  38.025  50.504  0.41 70.00           H  
ATOM   4914  H2  WAT W 341      54.487  37.905  51.230  0.41 70.00           H  
ATOM   4915  O   WAT W 342      52.329  36.406  49.791 -0.83 40.00           O  
ATOM   4916  H1  WAT W 342      52.350  36.985  50.553  0.41 70.00           H  
ATOM   4917  H2  WAT W 342      52.031  36.965  49.073  0.41 70.00           H  
ATOM   4918  O   WAT W 343      52.930  52.666  46.971 -0.83 40.00           O  
ATOM   4919  H1  WAT W 343      53.227  53.207  47.703  0.41 70.00           H  
ATOM   4920  H2  WAT W 343      53.736  52.374  46.547  0.41 70.00           H  
ATOM   4921  O   WAT W 344      57.811  38.827  52.273 -0.83 40.00           O  
ATOM   4922  H1  WAT W 344      58.572  38.717  51.704  0.41 70.00           H  
ATOM   4923  H2  WAT W 344      57.075  38.499  51.755  0.41 70.00           H  
ATOM   4924  O   WAT W 345      53.042  35.872  52.965 -0.83 40.00           O  
ATOM   4925  H1  WAT W 345      52.236  35.517  52.592  0.41 70.00           H  
ATOM   4926  H2  WAT W 345      52.801  36.748  53.266  0.41 70.00           H  
ATOM   4927  O   WAT W 346      48.754  35.169  48.340 -0.83 40.00           O  
ATOM   4928  H1  WAT W 346      48.133  34.620  47.861  0.41 70.00           H  
ATOM   4929  H2  WAT W 346      48.892  35.927  47.772  0.41 70.00           H  
ATOM   4930  O   WAT W 347      46.985  36.045  53.444 -0.83 40.00           O  
ATOM   4931  H1  WAT W 347      47.878  35.707  53.513  0.41 70.00           H  
ATOM   4932  H2  WAT W 347      46.902  36.655  54.177  0.41 70.00           H  
ATOM   4933  O   WAT W 348      49.954  35.789  54.474 -0.83 40.00           O  
ATOM   4934  H1  WAT W 348      50.433  35.472  53.708  0.41 70.00           H  
ATOM   4935  H2  WAT W 348      50.113  36.733  54.481  0.41 70.00           H  
ATOM   4936  O   WAT W 349      57.781  39.684  46.735 -0.83 40.00           O  
ATOM   4937  H1  WAT W 349      57.577  40.371  46.101  0.41 70.00           H  
ATOM   4938  H2  WAT W 349      58.653  39.910  47.060  0.41 70.00           H  
ATOM   4939  O   WAT W 350      43.795  41.779  42.556 -0.83 40.00           O  
ATOM   4940  H1  WAT W 350      44.192  42.596  42.255  0.41 70.00           H  
ATOM   4941  H2  WAT W 350      44.241  41.586  43.381  0.41 70.00           H  
ATOM   4942  O   WAT W 351      59.769  40.578  48.489 -0.83 40.00           O  
ATOM   4943  H1  WAT W 351      60.360  40.238  49.161  0.41 70.00           H  
ATOM   4944  H2  WAT W 351      60.327  41.117  47.929  0.41 70.00           H  
ATOM   4945  O   WAT W 352      51.215  34.090  48.945 -0.83 40.00           O  
ATOM   4946  H1  WAT W 352      50.523  34.489  48.419  0.41 70.00           H  
ATOM   4947  H2  WAT W 352      51.649  34.829  49.372  0.41 70.00           H  
ATOM   4948  O   WAT W 353      55.802  35.298  52.576 -0.83 40.00           O  
ATOM   4949  H1  WAT W 353      54.868  35.148  52.723  0.41 70.00           H  
ATOM   4950  H2  WAT W 353      55.839  36.129  52.101  0.41 70.00           H  
ATOM   4951  O   WAT W 354      45.072  39.119  42.414 -0.83 40.00           O  
ATOM   4952  H1  WAT W 354      44.668  38.654  41.682  0.41 70.00           H  
ATOM   4953  H2  WAT W 354      45.801  38.559  42.681  0.41 70.00           H  
ATOM   4954  O   WAT W 355      46.834  34.178  51.000 -0.83 40.00           O  
ATOM   4955  H1  WAT W 355      47.028  35.076  51.268  0.41 70.00           H  
ATOM   4956  H2  WAT W 355      47.661  33.710  51.116  0.41 70.00           H  
ATOM   4957  O   WAT W 356      60.531  41.342  54.181 -0.83 40.00           O  
ATOM   4958  H1  WAT W 356      60.070  40.662  54.672  0.41 70.00           H  
ATOM   4959  H2  WAT W 356      60.990  41.850  54.850  0.41 70.00           H  
ATOM   4960  O   WAT W 357      49.929  35.267  44.559 -0.83 40.00           O  
ATOM   4961  H1  WAT W 357      49.294  35.733  44.015  0.41 70.00           H  
ATOM   4962  H2  WAT W 357      49.759  35.580  45.447  0.41 70.00           H  
ATOM   4963  O   WAT W 358      60.743  44.917  46.113 -0.83 40.00           O  
ATOM   4964  H1  WAT W 358      59.911  45.125  46.538  0.41 70.00           H  
ATOM   4965  H2  WAT W 358      60.847  43.974  46.239  0.41 70.00           H  
ATOM   4966  O   WAT W 359      59.150  39.150  54.911 -0.83 40.00           O  
ATOM   4967  H1  WAT W 359      59.267  38.298  55.330  0.41 70.00           H  
ATOM   4968  H2  WAT W 359      58.690  38.954  54.094  0.41 70.00           H  
ATOM   4969  O   WAT W 360      45.093  36.747  43.869 -0.83 40.00           O  
ATOM   4970  H1  WAT W 360      44.646  36.849  44.709  0.41 70.00           H  
ATOM   4971  H2  WAT W 360      46.025  36.755  44.091  0.41 70.00           H  
ATOM   4972  O   WAT W 361      43.602  35.989  46.402 -0.83 40.00           O  
ATOM   4973  H1  WAT W 361      42.817  35.965  45.854  0.41 70.00           H  
ATOM   4974  H2  WAT W 361      43.713  35.087  46.701  0.41 70.00           H  
ATOM   4975  O   WAT W 362      48.202  36.313  42.748 -0.83 40.00           O  
ATOM   4976  H1  WAT W 362      48.199  36.771  41.908  0.41 70.00           H  
ATOM   4977  H2  WAT W 362      47.812  36.935  43.362  0.41 70.00           H  
ATOM   4978  O   WAT W 363      62.259  44.680  48.499 -0.83 40.00           O  
ATOM   4979  H1  WAT W 363      61.909  45.428  48.016  0.41 70.00           H  
ATOM   4980  H2  WAT W 363      63.184  44.647  48.253  0.41 70.00           H  
ATOM   4981  O   WAT W 364      41.661  40.362  42.895 -0.83 40.00           O  
ATOM   4982  H1  WAT W 364      42.405  40.585  42.335  0.41 70.00           H  
ATOM   4983  H2  WAT W 364      42.059  40.007  43.690  0.41 70.00           H  
ATOM   4984  O   WAT W 365      46.796  34.589  45.015 -0.83 40.00           O  
ATOM   4985  H1  WAT W 365      45.868  34.558  44.781  0.41 70.00           H  
ATOM   4986  H2  WAT W 365      46.971  35.516  45.177  0.41 70.00           H  
ATOM   4987  O   WAT W 366      56.143  48.166  40.205 -0.83 40.00           O  
ATOM   4988  H1  WAT W 366      56.179  48.472  41.111  0.41 70.00           H  
ATOM   4989  H2  WAT W 366      55.417  47.542  40.192  0.41 70.00           H  
ATOM   4990  O   WAT W 367      60.385  38.391  50.690 -0.83 40.00           O  
ATOM   4991  H1  WAT W 367      61.222  38.846  50.792  0.41 70.00           H  
ATOM   4992  H2  WAT W 367      60.621  37.531  50.343  0.41 70.00           H  
ATOM   4993  O   WAT W 368      61.171  42.119  46.556 -0.83 40.00           O  
ATOM   4994  H1  WAT W 368      62.008  42.453  46.231  0.41 70.00           H  
ATOM   4995  H2  WAT W 368      60.701  41.845  45.768  0.41 70.00           H  
ATOM   4996  O   WAT W 369      51.131  34.578  56.672 -0.83 40.00           O  
ATOM   4997  H1  WAT W 369      50.764  35.017  55.904  0.41 70.00           H  
ATOM   4998  H2  WAT W 369      52.066  34.503  56.480  0.41 70.00           H  
ATOM   4999  O   WAT W 370      53.770  34.199  55.447 -0.83 40.00           O  
ATOM   5000  H1  WAT W 370      53.324  34.372  54.618  0.41 70.00           H  
ATOM   5001  H2  WAT W 370      53.578  33.281  55.636  0.41 70.00           H  
ATOM   5002  O   WAT W 371      61.185  42.372  56.681 -0.83 40.00           O  
ATOM   5003  H1  WAT W 371      61.774  41.629  56.811  0.41 70.00           H  
ATOM   5004  H2  WAT W 371      61.669  43.125  57.019  0.41 70.00           H  
ATOM   5005  O   WAT W 372      52.485  34.331  45.012 -0.83 40.00           O  
ATOM   5006  H1  WAT W 372      51.643  34.604  44.646  0.41 70.00           H  
ATOM   5007  H2  WAT W 372      52.514  34.739  45.877  0.41 70.00           H  
ATOM   5008  O   WAT W 373      44.808  34.430  53.735 -0.83 40.00           O  
ATOM   5009  H1  WAT W 373      44.570  34.572  54.652  0.41 70.00           H  
ATOM   5010  H2  WAT W 373      45.537  35.031  53.582  0.41 70.00           H  
ATOM   5011  O   WAT W 374      44.962  42.216  39.696 -0.83 40.00           O  
ATOM   5012  H1  WAT W 374      44.971  42.651  40.549  0.41 70.00           H  
ATOM   5013  H2  WAT W 374      45.427  42.819  39.115  0.41 70.00           H  
ATOM   5014  O   WAT W 375      47.656  32.742  46.762 -0.83 40.00           O  
ATOM   5015  H1  WAT W 375      46.781  32.691  47.145  0.41 70.00           H  
ATOM   5016  H2  WAT W 375      47.513  33.099  45.885  0.41 70.00           H  
ATOM   5017  O   WAT W 376      36.818  42.931  50.597 -0.83 40.00           O  
ATOM   5018  H1  WAT W 376      35.968  42.742  50.199  0.41 70.00           H  
ATOM   5019  H2  WAT W 376      36.792  42.482  51.442  0.41 70.00           H  
ATOM   5020  O   WAT W 377      38.247  48.778  53.132 -0.83 40.00           O  
ATOM   5021  H1  WAT W 377      38.877  48.072  52.991  0.41 70.00           H  
ATOM   5022  H2  WAT W 377      37.806  48.546  53.949  0.41 70.00           H  
ATOM   5023  O   WAT W 378      38.509  46.052  44.313 -0.83 40.00           O  
ATOM   5024  H1  WAT W 378      38.216  46.890  43.956  0.41 70.00           H  
ATOM   5025  H2  WAT W 378      37.917  45.407  43.926  0.41 70.00           H  
ATOM   5026  O   WAT W 379      62.281  49.057  45.680 -0.83 40.00           O  
ATOM   5027  H1  WAT W 379      62.175  49.640  44.929  0.41 70.00           H  
ATOM   5028  H2  WAT W 379      61.905  49.542  46.415  0.41 70.00           H  
ENDMDL
MODEL 2
ATOM      2  CH3 ACE A  73      22.152  40.010  55.270 -0.36 62.00           C  
ATOM      5  C   ACE A  73      21.427  40.351  56.582  0.59 72.00           C  
ATOM      6  O   ACE A  73      20.649  41.298  56.655 -0.56 79.00           O  
ATOM      7  N   PRO A  74      21.623  39.594  57.651 -0.25 48.00           N  
ATOM      8  CD  PRO A  74      22.364  38.420  57.649  0.01 92.00           C  
ATOM     11  CG  PRO A  74      21.740  37.594  58.771  0.01 89.00           C  
ATOM     14  CB  PRO A  74      21.407  38.645  59.795 -0.00 70.00           C  
ATOM     17  CA  PRO A  74      20.843  39.708  58.910 -0.02 66.00           C  
ATOM     19  C   PRO A  74      21.022  41.048  59.671  0.58 96.00           C  
ATOM     20  O   PRO A  74      22.064  41.694  59.589 -0.57 48.00           O  
ATOM     21  N   PRO A  75      20.029  41.368  60.526 -0.25 48.00           N  
ATOM     22  CD  PRO A  75      18.812  40.689  60.762  0.01 92.00           C  
ATOM     25  CG  PRO A  75      17.944  41.584  61.553  0.01 89.00           C  
ATOM     28  CB  PRO A  75      18.934  42.428  62.430 -0.00 70.00           C  
ATOM     31  CA  PRO A  75      20.228  42.391  61.538 -0.02 66.00           C  
ATOM     33  C   PRO A  75      21.402  42.117  62.494  0.58 96.00           C  
ATOM     34  O   PRO A  75      21.614  40.893  62.785 -0.57 48.00           O  
ATOM     35  N   PRO A  76      22.130  43.138  63.036 -0.25 48.00           N  
ATOM     36  CD  PRO A  76      22.008  44.534  62.755  0.01 92.00           C  
ATOM     39  CG  PRO A  76      22.946  45.173  63.750  0.01 89.00           C  
ATOM     42  CB  PRO A  76      24.085  44.153  63.737 -0.00 70.00           C  
ATOM     45  CA  PRO A  76      23.291  42.819  63.884 -0.02 66.00           C  
ATOM     47  C   PRO A  76      22.963  42.481  65.370  0.58 96.00           C  
ATOM     48  O   PRO A  76      21.818  42.728  65.830 -0.57 48.00           O  
ATOM     49  N   ILE A  77      23.888  41.904  66.076 -0.41 57.00           N  
ATOM     50  H   ILE A  77      24.746  41.653  65.607  0.27 19.00           H  
ATOM     51  CA  ILE A  77      23.771  41.716  67.536 -0.05 97.00           C  
ATOM     53  CB  ILE A  77      24.852  40.868  68.117  0.13  3.00           C  
ATOM     55  CG2 ILE A  77      24.890  41.001  69.631 -0.32  4.00           C  
ATOM     59  CG1 ILE A  77      24.735  39.457  67.598 -0.04 30.00           C  
ATOM     62  CD1 ILE A  77      25.715  38.401  68.134 -0.06 60.00           C  
ATOM     66  C   ILE A  77      23.579  43.120  68.259  0.59 73.00           C  
ATOM     67  O   ILE A  77      24.369  44.022  67.955 -0.56 79.00           O  
ATOM     68  N   ASP A  78      22.561  43.342  69.036 -0.51 63.00           N  
ATOM     69  H   ASP A  78      22.025  42.511  69.240  0.29 36.00           H  
ATOM     70  CA  ASP A  78      22.480  44.466  70.035  0.03 81.00           C  
ATOM     72  CB  ASP A  78      21.194  44.445  70.809 -0.03  3.00           C  
ATOM     75  CG  ASP A  78      21.138  45.454  71.929  0.79 94.00           C  
ATOM     76  OD1 ASP A  78      20.853  45.120  73.062 -0.80 14.00           O  
ATOM     77  OD2 ASP A  78      21.327  46.650  71.631 -0.80 14.00           O1-
ATOM     78  C   ASP A  78      23.687  44.487  70.910  0.53 66.00           C  
ATOM     79  O   ASP A  78      23.833  43.615  71.835 -0.58 19.00           O  
ATOM     80  N   ILE A  79      24.429  45.574  70.853 -0.41 57.00           N  
ATOM     81  H   ILE A  79      23.994  46.335  70.350  0.27 19.00           H  
ATOM     82  CA  ILE A  79      25.559  45.886  71.718 -0.05 97.00           C  
ATOM     84  CB  ILE A  79      26.917  45.523  71.082  0.13  3.00           C  
ATOM     86  CG2 ILE A  79      28.083  46.017  71.968 -0.32  4.00           C  
ATOM     90  CG1 ILE A  79      26.955  43.963  70.844 -0.04 30.00           C  
ATOM     93  CD1 ILE A  79      28.377  43.376  70.759 -0.06 60.00           C  
ATOM     97  C   ILE A  79      25.426  47.435  72.214  0.59 73.00           C  
ATOM     98  O   ILE A  79      25.028  48.233  71.397 -0.56 79.00           O  
ATOM     99  N   PRO A  80      25.730  47.770  73.503 -0.25 48.00           N  
ATOM    100  CD  PRO A  80      25.948  46.758  74.560  0.01 92.00           C  
ATOM    103  CG  PRO A  80      25.499  47.532  75.722  0.01 89.00           C  
ATOM    106  CB  PRO A  80      25.725  49.013  75.580 -0.00 70.00           C  
ATOM    109  CA  PRO A  80      25.664  49.116  74.028 -0.02 66.00           C  
ATOM    111  C   PRO A  80      26.827  49.967  73.466  0.58 96.00           C  
ATOM    112  O   PRO A  80      27.909  49.472  73.242 -0.57 48.00           O  
ATOM    113  N   ASP A  81      26.557  51.264  73.217 -0.51 63.00           N  
ATOM    114  H   ASP A  81      25.663  51.670  73.452  0.29 36.00           H  
ATOM    115  CA  ASP A  81      27.653  52.207  72.921  0.03 81.00           C  
ATOM    117  CB  ASP A  81      27.112  53.521  72.319 -0.03  3.00           C  
ATOM    120  CG  ASP A  81      28.165  54.397  71.657  0.79 94.00           C  
ATOM    121  OD1 ASP A  81      27.987  55.628  71.505 -0.80 14.00           O  
ATOM    122  OD2 ASP A  81      29.274  53.936  71.262 -0.80 14.00           O1-
ATOM    123  C   ASP A  81      28.546  52.584  74.075  0.53 66.00           C  
ATOM    124  O   ASP A  81      28.062  52.802  75.186 -0.58 19.00           O  
ATOM    125  N   LEU A  82      29.843  52.684  73.851 -0.41 57.00           N  
ATOM    126  H   LEU A  82      30.141  52.680  72.886  0.27 19.00           H  
ATOM    127  CA  LEU A  82      30.853  53.070  74.919 -0.05 18.00           C  
ATOM    129  CB  LEU A  82      32.277  53.022  74.273 -0.11  2.00           C  
ATOM    132  CG  LEU A  82      32.844  51.656  73.795  0.35 31.00           C  
ATOM    134  CD1 LEU A  82      32.310  50.926  72.575 -0.41 21.00           C  
ATOM    138  CD2 LEU A  82      34.320  51.747  73.569 -0.41 21.00           C  
ATOM    142  C   LEU A  82      30.600  54.476  75.344  0.59 73.00           C  
ATOM    143  O   LEU A  82      30.094  55.273  74.553 -0.56 79.00           O  
ATOM    144  N   PRO A  83      31.066  54.867  76.533 -0.25 48.00           N  
ATOM    145  CD  PRO A  83      31.496  53.922  77.664  0.01 92.00           C  
ATOM    148  CG  PRO A  83      31.581  54.861  78.917  0.01 89.00           C  
ATOM    151  CB  PRO A  83      31.991  56.234  78.298 -0.00 70.00           C  
ATOM    154  CA  PRO A  83      31.224  56.264  76.934 -0.02 66.00           C  
ATOM    156  C   PRO A  83      31.970  57.175  75.920  0.58 96.00           C  
ATOM    157  O   PRO A  83      32.732  56.652  75.053 -0.57 48.00           O  
ATOM    158  N   VAL A  84      31.897  58.492  76.096 -0.41 57.00           N  
ATOM    159  H   VAL A  84      31.276  58.810  76.826  0.27 19.00           H  
ATOM    160  CA  VAL A  84      32.534  59.562  75.361 -0.08 75.00           C  
ATOM    162  CB  VAL A  84      31.499  60.608  74.908  0.29 85.00           C  
ATOM    164  CG1 VAL A  84      32.083  61.933  74.258 -0.31 92.00           C  
ATOM    168  CG2 VAL A  84      30.366  60.103  74.043 -0.31 92.00           C  
ATOM    172  C   VAL A  84      33.648  60.115  76.267  0.59 73.00           C  
ATOM    173  O   VAL A  84      33.495  60.423  77.461 -0.56 79.00           O  
ATOM    174  N   VAL A  85      34.840  60.247  75.696 -0.41 57.00           N  
ATOM    175  H   VAL A  85      34.946  60.128  74.698  0.27 19.00           H  
ATOM    176  CA  VAL A  85      36.020  60.502  76.513 -0.08 75.00           C  
ATOM    178  CB  VAL A  85      37.315  59.717  76.024  0.29 85.00           C  
ATOM    180  CG1 VAL A  85      38.484  60.062  76.956 -0.31 92.00           C  
ATOM    184  CG2 VAL A  85      37.025  58.221  75.965 -0.31 92.00           C  
ATOM    188  C   VAL A  85      36.357  61.984  76.461  0.59 73.00           C  
ATOM    189  O   VAL A  85      36.289  62.571  75.408 -0.56 79.00           O  
ATOM    190  N   SER A  86      36.722  62.592  77.587 -0.41 57.00           N  
ATOM    191  H   SER A  86      36.787  62.089  78.460  0.27 19.00           H  
ATOM    192  CA  SER A  86      37.081  64.013  77.675 -0.02 49.00           C  
ATOM    194  CB  SER A  86      37.354  64.296  79.158  0.21 17.00           C  
ATOM    197  OG  SER A  86      37.575  65.727  79.219 -0.65 46.00           O  
ATOM    198  HG  SER A  86      37.658  65.892  80.161  0.42 75.00           H  
ATOM    199  C   SER A  86      38.282  64.522  76.810  0.59 73.00           C  
ATOM    200  O   SER A  86      39.279  63.831  76.753 -0.56 79.00           O  
ATOM    201  N   ASP A  87      38.162  65.707  76.281 -0.51 63.00           N  
ATOM    202  H   ASP A  87      37.297  66.205  76.438  0.29 36.00           H  
ATOM    203  CA  ASP A  87      39.225  66.284  75.337  0.03 81.00           C  
ATOM    205  CB  ASP A  87      38.765  67.700  74.844 -0.03  3.00           C  
ATOM    208  CG  ASP A  87      38.305  68.661  75.927  0.79 94.00           C  
ATOM    209  OD1 ASP A  87      37.954  69.838  75.663 -0.80 14.00           O  
ATOM    210  OD2 ASP A  87      38.383  68.414  77.119 -0.80 14.00           O1-
ATOM    211  C   ASP A  87      40.645  66.346  75.992  0.53 66.00           C  
ATOM    212  O   ASP A  87      41.646  65.696  75.614 -0.58 19.00           O  
ATOM    213  N   GLU A  88      40.689  66.971  77.193 -0.51 63.00           N  
ATOM    214  H   GLU A  88      39.849  67.436  77.507  0.29 36.00           H  
ATOM    215  CA  GLU A  88      41.751  66.841  78.230  0.03 97.00           C  
ATOM    217  CB  GLU A  88      41.283  67.619  79.473  0.05 60.00           C  
ATOM    220  CG  GLU A  88      41.145  69.163  79.291  0.01 36.00           C  
ATOM    223  CD  GLU A  88      42.528  69.977  79.402  0.80 54.00           C  
ATOM    224  OE1 GLU A  88      42.642  70.942  80.219 -0.81 88.00           O  
ATOM    225  OE2 GLU A  88      43.439  69.610  78.632 -0.81 88.00           O1-
ATOM    226  C   GLU A  88      42.226  65.465  78.642  0.53 66.00           C  
ATOM    227  O   GLU A  88      43.460  65.204  78.733 -0.58 19.00           O  
ATOM    228  N   VAL A  89      41.300  64.528  78.816 -0.41 57.00           N  
ATOM    229  H   VAL A  89      40.340  64.834  78.752  0.27 19.00           H  
ATOM    230  CA  VAL A  89      41.638  63.160  79.310 -0.08 75.00           C  
ATOM    232  CB  VAL A  89      40.410  62.457  79.856  0.29 85.00           C  
ATOM    234  CG1 VAL A  89      40.607  60.993  80.173 -0.31 92.00           C  
ATOM    238  CG2 VAL A  89      39.881  63.050  81.162 -0.31 92.00           C  
ATOM    242  C   VAL A  89      42.214  62.347  78.220  0.59 73.00           C  
ATOM    243  O   VAL A  89      43.186  61.679  78.458 -0.56 79.00           O  
ATOM    244  N   ALA A  90      41.686  62.507  77.016 -0.41 57.00           N  
ATOM    245  H   ALA A  90      40.817  63.016  76.930  0.27 19.00           H  
ATOM    246  CA  ALA A  90      42.183  61.862  75.835  0.03 37.00           C  
ATOM    248  CB  ALA A  90      41.124  62.145  74.740 -0.18 25.00           C  
ATOM    252  C   ALA A  90      43.490  62.537  75.477  0.59 73.00           C  
ATOM    253  O   ALA A  90      44.401  61.794  75.170 -0.56 79.00           O  
ATOM    254  N   ARG A  91      43.729  63.869  75.692 -0.34 79.00           N  
ATOM    255  H   ARG A  91      42.981  64.492  75.960  0.27 47.00           H  
ATOM    256  CA  ARG A  91      45.067  64.561  75.488 -0.26 37.00           C  
ATOM    258  CB  ARG A  91      45.001  66.124  75.764 -0.00  7.00           C  
ATOM    261  CG  ARG A  91      44.377  66.935  74.576  0.03 90.00           C  
ATOM    264  CD  ARG A  91      44.341  68.418  74.940  0.04 86.00           C  
ATOM    267  NE  ARG A  91      43.665  69.217  73.844 -0.52 95.00           N  
ATOM    268  HE  ARG A  91      44.291  69.578  73.138  0.34 56.00           H  
ATOM    269  CZ  ARG A  91      42.450  69.784  73.788  0.80 76.00           C  
ATOM    270  NH1 ARG A  91      41.569  69.675  74.756 -0.86 27.00           N1+
ATOM    271 HH11 ARG A  91      41.767  69.246  75.648  0.44 78.00           H  
ATOM    272 HH12 ARG A  91      40.698  70.157  74.586  0.44 78.00           H  
ATOM    273  NH2 ARG A  91      42.060  70.368  72.718 -0.86 27.00           N  
ATOM    274 HH21 ARG A  91      42.601  70.355  71.865  0.44 78.00           H  
ATOM    275 HH22 ARG A  91      41.206  70.903  72.791  0.44 78.00           H  
ATOM    276  C   ARG A  91      46.175  63.936  76.386  0.73 41.00           C  
ATOM    277  O   ARG A  91      47.294  63.613  75.927 -0.58 94.00           O  
ATOM    278  N   GLU A  92      45.890  63.726  77.623 -0.51 63.00           N  
ATOM    279  H   GLU A  92      44.997  64.112  77.895  0.29 36.00           H  
ATOM    280  CA  GLU A  92      46.738  63.024  78.613  0.03 97.00           C  
ATOM    282  CB  GLU A  92      46.150  63.162  80.072  0.05 60.00           C  
ATOM    285  CG  GLU A  92      47.161  62.789  81.192  0.01 36.00           C  
ATOM    288  CD  GLU A  92      48.449  63.589  81.011  0.80 54.00           C  
ATOM    289  OE1 GLU A  92      49.539  63.005  80.900 -0.81 88.00           O  
ATOM    290  OE2 GLU A  92      48.468  64.789  81.127 -0.81 88.00           O1-
ATOM    291  C   GLU A  92      46.941  61.590  78.229  0.53 66.00           C  
ATOM    292  O   GLU A  92      48.039  61.111  78.405 -0.58 19.00           O  
ATOM    293  N   GLU A  93      45.984  60.915  77.570 -0.51 63.00           N  
ATOM    294  H   GLU A  93      45.076  61.323  77.744  0.29 36.00           H  
ATOM    295  CA  GLU A  93      46.053  59.457  77.198  0.03 97.00           C  
ATOM    297  CB  GLU A  93      44.607  58.951  76.997  0.05 60.00           C  
ATOM    300  CG  GLU A  93      44.332  57.571  76.482  0.01 36.00           C  
ATOM    303  CD  GLU A  93      44.928  56.404  77.330  0.80 54.00           C  
ATOM    304  OE1 GLU A  93      45.665  56.675  78.327 -0.81 88.00           O  
ATOM    305  OE2 GLU A  93      44.743  55.187  77.093 -0.81 88.00           O1-
ATOM    306  C   GLU A  93      46.861  59.235  75.882  0.53 66.00           C  
ATOM    307  O   GLU A  93      47.714  58.367  75.821 -0.58 19.00           O  
ATOM    308  N   ALA A  94      46.722  60.146  74.985 -0.41 57.00           N  
ATOM    309  H   ALA A  94      45.972  60.821  74.936  0.27 19.00           H  
ATOM    310  CA  ALA A  94      47.592  60.270  73.798  0.03 37.00           C  
ATOM    312  CB  ALA A  94      46.862  61.292  72.857 -0.18 25.00           C  
ATOM    316  C   ALA A  94      49.014  60.634  74.186  0.59 73.00           C  
ATOM    317  O   ALA A  94      49.930  60.003  73.694 -0.56 79.00           O  
ATOM    318  N   SER A  95      49.088  61.502  75.214 -0.41 57.00           N  
ATOM    319  H   SER A  95      48.222  61.763  75.663  0.27 19.00           H  
ATOM    320  CA  SER A  95      50.399  61.775  75.828 -0.02 49.00           C  
ATOM    322  CB  SER A  95      50.347  62.947  76.775  0.21 17.00           C  
ATOM    325  OG  SER A  95      51.652  63.394  77.086 -0.65 46.00           O  
ATOM    326  HG  SER A  95      52.064  63.601  76.244  0.42 75.00           H  
ATOM    327  C   SER A  95      50.990  60.541  76.597  0.59 73.00           C  
ATOM    328  O   SER A  95      52.198  60.374  76.567 -0.56 79.00           O  
ATOM    329  N   ARG A  96      50.206  59.528  77.130 -0.34 79.00           N  
ATOM    330  H   ARG A  96      49.220  59.719  77.022  0.27 47.00           H  
ATOM    331  CA  ARG A  96      50.648  58.297  77.780 -0.26 37.00           C  
ATOM    333  CB  ARG A  96      49.458  57.716  78.617 -0.00  7.00           C  
ATOM    336  CG  ARG A  96      49.869  56.573  79.481  0.03 90.00           C  
ATOM    339  CD  ARG A  96      48.786  55.930  80.330  0.04 86.00           C  
ATOM    342  NE  ARG A  96      47.830  55.201  79.450 -0.52 95.00           N  
ATOM    343  HE  ARG A  96      47.217  55.812  78.929  0.34 56.00           H  
ATOM    344  CZ  ARG A  96      47.641  53.897  79.217  0.80 76.00           C  
ATOM    345  NH1 ARG A  96      48.207  52.977  79.960 -0.86 27.00           N1+
ATOM    346 HH11 ARG A  96      48.820  53.237  80.720  0.44 78.00           H  
ATOM    347 HH12 ARG A  96      48.009  52.006  79.765  0.44 78.00           H  
ATOM    348  NH2 ARG A  96      46.862  53.597  78.153 -0.86 27.00           N  
ATOM    349 HH21 ARG A  96      46.282  54.334  77.778  0.44 78.00           H  
ATOM    350 HH22 ARG A  96      46.811  52.668  77.761  0.44 78.00           H  
ATOM    351  C   ARG A  96      51.159  57.199  76.746  0.73 41.00           C  
ATOM    352  O   ARG A  96      52.228  56.674  76.893 -0.58 94.00           O  
ATOM    353  N   LEU A  97      50.395  56.969  75.704 -0.41 57.00           N  
ATOM    354  H   LEU A  97      49.604  57.586  75.589  0.27 19.00           H  
ATOM    355  CA  LEU A  97      50.798  56.210  74.504 -0.05 18.00           C  
ATOM    357  CB  LEU A  97      49.640  56.245  73.547 -0.11  2.00           C  
ATOM    360  CG  LEU A  97      48.475  55.410  73.958  0.35 31.00           C  
ATOM    362  CD1 LEU A  97      47.371  55.660  72.982 -0.41 21.00           C  
ATOM    366  CD2 LEU A  97      48.735  53.877  74.048 -0.41 21.00           C  
ATOM    370  C   LEU A  97      52.079  56.781  73.923  0.59 73.00           C  
ATOM    371  O   LEU A  97      52.965  55.947  73.771 -0.56 79.00           O  
ATOM    372  N   ALA A  98      52.290  58.082  73.762 -0.41 57.00           N  
ATOM    373  H   ALA A  98      51.557  58.711  74.058  0.27 19.00           H  
ATOM    374  CA  ALA A  98      53.516  58.635  73.183  0.03 37.00           C  
ATOM    376  CB  ALA A  98      53.286  60.163  72.961 -0.18 25.00           C  
ATOM    380  C   ALA A  98      54.806  58.411  73.996  0.59 73.00           C  
ATOM    381  O   ALA A  98      55.841  58.098  73.372 -0.56 79.00           O  
ATOM    382  N   VAL A  99      54.762  58.417  75.348 -0.41 57.00           N  
ATOM    383  H   VAL A  99      53.915  58.747  75.787  0.27 19.00           H  
ATOM    384  CA  VAL A  99      55.929  57.830  76.107 -0.08 75.00           C  
ATOM    386  CB  VAL A  99      55.899  58.292  77.552  0.29 85.00           C  
ATOM    388  CG1 VAL A  99      56.331  59.752  77.476 -0.31 92.00           C  
ATOM    392  CG2 VAL A  99      54.593  58.264  78.314 -0.31 92.00           C  
ATOM    396  C   VAL A  99      56.116  56.306  76.054  0.59 73.00           C  
ATOM    397  O   VAL A  99      57.254  55.911  75.780 -0.56 79.00           O  
ATOM    398  N   LEU A 100      54.994  55.530  76.088 -0.41 57.00           N  
ATOM    399  H   LEU A 100      54.110  56.009  76.184  0.27 19.00           H  
ATOM    400  CA  LEU A 100      55.170  54.091  75.966 -0.05 18.00           C  
ATOM    402  CB  LEU A 100      53.922  53.354  76.284 -0.11  2.00           C  
ATOM    405  CG  LEU A 100      53.348  53.589  77.716  0.35 31.00           C  
ATOM    407  CD1 LEU A 100      51.927  53.175  77.934 -0.41 21.00           C  
ATOM    411  CD2 LEU A 100      54.184  52.908  78.786 -0.41 21.00           C  
ATOM    415  C   LEU A 100      55.748  53.725  74.621  0.59 73.00           C  
ATOM    416  O   LEU A 100      56.404  52.723  74.586 -0.56 79.00           O  
ATOM    417  N   MET A 101      55.297  54.301  73.523 -0.41 57.00           N  
ATOM    418  H   MET A 101      54.638  55.062  73.603  0.27 19.00           H  
ATOM    419  CA  MET A 101      55.728  53.901  72.149 -0.02 37.00           C  
ATOM    421  CB  MET A 101      55.039  54.663  70.956  0.03 42.00           C  
ATOM    424  CG  MET A 101      53.518  54.549  70.998  0.00 18.00           C  
ATOM    427  SD  MET A 101      52.311  55.830  70.524 -0.27 37.00           S  
ATOM    428  CE  MET A 101      52.476  55.817  68.725 -0.05 36.00           C  
ATOM    432  C   MET A 101      57.276  54.147  72.076  0.59 73.00           C  
ATOM    433  O   MET A 101      57.960  53.194  71.697 -0.56 79.00           O  
ATOM    434  N   LYS A 102      57.739  55.319  72.457 -0.34 79.00           N  
ATOM    435  H   LYS A 102      57.073  56.048  72.671  0.27 47.00           H  
ATOM    436  CA  LYS A 102      59.232  55.599  72.417 -0.24  0.00           C  
ATOM    438  CB  LYS A 102      59.462  57.053  72.882 -0.00 94.00           C  
ATOM    441  CG  LYS A 102      60.958  57.504  72.841  0.01 87.00           C  
ATOM    444  CD  LYS A 102      61.034  59.025  73.165 -0.04 79.00           C  
ATOM    447  CE  LYS A 102      62.539  59.427  73.254 -0.01 43.00           C  
ATOM    450  NZ  LYS A 102      62.736  60.331  74.377 -0.38 54.00           N1+
ATOM    451  HZ1 LYS A 102      62.123  60.116  75.150  0.34  0.00           H  
ATOM    452  HZ2 LYS A 102      63.665  60.148  74.730  0.34  0.00           H  
ATOM    453  HZ3 LYS A 102      62.585  61.273  74.044  0.34  0.00           H  
ATOM    454  C   LYS A 102      60.044  54.598  73.209  0.73 41.00           C  
ATOM    455  O   LYS A 102      61.106  54.132  72.772 -0.58 94.00           O  
ATOM    456  N   HIE A 103      59.516  54.091  74.313 -0.41 57.00           N  
ATOM    457  H   HIE A 103      58.586  54.400  74.560  0.27 19.00           H  
ATOM    458  CA  HIE A 103      60.112  53.179  75.287 -0.05 81.00           C  
ATOM    460  CB  HIE A 103      59.537  53.426  76.703 -0.00 74.00           C  
ATOM    463  CG  HIE A 103      60.069  54.798  77.260  0.18 68.00           C  
ATOM    464  ND1 HIE A 103      61.375  55.278  77.207 -0.54 32.00           N  
ATOM    465  CE1 HIE A 103      61.315  56.476  77.879  0.16 35.00           C  
ATOM    467  NE2 HIE A 103      60.086  56.749  78.260 -0.27 95.00           N  
ATOM    468  HE2 HIE A 103      59.741  57.576  78.726  0.33 39.00           H  
ATOM    469  CD2 HIE A 103      59.281  55.644  77.979 -0.22  7.00           C  
ATOM    471  C   HIE A 103      59.891  51.644  74.920  0.59 73.00           C  
ATOM    472  O   HIE A 103      60.464  50.802  75.563 -0.56 79.00           O  
ATOM    473  N   ASN A 104      59.194  51.365  73.799 -0.41 57.00           N  
ATOM    474  H   ASN A 104      58.877  52.196  73.321  0.27 19.00           H  
ATOM    475  CA  ASN A 104      59.008  50.029  73.250  0.01 43.00           C  
ATOM    477  CB  ASN A 104      57.598  49.578  73.640 -0.20 41.00           C  
ATOM    480  CG  ASN A 104      57.488  49.360  75.109  0.71 30.00           C  
ATOM    481  OD1 ASN A 104      58.264  48.600  75.677 -0.59 31.00           O  
ATOM    482  ND2 ASN A 104      56.569  50.038  75.716 -0.91 91.00           N  
ATOM    483 HD21 ASN A 104      56.503  49.931  76.718  0.41 96.00           H  
ATOM    484 HD22 ASN A 104      56.104  50.745  75.164  0.41 96.00           H  
ATOM    485  C   ASN A 104      59.317  49.777  71.730  0.59 73.00           C  
ATOM    486  O   ASN A 104      59.749  48.692  71.385 -0.56 79.00           O  
ATOM    487  N   VAL A 105      59.086  50.784  70.931 -0.41 57.00           N  
ATOM    488  H   VAL A 105      58.749  51.648  71.331  0.27 19.00           H  
ATOM    489  CA  VAL A 105      59.063  50.867  69.452 -0.08 75.00           C  
ATOM    491  CB  VAL A 105      57.998  51.881  68.919  0.29 85.00           C  
ATOM    493  CG1 VAL A 105      57.906  51.849  67.403 -0.31 92.00           C  
ATOM    497  CG2 VAL A 105      56.534  51.417  69.297 -0.31 92.00           C  
ATOM    501  C   VAL A 105      60.413  51.315  68.973  0.59 73.00           C  
ATOM    502  O   VAL A 105      61.044  52.241  69.539 -0.56 79.00           O  
ATOM    503  N   LYS A 106      60.842  50.748  67.853 -0.34 79.00           N  
ATOM    504  H   LYS A 106      60.168  50.105  67.465  0.27 47.00           H  
ATOM    505  CA  LYS A 106      62.079  51.033  67.088 -0.24  0.00           C  
ATOM    507  CB  LYS A 106      62.646  49.871  66.278 -0.00 94.00           C  
ATOM    510  CG  LYS A 106      64.040  50.102  65.701  0.01 87.00           C  
ATOM    513  CD  LYS A 106      64.675  48.929  64.991 -0.04 79.00           C  
ATOM    516  CE  LYS A 106      66.128  49.108  64.529 -0.01 43.00           C  
ATOM    519  NZ  LYS A 106      66.675  47.817  64.220 -0.38 54.00           N1+
ATOM    520  HZ1 LYS A 106      67.452  47.856  63.576  0.34  0.00           H  
ATOM    521  HZ2 LYS A 106      66.943  47.430  65.114  0.34  0.00           H  
ATOM    522  HZ3 LYS A 106      65.985  47.201  63.814  0.34  0.00           H  
ATOM    523  C   LYS A 106      61.973  52.327  66.280  0.73 41.00           C  
ATOM    524  O   LYS A 106      61.035  52.485  65.482 -0.58 94.00           O  
ATOM    525  N   GLY A 107      62.966  53.184  66.363 -0.41 57.00           N  
ATOM    526  H   GLY A 107      63.849  52.948  66.792  0.27 19.00           H  
ATOM    527  CA  GLY A 107      62.945  54.345  65.406 -0.02 52.00           C  
ATOM    530  C   GLY A 107      61.867  55.359  65.500  0.59 73.00           C  
ATOM    531  O   GLY A 107      61.773  56.057  64.478 -0.56 79.00           O  
ATOM    532  N   PHE A 108      61.199  55.410  66.664 -0.41 57.00           N  
ATOM    533  H   PHE A 108      61.499  54.785  67.398  0.27 19.00           H  
ATOM    534  CA  PHE A 108      60.106  56.306  66.993 -0.00 24.00           C  
ATOM    536  CB  PHE A 108      59.698  56.063  68.443 -0.03 43.00           C  
ATOM    539  CG  PHE A 108      58.362  56.691  68.686  0.01 18.00           C  
ATOM    540  CD1 PHE A 108      58.169  58.028  69.134 -0.12 56.00           C  
ATOM    542  CE1 PHE A 108      56.841  58.503  69.250 -0.17  4.00           C  
ATOM    544  CZ  PHE A 108      55.745  57.816  68.755 -0.10 72.00           C  
ATOM    546  CE2 PHE A 108      55.921  56.591  68.183 -0.17  4.00           C  
ATOM    548  CD2 PHE A 108      57.226  56.016  68.155 -0.12 56.00           C  
ATOM    550  C   PHE A 108      60.402  57.770  66.747  0.59 73.00           C  
ATOM    551  O   PHE A 108      61.470  58.276  66.964 -0.56 79.00           O  
ATOM    552  N   SER A 109      59.487  58.515  66.068 -0.41 57.00           N  
ATOM    553  H   SER A 109      58.644  57.981  65.913  0.27 19.00           H  
ATOM    554  CA  SER A 109      59.737  59.841  65.443 -0.02 49.00           C  
ATOM    556  CB  SER A 109      60.240  59.636  64.011  0.21 17.00           C  
ATOM    559  OG  SER A 109      60.576  60.829  63.293 -0.65 46.00           O  
ATOM    560  HG  SER A 109      59.827  61.065  62.742  0.42 75.00           H  
ATOM    561  C   SER A 109      58.547  60.829  65.391  0.59 73.00           C  
ATOM    562  O   SER A 109      57.410  60.377  65.504 -0.56 79.00           O  
ATOM    563  N   THR A 110      58.790  62.088  65.273 -0.41 57.00           N  
ATOM    564  H   THR A 110      59.776  62.299  65.219  0.27 19.00           H  
ATOM    565  CA  THR A 110      57.796  63.168  65.054 -0.03 89.00           C  
ATOM    567  CB  THR A 110      57.052  63.591  66.314  0.36 54.00           C  
ATOM    569  CG2 THR A 110      57.753  64.595  67.163 -0.24 38.00           C  
ATOM    573  OG1 THR A 110      55.837  64.044  65.893 -0.67 61.00           O  
ATOM    574  HG1 THR A 110      55.289  64.066  66.681  0.41  2.00           H  
ATOM    575  C   THR A 110      58.446  64.314  64.180  0.59 73.00           C  
ATOM    576  O   THR A 110      59.657  64.557  64.252 -0.56 79.00           O  
ATOM    577  N   TYR A 111      57.590  64.964  63.424 -0.41 57.00           N  
ATOM    578  H   TYR A 111      56.662  64.567  63.450  0.27 19.00           H  
ATOM    579  CA  TYR A 111      57.928  66.053  62.514 -0.00 14.00           C  
ATOM    581  CB  TYR A 111      56.729  66.345  61.624 -0.01 52.00           C  
ATOM    584  CG  TYR A 111      56.425  65.264  60.598 -0.00 11.00           C  
ATOM    585  CD1 TYR A 111      57.394  64.917  59.706 -0.19  6.00           C  
ATOM    587  CE1 TYR A 111      57.069  63.889  58.798 -0.23 41.00           C  
ATOM    589  CZ  TYR A 111      55.828  63.261  58.831  0.32 26.00           C  
ATOM    590  OH  TYR A 111      55.647  62.228  57.978 -0.55 79.00           O  
ATOM    591  HH  TYR A 111      54.785  61.815  58.058  0.39 92.00           H  
ATOM    592  CE2 TYR A 111      54.809  63.749  59.660 -0.23 41.00           C  
ATOM    594  CD2 TYR A 111      55.138  64.727  60.620 -0.19  6.00           C  
ATOM    596  C   TYR A 111      58.122  67.317  63.322  0.59 73.00           C  
ATOM    597  O   TYR A 111      57.437  67.509  64.347 -0.56 79.00           O  
ATOM    598  N   THR A 112      58.970  68.224  62.898 -0.41 57.00           N  
ATOM    599  H   THR A 112      59.592  68.071  62.117  0.27 19.00           H  
ATOM    600  CA  THR A 112      59.103  69.596  63.309 -0.03 89.00           C  
ATOM    602  CB  THR A 112      59.977  70.357  62.368  0.36 54.00           C  
ATOM    604  CG2 THR A 112      61.378  69.691  62.180 -0.24 38.00           C  
ATOM    608  OG1 THR A 112      59.415  70.370  61.126 -0.67 61.00           O  
ATOM    609  HG1 THR A 112      58.894  71.175  61.079  0.41  2.00           H  
ATOM    610  C   THR A 112      57.683  70.307  63.472  0.59 73.00           C  
ATOM    611  O   THR A 112      56.820  70.107  62.590 -0.56 79.00           O  
ATOM    612  N   PRO A 113      57.445  71.090  64.519 -0.25 48.00           N  
ATOM    613  CD  PRO A 113      58.438  71.454  65.485  0.01 92.00           C  
ATOM    616  CG  PRO A 113      57.681  72.213  66.542  0.01 89.00           C  
ATOM    619  CB  PRO A 113      56.398  72.691  65.928 -0.00 70.00           C  
ATOM    622  CA  PRO A 113      56.136  71.610  64.959 -0.02 66.00           C  
ATOM    624  C   PRO A 113      55.210  72.278  63.890  0.58 96.00           C  
ATOM    625  O   PRO A 113      54.000  72.049  63.881 -0.57 48.00           O  
ATOM    626  N   GLU A 114      55.746  73.071  62.978 -0.51 63.00           N  
ATOM    627  H   GLU A 114      56.747  73.168  62.894  0.29 36.00           H  
ATOM    628  CA  GLU A 114      54.893  73.771  61.945  0.03 97.00           C  
ATOM    630  CB  GLU A 114      55.651  75.036  61.404  0.05 60.00           C  
ATOM    633  CG  GLU A 114      54.741  75.914  60.551  0.01 36.00           C  
ATOM    636  CD  GLU A 114      53.469  76.430  61.273  0.80 54.00           C  
ATOM    637  OE1 GLU A 114      52.476  76.727  60.476 -0.81 88.00           O  
ATOM    638  OE2 GLU A 114      53.289  76.424  62.508 -0.81 88.00           O1-
ATOM    639  C   GLU A 114      54.500  72.812  60.847  0.53 66.00           C  
ATOM    640  O   GLU A 114      53.348  72.768  60.486 -0.58 19.00           O  
ATOM    641  N   ARG A 115      55.411  71.929  60.409 -0.34 79.00           N  
ATOM    642  H   ARG A 115      56.337  72.162  60.739  0.27 47.00           H  
ATOM    643  CA  ARG A 115      55.132  70.835  59.511 -0.26 37.00           C  
ATOM    645  CB  ARG A 115      56.459  70.154  59.053 -0.00  7.00           C  
ATOM    648  CG  ARG A 115      56.230  68.985  58.025  0.03 90.00           C  
ATOM    651  CD  ARG A 115      55.275  69.265  56.832  0.04 86.00           C  
ATOM    654  NE  ARG A 115      54.876  67.971  56.182 -0.52 95.00           N  
ATOM    655  HE  ARG A 115      55.468  67.175  56.370  0.34 56.00           H  
ATOM    656  CZ  ARG A 115      53.791  67.857  55.396  0.80 76.00           C  
ATOM    657  NH1 ARG A 115      52.906  68.792  55.198 -0.86 27.00           N1+
ATOM    658 HH11 ARG A 115      52.905  69.742  55.539  0.44 78.00           H  
ATOM    659 HH12 ARG A 115      52.053  68.520  54.731  0.44 78.00           H  
ATOM    660  NH2 ARG A 115      53.428  66.731  54.917 -0.86 27.00           N  
ATOM    661 HH21 ARG A 115      54.058  65.943  54.963  0.44 78.00           H  
ATOM    662 HH22 ARG A 115      52.679  66.818  54.245  0.44 78.00           H  
ATOM    663  C   ARG A 115      54.138  69.830  60.141  0.73 41.00           C  
ATOM    664  O   ARG A 115      53.211  69.445  59.488 -0.58 94.00           O  
ATOM    665  N   ARG A 116      54.319  69.562  61.464 -0.34 79.00           N  
ATOM    666  H   ARG A 116      55.213  69.893  61.797  0.27 47.00           H  
ATOM    667  CA  ARG A 116      53.401  68.694  62.233 -0.26 37.00           C  
ATOM    669  CB  ARG A 116      54.072  68.593  63.615 -0.00  7.00           C  
ATOM    672  CG  ARG A 116      53.394  67.522  64.459  0.03 90.00           C  
ATOM    675  CD  ARG A 116      54.263  67.128  65.665  0.04 86.00           C  
ATOM    678  NE  ARG A 116      54.322  68.156  66.700 -0.52 95.00           N  
ATOM    679  HE  ARG A 116      53.462  68.283  67.215  0.34 56.00           H  
ATOM    680  CZ  ARG A 116      55.404  68.544  67.253  0.80 76.00           C  
ATOM    681  NH1 ARG A 116      56.584  68.313  66.802 -0.86 27.00           N1+
ATOM    682 HH11 ARG A 116      56.699  67.957  65.864  0.44 78.00           H  
ATOM    683 HH12 ARG A 116      57.395  68.439  67.390  0.44 78.00           H  
ATOM    684  NH2 ARG A 116      55.352  69.200  68.405 -0.86 27.00           N  
ATOM    685 HH21 ARG A 116      54.523  69.534  68.876  0.44 78.00           H  
ATOM    686 HH22 ARG A 116      56.260  69.474  68.753  0.44 78.00           H  
ATOM    687  C   ARG A 116      51.992  69.290  62.299  0.73 41.00           C  
ATOM    688  O   ARG A 116      51.044  68.498  62.097 -0.58 94.00           O  
ATOM    689  N   LYS A 117      51.793  70.585  62.477 -0.34 79.00           N  
ATOM    690  H   LYS A 117      52.595  71.061  62.864  0.27 47.00           H  
ATOM    691  CA  LYS A 117      50.408  71.122  62.422 -0.24  0.00           C  
ATOM    693  CB  LYS A 117      50.478  72.449  63.138 -0.00 94.00           C  
ATOM    696  CG  LYS A 117      49.231  73.295  62.994  0.01 87.00           C  
ATOM    699  CD  LYS A 117      49.196  74.459  63.945 -0.04 79.00           C  
ATOM    702  CE  LYS A 117      50.300  75.520  63.830 -0.01 43.00           C  
ATOM    705  NZ  LYS A 117      50.019  76.677  64.686 -0.38 54.00           N1+
ATOM    706  HZ1 LYS A 117      50.004  76.229  65.591  0.34  0.00           H  
ATOM    707  HZ2 LYS A 117      50.768  77.349  64.603  0.34  0.00           H  
ATOM    708  HZ3 LYS A 117      49.129  77.125  64.519  0.34  0.00           H  
ATOM    709  C   LYS A 117      49.848  71.185  61.004  0.73 41.00           C  
ATOM    710  O   LYS A 117      48.657  70.845  60.839 -0.58 94.00           O  
ATOM    711  N   ALA A 118      50.620  71.363  59.883 -0.41 57.00           N  
ATOM    712  H   ALA A 118      51.520  71.798  60.031  0.27 19.00           H  
ATOM    713  CA  ALA A 118      50.135  71.070  58.558  0.03 37.00           C  
ATOM    715  CB  ALA A 118      51.212  71.480  57.568 -0.18 25.00           C  
ATOM    719  C   ALA A 118      49.815  69.615  58.331  0.59 73.00           C  
ATOM    720  O   ALA A 118      48.937  69.326  57.545 -0.56 79.00           O  
ATOM    721  N   PHE A 119      50.506  68.715  58.990 -0.41 57.00           N  
ATOM    722  H   PHE A 119      51.300  68.980  59.554  0.27 19.00           H  
ATOM    723  CA  PHE A 119      50.190  67.327  58.921 -0.00 24.00           C  
ATOM    725  CB  PHE A 119      51.517  66.610  59.351 -0.03 43.00           C  
ATOM    728  CG  PHE A 119      51.344  65.152  59.274  0.01 18.00           C  
ATOM    729  CD1 PHE A 119      51.090  64.427  60.447 -0.12 56.00           C  
ATOM    731  CE1 PHE A 119      50.870  62.981  60.318 -0.17  4.00           C  
ATOM    733  CZ  PHE A 119      50.755  62.441  58.982 -0.10 72.00           C  
ATOM    735  CE2 PHE A 119      51.051  63.243  57.871 -0.17  4.00           C  
ATOM    737  CD2 PHE A 119      51.345  64.566  58.016 -0.12 56.00           C  
ATOM    739  C   PHE A 119      48.946  66.921  59.750  0.59 73.00           C  
ATOM    740  O   PHE A 119      48.045  66.271  59.173 -0.56 79.00           O  
ATOM    741  N   LEU A 120      48.704  67.372  60.963 -0.41 57.00           N  
ATOM    742  H   LEU A 120      49.405  67.931  61.429  0.27 19.00           H  
ATOM    743  CA  LEU A 120      47.442  67.186  61.712 -0.05 18.00           C  
ATOM    745  CB  LEU A 120      47.802  67.758  63.153 -0.11  2.00           C  
ATOM    748  CG  LEU A 120      48.688  66.776  63.959  0.35 31.00           C  
ATOM    750  CD1 LEU A 120      49.298  67.546  65.129 -0.41 21.00           C  
ATOM    754  CD2 LEU A 120      47.895  65.631  64.508 -0.41 21.00           C  
ATOM    758  C   LEU A 120      46.205  67.930  61.094  0.59 73.00           C  
ATOM    759  O   LEU A 120      45.106  67.600  61.373 -0.56 79.00           O  
ATOM    760  N   THR A 121      46.468  68.930  60.240 -0.41 57.00           N  
ATOM    761  H   THR A 121      47.430  68.982  59.937  0.27 19.00           H  
ATOM    762  CA  THR A 121      45.466  69.622  59.437 -0.03 89.00           C  
ATOM    764  CB  THR A 121      46.003  70.928  58.845  0.36 54.00           C  
ATOM    766  CG2 THR A 121      45.095  71.704  57.923 -0.24 38.00           C  
ATOM    770  OG1 THR A 121      46.304  71.838  59.939 -0.67 61.00           O  
ATOM    771  HG1 THR A 121      46.889  71.400  60.562  0.41  2.00           H  
ATOM    772  C   THR A 121      45.129  68.749  58.280  0.59 73.00           C  
ATOM    773  O   THR A 121      43.964  68.487  57.964 -0.56 79.00           O  
ATOM    774  N   LEU A 122      46.085  68.220  57.589 -0.41 57.00           N  
ATOM    775  H   LEU A 122      47.043  68.509  57.723  0.27 19.00           H  
ATOM    776  CA  LEU A 122      45.833  67.292  56.464 -0.05 18.00           C  
ATOM    778  CB  LEU A 122      47.161  66.972  55.800 -0.11  2.00           C  
ATOM    781  CG  LEU A 122      46.970  66.069  54.523  0.35 31.00           C  
ATOM    783  CD1 LEU A 122      45.978  66.689  53.456 -0.41 21.00           C  
ATOM    787  CD2 LEU A 122      48.281  65.949  53.852 -0.41 21.00           C  
ATOM    791  C   LEU A 122      45.088  66.023  56.905  0.59 73.00           C  
ATOM    792  O   LEU A 122      44.139  65.635  56.281 -0.56 79.00           O  
ATOM    793  N   ALA A 123      45.436  65.463  58.053 -0.41 57.00           N  
ATOM    794  H   ALA A 123      46.321  65.714  58.472  0.27 19.00           H  
ATOM    795  CA  ALA A 123      44.613  64.426  58.714  0.03 37.00           C  
ATOM    797  CB  ALA A 123      45.314  64.052  60.037 -0.18 25.00           C  
ATOM    801  C   ALA A 123      43.120  64.725  58.850  0.59 73.00           C  
ATOM    802  O   ALA A 123      42.306  63.888  58.453 -0.56 79.00           O  
ATOM    803  N   LYS A 124      42.800  65.875  59.427 -0.34 79.00           N  
ATOM    804  H   LYS A 124      43.593  66.366  59.816  0.27 47.00           H  
ATOM    805  CA  LYS A 124      41.462  66.433  59.511 -0.24  0.00           C  
ATOM    807  CB  LYS A 124      41.369  67.733  60.495 -0.00 94.00           C  
ATOM    810  CG  LYS A 124      39.953  68.347  60.496  0.01 87.00           C  
ATOM    813  CD  LYS A 124      39.765  69.193  61.751 -0.04 79.00           C  
ATOM    816  CE  LYS A 124      38.583  70.155  61.705 -0.01 43.00           C  
ATOM    819  NZ  LYS A 124      38.498  71.179  62.766 -0.38 54.00           N1+
ATOM    820  HZ1 LYS A 124      39.405  71.605  62.896  0.34  0.00           H  
ATOM    821  HZ2 LYS A 124      37.706  71.798  62.677  0.34  0.00           H  
ATOM    822  HZ3 LYS A 124      38.313  70.689  63.629  0.34  0.00           H  
ATOM    823  C   LYS A 124      40.774  66.693  58.216  0.73 41.00           C  
ATOM    824  O   LYS A 124      39.674  66.208  57.999 -0.58 94.00           O  
ATOM    825  N   ASP A 125      41.561  67.293  57.317 -0.51 63.00           N  
ATOM    826  H   ASP A 125      42.401  67.683  57.720  0.29 36.00           H  
ATOM    827  CA  ASP A 125      41.200  67.695  55.965  0.03 81.00           C  
ATOM    829  CB  ASP A 125      42.308  68.536  55.268 -0.03  3.00           C  
ATOM    832  CG  ASP A 125      42.361  69.916  55.802  0.79 94.00           C  
ATOM    833  OD1 ASP A 125      43.165  70.755  55.257 -0.80 14.00           O  
ATOM    834  OD2 ASP A 125      41.634  70.301  56.763 -0.80 14.00           O1-
ATOM    835  C   ASP A 125      40.796  66.519  55.051  0.53 66.00           C  
ATOM    836  O   ASP A 125      39.757  66.532  54.358 -0.58 19.00           O  
ATOM    837  N   ALA A 126      41.550  65.430  55.067 -0.41 57.00           N  
ATOM    838  H   ALA A 126      42.427  65.628  55.527  0.27 19.00           H  
ATOM    839  CA  ALA A 126      41.394  64.143  54.344  0.03 37.00           C  
ATOM    841  CB  ALA A 126      42.741  63.409  54.380 -0.18 25.00           C  
ATOM    845  C   ALA A 126      40.176  63.416  54.911  0.59 73.00           C  
ATOM    846  O   ALA A 126      39.353  62.950  54.154 -0.56 79.00           O  
ATOM    847  N   VAL A 127      39.964  63.437  56.233 -0.41 57.00           N  
ATOM    848  H   VAL A 127      40.538  64.052  56.792  0.27 19.00           H  
ATOM    849  CA  VAL A 127      38.779  62.863  56.861 -0.08 75.00           C  
ATOM    851  CB  VAL A 127      38.957  62.312  58.287  0.29 85.00           C  
ATOM    853  CG1 VAL A 127      37.683  61.645  58.926 -0.31 92.00           C  
ATOM    857  CG2 VAL A 127      40.082  61.234  58.379 -0.31 92.00           C  
ATOM    861  C   VAL A 127      37.413  63.620  56.692  0.59 73.00           C  
ATOM    862  O   VAL A 127      36.428  63.011  56.300 -0.56 79.00           O  
ATOM    863  N   THR A 128      37.519  64.933  56.756 -0.41 57.00           N  
ATOM    864  H   THR A 128      38.434  65.271  57.018  0.27 19.00           H  
ATOM    865  CA  THR A 128      36.462  65.809  56.326 -0.03 89.00           C  
ATOM    867  CB  THR A 128      36.748  67.277  56.568  0.36 54.00           C  
ATOM    869  CG2 THR A 128      35.496  68.066  56.299 -0.24 38.00           C  
ATOM    873  OG1 THR A 128      37.187  67.520  57.916 -0.67 61.00           O  
ATOM    874  HG1 THR A 128      38.044  67.092  57.976  0.41  2.00           H  
ATOM    875  C   THR A 128      36.164  65.498  54.893  0.59 73.00           C  
ATOM    876  O   THR A 128      35.022  65.409  54.477 -0.56 79.00           O  
ATOM    877  N   GLN A 129      37.154  65.500  53.984 -0.41 57.00           N  
ATOM    878  H   GLN A 129      38.050  65.887  54.246  0.27 19.00           H  
ATOM    879  CA  GLN A 129      36.906  65.158  52.604 -0.00 31.00           C  
ATOM    881  CB  GLN A 129      38.202  65.411  51.865 -0.00 36.00           C  
ATOM    884  CG  GLN A 129      37.998  65.173  50.376 -0.06 45.00           C  
ATOM    887  CD  GLN A 129      39.078  65.789  49.539  0.69 51.00           C  
ATOM    888  OE1 GLN A 129      40.146  65.275  49.379 -0.60 86.00           O  
ATOM    889  NE2 GLN A 129      38.911  67.030  49.069 -0.94  7.00           N  
ATOM    890 HE21 GLN A 129      39.697  67.266  48.481  0.42 51.00           H  
ATOM    891 HE22 GLN A 129      38.072  67.588  49.138  0.42 51.00           H  
ATOM    892  C   GLN A 129      36.258  63.760  52.345  0.59 73.00           C  
ATOM    893  O   GLN A 129      35.405  63.603  51.450 -0.56 79.00           O  
ATOM    894  N   ALA A 130      36.635  62.757  53.186 -0.41 57.00           N  
ATOM    895  H   ALA A 130      37.377  62.927  53.851  0.27 19.00           H  
ATOM    896  CA  ALA A 130      36.059  61.368  53.209  0.03 37.00           C  
ATOM    898  CB  ALA A 130      37.035  60.455  53.897 -0.18 25.00           C  
ATOM    902  C   ALA A 130      34.550  61.371  53.714  0.59 73.00           C  
ATOM    903  O   ALA A 130      34.050  60.257  53.820 -0.56 79.00           O  
ATOM    904  N   ASP A 131      33.965  62.449  54.175 -0.51 63.00           N  
ATOM    905  H   ASP A 131      34.522  63.291  54.162  0.29 36.00           H  
ATOM    906  CA  ASP A 131      32.659  62.502  54.855  0.03 81.00           C  
ATOM    908  CB  ASP A 131      31.470  62.303  53.852 -0.03  3.00           C  
ATOM    911  CG  ASP A 131      31.473  63.325  52.661  0.79 94.00           C  
ATOM    912  OD1 ASP A 131      31.880  62.957  51.546 -0.80 14.00           O  
ATOM    913  OD2 ASP A 131      31.169  64.536  52.877 -0.80 14.00           O1-
ATOM    914  C   ASP A 131      32.539  61.534  56.085  0.53 66.00           C  
ATOM    915  O   ASP A 131      31.484  61.138  56.491 -0.58 19.00           O  
ATOM    916  N   MET A 132      33.561  61.392  56.896 -0.41 57.00           N  
ATOM    917  H   MET A 132      34.400  61.769  56.480  0.27 19.00           H  
ATOM    918  CA  MET A 132      33.544  60.982  58.305 -0.02 37.00           C  
ATOM    920  CB  MET A 132      34.050  59.532  58.434  0.03 42.00           C  
ATOM    923  CG  MET A 132      33.130  58.497  57.795  0.00 18.00           C  
ATOM    926  SD  MET A 132      33.834  56.923  57.251 -0.27 37.00           S  
ATOM    927  CE  MET A 132      34.982  57.345  55.810 -0.05 36.00           C  
ATOM    931  C   MET A 132      34.251  61.945  59.318  0.59 73.00           C  
ATOM    932  O   MET A 132      34.951  61.525  60.221 -0.56 79.00           O  
ATOM    933  N   PRO A 133      34.082  63.330  59.223 -0.25 48.00           N  
ATOM    934  CD  PRO A 133      33.404  64.131  58.213  0.01 92.00           C  
ATOM    937  CG  PRO A 133      33.139  65.455  58.876  0.01 89.00           C  
ATOM    940  CB  PRO A 133      34.280  65.648  59.845 -0.00 70.00           C  
ATOM    943  CA  PRO A 133      34.607  64.200  60.203 -0.02 66.00           C  
ATOM    945  C   PRO A 133      34.210  63.669  61.662  0.58 96.00           C  
ATOM    946  O   PRO A 133      32.976  63.478  61.813 -0.57 48.00           O  
ATOM    947  N   VAL A 134      35.078  63.554  62.586 -0.41 57.00           N  
ATOM    948  H   VAL A 134      36.031  63.859  62.450  0.27 19.00           H  
ATOM    949  CA  VAL A 134      34.849  62.788  63.869 -0.08 75.00           C  
ATOM    951  CB  VAL A 134      36.203  62.588  64.604  0.29 85.00           C  
ATOM    953  CG1 VAL A 134      37.215  61.836  63.756 -0.31 92.00           C  
ATOM    957  CG2 VAL A 134      36.913  63.910  65.022 -0.31 92.00           C  
ATOM    961  C   VAL A 134      33.873  63.412  64.875  0.59 73.00           C  
ATOM    962  O   VAL A 134      33.766  64.621  65.140 -0.56 79.00           O  
ATOM    963  N   SER A 135      33.083  62.584  65.544 -0.41 57.00           N  
ATOM    964  H   SER A 135      33.156  61.599  65.333  0.27 19.00           H  
ATOM    965  CA  SER A 135      32.061  62.957  66.532 -0.02 49.00           C  
ATOM    967  CB  SER A 135      30.801  62.139  66.415  0.21 17.00           C  
ATOM    970  OG  SER A 135      31.090  60.776  66.628 -0.65 46.00           O  
ATOM    971  HG  SER A 135      30.984  60.289  65.807  0.42 75.00           H  
ATOM    972  C   SER A 135      32.435  63.058  68.017  0.59 73.00           C  
ATOM    973  O   SER A 135      31.958  63.930  68.845 -0.56 79.00           O  
ATOM    974  N   ARG A 136      33.475  62.325  68.358 -0.34 79.00           N  
ATOM    975  H   ARG A 136      33.983  61.796  67.664  0.27 47.00           H  
ATOM    976  CA  ARG A 136      34.026  62.219  69.772 -0.26 37.00           C  
ATOM    978  CB  ARG A 136      33.301  61.102  70.487 -0.00  7.00           C  
ATOM    981  CG  ARG A 136      33.434  59.668  69.922  0.03 90.00           C  
ATOM    984  CD  ARG A 136      32.651  58.496  70.636  0.04 86.00           C  
ATOM    987  NE  ARG A 136      31.180  58.626  70.404 -0.52 95.00           N  
ATOM    988  HE  ARG A 136      30.888  59.280  69.692  0.34 56.00           H  
ATOM    989  CZ  ARG A 136      30.285  57.684  70.761  0.80 76.00           C  
ATOM    990  NH1 ARG A 136      30.524  56.709  71.595 -0.86 27.00           N1+
ATOM    991 HH11 ARG A 136      31.424  56.547  72.024  0.44 78.00           H  
ATOM    992 HH12 ARG A 136      29.854  55.960  71.697  0.44 78.00           H  
ATOM    993  NH2 ARG A 136      29.082  57.790  70.232 -0.86 27.00           N  
ATOM    994 HH21 ARG A 136      28.999  58.503  69.522  0.44 78.00           H  
ATOM    995 HH22 ARG A 136      28.260  57.303  70.559  0.44 78.00           H  
ATOM    996  C   ARG A 136      35.525  62.045  69.731  0.73 41.00           C  
ATOM    997  O   ARG A 136      35.977  61.510  68.678 -0.58 94.00           O  
ATOM    998  N   PRO A 137      36.298  62.348  70.793 -0.25 48.00           N  
ATOM    999  CD  PRO A 137      35.802  63.137  71.953  0.01 92.00           C  
ATOM   1002  CG  PRO A 137      37.057  63.878  72.332  0.01 89.00           C  
ATOM   1005  CB  PRO A 137      38.252  63.023  71.911 -0.00 70.00           C  
ATOM   1008  CA  PRO A 137      37.752  62.228  70.657 -0.02 66.00           C  
ATOM   1010  C   PRO A 137      38.201  60.753  70.539  0.58 96.00           C  
ATOM   1011  O   PRO A 137      37.963  59.967  71.417 -0.57 48.00           O  
ATOM   1012  N   GLN A 138      38.977  60.509  69.483 -0.41 57.00           N  
ATOM   1013  H   GLN A 138      39.216  61.262  68.853  0.27 19.00           H  
ATOM   1014  CA  GLN A 138      39.556  59.176  69.119 -0.00 31.00           C  
ATOM   1016  CB  GLN A 138      38.528  58.525  68.193 -0.00 36.00           C  
ATOM   1019  CG  GLN A 138      38.465  59.095  66.715 -0.06 45.00           C  
ATOM   1022  CD  GLN A 138      37.151  58.652  66.051  0.69 51.00           C  
ATOM   1023  OE1 GLN A 138      37.203  57.829  65.161 -0.60 86.00           O  
ATOM   1024  NE2 GLN A 138      36.031  59.217  66.286 -0.94  7.00           N  
ATOM   1025 HE21 GLN A 138      35.236  59.017  65.697  0.42 51.00           H  
ATOM   1026 HE22 GLN A 138      35.981  59.972  66.956  0.42 51.00           H  
ATOM   1027  C   GLN A 138      40.939  59.267  68.444  0.59 73.00           C  
ATOM   1028  O   GLN A 138      41.346  60.396  68.067 -0.56 79.00           O  
ATOM   1029  N   LEU A 139      41.659  58.154  68.243 -0.41 57.00           N  
ATOM   1030  H   LEU A 139      41.492  57.258  68.679  0.27 19.00           H  
ATOM   1031  CA  LEU A 139      42.855  58.127  67.406 -0.05 18.00           C  
ATOM   1033  CB  LEU A 139      43.799  56.967  67.833 -0.11  2.00           C  
ATOM   1036  CG  LEU A 139      44.333  57.059  69.279  0.35 31.00           C  
ATOM   1038  CD1 LEU A 139      45.110  55.827  69.550 -0.41 21.00           C  
ATOM   1042  CD2 LEU A 139      45.419  58.122  69.537 -0.41 21.00           C  
ATOM   1046  C   LEU A 139      42.453  58.045  65.914  0.59 73.00           C  
ATOM   1047  O   LEU A 139      41.418  57.499  65.516 -0.56 79.00           O  
ATOM   1048  N   VAL A 140      43.391  58.381  65.043 -0.41 57.00           N  
ATOM   1049  H   VAL A 140      44.117  58.941  65.466  0.27 19.00           H  
ATOM   1050  CA  VAL A 140      43.460  58.139  63.641 -0.08 75.00           C  
ATOM   1052  CB  VAL A 140      42.987  59.389  62.916  0.29 85.00           C  
ATOM   1054  CG1 VAL A 140      42.989  59.382  61.372 -0.31 92.00           C  
ATOM   1058  CG2 VAL A 140      41.500  59.834  63.300 -0.31 92.00           C  
ATOM   1062  C   VAL A 140      44.876  57.755  63.208  0.59 73.00           C  
ATOM   1063  O   VAL A 140      45.865  58.310  63.705 -0.56 79.00           O  
ATOM   1064  N   MET A 141      45.101  56.744  62.363 -0.41 57.00           N  
ATOM   1065  H   MET A 141      44.277  56.324  61.958  0.27 19.00           H  
ATOM   1066  CA  MET A 141      46.430  56.294  61.822 -0.02 37.00           C  
ATOM   1068  CB  MET A 141      46.526  54.767  61.744  0.03 42.00           C  
ATOM   1071  CG  MET A 141      47.936  54.179  61.323  0.00 18.00           C  
ATOM   1074  SD  MET A 141      48.254  52.449  61.729 -0.27 37.00           S  
ATOM   1075  CE  MET A 141      46.662  51.681  61.119 -0.05 36.00           C  
ATOM   1079  C   MET A 141      46.575  56.847  60.394  0.59 73.00           C  
ATOM   1080  O   MET A 141      45.752  56.485  59.549 -0.56 79.00           O  
ATOM   1081  N   VAL A 142      47.523  57.714  60.180 -0.41 57.00           N  
ATOM   1082  H   VAL A 142      48.106  57.948  60.971  0.27 19.00           H  
ATOM   1083  CA  VAL A 142      47.953  58.404  58.950 -0.08 75.00           C  
ATOM   1085  CB  VAL A 142      48.051  59.940  59.114  0.29 85.00           C  
ATOM   1087  CG1 VAL A 142      48.090  60.678  57.844 -0.31 92.00           C  
ATOM   1091  CG2 VAL A 142      46.764  60.352  59.747 -0.31 92.00           C  
ATOM   1095  C   VAL A 142      49.297  57.846  58.481  0.59 73.00           C  
ATOM   1096  O   VAL A 142      50.273  58.077  59.186 -0.56 79.00           O  
ATOM   1097  N   VAL A 143      49.429  57.138  57.332 -0.41 57.00           N  
ATOM   1098  H   VAL A 143      48.597  57.037  56.769  0.27 19.00           H  
ATOM   1099  CA  VAL A 143      50.717  57.037  56.641 -0.08 75.00           C  
ATOM   1101  CB  VAL A 143      51.007  55.537  56.140  0.29 85.00           C  
ATOM   1103  CG1 VAL A 143      49.916  55.035  55.145 -0.31 92.00           C  
ATOM   1107  CG2 VAL A 143      52.298  55.364  55.338 -0.31 92.00           C  
ATOM   1111  C   VAL A 143      50.847  58.070  55.555  0.59 73.00           C  
ATOM   1112  O   VAL A 143      49.816  58.420  54.962 -0.56 79.00           O  
ATOM   1113  N   ASP A 144      52.078  58.445  55.188 -0.51 63.00           N  
ATOM   1114  H   ASP A 144      52.786  58.053  55.792  0.29 36.00           H  
ATOM   1115  CA  ASP A 144      52.431  59.177  53.957  0.03 81.00           C  
ATOM   1117  CB  ASP A 144      53.281  60.359  54.495 -0.03  3.00           C  
ATOM   1120  CG  ASP A 144      53.800  61.256  53.384  0.79 94.00           C  
ATOM   1121  OD1 ASP A 144      53.598  60.908  52.194 -0.80 14.00           O  
ATOM   1122  OD2 ASP A 144      54.593  62.186  53.691 -0.80 14.00           O1-
ATOM   1123  C   ASP A 144      53.209  58.299  52.958  0.53 66.00           C  
ATOM   1124  O   ASP A 144      54.282  57.728  53.234 -0.58 19.00           O  
ATOM   1125  N   ARG A 145      52.663  58.217  51.733 -0.34 79.00           N  
ATOM   1126  H   ARG A 145      51.834  58.766  51.559  0.27 47.00           H  
ATOM   1127  CA  ARG A 145      53.183  57.317  50.684 -0.26 37.00           C  
ATOM   1129  CB  ARG A 145      51.839  57.010  49.909 -0.00  7.00           C  
ATOM   1132  CG  ARG A 145      52.087  55.899  49.013  0.03 90.00           C  
ATOM   1135  CD  ARG A 145      51.017  55.672  47.949  0.04 86.00           C  
ATOM   1138  NE  ARG A 145      51.000  56.782  47.000 -0.52 95.00           N  
ATOM   1139  HE  ARG A 145      51.431  57.640  47.311  0.34 56.00           H  
ATOM   1140  CZ  ARG A 145      50.420  56.784  45.801  0.80 76.00           C  
ATOM   1141  NH1 ARG A 145      49.675  55.890  45.204 -0.86 27.00           N1+
ATOM   1142 HH11 ARG A 145      49.377  55.051  45.680  0.44 78.00           H  
ATOM   1143 HH12 ARG A 145      49.581  55.876  44.199  0.44 78.00           H  
ATOM   1144  NH2 ARG A 145      50.608  57.857  45.020 -0.86 27.00           N  
ATOM   1145 HH21 ARG A 145      51.054  58.650  45.459  0.44 78.00           H  
ATOM   1146 HH22 ARG A 145      50.090  57.934  44.156  0.44 78.00           H  
ATOM   1147  C   ARG A 145      54.333  57.927  49.876  0.73 41.00           C  
ATOM   1148  O   ARG A 145      54.933  57.197  49.099 -0.58 94.00           O  
ATOM   1149  N   ASN A 146      54.698  59.228  50.121 -0.41 57.00           N  
ATOM   1150  H   ASN A 146      54.048  59.746  50.695  0.27 19.00           H  
ATOM   1151  CA  ASN A 146      55.859  59.849  49.552  0.01 43.00           C  
ATOM   1153  CB  ASN A 146      55.966  61.265  50.119 -0.20 41.00           C  
ATOM   1156  CG  ASN A 146      57.009  62.140  49.462  0.71 30.00           C  
ATOM   1157  OD1 ASN A 146      58.042  61.704  48.957 -0.59 31.00           O  
ATOM   1158  ND2 ASN A 146      56.861  63.419  49.526 -0.91 91.00           N  
ATOM   1159 HD21 ASN A 146      57.585  63.984  49.106  0.41 96.00           H  
ATOM   1160 HD22 ASN A 146      56.071  63.774  50.047  0.41 96.00           H  
ATOM   1161  C   ASN A 146      57.095  58.959  49.751  0.59 73.00           C  
ATOM   1162  O   ASN A 146      57.515  58.590  50.864 -0.56 79.00           O  
ATOM   1163  N   GLU A 147      57.803  58.579  48.620 -0.51 63.00           N  
ATOM   1164  H   GLU A 147      57.375  58.800  47.733  0.29 36.00           H  
ATOM   1165  CA  GLU A 147      59.205  57.985  48.660  0.03 97.00           C  
ATOM   1167  CB  GLU A 147      59.687  58.026  47.191  0.05 60.00           C  
ATOM   1170  CG  GLU A 147      60.990  57.340  46.701  0.01 36.00           C  
ATOM   1173  CD  GLU A 147      62.066  58.330  46.236  0.80 54.00           C  
ATOM   1174  OE1 GLU A 147      61.774  59.157  45.356 -0.81 88.00           O  
ATOM   1175  OE2 GLU A 147      63.241  58.191  46.628 -0.81 88.00           O1-
ATOM   1176  C   GLU A 147      60.256  58.590  49.548  0.53 66.00           C  
ATOM   1177  O   GLU A 147      61.192  57.867  49.924 -0.58 19.00           O  
ATOM   1178  N   LYS A 148      60.221  59.884  49.878 -0.34 79.00           N  
ATOM   1179  H   LYS A 148      59.585  60.543  49.452  0.27 47.00           H  
ATOM   1180  CA  LYS A 148      61.249  60.574  50.695 -0.24  0.00           C  
ATOM   1182  CB  LYS A 148      61.420  62.024  50.282 -0.00 94.00           C  
ATOM   1185  CG  LYS A 148      61.631  62.232  48.734  0.01 87.00           C  
ATOM   1188  CD  LYS A 148      62.902  61.481  48.162 -0.04 79.00           C  
ATOM   1191  CE  LYS A 148      63.055  61.636  46.667 -0.01 43.00           C  
ATOM   1194  NZ  LYS A 148      64.043  60.758  46.152 -0.38 54.00           N1+
ATOM   1195  HZ1 LYS A 148      63.736  59.800  46.246  0.34  0.00           H  
ATOM   1196  HZ2 LYS A 148      64.387  60.921  45.216  0.34  0.00           H  
ATOM   1197  HZ3 LYS A 148      64.890  60.851  46.694  0.34  0.00           H  
ATOM   1198  C   LYS A 148      60.904  60.588  52.162  0.73 41.00           C  
ATOM   1199  O   LYS A 148      61.758  60.576  53.021 -0.58 94.00           O  
ATOM   1200  N   ILE A 149      59.623  60.599  52.532 -0.41 57.00           N  
ATOM   1201  H   ILE A 149      58.928  60.289  51.868  0.27 19.00           H  
ATOM   1202  CA  ILE A 149      59.164  60.711  53.893 -0.05 97.00           C  
ATOM   1204  CB  ILE A 149      58.028  61.741  54.033  0.13  3.00           C  
ATOM   1206  CG2 ILE A 149      57.911  62.263  55.540 -0.32  4.00           C  
ATOM   1210  CG1 ILE A 149      58.102  63.018  53.171 -0.04 30.00           C  
ATOM   1213  CD1 ILE A 149      59.299  63.999  53.423 -0.06 60.00           C  
ATOM   1217  C   ILE A 149      58.789  59.325  54.447  0.59 73.00           C  
ATOM   1218  O   ILE A 149      59.364  59.003  55.488 -0.56 79.00           O  
ATOM   1219  N   GLN A 150      57.973  58.533  53.704 -0.41 57.00           N  
ATOM   1220  H   GLN A 150      57.505  58.947  52.911  0.27 19.00           H  
ATOM   1221  CA  GLN A 150      57.671  57.134  54.000 -0.00 31.00           C  
ATOM   1223  CB  GLN A 150      58.830  56.387  53.397 -0.00 36.00           C  
ATOM   1226  CG  GLN A 150      58.428  54.921  53.047 -0.06 45.00           C  
ATOM   1229  CD  GLN A 150      57.552  54.575  51.814  0.69 51.00           C  
ATOM   1230  OE1 GLN A 150      57.366  53.385  51.506 -0.60 86.00           O  
ATOM   1231  NE2 GLN A 150      56.919  55.576  51.173 -0.94  7.00           N  
ATOM   1232 HE21 GLN A 150      56.378  55.535  50.321  0.42 51.00           H  
ATOM   1233 HE22 GLN A 150      57.288  56.466  51.476  0.42 51.00           H  
ATOM   1234  C   GLN A 150      57.279  56.794  55.481  0.59 73.00           C  
ATOM   1235  O   GLN A 150      57.796  55.815  56.128 -0.56 79.00           O  
ATOM   1236  N   HID A 151      56.415  57.586  56.039 -0.41 57.00           N  
ATOM   1237  H   HID A 151      55.877  58.215  55.459  0.27 19.00           H  
ATOM   1238  CA  HID A 151      56.294  57.812  57.413  0.01 88.00           C  
ATOM   1240  CB  HID A 151      56.865  59.172  57.774 -0.04 62.00           C  
ATOM   1243  CG  HID A 151      57.224  59.396  59.265 -0.02 66.00           C  
ATOM   1244  ND1 HID A 151      56.229  59.473  60.284 -0.38 11.00           N  
ATOM   1245  HD1 HID A 151      55.233  59.568  60.146  0.36 49.00           H  
ATOM   1246  CE1 HID A 151      56.803  59.268  61.474  0.20 57.00           C  
ATOM   1248  NE2 HID A 151      58.083  59.021  61.359 -0.57 27.00           N  
ATOM   1249  CD2 HID A 151      58.328  59.062  59.965  0.12 92.00           C  
ATOM   1251  C   HID A 151      54.843  57.689  57.955  0.59 73.00           C  
ATOM   1252  O   HID A 151      53.937  58.149  57.306 -0.56 79.00           O  
ATOM   1253  N   LEU A 152      54.720  56.952  59.016 -0.41 57.00           N  
ATOM   1254  H   LEU A 152      55.527  56.537  59.458  0.27 19.00           H  
ATOM   1255  CA  LEU A 152      53.390  56.657  59.651 -0.05 18.00           C  
ATOM   1257  CB  LEU A 152      53.225  55.153  59.598 -0.11  2.00           C  
ATOM   1260  CG  LEU A 152      51.810  54.688  59.995  0.35 31.00           C  
ATOM   1262  CD1 LEU A 152      51.294  53.431  59.359 -0.41 21.00           C  
ATOM   1266  CD2 LEU A 152      51.786  54.296  61.458 -0.41 21.00           C  
ATOM   1270  C   LEU A 152      53.293  57.189  61.018  0.59 73.00           C  
ATOM   1271  O   LEU A 152      54.274  56.985  61.785 -0.56 79.00           O  
ATOM   1272  N   ASP A 153      52.140  57.764  61.346 -0.51 63.00           N  
ATOM   1273  H   ASP A 153      51.419  57.733  60.640  0.29 36.00           H  
ATOM   1274  CA  ASP A 153      51.934  58.520  62.586  0.03 81.00           C  
ATOM   1276  CB  ASP A 153      51.961  60.037  62.242 -0.03  3.00           C  
ATOM   1279  CG  ASP A 153      53.341  60.503  61.862  0.79 94.00           C  
ATOM   1280  OD1 ASP A 153      53.728  60.262  60.671 -0.80 14.00           O  
ATOM   1281  OD2 ASP A 153      54.039  61.119  62.672 -0.80 14.00           O1-
ATOM   1282  C   ASP A 153      50.553  58.185  63.131  0.53 66.00           C  
ATOM   1283  O   ASP A 153      49.544  57.869  62.431 -0.58 19.00           O  
ATOM   1284  N   TYR A 154      50.417  58.276  64.448 -0.41 57.00           N  
ATOM   1285  H   TYR A 154      51.200  58.560  65.020  0.27 19.00           H  
ATOM   1286  CA  TYR A 154      49.184  58.151  65.201 -0.00 14.00           C  
ATOM   1288  CB  TYR A 154      49.460  57.108  66.286 -0.01 52.00           C  
ATOM   1291  CG  TYR A 154      49.742  55.717  65.754 -0.00 11.00           C  
ATOM   1292  CD1 TYR A 154      48.744  54.701  65.489 -0.19  6.00           C  
ATOM   1294  CE1 TYR A 154      49.100  53.387  65.046 -0.23 41.00           C  
ATOM   1296  CZ  TYR A 154      50.464  53.123  64.841  0.32 26.00           C  
ATOM   1297  OH  TYR A 154      50.743  51.940  64.168 -0.55 79.00           O  
ATOM   1298  HH  TYR A 154      49.900  51.587  63.875  0.39 92.00           H  
ATOM   1299  CE2 TYR A 154      51.471  54.062  65.121 -0.23 41.00           C  
ATOM   1301  CD2 TYR A 154      51.106  55.325  65.570 -0.19  6.00           C  
ATOM   1303  C   TYR A 154      48.865  59.581  65.664  0.59 73.00           C  
ATOM   1304  O   TYR A 154      49.714  60.391  66.031 -0.56 79.00           O  
ATOM   1305  N   VAL A 155      47.566  59.868  65.645 -0.41 57.00           N  
ATOM   1306  H   VAL A 155      46.940  59.109  65.416  0.27 19.00           H  
ATOM   1307  CA  VAL A 155      46.967  61.194  65.693 -0.08 75.00           C  
ATOM   1309  CB  VAL A 155      46.557  61.733  64.289  0.29 85.00           C  
ATOM   1311  CG1 VAL A 155      45.641  63.028  64.375 -0.31 92.00           C  
ATOM   1315  CG2 VAL A 155      47.845  61.980  63.506 -0.31 92.00           C  
ATOM   1319  C   VAL A 155      45.781  61.115  66.494  0.59 73.00           C  
ATOM   1320  O   VAL A 155      44.884  60.355  66.258 -0.56 79.00           O  
ATOM   1321  N   LEU A 156      45.682  61.996  67.512 -0.41 57.00           N  
ATOM   1322  H   LEU A 156      46.463  62.597  67.733  0.27 19.00           H  
ATOM   1323  CA  LEU A 156      44.476  62.227  68.288 -0.05 18.00           C  
ATOM   1325  CB  LEU A 156      44.835  62.698  69.681 -0.11  2.00           C  
ATOM   1328  CG  LEU A 156      43.760  63.309  70.619  0.35 31.00           C  
ATOM   1330  CD1 LEU A 156      42.706  62.263  70.879 -0.41 21.00           C  
ATOM   1334  CD2 LEU A 156      44.405  63.832  71.910 -0.41 21.00           C  
ATOM   1338  C   LEU A 156      43.615  63.193  67.516  0.59 73.00           C  
ATOM   1339  O   LEU A 156      43.860  64.395  67.551 -0.56 79.00           O  
ATOM   1340  N   ALA A 157      42.559  62.671  66.860 -0.41 57.00           N  
ATOM   1341  H   ALA A 157      42.444  61.671  66.938  0.27 19.00           H  
ATOM   1342  CA  ALA A 157      41.372  63.397  66.334  0.03 37.00           C  
ATOM   1344  CB  ALA A 157      40.576  62.413  65.450 -0.18 25.00           C  
ATOM   1348  C   ALA A 157      40.428  63.934  67.487  0.59 73.00           C  
ATOM   1349  O   ALA A 157      39.979  63.137  68.323 -0.56 79.00           O  
ATOM   1350  N   LEU A 158      40.076  65.197  67.377 -0.41 57.00           N  
ATOM   1351  H   LEU A 158      40.530  65.797  66.703  0.27 19.00           H  
ATOM   1352  CA  LEU A 158      39.124  65.937  68.200 -0.05 18.00           C  
ATOM   1354  CB  LEU A 158      39.836  67.095  68.961 -0.11  2.00           C  
ATOM   1357  CG  LEU A 158      41.109  66.795  69.811  0.35 31.00           C  
ATOM   1359  CD1 LEU A 158      41.567  68.043  70.598 -0.41 21.00           C  
ATOM   1363  CD2 LEU A 158      40.761  65.726  70.846 -0.41 21.00           C  
ATOM   1367  C   LEU A 158      37.959  66.401  67.330  0.59 73.00           C  
ATOM   1368  O   LEU A 158      38.197  66.627  66.160 -0.56 79.00           O  
ATOM   1369  N   PRO A 159      36.756  66.555  67.925 -0.25 48.00           N  
ATOM   1370  CD  PRO A 159      36.359  65.994  69.250  0.01 92.00           C  
ATOM   1373  CG  PRO A 159      34.817  66.146  69.342  0.01 89.00           C  
ATOM   1376  CB  PRO A 159      34.443  66.069  67.856 -0.00 70.00           C  
ATOM   1379  CA  PRO A 159      35.540  66.859  67.158 -0.02 66.00           C  
ATOM   1381  C   PRO A 159      35.174  68.337  67.031  0.58 96.00           C  
ATOM   1382  O   PRO A 159      34.214  68.739  66.308 -0.57 48.00           O  
ATOM   1383  N   ASP A 160      35.950  69.173  67.710 -0.51 63.00           N  
ATOM   1384  H   ASP A 160      36.669  68.714  68.250  0.29 36.00           H  
ATOM   1385  CA  ASP A 160      35.941  70.611  67.536  0.03 81.00           C  
ATOM   1387  CB  ASP A 160      35.076  71.222  68.657 -0.03  3.00           C  
ATOM   1390  CG  ASP A 160      34.439  72.566  68.236  0.79 94.00           C  
ATOM   1391  OD1 ASP A 160      34.440  73.523  69.056 -0.80 14.00           O  
ATOM   1392  OD2 ASP A 160      33.799  72.692  67.206 -0.80 14.00           O1-
ATOM   1393  C   ASP A 160      37.300  71.325  67.416  0.53 66.00           C  
ATOM   1394  O   ASP A 160      37.406  71.965  66.342 -0.58 19.00           O  
ATOM   1395  N   ALA A 161      38.181  71.180  68.404 -0.41 57.00           N  
ATOM   1396  H   ALA A 161      37.888  70.696  69.241  0.27 19.00           H  
ATOM   1397  CA  ALA A 161      39.559  71.742  68.390  0.03 37.00           C  
ATOM   1399  CB  ALA A 161      40.151  71.409  69.758 -0.18 25.00           C  
ATOM   1403  C   ALA A 161      40.389  71.128  67.257  0.59 73.00           C  
ATOM   1404  O   ALA A 161      40.066  70.124  66.613 -0.56 79.00           O  
ATOM   1405  N   PRO A 162      41.548  71.743  66.968 -0.25 48.00           N  
ATOM   1406  CD  PRO A 162      41.886  73.132  67.174  0.01 92.00           C  
ATOM   1409  CG  PRO A 162      42.860  73.535  66.036  0.01 89.00           C  
ATOM   1412  CB  PRO A 162      43.652  72.284  65.930 -0.00 70.00           C  
ATOM   1415  CA  PRO A 162      42.647  71.165  66.114 -0.02 66.00           C  
ATOM   1417  C   PRO A 162      43.289  69.913  66.720  0.58 96.00           C  
ATOM   1418  O   PRO A 162      43.566  69.814  67.966 -0.57 48.00           O  
ATOM   1419  N   TRP A 163      43.532  68.901  65.822 -0.41 57.00           N  
ATOM   1420  H   TRP A 163      43.415  69.085  64.836  0.27 19.00           H  
ATOM   1421  CA  TRP A 163      43.993  67.583  66.254 -0.02 75.00           C  
ATOM   1423  CB  TRP A 163      43.815  66.526  65.129 -0.00 50.00           C  
ATOM   1426  CG  TRP A 163      42.365  66.404  64.595 -0.14 15.00           C  
ATOM   1427  CD1 TRP A 163      41.227  67.034  64.960 -0.16 38.00           C  
ATOM   1429  NE1 TRP A 163      40.159  66.501  64.300 -0.34 18.00           N  
ATOM   1430  HE1 TRP A 163      39.256  66.938  64.420  0.34 12.00           H  
ATOM   1431  CE2 TRP A 163      40.509  65.576  63.381  0.13 80.00           C  
ATOM   1432  CZ2 TRP A 163      39.756  64.796  62.522 -0.26  1.00           C  
ATOM   1434  CH2 TRP A 163      40.415  63.773  61.846 -0.11 34.00           C  
ATOM   1436  CZ3 TRP A 163      41.845  63.627  61.871 -0.19 72.00           C  
ATOM   1438  CE3 TRP A 163      42.541  64.558  62.683 -0.23 87.00           C  
ATOM   1440  CD2 TRP A 163      41.902  65.477  63.527  0.12 43.00           C  
ATOM   1441  C   TRP A 163      45.441  67.631  66.796  0.59 73.00           C  
ATOM   1442  O   TRP A 163      46.252  68.532  66.444 -0.56 79.00           O  
ATOM   1443  N   GLU A 164      45.780  66.609  67.567 -0.51 63.00           N  
ATOM   1444  H   GLU A 164      45.210  65.776  67.532  0.29 36.00           H  
ATOM   1445  CA  GLU A 164      47.052  66.546  68.398  0.03 97.00           C  
ATOM   1447  CB  GLU A 164      46.747  66.674  69.890  0.05 60.00           C  
ATOM   1450  CG  GLU A 164      46.103  67.985  70.501  0.01 36.00           C  
ATOM   1453  CD  GLU A 164      46.914  69.277  70.153  0.80 54.00           C  
ATOM   1454  OE1 GLU A 164      46.538  70.318  70.578 -0.81 88.00           O  
ATOM   1455  OE2 GLU A 164      47.965  69.202  69.464 -0.81 88.00           O1-
ATOM   1456  C   GLU A 164      47.830  65.264  68.143  0.53 66.00           C  
ATOM   1457  O   GLU A 164      47.256  64.175  67.900 -0.58 19.00           O  
ATOM   1458  N   SER A 165      49.112  65.260  68.225 -0.41 57.00           N  
ATOM   1459  H   SER A 165      49.562  66.046  68.671  0.27 19.00           H  
ATOM   1460  CA  SER A 165      49.978  64.168  67.763 -0.02 49.00           C  
ATOM   1462  CB  SER A 165      51.193  64.741  67.106  0.21 17.00           C  
ATOM   1465  OG  SER A 165      51.939  65.602  67.911 -0.65 46.00           O  
ATOM   1466  HG  SER A 165      51.361  66.351  68.075  0.42 75.00           H  
ATOM   1467  C   SER A 165      50.383  63.122  68.827  0.59 73.00           C  
ATOM   1468  O   SER A 165      50.548  63.398  70.037 -0.56 79.00           O  
ATOM   1469  N   LEU A 166      50.630  61.908  68.410 -0.41 57.00           N  
ATOM   1470  H   LEU A 166      50.175  61.663  67.542  0.27 19.00           H  
ATOM   1471  CA  LEU A 166      51.460  60.877  69.123 -0.05 18.00           C  
ATOM   1473  CB  LEU A 166      50.597  59.617  69.347 -0.11  2.00           C  
ATOM   1476  CG  LEU A 166      49.289  59.751  70.227  0.35 31.00           C  
ATOM   1478  CD1 LEU A 166      48.063  60.303  69.546 -0.41 21.00           C  
ATOM   1482  CD2 LEU A 166      48.911  58.278  70.581 -0.41 21.00           C  
ATOM   1486  C   LEU A 166      52.829  60.757  68.556  0.59 73.00           C  
ATOM   1487  O   LEU A 166      53.810  60.491  69.311 -0.56 79.00           O  
ATOM   1488  N   GLY A 167      53.073  60.947  67.262 -0.41 57.00           N  
ATOM   1489  H   GLY A 167      52.296  61.011  66.620  0.27 19.00           H  
ATOM   1490  CA  GLY A 167      54.316  60.516  66.544 -0.02 52.00           C  
ATOM   1493  C   GLY A 167      54.156  59.008  66.127  0.59 73.00           C  
ATOM   1494  O   GLY A 167      53.005  58.517  66.049 -0.56 79.00           O  
ATOM   1495  N   GLY A 168      55.244  58.372  65.696 -0.41 57.00           N  
ATOM   1496  H   GLY A 168      56.129  58.835  65.844  0.27 19.00           H  
ATOM   1497  CA  GLY A 168      55.267  57.276  64.642 -0.02 52.00           C  
ATOM   1500  C   GLY A 168      56.670  56.736  64.270  0.59 73.00           C  
ATOM   1501  O   GLY A 168      57.642  56.975  65.005 -0.56 79.00           O  
ATOM   1502  N   THR A 169      56.792  56.043  63.126 -0.41 57.00           N  
ATOM   1503  H   THR A 169      56.038  56.112  62.457  0.27 19.00           H  
ATOM   1504  CA  THR A 169      58.065  55.430  62.699 -0.03 89.00           C  
ATOM   1506  CB  THR A 169      58.278  54.018  63.485  0.36 54.00           C  
ATOM   1508  CG2 THR A 169      57.119  53.022  63.180 -0.24 38.00           C  
ATOM   1512  OG1 THR A 169      59.533  53.497  63.102 -0.67 61.00           O  
ATOM   1513  HG1 THR A 169      60.008  53.376  63.927  0.41  2.00           H  
ATOM   1514  C   THR A 169      58.001  55.178  61.178  0.59 73.00           C  
ATOM   1515  O   THR A 169      56.924  54.898  60.696 -0.56 79.00           O  
ATOM   1516  N   PRO A 170      59.089  55.266  60.370 -0.25 48.00           N  
ATOM   1517  CD  PRO A 170      60.384  55.877  60.781  0.01 92.00           C  
ATOM   1520  CG  PRO A 170      61.289  55.867  59.536  0.01 89.00           C  
ATOM   1523  CB  PRO A 170      60.691  54.861  58.553 -0.00 70.00           C  
ATOM   1526  CA  PRO A 170      59.165  54.806  58.998 -0.02 66.00           C  
ATOM   1528  C   PRO A 170      58.707  53.380  58.665  0.58 96.00           C  
ATOM   1529  O   PRO A 170      58.606  52.475  59.435 -0.57 48.00           O  
ATOM   1530  N   VAL A 171      58.188  53.284  57.442 -0.41 57.00           N  
ATOM   1531  H   VAL A 171      58.162  54.160  56.940  0.27 19.00           H  
ATOM   1532  CA  VAL A 171      57.526  52.056  56.868 -0.08 75.00           C  
ATOM   1534  CB  VAL A 171      55.980  52.255  56.874  0.29 85.00           C  
ATOM   1536  CG1 VAL A 171      55.437  52.524  58.305 -0.31 92.00           C  
ATOM   1540  CG2 VAL A 171      55.476  53.352  55.877 -0.31 92.00           C  
ATOM   1544  C   VAL A 171      58.105  51.650  55.445  0.59 73.00           C  
ATOM   1545  O   VAL A 171      59.199  52.050  55.029 -0.56 79.00           O  
ATOM   1546  N   SER A 172      57.288  50.797  54.739 -0.41 57.00           N  
ATOM   1547  H   SER A 172      56.408  50.513  55.145  0.27 19.00           H  
ATOM   1548  CA  SER A 172      57.398  50.535  53.262 -0.02 49.00           C  
ATOM   1550  CB  SER A 172      58.270  49.372  52.950  0.21 17.00           C  
ATOM   1553  OG  SER A 172      58.414  49.232  51.546 -0.65 46.00           O  
ATOM   1554  HG  SER A 172      59.036  49.940  51.362  0.42 75.00           H  
ATOM   1555  C   SER A 172      55.987  50.400  52.627  0.59 73.00           C  
ATOM   1556  O   SER A 172      55.025  49.799  53.199 -0.56 79.00           O  
ATOM   1557  N   THR A 173      55.792  50.923  51.418 -0.41 57.00           N  
ATOM   1558  H   THR A 173      56.653  51.290  51.036  0.27 19.00           H  
ATOM   1559  CA  THR A 173      54.568  51.047  50.609 -0.03 89.00           C  
ATOM   1561  CB  THR A 173      54.088  52.539  50.618  0.36 54.00           C  
ATOM   1563  CG2 THR A 173      53.701  53.155  52.015 -0.24 38.00           C  
ATOM   1567  OG1 THR A 173      54.938  53.438  49.992 -0.67 61.00           O  
ATOM   1568  HG1 THR A 173      55.699  53.588  50.558  0.41  2.00           H  
ATOM   1569  C   THR A 173      54.915  50.554  49.205  0.59 73.00           C  
ATOM   1570  O   THR A 173      56.038  50.243  48.915 -0.56 79.00           O  
ATOM   1571  N   GLY A 174      53.949  50.491  48.298 -0.41 57.00           N  
ATOM   1572  H   GLY A 174      53.111  51.026  48.475  0.27 19.00           H  
ATOM   1573  CA  GLY A 174      54.002  49.814  46.981 -0.02 52.00           C  
ATOM   1576  C   GLY A 174      55.132  50.211  46.072  0.59 73.00           C  
ATOM   1577  O   GLY A 174      55.581  51.378  45.993 -0.56 79.00           O  
ATOM   1578  N   THR A 175      55.633  49.162  45.427 -0.41 57.00           N  
ATOM   1579  H   THR A 175      55.264  48.263  45.702  0.27 19.00           H  
ATOM   1580  CA  THR A 175      56.741  49.269  44.499 -0.03 89.00           C  
ATOM   1582  CB  THR A 175      57.998  48.493  45.006  0.36 54.00           C  
ATOM   1584  CG2 THR A 175      58.020  46.921  44.810 -0.24 38.00           C  
ATOM   1588  OG1 THR A 175      59.187  48.882  44.477 -0.67 61.00           O  
ATOM   1589  HG1 THR A 175      59.898  48.797  45.116  0.41  2.00           H  
ATOM   1590  C   THR A 175      56.470  49.004  43.010  0.59 73.00           C  
ATOM   1591  O   THR A 175      55.506  48.281  42.646 -0.56 79.00           O  
ATOM   1592  N   THR A 176      57.322  49.658  42.230 -0.41 57.00           N  
ATOM   1593  H   THR A 176      58.132  50.088  42.654  0.27 19.00           H  
ATOM   1594  CA  THR A 176      57.279  49.847  40.805 -0.03 89.00           C  
ATOM   1596  CB  THR A 176      57.741  51.245  40.431  0.36 54.00           C  
ATOM   1598  CG2 THR A 176      56.947  52.402  41.115 -0.24 38.00           C  
ATOM   1602  OG1 THR A 176      59.125  51.508  40.696 -0.67 61.00           O  
ATOM   1603  HG1 THR A 176      59.632  51.629  39.890  0.41  2.00           H  
ATOM   1604  C   THR A 176      58.040  48.815  40.006  0.59 73.00           C  
ATOM   1605  O   THR A 176      59.067  48.319  40.431 -0.56 79.00           O  
ATOM   1606  N   GLY A 177      57.612  48.628  38.729 -0.41 57.00           N  
ATOM   1607  H   GLY A 177      56.731  49.019  38.428  0.27 19.00           H  
ATOM   1608  CA  GLY A 177      58.314  47.886  37.774 -0.02 52.00           C  
ATOM   1611  C   GLY A 177      58.352  46.351  37.885  0.59 73.00           C  
ATOM   1612  O   GLY A 177      58.555  45.675  36.895 -0.56 79.00           O  
ATOM   1613  N   ARG A 178      58.083  45.879  39.117 -0.34 79.00           N  
ATOM   1614  H   ARG A 178      57.925  46.531  39.872  0.27 47.00           H  
ATOM   1615  CA  ARG A 178      58.134  44.453  39.392 -0.26 37.00           C  
ATOM   1617  CB  ARG A 178      58.524  44.222  40.838 -0.00  7.00           C  
ATOM   1620  CG  ARG A 178      60.035  44.609  41.026  0.03 90.00           C  
ATOM   1623  CD  ARG A 178      60.275  44.534  42.562  0.04 86.00           C  
ATOM   1626  NE  ARG A 178      61.686  44.752  42.837 -0.52 95.00           N  
ATOM   1627  HE  ARG A 178      61.962  45.638  43.235  0.34 56.00           H  
ATOM   1628  CZ  ARG A 178      62.704  43.957  42.768  0.80 76.00           C  
ATOM   1629  NH1 ARG A 178      62.724  42.770  42.374 -0.86 27.00           N1+
ATOM   1630 HH11 ARG A 178      61.804  42.370  42.252  0.44 78.00           H  
ATOM   1631 HH12 ARG A 178      63.636  42.393  42.163  0.44 78.00           H  
ATOM   1632  NH2 ARG A 178      63.851  44.399  43.061 -0.86 27.00           N  
ATOM   1633 HH21 ARG A 178      64.007  45.396  43.092  0.44 78.00           H  
ATOM   1634 HH22 ARG A 178      64.658  43.792  43.067  0.44 78.00           H  
ATOM   1635  C   ARG A 178      56.737  43.921  39.046  0.73 41.00           C  
ATOM   1636  O   ARG A 178      55.784  44.510  39.471 -0.58 94.00           O  
ATOM   1637  N   LYS A 179      56.689  42.961  38.120 -0.34 79.00           N  
ATOM   1638  H   LYS A 179      57.508  42.517  37.729  0.27 47.00           H  
ATOM   1639  CA  LYS A 179      55.346  42.535  37.555 -0.24  0.00           C  
ATOM   1641  CB  LYS A 179      55.708  41.456  36.461 -0.00 94.00           C  
ATOM   1644  CG  LYS A 179      54.663  41.180  35.373  0.01 87.00           C  
ATOM   1647  CD  LYS A 179      54.751  39.731  34.802 -0.04 79.00           C  
ATOM   1650  CE  LYS A 179      56.010  39.543  33.942 -0.01 43.00           C  
ATOM   1653  NZ  LYS A 179      55.993  38.146  33.404 -0.38 54.00           N1+
ATOM   1654  HZ1 LYS A 179      55.120  37.970  32.926  0.34  0.00           H  
ATOM   1655  HZ2 LYS A 179      56.731  37.898  32.760  0.34  0.00           H  
ATOM   1656  HZ3 LYS A 179      55.889  37.394  34.070  0.34  0.00           H  
ATOM   1657  C   LYS A 179      54.475  41.979  38.712  0.73 41.00           C  
ATOM   1658  O   LYS A 179      55.000  41.153  39.476 -0.58 94.00           O  
ATOM   1659  N   TYR A 180      53.201  42.369  38.832 -0.41 57.00           N  
ATOM   1660  H   TYR A 180      52.856  42.900  38.046  0.27 19.00           H  
ATOM   1661  CA  TYR A 180      52.274  42.011  39.933 -0.00 14.00           C  
ATOM   1663  CB  TYR A 180      52.020  40.486  39.856 -0.01 52.00           C  
ATOM   1666  CG  TYR A 180      51.522  40.049  38.501 -0.00 11.00           C  
ATOM   1667  CD1 TYR A 180      52.221  39.107  37.742 -0.19  6.00           C  
ATOM   1669  CE1 TYR A 180      51.695  38.655  36.509 -0.23 41.00           C  
ATOM   1671  CZ  TYR A 180      50.448  39.080  36.059  0.32 26.00           C  
ATOM   1672  OH  TYR A 180      50.045  38.606  34.837 -0.55 79.00           O  
ATOM   1673  HH  TYR A 180      50.467  37.811  34.501  0.39 92.00           H  
ATOM   1674  CE2 TYR A 180      49.623  39.880  36.851 -0.23 41.00           C  
ATOM   1676  CD2 TYR A 180      50.133  40.247  38.128 -0.19  6.00           C  
ATOM   1678  C   TYR A 180      52.527  42.497  41.351  0.59 73.00           C  
ATOM   1679  O   TYR A 180      51.713  42.223  42.263 -0.56 79.00           O  
ATOM   1680  N   TYR A 181      53.499  43.372  41.535 -0.41 57.00           N  
ATOM   1681  H   TYR A 181      54.152  43.457  40.769  0.27 19.00           H  
ATOM   1682  CA  TYR A 181      53.602  44.270  42.688 -0.00 14.00           C  
ATOM   1684  CB  TYR A 181      55.055  44.547  42.980 -0.01 52.00           C  
ATOM   1687  CG  TYR A 181      55.847  43.392  43.479 -0.00 11.00           C  
ATOM   1688  CD1 TYR A 181      56.270  43.329  44.826 -0.19  6.00           C  
ATOM   1690  CE1 TYR A 181      57.091  42.271  45.263 -0.23 41.00           C  
ATOM   1692  CZ  TYR A 181      57.405  41.245  44.413  0.32 26.00           C  
ATOM   1693  OH  TYR A 181      58.112  40.137  44.790 -0.55 79.00           O  
ATOM   1694  HH  TYR A 181      58.435  39.642  44.034  0.39 92.00           H  
ATOM   1695  CE2 TYR A 181      57.051  41.291  43.085 -0.23 41.00           C  
ATOM   1697  CD2 TYR A 181      56.214  42.287  42.647 -0.19  6.00           C  
ATOM   1699  C   TYR A 181      52.912  45.571  42.197  0.59 73.00           C  
ATOM   1700  O   TYR A 181      52.943  45.896  40.972 -0.56 79.00           O  
ATOM   1701  N   TYR A 182      52.245  46.205  43.211 -0.41 57.00           N  
ATOM   1702  H   TYR A 182      52.284  45.789  44.130  0.27 19.00           H  
ATOM   1703  CA  TYR A 182      51.269  47.290  42.984 -0.00 14.00           C  
ATOM   1705  CB  TYR A 182      49.809  46.817  43.316 -0.01 52.00           C  
ATOM   1708  CG  TYR A 182      49.248  45.803  42.315 -0.00 11.00           C  
ATOM   1709  CD1 TYR A 182      48.268  46.093  41.307 -0.19  6.00           C  
ATOM   1711  CE1 TYR A 182      47.643  45.069  40.529 -0.23 41.00           C  
ATOM   1713  CZ  TYR A 182      48.204  43.777  40.730  0.32 26.00           C  
ATOM   1714  OH  TYR A 182      47.730  42.731  40.048 -0.55 79.00           O  
ATOM   1715  HH  TYR A 182      47.468  42.969  39.156  0.39 92.00           H  
ATOM   1716  CE2 TYR A 182      49.028  43.478  41.795 -0.23 41.00           C  
ATOM   1718  CD2 TYR A 182      49.637  44.488  42.602 -0.19  6.00           C  
ATOM   1720  C   TYR A 182      51.554  48.554  43.838  0.59 73.00           C  
ATOM   1721  O   TYR A 182      52.402  48.484  44.776 -0.56 79.00           O  
ATOM   1722  N   ILE A 183      51.034  49.751  43.504 -0.41 57.00           N  
ATOM   1723  H   ILE A 183      50.383  49.827  42.736  0.27 19.00           H  
ATOM   1724  CA  ILE A 183      51.234  51.017  44.251 -0.05 97.00           C  
ATOM   1726  CB  ILE A 183      51.062  52.228  43.387  0.13  3.00           C  
ATOM   1728  CG2 ILE A 183      51.418  53.553  43.952 -0.32  4.00           C  
ATOM   1732  CG1 ILE A 183      51.976  52.132  42.122 -0.04 30.00           C  
ATOM   1735  CD1 ILE A 183      53.526  51.962  42.224 -0.06 60.00           C  
ATOM   1739  C   ILE A 183      50.190  51.012  45.380  0.59 73.00           C  
ATOM   1740  O   ILE A 183      48.991  50.639  45.357 -0.56 79.00           O  
ATOM   1741  N   THR A 184      50.641  51.436  46.539 -0.41 57.00           N  
ATOM   1742  H   THR A 184      51.556  51.855  46.630  0.27 19.00           H  
ATOM   1743  CA  THR A 184      49.679  51.564  47.693 -0.03 89.00           C  
ATOM   1745  CB  THR A 184      50.398  52.072  49.011  0.36 54.00           C  
ATOM   1747  CG2 THR A 184      49.409  52.184  50.238 -0.24 38.00           C  
ATOM   1751  OG1 THR A 184      51.329  51.052  49.383 -0.67 61.00           O  
ATOM   1752  HG1 THR A 184      50.855  50.217  49.379  0.41  2.00           H  
ATOM   1753  C   THR A 184      48.657  52.676  47.402  0.59 73.00           C  
ATOM   1754  O   THR A 184      49.016  53.737  46.940 -0.56 79.00           O  
ATOM   1755  N   PRO A 185      47.305  52.535  47.434 -0.25 48.00           N  
ATOM   1756  CD  PRO A 185      46.609  51.346  47.945  0.01 92.00           C  
ATOM   1759  CG  PRO A 185      45.105  51.491  47.570  0.01 89.00           C  
ATOM   1762  CB  PRO A 185      45.104  52.705  46.627 -0.00 70.00           C  
ATOM   1765  CA  PRO A 185      46.287  53.535  46.942 -0.02 66.00           C  
ATOM   1767  C   PRO A 185      45.917  54.590  47.996  0.58 96.00           C  
ATOM   1768  O   PRO A 185      45.558  54.278  49.104 -0.57 48.00           O  
ATOM   1769  N   THR A 186      46.118  55.845  47.609 -0.41 57.00           N  
ATOM   1770  H   THR A 186      46.501  55.921  46.677  0.27 19.00           H  
ATOM   1771  CA  THR A 186      45.805  56.993  48.469 -0.03 89.00           C  
ATOM   1773  CB  THR A 186      46.457  58.295  47.982  0.36 54.00           C  
ATOM   1775  CG2 THR A 186      47.983  58.419  48.340 -0.24 38.00           C  
ATOM   1779  OG1 THR A 186      46.332  58.474  46.586 -0.67 61.00           O  
ATOM   1780  HG1 THR A 186      46.544  59.395  46.420  0.41  2.00           H  
ATOM   1781  C   THR A 186      44.275  57.185  48.646  0.59 73.00           C  
ATOM   1782  O   THR A 186      43.562  57.146  47.663 -0.56 79.00           O  
ATOM   1783  N   GLY A 187      43.846  57.330  49.940 -0.41 57.00           N  
ATOM   1784  H   GLY A 187      44.552  57.371  50.661  0.27 19.00           H  
ATOM   1785  CA  GLY A 187      42.403  57.378  50.367 -0.02 52.00           C  
ATOM   1788  C   GLY A 187      42.202  57.175  51.866  0.59 73.00           C  
ATOM   1789  O   GLY A 187      43.111  57.083  52.735 -0.56 79.00           O  
ATOM   1790  N   VAL A 188      41.021  57.173  52.287 -0.41 57.00           N  
ATOM   1791  H   VAL A 188      40.290  57.200  51.590  0.27 19.00           H  
ATOM   1792  CA  VAL A 188      40.562  56.937  53.655 -0.08 75.00           C  
ATOM   1794  CB  VAL A 188      39.619  58.031  54.268  0.29 85.00           C  
ATOM   1796  CG1 VAL A 188      39.150  57.706  55.723 -0.31 92.00           C  
ATOM   1800  CG2 VAL A 188      40.308  59.415  54.466 -0.31 92.00           C  
ATOM   1804  C   VAL A 188      39.916  55.547  53.678  0.59 73.00           C  
ATOM   1805  O   VAL A 188      38.923  55.295  52.975 -0.56 79.00           O  
ATOM   1806  N   PHE A 189      40.517  54.644  54.482 -0.41 57.00           N  
ATOM   1807  H   PHE A 189      41.318  54.983  54.994  0.27 19.00           H  
ATOM   1808  CA  PHE A 189      40.135  53.262  54.800 -0.00 24.00           C  
ATOM   1810  CB  PHE A 189      41.196  52.271  54.324 -0.03 43.00           C  
ATOM   1813  CG  PHE A 189      41.794  52.698  52.988  0.01 18.00           C  
ATOM   1814  CD1 PHE A 189      41.197  52.172  51.810 -0.12 56.00           C  
ATOM   1816  CE1 PHE A 189      41.706  52.475  50.512 -0.17  4.00           C  
ATOM   1818  CZ  PHE A 189      42.850  53.316  50.443 -0.10 72.00           C  
ATOM   1820  CE2 PHE A 189      43.484  53.817  51.578 -0.17  4.00           C  
ATOM   1822  CD2 PHE A 189      42.984  53.518  52.862 -0.12 56.00           C  
ATOM   1824  C   PHE A 189      39.678  53.179  56.251  0.59 73.00           C  
ATOM   1825  O   PHE A 189      39.793  54.185  56.992 -0.56 79.00           O  
ATOM   1826  N   GLN A 190      39.061  52.138  56.747 -0.41 57.00           N  
ATOM   1827  H   GLN A 190      38.837  51.408  56.086  0.27 19.00           H  
ATOM   1828  CA  GLN A 190      38.540  51.954  58.097 -0.00 31.00           C  
ATOM   1830  CB  GLN A 190      37.186  52.597  58.213 -0.00 36.00           C  
ATOM   1833  CG  GLN A 190      36.714  52.746  59.704 -0.06 45.00           C  
ATOM   1836  CD  GLN A 190      35.313  53.357  59.756  0.69 51.00           C  
ATOM   1837  OE1 GLN A 190      34.415  53.050  58.974 -0.60 86.00           O  
ATOM   1838  NE2 GLN A 190      35.068  54.225  60.719 -0.94  7.00           N  
ATOM   1839 HE21 GLN A 190      34.308  54.877  60.581  0.42 51.00           H  
ATOM   1840 HE22 GLN A 190      35.884  54.468  61.262  0.42 51.00           H  
ATOM   1841  C   GLN A 190      38.572  50.489  58.480  0.59 73.00           C  
ATOM   1842  O   GLN A 190      38.112  49.608  57.725 -0.56 79.00           O  
ATOM   1843  N   ASN A 191      38.952  50.193  59.763 -0.41 57.00           N  
ATOM   1844  H   ASN A 191      39.057  50.960  60.412  0.27 19.00           H  
ATOM   1845  CA  ASN A 191      39.049  48.840  60.287  0.01 43.00           C  
ATOM   1847  CB  ASN A 191      40.078  48.867  61.373 -0.20 41.00           C  
ATOM   1850  CG  ASN A 191      40.478  47.455  61.763  0.71 30.00           C  
ATOM   1851  OD1 ASN A 191      40.569  46.604  60.910 -0.59 31.00           O  
ATOM   1852  ND2 ASN A 191      40.705  47.185  62.998 -0.91 91.00           N  
ATOM   1853 HD21 ASN A 191      40.919  46.252  63.319  0.41 96.00           H  
ATOM   1854 HD22 ASN A 191      40.549  47.837  63.754  0.41 96.00           H  
ATOM   1855  C   ASN A 191      37.609  48.399  60.762  0.59 73.00           C  
ATOM   1856  O   ASN A 191      37.464  47.983  61.905 -0.56 79.00           O  
ATOM   1857  N   THR A 192      36.703  48.293  59.864 -0.41 57.00           N  
ATOM   1858  H   THR A 192      36.985  48.351  58.896  0.27 19.00           H  
ATOM   1859  CA  THR A 192      35.342  47.707  60.105 -0.03 89.00           C  
ATOM   1861  CB  THR A 192      34.329  48.142  59.018  0.36 54.00           C  
ATOM   1863  CG2 THR A 192      34.119  49.640  59.056 -0.24 38.00           C  
ATOM   1867  OG1 THR A 192      34.844  47.782  57.784 -0.67 61.00           O  
ATOM   1868  HG1 THR A 192      34.749  46.828  57.737  0.41  2.00           H  
ATOM   1869  C   THR A 192      35.346  46.191  60.274  0.59 73.00           C  
ATOM   1870  O   THR A 192      36.146  45.553  59.589 -0.56 79.00           O  
ATOM   1871  N   ALA A 193      34.477  45.679  61.156 -0.41 57.00           N  
ATOM   1872  H   ALA A 193      33.702  46.219  61.513  0.27 19.00           H  
ATOM   1873  CA  ALA A 193      34.544  44.341  61.787  0.03 37.00           C  
ATOM   1875  CB  ALA A 193      33.743  44.222  63.105 -0.18 25.00           C  
ATOM   1879  C   ALA A 193      34.185  43.204  60.758  0.59 73.00           C  
ATOM   1880  O   ALA A 193      33.968  42.033  61.092 -0.56 79.00           O  
ATOM   1881  N   ASP A 194      33.898  43.569  59.516 -0.51 63.00           N  
ATOM   1882  H   ASP A 194      34.152  44.497  59.210  0.29 36.00           H  
ATOM   1883  CA  ASP A 194      33.456  42.688  58.419  0.03 81.00           C  
ATOM   1885  CB  ASP A 194      32.438  43.373  57.435 -0.03  3.00           C  
ATOM   1888  CG  ASP A 194      32.794  44.789  57.069  0.79 94.00           C  
ATOM   1889  OD1 ASP A 194      31.923  45.393  56.372 -0.80 14.00           O  
ATOM   1890  OD2 ASP A 194      33.928  45.226  57.292 -0.80 14.00           O1-
ATOM   1891  C   ASP A 194      34.647  42.099  57.603  0.53 66.00           C  
ATOM   1892  O   ASP A 194      34.514  40.963  57.074 -0.58 19.00           O  
ATOM   1893  N   ARG A 195      35.810  42.834  57.541 -0.34 79.00           N  
ATOM   1894  H   ARG A 195      35.879  43.695  58.065  0.27 47.00           H  
ATOM   1895  CA  ARG A 195      36.946  42.437  56.777 -0.26 37.00           C  
ATOM   1897  CB  ARG A 195      37.843  43.679  56.481 -0.00  7.00           C  
ATOM   1900  CG  ARG A 195      37.320  44.741  55.536  0.03 90.00           C  
ATOM   1903  CD  ARG A 195      36.382  44.240  54.424  0.04 86.00           C  
ATOM   1906  NE  ARG A 195      36.026  45.344  53.481 -0.52 95.00           N  
ATOM   1907  HE  ARG A 195      36.586  45.365  52.640  0.34 56.00           H  
ATOM   1908  CZ  ARG A 195      35.253  46.360  53.734  0.80 76.00           C  
ATOM   1909  NH1 ARG A 195      34.533  46.484  54.834 -0.86 27.00           N1+
ATOM   1910 HH11 ARG A 195      34.517  45.854  55.623  0.44 78.00           H  
ATOM   1911 HH12 ARG A 195      33.914  47.249  55.062  0.44 78.00           H  
ATOM   1912  NH2 ARG A 195      35.114  47.314  52.862 -0.86 27.00           N  
ATOM   1913 HH21 ARG A 195      35.476  47.084  51.947  0.44 78.00           H  
ATOM   1914 HH22 ARG A 195      34.411  48.022  53.015  0.44 78.00           H  
ATOM   1915  C   ARG A 195      37.765  41.316  57.485  0.73 41.00           C  
ATOM   1916  O   ARG A 195      38.164  40.424  56.787 -0.58 94.00           O  
ATOM   1917  N   LEU A 196      38.034  41.495  58.785 -0.41 57.00           N  
ATOM   1918  H   LEU A 196      37.684  42.357  59.177  0.27 19.00           H  
ATOM   1919  CA  LEU A 196      38.813  40.506  59.637 -0.05 18.00           C  
ATOM   1921  CB  LEU A 196      37.850  39.360  60.025 -0.11  2.00           C  
ATOM   1924  CG  LEU A 196      38.456  38.204  60.912  0.35 31.00           C  
ATOM   1926  CD1 LEU A 196      38.957  38.643  62.302 -0.41 21.00           C  
ATOM   1930  CD2 LEU A 196      37.390  37.225  61.236 -0.41 21.00           C  
ATOM   1934  C   LEU A 196      40.262  40.075  59.209  0.59 73.00           C  
ATOM   1935  O   LEU A 196      40.422  39.285  58.281 -0.56 79.00           O  
ATOM   1936  N   GLY A 197      41.265  40.547  60.032 -0.41 57.00           N  
ATOM   1937  H   GLY A 197      40.998  41.082  60.846  0.27 19.00           H  
ATOM   1938  CA  GLY A 197      42.702  40.253  59.892 -0.02 52.00           C  
ATOM   1941  C   GLY A 197      43.126  38.929  60.503  0.59 73.00           C  
ATOM   1942  O   GLY A 197      42.409  37.996  60.857 -0.56 79.00           O  
ATOM   1943  N   TYR A 198      44.441  38.632  60.446 -0.41 57.00           N  
ATOM   1944  H   TYR A 198      45.130  39.270  60.074  0.27 19.00           H  
ATOM   1945  CA  TYR A 198      45.083  37.294  60.815 -0.00 14.00           C  
ATOM   1947  CB  TYR A 198      45.070  36.315  59.620 -0.01 52.00           C  
ATOM   1950  CG  TYR A 198      45.869  36.825  58.411 -0.00 11.00           C  
ATOM   1951  CD1 TYR A 198      45.272  37.833  57.647 -0.19  6.00           C  
ATOM   1953  CE1 TYR A 198      45.964  38.327  56.499 -0.23 41.00           C  
ATOM   1955  CZ  TYR A 198      47.311  37.886  56.237  0.32 26.00           C  
ATOM   1956  OH  TYR A 198      47.963  38.294  55.105 -0.55 79.00           O  
ATOM   1957  HH  TYR A 198      47.579  39.022  54.610  0.39 92.00           H  
ATOM   1958  CE2 TYR A 198      47.992  36.973  57.132 -0.23 41.00           C  
ATOM   1960  CD2 TYR A 198      47.210  36.383  58.175 -0.19  6.00           C  
ATOM   1962  C   TYR A 198      46.489  37.498  61.373  0.59 73.00           C  
ATOM   1963  O   TYR A 198      46.860  38.615  61.574 -0.56 79.00           O  
ATOM   1964  N   ARG A 199      47.177  36.448  61.748 -0.34 79.00           N  
ATOM   1965  H   ARG A 199      46.664  35.584  61.650  0.27 47.00           H  
ATOM   1966  CA  ARG A 199      48.516  36.310  62.228 -0.26 37.00           C  
ATOM   1968  CB  ARG A 199      48.520  35.766  63.645 -0.00  7.00           C  
ATOM   1971  CG  ARG A 199      47.800  36.629  64.655  0.03 90.00           C  
ATOM   1974  CD  ARG A 199      47.915  36.158  66.167  0.04 86.00           C  
ATOM   1977  NE  ARG A 199      47.200  37.056  67.021 -0.52 95.00           N  
ATOM   1978  HE  ARG A 199      46.450  36.598  67.518  0.34 56.00           H  
ATOM   1979  CZ  ARG A 199      47.716  38.116  67.630  0.80 76.00           C  
ATOM   1980  NH1 ARG A 199      48.924  38.563  67.426 -0.86 27.00           N1+
ATOM   1981 HH11 ARG A 199      49.530  38.271  66.673  0.44 78.00           H  
ATOM   1982 HH12 ARG A 199      49.134  39.354  68.017  0.44 78.00           H  
ATOM   1983  NH2 ARG A 199      47.051  38.789  68.500 -0.86 27.00           N  
ATOM   1984 HH21 ARG A 199      46.050  38.691  68.596  0.44 78.00           H  
ATOM   1985 HH22 ARG A 199      47.506  39.407  69.157  0.44 78.00           H  
ATOM   1986  C   ARG A 199      49.481  35.530  61.292  0.73 41.00           C  
ATOM   1987  O   ARG A 199      49.060  34.674  60.515 -0.58 94.00           O  
ATOM   1988  N   ALA A 200      50.738  35.911  61.338 -0.41 57.00           N  
ATOM   1989  H   ALA A 200      50.899  36.750  61.876  0.27 19.00           H  
ATOM   1990  CA  ALA A 200      51.932  35.258  60.754  0.03 37.00           C  
ATOM   1992  CB  ALA A 200      53.181  35.900  61.364 -0.18 25.00           C  
ATOM   1996  C   ALA A 200      51.935  33.827  61.233  0.59 73.00           C  
ATOM   1997  O   ALA A 200      51.753  33.586  62.432 -0.56 79.00           O  
ATOM   1998  N   GLU A 201      52.112  32.864  60.305 -0.51 63.00           N  
ATOM   1999  H   GLU A 201      52.142  33.211  59.357  0.29 36.00           H  
ATOM   2000  CA  GLU A 201      51.858  31.437  60.470  0.03 97.00           C  
ATOM   2002  CB  GLU A 201      50.611  31.160  59.513  0.05 60.00           C  
ATOM   2005  CG  GLU A 201      49.694  29.924  59.609  0.01 36.00           C  
ATOM   2008  CD  GLU A 201      49.450  29.388  61.030  0.80 54.00           C  
ATOM   2009  OE1 GLU A 201      49.320  30.143  61.993 -0.81 88.00           O  
ATOM   2010  OE2 GLU A 201      49.458  28.096  61.164 -0.81 88.00           O1-
ATOM   2011  C   GLU A 201      53.096  30.544  60.308  0.53 66.00           C  
ATOM   2012  O   GLU A 201      52.864  29.388  60.209 -0.58 19.00           O  
ATOM   2013  N   GLY A 202      54.328  31.048  60.257 -0.41 57.00           N  
ATOM   2014  H   GLY A 202      54.427  32.045  60.390  0.27 19.00           H  
ATOM   2015  CA  GLY A 202      55.527  30.192  60.051 -0.02 52.00           C  
ATOM   2018  C   GLY A 202      56.214  30.284  58.652  0.59 73.00           C  
ATOM   2019  O   GLY A 202      55.881  31.183  57.881 -0.56 79.00           O  
ATOM   2020  N   THR A 203      57.158  29.364  58.368 -0.41 57.00           N  
ATOM   2021  H   THR A 203      57.348  28.703  59.108  0.27 19.00           H  
ATOM   2022  CA  THR A 203      58.016  29.282  57.100 -0.03 89.00           C  
ATOM   2024  CB  THR A 203      58.997  30.448  57.048  0.36 54.00           C  
ATOM   2026  CG2 THR A 203      59.966  30.465  58.253 -0.24 38.00           C  
ATOM   2030  OG1 THR A 203      59.839  30.547  55.859 -0.67 61.00           O  
ATOM   2031  HG1 THR A 203      60.293  31.389  55.948  0.41  2.00           H  
ATOM   2032  C   THR A 203      58.776  27.959  57.094  0.59 73.00           C  
ATOM   2033  O   THR A 203      59.239  27.471  58.145 -0.56 79.00           O  
ATOM   2034  N   LYS A 204      59.124  27.379  55.960 -0.34 79.00           N  
ATOM   2035  H   LYS A 204      58.705  27.783  55.134  0.27 47.00           H  
ATOM   2036  CA  LYS A 204      60.140  26.324  55.771 -0.24  0.00           C  
ATOM   2038  CB  LYS A 204      59.450  25.172  55.128 -0.00 94.00           C  
ATOM   2041  CG  LYS A 204      58.303  24.639  55.983  0.01 87.00           C  
ATOM   2044  CD  LYS A 204      56.865  24.896  55.430 -0.04 79.00           C  
ATOM   2047  CE  LYS A 204      55.823  24.239  56.356 -0.01 43.00           C  
ATOM   2050  NZ  LYS A 204      54.486  24.155  55.767 -0.38 54.00           N1+
ATOM   2051  HZ1 LYS A 204      53.776  23.986  56.465  0.34  0.00           H  
ATOM   2052  HZ2 LYS A 204      54.349  25.017  55.258  0.34  0.00           H  
ATOM   2053  HZ3 LYS A 204      54.454  23.452  55.042  0.34  0.00           H  
ATOM   2054  C   LYS A 204      61.432  26.842  55.062  0.73 41.00           C  
ATOM   2055  O   LYS A 204      62.228  26.081  54.595 -0.58 94.00           O  
ATOM   2056  N   ASN A 205      61.581  28.174  54.839 -0.41 57.00           N  
ATOM   2057  H   ASN A 205      60.859  28.805  55.157  0.27 19.00           H  
ATOM   2058  CA  ASN A 205      62.790  28.720  54.192  0.01 43.00           C  
ATOM   2060  CB  ASN A 205      62.658  30.255  54.091 -0.20 41.00           C  
ATOM   2063  CG  ASN A 205      63.873  30.759  53.356  0.71 30.00           C  
ATOM   2064  OD1 ASN A 205      64.750  31.266  53.963 -0.59 31.00           O  
ATOM   2065  ND2 ASN A 205      64.018  30.396  52.112 -0.91 91.00           N  
ATOM   2066 HD21 ASN A 205      64.753  30.898  51.635  0.41 96.00           H  
ATOM   2067 HD22 ASN A 205      63.338  29.869  51.583  0.41 96.00           H  
ATOM   2068  C   ASN A 205      64.179  28.246  54.803  0.59 73.00           C  
ATOM   2069  O   ASN A 205      64.530  28.338  56.016 -0.56 79.00           O  
ATOM   2070  N   LYS A 206      65.119  27.864  53.878 -0.34 79.00           N  
ATOM   2071  H   LYS A 206      64.747  27.903  52.940  0.27 47.00           H  
ATOM   2072  CA  LYS A 206      66.456  27.355  54.236 -0.24  0.00           C  
ATOM   2074  CB  LYS A 206      67.220  26.821  53.065 -0.00 94.00           C  
ATOM   2077  CG  LYS A 206      68.596  26.253  53.405  0.01 87.00           C  
ATOM   2080  CD  LYS A 206      69.575  26.233  52.183 -0.04 79.00           C  
ATOM   2083  CE  LYS A 206      69.239  25.165  51.179 -0.01 43.00           C  
ATOM   2086  NZ  LYS A 206      70.352  24.814  50.291 -0.38 54.00           N1+
ATOM   2087  HZ1 LYS A 206      70.704  25.542  49.686  0.34  0.00           H  
ATOM   2088  HZ2 LYS A 206      71.141  24.503  50.840  0.34  0.00           H  
ATOM   2089  HZ3 LYS A 206      70.071  24.108  49.625  0.34  0.00           H  
ATOM   2090  C   LYS A 206      67.230  28.475  55.043  0.73 41.00           C  
ATOM   2091  O   LYS A 206      67.859  28.176  56.037 -0.58 94.00           O  
ATOM   2092  N   TYR A 207      67.066  29.712  54.670 -0.41 57.00           N  
ATOM   2093  H   TYR A 207      66.546  29.882  53.821  0.27 19.00           H  
ATOM   2094  CA  TYR A 207      67.668  30.883  55.264 -0.00 14.00           C  
ATOM   2096  CB  TYR A 207      67.989  31.947  54.176 -0.01 52.00           C  
ATOM   2099  CG  TYR A 207      68.388  31.394  52.792 -0.00 11.00           C  
ATOM   2100  CD1 TYR A 207      67.487  31.530  51.694 -0.19  6.00           C  
ATOM   2102  CE1 TYR A 207      67.736  30.871  50.470 -0.23 41.00           C  
ATOM   2104  CZ  TYR A 207      68.825  29.954  50.411  0.32 26.00           C  
ATOM   2105  OH  TYR A 207      69.001  29.170  49.266 -0.55 79.00           O  
ATOM   2106  HH  TYR A 207      68.281  29.242  48.636  0.39 92.00           H  
ATOM   2107  CE2 TYR A 207      69.788  29.943  51.481 -0.23 41.00           C  
ATOM   2109  CD2 TYR A 207      69.567  30.625  52.663 -0.19  6.00           C  
ATOM   2111  C   TYR A 207      66.917  31.404  56.521  0.59 73.00           C  
ATOM   2112  O   TYR A 207      67.237  32.471  57.025 -0.56 79.00           O  
ATOM   2113  N   GLY A 208      65.778  30.876  56.965 -0.41 57.00           N  
ATOM   2114  H   GLY A 208      65.515  29.982  56.575  0.27 19.00           H  
ATOM   2115  CA  GLY A 208      64.913  31.382  58.064 -0.02 52.00           C  
ATOM   2118  C   GLY A 208      64.050  32.609  57.845  0.59 73.00           C  
ATOM   2119  O   GLY A 208      63.281  33.034  58.760 -0.56 79.00           O  
ATOM   2120  N   ILE A 209      64.018  33.128  56.624 -0.41 57.00           N  
ATOM   2121  H   ILE A 209      64.638  32.760  55.916  0.27 19.00           H  
ATOM   2122  CA  ILE A 209      63.200  34.315  56.330 -0.05 97.00           C  
ATOM   2124  CB  ILE A 209      63.594  34.963  55.000  0.13  3.00           C  
ATOM   2126  CG2 ILE A 209      63.009  36.382  54.885 -0.32  4.00           C  
ATOM   2130  CG1 ILE A 209      65.167  35.088  54.819 -0.04 30.00           C  
ATOM   2133  CD1 ILE A 209      65.933  36.100  55.687 -0.06 60.00           C  
ATOM   2137  C   ILE A 209      61.696  33.871  56.350  0.59 73.00           C  
ATOM   2138  O   ILE A 209      61.327  32.773  55.977 -0.56 79.00           O  
ATOM   2139  N   ARG A 210      60.971  34.786  56.901 -0.34 79.00           N  
ATOM   2140  H   ARG A 210      61.509  35.620  57.089  0.27 47.00           H  
ATOM   2141  CA  ARG A 210      59.538  34.831  57.169 -0.26 37.00           C  
ATOM   2143  CB  ARG A 210      59.373  35.156  58.741 -0.00  7.00           C  
ATOM   2146  CG  ARG A 210      60.142  34.142  59.606  0.03 90.00           C  
ATOM   2149  CD  ARG A 210      60.206  34.431  61.167  0.04 86.00           C  
ATOM   2152  NE  ARG A 210      60.667  35.742  61.553 -0.52 95.00           N  
ATOM   2153  HE  ARG A 210      60.624  36.461  60.844  0.34 56.00           H  
ATOM   2154  CZ  ARG A 210      61.094  36.138  62.708  0.80 76.00           C  
ATOM   2155  NH1 ARG A 210      61.049  35.462  63.880 -0.86 27.00           N1+
ATOM   2156 HH11 ARG A 210      60.550  34.585  63.850  0.44 78.00           H  
ATOM   2157 HH12 ARG A 210      61.515  35.926  64.647  0.44 78.00           H  
ATOM   2158  NH2 ARG A 210      61.610  37.280  62.793 -0.86 27.00           N  
ATOM   2159 HH21 ARG A 210      61.841  37.756  61.933  0.44 78.00           H  
ATOM   2160 HH22 ARG A 210      61.942  37.650  63.672  0.44 78.00           H  
ATOM   2161  C   ARG A 210      58.887  35.860  56.241  0.73 41.00           C  
ATOM   2162  O   ARG A 210      59.519  36.801  55.778 -0.58 94.00           O  
ATOM   2163  N   GLY A 211      57.553  35.760  56.060 -0.41 57.00           N  
ATOM   2164  H   GLY A 211      57.069  34.988  56.495  0.27 19.00           H  
ATOM   2165  CA  GLY A 211      56.797  36.524  55.069 -0.02 52.00           C  
ATOM   2168  C   GLY A 211      56.044  37.759  55.713  0.59 73.00           C  
ATOM   2169  O   GLY A 211      55.730  38.728  55.049 -0.56 79.00           O  
ATOM   2170  N   ILE A 212      55.934  37.721  57.067 -0.41 57.00           N  
ATOM   2171  H   ILE A 212      55.950  36.782  57.439  0.27 19.00           H  
ATOM   2172  CA  ILE A 212      55.439  38.836  57.921 -0.05 97.00           C  
ATOM   2174  CB  ILE A 212      53.949  38.622  58.389  0.13  3.00           C  
ATOM   2176  CG2 ILE A 212      53.603  39.621  59.476 -0.32  4.00           C  
ATOM   2180  CG1 ILE A 212      52.971  38.598  57.183 -0.04 30.00           C  
ATOM   2183  CD1 ILE A 212      51.661  37.924  57.659 -0.06 60.00           C  
ATOM   2187  C   ILE A 212      56.411  39.044  59.064  0.59 73.00           C  
ATOM   2188  O   ILE A 212      56.850  40.125  59.284 -0.56 79.00           O  
ATOM   2189  N   GLY A 213      56.616  38.009  59.868 -0.41 57.00           N  
ATOM   2190  H   GLY A 213      56.048  37.176  59.824  0.27 19.00           H  
ATOM   2191  CA  GLY A 213      57.545  38.111  61.012 -0.02 52.00           C  
ATOM   2194  C   GLY A 213      57.499  36.826  61.876  0.59 73.00           C  
ATOM   2195  O   GLY A 213      57.230  35.812  61.334 -0.56 79.00           O  
ATOM   2196  N   ALA A 214      57.719  36.925  63.185 -0.41 57.00           N  
ATOM   2197  H   ALA A 214      57.719  37.861  63.564  0.27 19.00           H  
ATOM   2198  CA  ALA A 214      57.524  35.822  64.124  0.03 37.00           C  
ATOM   2200  CB  ALA A 214      57.940  36.217  65.504 -0.18 25.00           C  
ATOM   2204  C   ALA A 214      56.145  35.268  64.097  0.59 73.00           C  
ATOM   2205  O   ALA A 214      55.192  36.067  63.895 -0.56 79.00           O  
ATOM   2206  N   LYS A 215      56.045  33.970  64.241 -0.34 79.00           N  
ATOM   2207  H   LYS A 215      56.869  33.393  64.152  0.27 47.00           H  
ATOM   2208  CA  LYS A 215      54.796  33.328  64.413 -0.24  0.00           C  
ATOM   2210  CB  LYS A 215      54.809  31.829  64.615 -0.00 94.00           C  
ATOM   2213  CG  LYS A 215      53.422  31.174  64.666  0.01 87.00           C  
ATOM   2216  CD  LYS A 215      53.530  29.670  64.818 -0.04 79.00           C  
ATOM   2219  CE  LYS A 215      54.415  28.943  63.809 -0.01 43.00           C  
ATOM   2222  NZ  LYS A 215      54.294  27.466  64.069 -0.38 54.00           N1+
ATOM   2223  HZ1 LYS A 215      54.850  27.202  64.870  0.34  0.00           H  
ATOM   2224  HZ2 LYS A 215      53.368  27.075  64.164  0.34  0.00           H  
ATOM   2225  HZ3 LYS A 215      54.662  26.967  63.272  0.34  0.00           H  
ATOM   2226  C   LYS A 215      53.970  34.039  65.515  0.73 41.00           C  
ATOM   2227  O   LYS A 215      54.587  34.359  66.558 -0.58 94.00           O  
ATOM   2228  N   GLY A 216      52.722  34.388  65.191 -0.41 57.00           N  
ATOM   2229  H   GLY A 216      52.242  33.848  64.485  0.27 19.00           H  
ATOM   2230  CA  GLY A 216      51.919  35.304  65.978 -0.02 52.00           C  
ATOM   2233  C   GLY A 216      51.997  36.804  65.685  0.59 73.00           C  
ATOM   2234  O   GLY A 216      51.298  37.588  66.299 -0.56 79.00           O  
ATOM   2235  N   SER A 217      52.744  37.280  64.689 -0.41 57.00           N  
ATOM   2236  H   SER A 217      53.346  36.647  64.183  0.27 19.00           H  
ATOM   2237  CA  SER A 217      52.714  38.712  64.333 -0.02 49.00           C  
ATOM   2239  CB  SER A 217      53.836  39.043  63.422  0.21 17.00           C  
ATOM   2242  OG  SER A 217      55.029  38.715  64.066 -0.65 46.00           O  
ATOM   2243  HG  SER A 217      55.066  37.768  64.221  0.42 75.00           H  
ATOM   2244  C   SER A 217      51.404  39.152  63.661  0.59 73.00           C  
ATOM   2245  O   SER A 217      51.029  38.513  62.659 -0.56 79.00           O  
ATOM   2246  N   ARG A 218      50.744  40.227  64.095 -0.34 79.00           N  
ATOM   2247  H   ARG A 218      50.976  40.738  64.934  0.27 47.00           H  
ATOM   2248  CA  ARG A 218      49.329  40.428  63.671 -0.26 37.00           C  
ATOM   2250  CB  ARG A 218      48.441  41.102  64.749 -0.00  7.00           C  
ATOM   2253  CG  ARG A 218      46.978  41.083  64.398  0.03 90.00           C  
ATOM   2256  CD  ARG A 218      46.094  40.684  65.536  0.04 86.00           C  
ATOM   2259  NE  ARG A 218      45.995  41.609  66.690 -0.52 95.00           N  
ATOM   2260  HE  ARG A 218      46.643  41.494  67.456  0.34 56.00           H  
ATOM   2261  CZ  ARG A 218      45.161  42.634  66.808  0.80 76.00           C  
ATOM   2262  NH1 ARG A 218      44.347  42.962  65.815 -0.86 27.00           N1+
ATOM   2263 HH11 ARG A 218      44.232  42.490  64.930  0.44 78.00           H  
ATOM   2264 HH12 ARG A 218      43.700  43.723  65.968  0.44 78.00           H  
ATOM   2265  NH2 ARG A 218      45.186  43.331  67.849 -0.86 27.00           N  
ATOM   2266 HH21 ARG A 218      45.726  42.941  68.608  0.44 78.00           H  
ATOM   2267 HH22 ARG A 218      44.510  44.076  67.946  0.44 78.00           H  
ATOM   2268  C   ARG A 218      49.224  41.321  62.329  0.73 41.00           C  
ATOM   2269  O   ARG A 218      50.020  42.195  62.031 -0.58 94.00           O  
ATOM   2270  N   VAL A 219      48.249  41.053  61.494 -0.41 57.00           N  
ATOM   2271  H   VAL A 219      47.571  40.351  61.755  0.27 19.00           H  
ATOM   2272  CA  VAL A 219      47.875  41.857  60.260 -0.08 75.00           C  
ATOM   2274  CB  VAL A 219      47.661  41.037  58.988  0.29 85.00           C  
ATOM   2276  CG1 VAL A 219      47.603  41.920  57.734 -0.31 92.00           C  
ATOM   2280  CG2 VAL A 219      48.767  40.079  58.903 -0.31 92.00           C  
ATOM   2284  C   VAL A 219      46.516  42.438  60.447  0.59 73.00           C  
ATOM   2285  O   VAL A 219      45.671  41.776  61.064 -0.56 79.00           O  
ATOM   2286  N   TRP A 220      46.253  43.629  59.899 -0.41 57.00           N  
ATOM   2287  H   TRP A 220      47.002  44.010  59.339  0.27 19.00           H  
ATOM   2288  CA  TRP A 220      44.991  44.259  59.784 -0.02 75.00           C  
ATOM   2290  CB  TRP A 220      44.913  45.591  60.475 -0.00 50.00           C  
ATOM   2293  CG  TRP A 220      45.084  45.562  61.959 -0.14 15.00           C  
ATOM   2294  CD1 TRP A 220      44.036  45.633  62.847 -0.16 38.00           C  
ATOM   2296  NE1 TRP A 220      44.516  45.725  64.121 -0.34 18.00           N  
ATOM   2297  HE1 TRP A 220      43.923  45.844  64.930  0.34 12.00           H  
ATOM   2298  CE2 TRP A 220      45.858  45.450  64.134  0.13 80.00           C  
ATOM   2299  CZ2 TRP A 220      46.795  45.321  65.259 -0.26  1.00           C  
ATOM   2301  CH2 TRP A 220      48.155  45.083  64.927 -0.11 34.00           C  
ATOM   2303  CZ3 TRP A 220      48.559  45.023  63.570 -0.19 72.00           C  
ATOM   2305  CE3 TRP A 220      47.642  45.208  62.571 -0.23 87.00           C  
ATOM   2307  CD2 TRP A 220      46.272  45.410  62.824  0.12 43.00           C  
ATOM   2308  C   TRP A 220      44.630  44.274  58.282  0.59 73.00           C  
ATOM   2309  O   TRP A 220      45.439  44.740  57.450 -0.56 79.00           O  
ATOM   2310  N   ASP A 221      43.363  44.050  57.931 -0.51 63.00           N  
ATOM   2311  H   ASP A 221      42.686  43.950  58.675  0.29 36.00           H  
ATOM   2312  CA  ASP A 221      42.858  43.940  56.593  0.03 81.00           C  
ATOM   2314  CB  ASP A 221      42.325  42.482  56.512 -0.03  3.00           C  
ATOM   2317  CG  ASP A 221      41.797  42.189  55.126  0.79 94.00           C  
ATOM   2318  OD1 ASP A 221      42.252  41.149  54.607 -0.80 14.00           O  
ATOM   2319  OD2 ASP A 221      40.906  42.841  54.522 -0.80 14.00           O1-
ATOM   2320  C   ASP A 221      41.874  45.103  56.304  0.53 66.00           C  
ATOM   2321  O   ASP A 221      40.788  45.143  56.899 -0.58 19.00           O  
ATOM   2322  N   MET A 222      42.204  45.961  55.385 -0.41 57.00           N  
ATOM   2323  H   MET A 222      43.004  45.730  54.813  0.27 19.00           H  
ATOM   2324  CA  MET A 222      41.297  47.071  54.929 -0.02 37.00           C  
ATOM   2326  CB  MET A 222      42.150  48.327  54.631  0.03 42.00           C  
ATOM   2329  CG  MET A 222      42.915  48.802  55.894  0.00 18.00           C  
ATOM   2332  SD  MET A 222      41.865  49.145  57.364 -0.27 37.00           S  
ATOM   2333  CE  MET A 222      42.602  48.138  58.692 -0.05 36.00           C  
ATOM   2337  C   MET A 222      40.410  46.665  53.713  0.59 73.00           C  
ATOM   2338  O   MET A 222      39.763  47.555  53.143 -0.56 79.00           O  
ATOM   2339  N   GLY A 223      40.326  45.385  53.328 -0.41 57.00           N  
ATOM   2340  H   GLY A 223      40.859  44.645  53.762  0.27 19.00           H  
ATOM   2341  CA  GLY A 223      39.393  45.008  52.278 -0.02 52.00           C  
ATOM   2344  C   GLY A 223      40.034  44.937  50.884  0.59 73.00           C  
ATOM   2345  O   GLY A 223      41.112  45.417  50.657 -0.56 79.00           O  
ATOM   2346  N   TRP A 224      39.276  44.345  49.924 -0.41 57.00           N  
ATOM   2347  H   TRP A 224      38.327  44.103  50.170  0.27 19.00           H  
ATOM   2348  CA  TRP A 224      39.583  44.423  48.511 -0.02 75.00           C  
ATOM   2350  CB  TRP A 224      38.544  43.613  47.676 -0.00 50.00           C  
ATOM   2353  CG  TRP A 224      38.646  42.124  47.921 -0.14 15.00           C  
ATOM   2354  CD1 TRP A 224      37.847  41.186  48.582 -0.16 38.00           C  
ATOM   2356  NE1 TRP A 224      38.362  39.909  48.508 -0.34 18.00           N  
ATOM   2357  HE1 TRP A 224      37.959  39.132  49.012  0.34 12.00           H  
ATOM   2358  CE2 TRP A 224      39.562  39.869  47.802  0.13 80.00           C  
ATOM   2359  CZ2 TRP A 224      40.477  38.857  47.529 -0.26  1.00           C  
ATOM   2361  CH2 TRP A 224      41.526  39.075  46.645 -0.11 34.00           C  
ATOM   2363  CZ3 TRP A 224      41.671  40.409  46.103 -0.19 72.00           C  
ATOM   2365  CE3 TRP A 224      40.761  41.435  46.468 -0.23 87.00           C  
ATOM   2367  CD2 TRP A 224      39.709  41.238  47.408  0.12 43.00           C  
ATOM   2368  C   TRP A 224      39.506  45.861  48.065  0.59 73.00           C  
ATOM   2369  O   TRP A 224      38.571  46.554  48.369 -0.56 79.00           O  
ATOM   2370  N   GLN A 225      40.462  46.359  47.371 -0.41 57.00           N  
ATOM   2371  H   GLN A 225      41.146  45.666  47.102  0.27 19.00           H  
ATOM   2372  CA  GLN A 225      40.426  47.779  46.801 -0.00 31.00           C  
ATOM   2374  CB  GLN A 225      41.075  48.722  47.906 -0.00 36.00           C  
ATOM   2377  CG  GLN A 225      40.537  48.823  49.372 -0.06 45.00           C  
ATOM   2380  CD  GLN A 225      39.173  49.594  49.419  0.69 51.00           C  
ATOM   2381  OE1 GLN A 225      38.738  50.170  48.482 -0.60 86.00           O  
ATOM   2382  NE2 GLN A 225      38.522  49.722  50.563 -0.94  7.00           N  
ATOM   2383 HE21 GLN A 225      37.852  50.469  50.676  0.42 51.00           H  
ATOM   2384 HE22 GLN A 225      38.839  49.160  51.341  0.42 51.00           H  
ATOM   2385  C   GLN A 225      41.210  47.905  45.499  0.59 73.00           C  
ATOM   2386  O   GLN A 225      41.988  46.980  45.171 -0.56 79.00           O  
ATOM   2387  N   THR A 226      41.046  48.963  44.763 -0.41 57.00           N  
ATOM   2388  H   THR A 226      40.348  49.631  45.059  0.27 19.00           H  
ATOM   2389  CA  THR A 226      41.738  49.199  43.518 -0.03 89.00           C  
ATOM   2391  CB  THR A 226      40.798  49.487  42.365  0.36 54.00           C  
ATOM   2393  CG2 THR A 226      39.913  48.338  41.999 -0.24 38.00           C  
ATOM   2397  OG1 THR A 226      40.061  50.622  42.530 -0.67 61.00           O  
ATOM   2398  HG1 THR A 226      39.196  50.365  42.858  0.41  2.00           H  
ATOM   2399  C   THR A 226      42.839  50.213  43.598  0.59 73.00           C  
ATOM   2400  O   THR A 226      42.853  51.104  44.469 -0.56 79.00           O  
ATOM   2401  N   ALA A 227      43.869  49.896  42.750 -0.41 57.00           N  
ATOM   2402  H   ALA A 227      43.757  49.145  42.084  0.27 19.00           H  
ATOM   2403  CA  ALA A 227      45.197  50.528  42.721  0.03 37.00           C  
ATOM   2405  CB  ALA A 227      45.971  49.914  43.826 -0.18 25.00           C  
ATOM   2409  C   ALA A 227      45.962  50.382  41.394  0.59 73.00           C  
ATOM   2410  O   ALA A 227      45.639  49.533  40.558 -0.56 79.00           O  
ATOM   2411  N   MET A 228      47.042  51.208  41.227 -0.41 57.00           N  
ATOM   2412  H   MET A 228      47.243  51.738  42.062  0.27 19.00           H  
ATOM   2413  CA  MET A 228      47.841  51.147  40.004 -0.02 37.00           C  
ATOM   2415  CB  MET A 228      48.928  52.206  39.943  0.03 42.00           C  
ATOM   2418  CG  MET A 228      48.349  53.549  39.591  0.00 18.00           C  
ATOM   2421  SD  MET A 228      47.439  53.754  38.054 -0.27 37.00           S  
ATOM   2422  CE  MET A 228      45.830  54.060  38.806 -0.05 36.00           C  
ATOM   2426  C   MET A 228      48.664  49.838  39.822  0.59 73.00           C  
ATOM   2427  O   MET A 228      49.383  49.388  40.772 -0.56 79.00           O  
ATOM   2428  N   LYS A 229      48.639  49.212  38.643 -0.34 79.00           N  
ATOM   2429  H   LYS A 229      47.937  49.553  38.001  0.27 47.00           H  
ATOM   2430  CA  LYS A 229      49.601  48.181  38.227 -0.24  0.00           C  
ATOM   2432  CB  LYS A 229      49.066  47.473  36.983 -0.00 94.00           C  
ATOM   2435  CG  LYS A 229      47.802  46.570  37.306  0.01 87.00           C  
ATOM   2438  CD  LYS A 229      47.215  46.066  36.030 -0.04 79.00           C  
ATOM   2441  CE  LYS A 229      45.820  45.385  36.152 -0.01 43.00           C  
ATOM   2444  NZ  LYS A 229      45.376  44.896  34.823 -0.38 54.00           N1+
ATOM   2445  HZ1 LYS A 229      45.843  44.079  34.456  0.34  0.00           H  
ATOM   2446  HZ2 LYS A 229      44.391  44.681  34.778  0.34  0.00           H  
ATOM   2447  HZ3 LYS A 229      45.465  45.653  34.161  0.34  0.00           H  
ATOM   2448  C   LYS A 229      50.999  48.814  38.101  0.73 41.00           C  
ATOM   2449  O   LYS A 229      51.313  49.359  37.061 -0.58 94.00           O  
ATOM   2450  N   GLY A 230      51.893  48.595  39.126 -0.41 57.00           N  
ATOM   2451  H   GLY A 230      51.608  48.048  39.926  0.27 19.00           H  
ATOM   2452  CA  GLY A 230      53.157  49.331  39.255 -0.02 52.00           C  
ATOM   2455  C   GLY A 230      54.206  49.162  38.136  0.59 73.00           C  
ATOM   2456  O   GLY A 230      55.166  49.941  38.011 -0.56 79.00           O  
ATOM   2457  N   TRP A 231      54.012  48.165  37.290 -0.41 57.00           N  
ATOM   2458  H   TRP A 231      53.060  47.828  37.266  0.27 19.00           H  
ATOM   2459  CA  TRP A 231      54.985  47.844  36.210 -0.02 75.00           C  
ATOM   2461  CB  TRP A 231      55.099  46.331  36.124 -0.00 50.00           C  
ATOM   2464  CG  TRP A 231      53.936  45.501  35.620 -0.14 15.00           C  
ATOM   2465  CD1 TRP A 231      53.874  44.840  34.405 -0.16 38.00           C  
ATOM   2467  NE1 TRP A 231      52.620  44.272  34.280 -0.34 18.00           N  
ATOM   2468  HE1 TRP A 231      52.302  43.741  33.482  0.34 12.00           H  
ATOM   2469  CE2 TRP A 231      51.972  44.294  35.500  0.13 80.00           C  
ATOM   2470  CZ2 TRP A 231      50.731  43.713  35.960 -0.26  1.00           C  
ATOM   2472  CH2 TRP A 231      50.402  43.937  37.341 -0.11 34.00           C  
ATOM   2474  CZ3 TRP A 231      51.176  44.691  38.196 -0.19 72.00           C  
ATOM   2476  CE3 TRP A 231      52.421  45.236  37.751 -0.23 87.00           C  
ATOM   2478  CD2 TRP A 231      52.817  45.083  36.400  0.12 43.00           C  
ATOM   2479  C   TRP A 231      54.526  48.365  34.825  0.59 73.00           C  
ATOM   2480  O   TRP A 231      55.308  48.440  33.908 -0.56 79.00           O  
ATOM   2481  N   LEU A 232      53.296  48.835  34.684 -0.41 57.00           N  
ATOM   2482  H   LEU A 232      52.647  48.922  35.453  0.27 19.00           H  
ATOM   2483  CA  LEU A 232      52.999  49.563  33.455 -0.05 18.00           C  
ATOM   2485  CB  LEU A 232      51.503  49.626  33.340 -0.11  2.00           C  
ATOM   2488  CG  LEU A 232      50.766  48.210  33.230  0.35 31.00           C  
ATOM   2490  CD1 LEU A 232      49.272  48.452  33.252 -0.41 21.00           C  
ATOM   2494  CD2 LEU A 232      51.119  47.472  31.922 -0.41 21.00           C  
ATOM   2498  C   LEU A 232      53.641  50.975  33.316  0.59 73.00           C  
ATOM   2499  O   LEU A 232      54.059  51.538  34.364 -0.56 79.00           O  
ATOM   2500  N   PRO A 233      53.780  51.550  32.100 -0.25 48.00           N  
ATOM   2501  CD  PRO A 233      53.787  50.851  30.860  0.01 92.00           C  
ATOM   2504  CG  PRO A 233      54.494  51.719  29.886  0.01 89.00           C  
ATOM   2507  CB  PRO A 233      55.056  52.924  30.615 -0.00 70.00           C  
ATOM   2510  CA  PRO A 233      54.269  52.895  31.957 -0.02 66.00           C  
ATOM   2512  C   PRO A 233      53.058  53.958  31.893  0.58 96.00           C  
ATOM   2513  O   PRO A 233      53.196  55.209  31.826 -0.57 48.00           O  
ATOM   2514  N   ARG A 234      51.803  53.411  31.957 -0.34 79.00           N  
ATOM   2515  H   ARG A 234      51.878  52.406  32.019  0.27 47.00           H  
ATOM   2516  CA  ARG A 234      50.424  53.968  31.848 -0.26 37.00           C  
ATOM   2518  CB  ARG A 234      49.713  53.320  30.673 -0.00  7.00           C  
ATOM   2521  CG  ARG A 234      49.522  51.757  30.723  0.03 90.00           C  
ATOM   2524  CD  ARG A 234      48.709  51.147  29.521  0.04 86.00           C  
ATOM   2527  NE  ARG A 234      48.136  49.812  29.778 -0.52 95.00           N  
ATOM   2528  HE  ARG A 234      47.420  49.669  30.476  0.34 56.00           H  
ATOM   2529  CZ  ARG A 234      48.508  48.656  29.335  0.80 76.00           C  
ATOM   2530  NH1 ARG A 234      49.391  48.483  28.407 -0.86 27.00           N1+
ATOM   2531 HH11 ARG A 234      49.842  49.273  27.968  0.44 78.00           H  
ATOM   2532 HH12 ARG A 234      49.511  47.581  27.968  0.44 78.00           H  
ATOM   2533  NH2 ARG A 234      48.019  47.584  29.856 -0.86 27.00           N  
ATOM   2534 HH21 ARG A 234      47.389  47.685  30.639  0.44 78.00           H  
ATOM   2535 HH22 ARG A 234      48.313  46.681  29.512  0.44 78.00           H  
ATOM   2536  C   ARG A 234      49.677  53.864  33.176  0.73 41.00           C  
ATOM   2537  O   ARG A 234      49.894  52.893  33.928 -0.58 94.00           O  
ATOM   2538  N   HIE A 235      48.701  54.742  33.439 -0.41 57.00           N  
ATOM   2539  H   HIE A 235      48.607  55.394  32.673  0.27 19.00           H  
ATOM   2540  CA  HIE A 235      47.729  54.741  34.556 -0.05 81.00           C  
ATOM   2542  CB  HIE A 235      47.147  56.166  34.691 -0.00 74.00           C  
ATOM   2545  CG  HIE A 235      45.947  56.357  35.568  0.18 68.00           C  
ATOM   2546  ND1 HIE A 235      44.632  55.958  35.347 -0.54 32.00           N  
ATOM   2547  CE1 HIE A 235      43.909  56.400  36.417  0.16 35.00           C  
ATOM   2549  NE2 HIE A 235      44.753  56.981  37.299 -0.27 95.00           N  
ATOM   2550  HE2 HIE A 235      44.451  57.479  38.124  0.33 39.00           H  
ATOM   2551  CD2 HIE A 235      45.987  57.023  36.747 -0.22  7.00           C  
ATOM   2553  C   HIE A 235      46.623  53.642  34.350  0.59 73.00           C  
ATOM   2554  O   HIE A 235      45.845  53.627  33.406 -0.56 79.00           O  
ATOM   2555  N   GLU A 236      46.573  52.618  35.240 -0.51 63.00           N  
ATOM   2556  H   GLU A 236      47.294  52.547  35.944  0.29 36.00           H  
ATOM   2557  CA  GLU A 236      45.691  51.492  35.031  0.03 97.00           C  
ATOM   2559  CB  GLU A 236      46.333  50.447  34.128  0.05 60.00           C  
ATOM   2562  CG  GLU A 236      45.389  49.253  33.818  0.01 36.00           C  
ATOM   2565  CD  GLU A 236      45.868  48.329  32.789  0.80 54.00           C  
ATOM   2566  OE1 GLU A 236      45.636  47.101  32.919 -0.81 88.00           O  
ATOM   2567  OE2 GLU A 236      46.326  48.683  31.699 -0.81 88.00           O1-
ATOM   2568  C   GLU A 236      45.307  50.817  36.344  0.53 66.00           C  
ATOM   2569  O   GLU A 236      46.209  50.477  37.128 -0.58 19.00           O  
ATOM   2570  N   THR A 237      44.041  50.471  36.591 -0.41 57.00           N  
ATOM   2571  H   THR A 237      43.272  50.781  36.015  0.27 19.00           H  
ATOM   2572  CA  THR A 237      43.620  49.795  37.812 -0.03 89.00           C  
ATOM   2574  CB  THR A 237      42.257  50.307  38.370  0.36 54.00           C  
ATOM   2576  CG2 THR A 237      42.301  51.538  39.339 -0.24 38.00           C  
ATOM   2580  OG1 THR A 237      41.409  50.701  37.275 -0.67 61.00           O  
ATOM   2581  HG1 THR A 237      41.111  49.910  36.820  0.41  2.00           H  
ATOM   2582  C   THR A 237      43.669  48.303  37.846  0.59 73.00           C  
ATOM   2583  O   THR A 237      43.178  47.664  36.908 -0.56 79.00           O  
ATOM   2584  N   GLY A 238      44.016  47.646  38.929 -0.41 57.00           N  
ATOM   2585  H   GLY A 238      44.459  48.197  39.651  0.27 19.00           H  
ATOM   2586  CA  GLY A 238      43.737  46.214  39.338 -0.02 52.00           C  
ATOM   2589  C   GLY A 238      43.402  46.133  40.787  0.59 73.00           C  
ATOM   2590  O   GLY A 238      43.655  47.067  41.471 -0.56 79.00           O  
ATOM   2591  N   GLN A 239      42.609  45.110  41.247 -0.41 57.00           N  
ATOM   2592  H   GLN A 239      42.288  44.420  40.583  0.27 19.00           H  
ATOM   2593  CA  GLN A 239      42.168  44.902  42.638 -0.00 31.00           C  
ATOM   2595  CB  GLN A 239      40.863  44.051  42.716 -0.00 36.00           C  
ATOM   2598  CG  GLN A 239      40.926  42.557  42.405 -0.06 45.00           C  
ATOM   2601  CD  GLN A 239      41.312  42.228  40.993  0.69 51.00           C  
ATOM   2602  OE1 GLN A 239      41.367  43.075  40.066 -0.60 86.00           O  
ATOM   2603  NE2 GLN A 239      41.392  40.944  40.643 -0.94  7.00           N  
ATOM   2604 HE21 GLN A 239      41.300  40.691  39.669  0.42 51.00           H  
ATOM   2605 HE22 GLN A 239      41.319  40.217  41.340  0.42 51.00           H  
ATOM   2606  C   GLN A 239      43.287  44.191  43.421  0.59 73.00           C  
ATOM   2607  O   GLN A 239      43.736  43.090  42.978 -0.56 79.00           O  
ATOM   2608  N   ILE A 240      43.486  44.677  44.614 -0.41 57.00           N  
ATOM   2609  H   ILE A 240      43.028  45.524  44.921  0.27 19.00           H  
ATOM   2610  CA  ILE A 240      44.302  44.127  45.678 -0.05 97.00           C  
ATOM   2612  CB  ILE A 240      45.581  44.972  45.838  0.13  3.00           C  
ATOM   2614  CG2 ILE A 240      46.293  44.984  44.444 -0.32  4.00           C  
ATOM   2618  CG1 ILE A 240      45.299  46.422  46.355 -0.04 30.00           C  
ATOM   2621  CD1 ILE A 240      46.536  47.157  46.959 -0.06 60.00           C  
ATOM   2625  C   ILE A 240      43.627  43.936  47.021  0.59 73.00           C  
ATOM   2626  O   ILE A 240      42.734  44.728  47.355 -0.56 79.00           O  
ATOM   2627  N   ARG A 241      44.025  42.970  47.829 -0.34 79.00           N  
ATOM   2628  H   ARG A 241      44.802  42.369  47.597  0.27 47.00           H  
ATOM   2629  CA  ARG A 241      43.618  42.982  49.241 -0.26 37.00           C  
ATOM   2631  CB  ARG A 241      43.644  41.528  49.759 -0.00  7.00           C  
ATOM   2634  CG  ARG A 241      42.769  41.232  50.971  0.03 90.00           C  
ATOM   2637  CD  ARG A 241      41.304  41.358  50.708  0.04 86.00           C  
ATOM   2640  NE  ARG A 241      40.623  41.440  51.972 -0.52 95.00           N  
ATOM   2641  HE  ARG A 241      40.991  42.012  52.719  0.34 56.00           H  
ATOM   2642  CZ  ARG A 241      39.408  41.017  52.272  0.80 76.00           C  
ATOM   2643  NH1 ARG A 241      38.646  40.355  51.444 -0.86 27.00           N1+
ATOM   2644 HH11 ARG A 241      39.033  40.269  50.515  0.44 78.00           H  
ATOM   2645 HH12 ARG A 241      37.696  40.154  51.720  0.44 78.00           H  
ATOM   2646  NH2 ARG A 241      38.770  41.395  53.342 -0.86 27.00           N  
ATOM   2647 HH21 ARG A 241      39.237  42.025  53.979  0.44 78.00           H  
ATOM   2648 HH22 ARG A 241      37.904  40.982  53.657  0.44 78.00           H  
ATOM   2649  C   ARG A 241      44.532  43.968  49.970  0.73 41.00           C  
ATOM   2650  O   ARG A 241      45.696  43.683  50.289 -0.58 94.00           O  
ATOM   2651  N   LEU A 242      44.020  45.137  50.233 -0.41 57.00           N  
ATOM   2652  H   LEU A 242      43.043  45.387  50.176  0.27 19.00           H  
ATOM   2653  CA  LEU A 242      44.745  46.150  51.022 -0.05 18.00           C  
ATOM   2655  CB  LEU A 242      43.926  47.513  50.973 -0.11  2.00           C  
ATOM   2658  CG  LEU A 242      44.712  48.551  51.804  0.35 31.00           C  
ATOM   2660  CD1 LEU A 242      46.041  48.978  51.288 -0.41 21.00           C  
ATOM   2664  CD2 LEU A 242      43.906  49.861  51.770 -0.41 21.00           C  
ATOM   2668  C   LEU A 242      44.891  45.595  52.458  0.59 73.00           C  
ATOM   2669  O   LEU A 242      43.928  45.267  53.069 -0.56 79.00           O  
ATOM   2670  N   GLU A 243      46.108  45.573  52.956 -0.51 63.00           N  
ATOM   2671  H   GLU A 243      46.853  45.867  52.340  0.29 36.00           H  
ATOM   2672  CA  GLU A 243      46.550  45.078  54.290  0.03 97.00           C  
ATOM   2674  CB  GLU A 243      47.138  43.606  54.150  0.05 60.00           C  
ATOM   2677  CG  GLU A 243      46.025  42.576  53.849  0.01 36.00           C  
ATOM   2680  CD  GLU A 243      46.504  41.231  53.434  0.80 54.00           C  
ATOM   2681  OE1 GLU A 243      47.450  40.661  54.058 -0.81 88.00           O  
ATOM   2682  OE2 GLU A 243      46.000  40.554  52.500 -0.81 88.00           O1-
ATOM   2683  C   GLU A 243      47.611  46.012  54.865  0.53 66.00           C  
ATOM   2684  O   GLU A 243      48.287  46.752  54.155 -0.58 19.00           O  
ATOM   2685  N   ILE A 244      47.856  45.947  56.208 -0.41 57.00           N  
ATOM   2686  H   ILE A 244      47.160  45.527  56.806  0.27 19.00           H  
ATOM   2687  CA  ILE A 244      48.920  46.615  56.970 -0.05 97.00           C  
ATOM   2689  CB  ILE A 244      48.486  48.017  57.462  0.13  3.00           C  
ATOM   2691  CG2 ILE A 244      47.205  48.061  58.259 -0.32  4.00           C  
ATOM   2695  CG1 ILE A 244      49.551  48.813  58.258 -0.04 30.00           C  
ATOM   2698  CD1 ILE A 244      49.363  50.350  57.962 -0.06 60.00           C  
ATOM   2702  C   ILE A 244      49.471  45.734  58.103  0.59 73.00           C  
ATOM   2703  O   ILE A 244      48.639  45.158  58.827 -0.56 79.00           O  
ATOM   2704  N   HID A 245      50.785  45.642  58.205 -0.41 57.00           N  
ATOM   2705  H   HID A 245      51.354  46.279  57.666  0.27 19.00           H  
ATOM   2706  CA  HID A 245      51.420  44.629  59.034  0.01 88.00           C  
ATOM   2708  CB  HID A 245      51.224  43.284  58.430 -0.04 62.00           C  
ATOM   2711  CG  HID A 245      51.680  43.200  56.996 -0.02 66.00           C  
ATOM   2712  ND1 HID A 245      52.736  42.594  56.552 -0.38 11.00           N  
ATOM   2713  HD1 HID A 245      53.592  42.546  57.085  0.36 49.00           H  
ATOM   2714  CE1 HID A 245      52.697  42.591  55.208  0.20 57.00           C  
ATOM   2716  NE2 HID A 245      51.632  43.181  54.762 -0.57 27.00           N  
ATOM   2717  CD2 HID A 245      50.971  43.601  55.929  0.12 92.00           C  
ATOM   2719  C   HID A 245      52.955  44.775  59.249  0.59 73.00           C  
ATOM   2720  O   HID A 245      53.701  45.555  58.583 -0.56 79.00           O  
ATOM   2721  N   ALA A 246      53.450  43.910  60.153 -0.41 57.00           N  
ATOM   2722  H   ALA A 246      52.871  43.242  60.642  0.27 19.00           H  
ATOM   2723  CA  ALA A 246      54.924  43.761  60.378  0.03 37.00           C  
ATOM   2725  CB  ALA A 246      55.203  42.768  61.428 -0.18 25.00           C  
ATOM   2729  C   ALA A 246      55.597  43.322  59.035  0.59 73.00           C  
ATOM   2730  O   ALA A 246      55.073  42.960  58.052 -0.56 79.00           O  
ATOM   2731  N   THR A 247      56.922  43.379  59.085 -0.41 57.00           N  
ATOM   2732  H   THR A 247      57.305  43.602  59.993  0.27 19.00           H  
ATOM   2733  CA  THR A 247      57.854  42.793  58.159 -0.03 89.00           C  
ATOM   2735  CB  THR A 247      58.178  43.878  57.064  0.36 54.00           C  
ATOM   2737  CG2 THR A 247      58.882  45.027  57.597 -0.24 38.00           C  
ATOM   2741  OG1 THR A 247      58.888  43.303  55.955 -0.67 61.00           O  
ATOM   2742  HG1 THR A 247      59.759  43.704  56.007  0.41  2.00           H  
ATOM   2743  C   THR A 247      59.090  42.269  58.895  0.59 73.00           C  
ATOM   2744  O   THR A 247      59.331  42.644  60.034 -0.56 79.00           O  
ATOM   2745  N   ASP A 248      59.764  41.325  58.315 -0.51 63.00           N  
ATOM   2746  H   ASP A 248      59.672  41.204  57.316  0.29 36.00           H  
ATOM   2747  CA  ASP A 248      60.753  40.493  58.993  0.03 81.00           C  
ATOM   2749  CB  ASP A 248      60.982  39.285  58.096 -0.03  3.00           C  
ATOM   2752  CG  ASP A 248      61.835  38.270  58.797  0.79 94.00           C  
ATOM   2753  OD1 ASP A 248      61.695  38.128  60.049 -0.80 14.00           O  
ATOM   2754  OD2 ASP A 248      62.805  37.770  58.188 -0.80 14.00           O1-
ATOM   2755  C   ASP A 248      62.080  41.215  59.251  0.53 66.00           C  
ATOM   2756  O   ASP A 248      62.932  41.305  58.353 -0.58 19.00           O  
ATOM   2757  N   PRO A 249      62.498  41.503  60.475 -0.25 48.00           N  
ATOM   2758  CD  PRO A 249      61.778  41.149  61.688  0.01 92.00           C  
ATOM   2761  CG  PRO A 249      62.562  41.674  62.913  0.01 89.00           C  
ATOM   2764  CB  PRO A 249      63.411  42.721  62.134 -0.00 70.00           C  
ATOM   2767  CA  PRO A 249      63.758  42.166  60.810 -0.02 66.00           C  
ATOM   2769  C   PRO A 249      65.075  41.348  60.862  0.58 96.00           C  
ATOM   2770  O   PRO A 249      66.097  41.912  61.240 -0.57 48.00           O  
ATOM   2771  N   GLN A 250      65.074  40.047  60.587 -0.41 57.00           N  
ATOM   2772  H   GLN A 250      64.228  39.718  60.144  0.27 19.00           H  
ATOM   2773  CA  GLN A 250      66.258  39.165  60.659 -0.00 31.00           C  
ATOM   2775  CB  GLN A 250      65.816  37.754  60.352 -0.00 36.00           C  
ATOM   2778  CG  GLN A 250      64.822  37.334  61.448 -0.06 45.00           C  
ATOM   2781  CD  GLN A 250      64.227  35.947  61.149  0.69 51.00           C  
ATOM   2782  OE1 GLN A 250      64.228  34.977  61.928 -0.60 86.00           O  
ATOM   2783  NE2 GLN A 250      63.703  35.640  59.960 -0.94  7.00           N  
ATOM   2784 HE21 GLN A 250      63.529  34.664  59.765  0.42 51.00           H  
ATOM   2785 HE22 GLN A 250      63.601  36.353  59.252  0.42 51.00           H  
ATOM   2786  C   GLN A 250      67.426  39.488  59.700  0.59 73.00           C  
ATOM   2787  O   GLN A 250      68.576  39.297  60.076 -0.56 79.00           O  
ATOM   2788  N   PHE A 251      67.164  39.971  58.508 -0.41 57.00           N  
ATOM   2789  H   PHE A 251      66.204  39.862  58.214  0.27 19.00           H  
ATOM   2790  CA  PHE A 251      68.086  40.489  57.425 -0.00 24.00           C  
ATOM   2792  CB  PHE A 251      68.527  39.356  56.493 -0.03 43.00           C  
ATOM   2795  CG  PHE A 251      69.914  39.563  55.976  0.01 18.00           C  
ATOM   2796  CD1 PHE A 251      70.217  40.402  54.900 -0.12 56.00           C  
ATOM   2798  CE1 PHE A 251      71.551  40.738  54.489 -0.17  4.00           C  
ATOM   2800  CZ  PHE A 251      72.603  40.396  55.277 -0.10 72.00           C  
ATOM   2802  CE2 PHE A 251      72.373  39.543  56.356 -0.17  4.00           C  
ATOM   2804  CD2 PHE A 251      71.052  39.141  56.720 -0.12 56.00           C  
ATOM   2806  C   PHE A 251      67.582  41.644  56.555  0.59 73.00           C  
ATOM   2807  O   PHE A 251      68.300  42.625  56.354 -0.56 79.00           O  
ATOM   2808  N   LEU A 252      66.262  41.616  56.277 -0.41 57.00           N  
ATOM   2809  H   LEU A 252      65.704  40.793  56.453  0.27 19.00           H  
ATOM   2810  CA  LEU A 252      65.574  42.694  55.536 -0.05 18.00           C  
ATOM   2812  CB  LEU A 252      64.374  42.032  54.790 -0.11  2.00           C  
ATOM   2815  CG  LEU A 252      64.698  40.847  53.811  0.35 31.00           C  
ATOM   2817  CD1 LEU A 252      63.403  40.202  53.495 -0.41 21.00           C  
ATOM   2821  CD2 LEU A 252      65.296  41.360  52.447 -0.41 21.00           C  
ATOM   2825  C   LEU A 252      65.186  43.915  56.483  0.59 73.00           C  
ATOM   2826  O   LEU A 252      64.202  44.633  56.290 -0.56 79.00           O  
ATOM   2827  N   GLU A 253      66.010  44.205  57.475 -0.51 63.00           N  
ATOM   2828  H   GLU A 253      66.838  43.630  57.533  0.29 36.00           H  
ATOM   2829  CA  GLU A 253      65.791  45.411  58.349  0.03 97.00           C  
ATOM   2831  CB  GLU A 253      66.523  45.221  59.696  0.05 60.00           C  
ATOM   2834  CG  GLU A 253      66.333  46.390  60.738  0.01 36.00           C  
ATOM   2837  CD  GLU A 253      64.941  46.329  61.528  0.80 54.00           C  
ATOM   2838  OE1 GLU A 253      64.916  46.187  62.775 -0.81 88.00           O  
ATOM   2839  OE2 GLU A 253      63.897  46.634  60.892 -0.81 88.00           O1-
ATOM   2840  C   GLU A 253      66.005  46.742  57.629  0.53 66.00           C  
ATOM   2841  O   GLU A 253      65.409  47.734  57.928 -0.58 19.00           O  
ATOM   2842  N   TRP A 254      66.787  46.648  56.578 -0.41 57.00           N  
ATOM   2843  H   TRP A 254      67.143  45.734  56.340  0.27 19.00           H  
ATOM   2844  CA  TRP A 254      66.930  47.715  55.513 -0.02 75.00           C  
ATOM   2846  CB  TRP A 254      68.118  47.366  54.661 -0.00 50.00           C  
ATOM   2849  CG  TRP A 254      68.046  46.090  53.833 -0.14 15.00           C  
ATOM   2850  CD1 TRP A 254      68.710  44.893  54.046 -0.16 38.00           C  
ATOM   2852  NE1 TRP A 254      68.479  44.058  52.990 -0.34 18.00           N  
ATOM   2853  HE1 TRP A 254      68.855  43.123  53.055  0.34 12.00           H  
ATOM   2854  CE2 TRP A 254      67.524  44.494  52.104  0.13 80.00           C  
ATOM   2855  CZ2 TRP A 254      66.916  43.952  50.924 -0.26  1.00           C  
ATOM   2857  CH2 TRP A 254      65.906  44.675  50.303 -0.11 34.00           C  
ATOM   2859  CZ3 TRP A 254      65.775  46.062  50.672 -0.19 72.00           C  
ATOM   2861  CE3 TRP A 254      66.473  46.626  51.710 -0.23 87.00           C  
ATOM   2863  CD2 TRP A 254      67.255  45.792  52.612  0.12 43.00           C  
ATOM   2864  C   TRP A 254      65.657  48.019  54.623  0.59 73.00           C  
ATOM   2865  O   TRP A 254      65.552  49.043  53.917 -0.56 79.00           O  
ATOM   2866  N   ARG A 255      64.678  47.101  54.624 -0.34 79.00           N  
ATOM   2867  H   ARG A 255      64.864  46.192  55.023  0.27 47.00           H  
ATOM   2868  CA  ARG A 255      63.527  47.226  53.793 -0.26 37.00           C  
ATOM   2870  CB  ARG A 255      62.909  45.826  53.717 -0.00  7.00           C  
ATOM   2873  CG  ARG A 255      62.013  45.580  52.455  0.03 90.00           C  
ATOM   2876  CD  ARG A 255      61.481  44.191  52.373  0.04 86.00           C  
ATOM   2879  NE  ARG A 255      60.872  44.100  51.034 -0.52 95.00           N  
ATOM   2880  HE  ARG A 255      61.174  44.661  50.250  0.34 56.00           H  
ATOM   2881  CZ  ARG A 255      59.964  43.287  50.556  0.80 76.00           C  
ATOM   2882  NH1 ARG A 255      59.526  42.223  51.148 -0.86 27.00           N1+
ATOM   2883 HH11 ARG A 255      59.944  42.010  52.042  0.44 78.00           H  
ATOM   2884 HH12 ARG A 255      58.854  41.598  50.727  0.44 78.00           H  
ATOM   2885  NH2 ARG A 255      59.526  43.294  49.346 -0.86 27.00           N  
ATOM   2886 HH21 ARG A 255      59.722  44.064  48.723  0.44 78.00           H  
ATOM   2887 HH22 ARG A 255      59.013  42.446  49.151  0.44 78.00           H  
ATOM   2888  C   ARG A 255      62.472  48.285  54.205  0.73 41.00           C  
ATOM   2889  O   ARG A 255      61.455  48.494  53.504 -0.58 94.00           O  
ATOM   2890  N   LEU A 256      62.789  48.873  55.387 -0.41 57.00           N  
ATOM   2891  H   LEU A 256      63.609  48.571  55.895  0.27 19.00           H  
ATOM   2892  CA  LEU A 256      62.110  50.008  56.052 -0.05 18.00           C  
ATOM   2894  CB  LEU A 256      61.969  49.699  57.566 -0.11  2.00           C  
ATOM   2897  CG  LEU A 256      61.073  48.548  57.989  0.35 31.00           C  
ATOM   2899  CD1 LEU A 256      60.753  48.651  59.451 -0.41 21.00           C  
ATOM   2903  CD2 LEU A 256      59.779  48.511  57.180 -0.41 21.00           C  
ATOM   2907  C   LEU A 256      62.777  51.358  55.750  0.59 73.00           C  
ATOM   2908  O   LEU A 256      63.990  51.380  56.010 -0.56 79.00           O  
ATOM   2909  N   GLY A 257      62.015  52.332  55.176 -0.41 57.00           N  
ATOM   2910  H   GLY A 257      61.017  52.178  55.179  0.27 19.00           H  
ATOM   2911  CA  GLY A 257      62.542  53.482  54.602 -0.02 52.00           C  
ATOM   2914  C   GLY A 257      62.383  53.713  53.151  0.59 73.00           C  
ATOM   2915  O   GLY A 257      62.787  54.782  52.747 -0.56 79.00           O  
ATOM   2916  N   HIE A 258      61.851  52.782  52.365 -0.41 57.00           N  
ATOM   2917  H   HIE A 258      61.629  51.848  52.680  0.27 19.00           H  
ATOM   2918  CA  HIE A 258      61.629  52.956  50.920 -0.05 81.00           C  
ATOM   2920  CB  HIE A 258      62.919  52.503  50.195 -0.00 74.00           C  
ATOM   2923  CG  HIE A 258      63.034  52.927  48.739  0.18 68.00           C  
ATOM   2924  ND1 HIE A 258      63.552  54.218  48.360 -0.54 32.00           N  
ATOM   2925  CE1 HIE A 258      63.703  54.223  47.003  0.16 35.00           C  
ATOM   2927  NE2 HIE A 258      63.274  53.028  46.518 -0.27 95.00           N  
ATOM   2928  HE2 HIE A 258      63.208  52.850  45.526  0.33 39.00           H  
ATOM   2929  CD2 HIE A 258      62.884  52.223  47.596 -0.22  7.00           C  
ATOM   2931  C   HIE A 258      60.309  52.337  50.334  0.59 73.00           C
[truncated: 869,690 more chars]
