# Supplementary material for: A distinctive family of L,D-transpeptidases catalyzing L-Ala-mDAP crosslinks in Alpha- and Betaproteobacteria
Source: Nat Commun. 2024 Feb 13;15:1343. doi: 10.1038/s41467-024-45620-5 (PMC10864386; doi:10.1038/s41467-024-45620-5)
Supplement: Supplementary file 4 — Supplementary Dataset 1 [file 41467_2024_45620_MOESM4_ESM.zip › WP_011252635.1_Gluconobacter_oxydans_AF2.pdb]

ATOM      1  N   MET A   1       7.161 -42.791  11.657  1.00 34.50           N  
ATOM      2  H   MET A   1       7.137 -43.027  10.675  1.00 34.50           H  
ATOM      3  H2  MET A   1       7.003 -41.798  11.754  1.00 34.50           H  
ATOM      4  H3  MET A   1       6.421 -43.291  12.129  1.00 34.50           H  
ATOM      5  CA  MET A   1       8.475 -43.169  12.220  1.00 34.50           C  
ATOM      6  HA  MET A   1       8.522 -42.889  13.273  1.00 34.50           H  
ATOM      7  C   MET A   1       9.589 -42.424  11.496  1.00 34.50           C  
ATOM      8  CB  MET A   1       8.716 -44.687  12.117  1.00 34.50           C  
ATOM      9  HB2 MET A   1       9.787 -44.881  12.065  1.00 34.50           H  
ATOM     10  HB3 MET A   1       8.263 -45.071  11.203  1.00 34.50           H  
ATOM     11  O   MET A   1       9.957 -42.819  10.398  1.00 34.50           O  
ATOM     12  CG  MET A   1       8.187 -45.467  13.321  1.00 34.50           C  
ATOM     13  HG2 MET A   1       8.764 -45.183  14.201  1.00 34.50           H  
ATOM     14  HG3 MET A   1       7.139 -45.223  13.496  1.00 34.50           H  
ATOM     15  SD  MET A   1       8.330 -47.253  13.068  1.00 34.50           S  
ATOM     16  CE  MET A   1       8.641 -47.824  14.761  1.00 34.50           C  
ATOM     17  HE1 MET A   1       7.813 -47.534  15.407  1.00 34.50           H  
ATOM     18  HE2 MET A   1       9.566 -47.386  15.137  1.00 34.50           H  
ATOM     19  HE3 MET A   1       8.733 -48.911  14.766  1.00 34.50           H  
ATOM     20  N   ARG A   2      10.083 -41.339  12.102  1.00 38.38           N  
ATOM     21  H   ARG A   2       9.540 -40.944  12.857  1.00 38.38           H  
ATOM     22  CA  ARG A   2      11.493 -40.913  12.147  1.00 38.38           C  
ATOM     23  HA  ARG A   2      12.090 -41.697  12.611  1.00 38.38           H  
ATOM     24  C   ARG A   2      11.557 -39.713  13.096  1.00 38.38           C  
ATOM     25  CB  ARG A   2      12.109 -40.600  10.763  1.00 38.38           C  
ATOM     26  HB2 ARG A   2      12.710 -39.692  10.823  1.00 38.38           H  
ATOM     27  HB3 ARG A   2      11.327 -40.441  10.021  1.00 38.38           H  
ATOM     28  O   ARG A   2      11.214 -38.597  12.730  1.00 38.38           O  
ATOM     29  CG  ARG A   2      13.037 -41.754  10.333  1.00 38.38           C  
ATOM     30  HG2 ARG A   2      12.478 -42.689  10.306  1.00 38.38           H  
ATOM     31  HG3 ARG A   2      13.834 -41.853  11.070  1.00 38.38           H  
ATOM     32  CD  ARG A   2      13.674 -41.522   8.959  1.00 38.38           C  
ATOM     33  HD2 ARG A   2      12.877 -41.411   8.224  1.00 38.38           H  
ATOM     34  HD3 ARG A   2      14.255 -40.601   8.993  1.00 38.38           H  
ATOM     35  NE  ARG A   2      14.551 -42.651   8.581  1.00 38.38           N  
ATOM     36  HE  ARG A   2      14.717 -43.351   9.290  1.00 38.38           H  
ATOM     37  NH1 ARG A   2      15.025 -41.974   6.438  1.00 38.38           N  
ATOM     38 HH11 ARG A   2      14.481 -41.137   6.591  1.00 38.38           H  
ATOM     39 HH12 ARG A   2      15.492 -42.122   5.555  1.00 38.38           H  
ATOM     40  NH2 ARG A   2      15.883 -43.886   7.201  1.00 38.38           N  
ATOM     41 HH21 ARG A   2      16.346 -44.010   6.313  1.00 38.38           H  
ATOM     42 HH22 ARG A   2      16.014 -44.573   7.930  1.00 38.38           H  
ATOM     43  CZ  ARG A   2      15.146 -42.831   7.414  1.00 38.38           C  
ATOM     44  N   ASP A   3      11.888 -40.040  14.339  1.00 32.59           N  
ATOM     45  H   ASP A   3      12.094 -41.012  14.521  1.00 32.59           H  
ATOM     46  CA  ASP A   3      12.339 -39.150  15.406  1.00 32.59           C  
ATOM     47  HA  ASP A   3      11.629 -38.341  15.576  1.00 32.59           H  
ATOM     48  C   ASP A   3      13.721 -38.578  15.078  1.00 32.59           C  
ATOM     49  CB  ASP A   3      12.527 -39.997  16.686  1.00 32.59           C  
ATOM     50  HB2 ASP A   3      12.712 -41.039  16.424  1.00 32.59           H  
ATOM     51  HB3 ASP A   3      13.410 -39.650  17.224  1.00 32.59           H  
ATOM     52  O   ASP A   3      14.600 -39.351  14.703  1.00 32.59           O  
ATOM     53  CG  ASP A   3      11.375 -39.901  17.670  1.00 32.59           C  
ATOM     54  OD1 ASP A   3      10.975 -38.752  17.955  1.00 32.59           O  
ATOM     55  OD2 ASP A   3      10.927 -40.974  18.127  1.00 32.59           O  
ATOM     56  N   VAL A   4      13.915 -37.278  15.322  1.00 43.44           N  
ATOM     57  H   VAL A   4      13.079 -36.727  15.455  1.00 43.44           H  
ATOM     58  CA  VAL A   4      15.151 -36.660  15.854  1.00 43.44           C  
ATOM     59  HA  VAL A   4      15.601 -37.342  16.574  1.00 43.44           H  
ATOM     60  C   VAL A   4      14.691 -35.377  16.576  1.00 43.44           C  
ATOM     61  CB  VAL A   4      16.205 -36.314  14.769  1.00 43.44           C  
ATOM     62  HB  VAL A   4      15.856 -35.466  14.180  1.00 43.44           H  
ATOM     63  O   VAL A   4      14.261 -34.425  15.941  1.00 43.44           O  
ATOM     64  CG1 VAL A   4      17.523 -35.927  15.454  1.00 43.44           C  
ATOM     65 HG11 VAL A   4      17.913 -36.764  16.033  1.00 43.44           H  
ATOM     66 HG12 VAL A   4      17.370 -35.069  16.109  1.00 43.44           H  
ATOM     67 HG13 VAL A   4      18.259 -35.639  14.704  1.00 43.44           H  
ATOM     68  CG2 VAL A   4      16.557 -37.436  13.784  1.00 43.44           C  
ATOM     69 HG21 VAL A   4      17.349 -37.104  13.112  1.00 43.44           H  
ATOM     70 HG22 VAL A   4      16.895 -38.321  14.323  1.00 43.44           H  
ATOM     71 HG23 VAL A   4      15.686 -37.675  13.173  1.00 43.44           H  
ATOM     72  N   SER A   5      14.416 -35.418  17.880  1.00 36.62           N  
ATOM     73  H   SER A   5      13.511 -35.000  18.044  1.00 36.62           H  
ATOM     74  CA  SER A   5      15.339 -35.182  19.005  1.00 36.62           C  
ATOM     75  HA  SER A   5      14.725 -35.300  19.898  1.00 36.62           H  
ATOM     76  C   SER A   5      15.959 -33.773  19.095  1.00 36.62           C  
ATOM     77  CB  SER A   5      16.409 -36.267  19.142  1.00 36.62           C  
ATOM     78  HB2 SER A   5      17.079 -36.242  18.283  1.00 36.62           H  
ATOM     79  HB3 SER A   5      15.932 -37.245  19.199  1.00 36.62           H  
ATOM     80  O   SER A   5      16.947 -33.479  18.436  1.00 36.62           O  
ATOM     81  OG  SER A   5      17.150 -36.033  20.326  1.00 36.62           O  
ATOM     82  HG  SER A   5      17.839 -35.399  20.114  1.00 36.62           H  
ATOM     83  N   ARG A   6      15.396 -32.977  20.022  1.00 32.06           N  
ATOM     84  H   ARG A   6      14.433 -33.222  20.205  1.00 32.06           H  
ATOM     85  CA  ARG A   6      16.036 -32.252  21.151  1.00 32.06           C  
ATOM     86  HA  ARG A   6      15.357 -31.455  21.454  1.00 32.06           H  
ATOM     87  C   ARG A   6      17.413 -31.586  20.955  1.00 32.06           C  
ATOM     88  CB  ARG A   6      16.186 -33.234  22.337  1.00 32.06           C  
ATOM     89  HB2 ARG A   6      16.825 -34.062  22.029  1.00 32.06           H  
ATOM     90  HB3 ARG A   6      16.699 -32.715  23.147  1.00 32.06           H  
ATOM     91  O   ARG A   6      18.389 -32.289  20.738  1.00 32.06           O  
ATOM     92  CG  ARG A   6      14.876 -33.805  22.900  1.00 32.06           C  
ATOM     93  HG2 ARG A   6      14.333 -34.337  22.119  1.00 32.06           H  
ATOM     94  HG3 ARG A   6      14.259 -32.988  23.273  1.00 32.06           H  
ATOM     95  CD  ARG A   6      15.185 -34.783  24.042  1.00 32.06           C  
ATOM     96  HD2 ARG A   6      15.759 -35.618  23.641  1.00 32.06           H  
ATOM     97  HD3 ARG A   6      15.793 -34.267  24.786  1.00 32.06           H  
ATOM     98  NE  ARG A   6      13.952 -35.287  24.677  1.00 32.06           N  
ATOM     99  HE  ARG A   6      13.082 -35.096  24.199  1.00 32.06           H  
ATOM    100  NH1 ARG A   6      14.941 -36.333  26.467  1.00 32.06           N  
ATOM    101 HH11 ARG A   6      15.847 -36.100  26.089  1.00 32.06           H  
ATOM    102 HH12 ARG A   6      14.868 -36.892  27.306  1.00 32.06           H  
ATOM    103  NH2 ARG A   6      12.717 -36.350  26.271  1.00 32.06           N  
ATOM    104 HH21 ARG A   6      12.664 -36.904  27.114  1.00 32.06           H  
ATOM    105 HH22 ARG A   6      11.869 -36.132  25.768  1.00 32.06           H  
ATOM    106  CZ  ARG A   6      13.876 -35.985  25.798  1.00 32.06           C  
ATOM    107  N   LEU A   7      17.503 -30.297  21.328  1.00 41.72           N  
ATOM    108  H   LEU A   7      16.675 -29.733  21.204  1.00 41.72           H  
ATOM    109  CA  LEU A   7      18.495 -29.744  22.286  1.00 41.72           C  
ATOM    110  HA  LEU A   7      18.466 -30.386  23.167  1.00 41.72           H  
ATOM    111  C   LEU A   7      18.089 -28.293  22.693  1.00 41.72           C  
ATOM    112  CB  LEU A   7      19.926 -29.759  21.686  1.00 41.72           C  
ATOM    113  HB2 LEU A   7      19.927 -30.213  20.695  1.00 41.72           H  
ATOM    114  HB3 LEU A   7      20.255 -28.730  21.547  1.00 41.72           H  
ATOM    115  O   LEU A   7      17.984 -27.435  21.830  1.00 41.72           O  
ATOM    116  CG  LEU A   7      20.967 -30.482  22.566  1.00 41.72           C  
ATOM    117  HG  LEU A   7      20.864 -30.141  23.596  1.00 41.72           H  
ATOM    118  CD1 LEU A   7      20.838 -32.006  22.535  1.00 41.72           C  
ATOM    119 HD11 LEU A   7      19.862 -32.304  22.918  1.00 41.72           H  
ATOM    120 HD12 LEU A   7      21.612 -32.459  23.154  1.00 41.72           H  
ATOM    121 HD13 LEU A   7      20.943 -32.363  21.511  1.00 41.72           H  
ATOM    122  CD2 LEU A   7      22.383 -30.122  22.133  1.00 41.72           C  
ATOM    123 HD21 LEU A   7      23.110 -30.615  22.779  1.00 41.72           H  
ATOM    124 HD22 LEU A   7      22.530 -29.044  22.204  1.00 41.72           H  
ATOM    125 HD23 LEU A   7      22.547 -30.435  21.102  1.00 41.72           H  
ATOM    126  N   THR A   8      17.526 -28.017  23.878  1.00 35.56           N  
ATOM    127  H   THR A   8      16.699 -27.471  23.683  1.00 35.56           H  
ATOM    128  CA  THR A   8      18.135 -27.541  25.156  1.00 35.56           C  
ATOM    129  HA  THR A   8      17.256 -27.276  25.744  1.00 35.56           H  
ATOM    130  C   THR A   8      18.970 -26.239  25.159  1.00 35.56           C  
ATOM    131  CB  THR A   8      18.846 -28.612  26.019  1.00 35.56           C  
ATOM    132  HB  THR A   8      19.770 -28.203  26.428  1.00 35.56           H  
ATOM    133  O   THR A   8      20.101 -26.236  24.698  1.00 35.56           O  
ATOM    134  CG2 THR A   8      17.975 -29.062  27.192  1.00 35.56           C  
ATOM    135 HG21 THR A   8      17.768 -28.215  27.846  1.00 35.56           H  
ATOM    136 HG22 THR A   8      18.506 -29.823  27.764  1.00 35.56           H  
ATOM    137 HG23 THR A   8      17.039 -29.480  26.821  1.00 35.56           H  
ATOM    138  OG1 THR A   8      19.153 -29.788  25.331  1.00 35.56           O  
ATOM    139  HG1 THR A   8      20.000 -29.645  24.903  1.00 35.56           H  
ATOM    140  N   ARG A   9      18.402 -25.209  25.828  1.00 30.97           N  
ATOM    141  H   ARG A   9      17.393 -25.234  25.807  1.00 30.97           H  
ATOM    142  CA  ARG A   9      18.940 -24.301  26.887  1.00 30.97           C  
ATOM    143  HA  ARG A   9      18.283 -23.434  26.951  1.00 30.97           H  
ATOM    144  C   ARG A   9      20.368 -23.732  26.781  1.00 30.97           C  
ATOM    145  CB  ARG A   9      18.899 -25.045  28.245  1.00 30.97           C  
ATOM    146  HB2 ARG A   9      19.434 -25.989  28.142  1.00 30.97           H  
ATOM    147  HB3 ARG A   9      19.439 -24.446  28.978  1.00 30.97           H  
ATOM    148  O   ARG A   9      21.283 -24.522  26.907  1.00 30.97           O  
ATOM    149  CG  ARG A   9      17.511 -25.321  28.829  1.00 30.97           C  
ATOM    150  HG2 ARG A   9      16.924 -25.920  28.134  1.00 30.97           H  
ATOM    151  HG3 ARG A   9      17.002 -24.373  29.005  1.00 30.97           H  
ATOM    152  CD  ARG A   9      17.671 -26.076  30.158  1.00 30.97           C  
ATOM    153  HD2 ARG A   9      18.324 -25.498  30.812  1.00 30.97           H  
ATOM    154  HD3 ARG A   9      18.142 -27.039  29.961  1.00 30.97           H  
ATOM    155  NE  ARG A   9      16.375 -26.280  30.832  1.00 30.97           N  
ATOM    156  HE  ARG A   9      15.578 -25.796  30.444  1.00 30.97           H  
ATOM    157  NH1 ARG A   9      17.127 -27.619  32.546  1.00 30.97           N  
ATOM    158 HH11 ARG A   9      16.954 -28.114  33.409  1.00 30.97           H  
ATOM    159 HH12 ARG A   9      18.064 -27.565  32.174  1.00 30.97           H  
ATOM    160  NH2 ARG A   9      14.977 -27.030  32.466  1.00 30.97           N  
ATOM    161 HH21 ARG A   9      14.210 -26.515  32.057  1.00 30.97           H  
ATOM    162 HH22 ARG A   9      14.823 -27.543  33.323  1.00 30.97           H  
ATOM    163  CZ  ARG A   9      16.168 -26.974  31.940  1.00 30.97           C  
ATOM    164  N   PHE A  10      20.512 -22.395  26.873  1.00 40.50           N  
ATOM    165  H   PHE A  10      19.742 -21.823  26.560  1.00 40.50           H  
ATOM    166  CA  PHE A  10      21.538 -21.653  27.661  1.00 40.50           C  
ATOM    167  HA  PHE A  10      21.657 -22.147  28.626  1.00 40.50           H  
ATOM    168  C   PHE A  10      21.034 -20.200  27.942  1.00 40.50           C  
ATOM    169  CB  PHE A  10      22.912 -21.675  26.949  1.00 40.50           C  
ATOM    170  HB2 PHE A  10      22.766 -21.579  25.873  1.00 40.50           H  
ATOM    171  HB3 PHE A  10      23.488 -20.806  27.268  1.00 40.50           H  
ATOM    172  O   PHE A  10      20.552 -19.558  27.019  1.00 40.50           O  
ATOM    173  CG  PHE A  10      23.756 -22.914  27.252  1.00 40.50           C  
ATOM    174  CD1 PHE A  10      24.386 -23.049  28.502  1.00 40.50           C  
ATOM    175  HD1 PHE A  10      24.362 -22.231  29.207  1.00 40.50           H  
ATOM    176  CD2 PHE A  10      23.894 -23.954  26.312  1.00 40.50           C  
ATOM    177  HD2 PHE A  10      23.427 -23.868  25.341  1.00 40.50           H  
ATOM    178  CE1 PHE A  10      25.068 -24.228  28.849  1.00 40.50           C  
ATOM    179  HE1 PHE A  10      25.545 -24.314  29.814  1.00 40.50           H  
ATOM    180  CE2 PHE A  10      24.555 -25.146  26.661  1.00 40.50           C  
ATOM    181  HE2 PHE A  10      24.616 -25.952  25.945  1.00 40.50           H  
ATOM    182  CZ  PHE A  10      25.135 -25.288  27.933  1.00 40.50           C  
ATOM    183  HZ  PHE A  10      25.655 -26.199  28.193  1.00 40.50           H  
ATOM    184  N   VAL A  11      20.824 -19.803  29.218  1.00 35.91           N  
ATOM    185  H   VAL A  11      19.847 -19.560  29.305  1.00 35.91           H  
ATOM    186  CA  VAL A  11      21.610 -18.825  30.046  1.00 35.91           C  
ATOM    187  HA  VAL A  11      21.282 -18.969  31.076  1.00 35.91           H  
ATOM    188  C   VAL A  11      21.293 -17.348  29.710  1.00 35.91           C  
ATOM    189  CB  VAL A  11      23.118 -19.151  30.030  1.00 35.91           C  
ATOM    190  HB  VAL A  11      23.446 -19.267  28.997  1.00 35.91           H  
ATOM    191  O   VAL A  11      21.489 -16.939  28.580  1.00 35.91           O  
ATOM    192  CG1 VAL A  11      24.035 -18.118  30.694  1.00 35.91           C  
ATOM    193 HG11 VAL A  11      25.074 -18.390  30.510  1.00 35.91           H  
ATOM    194 HG12 VAL A  11      23.885 -18.072  31.773  1.00 35.91           H  
ATOM    195 HG13 VAL A  11      23.877 -17.131  30.261  1.00 35.91           H  
ATOM    196  CG2 VAL A  11      23.348 -20.466  30.785  1.00 35.91           C  
ATOM    197 HG21 VAL A  11      23.048 -20.350  31.827  1.00 35.91           H  
ATOM    198 HG22 VAL A  11      22.764 -21.276  30.348  1.00 35.91           H  
ATOM    199 HG23 VAL A  11      24.409 -20.717  30.766  1.00 35.91           H  
ATOM    200  N   ALA A  12      20.617 -16.535  30.538  1.00 31.50           N  
ATOM    201  H   ALA A  12      20.215 -15.804  29.970  1.00 31.50           H  
ATOM    202  CA  ALA A  12      20.840 -16.054  31.919  1.00 31.50           C  
ATOM    203  HA  ALA A  12      19.867 -15.660  32.213  1.00 31.50           H  
ATOM    204  C   ALA A  12      21.810 -14.847  32.042  1.00 31.50           C  
ATOM    205  CB  ALA A  12      21.105 -17.170  32.942  1.00 31.50           C  
ATOM    206  HB1 ALA A  12      20.319 -17.924  32.884  1.00 31.50           H  
ATOM    207  HB2 ALA A  12      21.121 -16.762  33.952  1.00 31.50           H  
ATOM    208  HB3 ALA A  12      22.076 -17.631  32.761  1.00 31.50           H  
ATOM    209  O   ALA A  12      22.990 -14.979  31.755  1.00 31.50           O  
ATOM    210  N   LEU A  13      21.250 -13.736  32.563  1.00 29.88           N  
ATOM    211  H   LEU A  13      20.245 -13.780  32.646  1.00 29.88           H  
ATOM    212  CA  LEU A  13      21.840 -12.547  33.217  1.00 29.88           C  
ATOM    213  HA  LEU A  13      21.012 -11.856  33.372  1.00 29.88           H  
ATOM    214  C   LEU A  13      22.908 -11.708  32.477  1.00 29.88           C  
ATOM    215  CB  LEU A  13      22.358 -12.921  34.624  1.00 29.88           C  
ATOM    216  HB2 LEU A  13      23.020 -13.785  34.558  1.00 29.88           H  
ATOM    217  HB3 LEU A  13      22.979 -12.090  34.959  1.00 29.88           H  
ATOM    218  O   LEU A  13      23.978 -12.198  32.154  1.00 29.88           O  
ATOM    219  CG  LEU A  13      21.275 -13.152  35.698  1.00 29.88           C  
ATOM    220  HG  LEU A  13      20.376 -12.593  35.436  1.00 29.88           H  
ATOM    221  CD1 LEU A  13      20.907 -14.626  35.865  1.00 29.88           C  
ATOM    222 HD11 LEU A  13      21.804 -15.222  36.033  1.00 29.88           H  
ATOM    223 HD12 LEU A  13      20.231 -14.746  36.712  1.00 29.88           H  
ATOM    224 HD13 LEU A  13      20.390 -14.965  34.967  1.00 29.88           H  
ATOM    225  CD2 LEU A  13      21.760 -12.637  37.053  1.00 29.88           C  
ATOM    226 HD21 LEU A  13      22.665 -13.165  37.352  1.00 29.88           H  
ATOM    227 HD22 LEU A  13      20.988 -12.787  37.808  1.00 29.88           H  
ATOM    228 HD23 LEU A  13      21.970 -11.569  36.991  1.00 29.88           H  
ATOM    229  N   LEU A  14      22.695 -10.384  32.406  1.00 35.81           N  
ATOM    230  H   LEU A  14      21.750 -10.105  32.184  1.00 35.81           H  
ATOM    231  CA  LEU A  14      23.384  -9.419  33.283  1.00 35.81           C  
ATOM    232  HA  LEU A  14      23.173  -9.722  34.308  1.00 35.81           H  
ATOM    233  C   LEU A  14      22.818  -7.996  33.109  1.00 35.81           C  
ATOM    234  CB  LEU A  14      24.922  -9.386  33.088  1.00 35.81           C  
ATOM    235  HB2 LEU A  14      25.218  -8.356  32.885  1.00 35.81           H  
ATOM    236  HB3 LEU A  14      25.214  -9.950  32.202  1.00 35.81           H  
ATOM    237  O   LEU A  14      22.801  -7.424  32.025  1.00 35.81           O  
ATOM    238  CG  LEU A  14      25.710  -9.880  34.327  1.00 35.81           C  
ATOM    239  HG  LEU A  14      25.078  -9.835  35.214  1.00 35.81           H  
ATOM    240  CD1 LEU A  14      26.225 -11.312  34.175  1.00 35.81           C  
ATOM    241 HD11 LEU A  14      26.790 -11.410  33.248  1.00 35.81           H  
ATOM    242 HD12 LEU A  14      25.388 -12.009  34.157  1.00 35.81           H  
ATOM    243 HD13 LEU A  14      26.866 -11.573  35.017  1.00 35.81           H  
ATOM    244  CD2 LEU A  14      26.916  -8.983  34.603  1.00 35.81           C  
ATOM    245 HD21 LEU A  14      27.446  -9.332  35.489  1.00 35.81           H  
ATOM    246 HD22 LEU A  14      26.578  -7.962  34.783  1.00 35.81           H  
ATOM    247 HD23 LEU A  14      27.592  -8.993  33.748  1.00 35.81           H  
ATOM    248  N   SER A  15      22.394  -7.428  34.230  1.00 31.36           N  
ATOM    249  H   SER A  15      22.392  -7.993  35.067  1.00 31.36           H  
ATOM    250  CA  SER A  15      22.140  -6.011  34.470  1.00 31.36           C  
ATOM    251  HA  SER A  15      21.663  -5.563  33.598  1.00 31.36           H  
ATOM    252  C   SER A  15      23.456  -5.282  34.764  1.00 31.36           C  
ATOM    253  CB  SER A  15      21.194  -5.913  35.679  1.00 31.36           C  
ATOM    254  HB2 SER A  15      20.176  -6.108  35.340  1.00 31.36           H  
ATOM    255  HB3 SER A  15      21.230  -4.910  36.105  1.00 31.36           H  
ATOM    256  O   SER A  15      24.210  -5.722  35.632  1.00 31.36           O  
ATOM    257  OG  SER A  15      21.530  -6.882  36.663  1.00 31.36           O  
ATOM    258  HG  SER A  15      22.387  -6.639  37.021  1.00 31.36           H  
ATOM    259  N   ALA A  16      23.704  -4.152  34.100  1.00 39.59           N  
ATOM    260  H   ALA A  16      23.078  -3.872  33.358  1.00 39.59           H  
ATOM    261  CA  ALA A  16      24.777  -3.220  34.436  1.00 39.59           C  
ATOM    262  HA  ALA A  16      25.157  -3.449  35.432  1.00 39.59           H  
ATOM    263  C   ALA A  16      24.222  -1.790  34.460  1.00 39.59           C  
ATOM    264  CB  ALA A  16      25.945  -3.388  33.457  1.00 39.59           C  
ATOM    265  HB1 ALA A  16      26.744  -2.693  33.715  1.00 39.59           H  
ATOM    266  HB2 ALA A  16      25.613  -3.182  32.439  1.00 39.59           H  
ATOM    267  HB3 ALA A  16      26.329  -4.407  33.509  1.00 39.59           H  
ATOM    268  O   ALA A  16      23.904  -1.204  33.428  1.00 39.59           O  
ATOM    269  N   SER A  17      24.090  -1.252  35.669  1.00 37.00           N  
ATOM    270  H   SER A  17      24.296  -1.832  36.470  1.00 37.00           H  
ATOM    271  CA  SER A  17      23.872   0.166  35.933  1.00 37.00           C  
ATOM    272  HA  SER A  17      23.135   0.561  35.234  1.00 37.00           H  
ATOM    273  C   SER A  17      25.195   0.911  35.771  1.00 37.00           C  
ATOM    274  CB  SER A  17      23.363   0.362  37.369  1.00 37.00           C  
ATOM    275  HB2 SER A  17      23.127   1.415  37.522  1.00 37.00           H  
ATOM    276  HB3 SER A  17      24.139   0.069  38.075  1.00 37.00           H  
ATOM    277  O   SER A  17      26.213   0.498  36.327  1.00 37.00           O  
ATOM    278  OG  SER A  17      22.206  -0.419  37.605  1.00 37.00           O  
ATOM    279  HG  SER A  17      21.824  -0.170  38.449  1.00 37.00           H  
ATOM    280  N   THR A  18      25.199   2.043  35.075  1.00 39.69           N  
ATOM    281  H   THR A  18      24.385   2.300  34.535  1.00 39.69           H  
ATOM    282  CA  THR A  18      26.284   3.025  35.187  1.00 39.69           C  
ATOM    283  HA  THR A  18      26.759   2.906  36.161  1.00 39.69           H  
ATOM    284  C   THR A  18      25.686   4.422  35.130  1.00 39.69           C  
ATOM    285  CB  THR A  18      27.387   2.839  34.131  1.00 39.69           C  
ATOM    286  HB  THR A  18      27.045   3.200  33.161  1.00 39.69           H  
ATOM    287  O   THR A  18      25.146   4.845  34.113  1.00 39.69           O  
ATOM    288  CG2 THR A  18      28.664   3.576  34.539  1.00 39.69           C  
ATOM    289 HG21 THR A  18      29.020   3.211  35.502  1.00 39.69           H  
ATOM    290 HG22 THR A  18      28.475   4.647  34.602  1.00 39.69           H  
ATOM    291 HG23 THR A  18      29.433   3.403  33.786  1.00 39.69           H  
ATOM    292  OG1 THR A  18      27.735   1.479  34.017  1.00 39.69           O  
ATOM    293  HG1 THR A  18      27.432   1.030  34.810  1.00 39.69           H  
ATOM    294  N   ALA A  19      25.756   5.114  36.264  1.00 35.00           N  
ATOM    295  H   ALA A  19      26.215   4.680  37.052  1.00 35.00           H  
ATOM    296  CA  ALA A  19      25.541   6.545  36.372  1.00 35.00           C  
ATOM    297  HA  ALA A  19      24.755   6.853  35.683  1.00 35.00           H  
ATOM    298  C   ALA A  19      26.847   7.267  36.010  1.00 35.00           C  
ATOM    299  CB  ALA A  19      25.100   6.850  37.810  1.00 35.00           C  
ATOM    300  HB1 ALA A  19      24.173   6.322  38.034  1.00 35.00           H  
ATOM    301  HB2 ALA A  19      25.872   6.542  38.515  1.00 35.00           H  
ATOM    302  HB3 ALA A  19      24.929   7.921  37.919  1.00 35.00           H  
ATOM    303  O   ALA A  19      27.907   6.907  36.520  1.00 35.00           O  
ATOM    304  N   MET A  20      26.765   8.301  35.174  1.00 38.59           N  
ATOM    305  H   MET A  20      25.872   8.510  34.750  1.00 38.59           H  
ATOM    306  CA  MET A  20      27.806   9.314  35.002  1.00 38.59           C  
ATOM    307  HA  MET A  20      28.412   9.344  35.908  1.00 38.59           H  
ATOM    308  C   MET A  20      27.138  10.682  34.873  1.00 38.59           C  
ATOM    309  CB  MET A  20      28.739   9.000  33.818  1.00 38.59           C  
ATOM    310  HB2 MET A  20      28.209   8.389  33.087  1.00 38.59           H  
ATOM    311  HB3 MET A  20      29.027   9.928  33.324  1.00 38.59           H  
ATOM    312  O   MET A  20      26.129  10.850  34.192  1.00 38.59           O  
ATOM    313  CG  MET A  20      30.016   8.271  34.268  1.00 38.59           C  
ATOM    314  HG2 MET A  20      30.172   7.411  33.616  1.00 38.59           H  
ATOM    315  HG3 MET A  20      29.883   7.882  35.277  1.00 38.59           H  
ATOM    316  SD  MET A  20      31.526   9.281  34.246  1.00 38.59           S  
ATOM    317  CE  MET A  20      32.019   9.051  32.516  1.00 38.59           C  
ATOM    318  HE1 MET A  20      32.192   7.993  32.319  1.00 38.59           H  
ATOM    319  HE2 MET A  20      32.936   9.607  32.324  1.00 38.59           H  
ATOM    320  HE3 MET A  20      31.232   9.421  31.858  1.00 38.59           H  
ATOM    321  N   VAL A  21      27.704  11.626  35.614  1.00 31.95           N  
ATOM    322  H   VAL A  21      28.601  11.393  36.017  1.00 31.95           H  
ATOM    323  CA  VAL A  21      27.248  12.989  35.881  1.00 31.95           C  
ATOM    324  HA  VAL A  21      26.239  13.126  35.492  1.00 31.95           H  
ATOM    325  C   VAL A  21      28.212  13.962  35.176  1.00 31.95           C  
ATOM    326  CB  VAL A  21      27.258  13.213  37.420  1.00 31.95           C  
ATOM    327  HB  VAL A  21      28.293  13.200  37.762  1.00 31.95           H  
ATOM    328  O   VAL A  21      29.385  13.638  35.019  1.00 31.95           O  
ATOM    329  CG1 VAL A  21      26.614  14.525  37.885  1.00 31.95           C  
ATOM    330 HG11 VAL A  21      26.858  14.703  38.932  1.00 31.95           H  
ATOM    331 HG12 VAL A  21      26.942  15.384  37.300  1.00 31.95           H  
ATOM    332 HG13 VAL A  21      25.531  14.463  37.781  1.00 31.95           H  
ATOM    333  CG2 VAL A  21      26.495  12.126  38.198  1.00 31.95           C  
ATOM    334 HG21 VAL A  21      26.988  11.161  38.079  1.00 31.95           H  
ATOM    335 HG22 VAL A  21      25.472  12.049  37.831  1.00 31.95           H  
ATOM    336 HG23 VAL A  21      26.483  12.361  39.262  1.00 31.95           H  
ATOM    337  N   VAL A  22      27.730  15.185  34.909  1.00 30.50           N  
ATOM    338  H   VAL A  22      26.729  15.275  35.010  1.00 30.50           H  
ATOM    339  CA  VAL A  22      28.462  16.457  34.674  1.00 30.50           C  
ATOM    340  HA  VAL A  22      27.738  17.235  34.917  1.00 30.50           H  
ATOM    341  C   VAL A  22      28.932  16.758  33.238  1.00 30.50           C  
ATOM    342  CB  VAL A  22      29.646  16.684  35.660  1.00 30.50           C  
ATOM    343  HB  VAL A  22      30.493  16.071  35.350  1.00 30.50           H  
ATOM    344  O   VAL A  22      29.708  16.010  32.659  1.00 30.50           O  
ATOM    345  CG1 VAL A  22      30.095  18.154  35.651  1.00 30.50           C  
ATOM    346 HG11 VAL A  22      29.261  18.812  35.896  1.00 30.50           H  
ATOM    347 HG12 VAL A  22      30.503  18.416  34.675  1.00 30.50           H  
ATOM    348 HG13 VAL A  22      30.894  18.306  36.377  1.00 30.50           H  
ATOM    349  CG2 VAL A  22      29.357  16.372  37.134  1.00 30.50           C  
ATOM    350 HG21 VAL A  22      28.492  16.936  37.482  1.00 30.50           H  
ATOM    351 HG22 VAL A  22      29.218  15.299  37.269  1.00 30.50           H  
ATOM    352 HG23 VAL A  22      30.218  16.643  37.745  1.00 30.50           H  
ATOM    353  N   GLY A  23      28.593  17.964  32.744  1.00 34.06           N  
ATOM    354  H   GLY A  23      27.861  18.475  33.217  1.00 34.06           H  
ATOM    355  CA  GLY A  23      29.504  18.750  31.891  1.00 34.06           C  
ATOM    356  HA2 GLY A  23      30.240  18.082  31.444  1.00 34.06           H  
ATOM    357  HA3 GLY A  23      30.059  19.445  32.522  1.00 34.06           H  
ATOM    358  C   GLY A  23      28.885  19.538  30.731  1.00 34.06           C  
ATOM    359  O   GLY A  23      28.589  18.977  29.686  1.00 34.06           O  
ATOM    360  N   PHE A  24      28.773  20.859  30.900  1.00 28.53           N  
ATOM    361  H   PHE A  24      29.102  21.223  31.783  1.00 28.53           H  
ATOM    362  CA  PHE A  24      28.489  21.876  29.876  1.00 28.53           C  
ATOM    363  HA  PHE A  24      27.527  21.683  29.401  1.00 28.53           H  
ATOM    364  C   PHE A  24      29.585  21.985  28.791  1.00 28.53           C  
ATOM    365  CB  PHE A  24      28.469  23.242  30.599  1.00 28.53           C  
ATOM    366  HB2 PHE A  24      28.769  24.011  29.887  1.00 28.53           H  
ATOM    367  HB3 PHE A  24      29.234  23.255  31.376  1.00 28.53           H  
ATOM    368  O   PHE A  24      30.759  22.001  29.149  1.00 28.53           O  
ATOM    369  CG  PHE A  24      27.156  23.695  31.202  1.00 28.53           C  
ATOM    370  CD1 PHE A  24      26.405  24.678  30.530  1.00 28.53           C  
ATOM    371  HD1 PHE A  24      26.741  25.066  29.579  1.00 28.53           H  
ATOM    372  CD2 PHE A  24      26.715  23.212  32.449  1.00 28.53           C  
ATOM    373  HD2 PHE A  24      27.294  22.471  32.980  1.00 28.53           H  
ATOM    374  CE1 PHE A  24      25.219  25.174  31.094  1.00 28.53           C  
ATOM    375  HE1 PHE A  24      24.646  25.928  30.576  1.00 28.53           H  
ATOM    376  CE2 PHE A  24      25.524  23.707  33.012  1.00 28.53           C  
ATOM    377  HE2 PHE A  24      25.183  23.338  33.969  1.00 28.53           H  
ATOM    378  CZ  PHE A  24      24.777  24.688  32.336  1.00 28.53           C  
ATOM    379  HZ  PHE A  24      23.864  25.067  32.770  1.00 28.53           H  
ATOM    380  N   ALA A  25      29.203  22.212  27.521  1.00 35.09           N  
ATOM    381  H   ALA A  25      28.286  21.871  27.267  1.00 35.09           H  
ATOM    382  CA  ALA A  25      29.735  23.259  26.613  1.00 35.09           C  
ATOM    383  HA  ALA A  25      29.481  24.227  27.045  1.00 35.09           H  
ATOM    384  C   ALA A  25      29.110  23.153  25.194  1.00 35.09           C  
ATOM    385  CB  ALA A  25      31.263  23.197  26.470  1.00 35.09           C  
ATOM    386  HB1 ALA A  25      31.567  22.187  26.196  1.00 35.09           H  
ATOM    387  HB2 ALA A  25      31.591  23.888  25.693  1.00 35.09           H  
ATOM    388  HB3 ALA A  25      31.748  23.482  27.403  1.00 35.09           H  
ATOM    389  O   ALA A  25      28.955  22.042  24.688  1.00 35.09           O  
ATOM    390  N   PRO A  26      28.775  24.272  24.517  1.00 34.31           N  
ATOM    391  CA  PRO A  26      28.227  24.262  23.164  1.00 34.31           C  
ATOM    392  HA  PRO A  26      27.578  23.399  23.020  1.00 34.31           H  
ATOM    393  C   PRO A  26      29.354  24.232  22.120  1.00 34.31           C  
ATOM    394  CB  PRO A  26      27.392  25.542  23.080  1.00 34.31           C  
ATOM    395  HB2 PRO A  26      26.412  25.365  23.524  1.00 34.31           H  
ATOM    396  HB3 PRO A  26      27.286  25.900  22.056  1.00 34.31           H  
ATOM    397  O   PRO A  26      30.311  25.000  22.206  1.00 34.31           O  
ATOM    398  CG  PRO A  26      28.177  26.527  23.950  1.00 34.31           C  
ATOM    399  HG2 PRO A  26      27.518  27.259  24.416  1.00 34.31           H  
ATOM    400  HG3 PRO A  26      28.931  27.031  23.346  1.00 34.31           H  
ATOM    401  CD  PRO A  26      28.867  25.645  24.997  1.00 34.31           C  
ATOM    402  HD2 PRO A  26      28.337  25.741  25.945  1.00 34.31           H  
ATOM    403  HD3 PRO A  26      29.908  25.945  25.115  1.00 34.31           H  
ATOM    404  N   LEU A  27      29.223  23.382  21.101  1.00 34.41           N  
ATOM    405  H   LEU A  27      28.430  22.756  21.088  1.00 34.41           H  
ATOM    406  CA  LEU A  27      30.076  23.412  19.914  1.00 34.41           C  
ATOM    407  HA  LEU A  27      30.830  24.191  20.033  1.00 34.41           H  
ATOM    408  C   LEU A  27      29.245  23.813  18.697  1.00 34.41           C  
ATOM    409  CB  LEU A  27      30.827  22.081  19.728  1.00 34.41           C  
ATOM    410  HB2 LEU A  27      31.201  22.032  18.705  1.00 34.41           H  
ATOM    411  HB3 LEU A  27      30.121  21.261  19.861  1.00 34.41           H  
ATOM    412  O   LEU A  27      28.417  23.061  18.191  1.00 34.41           O  
ATOM    413  CG  LEU A  27      32.020  21.897  20.687  1.00 34.41           C  
ATOM    414  HG  LEU A  27      31.685  22.021  21.717  1.00 34.41           H  
ATOM    415  CD1 LEU A  27      32.586  20.484  20.532  1.00 34.41           C  
ATOM    416 HD11 LEU A  27      33.404  20.334  21.237  1.00 34.41           H  
ATOM    417 HD12 LEU A  27      32.948  20.332  19.516  1.00 34.41           H  
ATOM    418 HD13 LEU A  27      31.806  19.754  20.750  1.00 34.41           H  
ATOM    419  CD2 LEU A  27      33.161  22.884  20.408  1.00 34.41           C  
ATOM    420 HD21 LEU A  27      33.455  22.835  19.360  1.00 34.41           H  
ATOM    421 HD22 LEU A  27      34.019  22.639  21.035  1.00 34.41           H  
ATOM    422 HD23 LEU A  27      32.850  23.898  20.656  1.00 34.41           H  
ATOM    423  N   VAL A  28      29.514  25.033  18.240  1.00 29.48           N  
ATOM    424  H   VAL A  28      30.166  25.576  18.788  1.00 29.48           H  
ATOM    425  CA  VAL A  28      29.276  25.506  16.880  1.00 29.48           C  
ATOM    426  HA  VAL A  28      28.212  25.472  16.647  1.00 29.48           H  
ATOM    427  C   VAL A  28      30.046  24.581  15.934  1.00 29.48           C  
ATOM    428  CB  VAL A  28      29.795  26.959  16.777  1.00 29.48           C  
ATOM    429  HB  VAL A  28      30.827  26.994  17.127  1.00 29.48           H  
ATOM    430  O   VAL A  28      31.273  24.528  15.990  1.00 29.48           O  
ATOM    431  CG1 VAL A  28      29.770  27.512  15.348  1.00 29.48           C  
ATOM    432 HG11 VAL A  28      28.757  27.469  14.949  1.00 29.48           H  
ATOM    433 HG12 VAL A  28      30.438  26.936  14.708  1.00 29.48           H  
ATOM    434 HG13 VAL A  28      30.112  28.547  15.347  1.00 29.48           H  
ATOM    435  CG2 VAL A  28      28.965  27.897  17.667  1.00 29.48           C  
ATOM    436 HG21 VAL A  28      29.032  27.594  18.712  1.00 29.48           H  
ATOM    437 HG22 VAL A  28      27.920  27.878  17.357  1.00 29.48           H  
ATOM    438 HG23 VAL A  28      29.342  28.916  17.584  1.00 29.48           H  
ATOM    439  N   ALA A  29      29.347  23.848  15.070  1.00 31.56           N  
ATOM    440  H   ALA A  29      28.339  23.842  15.130  1.00 31.56           H  
ATOM    441  CA  ALA A  29      29.966  23.087  13.993  1.00 31.56           C  
ATOM    442  HA  ALA A  29      30.971  23.474  13.820  1.00 31.56           H  
ATOM    443  C   ALA A  29      29.162  23.285  12.707  1.00 31.56           C  
ATOM    444  CB  ALA A  29      30.118  21.618  14.395  1.00 31.56           C  
ATOM    445  HB1 ALA A  29      29.136  21.186  14.592  1.00 31.56           H  
ATOM    446  HB2 ALA A  29      30.597  21.061  13.590  1.00 31.56           H  
ATOM    447  HB3 ALA A  29      30.727  21.542  15.296  1.00 31.56           H  
ATOM    448  O   ALA A  29      27.974  22.982  12.627  1.00 31.56           O  
ATOM    449  N   CYS A  30      29.842  23.858  11.720  1.00 28.38           N  
ATOM    450  H   CYS A  30      30.801  24.112  11.909  1.00 28.38           H  
ATOM    451  CA  CYS A  30      29.339  24.224  10.410  1.00 28.38           C  
ATOM    452  HA  CYS A  30      28.618  25.034  10.516  1.00 28.38           H  
ATOM    453  C   CYS A  30      28.668  23.039   9.701  1.00 28.38           C  
ATOM    454  CB  CYS A  30      30.546  24.722   9.598  1.00 28.38           C  
ATOM    455  HB2 CYS A  30      30.200  25.050   8.618  1.00 28.38           H  
ATOM    456  HB3 CYS A  30      31.251  23.903   9.463  1.00 28.38           H  
ATOM    457  O   CYS A  30      29.331  22.061   9.354  1.00 28.38           O  
ATOM    458  SG  CYS A  30      31.370  26.107  10.442  1.00 28.38           S  
ATOM    459  HG  CYS A  30      32.274  26.382   9.498  1.00 28.38           H  
ATOM    460  N   ALA A  31      27.372  23.166   9.417  1.00 31.52           N  
ATOM    461  H   ALA A  31      26.860  23.951   9.794  1.00 31.52           H  
ATOM    462  CA  ALA A  31      26.684  22.310   8.464  1.00 31.52           C  
ATOM    463  HA  ALA A  31      26.873  21.267   8.716  1.00 31.52           H  
ATOM    464  C   ALA A  31      27.235  22.592   7.055  1.00 31.52           C  
ATOM    465  CB  ALA A  31      25.175  22.566   8.578  1.00 31.52           C  
ATOM    466  HB1 ALA A  31      24.645  21.948   7.853  1.00 31.52           H  
ATOM    467  HB2 ALA A  31      24.829  22.307   9.579  1.00 31.52           H  
ATOM    468  HB3 ALA A  31      24.951  23.613   8.377  1.00 31.52           H  
ATOM    469  O   ALA A  31      26.980  23.643   6.469  1.00 31.52           O  
ATOM    470  N   ARG A  32      28.028  21.662   6.516  1.00 32.22           N  
ATOM    471  H   ARG A  32      28.221  20.843   7.075  1.00 32.22           H  
ATOM    472  CA  ARG A  32      28.261  21.573   5.072  1.00 32.22           C  
ATOM    473  HA  ARG A  32      28.418  22.576   4.673  1.00 32.22           H  
ATOM    474  C   ARG A  32      27.004  20.969   4.434  1.00 32.22           C  
ATOM    475  CB  ARG A  32      29.485  20.700   4.758  1.00 32.22           C  
ATOM    476  HB2 ARG A  32      29.425  20.380   3.718  1.00 32.22           H  
ATOM    477  HB3 ARG A  32      29.471  19.809   5.385  1.00 32.22           H  
ATOM    478  O   ARG A  32      26.541  19.943   4.929  1.00 32.22           O  
ATOM    479  CG  ARG A  32      30.804  21.457   4.947  1.00 32.22           C  
ATOM    480  HG2 ARG A  32      30.888  21.804   5.977  1.00 32.22           H  
ATOM    481  HG3 ARG A  32      30.823  22.315   4.275  1.00 32.22           H  
ATOM    482  CD  ARG A  32      31.979  20.527   4.625  1.00 32.22           C  
ATOM    483  HD2 ARG A  32      31.991  19.732   5.370  1.00 32.22           H  
ATOM    484  HD3 ARG A  32      31.818  20.079   3.645  1.00 32.22           H  
ATOM    485  NE  ARG A  32      33.260  21.261   4.617  1.00 32.22           N  
ATOM    486  HE  ARG A  32      33.212  22.237   4.362  1.00 32.22           H  
ATOM    487  NH1 ARG A  32      34.625  19.511   5.210  1.00 32.22           N  
ATOM    488 HH11 ARG A  32      33.815  18.909   5.243  1.00 32.22           H  
ATOM    489 HH12 ARG A  32      35.539  19.143   5.431  1.00 32.22           H  
ATOM    490  NH2 ARG A  32      35.516  21.515   4.801  1.00 32.22           N  
ATOM    491 HH21 ARG A  32      35.426  22.488   4.545  1.00 32.22           H  
ATOM    492 HH22 ARG A  32      36.429  21.119   4.973  1.00 32.22           H  
ATOM    493  CZ  ARG A  32      34.455  20.760   4.876  1.00 32.22           C  
ATOM    494  N   PRO A  33      26.451  21.564   3.368  1.00 34.16           N  
ATOM    495  CA  PRO A  33      25.394  20.929   2.602  1.00 34.16           C  
ATOM    496  HA  PRO A  33      24.654  20.473   3.259  1.00 34.16           H  
ATOM    497  C   PRO A  33      26.031  19.852   1.719  1.00 34.16           C  
ATOM    498  CB  PRO A  33      24.739  22.068   1.815  1.00 34.16           C  
ATOM    499  HB2 PRO A  33      24.312  21.722   0.874  1.00 34.16           H  
ATOM    500  HB3 PRO A  33      23.969  22.533   2.431  1.00 34.16           H  
ATOM    501  O   PRO A  33      26.788  20.164   0.800  1.00 34.16           O  
ATOM    502  CG  PRO A  33      25.879  23.064   1.593  1.00 34.16           C  
ATOM    503  HG2 PRO A  33      26.401  22.822   0.668  1.00 34.16           H  
ATOM    504  HG3 PRO A  33      25.511  24.090   1.558  1.00 34.16           H  
ATOM    505  CD  PRO A  33      26.816  22.844   2.781  1.00 34.16           C  
ATOM    506  HD2 PRO A  33      26.663  23.634   3.517  1.00 34.16           H  
ATOM    507  HD3 PRO A  33      27.852  22.837   2.442  1.00 34.16           H  
ATOM    508  N   ASP A  34      25.747  18.584   2.008  1.00 29.47           N  
ATOM    509  H   ASP A  34      25.206  18.367   2.832  1.00 29.47           H  
ATOM    510  CA  ASP A  34      26.027  17.499   1.071  1.00 29.47           C  
ATOM    511  HA  ASP A  34      27.015  17.659   0.638  1.00 29.47           H  
ATOM    512  C   ASP A  34      25.028  17.584  -0.089  1.00 29.47           C  
ATOM    513  CB  ASP A  34      26.036  16.121   1.763  1.00 29.47           C  
ATOM    514  HB2 ASP A  34      25.689  15.374   1.050  1.00 29.47           H  
ATOM    515  HB3 ASP A  34      25.336  16.127   2.599  1.00 29.47           H  
ATOM    516  O   ASP A  34      23.891  17.114  -0.038  1.00 29.47           O  
ATOM    517  CG  ASP A  34      27.425  15.665   2.243  1.00 29.47           C  
ATOM    518  OD1 ASP A  34      28.447  16.206   1.758  1.00 29.47           O  
ATOM    519  OD2 ASP A  34      27.460  14.734   3.076  1.00 29.47           O  
ATOM    520  N   SER A  35      25.482  18.234  -1.155  1.00 28.30           N  
ATOM    521  H   SER A  35      26.347  18.743  -1.044  1.00 28.30           H  
ATOM    522  CA  SER A  35      24.899  18.179  -2.488  1.00 28.30           C  
ATOM    523  HA  SER A  35      23.832  18.395  -2.437  1.00 28.30           H  
ATOM    524  C   SER A  35      25.125  16.790  -3.089  1.00 28.30           C  
ATOM    525  CB  SER A  35      25.588  19.222  -3.381  1.00 28.30           C  
ATOM    526  HB2 SER A  35      26.658  19.017  -3.425  1.00 28.30           H  
ATOM    527  HB3 SER A  35      25.177  19.158  -4.389  1.00 28.30           H  
ATOM    528  O   SER A  35      26.198  16.538  -3.625  1.00 28.30           O  
ATOM    529  OG  SER A  35      25.395  20.530  -2.883  1.00 28.30           O  
ATOM    530  HG  SER A  35      25.854  21.152  -3.453  1.00 28.30           H  
ATOM    531  N   ALA A  36      24.138  15.890  -3.032  1.00 28.31           N  
ATOM    532  H   ALA A  36      23.374  16.078  -2.399  1.00 28.31           H  
ATOM    533  CA  ALA A  36      24.058  14.727  -3.933  1.00 28.31           C  
ATOM    534  HA  ALA A  36      24.169  15.090  -4.954  1.00 28.31           H  
ATOM    535  C   ALA A  36      22.688  14.020  -3.867  1.00 28.31           C  
ATOM    536  CB  ALA A  36      25.204  13.729  -3.671  1.00 28.31           C  
ATOM    537  HB1 ALA A  36      25.185  13.413  -2.628  1.00 28.31           H  
ATOM    538  HB2 ALA A  36      25.086  12.854  -4.310  1.00 28.31           H  
ATOM    539  HB3 ALA A  36      26.179  14.163  -3.895  1.00 28.31           H  
ATOM    540  O   ALA A  36      22.605  12.809  -3.669  1.00 28.31           O  
ATOM    541  N   GLY A  37      21.591  14.756  -4.050  1.00 28.44           N  
ATOM    542  H   GLY A  37      21.696  15.747  -4.211  1.00 28.44           H  
ATOM    543  CA  GLY A  37      20.344  14.136  -4.501  1.00 28.44           C  
ATOM    544  HA2 GLY A  37      19.503  14.785  -4.257  1.00 28.44           H  
ATOM    545  HA3 GLY A  37      20.189  13.175  -4.010  1.00 28.44           H  
ATOM    546  C   GLY A  37      20.403  13.981  -6.024  1.00 28.44           C  
ATOM    547  O   GLY A  37      20.625  14.987  -6.695  1.00 28.44           O  
ATOM    548  N   PRO A  38      20.253  12.781  -6.615  1.00 32.88           N  
ATOM    549  CA  PRO A  38      20.097  12.678  -8.057  1.00 32.88           C  
ATOM    550  HA  PRO A  38      20.867  13.257  -8.566  1.00 32.88           H  
ATOM    551  C   PRO A  38      18.724  13.247  -8.428  1.00 32.88           C  
ATOM    552  CB  PRO A  38      20.292  11.198  -8.392  1.00 32.88           C  
ATOM    553  HB2 PRO A  38      21.349  11.012  -8.585  1.00 32.88           H  
ATOM    554  HB3 PRO A  38      19.691  10.887  -9.247  1.00 32.88           H  
ATOM    555  O   PRO A  38      17.694  12.605  -8.233  1.00 32.88           O  
ATOM    556  CG  PRO A  38      19.878  10.477  -7.108  1.00 32.88           C  
ATOM    557  HG2 PRO A  38      20.431   9.547  -6.973  1.00 32.88           H  
ATOM    558  HG3 PRO A  38      18.807  10.276  -7.138  1.00 32.88           H  
ATOM    559  CD  PRO A  38      20.171  11.475  -5.984  1.00 32.88           C  
ATOM    560  HD2 PRO A  38      21.126  11.240  -5.514  1.00 32.88           H  
ATOM    561  HD3 PRO A  38      19.371  11.447  -5.244  1.00 32.88           H  
ATOM    562  N   GLU A  39      18.730  14.484  -8.924  1.00 27.00           N  
ATOM    563  H   GLU A  39      19.594  15.006  -8.904  1.00 27.00           H  
ATOM    564  CA  GLU A  39      17.590  15.110  -9.582  1.00 27.00           C  
ATOM    565  HA  GLU A  39      16.774  15.202  -8.865  1.00 27.00           H  
ATOM    566  C   GLU A  39      17.120  14.237 -10.745  1.00 27.00           C  
ATOM    567  CB  GLU A  39      17.951  16.513 -10.095  1.00 27.00           C  
ATOM    568  HB2 GLU A  39      17.268  16.780 -10.901  1.00 27.00           H  
ATOM    569  HB3 GLU A  39      18.964  16.495 -10.497  1.00 27.00           H  
ATOM    570  O   GLU A  39      17.888  13.824 -11.621  1.00 27.00           O  
ATOM    571  CG  GLU A  39      17.822  17.582  -9.002  1.00 27.00           C  
ATOM    572  HG2 GLU A  39      16.791  17.596  -8.650  1.00 27.00           H  
ATOM    573  HG3 GLU A  39      18.460  17.307  -8.162  1.00 27.00           H  
ATOM    574  CD  GLU A  39      18.227  18.977  -9.505  1.00 27.00           C  
ATOM    575  OE1 GLU A  39      17.531  19.948  -9.137  1.00 27.00           O  
ATOM    576  OE2 GLU A  39      19.238  19.056 -10.240  1.00 27.00           O  
ATOM    577  N   LEU A  40      15.817  13.971 -10.744  1.00 27.30           N  
ATOM    578  H   LEU A  40      15.269  14.330  -9.976  1.00 27.30           H  
ATOM    579  CA  LEU A  40      15.095  13.392 -11.858  1.00 27.30           C  
ATOM    580  HA  LEU A  40      15.588  12.464 -12.151  1.00 27.30           H  
ATOM    581  C   LEU A  40      15.156  14.397 -13.019  1.00 27.30           C  
ATOM    582  CB  LEU A  40      13.663  13.092 -11.370  1.00 27.30           C  
ATOM    583  HB2 LEU A  40      13.696  12.721 -10.346  1.00 27.30           H  
ATOM    584  HB3 LEU A  40      13.096  14.023 -11.350  1.00 27.30           H  
ATOM    585  O   LEU A  40      14.392  15.360 -13.066  1.00 27.30           O  
ATOM    586  CG  LEU A  40      12.922  12.057 -12.229  1.00 27.30           C  
ATOM    587  HG  LEU A  40      13.164  12.210 -13.281  1.00 27.30           H  
ATOM    588  CD1 LEU A  40      13.310  10.633 -11.818  1.00 27.30           C  
ATOM    589 HD11 LEU A  40      14.384  10.491 -11.933  1.00 27.30           H  
ATOM    590 HD12 LEU A  40      13.038  10.456 -10.777  1.00 27.30           H  
ATOM    591 HD13 LEU A  40      12.791   9.911 -12.448  1.00 27.30           H  
ATOM    592  CD2 LEU A  40      11.411  12.206 -12.054  1.00 27.30           C  
ATOM    593 HD21 LEU A  40      11.143  12.077 -11.005  1.00 27.30           H  
ATOM    594 HD22 LEU A  40      11.103  13.199 -12.380  1.00 27.30           H  
ATOM    595 HD23 LEU A  40      10.892  11.459 -12.655  1.00 27.30           H  
ATOM    596  N   SER A  41      16.114  14.194 -13.925  1.00 24.72           N  
ATOM    597  H   SER A  41      16.814  13.505 -13.692  1.00 24.72           H  
ATOM    598  CA  SER A  41      16.318  15.019 -15.116  1.00 24.72           C  
ATOM    599  HA  SER A  41      16.617  16.017 -14.795  1.00 24.72           H  
ATOM    600  C   SER A  41      15.024  15.130 -15.927  1.00 24.72           C  
ATOM    601  CB  SER A  41      17.454  14.440 -15.965  1.00 24.72           C  
ATOM    602  HB2 SER A  41      17.212  13.419 -16.260  1.00 24.72           H  
ATOM    603  HB3 SER A  41      18.370  14.433 -15.373  1.00 24.72           H  
ATOM    604  O   SER A  41      14.605  14.199 -16.616  1.00 24.72           O  
ATOM    605  OG  SER A  41      17.653  15.230 -17.122  1.00 24.72           O  
ATOM    606  HG  SER A  41      18.548  15.110 -17.446  1.00 24.72           H  
ATOM    607  N   THR A  42      14.391  16.297 -15.842  1.00 28.16           N  
ATOM    608  H   THR A  42      14.730  16.959 -15.159  1.00 28.16           H  
ATOM    609  CA  THR A  42      13.393  16.780 -16.798  1.00 28.16           C  
ATOM    610  HA  THR A  42      13.195  16.002 -17.535  1.00 28.16           H  
ATOM    611  C   THR A  42      14.019  17.938 -17.563  1.00 28.16           C  
ATOM    612  CB  THR A  42      12.046  17.124 -16.142  1.00 28.16           C  
ATOM    613  HB  THR A  42      11.438  17.689 -16.849  1.00 28.16           H  
ATOM    614  O   THR A  42      13.663  19.100 -17.422  1.00 28.16           O  
ATOM    615  CG2 THR A  42      11.283  15.859 -15.754  1.00 28.16           C  
ATOM    616 HG21 THR A  42      10.334  16.137 -15.294  1.00 28.16           H  
ATOM    617 HG22 THR A  42      11.867  15.269 -15.047  1.00 28.16           H  
ATOM    618 HG23 THR A  42      11.085  15.262 -16.645  1.00 28.16           H  
ATOM    619  OG1 THR A  42      12.203  17.874 -14.965  1.00 28.16           O  
ATOM    620  HG1 THR A  42      12.646  17.325 -14.313  1.00 28.16           H  
ATOM    621  N   GLN A  43      15.030  17.611 -18.365  1.00 23.16           N  
ATOM    622  H   GLN A  43      15.350  16.653 -18.378  1.00 23.16           H  
ATOM    623  CA  GLN A  43      15.623  18.545 -19.309  1.00 23.16           C  
ATOM    624  HA  GLN A  43      15.676  19.527 -18.838  1.00 23.16           H  
ATOM    625  C   GLN A  43      14.702  18.639 -20.534  1.00 23.16           C  
ATOM    626  CB  GLN A  43      17.057  18.077 -19.631  1.00 23.16           C  
ATOM    627  HB2 GLN A  43      17.381  17.377 -18.860  1.00 23.16           H  
ATOM    628  HB3 GLN A  43      17.089  17.550 -20.585  1.00 23.16           H  
ATOM    629  O   GLN A  43      14.709  17.756 -21.392  1.00 23.16           O  
ATOM    630  CG  GLN A  43      18.067  19.231 -19.653  1.00 23.16           C  
ATOM    631  HG2 GLN A  43      17.825  19.906 -20.473  1.00 23.16           H  
ATOM    632  HG3 GLN A  43      18.001  19.785 -18.717  1.00 23.16           H  
ATOM    633  CD  GLN A  43      19.507  18.742 -19.808  1.00 23.16           C  
ATOM    634  NE2 GLN A  43      20.440  19.630 -20.070  1.00 23.16           N  
ATOM    635 HE21 GLN A  43      20.213  20.613 -20.129  1.00 23.16           H  
ATOM    636 HE22 GLN A  43      21.382  19.273 -20.131  1.00 23.16           H  
ATOM    637  OE1 GLN A  43      19.835  17.572 -19.694  1.00 23.16           O  
ATOM    638  N   GLN A  44      13.891  19.695 -20.608  1.00 26.50           N  
ATOM    639  H   GLN A  44      13.866  20.341 -19.832  1.00 26.50           H  
ATOM    640  CA  GLN A  44      13.302  20.137 -21.871  1.00 26.50           C  
ATOM    641  HA  GLN A  44      13.297  19.295 -22.564  1.00 26.50           H  
ATOM    642  C   GLN A  44      14.176  21.266 -22.434  1.00 26.50           C  
ATOM    643  CB  GLN A  44      11.833  20.548 -21.692  1.00 26.50           C  
ATOM    644  HB2 GLN A  44      11.759  21.439 -21.068  1.00 26.50           H  
ATOM    645  HB3 GLN A  44      11.311  19.731 -21.196  1.00 26.50           H  
ATOM    646  O   GLN A  44      14.409  22.248 -21.728  1.00 26.50           O  
ATOM    647  CG  GLN A  44      11.172  20.807 -23.057  1.00 26.50           C  
ATOM    648  HG2 GLN A  44      11.495  20.054 -23.775  1.00 26.50           H  
ATOM    649  HG3 GLN A  44      11.478  21.784 -23.433  1.00 26.50           H  
ATOM    650  CD  GLN A  44       9.653  20.730 -22.980  1.00 26.50           C  
ATOM    651  NE2 GLN A  44       8.953  21.826 -23.166  1.00 26.50           N  
ATOM    652 HE21 GLN A  44       9.407  22.654 -23.524  1.00 26.50           H  
ATOM    653 HE22 GLN A  44       7.947  21.736 -23.165  1.00 26.50           H  
ATOM    654  OE1 GLN A  44       9.075  19.674 -22.761  1.00 26.50           O  
ATOM    655  N   PRO A  45      14.698  21.143 -23.666  1.00 30.03           N  
ATOM    656  CA  PRO A  45      15.418  22.222 -24.312  1.00 30.03           C  
ATOM    657  HA  PRO A  45      15.927  22.857 -23.587  1.00 30.03           H  
ATOM    658  C   PRO A  45      14.432  23.059 -25.125  1.00 30.03           C  
ATOM    659  CB  PRO A  45      16.459  21.515 -25.184  1.00 30.03           C  
ATOM    660  HB2 PRO A  45      17.332  21.278 -24.576  1.00 30.03           H  
ATOM    661  HB3 PRO A  45      16.750  22.117 -26.045  1.00 30.03           H  
ATOM    662  O   PRO A  45      13.935  22.593 -26.141  1.00 30.03           O  
ATOM    663  CG  PRO A  45      15.764  20.215 -25.603  1.00 30.03           C  
ATOM    664  HG2 PRO A  45      15.263  20.354 -26.561  1.00 30.03           H  
ATOM    665  HG3 PRO A  45      16.477  19.394 -25.672  1.00 30.03           H  
ATOM    666  CD  PRO A  45      14.719  19.957 -24.512  1.00 30.03           C  
ATOM    667  HD2 PRO A  45      13.740  19.794 -24.964  1.00 30.03           H  
ATOM    668  HD3 PRO A  45      15.016  19.086 -23.928  1.00 30.03           H  
ATOM    669  N   ASP A  46      14.204  24.299 -24.706  1.00 31.91           N  
ATOM    670  H   ASP A  46      14.536  24.583 -23.796  1.00 31.91           H  
ATOM    671  CA  ASP A  46      13.743  25.354 -25.607  1.00 31.91           C  
ATOM    672  HA  ASP A  46      13.844  25.006 -26.635  1.00 31.91           H  
ATOM    673  C   ASP A  46      14.683  26.558 -25.469  1.00 31.91           C  
ATOM    674  CB  ASP A  46      12.255  25.692 -25.414  1.00 31.91           C  
ATOM    675  HB2 ASP A  46      12.078  26.697 -25.797  1.00 31.91           H  
ATOM    676  HB3 ASP A  46      12.016  25.696 -24.350  1.00 31.91           H  
ATOM    677  O   ASP A  46      14.651  27.341 -24.522  1.00 31.91           O  
ATOM    678  CG  ASP A  46      11.319  24.736 -26.175  1.00 31.91           C  
ATOM    679  OD1 ASP A  46      11.627  24.417 -27.346  1.00 31.91           O  
ATOM    680  OD2 ASP A  46      10.273  24.364 -25.592  1.00 31.91           O  
ATOM    681  N   THR A  47      15.578  26.649 -26.447  1.00 25.27           N  
ATOM    682  H   THR A  47      15.545  25.896 -27.119  1.00 25.27           H  
ATOM    683  CA  THR A  47      16.185  27.874 -26.983  1.00 25.27           C  
ATOM    684  HA  THR A  47      16.899  28.302 -26.279  1.00 25.27           H  
ATOM    685  C   THR A  47      15.066  28.882 -27.288  1.00 25.27           C  
ATOM    686  CB  THR A  47      16.871  27.456 -28.299  1.00 25.27           C  
ATOM    687  HB  THR A  47      17.150  28.345 -28.864  1.00 25.27           H  
ATOM    688  O   THR A  47      14.085  28.509 -27.920  1.00 25.27           O  
ATOM    689  CG2 THR A  47      18.116  26.598 -28.057  1.00 25.27           C  
ATOM    690 HG21 THR A  47      18.829  27.145 -27.441  1.00 25.27           H  
ATOM    691 HG22 THR A  47      17.846  25.667 -27.559  1.00 25.27           H  
ATOM    692 HG23 THR A  47      18.581  26.367 -29.016  1.00 25.27           H  
ATOM    693  OG1 THR A  47      16.000  26.653 -29.073  1.00 25.27           O  
ATOM    694  HG1 THR A  47      15.137  27.074 -29.071  1.00 25.27           H  
ATOM    695  N   THR A  48      15.071  30.160 -26.899  1.00 34.59           N  
ATOM    696  H   THR A  48      14.169  30.452 -26.550  1.00 34.59           H  
ATOM    697  CA  THR A  48      15.860  31.319 -27.388  1.00 34.59           C  
ATOM    698  HA  THR A  48      16.902  31.189 -27.095  1.00 34.59           H  
ATOM    699  C   THR A  48      15.313  32.595 -26.664  1.00 34.59           C  
ATOM    700  CB  THR A  48      15.763  31.500 -28.930  1.00 34.59           C  
ATOM    701  HB  THR A  48      15.304  32.462 -29.158  1.00 34.59           H  
ATOM    702  O   THR A  48      14.354  32.469 -25.905  1.00 34.59           O  
ATOM    703  CG2 THR A  48      17.147  31.425 -29.590  1.00 34.59           C  
ATOM    704 HG21 THR A  48      17.107  31.904 -30.569  1.00 34.59           H  
ATOM    705 HG22 THR A  48      17.921  31.896 -28.985  1.00 34.59           H  
ATOM    706 HG23 THR A  48      17.438  30.384 -29.727  1.00 34.59           H  
ATOM    707  OG1 THR A  48      15.034  30.515 -29.620  1.00 34.59           O  
ATOM    708  HG1 THR A  48      14.362  30.141 -29.046  1.00 34.59           H  
ATOM    709  N   PRO A  49      15.888  33.814 -26.797  1.00 41.22           N  
ATOM    710  CA  PRO A  49      16.063  34.753 -25.684  1.00 41.22           C  
ATOM    711  HA  PRO A  49      16.033  34.232 -24.728  1.00 41.22           H  
ATOM    712  C   PRO A  49      15.052  35.913 -25.670  1.00 41.22           C  
ATOM    713  CB  PRO A  49      17.471  35.298 -25.951  1.00 41.22           C  
ATOM    714  HB2 PRO A  49      18.209  34.547 -25.671  1.00 41.22           H  
ATOM    715  HB3 PRO A  49      17.666  36.234 -25.427  1.00 41.22           H  
ATOM    716  O   PRO A  49      14.456  36.217 -26.697  1.00 41.22           O  
ATOM    717  CG  PRO A  49      17.477  35.485 -27.471  1.00 41.22           C  
ATOM    718  HG2 PRO A  49      17.092  36.471 -27.732  1.00 41.22           H  
ATOM    719  HG3 PRO A  49      18.478  35.348 -27.879  1.00 41.22           H  
ATOM    720  CD  PRO A  49      16.520  34.407 -27.973  1.00 41.22           C  
ATOM    721  HD2 PRO A  49      17.112  33.687 -28.537  1.00 41.22           H  
ATOM    722  HD3 PRO A  49      15.764  34.851 -28.620  1.00 41.22           H  
ATOM    723  N   SER A  50      14.957  36.637 -24.546  1.00 27.47           N  
ATOM    724  H   SER A  50      15.199  36.163 -23.687  1.00 27.47           H  
ATOM    725  CA  SER A  50      15.056  38.113 -24.478  1.00 27.47           C  
ATOM    726  HA  SER A  50      16.112  38.372 -24.559  1.00 27.47           H  
ATOM    727  C   SER A  50      14.534  38.664 -23.140  1.00 27.47           C  
ATOM    728  CB  SER A  50      14.317  38.850 -25.612  1.00 27.47           C  
ATOM    729  HB2 SER A  50      14.622  38.471 -26.588  1.00 27.47           H  
ATOM    730  HB3 SER A  50      13.240  38.730 -25.492  1.00 27.47           H  
ATOM    731  O   SER A  50      13.578  38.148 -22.572  1.00 27.47           O  
ATOM    732  OG  SER A  50      14.662  40.221 -25.626  1.00 27.47           O  
ATOM    733  HG  SER A  50      14.117  40.651 -26.289  1.00 27.47           H  
ATOM    734  N   LEU A  51      15.138  39.788 -22.742  1.00 30.67           N  
ATOM    735  H   LEU A  51      15.846  40.114 -23.384  1.00 30.67           H  
ATOM    736  CA  LEU A  51      14.767  40.746 -21.694  1.00 30.67           C  
ATOM    737  HA  LEU A  51      15.324  41.649 -21.944  1.00 30.67           H  
ATOM    738  C   LEU A  51      15.231  40.416 -20.272  1.00 30.67           C  
ATOM    739  CB  LEU A  51      13.296  41.187 -21.803  1.00 30.67           C  
ATOM    740  HB2 LEU A  51      13.120  41.980 -21.076  1.00 30.67           H  
ATOM    741  HB3 LEU A  51      12.654  40.350 -21.533  1.00 30.67           H  
ATOM    742  O   LEU A  51      14.590  39.715 -19.496  1.00 30.67           O  
ATOM    743  CG  LEU A  51      12.894  41.699 -23.200  1.00 30.67           C  
ATOM    744  HG  LEU A  51      12.989  40.890 -23.925  1.00 30.67           H  
ATOM    745  CD1 LEU A  51      11.426  42.103 -23.212  1.00 30.67           C  
ATOM    746 HD11 LEU A  51      11.261  42.932 -22.523  1.00 30.67           H  
ATOM    747 HD12 LEU A  51      10.814  41.256 -22.903  1.00 30.67           H  
ATOM    748 HD13 LEU A  51      11.128  42.401 -24.217  1.00 30.67           H  
ATOM    749  CD2 LEU A  51      13.728  42.901 -23.665  1.00 30.67           C  
ATOM    750 HD21 LEU A  51      14.760  42.599 -23.844  1.00 30.67           H  
ATOM    751 HD22 LEU A  51      13.696  43.689 -22.912  1.00 30.67           H  
ATOM    752 HD23 LEU A  51      13.324  43.285 -24.602  1.00 30.67           H  
ATOM    753  N   GLY A  52      16.368  41.027 -19.931  1.00 27.81           N  
ATOM    754  H   GLY A  52      16.818  41.603 -20.629  1.00 27.81           H  
ATOM    755  CA  GLY A  52      16.820  41.177 -18.563  1.00 27.81           C  
ATOM    756  HA2 GLY A  52      16.949  40.188 -18.123  1.00 27.81           H  
ATOM    757  HA3 GLY A  52      17.781  41.693 -18.543  1.00 27.81           H  
ATOM    758  C   GLY A  52      15.824  41.978 -17.727  1.00 27.81           C  
ATOM    759  O   GLY A  52      15.400  43.068 -18.103  1.00 27.81           O  
ATOM    760  N   ALA A  53      15.511  41.439 -16.558  1.00 36.75           N  
ATOM    761  H   ALA A  53      15.803  40.491 -16.372  1.00 36.75           H  
ATOM    762  CA  ALA A  53      15.022  42.197 -15.425  1.00 36.75           C  
ATOM    763  HA  ALA A  53      15.006  43.261 -15.663  1.00 36.75           H  
ATOM    764  C   ALA A  53      16.023  41.960 -14.294  1.00 36.75           C  
ATOM    765  CB  ALA A  53      13.590  41.767 -15.096  1.00 36.75           C  
ATOM    766  HB1 ALA A  53      13.563  40.703 -14.859  1.00 36.75           H  
ATOM    767  HB2 ALA A  53      12.941  41.961 -15.950  1.00 36.75           H  
ATOM    768  HB3 ALA A  53      13.228  42.331 -14.236  1.00 36.75           H  
ATOM    769  O   ALA A  53      16.146  40.854 -13.770  1.00 36.75           O  
ATOM    770  N   SER A  54      16.803  42.993 -13.987  1.00 34.75           N  
ATOM    771  H   SER A  54      16.714  43.844 -14.523  1.00 34.75           H  
ATOM    772  CA  SER A  54      17.705  43.030 -12.844  1.00 34.75           C  
ATOM    773  HA  SER A  54      18.492  42.286 -12.973  1.00 34.75           H  
ATOM    774  C   SER A  54      16.914  42.731 -11.572  1.00 34.75           C  
ATOM    775  CB  SER A  54      18.341  44.421 -12.745  1.00 34.75           C  
ATOM    776  HB2 SER A  54      17.567  45.165 -12.557  1.00 34.75           H  
ATOM    777  HB3 SER A  54      19.050  44.433 -11.917  1.00 34.75           H  
ATOM    778  O   SER A  54      16.013  43.485 -11.210  1.00 34.75           O  
ATOM    779  OG  SER A  54      19.014  44.739 -13.951  1.00 34.75           O  
ATOM    780  HG  SER A  54      19.448  45.589 -13.843  1.00 34.75           H  
ATOM    781  N   VAL A  55      17.242  41.629 -10.900  1.00 39.84           N  
ATOM    782  H   VAL A  55      17.942  41.016 -11.293  1.00 39.84           H  
ATOM    783  CA  VAL A  55      16.732  41.321  -9.561  1.00 39.84           C  
ATOM    784  HA  VAL A  55      15.642  41.355  -9.582  1.00 39.84           H  
ATOM    785  C   VAL A  55      17.281  42.393  -8.609  1.00 39.84           C  
ATOM    786  CB  VAL A  55      17.165  39.902  -9.136  1.00 39.84           C  
ATOM    787  HB  VAL A  55      18.253  39.836  -9.159  1.00 39.84           H  
ATOM    788  O   VAL A  55      18.505  42.534  -8.526  1.00 39.84           O  
ATOM    789  CG1 VAL A  55      16.689  39.551  -7.723  1.00 39.84           C  
ATOM    790 HG11 VAL A  55      16.979  38.530  -7.476  1.00 39.84           H  
ATOM    791 HG12 VAL A  55      17.151  40.217  -6.994  1.00 39.84           H  
ATOM    792 HG13 VAL A  55      15.605  39.643  -7.655  1.00 39.84           H  
ATOM    793  CG2 VAL A  55      16.599  38.845 -10.096  1.00 39.84           C  
ATOM    794 HG21 VAL A  55      16.977  39.002 -11.107  1.00 39.84           H  
ATOM    795 HG22 VAL A  55      16.901  37.850  -9.770  1.00 39.84           H  
ATOM    796 HG23 VAL A  55      15.510  38.899 -10.113  1.00 39.84           H  
ATOM    797  N   PRO A  56      16.439  43.193  -7.927  1.00 35.69           N  
ATOM    798  CA  PRO A  56      16.937  44.153  -6.957  1.00 35.69           C  
ATOM    799  HA  PRO A  56      17.730  44.739  -7.422  1.00 35.69           H  
ATOM    800  C   PRO A  56      17.499  43.411  -5.731  1.00 35.69           C  
ATOM    801  CB  PRO A  56      15.768  45.082  -6.626  1.00 35.69           C  
ATOM    802  HB2 PRO A  56      15.753  45.354  -5.571  1.00 35.69           H  
ATOM    803  HB3 PRO A  56      15.837  45.978  -7.242  1.00 35.69           H  
ATOM    804  O   PRO A  56      17.011  42.329  -5.391  1.00 35.69           O  
ATOM    805  CG  PRO A  56      14.515  44.294  -7.014  1.00 35.69           C  
ATOM    806  HG2 PRO A  56      14.065  43.856  -6.123  1.00 35.69           H  
ATOM    807  HG3 PRO A  56      13.795  44.938  -7.518  1.00 35.69           H  
ATOM    808  CD  PRO A  56      14.986  43.175  -7.947  1.00 35.69           C  
ATOM    809  HD2 PRO A  56      14.624  43.361  -8.958  1.00 35.69           H  
ATOM    810  HD3 PRO A  56      14.616  42.215  -7.587  1.00 35.69           H  
ATOM    811  N   PRO A  57      18.533  43.960  -5.070  1.00 39.62           N  
ATOM    812  CA  PRO A  57      19.143  43.339  -3.901  1.00 39.62           C  
ATOM    813  HA  PRO A  57      19.442  42.322  -4.156  1.00 39.62           H  
ATOM    814  C   PRO A  57      18.152  43.288  -2.725  1.00 39.62           C  
ATOM    815  CB  PRO A  57      20.391  44.175  -3.601  1.00 39.62           C  
ATOM    816  HB2 PRO A  57      20.627  44.205  -2.537  1.00 39.62           H  
ATOM    817  HB3 PRO A  57      21.235  43.783  -4.168  1.00 39.62           H  
ATOM    818  O   PRO A  57      17.214  44.089  -2.675  1.00 39.62           O  
ATOM    819  CG  PRO A  57      20.021  45.559  -4.129  1.00 39.62           C  
ATOM    820  HG2 PRO A  57      20.902  46.133  -4.414  1.00 39.62           H  
ATOM    821  HG3 PRO A  57      19.445  46.093  -3.373  1.00 39.62           H  
ATOM    822  CD  PRO A  57      19.127  45.260  -5.329  1.00 39.62           C  
ATOM    823  HD2 PRO A  57      18.365  46.033  -5.428  1.00 39.62           H  
ATOM    824  HD3 PRO A  57      19.732  45.206  -6.233  1.00 39.62           H  
ATOM    825  N   PRO A  58      18.338  42.348  -1.780  1.00 44.53           N  
ATOM    826  CA  PRO A  58      17.384  42.108  -0.707  1.00 44.53           C  
ATOM    827  HA  PRO A  58      16.416  41.850  -1.136  1.00 44.53           H  
ATOM    828  C   PRO A  58      17.226  43.359   0.159  1.00 44.53           C  
ATOM    829  CB  PRO A  58      17.923  40.903   0.073  1.00 44.53           C  
ATOM    830  HB2 PRO A  58      17.721  40.981   1.141  1.00 44.53           H  
ATOM    831  HB3 PRO A  58      17.486  39.989  -0.329  1.00 44.53           H  
ATOM    832  O   PRO A  58      18.210  43.941   0.618  1.00 44.53           O  
ATOM    833  CG  PRO A  58      19.422  40.922  -0.222  1.00 44.53           C  
ATOM    834  HG2 PRO A  58      19.862  39.926  -0.157  1.00 44.53           H  
ATOM    835  HG3 PRO A  58      19.920  41.605   0.466  1.00 44.53           H  
ATOM    836  CD  PRO A  58      19.497  41.484  -1.638  1.00 44.53           C  
ATOM    837  HD2 PRO A  58      20.431  42.030  -1.768  1.00 44.53           H  
ATOM    838  HD3 PRO A  58      19.431  40.670  -2.360  1.00 44.53           H  
ATOM    839  N   ALA A  59      15.975  43.770   0.367  1.00 40.25           N  
ATOM    840  H   ALA A  59      15.217  43.257  -0.061  1.00 40.25           H  
ATOM    841  CA  ALA A  59      15.636  44.845   1.281  1.00 40.25           C  
ATOM    842  HA  ALA A  59      16.139  45.754   0.953  1.00 40.25           H  
ATOM    843  C   ALA A  59      16.130  44.483   2.688  1.00 40.25           C  
ATOM    844  CB  ALA A  59      14.120  45.080   1.236  1.00 40.25           C  
ATOM    845  HB1 ALA A  59      13.592  44.178   1.546  1.00 40.25           H  
ATOM    846  HB2 ALA A  59      13.858  45.889   1.918  1.00 40.25           H  
ATOM    847  HB3 ALA A  59      13.814  45.352   0.226  1.00 40.25           H  
ATOM    848  O   ALA A  59      15.713  43.482   3.273  1.00 40.25           O  
ATOM    849  N   SER A  60      17.034  45.302   3.220  1.00 42.56           N  
ATOM    850  H   SER A  60      17.461  46.002   2.631  1.00 42.56           H  
ATOM    851  CA  SER A  60      17.397  45.298   4.631  1.00 42.56           C  
ATOM    852  HA  SER A  60      17.813  44.328   4.903  1.00 42.56           H  
ATOM    853  C   SER A  60      16.137  45.573   5.449  1.00 42.56           C  
ATOM    854  CB  SER A  60      18.439  46.389   4.904  1.00 42.56           C  
ATOM    855  HB2 SER A  60      18.722  46.354   5.956  1.00 42.56           H  
ATOM    856  HB3 SER A  60      18.012  47.368   4.686  1.00 42.56           H  
ATOM    857  O   SER A  60      15.615  46.687   5.420  1.00 42.56           O  
ATOM    858  OG  SER A  60      19.587  46.196   4.097  1.00 42.56           O  
ATOM    859  HG  SER A  60      20.247  46.850   4.339  1.00 42.56           H  
ATOM    860  N   ASN A  61      15.628  44.569   6.163  1.00 40.34           N  
ATOM    861  H   ASN A  61      16.025  43.645   6.066  1.00 40.34           H  
ATOM    862  CA  ASN A  61      14.555  44.794   7.126  1.00 40.34           C  
ATOM    863  HA  ASN A  61      13.717  45.248   6.598  1.00 40.34           H  
ATOM    864  C   ASN A  61      15.072  45.760   8.212  1.00 40.34           C  
ATOM    865  CB  ASN A  61      14.084  43.453   7.713  1.00 40.34           C  
ATOM    866  HB2 ASN A  61      13.412  43.646   8.549  1.00 40.34           H  
ATOM    867  HB3 ASN A  61      14.944  42.901   8.093  1.00 40.34           H  
ATOM    868  O   ASN A  61      16.155  45.516   8.754  1.00 40.34           O  
ATOM    869  CG  ASN A  61      13.326  42.602   6.708  1.00 40.34           C  
ATOM    870  ND2 ASN A  61      13.379  41.297   6.842  1.00 40.34           N  
ATOM    871 HD21 ASN A  61      13.885  40.876   7.607  1.00 40.34           H  
ATOM    872 HD22 ASN A  61      12.849  40.767   6.165  1.00 40.34           H  
ATOM    873  OD1 ASN A  61      12.662  43.083   5.808  1.00 40.34           O  
ATOM    874  N   PRO A  62      14.354  46.852   8.537  1.00 45.44           N  
ATOM    875  CA  PRO A  62      14.746  47.720   9.636  1.00 45.44           C  
ATOM    876  HA  PRO A  62      15.779  48.031   9.478  1.00 45.44           H  
ATOM    877  C   PRO A  62      14.625  46.963  10.969  1.00 45.44           C  
ATOM    878  CB  PRO A  62      13.836  48.951   9.585  1.00 45.44           C  
ATOM    879  HB2 PRO A  62      13.345  49.113  10.545  1.00 45.44           H  
ATOM    880  HB3 PRO A  62      14.418  49.833   9.319  1.00 45.44           H  
ATOM    881  O   PRO A  62      13.749  46.102  11.107  1.00 45.44           O  
ATOM    882  CG  PRO A  62      12.796  48.665   8.499  1.00 45.44           C  
ATOM    883  HG2 PRO A  62      12.914  49.378   7.683  1.00 45.44           H  
ATOM    884  HG3 PRO A  62      11.786  48.731   8.905  1.00 45.44           H  
ATOM    885  CD  PRO A  62      13.071  47.252   7.989  1.00 45.44           C  
ATOM    886  HD2 PRO A  62      13.097  47.261   6.899  1.00 45.44           H  
ATOM    887  HD3 PRO A  62      12.296  46.573   8.343  1.00 45.44           H  
ATOM    888  N   PRO A  63      15.475  47.276  11.964  1.00 51.28           N  
ATOM    889  CA  PRO A  63      15.419  46.635  13.267  1.00 51.28           C  
ATOM    890  HA  PRO A  63      15.429  45.550  13.158  1.00 51.28           H  
ATOM    891  C   PRO A  63      14.124  47.069  13.950  1.00 51.28           C  
ATOM    892  CB  PRO A  63      16.686  47.082  14.001  1.00 51.28           C  
ATOM    893  HB2 PRO A  63      17.492  46.381  13.782  1.00 51.28           H  
ATOM    894  HB3 PRO A  63      16.533  47.156  15.078  1.00 51.28           H  
ATOM    895  O   PRO A  63      13.938  48.235  14.292  1.00 51.28           O  
ATOM    896  CG  PRO A  63      17.013  48.439  13.378  1.00 51.28           C  
ATOM    897  HG2 PRO A  63      18.087  48.623  13.368  1.00 51.28           H  
ATOM    898  HG3 PRO A  63      16.502  49.226  13.933  1.00 51.28           H  
ATOM    899  CD  PRO A  63      16.444  48.360  11.962  1.00 51.28           C  
ATOM    900  HD2 PRO A  63      17.245  48.132  11.258  1.00 51.28           H  
ATOM    901  HD3 PRO A  63      15.970  49.307  11.702  1.00 51.28           H  
ATOM    902  N   THR A  64      13.187  46.136  14.086  1.00 53.62           N  
ATOM    903  H   THR A  64      13.389  45.195  13.780  1.00 53.62           H  
ATOM    904  CA  THR A  64      11.973  46.377  14.860  1.00 53.62           C  
ATOM    905  HA  THR A  64      11.662  47.414  14.739  1.00 53.62           H  
ATOM    906  C   THR A  64      12.334  46.146  16.323  1.00 53.62           C  
ATOM    907  CB  THR A  64      10.815  45.493  14.371  1.00 53.62           C  
ATOM    908  HB  THR A  64      11.026  44.448  14.596  1.00 53.62           H  
ATOM    909  O   THR A  64      12.450  45.003  16.755  1.00 53.62           O  
ATOM    910  CG2 THR A  64       9.480  45.898  14.993  1.00 53.62           C  
ATOM    911 HG21 THR A  64       9.521  45.757  16.073  1.00 53.62           H  
ATOM    912 HG22 THR A  64       8.687  45.269  14.590  1.00 53.62           H  
ATOM    913 HG23 THR A  64       9.261  46.943  14.770  1.00 53.62           H  
ATOM    914  OG1 THR A  64      10.672  45.644  12.973  1.00 53.62           O  
ATOM    915  HG1 THR A  64      11.550  45.698  12.590  1.00 53.62           H  
ATOM    916  N   ASP A  65      12.540  47.238  17.067  1.00 50.59           N  
ATOM    917  H   ASP A  65      12.592  48.125  16.588  1.00 50.59           H  
ATOM    918  CA  ASP A  65      12.647  47.283  18.536  1.00 50.59           C  
ATOM    919  HA  ASP A  65      13.352  46.518  18.861  1.00 50.59           H  
ATOM    920  C   ASP A  65      11.294  46.932  19.186  1.00 50.59           C  
ATOM    921  CB  ASP A  65      13.163  48.668  19.003  1.00 50.59           C  
ATOM    922  HB2 ASP A  65      12.799  49.439  18.323  1.00 50.59           H  
ATOM    923  HB3 ASP A  65      12.764  48.895  19.991  1.00 50.59           H  
ATOM    924  O   ASP A  65      10.663  47.717  19.892  1.00 50.59           O  
ATOM    925  CG  ASP A  65      14.681  48.783  19.161  1.00 50.59           C  
ATOM    926  OD1 ASP A  65      15.339  47.741  19.382  1.00 50.59           O  
ATOM    927  OD2 ASP A  65      15.164  49.936  19.115  1.00 50.59           O  
ATOM    928  N   THR A  66      10.791  45.732  18.919  1.00 54.59           N  
ATOM    929  H   THR A  66      11.320  45.131  18.302  1.00 54.59           H  
ATOM    930  CA  THR A  66       9.724  45.122  19.708  1.00 54.59           C  
ATOM    931  HA  THR A  66       9.444  45.789  20.524  1.00 54.59           H  
ATOM    932  C   THR A  66      10.296  43.831  20.272  1.00 54.59           C  
ATOM    933  CB  THR A  66       8.448  44.903  18.892  1.00 54.59           C  
ATOM    934  HB  THR A  66       8.628  44.186  18.091  1.00 54.59           H  
ATOM    935  O   THR A  66      10.610  42.930  19.491  1.00 54.59           O  
ATOM    936  CG2 THR A  66       7.282  44.439  19.765  1.00 54.59           C  
ATOM    937 HG21 THR A  66       6.380  44.376  19.156  1.00 54.59           H  
ATOM    938 HG22 THR A  66       7.117  45.142  20.581  1.00 54.59           H  
ATOM    939 HG23 THR A  66       7.494  43.450  20.171  1.00 54.59           H  
ATOM    940  OG1 THR A  66       8.066  46.143  18.342  1.00 54.59           O  
ATOM    941  HG1 THR A  66       8.777  46.756  18.541  1.00 54.59           H  
ATOM    942  N   PRO A  67      10.489  43.734  21.603  1.00 52.03           N  
ATOM    943  CA  PRO A  67      10.865  42.478  22.232  1.00 52.03           C  
ATOM    944  HA  PRO A  67      11.895  42.248  21.958  1.00 52.03           H  
ATOM    945  C   PRO A  67       9.891  41.401  21.750  1.00 52.03           C  
ATOM    946  CB  PRO A  67      10.749  42.698  23.746  1.00 52.03           C  
ATOM    947  HB2 PRO A  67       9.784  42.344  24.109  1.00 52.03           H  
ATOM    948  HB3 PRO A  67      11.558  42.204  24.285  1.00 52.03           H  
ATOM    949  O   PRO A  67       8.690  41.688  21.720  1.00 52.03           O  
ATOM    950  CG  PRO A  67      10.814  44.215  23.901  1.00 52.03           C  
ATOM    951  HG2 PRO A  67      11.856  44.530  23.960  1.00 52.03           H  
ATOM    952  HG3 PRO A  67      10.261  44.558  24.776  1.00 52.03           H  
ATOM    953  CD  PRO A  67      10.203  44.741  22.607  1.00 52.03           C  
ATOM    954  HD2 PRO A  67      10.650  45.701  22.349  1.00 52.03           H  
ATOM    955  HD3 PRO A  67       9.124  44.841  22.723  1.00 52.03           H  
ATOM    956  N   PRO A  68      10.366  40.212  21.341  1.00 55.66           N  
ATOM    957  CA  PRO A  68       9.482  39.152  20.885  1.00 55.66           C  
ATOM    958  HA  PRO A  68       8.987  39.450  19.960  1.00 55.66           H  
ATOM    959  C   PRO A  68       8.437  38.926  21.975  1.00 55.66           C  
ATOM    960  CB  PRO A  68      10.378  37.937  20.615  1.00 55.66           C  
ATOM    961  HB2 PRO A  68      10.632  37.909  19.556  1.00 55.66           H  
ATOM    962  HB3 PRO A  68       9.904  37.001  20.912  1.00 55.66           H  
ATOM    963  O   PRO A  68       8.772  38.551  23.102  1.00 55.66           O  
ATOM    964  CG  PRO A  68      11.641  38.218  21.429  1.00 55.66           C  
ATOM    965  HG2 PRO A  68      12.523  37.757  20.983  1.00 55.66           H  
ATOM    966  HG3 PRO A  68      11.500  37.865  22.450  1.00 55.66           H  
ATOM    967  CD  PRO A  68      11.735  39.741  21.430  1.00 55.66           C  
ATOM    968  HD2 PRO A  68      12.288  40.079  20.554  1.00 55.66           H  
ATOM    969  HD3 PRO A  68      12.223  40.080  22.344  1.00 55.66           H  
ATOM    970  N   GLN A  69       7.180  39.258  21.664  1.00 59.47           N  
ATOM    971  H   GLN A  69       6.996  39.641  20.748  1.00 59.47           H  
ATOM    972  CA  GLN A  69       6.053  38.932  22.523  1.00 59.47           C  
ATOM    973  HA  GLN A  69       6.154  39.497  23.450  1.00 59.47           H  
ATOM    974  C   GLN A  69       6.173  37.429  22.776  1.00 59.47           C  
ATOM    975  CB  GLN A  69       4.748  39.318  21.811  1.00 59.47           C  
ATOM    976  HB2 GLN A  69       4.602  38.686  20.936  1.00 59.47           H  
ATOM    977  HB3 GLN A  69       4.832  40.351  21.475  1.00 59.47           H  
ATOM    978  O   GLN A  69       6.322  36.712  21.786  1.00 59.47           O  
ATOM    979  CG  GLN A  69       3.523  39.215  22.727  1.00 59.47           C  
ATOM    980  HG2 GLN A  69       3.377  38.178  23.028  1.00 59.47           H  
ATOM    981  HG3 GLN A  69       3.685  39.819  23.620  1.00 59.47           H  
ATOM    982  CD  GLN A  69       2.272  39.729  22.024  1.00 59.47           C  
ATOM    983  NE2 GLN A  69       1.402  38.859  21.561  1.00 59.47           N  
ATOM    984 HE21 GLN A  69       1.581  37.868  21.635  1.00 59.47           H  
ATOM    985 HE22 GLN A  69       0.609  39.246  21.069  1.00 59.47           H  
ATOM    986  OE1 GLN A  69       2.058  40.919  21.870  1.00 59.47           O  
ATOM    987  N   PRO A  70       6.227  36.974  24.045  1.00 57.53           N  
ATOM    988  CA  PRO A  70       6.569  35.596  24.370  1.00 57.53           C  
ATOM    989  HA  PRO A  70       7.622  35.410  24.157  1.00 57.53           H  
ATOM    990  C   PRO A  70       5.701  34.703  23.506  1.00 57.53           C  
ATOM    991  CB  PRO A  70       6.297  35.424  25.870  1.00 57.53           C  
ATOM    992  HB2 PRO A  70       5.827  34.468  26.098  1.00 57.53           H  
ATOM    993  HB3 PRO A  70       7.236  35.521  26.415  1.00 57.53           H  
ATOM    994  O   PRO A  70       4.479  34.806  23.614  1.00 57.53           O  
ATOM    995  CG  PRO A  70       5.386  36.601  26.219  1.00 57.53           C  
ATOM    996  HG2 PRO A  70       4.349  36.328  26.025  1.00 57.53           H  
ATOM    997  HG3 PRO A  70       5.511  36.918  27.255  1.00 57.53           H  
ATOM    998  CD  PRO A  70       5.819  37.686  25.238  1.00 57.53           C  
ATOM    999  HD2 PRO A  70       4.986  38.362  25.045  1.00 57.53           H  
ATOM   1000  HD3 PRO A  70       6.671  38.235  25.639  1.00 57.53           H  
ATOM   1001  N   ASP A  71       6.361  33.974  22.597  1.00 63.44           N  
ATOM   1002  H   ASP A  71       7.365  34.075  22.554  1.00 63.44           H  
ATOM   1003  CA  ASP A  71       5.766  33.170  21.534  1.00 63.44           C  
ATOM   1004  HA  ASP A  71       5.471  33.812  20.704  1.00 63.44           H  
ATOM   1005  C   ASP A  71       4.527  32.486  22.095  1.00 63.44           C  
ATOM   1006  CB  ASP A  71       6.782  32.115  21.038  1.00 63.44           C  
ATOM   1007  HB2 ASP A  71       7.493  31.882  21.831  1.00 63.44           H  
ATOM   1008  HB3 ASP A  71       6.247  31.193  20.810  1.00 63.44           H  
ATOM   1009  O   ASP A  71       4.618  31.491  22.821  1.00 63.44           O  
ATOM   1010  CG  ASP A  71       7.529  32.489  19.756  1.00 63.44           C  
ATOM   1011  OD1 ASP A  71       6.879  33.046  18.844  1.00 63.44           O  
ATOM   1012  OD2 ASP A  71       8.736  32.166  19.684  1.00 63.44           O  
ATOM   1013  N   LEU A  72       3.354  33.065  21.827  1.00 69.88           N  
ATOM   1014  H   LEU A  72       3.350  33.921  21.291  1.00 69.88           H  
ATOM   1015  CA  LEU A  72       2.104  32.401  22.128  1.00 69.88           C  
ATOM   1016  HA  LEU A  72       2.151  31.938  23.113  1.00 69.88           H  
ATOM   1017  C   LEU A  72       2.053  31.301  21.089  1.00 69.88           C  
ATOM   1018  CB  LEU A  72       0.904  33.364  22.071  1.00 69.88           C  
ATOM   1019  HB2 LEU A  72      -0.007  32.767  22.109  1.00 69.88           H  
ATOM   1020  HB3 LEU A  72       0.920  33.884  21.113  1.00 69.88           H  
ATOM   1021  O   LEU A  72       1.653  31.540  19.949  1.00 69.88           O  
ATOM   1022  CG  LEU A  72       0.855  34.404  23.204  1.00 69.88           C  
ATOM   1023  HG  LEU A  72       1.742  35.036  23.159  1.00 69.88           H  
ATOM   1024  CD1 LEU A  72      -0.373  35.298  23.009  1.00 69.88           C  
ATOM   1025 HD11 LEU A  72      -1.282  34.700  23.078  1.00 69.88           H  
ATOM   1026 HD12 LEU A  72      -0.389  36.073  23.775  1.00 69.88           H  
ATOM   1027 HD13 LEU A  72      -0.329  35.771  22.028  1.00 69.88           H  
ATOM   1028  CD2 LEU A  72       0.757  33.775  24.598  1.00 69.88           C  
ATOM   1029 HD21 LEU A  72       0.623  34.555  25.347  1.00 69.88           H  
ATOM   1030 HD22 LEU A  72       1.684  33.248  24.824  1.00 69.88           H  
ATOM   1031 HD23 LEU A  72      -0.079  33.078  24.638  1.00 69.88           H  
ATOM   1032  N   ALA A  73       2.572  30.132  21.470  1.00 77.25           N  
ATOM   1033  H   ALA A  73       3.067  30.100  22.349  1.00 77.25           H  
ATOM   1034  CA  ALA A  73       2.487  28.937  20.660  1.00 77.25           C  
ATOM   1035  HA  ALA A  73       3.201  29.039  19.844  1.00 77.25           H  
ATOM   1036  C   ALA A  73       1.051  28.862  20.120  1.00 77.25           C  
ATOM   1037  CB  ALA A  73       2.854  27.714  21.508  1.00 77.25           C  
ATOM   1038  HB1 ALA A  73       3.871  27.818  21.886  1.00 77.25           H  
ATOM   1039  HB2 ALA A  73       2.163  27.623  22.346  1.00 77.25           H  
ATOM   1040  HB3 ALA A  73       2.789  26.815  20.896  1.00 77.25           H  
ATOM   1041  O   ALA A  73       0.108  29.088  20.894  1.00 77.25           O  
ATOM   1042  N   PRO A  74       0.872  28.639  18.806  1.00 79.06           N  
ATOM   1043  CA  PRO A  74      -0.461  28.554  18.235  1.00 79.06           C  
ATOM   1044  HA  PRO A  74      -0.920  29.541  18.267  1.00 79.06           H  
ATOM   1045  C   PRO A  74      -1.296  27.562  19.058  1.00 79.06           C  
ATOM   1046  CB  PRO A  74      -0.267  28.118  16.779  1.00 79.06           C  
ATOM   1047  HB2 PRO A  74      -1.040  27.424  16.451  1.00 79.06           H  
ATOM   1048  HB3 PRO A  74      -0.254  29.000  16.139  1.00 79.06           H  
ATOM   1049  O   PRO A  74      -0.738  26.581  19.566  1.00 79.06           O  
ATOM   1050  CG  PRO A  74       1.118  27.468  16.772  1.00 79.06           C  
ATOM   1051  HG2 PRO A  74       1.596  27.539  15.795  1.00 79.06           H  
ATOM   1052  HG3 PRO A  74       1.032  26.427  17.084  1.00 79.06           H  
ATOM   1053  CD  PRO A  74       1.879  28.255  17.833  1.00 79.06           C  
ATOM   1054  HD2 PRO A  74       2.320  29.150  17.395  1.00 79.06           H  
ATOM   1055  HD3 PRO A  74       2.652  27.623  18.272  1.00 79.06           H  
ATOM   1056  N   PRO A  75      -2.604  27.822  19.243  1.00 85.19           N  
ATOM   1057  CA  PRO A  75      -3.449  26.937  20.031  1.00 85.19           C  
ATOM   1058  HA  PRO A  75      -3.120  26.968  21.069  1.00 85.19           H  
ATOM   1059  C   PRO A  75      -3.342  25.503  19.492  1.00 85.19           C  
ATOM   1060  CB  PRO A  75      -4.869  27.498  19.917  1.00 85.19           C  
ATOM   1061  HB2 PRO A  75      -5.624  26.712  19.903  1.00 85.19           H  
ATOM   1062  HB3 PRO A  75      -5.053  28.188  20.742  1.00 85.19           H  
ATOM   1063  O   PRO A  75      -3.174  25.322  18.280  1.00 85.19           O  
ATOM   1064  CG  PRO A  75      -4.837  28.275  18.601  1.00 85.19           C  
ATOM   1065  HG2 PRO A  75      -4.990  27.589  17.768  1.00 85.19           H  
ATOM   1066  HG3 PRO A  75      -5.577  29.074  18.582  1.00 85.19           H  
ATOM   1067  CD  PRO A  75      -3.410  28.821  18.560  1.00 85.19           C  
ATOM   1068  HD2 PRO A  75      -3.093  28.957  17.526  1.00 85.19           H  
ATOM   1069  HD3 PRO A  75      -3.355  29.763  19.105  1.00 85.19           H  
ATOM   1070  N   PRO A  76      -3.419  24.485  20.367  1.00 87.94           N  
ATOM   1071  CA  PRO A  76      -3.350  23.100  19.930  1.00 87.94           C  
ATOM   1072  HA  PRO A  76      -2.379  22.906  19.474  1.00 87.94           H  
ATOM   1073  C   PRO A  76      -4.452  22.834  18.901  1.00 87.94           C  
ATOM   1074  CB  PRO A  76      -3.501  22.252  21.195  1.00 87.94           C  
ATOM   1075  HB2 PRO A  76      -2.514  22.041  21.608  1.00 87.94           H  
ATOM   1076  HB3 PRO A  76      -4.040  21.324  21.008  1.00 87.94           H  
ATOM   1077  O   PRO A  76      -5.602  23.235  19.086  1.00 87.94           O  
ATOM   1078  CG  PRO A  76      -4.265  23.170  22.150  1.00 87.94           C  
ATOM   1079  HG2 PRO A  76      -4.065  22.928  23.194  1.00 87.94           H  
ATOM   1080  HG3 PRO A  76      -5.333  23.107  21.940  1.00 87.94           H  
ATOM   1081  CD  PRO A  76      -3.752  24.560  21.781  1.00 87.94           C  
ATOM   1082  HD2 PRO A  76      -4.525  25.304  21.974  1.00 87.94           H  
ATOM   1083  HD3 PRO A  76      -2.852  24.789  22.351  1.00 87.94           H  
ATOM   1084  N   ILE A  77      -4.079  22.178  17.806  1.00 88.56           N  
ATOM   1085  H   ILE A  77      -3.120  21.872  17.727  1.00 88.56           H  
ATOM   1086  CA  ILE A  77      -5.029  21.725  16.793  1.00 88.56           C  
ATOM   1087  HA  ILE A  77      -5.725  22.532  16.568  1.00 88.56           H  
ATOM   1088  C   ILE A  77      -5.816  20.561  17.400  1.00 88.56           C  
ATOM   1089  CB  ILE A  77      -4.286  21.337  15.494  1.00 88.56           C  
ATOM   1090  HB  ILE A  77      -3.528  20.594  15.741  1.00 88.56           H  
ATOM   1091  O   ILE A  77      -5.215  19.591  17.858  1.00 88.56           O  
ATOM   1092  CG1 ILE A  77      -3.586  22.575  14.879  1.00 88.56           C  
ATOM   1093 HG12 ILE A  77      -4.341  23.270  14.511  1.00 88.56           H  
ATOM   1094 HG13 ILE A  77      -3.009  23.090  15.647  1.00 88.56           H  
ATOM   1095  CG2 ILE A  77      -5.258  20.711  14.480  1.00 88.56           C  
ATOM   1096 HG21 ILE A  77      -4.725  20.421  13.575  1.00 88.56           H  
ATOM   1097 HG22 ILE A  77      -5.703  19.802  14.886  1.00 88.56           H  
ATOM   1098 HG23 ILE A  77      -6.055  21.412  14.230  1.00 88.56           H  
ATOM   1099  CD1 ILE A  77      -2.614  22.244  13.738  1.00 88.56           C  
ATOM   1100 HD11 ILE A  77      -3.149  21.842  12.878  1.00 88.56           H  
ATOM   1101 HD12 ILE A  77      -2.100  23.155  13.430  1.00 88.56           H  
ATOM   1102 HD13 ILE A  77      -1.875  21.520  14.080  1.00 88.56           H  
ATOM   1103  N   ASP A  78      -7.144  20.669  17.410  1.00 91.19           N  
ATOM   1104  H   ASP A  78      -7.575  21.505  17.044  1.00 91.19           H  
ATOM   1105  CA  ASP A  78      -8.029  19.573  17.803  1.00 91.19           C  
ATOM   1106  HA  ASP A  78      -7.630  19.101  18.700  1.00 91.19           H  
ATOM   1107  C   ASP A  78      -8.064  18.531  16.678  1.00 91.19           C  
ATOM   1108  CB  ASP A  78      -9.422  20.124  18.146  1.00 91.19           C  
ATOM   1109  HB2 ASP A  78      -9.872  20.553  17.251  1.00 91.19           H  
ATOM   1110  HB3 ASP A  78      -9.311  20.920  18.882  1.00 91.19           H  
ATOM   1111  O   ASP A  78      -8.554  18.798  15.575  1.00 91.19           O  
ATOM   1112  CG  ASP A  78     -10.359  19.061  18.731  1.00 91.19           C  
ATOM   1113  OD1 ASP A  78      -9.842  18.024  19.199  1.00 91.19           O  
ATOM   1114  OD2 ASP A  78     -11.581  19.331  18.750  1.00 91.19           O  
ATOM   1115  N   ILE A  79      -7.460  17.371  16.933  1.00 92.88           N  
ATOM   1116  H   ILE A  79      -7.170  17.194  17.884  1.00 92.88           H  
ATOM   1117  CA  ILE A  79      -7.353  16.274  15.973  1.00 92.88           C  
ATOM   1118  HA  ILE A  79      -7.526  16.671  14.973  1.00 92.88           H  
ATOM   1119  C   ILE A  79      -8.438  15.251  16.327  1.00 92.88           C  
ATOM   1120  CB  ILE A  79      -5.933  15.663  15.975  1.00 92.88           C  
ATOM   1121  HB  ILE A  79      -5.695  15.325  16.984  1.00 92.88           H  
ATOM   1122  O   ILE A  79      -8.364  14.661  17.404  1.00 92.88           O  
ATOM   1123  CG1 ILE A  79      -4.887  16.721  15.550  1.00 92.88           C  
ATOM   1124 HG12 ILE A  79      -5.129  17.094  14.554  1.00 92.88           H  
ATOM   1125 HG13 ILE A  79      -4.938  17.563  16.240  1.00 92.88           H  
ATOM   1126  CG2 ILE A  79      -5.893  14.450  15.033  1.00 92.88           C  
ATOM   1127 HG21 ILE A  79      -6.163  14.761  14.024  1.00 92.88           H  
ATOM   1128 HG22 ILE A  79      -6.593  13.689  15.378  1.00 92.88           H  
ATOM   1129 HG23 ILE A  79      -4.903  13.993  15.024  1.00 92.88           H  
ATOM   1130  CD1 ILE A  79      -3.437  16.223  15.554  1.00 92.88           C  
ATOM   1131 HD11 ILE A  79      -3.271  15.524  14.734  1.00 92.88           H  
ATOM   1132 HD12 ILE A  79      -3.213  15.739  16.504  1.00 92.88           H  
ATOM   1133 HD13 ILE A  79      -2.768  17.074  15.422  1.00 92.88           H  
ATOM   1134  N   PRO A  80      -9.429  15.007  15.449  1.00 93.62           N  
ATOM   1135  CA  PRO A  80     -10.502  14.062  15.738  1.00 93.62           C  
ATOM   1136  HA  PRO A  80     -10.982  14.319  16.682  1.00 93.62           H  
ATOM   1137  C   PRO A  80      -9.959  12.635  15.817  1.00 93.62           C  
ATOM   1138  CB  PRO A  80     -11.497  14.219  14.585  1.00 93.62           C  
ATOM   1139  HB2 PRO A  80     -12.213  15.004  14.829  1.00 93.62           H  
ATOM   1140  HB3 PRO A  80     -12.016  13.288  14.358  1.00 93.62           H  
ATOM   1141  O   PRO A  80      -9.049  12.288  15.070  1.00 93.62           O  
ATOM   1142  CG  PRO A  80     -10.629  14.685  13.416  1.00 93.62           C  
ATOM   1143  HG2 PRO A  80     -10.165  13.824  12.934  1.00 93.62           H  
ATOM   1144  HG3 PRO A  80     -11.210  15.258  12.694  1.00 93.62           H  
ATOM   1145  CD  PRO A  80      -9.564  15.543  14.101  1.00 93.62           C  
ATOM   1146  HD2 PRO A  80      -9.902  16.578  14.163  1.00 93.62           H  
ATOM   1147  HD3 PRO A  80      -8.627  15.481  13.547  1.00 93.62           H  
ATOM   1148  N   ASP A  81     -10.542  11.780  16.655  1.00 94.88           N  
ATOM   1149  H   ASP A  81     -11.237  12.119  17.305  1.00 94.88           H  
ATOM   1150  CA  ASP A  81     -10.155  10.367  16.723  1.00 94.88           C  
ATOM   1151  HA  ASP A  81      -9.089  10.318  16.944  1.00 94.88           H  
ATOM   1152  C   ASP A  81     -10.388   9.631  15.392  1.00 94.88           C  
ATOM   1153  CB  ASP A  81     -10.909   9.651  17.853  1.00 94.88           C  
ATOM   1154  HB2 ASP A  81     -10.753   8.577  17.754  1.00 94.88           H  
ATOM   1155  HB3 ASP A  81     -11.977   9.843  17.744  1.00 94.88           H  
ATOM   1156  O   ASP A  81     -11.278   9.964  14.603  1.00 94.88           O  
ATOM   1157  CG  ASP A  81     -10.442  10.059  19.251  1.00 94.88           C  
ATOM   1158  OD1 ASP A  81      -9.220  10.269  19.416  1.00 94.88           O  
ATOM   1159  OD2 ASP A  81     -11.310  10.095  20.151  1.00 94.88           O  
ATOM   1160  N   LEU A  82      -9.598   8.581  15.151  1.00 94.69           N  
ATOM   1161  H   LEU A  82      -8.930   8.319  15.863  1.00 94.69           H  
ATOM   1162  CA  LEU A  82      -9.813   7.694  14.008  1.00 94.69           C  
ATOM   1163  HA  LEU A  82      -9.907   8.323  13.123  1.00 94.69           H  
ATOM   1164  C   LEU A  82     -11.133   6.919  14.151  1.00 94.69           C  
ATOM   1165  CB  LEU A  82      -8.627   6.728  13.839  1.00 94.69           C  
ATOM   1166  HB2 LEU A  82      -8.483   6.189  14.775  1.00 94.69           H  
ATOM   1167  HB3 LEU A  82      -8.879   5.996  13.072  1.00 94.69           H  
ATOM   1168  O   LEU A  82     -11.515   6.559  15.266  1.00 94.69           O  
ATOM   1169  CG  LEU A  82      -7.305   7.406  13.444  1.00 94.69           C  
ATOM   1170  HG  LEU A  82      -6.995   8.090  14.234  1.00 94.69           H  
ATOM   1171  CD1 LEU A  82      -6.225   6.334  13.278  1.00 94.69           C  
ATOM   1172 HD11 LEU A  82      -6.126   5.765  14.203  1.00 94.69           H  
ATOM   1173 HD12 LEU A  82      -6.475   5.669  12.451  1.00 94.69           H  
ATOM   1174 HD13 LEU A  82      -5.270   6.816  13.069  1.00 94.69           H  
ATOM   1175  CD2 LEU A  82      -7.430   8.180  12.130  1.00 94.69           C  
ATOM   1176 HD21 LEU A  82      -6.461   8.589  11.846  1.00 94.69           H  
ATOM   1177 HD22 LEU A  82      -7.804   7.537  11.332  1.00 94.69           H  
ATOM   1178 HD23 LEU A  82      -8.098   9.031  12.260  1.00 94.69           H  
ATOM   1179  N   PRO A  83     -11.816   6.592  13.037  1.00 91.06           N  
ATOM   1180  CA  PRO A  83     -13.059   5.838  13.096  1.00 91.06           C  
ATOM   1181  HA  PRO A  83     -13.774   6.370  13.724  1.00 91.06           H  
ATOM   1182  C   PRO A  83     -12.820   4.440  13.680  1.00 91.06           C  
ATOM   1183  CB  PRO A  83     -13.590   5.794  11.659  1.00 91.06           C  
ATOM   1184  HB2 PRO A  83     -14.235   6.656  11.486  1.00 91.06           H  
ATOM   1185  HB3 PRO A  83     -14.126   4.870  11.444  1.00 91.06           H  
ATOM   1186  O   PRO A  83     -11.952   3.689  13.220  1.00 91.06           O  
ATOM   1187  CG  PRO A  83     -12.325   5.930  10.810  1.00 91.06           C  
ATOM   1188  HG2 PRO A  83     -11.845   4.957  10.708  1.00 91.06           H  
ATOM   1189  HG3 PRO A  83     -12.538   6.357   9.830  1.00 91.06           H  
ATOM   1190  CD  PRO A  83     -11.445   6.854  11.653  1.00 91.06           C  
ATOM   1191  HD2 PRO A  83     -11.665   7.895  11.413  1.00 91.06           H  
ATOM   1192  HD3 PRO A  83     -10.393   6.641  11.465  1.00 91.06           H  
ATOM   1193  N   VAL A  84     -13.628   4.088  14.681  1.00 96.12           N  
ATOM   1194  H   VAL A  84     -14.275   4.779  15.034  1.00 96.12           H  
ATOM   1195  CA  VAL A  84     -13.673   2.758  15.296  1.00 96.12           C  
ATOM   1196  HA  VAL A  84     -13.004   2.091  14.751  1.00 96.12           H  
ATOM   1197  C   VAL A  84     -15.093   2.218  15.170  1.00 96.12           C  
ATOM   1198  CB  VAL A  84     -13.210   2.780  16.768  1.00 96.12           C  
ATOM   1199  HB  VAL A  84     -13.896   3.390  17.356  1.00 96.12           H  
ATOM   1200  O   VAL A  84     -16.054   2.847  15.609  1.00 96.12           O  
ATOM   1201  CG1 VAL A  84     -13.186   1.361  17.355  1.00 96.12           C  
ATOM   1202 HG11 VAL A  84     -12.831   1.397  18.385  1.00 96.12           H  
ATOM   1203 HG12 VAL A  84     -14.188   0.934  17.360  1.00 96.12           H  
ATOM   1204 HG13 VAL A  84     -12.523   0.720  16.774  1.00 96.12           H  
ATOM   1205  CG2 VAL A  84     -11.797   3.359  16.911  1.00 96.12           C  
ATOM   1206 HG21 VAL A  84     -11.468   3.292  17.948  1.00 96.12           H  
ATOM   1207 HG22 VAL A  84     -11.099   2.820  16.271  1.00 96.12           H  
ATOM   1208 HG23 VAL A  84     -11.798   4.413  16.632  1.00 96.12           H  
ATOM   1209  N   VAL A  85     -15.220   1.039  14.568  1.00 97.94           N  
ATOM   1210  H   VAL A  85     -14.381   0.562  14.273  1.00 97.94           H  
ATOM   1211  CA  VAL A  85     -16.482   0.302  14.429  1.00 97.94           C  
ATOM   1212  HA  VAL A  85     -17.267   0.830  14.970  1.00 97.94           H  
ATOM   1213  C   VAL A  85     -16.350  -1.075  15.075  1.00 97.94           C  
ATOM   1214  CB  VAL A  85     -16.925   0.201  12.956  1.00 97.94           C  
ATOM   1215  HB  VAL A  85     -17.849  -0.377  12.928  1.00 97.94           H  
ATOM   1216  O   VAL A  85     -15.240  -1.531  15.341  1.00 97.94           O  
ATOM   1217  CG1 VAL A  85     -17.237   1.579  12.364  1.00 97.94           C  
ATOM   1218 HG11 VAL A  85     -17.680   1.463  11.375  1.00 97.94           H  
ATOM   1219 HG12 VAL A  85     -16.327   2.173  12.281  1.00 97.94           H  
ATOM   1220 HG13 VAL A  85     -17.946   2.106  13.003  1.00 97.94           H  
ATOM   1221  CG2 VAL A  85     -15.898  -0.502  12.062  1.00 97.94           C  
ATOM   1222 HG21 VAL A  85     -15.659  -1.481  12.478  1.00 97.94           H  
ATOM   1223 HG22 VAL A  85     -16.311  -0.636  11.062  1.00 97.94           H  
ATOM   1224 HG23 VAL A  85     -14.985   0.090  11.992  1.00 97.94           H  
ATOM   1225  N   SER A  86     -17.472  -1.750  15.332  1.00 98.19           N  
ATOM   1226  H   SER A  86     -18.361  -1.366  15.043  1.00 98.19           H  
ATOM   1227  CA  SER A  86     -17.443  -3.136  15.809  1.00 98.19           C  
ATOM   1228  HA  SER A  86     -16.750  -3.195  16.648  1.00 98.19           H  
ATOM   1229  C   SER A  86     -16.944  -4.094  14.724  1.00 98.19           C  
ATOM   1230  CB  SER A  86     -18.828  -3.570  16.305  1.00 98.19           C  
ATOM   1231  HB2 SER A  86     -19.189  -2.849  17.038  1.00 98.19           H  
ATOM   1232  HB3 SER A  86     -18.741  -4.542  16.790  1.00 98.19           H  
ATOM   1233  O   SER A  86     -17.092  -3.824  13.530  1.00 98.19           O  
ATOM   1234  OG  SER A  86     -19.756  -3.670  15.238  1.00 98.19           O  
ATOM   1235  HG  SER A  86     -20.608  -3.928  15.596  1.00 98.19           H  
ATOM   1236  N   ASP A  87     -16.435  -5.259  15.128  1.00 98.38           N  
ATOM   1237  H   ASP A  87     -16.130  -5.348  16.087  1.00 98.38           H  
ATOM   1238  CA  ASP A  87     -16.010  -6.322  14.207  1.00 98.38           C  
ATOM   1239  HA  ASP A  87     -15.152  -5.975  13.630  1.00 98.38           H  
ATOM   1240  C   ASP A  87     -17.115  -6.737  13.221  1.00 98.38           C  
ATOM   1241  CB  ASP A  87     -15.589  -7.560  15.017  1.00 98.38           C  
ATOM   1242  HB2 ASP A  87     -16.370  -7.803  15.737  1.00 98.38           H  
ATOM   1243  HB3 ASP A  87     -15.502  -8.402  14.330  1.00 98.38           H  
ATOM   1244  O   ASP A  87     -16.841  -7.041  12.061  1.00 98.38           O  
ATOM   1245  CG  ASP A  87     -14.253  -7.420  15.749  1.00 98.38           C  
ATOM   1246  OD1 ASP A  87     -13.749  -6.282  15.859  1.00 98.38           O  
ATOM   1247  OD2 ASP A  87     -13.750  -8.482  16.176  1.00 98.38           O  
ATOM   1248  N   GLU A  88     -18.381  -6.736  13.651  1.00 98.31           N  
ATOM   1249  H   GLU A  88     -18.560  -6.443  14.601  1.00 98.31           H  
ATOM   1250  CA  GLU A  88     -19.515  -7.076  12.784  1.00 98.31           C  
ATOM   1251  HA  GLU A  88     -19.298  -8.020  12.284  1.00 98.31           H  
ATOM   1252  C   GLU A  88     -19.727  -6.028  11.685  1.00 98.31           C  
ATOM   1253  CB  GLU A  88     -20.778  -7.267  13.635  1.00 98.31           C  
ATOM   1254  HB2 GLU A  88     -20.564  -8.005  14.409  1.00 98.31           H  
ATOM   1255  HB3 GLU A  88     -21.043  -6.323  14.110  1.00 98.31           H  
ATOM   1256  O   GLU A  88     -19.824  -6.380  10.508  1.00 98.31           O  
ATOM   1257  CG  GLU A  88     -21.951  -7.766  12.777  1.00 98.31           C  
ATOM   1258  HG2 GLU A  88     -22.184  -7.015  12.023  1.00 98.31           H  
ATOM   1259  HG3 GLU A  88     -21.639  -8.674  12.261  1.00 98.31           H  
ATOM   1260  CD  GLU A  88     -23.225  -8.060  13.578  1.00 98.31           C  
ATOM   1261  OE1 GLU A  88     -24.196  -8.503  12.923  1.00 98.31           O  
ATOM   1262  OE2 GLU A  88     -23.224  -7.845  14.811  1.00 98.31           O  
ATOM   1263  N   VAL A  89     -19.729  -4.740  12.046  1.00 98.56           N  
ATOM   1264  H   VAL A  89     -19.564  -4.511  13.016  1.00 98.56           H  
ATOM   1265  CA  VAL A  89     -19.831  -3.639  11.076  1.00 98.56           C  
ATOM   1266  HA  VAL A  89     -20.709  -3.795  10.450  1.00 98.56           H  
ATOM   1267  C   VAL A  89     -18.612  -3.634  10.153  1.00 98.56           C  
ATOM   1268  CB  VAL A  89     -19.988  -2.291  11.806  1.00 98.56           C  
ATOM   1269  HB  VAL A  89     -19.195  -2.193  12.546  1.00 98.56           H  
ATOM   1270  O   VAL A  89     -18.753  -3.455   8.942  1.00 98.56           O  
ATOM   1271  CG1 VAL A  89     -19.918  -1.090  10.852  1.00 98.56           C  
ATOM   1272 HG11 VAL A  89     -20.114  -0.168  11.400  1.00 98.56           H  
ATOM   1273 HG12 VAL A  89     -20.657  -1.200  10.058  1.00 98.56           H  
ATOM   1274 HG13 VAL A  89     -18.925  -1.012  10.411  1.00 98.56           H  
ATOM   1275  CG2 VAL A  89     -21.341  -2.226  12.528  1.00 98.56           C  
ATOM   1276 HG21 VAL A  89     -22.153  -2.287  11.804  1.00 98.56           H  
ATOM   1277 HG22 VAL A  89     -21.437  -3.053  13.232  1.00 98.56           H  
ATOM   1278 HG23 VAL A  89     -21.420  -1.290  13.081  1.00 98.56           H  
ATOM   1279  N   ALA A  90     -17.422  -3.912  10.692  1.00 98.69           N  
ATOM   1280  H   ALA A  90     -17.359  -4.034  11.692  1.00 98.69           H  
ATOM   1281  CA  ALA A  90     -16.200  -4.016   9.909  1.00 98.69           C  
ATOM   1282  HA  ALA A  90     -16.069  -3.075   9.374  1.00 98.69           H  
ATOM   1283  C   ALA A  90     -16.272  -5.135   8.859  1.00 98.69           C  
ATOM   1284  CB  ALA A  90     -15.020  -4.220  10.861  1.00 98.69           C  
ATOM   1285  HB1 ALA A  90     -15.109  -5.174  11.381  1.00 98.69           H  
ATOM   1286  HB2 ALA A  90     -14.988  -3.418  11.598  1.00 98.69           H  
ATOM   1287  HB3 ALA A  90     -14.091  -4.213  10.292  1.00 98.69           H  
ATOM   1288  O   ALA A  90     -15.915  -4.917   7.702  1.00 98.69           O  
ATOM   1289  N   ARG A  91     -16.792  -6.316   9.218  1.00 98.69           N  
ATOM   1290  H   ARG A  91     -17.026  -6.450  10.191  1.00 98.69           H  
ATOM   1291  CA  ARG A  91     -17.004  -7.429   8.274  1.00 98.69           C  
ATOM   1292  HA  ARG A  91     -16.073  -7.638   7.746  1.00 98.69           H  
ATOM   1293  C   ARG A  91     -18.048  -7.116   7.207  1.00 98.69           C  
ATOM   1294  CB  ARG A  91     -17.436  -8.680   9.038  1.00 98.69           C  
ATOM   1295  HB2 ARG A  91     -18.202  -8.418   9.767  1.00 98.69           H  
ATOM   1296  HB3 ARG A  91     -17.866  -9.391   8.332  1.00 98.69           H  
ATOM   1297  O   ARG A  91     -17.871  -7.503   6.048  1.00 98.69           O  
ATOM   1298  CG  ARG A  91     -16.264  -9.367   9.738  1.00 98.69           C  
ATOM   1299  HG2 ARG A  91     -15.539  -9.699   8.996  1.00 98.69           H  
ATOM   1300  HG3 ARG A  91     -15.775  -8.688  10.437  1.00 98.69           H  
ATOM   1301  CD  ARG A  91     -16.823 -10.575  10.484  1.00 98.69           C  
ATOM   1302  HD2 ARG A  91     -17.540 -10.223  11.226  1.00 98.69           H  
ATOM   1303  HD3 ARG A  91     -17.333 -11.227   9.774  1.00 98.69           H  
ATOM   1304  NE  ARG A  91     -15.740 -11.322  11.114  1.00 98.69           N  
ATOM   1305  HE  ARG A  91     -14.920 -11.475  10.545  1.00 98.69           H  
ATOM   1306  NH1 ARG A  91     -16.707 -11.840  13.125  1.00 98.69           N  
ATOM   1307 HH11 ARG A  91     -16.591 -12.142  14.082  1.00 98.69           H  
ATOM   1308 HH12 ARG A  91     -17.543 -11.359  12.826  1.00 98.69           H  
ATOM   1309  NH2 ARG A  91     -14.544 -12.304  12.724  1.00 98.69           N  
ATOM   1310 HH21 ARG A  91     -14.359 -12.476  13.702  1.00 98.69           H  
ATOM   1311 HH22 ARG A  91     -13.804 -12.276  12.038  1.00 98.69           H  
ATOM   1312  CZ  ARG A  91     -15.679 -11.822  12.323  1.00 98.69           C  
ATOM   1313  N   GLN A  92     -19.127  -6.423   7.571  1.00 98.69           N  
ATOM   1314  H   GLN A  92     -19.227  -6.169   8.544  1.00 98.69           H  
ATOM   1315  CA  GLN A  92     -20.144  -5.981   6.612  1.00 98.69           C  
ATOM   1316  HA  GLN A  92     -20.517  -6.843   6.059  1.00 98.69           H  
ATOM   1317  C   GLN A  92     -19.542  -5.008   5.591  1.00 98.69           C  
ATOM   1318  CB  GLN A  92     -21.318  -5.327   7.353  1.00 98.69           C  
ATOM   1319  HB2 GLN A  92     -20.934  -4.571   8.038  1.00 98.69           H  
ATOM   1320  HB3 GLN A  92     -21.958  -4.829   6.625  1.00 98.69           H  
ATOM   1321  O   GLN A  92     -19.731  -5.176   4.384  1.00 98.69           O  
ATOM   1322  CG  GLN A  92     -22.176  -6.336   8.135  1.00 98.69           C  
ATOM   1323  HG2 GLN A  92     -21.545  -6.943   8.785  1.00 98.69           H  
ATOM   1324  HG3 GLN A  92     -22.671  -7.006   7.432  1.00 98.69           H  
ATOM   1325  CD  GLN A  92     -23.241  -5.656   8.992  1.00 98.69           C  
ATOM   1326  NE2 GLN A  92     -23.962  -6.393   9.809  1.00 98.69           N  
ATOM   1327 HE21 GLN A  92     -24.590  -5.891  10.421  1.00 98.69           H  
ATOM   1328 HE22 GLN A  92     -23.723  -7.353  10.012  1.00 98.69           H  
ATOM   1329  OE1 GLN A  92     -23.466  -4.458   8.934  1.00 98.69           O  
ATOM   1330  N   GLU A  93     -18.751  -4.042   6.058  1.00 98.75           N  
ATOM   1331  H   GLU A  93     -18.657  -3.929   7.057  1.00 98.75           H  
ATOM   1332  CA  GLU A  93     -18.077  -3.079   5.192  1.00 98.75           C  
ATOM   1333  HA  GLU A  93     -18.823  -2.673   4.509  1.00 98.75           H  
ATOM   1334  C   GLU A  93     -16.994  -3.736   4.323  1.00 98.75           C  
ATOM   1335  CB  GLU A  93     -17.532  -1.937   6.060  1.00 98.75           C  
ATOM   1336  HB2 GLU A  93     -18.365  -1.457   6.575  1.00 98.75           H  
ATOM   1337  HB3 GLU A  93     -16.867  -2.353   6.816  1.00 98.75           H  
ATOM   1338  O   GLU A  93     -16.941  -3.491   3.117  1.00 98.75           O  
ATOM   1339  CG  GLU A  93     -16.754  -0.869   5.284  1.00 98.75           C  
ATOM   1340  HG2 GLU A  93     -15.868  -1.331   4.847  1.00 98.75           H  
ATOM   1341  HG3 GLU A  93     -16.428  -0.119   6.004  1.00 98.75           H  
ATOM   1342  CD  GLU A  93     -17.527  -0.154   4.170  1.00 98.75           C  
ATOM   1343  OE1 GLU A  93     -16.907   0.684   3.476  1.00 98.75           O  
ATOM   1344  OE2 GLU A  93     -18.731  -0.401   3.951  1.00 98.75           O  
ATOM   1345  N   ALA A  94     -16.193  -4.647   4.881  1.00 98.75           N  
ATOM   1346  H   ALA A  94     -16.238  -4.782   5.881  1.00 98.75           H  
ATOM   1347  CA  ALA A  94     -15.221  -5.431   4.120  1.00 98.75           C  
ATOM   1348  HA  ALA A  94     -14.522  -4.747   3.640  1.00 98.75           H  
ATOM   1349  C   ALA A  94     -15.894  -6.261   3.012  1.00 98.75           C  
ATOM   1350  CB  ALA A  94     -14.446  -6.322   5.094  1.00 98.75           C  
ATOM   1351  HB1 ALA A  94     -15.132  -6.957   5.654  1.00 98.75           H  
ATOM   1352  HB2 ALA A  94     -13.752  -6.957   4.543  1.00 98.75           H  
ATOM   1353  HB3 ALA A  94     -13.884  -5.697   5.788  1.00 98.75           H  
ATOM   1354  O   ALA A  94     -15.417  -6.293   1.875  1.00 98.75           O  
ATOM   1355  N   SER A  95     -17.048  -6.868   3.308  1.00 98.69           N  
ATOM   1356  H   SER A  95     -17.378  -6.813   4.261  1.00 98.69           H  
ATOM   1357  CA  SER A  95     -17.849  -7.604   2.322  1.00 98.69           C  
ATOM   1358  HA  SER A  95     -17.222  -8.366   1.859  1.00 98.69           H  
ATOM   1359  C   SER A  95     -18.367  -6.685   1.211  1.00 98.69           C  
ATOM   1360  CB  SER A  95     -19.028  -8.306   3.002  1.00 98.69           C  
ATOM   1361  HB2 SER A  95     -19.672  -7.573   3.489  1.00 98.69           H  
ATOM   1362  HB3 SER A  95     -19.609  -8.835   2.247  1.00 98.69           H  
ATOM   1363  O   SER A  95     -18.278  -7.030   0.029  1.00 98.69           O  
ATOM   1364  OG  SER A  95     -18.568  -9.237   3.959  1.00 98.69           O  
ATOM   1365  HG  SER A  95     -18.234  -8.751   4.716  1.00 98.69           H  
ATOM   1366  N   ARG A  96     -18.855  -5.486   1.562  1.00 98.75           N  
ATOM   1367  H   ARG A  96     -18.898  -5.262   2.546  1.00 98.75           H  
ATOM   1368  CA  ARG A  96     -19.295  -4.470   0.593  1.00 98.75           C  
ATOM   1369  HA  ARG A  96     -20.058  -4.911  -0.049  1.00 98.75           H  
ATOM   1370  C   ARG A  96     -18.144  -4.031  -0.316  1.00 98.75           C  
ATOM   1371  CB  ARG A  96     -19.901  -3.276   1.351  1.00 98.75           C  
ATOM   1372  HB2 ARG A  96     -19.110  -2.756   1.891  1.00 98.75           H  
ATOM   1373  HB3 ARG A  96     -20.622  -3.642   2.083  1.00 98.75           H  
ATOM   1374  O   ARG A  96     -18.312  -3.992  -1.535  1.00 98.75           O  
ATOM   1375  CG  ARG A  96     -20.619  -2.291   0.412  1.00 98.75           C  
ATOM   1376  HG2 ARG A  96     -19.975  -2.027  -0.427  1.00 98.75           H  
ATOM   1377  HG3 ARG A  96     -21.515  -2.773   0.021  1.00 98.75           H  
ATOM   1378  CD  ARG A  96     -21.024  -1.006   1.145  1.00 98.75           C  
ATOM   1379  HD2 ARG A  96     -21.721  -0.442   0.526  1.00 98.75           H  
ATOM   1380  HD3 ARG A  96     -21.540  -1.271   2.068  1.00 98.75           H  
ATOM   1381  NE  ARG A  96     -19.851  -0.177   1.475  1.00 98.75           N  
ATOM   1382  HE  ARG A  96     -19.434  -0.330   2.382  1.00 98.75           H  
ATOM   1383  NH1 ARG A  96     -19.772   1.178  -0.369  1.00 98.75           N  
ATOM   1384 HH11 ARG A  96     -19.326   1.943  -0.854  1.00 98.75           H  
ATOM   1385 HH12 ARG A  96     -20.661   0.800  -0.666  1.00 98.75           H  
ATOM   1386  NH2 ARG A  96     -18.186   1.341   1.169  1.00 98.75           N  
ATOM   1387 HH21 ARG A  96     -17.797   1.058   2.057  1.00 98.75           H  
ATOM   1388 HH22 ARG A  96     -17.736   2.095   0.671  1.00 98.75           H  
ATOM   1389  CZ  ARG A  96     -19.275   0.768   0.761  1.00 98.75           C  
ATOM   1390  N   LEU A  97     -16.971  -3.749   0.251  1.00 98.81           N  
ATOM   1391  H   LEU A  97     -16.916  -3.779   1.260  1.00 98.81           H  
ATOM   1392  CA  LEU A  97     -15.778  -3.356  -0.502  1.00 98.81           C  
ATOM   1393  HA  LEU A  97     -16.029  -2.509  -1.141  1.00 98.81           H  
ATOM   1394  C   LEU A  97     -15.282  -4.469  -1.428  1.00 98.81           C  
ATOM   1395  CB  LEU A  97     -14.662  -2.938   0.463  1.00 98.81           C  
ATOM   1396  HB2 LEU A  97     -13.729  -2.858  -0.096  1.00 98.81           H  
ATOM   1397  HB3 LEU A  97     -14.533  -3.725   1.206  1.00 98.81           H  
ATOM   1398  O   LEU A  97     -14.941  -4.180  -2.571  1.00 98.81           O  
ATOM   1399  CG  LEU A  97     -14.900  -1.601   1.187  1.00 98.81           C  
ATOM   1400  HG  LEU A  97     -15.851  -1.620   1.720  1.00 98.81           H  
ATOM   1401  CD1 LEU A  97     -13.768  -1.422   2.187  1.00 98.81           C  
ATOM   1402 HD11 LEU A  97     -13.771  -2.248   2.898  1.00 98.81           H  
ATOM   1403 HD12 LEU A  97     -12.812  -1.388   1.664  1.00 98.81           H  
ATOM   1404 HD13 LEU A  97     -13.910  -0.494   2.741  1.00 98.81           H  
ATOM   1405  CD2 LEU A  97     -14.893  -0.402   0.233  1.00 98.81           C  
ATOM   1406 HD21 LEU A  97     -15.751  -0.445  -0.439  1.00 98.81           H  
ATOM   1407 HD22 LEU A  97     -13.969  -0.381  -0.346  1.00 98.81           H  
ATOM   1408 HD23 LEU A  97     -14.966   0.517   0.815  1.00 98.81           H  
ATOM   1409  N   ALA A  98     -15.292  -5.733  -0.995  1.00 98.75           N  
ATOM   1410  H   ALA A  98     -15.526  -5.914  -0.029  1.00 98.75           H  
ATOM   1411  CA  ALA A  98     -14.912  -6.863  -1.844  1.00 98.75           C  
ATOM   1412  HA  ALA A  98     -13.902  -6.692  -2.219  1.00 98.75           H  
ATOM   1413  C   ALA A  98     -15.836  -7.004  -3.069  1.00 98.75           C  
ATOM   1414  CB  ALA A  98     -14.892  -8.135  -0.991  1.00 98.75           C  
ATOM   1415  HB1 ALA A  98     -15.891  -8.355  -0.615  1.00 98.75           H  
ATOM   1416  HB2 ALA A  98     -14.218  -8.001  -0.145  1.00 98.75           H  
ATOM   1417  HB3 ALA A  98     -14.536  -8.974  -1.589  1.00 98.75           H  
ATOM   1418  O   ALA A  98     -15.362  -7.210  -4.190  1.00 98.75           O  
ATOM   1419  N   VAL A  99     -17.151  -6.820  -2.889  1.00 98.62           N  
ATOM   1420  H   VAL A  99     -17.485  -6.674  -1.947  1.00 98.62           H  
ATOM   1421  CA  VAL A  99     -18.119  -6.782  -4.001  1.00 98.62           C  
ATOM   1422  HA  VAL A  99     -18.006  -7.690  -4.593  1.00 98.62           H  
ATOM   1423  C   VAL A  99     -17.825  -5.607  -4.937  1.00 98.62           C  
ATOM   1424  CB  VAL A  99     -19.568  -6.733  -3.471  1.00 98.62           C  
ATOM   1425  HB  VAL A  99     -19.662  -5.930  -2.740  1.00 98.62           H  
ATOM   1426  O   VAL A  99     -17.758  -5.787  -6.154  1.00 98.62           O  
ATOM   1427  CG1 VAL A  99     -20.600  -6.494  -4.582  1.00 98.62           C  
ATOM   1428 HG11 VAL A  99     -20.482  -7.231  -5.376  1.00 98.62           H  
ATOM   1429 HG12 VAL A  99     -20.485  -5.491  -4.993  1.00 98.62           H  
ATOM   1430 HG13 VAL A  99     -21.607  -6.569  -4.171  1.00 98.62           H  
ATOM   1431  CG2 VAL A  99     -19.933  -8.060  -2.793  1.00 98.62           C  
ATOM   1432 HG21 VAL A  99     -20.929  -7.988  -2.356  1.00 98.62           H  
ATOM   1433 HG22 VAL A  99     -19.913  -8.873  -3.518  1.00 98.62           H  
ATOM   1434 HG23 VAL A  99     -19.228  -8.284  -1.991  1.00 98.62           H  
ATOM   1435  N   LEU A 100     -17.586  -4.413  -4.393  1.00 98.75           N  
ATOM   1436  H   LEU A 100     -17.647  -4.318  -3.389  1.00 98.75           H  
ATOM   1437  CA  LEU A 100     -17.278  -3.230  -5.195  1.00 98.75           C  
ATOM   1438  HA  LEU A 100     -18.054  -3.118  -5.953  1.00 98.75           H  
ATOM   1439  C   LEU A 100     -15.957  -3.362  -5.959  1.00 98.75           C  
ATOM   1440  CB  LEU A 100     -17.273  -1.991  -4.293  1.00 98.75           C  
ATOM   1441  HB2 LEU A 100     -16.643  -2.190  -3.425  1.00 98.75           H  
ATOM   1442  HB3 LEU A 100     -16.843  -1.151  -4.838  1.00 98.75           H  
ATOM   1443  O   LEU A 100     -15.911  -2.996  -7.134  1.00 98.75           O  
ATOM   1444  CG  LEU A 100     -18.667  -1.562  -3.824  1.00 98.75           C  
ATOM   1445  HG  LEU A 100     -19.206  -2.406  -3.394  1.00 98.75           H  
ATOM   1446  CD1 LEU A 100     -18.509  -0.486  -2.762  1.00 98.75           C  
ATOM   1447 HD11 LEU A 100     -19.501  -0.104  -2.517  1.00 98.75           H  
ATOM   1448 HD12 LEU A 100     -18.051  -0.912  -1.870  1.00 98.75           H  
ATOM   1449 HD13 LEU A 100     -17.885   0.326  -3.135  1.00 98.75           H  
ATOM   1450  CD2 LEU A 100     -19.504  -0.980  -4.968  1.00 98.75           C  
ATOM   1451 HD21 LEU A 100     -20.466  -0.641  -4.583  1.00 98.75           H  
ATOM   1452 HD22 LEU A 100     -18.985  -0.133  -5.417  1.00 98.75           H  
ATOM   1453 HD23 LEU A 100     -19.696  -1.739  -5.727  1.00 98.75           H  
ATOM   1454  N   MET A 101     -14.907  -3.920  -5.352  1.00 98.75           N  
ATOM   1455  H   MET A 101     -14.987  -4.161  -4.375  1.00 98.75           H  
ATOM   1456  CA  MET A 101     -13.639  -4.187  -6.035  1.00 98.75           C  
ATOM   1457  HA  MET A 101     -13.271  -3.257  -6.469  1.00 98.75           H  
ATOM   1458  C   MET A 101     -13.831  -5.180  -7.179  1.00 98.75           C  
ATOM   1459  CB  MET A 101     -12.579  -4.723  -5.067  1.00 98.75           C  
ATOM   1460  HB2 MET A 101     -11.750  -5.100  -5.666  1.00 98.75           H  
ATOM   1461  HB3 MET A 101     -12.987  -5.540  -4.472  1.00 98.75           H  
ATOM   1462  O   MET A 101     -13.371  -4.921  -8.289  1.00 98.75           O  
ATOM   1463  CG  MET A 101     -12.005  -3.641  -4.158  1.00 98.75           C  
ATOM   1464  HG2 MET A 101     -11.696  -2.806  -4.786  1.00 98.75           H  
ATOM   1465  HG3 MET A 101     -12.780  -3.293  -3.475  1.00 98.75           H  
ATOM   1466  SD  MET A 101     -10.562  -4.152  -3.189  1.00 98.75           S  
ATOM   1467  CE  MET A 101     -11.357  -5.173  -1.917  1.00 98.75           C  
ATOM   1468  HE1 MET A 101     -11.803  -6.054  -2.377  1.00 98.75           H  
ATOM   1469  HE2 MET A 101     -10.606  -5.493  -1.194  1.00 98.75           H  
ATOM   1470  HE3 MET A 101     -12.125  -4.594  -1.404  1.00 98.75           H  
ATOM   1471  N   LYS A 102     -14.588  -6.262  -6.958  1.00 98.50           N  
ATOM   1472  H   LYS A 102     -14.920  -6.428  -6.018  1.00 98.50           H  
ATOM   1473  CA  LYS A 102     -14.908  -7.242  -8.005  1.00 98.50           C  
ATOM   1474  HA  LYS A 102     -13.973  -7.668  -8.371  1.00 98.50           H  
ATOM   1475  C   LYS A 102     -15.588  -6.610  -9.223  1.00 98.50           C  
ATOM   1476  CB  LYS A 102     -15.769  -8.353  -7.389  1.00 98.50           C  
ATOM   1477  HB2 LYS A 102     -15.265  -8.739  -6.503  1.00 98.50           H  
ATOM   1478  HB3 LYS A 102     -16.730  -7.938  -7.083  1.00 98.50           H  
ATOM   1479  O   LYS A 102     -15.341  -7.046 -10.343  1.00 98.50           O  
ATOM   1480  CG  LYS A 102     -16.011  -9.512  -8.364  1.00 98.50           C  
ATOM   1481  HG2 LYS A 102     -15.054  -9.951  -8.647  1.00 98.50           H  
ATOM   1482  HG3 LYS A 102     -16.517  -9.149  -9.258  1.00 98.50           H  
ATOM   1483  CD  LYS A 102     -16.890 -10.577  -7.707  1.00 98.50           C  
ATOM   1484  HD2 LYS A 102     -16.388 -10.959  -6.819  1.00 98.50           H  
ATOM   1485  HD3 LYS A 102     -17.837 -10.123  -7.415  1.00 98.50           H  
ATOM   1486  CE  LYS A 102     -17.144 -11.715  -8.698  1.00 98.50           C  
ATOM   1487  HE2 LYS A 102     -17.609 -11.298  -9.592  1.00 98.50           H  
ATOM   1488  HE3 LYS A 102     -16.184 -12.142  -8.988  1.00 98.50           H  
ATOM   1489  NZ  LYS A 102     -18.015 -12.756  -8.101  1.00 98.50           N  
ATOM   1490  HZ1 LYS A 102     -17.586 -13.136  -7.269  1.00 98.50           H  
ATOM   1491  HZ2 LYS A 102     -18.904 -12.355  -7.840  1.00 98.50           H  
ATOM   1492  HZ3 LYS A 102     -18.177 -13.507  -8.756  1.00 98.50           H  
ATOM   1493  N   HIS A 103     -16.432  -5.599  -9.015  1.00 98.38           N  
ATOM   1494  H   HIS A 103     -16.631  -5.338  -8.060  1.00 98.38           H  
ATOM   1495  CA  HIS A 103     -17.126  -4.905 -10.101  1.00 98.38           C  
ATOM   1496  HA  HIS A 103     -17.351  -5.624 -10.889  1.00 98.38           H  
ATOM   1497  C   HIS A 103     -16.295  -3.803 -10.773  1.00 98.38           C  
ATOM   1498  CB  HIS A 103     -18.459  -4.353  -9.576  1.00 98.38           C  
ATOM   1499  HB2 HIS A 103     -18.825  -3.593 -10.266  1.00 98.38           H  
ATOM   1500  HB3 HIS A 103     -18.313  -3.880  -8.605  1.00 98.38           H  
ATOM   1501  O   HIS A 103     -16.448  -3.587 -11.973  1.00 98.38           O  
ATOM   1502  CG  HIS A 103     -19.514  -5.423  -9.477  1.00 98.38           C  
ATOM   1503  CD2 HIS A 103     -20.065  -5.950  -8.341  1.00 98.38           C  
ATOM   1504  HD2 HIS A 103     -19.841  -5.651  -7.327  1.00 98.38           H  
ATOM   1505  ND1 HIS A 103     -20.107  -6.058 -10.544  1.00 98.38           N  
ATOM   1506  HD1 HIS A 103     -19.940  -5.852 -11.519  1.00 98.38           H  
ATOM   1507  CE1 HIS A 103     -20.989  -6.947 -10.063  1.00 98.38           C  
ATOM   1508  HE1 HIS A 103     -21.623  -7.582 -10.664  1.00 98.38           H  
ATOM   1509  NE2 HIS A 103     -20.987  -6.932  -8.722  1.00 98.38           N  
ATOM   1510  N   ASN A 104     -15.437  -3.102 -10.027  1.00 98.44           N  
ATOM   1511  H   ASN A 104     -15.369  -3.332  -9.046  1.00 98.44           H  
ATOM   1512  CA  ASN A 104     -14.816  -1.855 -10.491  1.00 98.44           C  
ATOM   1513  HA  ASN A 104     -15.260  -1.562 -11.443  1.00 98.44           H  
ATOM   1514  C   ASN A 104     -13.305  -1.953 -10.755  1.00 98.44           C  
ATOM   1515  CB  ASN A 104     -15.137  -0.743  -9.482  1.00 98.44           C  
ATOM   1516  HB2 ASN A 104     -14.770  -1.018  -8.493  1.00 98.44           H  
ATOM   1517  HB3 ASN A 104     -14.631   0.173  -9.788  1.00 98.44           H  
ATOM   1518  O   ASN A 104     -12.741  -1.060 -11.390  1.00 98.44           O  
ATOM   1519  CG  ASN A 104     -16.622  -0.438  -9.421  1.00 98.44           C  
ATOM   1520  ND2 ASN A 104     -17.311  -0.893  -8.404  1.00 98.44           N  
ATOM   1521 HD21 ASN A 104     -16.864  -1.509  -7.740  1.00 98.44           H  
ATOM   1522 HD22 ASN A 104     -18.291  -0.649  -8.373  1.00 98.44           H  
ATOM   1523  OD1 ASN A 104     -17.179   0.200 -10.295  1.00 98.44           O  
ATOM   1524  N   VAL A 105     -12.634  -3.006 -10.281  1.00 98.69           N  
ATOM   1525  H   VAL A 105     -13.137  -3.719  -9.772  1.00 98.69           H  
ATOM   1526  CA  VAL A 105     -11.177  -3.144 -10.371  1.00 98.69           C  
ATOM   1527  HA  VAL A 105     -10.761  -2.204 -10.731  1.00 98.69           H  
ATOM   1528  C   VAL A 105     -10.792  -4.222 -11.382  1.00 98.69           C  
ATOM   1529  CB  VAL A 105     -10.541  -3.372  -8.990  1.00 98.69           C  
ATOM   1530  HB  VAL A 105     -10.911  -4.297  -8.547  1.00 98.69           H  
ATOM   1531  O   VAL A 105     -11.107  -5.404 -11.242  1.00 98.69           O  
ATOM   1532  CG1 VAL A 105      -9.022  -3.472  -9.130  1.00 98.69           C  
ATOM   1533 HG11 VAL A 105      -8.573  -3.560  -8.141  1.00 98.69           H  
ATOM   1534 HG12 VAL A 105      -8.626  -2.586  -9.627  1.00 98.69           H  
ATOM   1535 HG13 VAL A 105      -8.761  -4.361  -9.704  1.00 98.69           H  
ATOM   1536  CG2 VAL A 105     -10.844  -2.208  -8.037  1.00 98.69           C  
ATOM   1537 HG21 VAL A 105     -10.463  -1.275  -8.452  1.00 98.69           H  
ATOM   1538 HG22 VAL A 105     -10.377  -2.387  -7.069  1.00 98.69           H  
ATOM   1539 HG23 VAL A 105     -11.919  -2.115  -7.884  1.00 98.69           H  
ATOM   1540  N   LYS A 106     -10.049  -3.812 -12.414  1.00 97.25           N  
ATOM   1541  H   LYS A 106      -9.741  -2.850 -12.411  1.00 97.25           H  
ATOM   1542  CA  LYS A 106      -9.531  -4.714 -13.447  1.00 97.25           C  
ATOM   1543  HA  LYS A 106     -10.366  -5.295 -13.838  1.00 97.25           H  
ATOM   1544  C   LYS A 106      -8.512  -5.676 -12.835  1.00 97.25           C  
ATOM   1545  CB  LYS A 106      -8.922  -3.882 -14.581  1.00 97.25           C  
ATOM   1546  HB2 LYS A 106      -8.108  -3.285 -14.170  1.00 97.25           H  
ATOM   1547  HB3 LYS A 106      -9.684  -3.206 -14.968  1.00 97.25           H  
ATOM   1548  O   LYS A 106      -7.546  -5.246 -12.211  1.00 97.25           O  
ATOM   1549  CG  LYS A 106      -8.372  -4.731 -15.739  1.00 97.25           C  
ATOM   1550  HG2 LYS A 106      -9.177  -5.303 -16.201  1.00 97.25           H  
ATOM   1551  HG3 LYS A 106      -7.610  -5.415 -15.365  1.00 97.25           H  
ATOM   1552  CD  LYS A 106      -7.735  -3.796 -16.771  1.00 97.25           C  
ATOM   1553  HD2 LYS A 106      -8.508  -3.187 -17.240  1.00 97.25           H  
ATOM   1554  HD3 LYS A 106      -7.046  -3.132 -16.247  1.00 97.25           H  
ATOM   1555  CE  LYS A 106      -6.948  -4.549 -17.844  1.00 97.25           C  
ATOM   1556  HE2 LYS A 106      -7.635  -5.076 -18.506  1.00 97.25           H  
ATOM   1557  HE3 LYS A 106      -6.311  -5.283 -17.349  1.00 97.25           H  
ATOM   1558  NZ  LYS A 106      -6.100  -3.591 -18.596  1.00 97.25           N  
ATOM   1559  HZ1 LYS A 106      -6.653  -2.922 -19.113  1.00 97.25           H  
ATOM   1560  HZ2 LYS A 106      -5.555  -3.036 -17.951  1.00 97.25           H  
ATOM   1561  HZ3 LYS A 106      -5.450  -4.055 -19.213  1.00 97.25           H  
ATOM   1562  N   GLY A 107      -8.705  -6.972 -13.078  1.00 96.12           N  
ATOM   1563  H   GLY A 107      -9.549  -7.249 -13.558  1.00 96.12           H  
ATOM   1564  CA  GLY A 107      -7.813  -8.019 -12.576  1.00 96.12           C  
ATOM   1565  HA2 GLY A 107      -7.985  -8.934 -13.144  1.00 96.12           H  
ATOM   1566  HA3 GLY A 107      -6.775  -7.717 -12.718  1.00 96.12           H  
ATOM   1567  C   GLY A 107      -8.006  -8.353 -11.095  1.00 96.12           C  
ATOM   1568  O   GLY A 107      -7.113  -8.958 -10.508  1.00 96.12           O  
ATOM   1569  N   PHE A 108      -9.134  -7.961 -10.489  1.00 98.56           N  
ATOM   1570  H   PHE A 108      -9.820  -7.420 -10.995  1.00 98.56           H  
ATOM   1571  CA  PHE A 108      -9.444  -8.326  -9.110  1.00 98.56           C  
ATOM   1572  HA  PHE A 108      -8.621  -7.978  -8.486  1.00 98.56           H  
ATOM   1573  C   PHE A 108      -9.576  -9.846  -8.929  1.00 98.56           C  
ATOM   1574  CB  PHE A 108     -10.710  -7.606  -8.637  1.00 98.56           C  
ATOM   1575  HB2 PHE A 108     -10.559  -6.531  -8.733  1.00 98.56           H  
ATOM   1576  HB3 PHE A 108     -11.545  -7.883  -9.281  1.00 98.56           H  
ATOM   1577  O   PHE A 108     -10.210 -10.530  -9.736  1.00 98.56           O  
ATOM   1578  CG  PHE A 108     -11.062  -7.918  -7.195  1.00 98.56           C  
ATOM   1579  CD1 PHE A 108     -12.039  -8.886  -6.894  1.00 98.56           C  
ATOM   1580  HD1 PHE A 108     -12.545  -9.408  -7.693  1.00 98.56           H  
ATOM   1581  CD2 PHE A 108     -10.372  -7.277  -6.150  1.00 98.56           C  
ATOM   1582  HD2 PHE A 108      -9.598  -6.556  -6.370  1.00 98.56           H  
ATOM   1583  CE1 PHE A 108     -12.360  -9.173  -5.556  1.00 98.56           C  
ATOM   1584  HE1 PHE A 108     -13.121  -9.901  -5.317  1.00 98.56           H  
ATOM   1585  CE2 PHE A 108     -10.690  -7.568  -4.812  1.00 98.56           C  
ATOM   1586  HE2 PHE A 108     -10.164  -7.072  -4.010  1.00 98.56           H  
ATOM   1587  CZ  PHE A 108     -11.693  -8.505  -4.516  1.00 98.56           C  
ATOM   1588  HZ  PHE A 108     -11.941  -8.720  -3.487  1.00 98.56           H  
ATOM   1589  N   SER A 109      -9.015 -10.366  -7.838  1.00 98.19           N  
ATOM   1590  H   SER A 109      -8.485  -9.744  -7.244  1.00 98.19           H  
ATOM   1591  CA  SER A 109      -9.083 -11.768  -7.437  1.00 98.19           C  
ATOM   1592  HA  SER A 109      -9.964 -12.234  -7.878  1.00 98.19           H  
ATOM   1593  C   SER A 109      -9.163 -11.886  -5.918  1.00 98.19           C  
ATOM   1594  CB  SER A 109      -7.836 -12.498  -7.941  1.00 98.19           C  
ATOM   1595  HB2 SER A 109      -6.949 -12.049  -7.495  1.00 98.19           H  
ATOM   1596  HB3 SER A 109      -7.777 -12.389  -9.024  1.00 98.19           H  
ATOM   1597  O   SER A 109      -8.433 -11.210  -5.200  1.00 98.19           O  
ATOM   1598  OG  SER A 109      -7.886 -13.877  -7.612  1.00 98.19           O  
ATOM   1599  HG  SER A 109      -7.151 -14.293  -8.069  1.00 98.19           H  
ATOM   1600  N   THR A 110      -9.996 -12.802  -5.422  1.00 97.38           N  
ATOM   1601  H   THR A 110     -10.583 -13.327  -6.054  1.00 97.38           H  
ATOM   1602  CA  THR A 110     -10.020 -13.189  -3.999  1.00 97.38           C  
ATOM   1603  HA  THR A 110      -9.859 -12.305  -3.382  1.00 97.38           H  
ATOM   1604  C   THR A 110      -8.912 -14.183  -3.642  1.00 97.38           C  
ATOM   1605  CB  THR A 110     -11.383 -13.779  -3.614  1.00 97.38           C  
ATOM   1606  HB  THR A 110     -11.362 -14.094  -2.571  1.00 97.38           H  
ATOM   1607  O   THR A 110      -8.795 -14.575  -2.487  1.00 97.38           O  
ATOM   1608  CG2 THR A 110     -12.515 -12.767  -3.788  1.00 97.38           C  
ATOM   1609 HG21 THR A 110     -12.299 -11.876  -3.198  1.00 97.38           H  
ATOM   1610 HG22 THR A 110     -13.448 -13.204  -3.433  1.00 97.38           H  
ATOM   1611 HG23 THR A 110     -12.622 -12.488  -4.836  1.00 97.38           H  
ATOM   1612  OG1 THR A 110     -11.672 -14.896  -4.433  1.00 97.38           O  
ATOM   1613  HG1 THR A 110     -11.120 -15.617  -4.120  1.00 97.38           H  
ATOM   1614  N   TYR A 111      -8.120 -14.619  -4.629  1.00 98.06           N  
ATOM   1615  H   TYR A 111      -8.250 -14.196  -5.537  1.00 98.06           H  
ATOM   1616  CA  TYR A 111      -7.060 -15.621  -4.511  1.00 98.06           C  
ATOM   1617  HA  TYR A 111      -6.704 -15.808  -5.524  1.00 98.06           H  
ATOM   1618  C   TYR A 111      -7.510 -16.995  -3.971  1.00 98.06           C  
ATOM   1619  CB  TYR A 111      -5.876 -15.030  -3.728  1.00 98.06           C  
ATOM   1620  HB2 TYR A 111      -6.164 -14.891  -2.686  1.00 98.06           H  
ATOM   1621  HB3 TYR A 111      -5.061 -15.754  -3.751  1.00 98.06           H  
ATOM   1622  O   TYR A 111      -8.635 -17.201  -3.511  1.00 98.06           O  
ATOM   1623  CG  TYR A 111      -5.331 -13.727  -4.280  1.00 98.06           C  
ATOM   1624  CD1 TYR A 111      -4.785 -13.692  -5.580  1.00 98.06           C  
ATOM   1625  HD1 TYR A 111      -4.749 -14.587  -6.184  1.00 98.06           H  
ATOM   1626  CD2 TYR A 111      -5.358 -12.557  -3.495  1.00 98.06           C  
ATOM   1627  HD2 TYR A 111      -5.782 -12.566  -2.502  1.00 98.06           H  
ATOM   1628  CE1 TYR A 111      -4.280 -12.486  -6.100  1.00 98.06           C  
ATOM   1629  HE1 TYR A 111      -3.848 -12.440  -7.088  1.00 98.06           H  
ATOM   1630  CE2 TYR A 111      -4.845 -11.352  -4.011  1.00 98.06           C  
ATOM   1631  HE2 TYR A 111      -4.877 -10.456  -3.410  1.00 98.06           H  
ATOM   1632  OH  TYR A 111      -3.803 -10.166  -5.822  1.00 98.06           O  
ATOM   1633  HH  TYR A 111      -3.790  -9.471  -5.160  1.00 98.06           H  
ATOM   1634  CZ  TYR A 111      -4.313 -11.315  -5.317  1.00 98.06           C  
ATOM   1635  N   THR A 112      -6.623 -17.989  -4.067  1.00 98.25           N  
ATOM   1636  H   THR A 112      -5.698 -17.799  -4.423  1.00 98.25           H  
ATOM   1637  CA  THR A 112      -6.874 -19.323  -3.500  1.00 98.25           C  
ATOM   1638  HA  THR A 112      -7.895 -19.601  -3.762  1.00 98.25           H  
ATOM   1639  C   THR A 112      -6.763 -19.295  -1.967  1.00 98.25           C  
ATOM   1640  CB  THR A 112      -5.953 -20.406  -4.090  1.00 98.25           C  
ATOM   1641  HB  THR A 112      -6.379 -21.378  -3.840  1.00 98.25           H  
ATOM   1642  O   THR A 112      -6.132 -18.386  -1.413  1.00 98.25           O  
ATOM   1643  CG2 THR A 112      -5.838 -20.335  -5.613  1.00 98.25           C  
ATOM   1644 HG21 THR A 112      -5.309 -21.218  -5.971  1.00 98.25           H  
ATOM   1645 HG22 THR A 112      -5.281 -19.447  -5.913  1.00 98.25           H  
ATOM   1646 HG23 THR A 112      -6.832 -20.316  -6.059  1.00 98.25           H  
ATOM   1647  OG1 THR A 112      -4.663 -20.344  -3.530  1.00 98.25           O  
ATOM   1648  HG1 THR A 112      -4.525 -21.227  -3.179  1.00 98.25           H  
ATOM   1649  N   PRO A 113      -7.348 -20.265  -1.237  1.00 98.38           N  
ATOM   1650  CA  PRO A 113      -7.199 -20.357   0.218  1.00 98.38           C  
ATOM   1651  HA  PRO A 113      -7.704 -19.508   0.680  1.00 98.38           H  
ATOM   1652  C   PRO A 113      -5.738 -20.366   0.695  1.00 98.38           C  
ATOM   1653  CB  PRO A 113      -7.918 -21.651   0.616  1.00 98.38           C  
ATOM   1654  HB2 PRO A 113      -8.388 -21.566   1.596  1.00 98.38           H  
ATOM   1655  HB3 PRO A 113      -7.222 -22.490   0.603  1.00 98.38           H  
ATOM   1656  O   PRO A 113      -5.413 -19.705   1.679  1.00 98.38           O  
ATOM   1657  CG  PRO A 113      -8.950 -21.848  -0.492  1.00 98.38           C  
ATOM   1658  HG2 PRO A 113      -9.829 -21.232  -0.299  1.00 98.38           H  
ATOM   1659  HG3 PRO A 113      -9.231 -22.896  -0.601  1.00 98.38           H  
ATOM   1660  CD  PRO A 113      -8.215 -21.332  -1.725  1.00 98.38           C  
ATOM   1661  HD2 PRO A 113      -8.932 -20.975  -2.464  1.00 98.38           H  
ATOM   1662  HD3 PRO A 113      -7.605 -22.134  -2.141  1.00 98.38           H  
ATOM   1663  N   GLU A 114      -4.842 -21.049  -0.020  1.00 98.00           N  
ATOM   1664  H   GLU A 114      -5.166 -21.579  -0.817  1.00 98.00           H  
ATOM   1665  CA  GLU A 114      -3.413 -21.139   0.310  1.00 98.00           C  
ATOM   1666  HA  GLU A 114      -3.304 -21.477   1.340  1.00 98.00           H  
ATOM   1667  C   GLU A 114      -2.740 -19.771   0.191  1.00 98.00           C  
ATOM   1668  CB  GLU A 114      -2.675 -22.128  -0.617  1.00 98.00           C  
ATOM   1669  HB2 GLU A 114      -1.643 -22.192  -0.271  1.00 98.00           H  
ATOM   1670  HB3 GLU A 114      -2.644 -21.728  -1.630  1.00 98.00           H  
ATOM   1671  O   GLU A 114      -1.977 -19.361   1.066  1.00 98.00           O  
ATOM   1672  CG  GLU A 114      -3.239 -23.558  -0.653  1.00 98.00           C  
ATOM   1673  HG2 GLU A 114      -2.535 -24.191  -1.193  1.00 98.00           H  
ATOM   1674  HG3 GLU A 114      -3.305 -23.928   0.370  1.00 98.00           H  
ATOM   1675  CD  GLU A 114      -4.611 -23.648  -1.339  1.00 98.00           C  
ATOM   1676  OE1 GLU A 114      -5.421 -24.488  -0.901  1.00 98.00           O  
ATOM   1677  OE2 GLU A 114      -4.895 -22.784  -2.212  1.00 98.00           O  
ATOM   1678  N   ARG A 115      -3.067 -19.034  -0.876  1.00 97.81           N  
ATOM   1679  H   ARG A 115      -3.723 -19.431  -1.534  1.00 97.81           H  
ATOM   1680  CA  ARG A 115      -2.524 -17.704  -1.144  1.00 97.81           C  
ATOM   1681  HA  ARG A 115      -1.442 -17.752  -1.023  1.00 97.81           H  
ATOM   1682  C   ARG A 115      -3.014 -16.673  -0.127  1.00 97.81           C  
ATOM   1683  CB  ARG A 115      -2.883 -17.341  -2.592  1.00 97.81           C  
ATOM   1684  HB2 ARG A 115      -3.970 -17.312  -2.680  1.00 97.81           H  
ATOM   1685  HB3 ARG A 115      -2.523 -18.127  -3.256  1.00 97.81           H  
ATOM   1686  O   ARG A 115      -2.206 -15.884   0.358  1.00 97.81           O  
ATOM   1687  CG  ARG A 115      -2.306 -16.004  -3.066  1.00 97.81           C  
ATOM   1688  HG2 ARG A 115      -2.670 -15.207  -2.418  1.00 97.81           H  
ATOM   1689  HG3 ARG A 115      -2.672 -15.800  -4.072  1.00 97.81           H  
ATOM   1690  CD  ARG A 115      -0.776 -16.028  -3.106  1.00 97.81           C  
ATOM   1691  HD2 ARG A 115      -0.449 -16.002  -4.146  1.00 97.81           H  
ATOM   1692  HD3 ARG A 115      -0.389 -16.942  -2.655  1.00 97.81           H  
ATOM   1693  NE  ARG A 115      -0.241 -14.871  -2.396  1.00 97.81           N  
ATOM   1694  HE  ARG A 115      -0.897 -14.238  -1.961  1.00 97.81           H  
ATOM   1695  NH1 ARG A 115       2.000 -15.348  -2.588  1.00 97.81           N  
ATOM   1696 HH11 ARG A 115       2.927 -14.988  -2.412  1.00 97.81           H  
ATOM   1697 HH12 ARG A 115       1.850 -16.224  -3.067  1.00 97.81           H  
ATOM   1698  NH2 ARG A 115       1.299 -13.506  -1.564  1.00 97.81           N  
ATOM   1699 HH21 ARG A 115       2.280 -13.304  -1.432  1.00 97.81           H  
ATOM   1700 HH22 ARG A 115       0.591 -12.866  -1.233  1.00 97.81           H  
ATOM   1701  CZ  ARG A 115       1.017 -14.592  -2.195  1.00 97.81           C  
ATOM   1702  N   ARG A 116      -4.299 -16.719   0.244  1.00 98.50           N  
ATOM   1703  H   ARG A 116      -4.897 -17.384  -0.225  1.00 98.50           H  
ATOM   1704  CA  ARG A 116      -4.857 -15.892   1.327  1.00 98.50           C  
ATOM   1705  HA  ARG A 116      -4.666 -14.838   1.128  1.00 98.50           H  
ATOM   1706  C   ARG A 116      -4.183 -16.198   2.659  1.00 98.50           C  
ATOM   1707  CB  ARG A 116      -6.370 -16.103   1.446  1.00 98.50           C  
ATOM   1708  HB2 ARG A 116      -6.593 -17.167   1.525  1.00 98.50           H  
ATOM   1709  HB3 ARG A 116      -6.709 -15.612   2.358  1.00 98.50           H  
ATOM   1710  O   ARG A 116      -3.754 -15.284   3.349  1.00 98.50           O  
ATOM   1711  CG  ARG A 116      -7.133 -15.496   0.261  1.00 98.50           C  
ATOM   1712  HG2 ARG A 116      -6.902 -16.028  -0.661  1.00 98.50           H  
ATOM   1713  HG3 ARG A 116      -6.829 -14.457   0.132  1.00 98.50           H  
ATOM   1714  CD  ARG A 116      -8.640 -15.549   0.527  1.00 98.50           C  
ATOM   1715  HD2 ARG A 116      -8.831 -15.173   1.533  1.00 98.50           H  
ATOM   1716  HD3 ARG A 116      -9.149 -14.881  -0.167  1.00 98.50           H  
ATOM   1717  NE  ARG A 116      -9.164 -16.919   0.374  1.00 98.50           N  
ATOM   1718  HE  ARG A 116      -8.637 -17.521  -0.242  1.00 98.50           H  
ATOM   1719  NH1 ARG A 116     -11.114 -16.587   1.532  1.00 98.50           N  
ATOM   1720 HH11 ARG A 116     -10.880 -15.607   1.605  1.00 98.50           H  
ATOM   1721 HH12 ARG A 116     -11.979 -16.919   1.933  1.00 98.50           H  
ATOM   1722  NH2 ARG A 116     -10.643 -18.614   0.716  1.00 98.50           N  
ATOM   1723 HH21 ARG A 116     -11.523 -18.936   1.091  1.00 98.50           H  
ATOM   1724 HH22 ARG A 116     -10.048 -19.226   0.175  1.00 98.50           H  
ATOM   1725  CZ  ARG A 116     -10.300 -17.366   0.874  1.00 98.50           C  
ATOM   1726  N   LYS A 117      -4.009 -17.480   2.996  1.00 98.38           N  
ATOM   1727  H   LYS A 117      -4.396 -18.192   2.393  1.00 98.38           H  
ATOM   1728  CA  LYS A 117      -3.299 -17.883   4.216  1.00 98.38           C  
ATOM   1729  HA  LYS A 117      -3.812 -17.446   5.073  1.00 98.38           H  
ATOM   1730  C   LYS A 117      -1.871 -17.331   4.251  1.00 98.38           C  
ATOM   1731  CB  LYS A 117      -3.335 -19.411   4.344  1.00 98.38           C  
ATOM   1732  HB2 LYS A 117      -4.371 -19.745   4.297  1.00 98.38           H  
ATOM   1733  HB3 LYS A 117      -2.786 -19.862   3.517  1.00 98.38           H  
ATOM   1734  O   LYS A 117      -1.463 -16.815   5.284  1.00 98.38           O  
ATOM   1735  CG  LYS A 117      -2.723 -19.871   5.673  1.00 98.38           C  
ATOM   1736  HG2 LYS A 117      -3.269 -19.413   6.498  1.00 98.38           H  
ATOM   1737  HG3 LYS A 117      -1.679 -19.562   5.726  1.00 98.38           H  
ATOM   1738  CD  LYS A 117      -2.789 -21.394   5.801  1.00 98.38           C  
ATOM   1739  HD2 LYS A 117      -2.244 -21.846   4.973  1.00 98.38           H  
ATOM   1740  HD3 LYS A 117      -3.830 -21.714   5.769  1.00 98.38           H  
ATOM   1741  CE  LYS A 117      -2.153 -21.803   7.132  1.00 98.38           C  
ATOM   1742  HE2 LYS A 117      -1.132 -21.422   7.159  1.00 98.38           H  
ATOM   1743  HE3 LYS A 117      -2.701 -21.320   7.941  1.00 98.38           H  
ATOM   1744  NZ  LYS A 117      -2.160 -23.275   7.309  1.00 98.38           N  
ATOM   1745  HZ1 LYS A 117      -3.107 -23.626   7.300  1.00 98.38           H  
ATOM   1746  HZ2 LYS A 117      -1.637 -23.718   6.567  1.00 98.38           H  
ATOM   1747  HZ3 LYS A 117      -1.733 -23.518   8.192  1.00 98.38           H  
ATOM   1748  N   ALA A 118      -1.140 -17.390   3.135  1.00 98.06           N  
ATOM   1749  H   ALA A 118      -1.520 -17.867   2.330  1.00 98.06           H  
ATOM   1750  CA  ALA A 118       0.208 -16.828   3.046  1.00 98.06           C  
ATOM   1751  HA  ALA A 118       0.826 -17.289   3.816  1.00 98.06           H  
ATOM   1752  C   ALA A 118       0.227 -15.312   3.304  1.00 98.06           C  
ATOM   1753  CB  ALA A 118       0.809 -17.177   1.679  1.00 98.06           C  
ATOM   1754  HB1 ALA A 118       1.838 -16.820   1.636  1.00 98.06           H  
ATOM   1755  HB2 ALA A 118       0.803 -18.258   1.537  1.00 98.06           H  
ATOM   1756  HB3 ALA A 118       0.237 -16.704   0.881  1.00 98.06           H  
ATOM   1757  O   ALA A 118       1.053 -14.851   4.088  1.00 98.06           O  
ATOM   1758  N   PHE A 119      -0.703 -14.555   2.706  1.00 98.50           N  
ATOM   1759  H   PHE A 119      -1.357 -14.989   2.070  1.00 98.50           H  
ATOM   1760  CA  PHE A 119      -0.853 -13.124   2.985  1.00 98.50           C  
ATOM   1761  HA  PHE A 119       0.082 -12.618   2.746  1.00 98.50           H  
ATOM   1762  C   PHE A 119      -1.113 -12.855   4.469  1.00 98.50           C  
ATOM   1763  CB  PHE A 119      -1.984 -12.522   2.132  1.00 98.50           C  
ATOM   1764  HB2 PHE A 119      -2.323 -11.601   2.607  1.00 98.50           H  
ATOM   1765  HB3 PHE A 119      -2.839 -13.198   2.113  1.00 98.50           H  
ATOM   1766  O   PHE A 119      -0.389 -12.073   5.076  1.00 98.50           O  
ATOM   1767  CG  PHE A 119      -1.584 -12.157   0.719  1.00 98.50           C  
ATOM   1768  CD1 PHE A 119      -0.581 -11.193   0.522  1.00 98.50           C  
ATOM   1769  HD1 PHE A 119      -0.074 -10.766   1.374  1.00 98.50           H  
ATOM   1770  CD2 PHE A 119      -2.271 -12.683  -0.390  1.00 98.50           C  
ATOM   1771  HD2 PHE A 119      -3.093 -13.367  -0.236  1.00 98.50           H  
ATOM   1772  CE1 PHE A 119      -0.282 -10.727  -0.765  1.00 98.50           C  
ATOM   1773  HE1 PHE A 119       0.435  -9.930  -0.900  1.00 98.50           H  
ATOM   1774  CE2 PHE A 119      -1.962 -12.231  -1.687  1.00 98.50           C  
ATOM   1775  HE2 PHE A 119      -2.552 -12.562  -2.529  1.00 98.50           H  
ATOM   1776  CZ  PHE A 119      -0.982 -11.239  -1.866  1.00 98.50           C  
ATOM   1777  HZ  PHE A 119      -0.809 -10.809  -2.841  1.00 98.50           H  
ATOM   1778  N   LEU A 120      -2.097 -13.536   5.061  1.00 98.62           N  
ATOM   1779  H   LEU A 120      -2.651 -14.160   4.492  1.00 98.62           H  
ATOM   1780  CA  LEU A 120      -2.497 -13.320   6.453  1.00 98.62           C  
ATOM   1781  HA  LEU A 120      -2.721 -12.263   6.595  1.00 98.62           H  
ATOM   1782  C   LEU A 120      -1.374 -13.656   7.442  1.00 98.62           C  
ATOM   1783  CB  LEU A 120      -3.755 -14.154   6.757  1.00 98.62           C  
ATOM   1784  HB2 LEU A 120      -3.531 -15.201   6.553  1.00 98.62           H  
ATOM   1785  HB3 LEU A 120      -3.980 -14.063   7.820  1.00 98.62           H  
ATOM   1786  O   LEU A 120      -1.113 -12.875   8.352  1.00 98.62           O  
ATOM   1787  CG  LEU A 120      -5.011 -13.753   5.961  1.00 98.62           C  
ATOM   1788  HG  LEU A 120      -4.805 -13.767   4.891  1.00 98.62           H  
ATOM   1789  CD1 LEU A 120      -6.135 -14.749   6.246  1.00 98.62           C  
ATOM   1790 HD11 LEU A 120      -7.024 -14.466   5.683  1.00 98.62           H  
ATOM   1791 HD12 LEU A 120      -6.377 -14.740   7.309  1.00 98.62           H  
ATOM   1792 HD13 LEU A 120      -5.825 -15.751   5.948  1.00 98.62           H  
ATOM   1793  CD2 LEU A 120      -5.495 -12.354   6.304  1.00 98.62           C  
ATOM   1794 HD21 LEU A 120      -4.733 -11.624   6.031  1.00 98.62           H  
ATOM   1795 HD22 LEU A 120      -6.400 -12.123   5.742  1.00 98.62           H  
ATOM   1796 HD23 LEU A 120      -5.710 -12.285   7.371  1.00 98.62           H  
ATOM   1797  N   THR A 121      -0.701 -14.798   7.266  1.00 98.31           N  
ATOM   1798  H   THR A 121      -0.967 -15.409   6.507  1.00 98.31           H  
ATOM   1799  CA  THR A 121       0.395 -15.216   8.152  1.00 98.31           C  
ATOM   1800  HA  THR A 121       0.049 -15.170   9.185  1.00 98.31           H  
ATOM   1801  C   THR A 121       1.575 -14.254   8.058  1.00 98.31           C  
ATOM   1802  CB  THR A 121       0.830 -16.661   7.852  1.00 98.31           C  
ATOM   1803  HB  THR A 121       1.126 -16.747   6.807  1.00 98.31           H  
ATOM   1804  O   THR A 121       1.972 -13.685   9.069  1.00 98.31           O  
ATOM   1805  CG2 THR A 121       1.979 -17.136   8.740  1.00 98.31           C  
ATOM   1806 HG21 THR A 121       2.181 -18.191   8.554  1.00 98.31           H  
ATOM   1807 HG22 THR A 121       1.736 -16.989   9.792  1.00 98.31           H  
ATOM   1808 HG23 THR A 121       2.885 -16.572   8.519  1.00 98.31           H  
ATOM   1809  OG1 THR A 121      -0.245 -17.545   8.105  1.00 98.31           O  
ATOM   1810  HG1 THR A 121      -0.507 -17.370   9.012  1.00 98.31           H  
ATOM   1811  N   LEU A 122       2.092 -14.006   6.851  1.00 98.25           N  
ATOM   1812  H   LEU A 122       1.667 -14.415   6.031  1.00 98.25           H  
ATOM   1813  CA  LEU A 122       3.290 -13.183   6.679  1.00 98.25           C  
ATOM   1814  HA  LEU A 122       4.060 -13.535   7.366  1.00 98.25           H  
ATOM   1815  C   LEU A 122       3.041 -11.713   7.040  1.00 98.25           C  
ATOM   1816  CB  LEU A 122       3.797 -13.321   5.234  1.00 98.25           C  
ATOM   1817  HB2 LEU A 122       2.979 -13.057   4.564  1.00 98.25           H  
ATOM   1818  HB3 LEU A 122       4.607 -12.607   5.079  1.00 98.25           H  
ATOM   1819  O   LEU A 122       3.926 -11.069   7.599  1.00 98.25           O  
ATOM   1820  CG  LEU A 122       4.317 -14.723   4.865  1.00 98.25           C  
ATOM   1821  HG  LEU A 122       3.574 -15.476   5.127  1.00 98.25           H  
ATOM   1822  CD1 LEU A 122       4.575 -14.820   3.360  1.00 98.25           C  
ATOM   1823 HD11 LEU A 122       3.634 -14.694   2.825  1.00 98.25           H  
ATOM   1824 HD12 LEU A 122       4.983 -15.802   3.121  1.00 98.25           H  
ATOM   1825 HD13 LEU A 122       5.288 -14.054   3.054  1.00 98.25           H  
ATOM   1826  CD2 LEU A 122       5.624 -15.054   5.586  1.00 98.25           C  
ATOM   1827 HD21 LEU A 122       6.382 -14.307   5.355  1.00 98.25           H  
ATOM   1828 HD22 LEU A 122       5.983 -16.035   5.276  1.00 98.25           H  
ATOM   1829 HD23 LEU A 122       5.464 -15.077   6.665  1.00 98.25           H  
ATOM   1830  N   ALA A 123       1.847 -11.179   6.762  1.00 98.44           N  
ATOM   1831  H   ALA A 123       1.149 -11.729   6.282  1.00 98.44           H  
ATOM   1832  CA  ALA A 123       1.511  -9.812   7.148  1.00 98.44           C  
ATOM   1833  HA  ALA A 123       2.311  -9.159   6.799  1.00 98.44           H  
ATOM   1834  C   ALA A 123       1.413  -9.653   8.667  1.00 98.44           C  
ATOM   1835  CB  ALA A 123       0.206  -9.385   6.476  1.00 98.44           C  
ATOM   1836  HB1 ALA A 123       0.002  -8.339   6.704  1.00 98.44           H  
ATOM   1837  HB2 ALA A 123      -0.622  -9.999   6.830  1.00 98.44           H  
ATOM   1838  HB3 ALA A 123       0.305  -9.501   5.397  1.00 98.44           H  
ATOM   1839  O   ALA A 123       1.961  -8.699   9.214  1.00 98.44           O  
ATOM   1840  N   LYS A 124       0.755 -10.594   9.357  1.00 97.69           N  
ATOM   1841  H   LYS A 124       0.340 -11.367   8.856  1.00 97.69           H  
ATOM   1842  CA  LYS A 124       0.634 -10.557  10.818  1.00 97.69           C  
ATOM   1843  HA  LYS A 124       0.246  -9.579  11.103  1.00 97.69           H  
ATOM   1844  C   LYS A 124       1.995 -10.699  11.500  1.00 97.69           C  
ATOM   1845  CB  LYS A 124      -0.360 -11.634  11.270  1.00 97.69           C  
ATOM   1846  HB2 LYS A 124       0.042 -12.624  11.057  1.00 97.69           H  
ATOM   1847  HB3 LYS A 124      -1.289 -11.501  10.716  1.00 97.69           H  
ATOM   1848  O   LYS A 124       2.259  -9.991  12.471  1.00 97.69           O  
ATOM   1849  CG  LYS A 124      -0.654 -11.502  12.769  1.00 97.69           C  
ATOM   1850  HG2 LYS A 124       0.235 -11.767  13.341  1.00 97.69           H  
ATOM   1851  HG3 LYS A 124      -0.914 -10.465  12.985  1.00 97.69           H  
ATOM   1852  CD  LYS A 124      -1.816 -12.399  13.204  1.00 97.69           C  
ATOM   1853  HD2 LYS A 124      -2.699 -12.141  12.619  1.00 97.69           H  
ATOM   1854  HD3 LYS A 124      -1.555 -13.445  13.043  1.00 97.69           H  
ATOM   1855  CE  LYS A 124      -2.076 -12.131  14.691  1.00 97.69           C  
ATOM   1856  HE2 LYS A 124      -2.123 -11.051  14.834  1.00 97.69           H  
ATOM   1857  HE3 LYS A 124      -1.224 -12.493  15.266  1.00 97.69           H  
ATOM   1858  NZ  LYS A 124      -3.339 -12.742  15.170  1.00 97.69           N  
ATOM   1859  HZ1 LYS A 124      -4.121 -12.355  14.662  1.00 97.69           H  
ATOM   1860  HZ2 LYS A 124      -3.320 -13.747  15.071  1.00 97.69           H  
ATOM   1861  HZ3 LYS A 124      -3.481 -12.503  16.141  1.00 97.69           H  
ATOM   1862  N   ASP A 125       2.866 -11.555  10.969  1.00 97.62           N  
ATOM   1863  H   ASP A 125       2.552 -12.174  10.235  1.00 97.62           H  
ATOM   1864  CA  ASP A 125       4.239 -11.706  11.455  1.00 97.62           C  
ATOM   1865  HA  ASP A 125       4.219 -11.922  12.523  1.00 97.62           H  
ATOM   1866  C   ASP A 125       5.038 -10.408  11.264  1.00 97.62           C  
ATOM   1867  CB  ASP A 125       4.933 -12.880  10.740  1.00 97.62           C  
ATOM   1868  HB2 ASP A 125       4.829 -12.753   9.663  1.00 97.62           H  
ATOM   1869  HB3 ASP A 125       5.996 -12.843  10.978  1.00 97.62           H  
ATOM   1870  O   ASP A 125       5.663  -9.937  12.211  1.00 97.62           O  
ATOM   1871  CG  ASP A 125       4.414 -14.271  11.138  1.00 97.62           C  
ATOM   1872  OD1 ASP A 125       3.647 -14.378  12.123  1.00 97.62           O  
ATOM   1873  OD2 ASP A 125       4.820 -15.242  10.458  1.00 97.62           O  
ATOM   1874  N   ALA A 126       4.963  -9.781  10.084  1.00 98.12           N  
ATOM   1875  H   ALA A 126       4.453 -10.222   9.333  1.00 98.12           H  
ATOM   1876  CA  ALA A 126       5.643  -8.514   9.807  1.00 98.12           C  
ATOM   1877  HA  ALA A 126       6.709  -8.644   9.990  1.00 98.12           H  
ATOM   1878  C   ALA A 126       5.158  -7.373  10.720  1.00 98.12           C  
ATOM   1879  CB  ALA A 126       5.441  -8.164   8.329  1.00 98.12           C  
ATOM   1880  HB1 ALA A 126       4.378  -8.055   8.117  1.00 98.12           H  
ATOM   1881  HB2 ALA A 126       5.951  -7.228   8.101  1.00 98.12           H  
ATOM   1882  HB3 ALA A 126       5.852  -8.956   7.703  1.00 98.12           H  
ATOM   1883  O   ALA A 126       5.973  -6.628  11.257  1.00 98.12           O  
ATOM   1884  N   VAL A 127       3.845  -7.264  10.942  1.00 98.12           N  
ATOM   1885  H   VAL A 127       3.229  -7.892  10.444  1.00 98.12           H  
ATOM   1886  CA  VAL A 127       3.243  -6.266  11.843  1.00 98.12           C  
ATOM   1887  HA  VAL A 127       3.628  -5.272  11.612  1.00 98.12           H  
ATOM   1888  C   VAL A 127       3.647  -6.491  13.298  1.00 98.12           C  
ATOM   1889  CB  VAL A 127       1.719  -6.226  11.633  1.00 98.12           C  
ATOM   1890  HB  VAL A 127       1.315  -7.238  11.669  1.00 98.12           H  
ATOM   1891  O   VAL A 127       3.965  -5.535  14.002  1.00 98.12           O  
ATOM   1892  CG1 VAL A 127       1.004  -5.375  12.675  1.00 98.12           C  
ATOM   1893 HG11 VAL A 127       1.443  -4.377  12.663  1.00 98.12           H  
ATOM   1894 HG12 VAL A 127      -0.057  -5.297  12.442  1.00 98.12           H  
ATOM   1895 HG13 VAL A 127       1.110  -5.804  13.672  1.00 98.12           H  
ATOM   1896  CG2 VAL A 127       1.418  -5.599  10.262  1.00 98.12           C  
ATOM   1897 HG21 VAL A 127       1.904  -6.167   9.468  1.00 98.12           H  
ATOM   1898 HG22 VAL A 127       1.789  -4.575  10.233  1.00 98.12           H  
ATOM   1899 HG23 VAL A 127       0.345  -5.583  10.071  1.00 98.12           H  
ATOM   1900  N   THR A 128       3.719  -7.751  13.727  1.00 96.75           N  
ATOM   1901  H   THR A 128       3.464  -8.488  13.086  1.00 96.75           H  
ATOM   1902  CA  THR A 128       4.193  -8.113  15.069  1.00 96.75           C  
ATOM   1903  HA  THR A 128       3.640  -7.534  15.810  1.00 96.75           H  
ATOM   1904  C   THR A 128       5.678  -7.781  15.246  1.00 96.75           C  
ATOM   1905  CB  THR A 128       3.951  -9.607  15.334  1.00 96.75           C  
ATOM   1906  HB  THR A 128       4.514 -10.197  14.610  1.00 96.75           H  
ATOM   1907  O   THR A 128       6.071  -7.239  16.272  1.00 96.75           O  
ATOM   1908  CG2 THR A 128       4.374 -10.029  16.739  1.00 96.75           C  
ATOM   1909 HG21 THR A 128       3.950  -9.346  17.475  1.00 96.75           H  
ATOM   1910 HG22 THR A 128       5.461 -10.011  16.817  1.00 96.75           H  
ATOM   1911 HG23 THR A 128       4.023 -11.042  16.938  1.00 96.75           H  
ATOM   1912  OG1 THR A 128       2.585  -9.933  15.184  1.00 96.75           O  
ATOM   1913  HG1 THR A 128       2.415  -9.952  14.239  1.00 96.75           H  
ATOM   1914  N   GLN A 129       6.511  -8.067  14.242  1.00 97.56           N  
ATOM   1915  H   GLN A 129       6.136  -8.517  13.419  1.00 97.56           H  
ATOM   1916  CA  GLN A 129       7.946  -7.756  14.262  1.00 97.56           C  
ATOM   1917  HA  GLN A 129       8.387  -8.137  15.183  1.00 97.56           H  
ATOM   1918  C   GLN A 129       8.237  -6.252  14.221  1.00 97.56           C  
ATOM   1919  CB  GLN A 129       8.623  -8.429  13.061  1.00 97.56           C  
ATOM   1920  HB2 GLN A 129       9.624  -8.014  12.935  1.00 97.56           H  
ATOM   1921  HB3 GLN A 129       8.051  -8.212  12.159  1.00 97.56           H  
ATOM   1922  O   GLN A 129       9.257  -5.820  14.752  1.00 97.56           O  
ATOM   1923  CG  GLN A 129       8.756  -9.945  13.238  1.00 97.56           C  
ATOM   1924  HG2 GLN A 129       7.790 -10.380  13.495  1.00 97.56           H  
ATOM   1925  HG3 GLN A 129       9.441 -10.147  14.062  1.00 97.56           H  
ATOM   1926  CD  GLN A 129       9.284 -10.641  11.988  1.00 97.56           C  
ATOM   1927  NE2 GLN A 129       9.339 -11.955  11.991  1.00 97.56           N  
ATOM   1928 HE21 GLN A 129       9.620 -12.375  11.117  1.00 97.56           H  
ATOM   1929 HE22 GLN A 129       8.932 -12.475  12.756  1.00 97.56           H  
ATOM   1930  OE1 GLN A 129       9.669 -10.050  10.993  1.00 97.56           O  
ATOM   1931  N   ALA A 130       7.360  -5.470  13.590  1.00 97.75           N  
ATOM   1932  H   ALA A 130       6.585  -5.902  13.108  1.00 97.75           H  
ATOM   1933  CA  ALA A 130       7.466  -4.017  13.522  1.00 97.75           C  
ATOM   1934  HA  ALA A 130       8.516  -3.749  13.398  1.00 97.75           H  
ATOM   1935  C   ALA A 130       6.980  -3.300  14.795  1.00 97.75           C  
ATOM   1936  CB  ALA A 130       6.704  -3.544  12.279  1.00 97.75           C  
ATOM   1937  HB1 ALA A 130       6.816  -2.465  12.170  1.00 97.75           H  
ATOM   1938  HB2 ALA A 130       5.644  -3.778  12.384  1.00 97.75           H  
ATOM   1939  HB3 ALA A 130       7.101  -4.034  11.390  1.00 97.75           H  
ATOM   1940  O   ALA A 130       7.121  -2.085  14.868  1.00 97.75           O  
ATOM   1941  N   ASP A 131       6.409  -4.022  15.769  1.00 97.19           N  
ATOM   1942  H   ASP A 131       6.372  -5.026  15.666  1.00 97.19           H  
ATOM   1943  CA  ASP A 131       5.802  -3.455  16.985  1.00 97.19           C  
ATOM   1944  HA  ASP A 131       5.275  -4.278  17.467  1.00 97.19           H  
ATOM   1945  C   ASP A 131       4.721  -2.395  16.680  1.00 97.19           C  
ATOM   1946  CB  ASP A 131       6.897  -2.999  17.969  1.00 97.19           C  
ATOM   1947  HB2 ASP A 131       7.332  -2.063  17.619  1.00 97.19           H  
ATOM   1948  HB3 ASP A 131       7.687  -3.749  17.985  1.00 97.19           H  
ATOM   1949  O   ASP A 131       4.629  -1.343  17.307  1.00 97.19           O  
ATOM   1950  CG  ASP A 131       6.391  -2.829  19.407  1.00 97.19           C  
ATOM   1951  OD1 ASP A 131       5.456  -3.572  19.794  1.00 97.19           O  
ATOM   1952  OD2 ASP A 131       7.013  -2.033  20.149  1.00 97.19           O  
ATOM   1953  N   MET A 132       3.890  -2.672  15.667  1.00 95.12           N  
ATOM   1954  H   MET A 132       4.038  -3.540  15.172  1.00 95.12           H  
ATOM   1955  CA  MET A 132       2.801  -1.793  15.220  1.00 95.12           C  
ATOM   1956  HA  MET A 132       2.799  -0.878  15.812  1.00 95.12           H  
ATOM   1957  C   MET A 132       1.435  -2.469  15.424  1.00 95.12           C  
ATOM   1958  CB  MET A 132       3.022  -1.381  13.759  1.00 95.12           C  
ATOM   1959  HB2 MET A 132       3.134  -2.270  13.138  1.00 95.12           H  
ATOM   1960  HB3 MET A 132       2.140  -0.838  13.421  1.00 95.12           H  
ATOM   1961  O   MET A 132       0.805  -2.892  14.452  1.00 95.12           O  
ATOM   1962  CG  MET A 132       4.249  -0.486  13.574  1.00 95.12           C  
ATOM   1963  HG2 MET A 132       4.201   0.351  14.272  1.00 95.12           H  
ATOM   1964  HG3 MET A 132       5.142  -1.068  13.805  1.00 95.12           H  
ATOM   1965  SD  MET A 132       4.412   0.157  11.888  1.00 95.12           S  
ATOM   1966  CE  MET A 132       3.156   1.461  11.948  1.00 95.12           C  
ATOM   1967  HE1 MET A 132       3.516   2.294  12.553  1.00 95.12           H  
ATOM   1968  HE2 MET A 132       2.957   1.806  10.933  1.00 95.12           H  
ATOM   1969  HE3 MET A 132       2.229   1.081  12.376  1.00 95.12           H  
ATOM   1970  N   PRO A 133       0.960  -2.638  16.671  1.00 91.50           N  
ATOM   1971  CA  PRO A 133      -0.252  -3.401  16.944  1.00 91.50           C  
ATOM   1972  HA  PRO A 133      -0.125  -4.419  16.576  1.00 91.50           H  
ATOM   1973  C   PRO A 133      -1.488  -2.783  16.277  1.00 91.50           C  
ATOM   1974  CB  PRO A 133      -0.379  -3.435  18.470  1.00 91.50           C  
ATOM   1975  HB2 PRO A 133      -1.418  -3.441  18.800  1.00 91.50           H  
ATOM   1976  HB3 PRO A 133       0.148  -4.306  18.859  1.00 91.50           H  
ATOM   1977  O   PRO A 133      -1.691  -1.570  16.280  1.00 91.50           O  
ATOM   1978  CG  PRO A 133       0.349  -2.165  18.911  1.00 91.50           C  
ATOM   1979  HG2 PRO A 133       0.723  -2.244  19.931  1.00 91.50           H  
ATOM   1980  HG3 PRO A 133      -0.313  -1.305  18.809  1.00 91.50           H  
ATOM   1981  CD  PRO A 133       1.487  -2.059  17.899  1.00 91.50           C  
ATOM   1982  HD2 PRO A 133       2.341  -2.644  18.243  1.00 91.50           H  
ATOM   1983  HD3 PRO A 133       1.776  -1.017  17.766  1.00 91.50           H  
ATOM   1984  N   VAL A 134      -2.361  -3.641  15.747  1.00 95.62           N  
ATOM   1985  H   VAL A 134      -2.158  -4.629  15.806  1.00 95.62           H  
ATOM   1986  CA  VAL A 134      -3.666  -3.223  15.226  1.00 95.62           C  
ATOM   1987  HA  VAL A 134      -3.549  -2.264  14.721  1.00 95.62           H  
ATOM   1988  C   VAL A 134      -4.622  -3.018  16.398  1.00 95.62           C  
ATOM   1989  CB  VAL A 134      -4.199  -4.232  14.192  1.00 95.62           C  
ATOM   1990  HB  VAL A 134      -4.189  -5.238  14.612  1.00 95.62           H  
ATOM   1991  O   VAL A 134      -5.038  -3.981  17.032  1.00 95.62           O  
ATOM   1992  CG1 VAL A 134      -5.630  -3.897  13.759  1.00 95.62           C  
ATOM   1993 HG11 VAL A 134      -5.690  -2.864  13.414  1.00 95.62           H  
ATOM   1994 HG12 VAL A 134      -6.317  -4.032  14.594  1.00 95.62           H  
ATOM   1995 HG13 VAL A 134      -5.956  -4.563  12.960  1.00 95.62           H  
ATOM   1996  CG2 VAL A 134      -3.289  -4.202  12.954  1.00 95.62           C  
ATOM   1997 HG21 VAL A 134      -2.289  -4.545  13.217  1.00 95.62           H  
ATOM   1998 HG22 VAL A 134      -3.212  -3.186  12.566  1.00 95.62           H  
ATOM   1999 HG23 VAL A 134      -3.684  -4.846  12.168  1.00 95.62           H  
ATOM   2000  N   SER A 135      -4.961  -1.760  16.683  1.00 95.50           N  
ATOM   2001  H   SER A 135      -4.490  -1.015  16.189  1.00 95.50           H  
ATOM   2002  CA  SER A 135      -5.792  -1.351  17.828  1.00 95.50           C  
ATOM   2003  HA  SER A 135      -5.740  -2.119  18.600  1.00 95.50           H  
ATOM   2004  C   SER A 135      -7.276  -1.150  17.504  1.00 95.50           C  
ATOM   2005  CB  SER A 135      -5.217  -0.061  18.416  1.00 95.50           C  
ATOM   2006  HB2 SER A 135      -5.838   0.275  19.247  1.00 95.50           H  
ATOM   2007  HB3 SER A 135      -4.209  -0.253  18.782  1.00 95.50           H  
ATOM   2008  O   SER A 135      -8.087  -0.972  18.409  1.00 95.50           O  
ATOM   2009  OG  SER A 135      -5.168   0.942  17.414  1.00 95.50           O  
ATOM   2010  HG  SER A 135      -4.770   1.729  17.791  1.00 95.50           H  
ATOM   2011  N   ARG A 136      -7.651  -1.187  16.222  1.00 97.50           N  
ATOM   2012  H   ARG A 136      -6.931  -1.356  15.534  1.00 97.50           H  
ATOM   2013  CA  ARG A 136      -9.036  -1.076  15.739  1.00 97.50           C  
ATOM   2014  HA  ARG A 136      -9.701  -1.447  16.518  1.00 97.50           H  
ATOM   2015  C   ARG A 136      -9.236  -1.923  14.481  1.00 97.50           C  
ATOM   2016  CB  ARG A 136      -9.377   0.403  15.475  1.00 97.50           C  
ATOM   2017  HB2 ARG A 136      -9.208   0.971  16.390  1.00 97.50           H  
ATOM   2018  HB3 ARG A 136     -10.432   0.485  15.217  1.00 97.50           H  
ATOM   2019  O   ARG A 136      -8.255  -2.147  13.767  1.00 97.50           O  
ATOM   2020  CG  ARG A 136      -8.541   1.014  14.339  1.00 97.50           C  
ATOM   2021  HG2 ARG A 136      -7.479   0.876  14.547  1.00 97.50           H  
ATOM   2022  HG3 ARG A 136      -8.781   0.510  13.403  1.00 97.50           H  
ATOM   2023  CD  ARG A 136      -8.809   2.510  14.168  1.00 97.50           C  
ATOM   2024  HD2 ARG A 136      -9.871   2.672  13.988  1.00 97.50           H  
ATOM   2025  HD3 ARG A 136      -8.536   3.031  15.085  1.00 97.50           H  
ATOM   2026  NE  ARG A 136      -8.003   3.029  13.051  1.00 97.50           N  
ATOM   2027  HE  ARG A 136      -7.069   3.348  13.265  1.00 97.50           H  
ATOM   2028  NH1 ARG A 136      -9.504   2.663  11.339  1.00 97.50           N  
ATOM   2029 HH11 ARG A 136     -10.275   2.597  11.988  1.00 97.50           H  
ATOM   2030 HH12 ARG A 136      -9.656   2.621  10.342  1.00 97.50           H  
ATOM   2031  NH2 ARG A 136      -7.415   3.223  10.877  1.00 97.50           N  
ATOM   2032 HH21 ARG A 136      -6.440   3.087  11.103  1.00 97.50           H  
ATOM   2033 HH22 ARG A 136      -7.701   3.132   9.912  1.00 97.50           H  
ATOM   2034  CZ  ARG A 136      -8.317   2.974  11.773  1.00 97.50           C  
ATOM   2035  N   PRO A 137     -10.471  -2.343  14.156  1.00 98.38           N  
ATOM   2036  CA  PRO A 137     -10.774  -2.904  12.846  1.00 98.38           C  
ATOM   2037  HA  PRO A 137     -10.239  -3.848  12.746  1.00 98.38           H  
ATOM   2038  C   PRO A 137     -10.366  -1.943  11.727  1.00 98.38           C  
ATOM   2039  CB  PRO A 137     -12.278  -3.187  12.855  1.00 98.38           C  
ATOM   2040  HB2 PRO A 137     -12.528  -4.051  12.240  1.00 98.38           H  
ATOM   2041  HB3 PRO A 137     -12.840  -2.311  12.535  1.00 98.38           H  
ATOM   2042  O   PRO A 137     -10.855  -0.814  11.659  1.00 98.38           O  
ATOM   2043  CG  PRO A 137     -12.550  -3.446  14.334  1.00 98.38           C  
ATOM   2044  HG2 PRO A 137     -13.603  -3.318  14.587  1.00 98.38           H  
ATOM   2045  HG3 PRO A 137     -12.215  -4.448  14.601  1.00 98.38           H  
ATOM   2046  CD  PRO A 137     -11.653  -2.409  15.008  1.00 98.38           C  
ATOM   2047  HD2 PRO A 137     -11.409  -2.733  16.020  1.00 98.38           H  
ATOM   2048  HD3 PRO A 137     -12.152  -1.440  15.026  1.00 98.38           H  
ATOM   2049  N   GLN A 138      -9.454  -2.378  10.861  1.00 98.62           N  
ATOM   2050  H   GLN A 138      -9.059  -3.298  10.992  1.00 98.62           H  
ATOM   2051  CA  GLN A 138      -8.967  -1.568   9.746  1.00 98.62           C  
ATOM   2052  HA  GLN A 138      -9.797  -0.965   9.377  1.00 98.62           H  
ATOM   2053  C   GLN A 138      -8.474  -2.423   8.583  1.00 98.62           C  
ATOM   2054  CB  GLN A 138      -7.867  -0.602  10.214  1.00 98.62           C  
ATOM   2055  HB2 GLN A 138      -7.635   0.064   9.383  1.00 98.62           H  
ATOM   2056  HB3 GLN A 138      -8.261   0.009  11.025  1.00 98.62           H  
ATOM   2057  O   GLN A 138      -8.131  -3.593   8.747  1.00 98.62           O  
ATOM   2058  CG  GLN A 138      -6.565  -1.274  10.689  1.00 98.62           C  
ATOM   2059  HG2 GLN A 138      -6.128  -1.858   9.879  1.00 98.62           H  
ATOM   2060  HG3 GLN A 138      -6.788  -1.944  11.519  1.00 98.62           H  
ATOM   2061  CD  GLN A 138      -5.534  -0.243  11.139  1.00 98.62           C  
ATOM   2062  NE2 GLN A 138      -4.561  -0.612  11.939  1.00 98.62           N  
ATOM   2063 HE21 GLN A 138      -3.861   0.098  12.101  1.00 98.62           H  
ATOM   2064 HE22 GLN A 138      -4.451  -1.576  12.220  1.00 98.62           H  
ATOM   2065  OE1 GLN A 138      -5.583   0.922  10.779  1.00 98.62           O  
ATOM   2066  N   LEU A 139      -8.403  -1.823   7.400  1.00 98.81           N  
ATOM   2067  H   LEU A 139      -8.754  -0.880   7.316  1.00 98.81           H  
ATOM   2068  CA  LEU A 139      -7.761  -2.431   6.245  1.00 98.81           C  
ATOM   2069  HA  LEU A 139      -8.003  -3.494   6.240  1.00 98.81           H  
ATOM   2070  C   LEU A 139      -6.239  -2.312   6.328  1.00 98.81           C  
ATOM   2071  CB  LEU A 139      -8.298  -1.803   4.955  1.00 98.81           C  
ATOM   2072  HB2 LEU A 139      -7.713  -2.170   4.111  1.00 98.81           H  
ATOM   2073  HB3 LEU A 139      -8.157  -0.724   5.017  1.00 98.81           H  
ATOM   2074  O   LEU A 139      -5.692  -1.283   6.702  1.00 98.81           O  
ATOM   2075  CG  LEU A 139      -9.782  -2.107   4.698  1.00 98.81           C  
ATOM   2076  HG  LEU A 139     -10.381  -1.794   5.553  1.00 98.81           H  
ATOM   2077  CD1 LEU A 139     -10.232  -1.314   3.479  1.00 98.81           C  
ATOM   2078 HD11 LEU A 139     -11.306  -1.453   3.349  1.00 98.81           H  
ATOM   2079 HD12 LEU A 139     -10.037  -0.255   3.644  1.00 98.81           H  
ATOM   2080 HD13 LEU A 139      -9.695  -1.654   2.593  1.00 98.81           H  
ATOM   2081  CD2 LEU A 139     -10.050  -3.591   4.430  1.00 98.81           C  
ATOM   2082 HD21 LEU A 139      -9.415  -3.951   3.621  1.00 98.81           H  
ATOM   2083 HD22 LEU A 139     -11.098  -3.727   4.164  1.00 98.81           H  
ATOM   2084 HD23 LEU A 139      -9.855  -4.174   5.331  1.00 98.81           H  
ATOM   2085  N   VAL A 140      -5.546  -3.358   5.902  1.00 98.81           N  
ATOM   2086  H   VAL A 140      -6.057  -4.206   5.702  1.00 98.81           H  
ATOM   2087  CA  VAL A 140      -4.100  -3.367   5.685  1.00 98.81           C  
ATOM   2088  HA  VAL A 140      -3.694  -2.369   5.847  1.00 98.81           H  
ATOM   2089  C   VAL A 140      -3.859  -3.750   4.232  1.00 98.81           C  
ATOM   2090  CB  VAL A 140      -3.403  -4.327   6.666  1.00 98.81           C  
ATOM   2091  HB  VAL A 140      -3.795  -5.335   6.526  1.00 98.81           H  
ATOM   2092  O   VAL A 140      -4.371  -4.769   3.761  1.00 98.81           O  
ATOM   2093  CG1 VAL A 140      -1.891  -4.359   6.429  1.00 98.81           C  
ATOM   2094 HG11 VAL A 140      -1.418  -5.003   7.171  1.00 98.81           H  
ATOM   2095 HG12 VAL A 140      -1.669  -4.756   5.438  1.00 98.81           H  
ATOM   2096 HG13 VAL A 140      -1.481  -3.353   6.512  1.00 98.81           H  
ATOM   2097  CG2 VAL A 140      -3.647  -3.909   8.123  1.00 98.81           C  
ATOM   2098 HG21 VAL A 140      -3.115  -4.577   8.800  1.00 98.81           H  
ATOM   2099 HG22 VAL A 140      -3.310  -2.884   8.283  1.00 98.81           H  
ATOM   2100 HG23 VAL A 140      -4.711  -3.964   8.352  1.00 98.81           H  
ATOM   2101  N   MET A 141      -3.086  -2.940   3.509  1.00 98.88           N  
ATOM   2102  H   MET A 141      -2.662  -2.145   3.965  1.00 98.88           H  
ATOM   2103  CA  MET A 141      -2.638  -3.298   2.164  1.00 98.88           C  
ATOM   2104  HA  MET A 141      -3.433  -3.833   1.645  1.00 98.88           H  
ATOM   2105  C   MET A 141      -1.425  -4.215   2.290  1.00 98.88           C  
ATOM   2106  CB  MET A 141      -2.308  -2.033   1.360  1.00 98.88           C  
ATOM   2107  HB2 MET A 141      -3.190  -1.393   1.320  1.00 98.88           H  
ATOM   2108  HB3 MET A 141      -1.508  -1.488   1.860  1.00 98.88           H  
ATOM   2109  O   MET A 141      -0.383  -3.794   2.780  1.00 98.88           O  
ATOM   2110  CG  MET A 141      -1.874  -2.363  -0.073  1.00 98.88           C  
ATOM   2111  HG2 MET A 141      -1.019  -3.038  -0.042  1.00 98.88           H  
ATOM   2112  HG3 MET A 141      -2.697  -2.871  -0.578  1.00 98.88           H  
ATOM   2113  SD  MET A 141      -1.405  -0.906  -1.046  1.00 98.88           S  
ATOM   2114  CE  MET A 141      -0.937  -1.701  -2.600  1.00 98.88           C  
ATOM   2115  HE1 MET A 141      -0.143  -2.426  -2.416  1.00 98.88           H  
ATOM   2116  HE2 MET A 141      -0.583  -0.945  -3.301  1.00 98.88           H  
ATOM   2117  HE3 MET A 141      -1.807  -2.209  -3.017  1.00 98.88           H  
ATOM   2118  N   VAL A 142      -1.527  -5.456   1.826  1.00 98.94           N  
ATOM   2119  H   VAL A 142      -2.412  -5.764   1.449  1.00 98.94           H  
ATOM   2120  CA  VAL A 142      -0.419  -6.415   1.851  1.00 98.94           C  
ATOM   2121  HA  VAL A 142       0.396  -5.995   2.440  1.00 98.94           H  
ATOM   2122  C   VAL A 142       0.087  -6.644   0.435  1.00 98.94           C  
ATOM   2123  CB  VAL A 142      -0.807  -7.737   2.530  1.00 98.94           C  
ATOM   2124  HB  VAL A 142      -1.485  -8.297   1.885  1.00 98.94           H  
ATOM   2125  O   VAL A 142      -0.670  -7.019  -0.453  1.00 98.94           O  
ATOM   2126  CG1 VAL A 142       0.459  -8.572   2.771  1.00 98.94           C  
ATOM   2127 HG11 VAL A 142       0.184  -9.531   3.211  1.00 98.94           H  
ATOM   2128 HG12 VAL A 142       0.983  -8.757   1.833  1.00 98.94           H  
ATOM   2129 HG13 VAL A 142       1.131  -8.046   3.450  1.00 98.94           H  
ATOM   2130  CG2 VAL A 142      -1.493  -7.516   3.885  1.00 98.94           C  
ATOM   2131 HG21 VAL A 142      -2.441  -6.996   3.746  1.00 98.94           H  
ATOM   2132 HG22 VAL A 142      -1.706  -8.478   4.353  1.00 98.94           H  
ATOM   2133 HG23 VAL A 142      -0.853  -6.925   4.540  1.00 98.94           H  
ATOM   2134  N   VAL A 143       1.380  -6.445   0.212  1.00 98.88           N  
ATOM   2135  H   VAL A 143       1.943  -6.140   0.993  1.00 98.88           H  
ATOM   2136  CA  VAL A 143       2.054  -6.629  -1.074  1.00 98.88           C  
ATOM   2137  HA  VAL A 143       1.330  -6.903  -1.842  1.00 98.88           H  
ATOM   2138  C   VAL A 143       3.056  -7.759  -0.948  1.00 98.88           C  
ATOM   2139  CB  VAL A 143       2.742  -5.325  -1.512  1.00 98.88           C  
ATOM   2140  HB  VAL A 143       3.374  -4.958  -0.704  1.00 98.88           H  
ATOM   2141  O   VAL A 143       3.977  -7.680  -0.144  1.00 98.88           O  
ATOM   2142  CG1 VAL A 143       3.613  -5.527  -2.757  1.00 98.88           C  
ATOM   2143 HG11 VAL A 143       3.042  -6.066  -3.512  1.00 98.88           H  
ATOM   2144 HG12 VAL A 143       4.498  -6.110  -2.500  1.00 98.88           H  
ATOM   2145 HG13 VAL A 143       3.941  -4.564  -3.149  1.00 98.88           H  
ATOM   2146  CG2 VAL A 143       1.689  -4.259  -1.828  1.00 98.88           C  
ATOM   2147 HG21 VAL A 143       2.179  -3.335  -2.135  1.00 98.88           H  
ATOM   2148 HG22 VAL A 143       1.097  -4.046  -0.938  1.00 98.88           H  
ATOM   2149 HG23 VAL A 143       1.031  -4.607  -2.624  1.00 98.88           H  
ATOM   2150  N   ASP A 144       2.920  -8.792  -1.771  1.00 98.50           N  
ATOM   2151  H   ASP A 144       2.167  -8.781  -2.444  1.00 98.50           H  
ATOM   2152  CA  ASP A 144       3.949  -9.815  -1.902  1.00 98.50           C  
ATOM   2153  HA  ASP A 144       4.578  -9.806  -1.012  1.00 98.50           H  
ATOM   2154  C   ASP A 144       4.850  -9.524  -3.095  1.00 98.50           C  
ATOM   2155  CB  ASP A 144       3.326 -11.196  -1.968  1.00 98.50           C  
ATOM   2156  HB2 ASP A 144       2.716 -11.280  -2.868  1.00 98.50           H  
ATOM   2157  HB3 ASP A 144       2.679 -11.308  -1.099  1.00 98.50           H  
ATOM   2158  O   ASP A 144       4.454  -9.685  -4.255  1.00 98.50           O  
ATOM   2159  CG  ASP A 144       4.368 -12.315  -1.941  1.00 98.50           C  
ATOM   2160  OD1 ASP A 144       5.591 -12.088  -1.927  1.00 98.50           O  
ATOM   2161  OD2 ASP A 144       3.922 -13.480  -1.921  1.00 98.50           O  
ATOM   2162  N   ARG A 145       6.076  -9.104  -2.777  1.00 97.44           N  
ATOM   2163  H   ARG A 145       6.309  -9.082  -1.795  1.00 97.44           H  
ATOM   2164  CA  ARG A 145       7.109  -8.751  -3.751  1.00 97.44           C  
ATOM   2165  HA  ARG A 145       6.611  -8.323  -4.621  1.00 97.44           H  
ATOM   2166  C   ARG A 145       7.896  -9.954  -4.280  1.00 97.44           C  
ATOM   2167  CB  ARG A 145       8.036  -7.672  -3.176  1.00 97.44           C  
ATOM   2168  HB2 ARG A 145       8.704  -7.345  -3.972  1.00 97.44           H  
ATOM   2169  HB3 ARG A 145       7.447  -6.813  -2.851  1.00 97.44           H  
ATOM   2170  O   ARG A 145       8.817  -9.752  -5.069  1.00 97.44           O  
ATOM   2171  CG  ARG A 145       8.867  -8.179  -1.990  1.00 97.44           C  
ATOM   2172  HG2 ARG A 145       9.182  -9.209  -2.158  1.00 97.44           H  
ATOM   2173  HG3 ARG A 145       8.256  -8.146  -1.089  1.00 97.44           H  
ATOM   2174  CD  ARG A 145      10.088  -7.302  -1.740  1.00 97.44           C  
ATOM   2175  HD2 ARG A 145       9.946  -6.759  -0.805  1.00 97.44           H  
ATOM   2176  HD3 ARG A 145      10.196  -6.586  -2.554  1.00 97.44           H  
ATOM   2177  NE  ARG A 145      11.300  -8.125  -1.675  1.00 97.44           N  
ATOM   2178  HE  ARG A 145      11.193  -9.108  -1.879  1.00 97.44           H  
ATOM   2179  NH1 ARG A 145      12.793  -6.604  -0.780  1.00 97.44           N  
ATOM   2180 HH11 ARG A 145      13.721  -6.392  -0.441  1.00 97.44           H  
ATOM   2181 HH12 ARG A 145      12.073  -5.897  -0.836  1.00 97.44           H  
ATOM   2182  NH2 ARG A 145      13.426  -8.670  -1.283  1.00 97.44           N  
ATOM   2183 HH21 ARG A 145      14.322  -8.510  -0.845  1.00 97.44           H  
ATOM   2184 HH22 ARG A 145      13.125  -9.611  -1.492  1.00 97.44           H  
ATOM   2185  CZ  ARG A 145      12.492  -7.776  -1.250  1.00 97.44           C  
ATOM   2186  N   ASN A 146       7.561 -11.186  -3.888  1.00 95.75           N  
ATOM   2187  H   ASN A 146       6.841 -11.302  -3.188  1.00 95.75           H  
ATOM   2188  CA  ASN A 146       8.172 -12.385  -4.460  1.00 95.75           C  
ATOM   2189  HA  ASN A 146       9.226 -12.405  -4.181  1.00 95.75           H  
ATOM   2190  C   ASN A 146       8.064 -12.340  -5.994  1.00 95.75           C  
ATOM   2191  CB  ASN A 146       7.493 -13.621  -3.852  1.00 95.75           C  
ATOM   2192  HB2 ASN A 146       6.413 -13.535  -3.967  1.00 95.75           H  
ATOM   2193  HB3 ASN A 146       7.711 -13.633  -2.784  1.00 95.75           H  
ATOM   2194  O   ASN A 146       6.982 -12.120  -6.544  1.00 95.75           O  
ATOM   2195  CG  ASN A 146       7.916 -14.962  -4.429  1.00 95.75           C  
ATOM   2196  ND2 ASN A 146       7.431 -16.031  -3.849  1.00 95.75           N  
ATOM   2197 HD21 ASN A 146       6.878 -15.930  -3.011  1.00 95.75           H  
ATOM   2198 HD22 ASN A 146       7.743 -16.931  -4.185  1.00 95.75           H  
ATOM   2199  OD1 ASN A 146       8.599 -15.094  -5.435  1.00 95.75           O  
ATOM   2200  N   GLU A 147       9.183 -12.555  -6.691  1.00 93.25           N  
ATOM   2201  H   GLU A 147      10.024 -12.751  -6.167  1.00 93.25           H  
ATOM   2202  CA  GLU A 147       9.285 -12.473  -8.154  1.00 93.25           C  
ATOM   2203  HA  GLU A 147       9.022 -11.458  -8.451  1.00 93.25           H  
ATOM   2204  C   GLU A 147       8.330 -13.406  -8.912  1.00 93.25           C  
ATOM   2205  CB  GLU A 147      10.735 -12.743  -8.601  1.00 93.25           C  
ATOM   2206  HB2 GLU A 147      10.765 -12.687  -9.689  1.00 93.25           H  
ATOM   2207  HB3 GLU A 147      11.380 -11.957  -8.208  1.00 93.25           H  
ATOM   2208  O   GLU A 147       8.018 -13.149 -10.075  1.00 93.25           O  
ATOM   2209  CG  GLU A 147      11.288 -14.112  -8.155  1.00 93.25           C  
ATOM   2210  HG2 GLU A 147      11.564 -14.058  -7.102  1.00 93.25           H  
ATOM   2211  HG3 GLU A 147      10.508 -14.866  -8.255  1.00 93.25           H  
ATOM   2212  CD  GLU A 147      12.498 -14.564  -8.984  1.00 93.25           C  
ATOM   2213  OE1 GLU A 147      12.503 -15.750  -9.404  1.00 93.25           O  
ATOM   2214  OE2 GLU A 147      13.365 -13.730  -9.310  1.00 93.25           O  
ATOM   2215  N   LYS A 148       7.868 -14.487  -8.271  1.00 94.50           N  
ATOM   2216  H   LYS A 148       8.195 -14.638  -7.327  1.00 94.50           H  
ATOM   2217  CA  LYS A 148       6.909 -15.441  -8.847  1.00 94.50           C  
ATOM   2218  HA  LYS A 148       6.944 -15.370  -9.934  1.00 94.50           H  
ATOM   2219  C   LYS A 148       5.454 -15.135  -8.503  1.00 94.50           C  
ATOM   2220  CB  LYS A 148       7.271 -16.877  -8.424  1.00 94.50           C  
ATOM   2221  HB2 LYS A 148       6.555 -17.559  -8.882  1.00 94.50           H  
ATOM   2222  HB3 LYS A 148       7.166 -16.968  -7.343  1.00 94.50           H  
ATOM   2223  O   LYS A 148       4.575 -15.837  -8.993  1.00 94.50           O  
ATOM   2224  CG  LYS A 148       8.679 -17.346  -8.820  1.00 94.50           C  
ATOM   2225  HG2 LYS A 148       8.730 -18.425  -8.674  1.00 94.50           H  
ATOM   2226  HG3 LYS A 148       9.411 -16.883  -8.159  1.00 94.50           H  
ATOM   2227  CD  LYS A 148       9.035 -17.013 -10.275  1.00 94.50           C  
ATOM   2228  HD2 LYS A 148       9.160 -15.933 -10.357  1.00 94.50           H  
ATOM   2229  HD3 LYS A 148       8.230 -17.327 -10.940  1.00 94.50           H  
ATOM   2230  CE  LYS A 148      10.335 -17.712 -10.676  1.00 94.50           C  
ATOM   2231  HE2 LYS A 148      10.093 -18.635 -11.203  1.00 94.50           H  
ATOM   2232  HE3 LYS A 148      10.884 -17.964  -9.769  1.00 94.50           H  
ATOM   2233  NZ  LYS A 148      11.185 -16.828 -11.500  1.00 94.50           N  
ATOM   2234  HZ1 LYS A 148      11.941 -17.332 -11.941  1.00 94.50           H  
ATOM   2235  HZ2 LYS A 148      11.639 -16.191 -10.861  1.00 94.50           H  
ATOM   2236  HZ3 LYS A 148      10.653 -16.285 -12.164  1.00 94.50           H  
ATOM   2237  N   ILE A 149       5.206 -14.142  -7.650  1.00 97.19           N  
ATOM   2238  H   ILE A 149       5.983 -13.575  -7.342  1.00 97.19           H  
ATOM   2239  CA  ILE A 149       3.874 -13.828  -7.132  1.00 97.19           C  
ATOM   2240  HA  ILE A 149       3.146 -14.528  -7.542  1.00 97.19           H  
ATOM   2241  C   ILE A 149       3.424 -12.452  -7.594  1.00 97.19           C  
ATOM   2242  CB  ILE A 149       3.832 -13.950  -5.601  1.00 97.19           C  
ATOM   2243  HB  ILE A 149       4.538 -13.229  -5.189  1.00 97.19           H  
ATOM   2244  O   ILE A 149       2.480 -12.375  -8.368  1.00 97.19           O  
ATOM   2245  CG1 ILE A 149       4.269 -15.349  -5.108  1.00 97.19           C  
ATOM   2246 HG12 ILE A 149       5.296 -15.525  -5.429  1.00 97.19           H  
ATOM   2247 HG13 ILE A 149       4.277 -15.344  -4.018  1.00 97.19           H  
ATOM   2248  CG2 ILE A 149       2.438 -13.557  -5.084  1.00 97.19           C  
ATOM   2249 HG21 ILE A 149       2.511 -13.353  -4.016  1.00 97.19           H  
ATOM   2250 HG22 ILE A 149       1.703 -14.332  -5.299  1.00 97.19           H  
ATOM   2251 HG23 ILE A 149       2.090 -12.622  -5.524  1.00 97.19           H  
ATOM   2252  CD1 ILE A 149       3.428 -16.543  -5.585  1.00 97.19           C  
ATOM   2253 HD11 ILE A 149       3.425 -16.602  -6.673  1.00 97.19           H  
ATOM   2254 HD12 ILE A 149       3.862 -17.461  -5.191  1.00 97.19           H  
ATOM   2255 HD13 ILE A 149       2.402 -16.462  -5.224  1.00 97.19           H  
ATOM   2256  N   GLN A 150       4.059 -11.384  -7.097  1.00 98.19           N  
ATOM   2257  H   GLN A 150       4.847 -11.528  -6.482  1.00 98.19           H  
ATOM   2258  CA  GLN A 150       3.712 -10.008  -7.454  1.00 98.19           C  
ATOM   2259  HA  GLN A 150       4.194  -9.336  -6.743  1.00 98.19           H  
ATOM   2260  C   GLN A 150       2.204  -9.733  -7.353  1.00 98.19           C  
ATOM   2261  CB  GLN A 150       4.278  -9.715  -8.841  1.00 98.19           C  
ATOM   2262  HB2 GLN A 150       3.885 -10.456  -9.538  1.00 98.19           H  
ATOM   2263  HB3 GLN A 150       3.955  -8.728  -9.172  1.00 98.19           H  
ATOM   2264  O   GLN A 150       1.539  -9.332  -8.312  1.00 98.19           O  
ATOM   2265  CG  GLN A 150       5.802  -9.764  -8.874  1.00 98.19           C  
ATOM   2266  HG2 GLN A 150       6.171 -10.711  -8.480  1.00 98.19           H  
ATOM   2267  HG3 GLN A 150       6.114  -9.713  -9.918  1.00 98.19           H  
ATOM   2268  CD  GLN A 150       6.421  -8.591  -8.138  1.00 98.19           C  
ATOM   2269  NE2 GLN A 150       7.321  -8.819  -7.222  1.00 98.19           N  
ATOM   2270 HE21 GLN A 150       7.689  -8.006  -6.748  1.00 98.19           H  
ATOM   2271 HE22 GLN A 150       7.571  -9.750  -6.922  1.00 98.19           H  
ATOM   2272  OE1 GLN A 150       6.125  -7.436  -8.393  1.00 98.19           O  
ATOM   2273  N   HIS A 151       1.667  -9.913  -6.150  1.00 98.75           N  
ATOM   2274  H   HIS A 151       2.289 -10.132  -5.385  1.00 98.75           H  
ATOM   2275  CA  HIS A 151       0.257  -9.686  -5.845  1.00 98.75           C  
ATOM   2276  HA  HIS A 151      -0.256  -9.260  -6.707  1.00 98.75           H  
ATOM   2277  C   HIS A 151       0.105  -8.692  -4.697  1.00 98.75           C  
ATOM   2278  CB  HIS A 151      -0.415 -11.019  -5.494  1.00 98.75           C  
ATOM   2279  HB2 HIS A 151      -1.403 -10.809  -5.083  1.00 98.75           H  
ATOM   2280  HB3 HIS A 151       0.169 -11.508  -4.715  1.00 98.75           H  
ATOM   2281  O   HIS A 151       0.892  -8.707  -3.752  1.00 98.75           O  
ATOM   2282  CG  HIS A 151      -0.602 -11.994  -6.628  1.00 98.75           C  
ATOM   2283  CD2 HIS A 151      -0.722 -11.724  -7.966  1.00 98.75           C  
ATOM   2284  HD2 HIS A 151      -0.649 -10.752  -8.431  1.00 98.75           H  
ATOM   2285  ND1 HIS A 151      -0.756 -13.352  -6.483  1.00 98.75           N  
ATOM   2286  HD1 HIS A 151      -0.711 -13.856  -5.609  1.00 98.75           H  
ATOM   2287  CE1 HIS A 151      -0.948 -13.884  -7.700  1.00 98.75           C  
ATOM   2288  HE1 HIS A 151      -1.081 -14.936  -7.909  1.00 98.75           H  
ATOM   2289  NE2 HIS A 151      -0.970 -12.927  -8.634  1.00 98.75           N  
ATOM   2290  N   LEU A 152      -0.951  -7.885  -4.753  1.00 98.62           N  
ATOM   2291  H   LEU A 152      -1.550  -7.935  -5.565  1.00 98.62           H  
ATOM   2292  CA  LEU A 152      -1.467  -7.149  -3.604  1.00 98.62           C  
ATOM   2293  HA  LEU A 152      -0.742  -7.232  -2.794  1.00 98.62           H  
ATOM   2294  C   LEU A 152      -2.767  -7.788  -3.110  1.00 98.62           C  
ATOM   2295  CB  LEU A 152      -1.590  -5.651  -3.935  1.00 98.62           C  
ATOM   2296  HB2 LEU A 152      -1.633  -5.094  -3.000  1.00 98.62           H  
ATOM   2297  HB3 LEU A 152      -0.671  -5.352  -4.439  1.00 98.62           H  
ATOM   2298  O   LEU A 152      -3.538  -8.314  -3.915  1.00 98.62           O  
ATOM   2299  CG  LEU A 152      -2.807  -5.262  -4.798  1.00 98.62           C  
ATOM   2300  HG  LEU A 152      -3.095  -6.093  -5.442  1.00 98.62           H  
ATOM   2301  CD1 LEU A 152      -4.026  -4.855  -3.968  1.00 98.62           C  
ATOM   2302 HD11 LEU A 152      -4.340  -5.665  -3.311  1.00 98.62           H  
ATOM   2303 HD12 LEU A 152      -3.789  -3.987  -3.352  1.00 98.62           H  
ATOM   2304 HD13 LEU A 152      -4.853  -4.608  -4.634  1.00 98.62           H  
ATOM   2305  CD2 LEU A 152      -2.437  -4.081  -5.688  1.00 98.62           C  
ATOM   2306 HD21 LEU A 152      -1.711  -4.404  -6.434  1.00 98.62           H  
ATOM   2307 HD22 LEU A 152      -3.323  -3.691  -6.190  1.00 98.62           H  
ATOM   2308 HD23 LEU A 152      -2.011  -3.288  -5.073  1.00 98.62           H  
ATOM   2309  N   ASP A 153      -3.023  -7.705  -1.813  1.00 98.88           N  
ATOM   2310  H   ASP A 153      -2.324  -7.291  -1.214  1.00 98.88           H  
ATOM   2311  CA  ASP A 153      -4.255  -8.126  -1.148  1.00 98.88           C  
ATOM   2312  HA  ASP A 153      -5.056  -8.209  -1.882  1.00 98.88           H  
ATOM   2313  C   ASP A 153      -4.663  -7.075  -0.112  1.00 98.88           C  
ATOM   2314  CB  ASP A 153      -4.037  -9.503  -0.498  1.00 98.88           C  
ATOM   2315  HB2 ASP A 153      -3.591 -10.157  -1.247  1.00 98.88           H  
ATOM   2316  HB3 ASP A 153      -3.340  -9.409   0.335  1.00 98.88           H  
ATOM   2317  O   ASP A 153      -3.807  -6.491   0.553  1.00 98.88           O  
ATOM   2318  CG  ASP A 153      -5.324 -10.177  -0.018  1.00 98.88           C  
ATOM   2319  OD1 ASP A 153      -6.416  -9.748  -0.436  1.00 98.88           O  
ATOM   2320  OD2 ASP A 153      -5.235 -11.205   0.692  1.00 98.88           O  
ATOM   2321  N   TYR A 154      -5.963  -6.833   0.027  1.00 98.88           N  
ATOM   2322  H   TYR A 154      -6.610  -7.398  -0.504  1.00 98.88           H  
ATOM   2323  CA  TYR A 154      -6.500  -6.077   1.151  1.00 98.88           C  
ATOM   2324  HA  TYR A 154      -5.717  -5.448   1.576  1.00 98.88           H  
ATOM   2325  C   TYR A 154      -6.947  -7.038   2.237  1.00 98.88           C  
ATOM   2326  CB  TYR A 154      -7.637  -5.155   0.709  1.00 98.88           C  
ATOM   2327  HB2 TYR A 154      -8.301  -5.684   0.025  1.00 98.88           H  
ATOM   2328  HB3 TYR A 154      -8.220  -4.864   1.582  1.00 98.88           H  
ATOM   2329  O   TYR A 154      -7.728  -7.955   1.990  1.00 98.88           O  
ATOM   2330  CG  TYR A 154      -7.099  -3.905   0.062  1.00 98.88           C  
ATOM   2331  CD1 TYR A 154      -6.586  -2.883   0.882  1.00 98.88           C  
ATOM   2332  HD1 TYR A 154      -6.634  -2.970   1.958  1.00 98.88           H  
ATOM   2333  CD2 TYR A 154      -7.020  -3.812  -1.340  1.00 98.88           C  
ATOM   2334  HD2 TYR A 154      -7.405  -4.615  -1.951  1.00 98.88           H  
ATOM   2335  CE1 TYR A 154      -5.965  -1.771   0.301  1.00 98.88           C  
ATOM   2336  HE1 TYR A 154      -5.541  -0.992   0.918  1.00 98.88           H  
ATOM   2337  CE2 TYR A 154      -6.390  -2.701  -1.926  1.00 98.88           C  
ATOM   2338  HE2 TYR A 154      -6.285  -2.634  -2.999  1.00 98.88           H  
ATOM   2339  OH  TYR A 154      -5.150  -0.676  -1.619  1.00 98.88           O  
ATOM   2340  HH  TYR A 154      -5.087  -0.706  -2.576  1.00 98.88           H  
ATOM   2341  CZ  TYR A 154      -5.846  -1.700  -1.095  1.00 98.88           C  
ATOM   2342  N   VAL A 155      -6.471  -6.804   3.453  1.00 98.81           N  
ATOM   2343  H   VAL A 155      -5.816  -6.046   3.578  1.00 98.81           H  
ATOM   2344  CA  VAL A 155      -6.799  -7.615   4.621  1.00 98.81           C  
ATOM   2345  HA  VAL A 155      -7.445  -8.444   4.329  1.00 98.81           H  
ATOM   2346  C   VAL A 155      -7.562  -6.763   5.622  1.00 98.81           C  
ATOM   2347  CB  VAL A 155      -5.516  -8.213   5.218  1.00 98.81           C  
ATOM   2348  HB  VAL A 155      -4.801  -7.415   5.419  1.00 98.81           H  
ATOM   2349  O   VAL A 155      -7.092  -5.694   5.995  1.00 98.81           O  
ATOM   2350  CG1 VAL A 155      -5.800  -8.943   6.530  1.00 98.81           C  
ATOM   2351 HG11 VAL A 155      -4.904  -9.479   6.844  1.00 98.81           H  
ATOM   2352 HG12 VAL A 155      -6.056  -8.225   7.310  1.00 98.81           H  
ATOM   2353 HG13 VAL A 155      -6.622  -9.648   6.402  1.00 98.81           H  
ATOM   2354  CG2 VAL A 155      -4.870  -9.210   4.241  1.00 98.81           C  
ATOM   2355 HG21 VAL A 155      -3.966  -9.629   4.681  1.00 98.81           H  
ATOM   2356 HG22 VAL A 155      -4.593  -8.702   3.317  1.00 98.81           H  
ATOM   2357 HG23 VAL A 155      -5.569 -10.013   4.006  1.00 98.81           H  
ATOM   2358  N   LEU A 156      -8.716  -7.238   6.084  1.00 98.88           N  
ATOM   2359  H   LEU A 156      -9.030  -8.134   5.740  1.00 98.88           H  
ATOM   2360  CA  LEU A 156      -9.350  -6.736   7.295  1.00 98.88           C  
ATOM   2361  HA  LEU A 156      -9.292  -5.648   7.298  1.00 98.88           H  
ATOM   2362  C   LEU A 156      -8.563  -7.269   8.493  1.00 98.88           C  
ATOM   2363  CB  LEU A 156     -10.833  -7.146   7.326  1.00 98.88           C  
ATOM   2364  HB2 LEU A 156     -10.901  -8.222   7.165  1.00 98.88           H  
ATOM   2365  HB3 LEU A 156     -11.352  -6.642   6.510  1.00 98.88           H  
ATOM   2366  O   LEU A 156      -8.608  -8.461   8.811  1.00 98.88           O  
ATOM   2367  CG  LEU A 156     -11.551  -6.801   8.644  1.00 98.88           C  
ATOM   2368  HG  LEU A 156     -11.043  -7.290   9.475  1.00 98.88           H  
ATOM   2369  CD1 LEU A 156     -11.580  -5.294   8.906  1.00 98.88           C  
ATOM   2370 HD11 LEU A 156     -12.067  -5.109   9.864  1.00 98.88           H  
ATOM   2371 HD12 LEU A 156     -10.567  -4.897   8.978  1.00 98.88           H  
ATOM   2372 HD13 LEU A 156     -12.124  -4.781   8.114  1.00 98.88           H  
ATOM   2373  CD2 LEU A 156     -12.991  -7.317   8.607  1.00 98.88           C  
ATOM   2374 HD21 LEU A 156     -13.480  -7.111   9.559  1.00 98.88           H  
ATOM   2375 HD22 LEU A 156     -13.548  -6.826   7.810  1.00 98.88           H  
ATOM   2376 HD23 LEU A 156     -12.991  -8.394   8.443  1.00 98.88           H  
ATOM   2377  N   ALA A 157      -7.831  -6.373   9.139  1.00 98.62           N  
ATOM   2378  H   ALA A 157      -7.855  -5.413   8.825  1.00 98.62           H  
ATOM   2379  CA  ALA A 157      -7.147  -6.632  10.384  1.00 98.62           C  
ATOM   2380  HA  ALA A 157      -6.882  -7.689  10.431  1.00 98.62           H  
ATOM   2381  C   ALA A 157      -8.078  -6.307  11.555  1.00 98.62           C  
ATOM   2382  CB  ALA A 157      -5.853  -5.823  10.407  1.00 98.62           C  
ATOM   2383  HB1 ALA A 157      -5.221  -6.113   9.568  1.00 98.62           H  
ATOM   2384  HB2 ALA A 157      -5.327  -6.033  11.338  1.00 98.62           H  
ATOM   2385  HB3 ALA A 157      -6.075  -4.758  10.349  1.00 98.62           H  
ATOM   2386  O   ALA A 157      -8.641  -5.216  11.630  1.00 98.62           O  
ATOM   2387  N   LEU A 158      -8.224  -7.267  12.464  1.00 98.31           N  
ATOM   2388  H   LEU A 158      -7.689  -8.116  12.349  1.00 98.31           H  
ATOM   2389  CA  LEU A 158      -9.010  -7.145  13.690  1.00 98.31           C  
ATOM   2390  HA  LEU A 158      -9.502  -6.173  13.698  1.00 98.31           H  
ATOM   2391  C   LEU A 158      -8.060  -7.248  14.899  1.00 98.31           C  
ATOM   2392  CB  LEU A 158     -10.105  -8.228  13.720  1.00 98.31           C  
ATOM   2393  HB2 LEU A 158      -9.619  -9.204  13.719  1.00 98.31           H  
ATOM   2394  HB3 LEU A 158     -10.659  -8.126  14.653  1.00 98.31           H  
ATOM   2395  O   LEU A 158      -7.119  -8.050  14.828  1.00 98.31           O  
ATOM   2396  CG  LEU A 158     -11.109  -8.181  12.548  1.00 98.31           C  
ATOM   2397  HG  LEU A 158     -10.566  -8.234  11.604  1.00 98.31           H  
ATOM   2398  CD1 LEU A 158     -12.064  -9.373  12.594  1.00 98.31           C  
ATOM   2399 HD11 LEU A 158     -12.677  -9.317  13.494  1.00 98.31           H  
ATOM   2400 HD12 LEU A 158     -12.709  -9.359  11.715  1.00 98.31           H  
ATOM   2401 HD13 LEU A 158     -11.493 -10.301  12.590  1.00 98.31           H  
ATOM   2402  CD2 LEU A 158     -11.946  -6.904  12.567  1.00 98.31           C  
ATOM   2403 HD21 LEU A 158     -12.414  -6.780  13.543  1.00 98.31           H  
ATOM   2404 HD22 LEU A 158     -12.722  -6.950  11.802  1.00 98.31           H  
ATOM   2405 HD23 LEU A 158     -11.304  -6.048  12.361  1.00 98.31           H  
ATOM   2406  N   PRO A 159      -8.270  -6.475  15.984  1.00 96.69           N  
ATOM   2407  CA  PRO A 159      -7.392  -6.507  17.161  1.00 96.69           C  
ATOM   2408  HA  PRO A 159      -6.379  -6.254  16.850  1.00 96.69           H  
ATOM   2409  C   PRO A 159      -7.362  -7.877  17.851  1.00 96.69           C  
ATOM   2410  CB  PRO A 159      -7.911  -5.405  18.097  1.00 96.69           C  
ATOM   2411  HB2 PRO A 159      -7.100  -4.927  18.645  1.00 96.69           H  
ATOM   2412  HB3 PRO A 159      -8.652  -5.799  18.793  1.00 96.69           H  
ATOM   2413  O   PRO A 159      -6.298  -8.469  18.023  1.00 96.69           O  
ATOM   2414  CG  PRO A 159      -8.594  -4.435  17.140  1.00 96.69           C  
ATOM   2415  HG2 PRO A 159      -7.836  -3.813  16.664  1.00 96.69           H  
ATOM   2416  HG3 PRO A 159      -9.347  -3.826  17.640  1.00 96.69           H  
ATOM   2417  CD  PRO A 159      -9.206  -5.360  16.095  1.00 96.69           C  
ATOM   2418  HD2 PRO A 159      -9.312  -4.810  15.161  1.00 96.69           H  
ATOM   2419  HD3 PRO A 159     -10.174  -5.725  16.437  1.00 96.69           H  
ATOM   2420  N   ASP A 160      -8.545  -8.420  18.153  1.00 95.06           N  
ATOM   2421  H   ASP A 160      -9.360  -7.836  18.030  1.00 95.06           H  
ATOM   2422  CA  ASP A 160      -8.714  -9.612  18.997  1.00 95.06           C  
ATOM   2423  HA  ASP A 160      -7.736  -9.932  19.358  1.00 95.06           H  
ATOM   2424  C   ASP A 160      -9.316 -10.812  18.243  1.00 95.06           C  
ATOM   2425  CB  ASP A 160      -9.540  -9.233  20.233  1.00 95.06           C  
ATOM   2426  HB2 ASP A 160     -10.528  -8.901  19.914  1.00 95.06           H  
ATOM   2427  HB3 ASP A 160      -9.665 -10.111  20.867  1.00 95.06           H  
ATOM   2428  O   ASP A 160      -9.699 -11.822  18.838  1.00 95.06           O  
ATOM   2429  CG  ASP A 160      -8.858  -8.140  21.057  1.00 95.06           C  
ATOM   2430  OD1 ASP A 160      -7.702  -8.372  21.474  1.00 95.06           O  
ATOM   2431  OD2 ASP A 160      -9.504  -7.090  21.260  1.00 95.06           O  
ATOM   2432  N   ALA A 161      -9.390 -10.726  16.913  1.00 97.00           N  
ATOM   2433  H   ALA A 161      -9.019  -9.890  16.483  1.00 97.00           H  
ATOM   2434  CA  ALA A 161      -9.977 -11.747  16.052  1.00 97.00           C  
ATOM   2435  HA  ALA A 161     -10.109 -12.652  16.645  1.00 97.00           H  
ATOM   2436  C   ALA A 161      -9.060 -12.104  14.864  1.00 97.00           C  
ATOM   2437  CB  ALA A 161     -11.373 -11.278  15.624  1.00 97.00           C  
ATOM   2438  HB1 ALA A 161     -12.008 -11.172  16.503  1.00 97.00           H  
ATOM   2439  HB2 ALA A 161     -11.304 -10.302  15.143  1.00 97.00           H  
ATOM   2440  HB3 ALA A 161     -11.828 -11.988  14.934  1.00 97.00           H  
ATOM   2441  O   ALA A 161      -8.136 -11.359  14.520  1.00 97.00           O  
ATOM   2442  N   PRO A 162      -9.267 -13.271  14.221  1.00 97.50           N  
ATOM   2443  CA  PRO A 162      -8.527 -13.632  13.018  1.00 97.50           C  
ATOM   2444  HA  PRO A 162      -7.472 -13.720  13.276  1.00 97.50           H  
ATOM   2445  C   PRO A 162      -8.702 -12.591  11.910  1.00 97.50           C  
ATOM   2446  CB  PRO A 162      -9.062 -15.001  12.589  1.00 97.50           C  
ATOM   2447  HB2 PRO A 162      -8.278 -15.624  12.158  1.00 97.50           H  
ATOM   2448  HB3 PRO A 162      -9.883 -14.880  11.883  1.00 97.50           H  
ATOM   2449  O   PRO A 162      -9.805 -12.111  11.671  1.00 97.50           O  
ATOM   2450  CG  PRO A 162      -9.604 -15.588  13.892  1.00 97.50           C  
ATOM   2451  HG2 PRO A 162     -10.381 -16.329  13.710  1.00 97.50           H  
ATOM   2452  HG3 PRO A 162      -8.787 -16.018  14.471  1.00 97.50           H  
ATOM   2453  CD  PRO A 162     -10.152 -14.359  14.612  1.00 97.50           C  
ATOM   2454  HD2 PRO A 162     -11.163 -14.147  14.263  1.00 97.50           H  
ATOM   2455  HD3 PRO A 162     -10.146 -14.529  15.688  1.00 97.50           H  
ATOM   2456  N   TRP A 163      -7.609 -12.277  11.220  1.00 98.50           N  
ATOM   2457  H   TRP A 163      -6.727 -12.705  11.465  1.00 98.50           H  
ATOM   2458  CA  TRP A 163      -7.631 -11.378  10.070  1.00 98.50           C  
ATOM   2459  HA  TRP A 163      -8.240 -10.506  10.309  1.00 98.50           H  
ATOM   2460  C   TRP A 163      -8.263 -12.060   8.854  1.00 98.50           C  
ATOM   2461  CB  TRP A 163      -6.209 -10.908   9.761  1.00 98.50           C  
ATOM   2462  HB2 TRP A 163      -6.240 -10.360   8.820  1.00 98.50           H  
ATOM   2463  HB3 TRP A 163      -5.570 -11.780   9.618  1.00 98.50           H  
ATOM   2464  O   TRP A 163      -8.149 -13.277   8.683  1.00 98.50           O  
ATOM   2465  CG  TRP A 163      -5.549 -10.011  10.762  1.00 98.50           C  
ATOM   2466  CD1 TRP A 163      -5.962  -9.749  12.026  1.00 98.50           C  
ATOM   2467  HD1 TRP A 163      -6.840 -10.156  12.506  1.00 98.50           H  
ATOM   2468  CD2 TRP A 163      -4.365  -9.184  10.551  1.00 98.50           C  
ATOM   2469  CE2 TRP A 163      -4.112  -8.452  11.749  1.00 98.50           C  
ATOM   2470  CE3 TRP A 163      -3.483  -8.978   9.466  1.00 98.50           C  
ATOM   2471  HE3 TRP A 163      -3.625  -9.540   8.554  1.00 98.50           H  
ATOM   2472  NE1 TRP A 163      -5.122  -8.827  12.611  1.00 98.50           N  
ATOM   2473  HE1 TRP A 163      -5.310  -8.426  13.519  1.00 98.50           H  
ATOM   2474  CH2 TRP A 163      -2.207  -7.346  10.749  1.00 98.50           C  
ATOM   2475  HH2 TRP A 163      -1.395  -6.638  10.820  1.00 98.50           H  
ATOM   2476  CZ2 TRP A 163      -3.040  -7.560  11.859  1.00 98.50           C  
ATOM   2477  HZ2 TRP A 163      -2.870  -7.025  12.782  1.00 98.50           H  
ATOM   2478  CZ3 TRP A 163      -2.426  -8.053   9.554  1.00 98.50           C  
ATOM   2479  HZ3 TRP A 163      -1.774  -7.890   8.709  1.00 98.50           H  
ATOM   2480  N   GLU A 164      -8.889 -11.269   7.987  1.00 98.44           N  
ATOM   2481  H   GLU A 164      -8.917 -10.278   8.181  1.00 98.44           H  
ATOM   2482  CA  GLU A 164      -9.676 -11.759   6.855  1.00 98.44           C  
ATOM   2483  HA  GLU A 164      -9.535 -12.835   6.754  1.00 98.44           H  
ATOM   2484  C   GLU A 164      -9.216 -11.107   5.548  1.00 98.44           C  
ATOM   2485  CB  GLU A 164     -11.175 -11.521   7.110  1.00 98.44           C  
ATOM   2486  HB2 GLU A 164     -11.727 -11.801   6.212  1.00 98.44           H  
ATOM   2487  HB3 GLU A 164     -11.347 -10.463   7.309  1.00 98.44           H  
ATOM   2488  O   GLU A 164      -9.113  -9.891   5.447  1.00 98.44           O  
ATOM   2489  CG  GLU A 164     -11.695 -12.354   8.295  1.00 98.44           C  
ATOM   2490  HG2 GLU A 164     -11.089 -12.143   9.176  1.00 98.44           H  
ATOM   2491  HG3 GLU A 164     -11.577 -13.411   8.055  1.00 98.44           H  
ATOM   2492  CD  GLU A 164     -13.164 -12.079   8.643  1.00 98.44           C  
ATOM   2493  OE1 GLU A 164     -13.512 -12.191   9.846  1.00 98.44           O  
ATOM   2494  OE2 GLU A 164     -13.962 -11.807   7.719  1.00 98.44           O  
ATOM   2495  N   SER A 165      -8.930 -11.911   4.524  1.00 98.69           N  
ATOM   2496  H   SER A 165      -9.093 -12.901   4.636  1.00 98.69           H  
ATOM   2497  CA  SER A 165      -8.543 -11.412   3.196  1.00 98.69           C  
ATOM   2498  HA  SER A 165      -7.949 -10.505   3.306  1.00 98.69           H  
ATOM   2499  C   SER A 165      -9.783 -11.065   2.366  1.00 98.69           C  
ATOM   2500  CB  SER A 165      -7.660 -12.452   2.505  1.00 98.69           C  
ATOM   2501  HB2 SER A 165      -6.660 -12.427   2.940  1.00 98.69           H  
ATOM   2502  HB3 SER A 165      -8.087 -13.439   2.680  1.00 98.69           H  
ATOM   2503  O   SER A 165     -10.701 -11.884   2.254  1.00 98.69           O  
ATOM   2504  OG  SER A 165      -7.576 -12.253   1.114  1.00 98.69           O  
ATOM   2505  HG  SER A 165      -6.790 -11.734   0.927  1.00 98.69           H  
ATOM   2506  N   LEU A 166      -9.792  -9.869   1.769  1.00 98.69           N  
ATOM   2507  H   LEU A 166      -8.999  -9.262   1.921  1.00 98.69           H  
ATOM   2508  CA  LEU A 166     -10.835  -9.391   0.856  1.00 98.69           C  
ATOM   2509  HA  LEU A 166     -11.787  -9.854   1.114  1.00 98.69           H  
ATOM   2510  C   LEU A 166     -10.522  -9.764  -0.600  1.00 98.69           C  
ATOM   2511  CB  LEU A 166     -10.984  -7.858   0.957  1.00 98.69           C  
ATOM   2512  HB2 LEU A 166     -10.002  -7.392   0.873  1.00 98.69           H  
ATOM   2513  HB3 LEU A 166     -11.562  -7.536   0.092  1.00 98.69           H  
ATOM   2514  O   LEU A 166     -11.445 -10.008  -1.380  1.00 98.69           O  
ATOM   2515  CG  LEU A 166     -11.708  -7.310   2.200  1.00 98.69           C  
ATOM   2516  HG  LEU A 166     -12.692  -7.771   2.274  1.00 98.69           H  
ATOM   2517  CD1 LEU A 166     -10.951  -7.547   3.505  1.00 98.69           C  
ATOM   2518 HD11 LEU A 166     -11.424  -6.989   4.314  1.00 98.69           H  
ATOM   2519 HD12 LEU A 166     -10.973  -8.604   3.767  1.00 98.69           H  
ATOM   2520 HD13 LEU A 166      -9.919  -7.213   3.405  1.00 98.69           H  
ATOM   2521  CD2 LEU A 166     -11.893  -5.799   2.031  1.00 98.69           C  
ATOM   2522 HD21 LEU A 166     -10.923  -5.313   1.922  1.00 98.69           H  
ATOM   2523 HD22 LEU A 166     -12.506  -5.599   1.152  1.00 98.69           H  
ATOM   2524 HD23 LEU A 166     -12.400  -5.389   2.904  1.00 98.69           H  
ATOM   2525  N   GLY A 167      -9.243  -9.792  -0.977  1.00 98.69           N  
ATOM   2526  H   GLY A 167      -8.526  -9.614  -0.288  1.00 98.69           H  
ATOM   2527  CA  GLY A 167      -8.766  -9.905  -2.351  1.00 98.69           C  
ATOM   2528  HA2 GLY A 167      -8.111 -10.773  -2.420  1.00 98.69           H  
ATOM   2529  HA3 GLY A 167      -9.601 -10.045  -3.038  1.00 98.69           H  
ATOM   2530  C   GLY A 167      -7.975  -8.677  -2.808  1.00 98.69           C  
ATOM   2531  O   GLY A 167      -7.880  -7.653  -2.130  1.00 98.69           O  
ATOM   2532  N   GLY A 168      -7.429  -8.758  -4.017  1.00 98.50           N  
ATOM   2533  H   GLY A 168      -7.574  -9.602  -4.552  1.00 98.50           H  
ATOM   2534  CA  GLY A 168      -6.671  -7.664  -4.612  1.00 98.50           C  
ATOM   2535  HA2 GLY A 168      -7.256  -6.747  -4.553  1.00 98.50           H  
ATOM   2536  HA3 GLY A 168      -5.759  -7.506  -4.035  1.00 98.50           H  
ATOM   2537  C   GLY A 168      -6.331  -7.914  -6.073  1.00 98.50           C  
ATOM   2538  O   GLY A 168      -7.112  -8.528  -6.796  1.00 98.50           O  
ATOM   2539  N   THR A 169      -5.195  -7.396  -6.531  1.00 98.81           N  
ATOM   2540  H   THR A 169      -4.559  -6.973  -5.870  1.00 98.81           H  
ATOM   2541  CA  THR A 169      -4.782  -7.439  -7.942  1.00 98.81           C  
ATOM   2542  HA  THR A 169      -5.374  -8.192  -8.463  1.00 98.81           H  
ATOM   2543  C   THR A 169      -3.310  -7.816  -8.096  1.00 98.81           C  
ATOM   2544  CB  THR A 169      -5.010  -6.086  -8.642  1.00 98.81           C  
ATOM   2545  HB  THR A 169      -4.699  -6.168  -9.684  1.00 98.81           H  
ATOM   2546  O   THR A 169      -2.531  -7.707  -7.147  1.00 98.81           O  
ATOM   2547  CG2 THR A 169      -6.470  -5.654  -8.647  1.00 98.81           C  
ATOM   2548 HG21 THR A 169      -6.898  -5.694  -7.646  1.00 98.81           H  
ATOM   2549 HG22 THR A 169      -7.037  -6.318  -9.299  1.00 98.81           H  
ATOM   2550 HG23 THR A 169      -6.534  -4.637  -9.035  1.00 98.81           H  
ATOM   2551  OG1 THR A 169      -4.255  -5.049  -8.063  1.00 98.81           O  
ATOM   2552  HG1 THR A 169      -3.327  -5.233  -8.231  1.00 98.81           H  
ATOM   2553  N   PRO A 170      -2.867  -8.153  -9.317  1.00 98.62           N  
ATOM   2554  CA  PRO A 170      -1.452  -8.102  -9.645  1.00 98.62           C  
ATOM   2555  HA  PRO A 170      -0.928  -8.845  -9.043  1.00 98.62           H  
ATOM   2556  C   PRO A 170      -0.849  -6.723  -9.353  1.00 98.62           C  
ATOM   2557  CB  PRO A 170      -1.358  -8.498 -11.120  1.00 98.62           C  
ATOM   2558  HB2 PRO A 170      -1.392  -7.612 -11.752  1.00 98.62           H  
ATOM   2559  HB3 PRO A 170      -0.466  -9.091 -11.321  1.00 98.62           H  
ATOM   2560  O   PRO A 170      -1.514  -5.691  -9.487  1.00 98.62           O  
ATOM   2561  CG  PRO A 170      -2.629  -9.312 -11.353  1.00 98.62           C  
ATOM   2562  HG2 PRO A 170      -2.933  -9.302 -12.399  1.00 98.62           H  
ATOM   2563  HG3 PRO A 170      -2.480 -10.334 -11.003  1.00 98.62           H  
ATOM   2564  CD  PRO A 170      -3.644  -8.607 -10.458  1.00 98.62           C  
ATOM   2565  HD2 PRO A 170      -4.427  -9.304 -10.160  1.00 98.62           H  
ATOM   2566  HD3 PRO A 170      -4.070  -7.756 -10.989  1.00 98.62           H  
ATOM   2567  N   VAL A 171       0.417  -6.719  -8.955  1.00 98.62           N  
ATOM   2568  H   VAL A 171       0.886  -7.611  -8.883  1.00 98.62           H  
ATOM   2569  CA  VAL A 171       1.238  -5.531  -8.691  1.00 98.62           C  
ATOM   2570  HA  VAL A 171       0.717  -4.647  -9.059  1.00 98.62           H  
ATOM   2571  C   VAL A 171       2.552  -5.670  -9.467  1.00 98.62           C  
ATOM   2572  CB  VAL A 171       1.423  -5.365  -7.165  1.00 98.62           C  
ATOM   2573  HB  VAL A 171       0.469  -5.598  -6.693  1.00 98.62           H  
ATOM   2574  O   VAL A 171       2.854  -6.742  -9.986  1.00 98.62           O  
ATOM   2575  CG1 VAL A 171       2.471  -6.302  -6.577  1.00 98.62           C  
ATOM   2576 HG11 VAL A 171       2.392  -6.299  -5.490  1.00 98.62           H  
ATOM   2577 HG12 VAL A 171       2.270  -7.315  -6.925  1.00 98.62           H  
ATOM   2578 HG13 VAL A 171       3.477  -6.016  -6.882  1.00 98.62           H  
ATOM   2579  CG2 VAL A 171       1.801  -3.961  -6.705  1.00 98.62           C  
ATOM   2580 HG21 VAL A 171       1.049  -3.253  -7.053  1.00 98.62           H  
ATOM   2581 HG22 VAL A 171       1.795  -3.943  -5.615  1.00 98.62           H  
ATOM   2582 HG23 VAL A 171       2.788  -3.675  -7.070  1.00 98.62           H  
ATOM   2583  N   SER A 172       3.344  -4.609  -9.567  1.00 98.50           N  
ATOM   2584  H   SER A 172       2.994  -3.723  -9.231  1.00 98.50           H  
ATOM   2585  CA  SER A 172       4.753  -4.713  -9.959  1.00 98.50           C  
ATOM   2586  HA  SER A 172       5.068  -5.756  -9.932  1.00 98.50           H  
ATOM   2587  C   SER A 172       5.622  -3.940  -8.986  1.00 98.50           C  
ATOM   2588  CB  SER A 172       5.012  -4.190 -11.372  1.00 98.50           C  
ATOM   2589  HB2 SER A 172       6.088  -4.092 -11.516  1.00 98.50           H  
ATOM   2590  HB3 SER A 172       4.555  -3.210 -11.509  1.00 98.50           H  
ATOM   2591  O   SER A 172       5.517  -2.717  -8.887  1.00 98.50           O  
ATOM   2592  OG  SER A 172       4.507  -5.052 -12.354  1.00 98.50           O  
ATOM   2593  HG  SER A 172       5.018  -5.865 -12.311  1.00 98.50           H  
ATOM   2594  N   THR A 173       6.513  -4.641  -8.299  1.00 98.31           N  
ATOM   2595  H   THR A 173       6.495  -5.649  -8.373  1.00 98.31           H  
ATOM   2596  CA  THR A 173       7.501  -4.054  -7.395  1.00 98.31           C  
ATOM   2597  HA  THR A 173       7.164  -3.064  -7.089  1.00 98.31           H  
ATOM   2598  C   THR A 173       8.847  -3.862  -8.091  1.00 98.31           C  
ATOM   2599  CB  THR A 173       7.629  -4.886  -6.108  1.00 98.31           C  
ATOM   2600  HB  THR A 173       8.308  -4.380  -5.421  1.00 98.31           H  
ATOM   2601  O   THR A 173       9.028  -4.162  -9.278  1.00 98.31           O  
ATOM   2602  CG2 THR A 173       6.284  -5.029  -5.397  1.00 98.31           C  
ATOM   2603 HG21 THR A 173       5.805  -4.054  -5.301  1.00 98.31           H  
ATOM   2604 HG22 THR A 173       6.442  -5.438  -4.399  1.00 98.31           H  
ATOM   2605 HG23 THR A 173       5.634  -5.705  -5.953  1.00 98.31           H  
ATOM   2606  OG1 THR A 173       8.157  -6.167  -6.368  1.00 98.31           O  
ATOM   2607  HG1 THR A 173       9.089  -6.081  -6.582  1.00 98.31           H  
ATOM   2608  N   GLY A 174       9.797  -3.310  -7.345  1.00 96.00           N  
ATOM   2609  H   GLY A 174       9.548  -3.036  -6.406  1.00 96.00           H  
ATOM   2610  CA  GLY A 174      11.191  -3.151  -7.720  1.00 96.00           C  
ATOM   2611  HA2 GLY A 174      11.715  -2.728  -6.863  1.00 96.00           H  
ATOM   2612  HA3 GLY A 174      11.270  -2.449  -8.550  1.00 96.00           H  
ATOM   2613  C   GLY A 174      11.857  -4.474  -8.098  1.00 96.00           C  
ATOM   2614  O   GLY A 174      11.507  -5.525  -7.559  1.00 96.00           O  
ATOM   2615  N   THR A 175      12.801  -4.416  -9.034  1.00 92.69           N  
ATOM   2616  H   THR A 175      13.105  -3.502  -9.339  1.00 92.69           H  
ATOM   2617  CA  THR A 175      13.479  -5.583  -9.615  1.00 92.69           C  
ATOM   2618  HA  THR A 175      13.263  -6.460  -9.004  1.00 92.69           H  
ATOM   2619  C   THR A 175      14.994  -5.410  -9.616  1.00 92.69           C  
ATOM   2620  CB  THR A 175      12.929  -5.877 -11.025  1.00 92.69           C  
ATOM   2621  HB  THR A 175      11.852  -6.009 -10.929  1.00 92.69           H  
ATOM   2622  O   THR A 175      15.508  -4.310  -9.424  1.00 92.69           O  
ATOM   2623  CG2 THR A 175      13.144  -4.795 -12.073  1.00 92.69           C  
ATOM   2624 HG21 THR A 175      12.659  -5.097 -13.001  1.00 92.69           H  
ATOM   2625 HG22 THR A 175      12.697  -3.860 -11.734  1.00 92.69           H  
ATOM   2626 HG23 THR A 175      14.211  -4.660 -12.251  1.00 92.69           H  
ATOM   2627  OG1 THR A 175      13.485  -7.056 -11.559  1.00 92.69           O  
ATOM   2628  HG1 THR A 175      14.294  -6.824 -12.021  1.00 92.69           H  
ATOM   2629  N   THR A 176      15.720  -6.497  -9.879  1.00 91.00           N  
ATOM   2630  H   THR A 176      15.238  -7.366 -10.056  1.00 91.00           H  
ATOM   2631  CA  THR A 176      17.110  -6.413 -10.333  1.00 91.00           C  
ATOM   2632  HA  THR A 176      17.628  -5.703  -9.688  1.00 91.00           H  
ATOM   2633  C   THR A 176      17.156  -5.855 -11.755  1.00 91.00           C  
ATOM   2634  CB  THR A 176      17.843  -7.760 -10.224  1.00 91.00           C  
ATOM   2635  HB  THR A 176      18.889  -7.623 -10.501  1.00 91.00           H  
ATOM   2636  O   THR A 176      16.225  -6.041 -12.546  1.00 91.00           O  
ATOM   2637  CG2 THR A 176      17.776  -8.305  -8.798  1.00 91.00           C  
ATOM   2638 HG21 THR A 176      18.407  -9.188  -8.706  1.00 91.00           H  
ATOM   2639 HG22 THR A 176      18.143  -7.546  -8.107  1.00 91.00           H  
ATOM   2640 HG23 THR A 176      16.753  -8.573  -8.533  1.00 91.00           H  
ATOM   2641  OG1 THR A 176      17.280  -8.732 -11.068  1.00 91.00           O  
ATOM   2642  HG1 THR A 176      17.695  -9.570 -10.850  1.00 91.00           H  
ATOM   2643  N   GLY A 177      18.203  -5.107 -12.092  1.00 89.50           N  
ATOM   2644  H   GLY A 177      18.963  -4.991 -11.438  1.00 89.50           H  
ATOM   2645  CA  GLY A 177      18.236  -4.373 -13.353  1.00 89.50           C  
ATOM   2646  HA2 GLY A 177      18.225  -5.078 -14.184  1.00 89.50           H  
ATOM   2647  HA3 GLY A 177      17.343  -3.751 -13.419  1.00 89.50           H  
ATOM   2648  C   GLY A 177      19.457  -3.483 -13.483  1.00 89.50           C  
ATOM   2649  O   GLY A 177      20.459  -3.711 -12.827  1.00 89.50           O  
ATOM   2650  N   ARG A 178      19.391  -2.473 -14.352  1.00 88.31           N  
ATOM   2651  H   ARG A 178      18.495  -2.283 -14.776  1.00 88.31           H  
ATOM   2652  CA  ARG A 178      20.472  -1.482 -14.492  1.00 88.31           C  
ATOM   2653  HA  ARG A 178      21.415  -2.021 -14.585  1.00 88.31           H  
ATOM   2654  C   ARG A 178      20.612  -0.622 -13.229  1.00 88.31           C  
ATOM   2655  CB  ARG A 178      20.270  -0.643 -15.766  1.00 88.31           C  
ATOM   2656  HB2 ARG A 178      20.233  -1.311 -16.626  1.00 88.31           H  
ATOM   2657  HB3 ARG A 178      21.122   0.025 -15.898  1.00 88.31           H  
ATOM   2658  O   ARG A 178      19.768  -0.671 -12.336  1.00 88.31           O  
ATOM   2659  CG  ARG A 178      18.981   0.189 -15.718  1.00 88.31           C  
ATOM   2660  HG2 ARG A 178      18.125  -0.480 -15.628  1.00 88.31           H  
ATOM   2661  HG3 ARG A 178      19.003   0.853 -14.854  1.00 88.31           H  
ATOM   2662  CD  ARG A 178      18.806   1.034 -16.979  1.00 88.31           C  
ATOM   2663  HD2 ARG A 178      19.623   1.753 -17.041  1.00 88.31           H  
ATOM   2664  HD3 ARG A 178      18.860   0.386 -17.854  1.00 88.31           H  
ATOM   2665  NE  ARG A 178      17.523   1.757 -16.917  1.00 88.31           N  
ATOM   2666  HE  ARG A 178      17.410   2.386 -16.135  1.00 88.31           H  
ATOM   2667  NH1 ARG A 178      16.511   0.893 -18.790  1.00 88.31           N  
ATOM   2668 HH11 ARG A 178      17.397   0.483 -19.052  1.00 88.31           H  
ATOM   2669 HH12 ARG A 178      15.714   0.858 -19.409  1.00 88.31           H  
ATOM   2670  NH2 ARG A 178      15.370   2.255 -17.426  1.00 88.31           N  
ATOM   2671 HH21 ARG A 178      15.292   2.782 -16.568  1.00 88.31           H  
ATOM   2672 HH22 ARG A 178      14.526   2.090 -17.957  1.00 88.31           H  
ATOM   2673  CZ  ARG A 178      16.476   1.627 -17.710  1.00 88.31           C  
ATOM   2674  N   LYS A 179      21.648   0.216 -13.179  1.00 91.00           N  
ATOM   2675  H   LYS A 179      22.322   0.182 -13.931  1.00 91.00           H  
ATOM   2676  CA  LYS A 179      21.826   1.208 -12.108  1.00 91.00           C  
ATOM   2677  HA  LYS A 179      22.104   0.667 -11.204  1.00 91.00           H  
ATOM   2678  C   LYS A 179      20.512   1.959 -11.812  1.00 91.00           C  
ATOM   2679  CB  LYS A 179      22.989   2.135 -12.485  1.00 91.00           C  
ATOM   2680  HB2 LYS A 179      22.731   2.692 -13.386  1.00 91.00           H  
ATOM   2681  HB3 LYS A 179      23.861   1.521 -12.710  1.00 91.00           H  
ATOM   2682  O   LYS A 179      19.813   2.353 -12.743  1.00 91.00           O  
ATOM   2683  CG  LYS A 179      23.365   3.110 -11.360  1.00 91.00           C  
ATOM   2684  HG2 LYS A 179      22.505   3.727 -11.100  1.00 91.00           H  
ATOM   2685  HG3 LYS A 179      23.671   2.542 -10.481  1.00 91.00           H  
ATOM   2686  CD  LYS A 179      24.513   4.024 -11.801  1.00 91.00           C  
ATOM   2687  HD2 LYS A 179      25.358   3.417 -12.125  1.00 91.00           H  
ATOM   2688  HD3 LYS A 179      24.171   4.636 -12.636  1.00 91.00           H  
ATOM   2689  CE  LYS A 179      24.940   4.924 -10.637  1.00 91.00           C  
ATOM   2690  HE2 LYS A 179      25.355   4.298  -9.847  1.00 91.00           H  
ATOM   2691  HE3 LYS A 179      24.054   5.421 -10.243  1.00 91.00           H  
ATOM   2692  NZ  LYS A 179      25.932   5.939 -11.069  1.00 91.00           N  
ATOM   2693  HZ1 LYS A 179      25.511   6.565 -11.740  1.00 91.00           H  
ATOM   2694  HZ2 LYS A 179      26.738   5.503 -11.493  1.00 91.00           H  
ATOM   2695  HZ3 LYS A 179      26.237   6.499 -10.285  1.00 91.00           H  
ATOM   2696  N   TYR A 180      20.209   2.128 -10.521  1.00 91.00           N  
ATOM   2697  H   TYR A 180      20.846   1.721  -9.850  1.00 91.00           H  
ATOM   2698  CA  TYR A 180      18.967   2.685  -9.952  1.00 91.00           C  
ATOM   2699  HA  TYR A 180      19.187   2.850  -8.898  1.00 91.00           H  
ATOM   2700  C   TYR A 180      17.741   1.761  -9.912  1.00 91.00           C  
ATOM   2701  CB  TYR A 180      18.638   4.075 -10.522  1.00 91.00           C  
ATOM   2702  HB2 TYR A 180      17.839   4.516  -9.926  1.00 91.00           H  
ATOM   2703  HB3 TYR A 180      18.249   3.970 -11.535  1.00 91.00           H  
ATOM   2704  O   TYR A 180      16.691   2.187  -9.449  1.00 91.00           O  
ATOM   2705  CG  TYR A 180      19.804   5.040 -10.514  1.00 91.00           C  
ATOM   2706  CD1 TYR A 180      20.393   5.404  -9.289  1.00 91.00           C  
ATOM   2707  HD1 TYR A 180      19.998   5.006  -8.366  1.00 91.00           H  
ATOM   2708  CD2 TYR A 180      20.287   5.584 -11.719  1.00 91.00           C  
ATOM   2709  HD2 TYR A 180      19.817   5.318 -12.654  1.00 91.00           H  
ATOM   2710  CE1 TYR A 180      21.459   6.321  -9.260  1.00 91.00           C  
ATOM   2711  HE1 TYR A 180      21.885   6.622  -8.314  1.00 91.00           H  
ATOM   2712  CE2 TYR A 180      21.362   6.493 -11.696  1.00 91.00           C  
ATOM   2713  HE2 TYR A 180      21.713   6.948 -12.611  1.00 91.00           H  
ATOM   2714  OH  TYR A 180      22.989   7.734 -10.444  1.00 91.00           O  
ATOM   2715  HH  TYR A 180      23.053   8.169  -9.590  1.00 91.00           H  
ATOM   2716  CZ  TYR A 180      21.942   6.868 -10.467  1.00 91.00           C  
ATOM   2717  N   TYR A 181      17.861   0.491 -10.304  1.00 93.69           N  
ATOM   2718  H   TYR A 181      18.722   0.172 -10.725  1.00 93.69           H  
ATOM   2719  CA  TYR A 181      16.808  -0.500 -10.072  1.00 93.69           C  
ATOM   2720  HA  TYR A 181      15.833  -0.014 -10.108  1.00 93.69           H  
ATOM   2721  C   TYR A 181      16.969  -1.106  -8.682  1.00 93.69           C  
ATOM   2722  CB  TYR A 181      16.824  -1.571 -11.169  1.00 93.69           C  
ATOM   2723  HB2 TYR A 181      16.288  -2.443 -10.795  1.00 93.69           H  
ATOM   2724  HB3 TYR A 181      17.844  -1.897 -11.369  1.00 93.69           H  
ATOM   2725  O   TYR A 181      17.891  -1.884  -8.442  1.00 93.69           O  
ATOM   2726  CG  TYR A 181      16.146  -1.125 -12.447  1.00 93.69           C  
ATOM   2727  CD1 TYR A 181      14.970  -1.770 -12.866  1.00 93.69           C  
ATOM   2728  HD1 TYR A 181      14.589  -2.592 -12.277  1.00 93.69           H  
ATOM   2729  CD2 TYR A 181      16.605   0.006 -13.144  1.00 93.69           C  
ATOM   2730  HD2 TYR A 181      17.485   0.537 -12.811  1.00 93.69           H  
ATOM   2731  CE1 TYR A 181      14.236  -1.290 -13.966  1.00 93.69           C  
ATOM   2732  HE1 TYR A 181      13.295  -1.748 -14.235  1.00 93.69           H  
ATOM   2733  CE2 TYR A 181      15.839   0.536 -14.191  1.00 93.69           C  
ATOM   2734  HE2 TYR A 181      16.104   1.498 -14.603  1.00 93.69           H  
ATOM   2735  OH  TYR A 181      13.832   0.544 -15.463  1.00 93.69           O  
ATOM   2736  HH  TYR A 181      13.873   1.472 -15.222  1.00 93.69           H  
ATOM   2737  CZ  TYR A 181      14.650  -0.101 -14.596  1.00 93.69           C  
ATOM   2738  N   TYR A 182      16.096  -0.731  -7.754  1.00 96.62           N  
ATOM   2739  H   TYR A 182      15.392  -0.044  -7.984  1.00 96.62           H  
ATOM   2740  CA  TYR A 182      16.086  -1.278  -6.404  1.00 96.62           C  
ATOM   2741  HA  TYR A 182      17.057  -1.718  -6.181  1.00 96.62           H  
ATOM   2742  C   TYR A 182      15.042  -2.373  -6.265  1.00 96.62           C  
ATOM   2743  CB  TYR A 182      15.851  -0.170  -5.381  1.00 96.62           C  
ATOM   2744  HB2 TYR A 182      14.906   0.329  -5.599  1.00 96.62           H  
ATOM   2745  HB3 TYR A 182      15.759  -0.617  -4.391  1.00 96.62           H  
ATOM   2746  O   TYR A 182      14.011  -2.366  -6.934  1.00 96.62           O  
ATOM   2747  CG  TYR A 182      16.960   0.857  -5.347  1.00 96.62           C  
ATOM   2748  CD1 TYR A 182      17.945   0.795  -4.344  1.00 96.62           C  
ATOM   2749  HD1 TYR A 182      17.931  -0.004  -3.618  1.00 96.62           H  
ATOM   2750  CD2 TYR A 182      16.956   1.922  -6.268  1.00 96.62           C  
ATOM   2751  HD2 TYR A 182      16.172   1.990  -7.007  1.00 96.62           H  
ATOM   2752  CE1 TYR A 182      18.904   1.817  -4.245  1.00 96.62           C  
ATOM   2753  HE1 TYR A 182      19.621   1.808  -3.437  1.00 96.62           H  
ATOM   2754  CE2 TYR A 182      17.920   2.941  -6.179  1.00 96.62           C  
ATOM   2755  HE2 TYR A 182      17.876   3.773  -6.866  1.00 96.62           H  
ATOM   2756  OH  TYR A 182      19.797   3.897  -5.030  1.00 96.62           O  
ATOM   2757  HH  TYR A 182      19.488   4.687  -5.480  1.00 96.62           H  
ATOM   2758  CZ  TYR A 182      18.885   2.896  -5.152  1.00 96.62           C  
ATOM   2759  N   ILE A 183      15.291  -3.287  -5.336  1.00 95.81           N  
ATOM   2760  H   ILE A 183      16.142  -3.200  -4.799  1.00 95.81           H  
ATOM   2761  CA  ILE A 183      14.305  -4.278  -4.914  1.00 95.81           C  
ATOM   2762  HA  ILE A 183      13.659  -4.523  -5.757  1.00 95.81           H  
ATOM   2763  C   ILE A 183      13.463  -3.634  -3.811  1.00 95.81           C  
ATOM   2764  CB  ILE A 183      15.003  -5.576  -4.465  1.00 95.81           C  
ATOM   2765  HB  ILE A 183      15.525  -5.390  -3.526  1.00 95.81           H  
ATOM   2766  O   ILE A 183      14.017  -3.237  -2.785  1.00 95.81           O  
ATOM   2767  CG1 ILE A 183      16.045  -6.000  -5.528  1.00 95.81           C  
ATOM   2768 HG12 ILE A 183      16.844  -5.260  -5.566  1.00 95.81           H  
ATOM   2769 HG13 ILE A 183      15.574  -6.046  -6.510  1.00 95.81           H  
ATOM   2770  CG2 ILE A 183      13.938  -6.659  -4.222  1.00 95.81           C  
ATOM   2771 HG21 ILE A 183      14.394  -7.548  -3.786  1.00 95.81           H  
ATOM   2772 HG22 ILE A 183      13.460  -6.932  -5.163  1.00 95.81           H  
ATOM   2773 HG23 ILE A 183      13.173  -6.296  -3.535  1.00 95.81           H  
ATOM   2774  CD1 ILE A 183      16.711  -7.333  -5.244  1.00 95.81           C  
ATOM   2775 HD11 ILE A 183      17.593  -7.444  -5.875  1.00 95.81           H  
ATOM   2776 HD12 ILE A 183      17.017  -7.376  -4.198  1.00 95.81           H  
ATOM   2777 HD13 ILE A 183      15.999  -8.123  -5.482  1.00 95.81           H  
ATOM   2778  N   THR A 184      12.148  -3.501  -4.024  1.00 97.62           N  
ATOM   2779  H   THR A 184      11.761  -3.846  -4.891  1.00 97.62           H  
ATOM   2780  CA  THR A 184      11.226  -2.836  -3.077  1.00 97.62           C  
ATOM   2781  HA  THR A 184      11.436  -1.767  -3.068  1.00 97.62           H  
ATOM   2782  C   THR A 184      11.387  -3.422  -1.680  1.00 97.62           C  
ATOM   2783  CB  THR A 184       9.767  -3.053  -3.489  1.00 97.62           C  
ATOM   2784  HB  THR A 184       9.572  -4.121  -3.587  1.00 97.62           H  
ATOM   2785  O   THR A 184      11.238  -4.629  -1.560  1.00 97.62           O  
ATOM   2786  CG2 THR A 184       8.733  -2.441  -2.550  1.00 97.62           C  
ATOM   2787 HG21 THR A 184       7.733  -2.615  -2.946  1.00 97.62           H  
ATOM   2788 HG22 THR A 184       8.903  -1.368  -2.456  1.00 97.62           H  
ATOM   2789 HG23 THR A 184       8.790  -2.897  -1.561  1.00 97.62           H  
ATOM   2790  OG1 THR A 184       9.564  -2.428  -4.726  1.00 97.62           O  
ATOM   2791  HG1 THR A 184       9.592  -1.481  -4.566  1.00 97.62           H  
ATOM   2792  N   PRO A 185      11.679  -2.645  -0.630  1.00 97.50           N  
ATOM   2793  CA  PRO A 185      11.990  -3.186   0.692  1.00 97.50           C  
ATOM   2794  HA  PRO A 185      12.834  -3.871   0.616  1.00 97.50           H  
ATOM   2795  C   PRO A 185      10.801  -3.937   1.306  1.00 97.50           C  
ATOM   2796  CB  PRO A 185      12.414  -1.978   1.529  1.00 97.50           C  
ATOM   2797  HB2 PRO A 185      13.491  -1.841   1.428  1.00 97.50           H  
ATOM   2798  HB3 PRO A 185      12.142  -2.081   2.579  1.00 97.50           H  
ATOM   2799  O   PRO A 185       9.652  -3.561   1.097  1.00 97.50           O  
ATOM   2800  CG  PRO A 185      11.692  -0.806   0.863  1.00 97.50           C  
ATOM   2801  HG2 PRO A 185      12.218   0.136   1.023  1.00 97.50           H  
ATOM   2802  HG3 PRO A 185      10.668  -0.746   1.230  1.00 97.50           H  
ATOM   2803  CD  PRO A 185      11.686  -1.194  -0.611  1.00 97.50           C  
ATOM   2804  HD2 PRO A 185      12.593  -0.834  -1.096  1.00 97.50           H  
ATOM   2805  HD3 PRO A 185      10.802  -0.780  -1.097  1.00 97.50           H  
ATOM   2806  N   THR A 186      11.085  -5.005   2.054  1.00 97.38           N  
ATOM   2807  H   THR A 186      12.051  -5.238   2.238  1.00 97.38           H  
ATOM   2808  CA  THR A 186      10.100  -5.667   2.923  1.00 97.38           C  
ATOM   2809  HA  THR A 186       9.130  -5.679   2.425  1.00 97.38           H  
ATOM   2810  C   THR A 186       9.957  -4.900   4.233  1.00 97.38           C  
ATOM   2811  CB  THR A 186      10.498  -7.113   3.249  1.00 97.38           C  
ATOM   2812  HB  THR A 186       9.829  -7.513   4.011  1.00 97.38           H  
ATOM   2813  O   THR A 186      10.930  -4.304   4.694  1.00 97.38           O  
ATOM   2814  CG2 THR A 186      10.433  -8.015   2.020  1.00 97.38           C  
ATOM   2815 HG21 THR A 186      11.146  -7.678   1.268  1.00 97.38           H  
ATOM   2816 HG22 THR A 186       9.424  -7.999   1.607  1.00 97.38           H  
ATOM   2817 HG23 THR A 186      10.678  -9.036   2.314  1.00 97.38           H  
ATOM   2818  OG1 THR A 186      11.828  -7.149   3.725  1.00 97.38           O  
ATOM   2819  HG1 THR A 186      11.853  -6.661   4.552  1.00 97.38           H  
ATOM   2820  N   GLY A 187       8.785  -4.958   4.857  1.00 97.81           N  
ATOM   2821  H   GLY A 187       8.024  -5.465   4.428  1.00 97.81           H  
ATOM   2822  CA  GLY A 187       8.516  -4.296   6.132  1.00 97.81           C  
ATOM   2823  HA2 GLY A 187       9.186  -3.446   6.260  1.00 97.81           H  
ATOM   2824  HA3 GLY A 187       8.693  -4.995   6.950  1.00 97.81           H  
ATOM   2825  C   GLY A 187       7.086  -3.781   6.236  1.00 97.81           C  
ATOM   2826  O   GLY A 187       6.242  -4.080   5.389  1.00 97.81           O  
ATOM   2827  N   VAL A 188       6.835  -3.002   7.284  1.00 98.62           N  
ATOM   2828  H   VAL A 188       7.594  -2.767   7.907  1.00 98.62           H  
ATOM   2829  CA  VAL A 188       5.569  -2.304   7.519  1.00 98.62           C  
ATOM   2830  HA  VAL A 188       4.829  -2.624   6.785  1.00 98.62           H  
ATOM   2831  C   VAL A 188       5.814  -0.814   7.339  1.00 98.62           C  
ATOM   2832  CB  VAL A 188       5.010  -2.607   8.918  1.00 98.62           C  
ATOM   2833  HB  VAL A 188       5.683  -2.202   9.674  1.00 98.62           H  
ATOM   2834  O   VAL A 188       6.721  -0.252   7.946  1.00 98.62           O  
ATOM   2835  CG1 VAL A 188       3.620  -1.987   9.108  1.00 98.62           C  
ATOM   2836 HG11 VAL A 188       2.931  -2.334   8.338  1.00 98.62           H  
ATOM   2837 HG12 VAL A 188       3.689  -0.900   9.062  1.00 98.62           H  
ATOM   2838 HG13 VAL A 188       3.230  -2.251  10.091  1.00 98.62           H  
ATOM   2839  CG2 VAL A 188       4.902  -4.119   9.133  1.00 98.62           C  
ATOM   2840 HG21 VAL A 188       4.454  -4.284  10.113  1.00 98.62           H  
ATOM   2841 HG22 VAL A 188       4.284  -4.580   8.363  1.00 98.62           H  
ATOM   2842 HG23 VAL A 188       5.889  -4.580   9.141  1.00 98.62           H  
ATOM   2843  N   PHE A 189       5.017  -0.190   6.481  1.00 98.38           N  
ATOM   2844  H   PHE A 189       4.304  -0.726   6.008  1.00 98.38           H  
ATOM   2845  CA  PHE A 189       5.120   1.215   6.120  1.00 98.38           C  
ATOM   2846  HA  PHE A 189       5.892   1.694   6.722  1.00 98.38           H  
ATOM   2847  C   PHE A 189       3.784   1.892   6.409  1.00 98.38           C  
ATOM   2848  CB  PHE A 189       5.508   1.346   4.640  1.00 98.38           C  
ATOM   2849  HB2 PHE A 189       4.660   1.048   4.023  1.00 98.38           H  
ATOM   2850  HB3 PHE A 189       5.708   2.397   4.431  1.00 98.38           H  
ATOM   2851  O   PHE A 189       2.742   1.427   5.950  1.00 98.38           O  
ATOM   2852  CG  PHE A 189       6.715   0.524   4.230  1.00 98.38           C  
ATOM   2853  CD1 PHE A 189       8.015   0.989   4.499  1.00 98.38           C  
ATOM   2854  HD1 PHE A 189       8.155   1.937   4.997  1.00 98.38           H  
ATOM   2855  CD2 PHE A 189       6.537  -0.737   3.630  1.00 98.38           C  
ATOM   2856  HD2 PHE A 189       5.540  -1.114   3.456  1.00 98.38           H  
ATOM   2857  CE1 PHE A 189       9.131   0.199   4.169  1.00 98.38           C  
ATOM   2858  HE1 PHE A 189      10.125   0.538   4.420  1.00 98.38           H  
ATOM   2859  CE2 PHE A 189       7.655  -1.523   3.302  1.00 98.38           C  
ATOM   2860  HE2 PHE A 189       7.521  -2.505   2.874  1.00 98.38           H  
ATOM   2861  CZ  PHE A 189       8.951  -1.059   3.572  1.00 98.38           C  
ATOM   2862  HZ  PHE A 189       9.803  -1.685   3.356  1.00 98.38           H  
ATOM   2863  N   GLN A 190       3.810   2.982   7.169  1.00 97.75           N  
ATOM   2864  H   GLN A 190       4.694   3.329   7.513  1.00 97.75           H  
ATOM   2865  CA  GLN A 190       2.610   3.734   7.518  1.00 97.75           C  
ATOM   2866  HA  GLN A 190       1.750   3.067   7.463  1.00 97.75           H  
ATOM   2867  C   GLN A 190       2.399   4.888   6.528  1.00 97.75           C  
ATOM   2868  CB  GLN A 190       2.733   4.195   8.974  1.00 97.75           C  
ATOM   2869  HB2 GLN A 190       3.051   3.341   9.572  1.00 97.75           H  
ATOM   2870  HB3 GLN A 190       3.518   4.947   9.050  1.00 97.75           H  
ATOM   2871  O   GLN A 190       3.327   5.639   6.229  1.00 97.75           O  
ATOM   2872  CG  GLN A 190       1.421   4.729   9.571  1.00 97.75           C  
ATOM   2873  HG2 GLN A 190       0.651   3.962   9.489  1.00 97.75           H  
ATOM   2874  HG3 GLN A 190       1.087   5.606   9.016  1.00 97.75           H  
ATOM   2875  CD  GLN A 190       1.576   5.114  11.041  1.00 97.75           C  
ATOM   2876  NE2 GLN A 190       0.507   5.184  11.795  1.00 97.75           N  
ATOM   2877 HE21 GLN A 190       0.638   5.409  12.771  1.00 97.75           H  
ATOM   2878 HE22 GLN A 190      -0.392   4.909  11.428  1.00 97.75           H  
ATOM   2879  OE1 GLN A 190       2.659   5.364  11.543  1.00 97.75           O  
ATOM   2880  N   ASN A 191       1.176   5.049   6.029  1.00 97.88           N  
ATOM   2881  H   ASN A 191       0.468   4.383   6.306  1.00 97.88           H  
ATOM   2882  CA  ASN A 191       0.739   6.213   5.266  1.00 97.88           C  
ATOM   2883  HA  ASN A 191       1.559   6.544   4.628  1.00 97.88           H  
ATOM   2884  C   ASN A 191       0.414   7.361   6.234  1.00 97.88           C  
ATOM   2885  CB  ASN A 191      -0.441   5.821   4.366  1.00 97.88           C  
ATOM   2886  HB2 ASN A 191      -0.166   4.968   3.745  1.00 97.88           H  
ATOM   2887  HB3 ASN A 191      -1.284   5.530   4.992  1.00 97.88           H  
ATOM   2888  O   ASN A 191      -0.741   7.627   6.566  1.00 97.88           O  
ATOM   2889  CG  ASN A 191      -0.859   6.963   3.451  1.00 97.88           C  
ATOM   2890  ND2 ASN A 191      -2.137   7.093   3.195  1.00 97.88           N  
ATOM   2891 HD21 ASN A 191      -2.485   7.875   2.659  1.00 97.88           H  
ATOM   2892 HD22 ASN A 191      -2.787   6.465   3.645  1.00 97.88           H  
ATOM   2893  OD1 ASN A 191      -0.048   7.702   2.909  1.00 97.88           O  
ATOM   2894  N   THR A 192       1.468   7.993   6.735  1.00 96.62           N  
ATOM   2895  H   THR A 192       2.387   7.702   6.434  1.00 96.62           H  
ATOM   2896  CA  THR A 192       1.444   9.035   7.765  1.00 96.62           C  
ATOM   2897  HA  THR A 192       0.738   8.745   8.544  1.00 96.62           H  
ATOM   2898  C   THR A 192       1.022  10.408   7.234  1.00 96.62           C  
ATOM   2899  CB  THR A 192       2.838   9.146   8.396  1.00 96.62           C  
ATOM   2900  HB  THR A 192       2.883  10.014   9.054  1.00 96.62           H  
ATOM   2901  O   THR A 192       1.166  10.716   6.052  1.00 96.62           O  
ATOM   2902  CG2 THR A 192       3.232   7.905   9.183  1.00 96.62           C  
ATOM   2903 HG21 THR A 192       4.197   8.071   9.662  1.00 96.62           H  
ATOM   2904 HG22 THR A 192       2.487   7.701   9.952  1.00 96.62           H  
ATOM   2905 HG23 THR A 192       3.315   7.054   8.507  1.00 96.62           H  
ATOM   2906  OG1 THR A 192       3.790   9.260   7.371  1.00 96.62           O  
ATOM   2907  HG1 THR A 192       4.206  10.117   7.488  1.00 96.62           H  
ATOM   2908  N   ALA A 193       0.546  11.278   8.131  1.00 96.25           N  
ATOM   2909  H   ALA A 193       0.412  10.965   9.083  1.00 96.25           H  
ATOM   2910  CA  ALA A 193       0.172  12.663   7.819  1.00 96.25           C  
ATOM   2911  HA  ALA A 193      -0.170  12.703   6.785  1.00 96.25           H  
ATOM   2912  C   ALA A 193       1.329  13.681   7.936  1.00 96.25           C  
ATOM   2913  CB  ALA A 193      -1.014  13.052   8.705  1.00 96.25           C  
ATOM   2914  HB1 ALA A 193      -1.315  14.073   8.473  1.00 96.25           H  
ATOM   2915  HB2 ALA A 193      -1.856  12.386   8.516  1.00 96.25           H  
ATOM   2916  HB3 ALA A 193      -0.737  12.998   9.758  1.00 96.25           H  
ATOM   2917  O   ALA A 193       1.142  14.870   7.690  1.00 96.25           O  
ATOM   2918  N   ASP A 194       2.543  13.252   8.284  1.00 95.62           N  
ATOM   2919  H   ASP A 194       2.701  12.261   8.404  1.00 95.62           H  
ATOM   2920  CA  ASP A 194       3.742  14.109   8.251  1.00 95.62           C  
ATOM   2921  HA  ASP A 194       3.490  15.071   8.699  1.00 95.62           H  
ATOM   2922  C   ASP A 194       4.217  14.390   6.811  1.00 95.62           C  
ATOM   2923  CB  ASP A 194       4.862  13.474   9.104  1.00 95.62           C  
ATOM   2924  HB2 ASP A 194       5.668  14.200   9.206  1.00 95.62           H  
ATOM   2925  HB3 ASP A 194       4.474  13.264  10.101  1.00 95.62           H  
ATOM   2926  O   ASP A 194       5.072  15.247   6.571  1.00 95.62           O  
ATOM   2927  CG  ASP A 194       5.431  12.185   8.507  1.00 95.62           C  
ATOM   2928  OD1 ASP A 194       4.692  11.542   7.734  1.00 95.62           O  
ATOM   2929  OD2 ASP A 194       6.607  11.854   8.754  1.00 95.62           O  
ATOM   2930  N   ARG A 195       3.675  13.652   5.837  1.00 95.12           N  
ATOM   2931  H   ARG A 195       3.025  12.936   6.131  1.00 95.12           H  
ATOM   2932  CA  ARG A 195       4.142  13.610   4.457  1.00 95.12           C  
ATOM   2933  HA  ARG A 195       4.781  14.470   4.256  1.00 95.12           H  
ATOM   2934  C   ARG A 195       2.952  13.643   3.518  1.00 95.12           C  
ATOM   2935  CB  ARG A 195       4.951  12.323   4.282  1.00 95.12           C  
ATOM   2936  HB2 ARG A 195       5.202  12.193   3.229  1.00 95.12           H  
ATOM   2937  HB3 ARG A 195       4.329  11.483   4.591  1.00 95.12           H  
ATOM   2938  O   ARG A 195       2.124  12.740   3.516  1.00 95.12           O  
ATOM   2939  CG  ARG A 195       6.247  12.337   5.121  1.00 95.12           C  
ATOM   2940  HG2 ARG A 195       6.121  12.859   6.069  1.00 95.12           H  
ATOM   2941  HG3 ARG A 195       7.015  12.890   4.579  1.00 95.12           H  
ATOM   2942  CD  ARG A 195       6.716  10.915   5.450  1.00 95.12           C  
ATOM   2943  HD2 ARG A 195       5.945  10.401   6.024  1.00 95.12           H  
ATOM   2944  HD3 ARG A 195       7.613  10.951   6.069  1.00 95.12           H  
ATOM   2945  NE  ARG A 195       6.944  10.186   4.216  1.00 95.12           N  
ATOM   2946  HE  ARG A 195       6.171   9.613   3.910  1.00 95.12           H  
ATOM   2947  NH1 ARG A 195       8.908  11.175   3.633  1.00 95.12           N  
ATOM   2948 HH11 ARG A 195       9.105  11.251   4.620  1.00 95.12           H  
ATOM   2949 HH12 ARG A 195       9.578  11.378   2.904  1.00 95.12           H  
ATOM   2950  NH2 ARG A 195       7.356  10.469   2.112  1.00 95.12           N  
ATOM   2951 HH21 ARG A 195       7.823  10.764   1.266  1.00 95.12           H  
ATOM   2952 HH22 ARG A 195       6.487   9.974   1.972  1.00 95.12           H  
ATOM   2953  CZ  ARG A 195       7.766  10.622   3.318  1.00 95.12           C  
ATOM   2954  N   LEU A 196       2.890  14.675   2.686  1.00 97.00           N  
ATOM   2955  H   LEU A 196       3.608  15.384   2.739  1.00 97.00           H  
ATOM   2956  CA  LEU A 196       1.840  14.820   1.688  1.00 97.00           C  
ATOM   2957  HA  LEU A 196       0.928  14.376   2.087  1.00 97.00           H  
ATOM   2958  C   LEU A 196       2.234  14.070   0.410  1.00 97.00           C  
ATOM   2959  CB  LEU A 196       1.593  16.321   1.458  1.00 97.00           C  
ATOM   2960  HB2 LEU A 196       1.525  16.820   2.425  1.00 97.00           H  
ATOM   2961  HB3 LEU A 196       2.451  16.734   0.928  1.00 97.00           H  
ATOM   2962  O   LEU A 196       3.253  14.373  -0.209  1.00 97.00           O  
ATOM   2963  CG  LEU A 196       0.315  16.638   0.667  1.00 97.00           C  
ATOM   2964  HG  LEU A 196       0.310  16.068  -0.263  1.00 97.00           H  
ATOM   2965  CD1 LEU A 196      -0.956  16.314   1.456  1.00 97.00           C  
ATOM   2966 HD11 LEU A 196      -1.835  16.632   0.896  1.00 97.00           H  
ATOM   2967 HD12 LEU A 196      -1.033  15.242   1.643  1.00 97.00           H  
ATOM   2968 HD13 LEU A 196      -0.945  16.833   2.414  1.00 97.00           H  
ATOM   2969  CD2 LEU A 196       0.291  18.121   0.305  1.00 97.00           C  
ATOM   2970 HD21 LEU A 196       0.358  18.717   1.215  1.00 97.00           H  
ATOM   2971 HD22 LEU A 196      -0.632  18.356  -0.224  1.00 97.00           H  
ATOM   2972 HD23 LEU A 196       1.137  18.349  -0.343  1.00 97.00           H  
ATOM   2973  N   GLY A 197       1.419  13.101  -0.002  1.00 97.12           N  
ATOM   2974  H   GLY A 197       0.702  12.788   0.637  1.00 97.12           H  
ATOM   2975  CA  GLY A 197       1.517  12.523  -1.340  1.00 97.12           C  
ATOM   2976  HA2 GLY A 197       0.920  11.612  -1.382  1.00 97.12           H  
ATOM   2977  HA3 GLY A 197       2.553  12.251  -1.541  1.00 97.12           H  
ATOM   2978  C   GLY A 197       1.059  13.510  -2.423  1.00 97.12           C  
ATOM   2979  O   GLY A 197       0.693  14.647  -2.150  1.00 97.12           O  
ATOM   2980  N   TYR A 198       1.041  13.081  -3.680  1.00 98.31           N  
ATOM   2981  H   TYR A 198       1.392  12.157  -3.893  1.00 98.31           H  
ATOM   2982  CA  TYR A 198       0.702  13.973  -4.791  1.00 98.31           C  
ATOM   2983  HA  TYR A 198       0.099  14.803  -4.423  1.00 98.31           H  
ATOM   2984  C   TYR A 198      -0.157  13.290  -5.860  1.00 98.31           C  
ATOM   2985  CB  TYR A 198       2.004  14.589  -5.329  1.00 98.31           C  
ATOM   2986  HB2 TYR A 198       1.778  15.307  -6.118  1.00 98.31           H  
ATOM   2987  HB3 TYR A 198       2.474  15.157  -4.526  1.00 98.31           H  
ATOM   2988  O   TYR A 198      -0.659  12.170  -5.680  1.00 98.31           O  
ATOM   2989  CG  TYR A 198       3.007  13.579  -5.841  1.00 98.31           C  
ATOM   2990  CD1 TYR A 198       3.857  12.915  -4.934  1.00 98.31           C  
ATOM   2991  HD1 TYR A 198       3.814  13.138  -3.878  1.00 98.31           H  
ATOM   2992  CD2 TYR A 198       3.108  13.319  -7.220  1.00 98.31           C  
ATOM   2993  HD2 TYR A 198       2.494  13.860  -7.925  1.00 98.31           H  
ATOM   2994  CE1 TYR A 198       4.791  11.974  -5.399  1.00 98.31           C  
ATOM   2995  HE1 TYR A 198       5.449  11.468  -4.708  1.00 98.31           H  
ATOM   2996  CE2 TYR A 198       4.058  12.392  -7.686  1.00 98.31           C  
ATOM   2997  HE2 TYR A 198       4.178  12.213  -8.744  1.00 98.31           H  
ATOM   2998  OH  TYR A 198       5.814  10.823  -7.248  1.00 98.31           O  
ATOM   2999  HH  TYR A 198       6.309  10.399  -6.544  1.00 98.31           H  
ATOM   3000  CZ  TYR A 198       4.901  11.713  -6.780  1.00 98.31           C  
ATOM   3001  N   ARG A 199      -0.389  14.019  -6.954  1.00 98.50           N  
ATOM   3002  H   ARG A 199       0.081  14.910  -7.020  1.00 98.50           H  
ATOM   3003  CA  ARG A 199      -1.130  13.585  -8.137  1.00 98.50           C  
ATOM   3004  HA  ARG A 199      -1.533  12.586  -7.974  1.00 98.50           H  
ATOM   3005  C   ARG A 199      -0.179  13.508  -9.319  1.00 98.50           C  
ATOM   3006  CB  ARG A 199      -2.270  14.576  -8.431  1.00 98.50           C  
ATOM   3007  HB2 ARG A 199      -2.731  14.326  -9.386  1.00 98.50           H  
ATOM   3008  HB3 ARG A 199      -1.845  15.576  -8.524  1.00 98.50           H  
ATOM   3009  O   ARG A 199       0.621  14.411  -9.531  1.00 98.50           O  
ATOM   3010  CG  ARG A 199      -3.349  14.609  -7.342  1.00 98.50           C  
ATOM   3011  HG2 ARG A 199      -3.989  15.476  -7.503  1.00 98.50           H  
ATOM   3012  HG3 ARG A 199      -2.888  14.697  -6.358  1.00 98.50           H  
ATOM   3013  CD  ARG A 199      -4.203  13.351  -7.414  1.00 98.50           C  
ATOM   3014  HD2 ARG A 199      -4.729  13.359  -8.368  1.00 98.50           H  
ATOM   3015  HD3 ARG A 199      -3.566  12.467  -7.365  1.00 98.50           H  
ATOM   3016  NE  ARG A 199      -5.186  13.286  -6.331  1.00 98.50           N  
ATOM   3017  HE  ARG A 199      -5.212  14.009  -5.626  1.00 98.50           H  
ATOM   3018  NH1 ARG A 199      -6.097  11.308  -7.013  1.00 98.50           N  
ATOM   3019 HH11 ARG A 199      -5.700  11.384  -7.938  1.00 98.50           H  
ATOM   3020 HH12 ARG A 199      -6.786  10.602  -6.797  1.00 98.50           H  
ATOM   3021  NH2 ARG A 199      -6.676  12.200  -5.063  1.00 98.50           N  
ATOM   3022 HH21 ARG A 199      -7.138  11.330  -4.840  1.00 98.50           H  
ATOM   3023 HH22 ARG A 199      -6.631  12.950  -4.388  1.00 98.50           H  
ATOM   3024  CZ  ARG A 199      -5.991  12.269  -6.149  1.00 98.50           C  
ATOM   3025  N   ALA A 200      -0.285  12.448 -10.104  1.00 98.19           N  
ATOM   3026  H   ALA A 200      -0.939  11.719  -9.854  1.00 98.19           H  
ATOM   3027  CA  ALA A 200       0.447  12.338 -11.351  1.00 98.19           C  
ATOM   3028  HA  ALA A 200       1.511  12.449 -11.144  1.00 98.19           H  
ATOM   3029  C   ALA A 200       0.019  13.453 -12.318  1.00 98.19           C  
ATOM   3030  CB  ALA A 200       0.187  10.946 -11.939  1.00 98.19           C  
ATOM   3031  HB1 ALA A 200      -0.886  10.799 -12.065  1.00 98.19           H  
ATOM   3032  HB2 ALA A 200       0.568  10.180 -11.263  1.00 98.19           H  
ATOM   3033  HB3 ALA A 200       0.672  10.849 -12.910  1.00 98.19           H  
ATOM   3034  O   ALA A 200      -1.169  13.623 -12.584  1.00 98.19           O  
ATOM   3035  N   GLU A 201       0.979  14.148 -12.927  1.00 97.94           N  
ATOM   3036  H   GLU A 201       1.914  14.122 -12.546  1.00 97.94           H  
ATOM   3037  CA  GLU A 201       0.697  15.102 -14.014  1.00 97.94           C  
ATOM   3038  HA  GLU A 201      -0.176  15.698 -13.748  1.00 97.94           H  
ATOM   3039  C   GLU A 201       0.345  14.401 -15.337  1.00 97.94           C  
ATOM   3040  CB  GLU A 201       1.899  16.044 -14.197  1.00 97.94           C  
ATOM   3041  HB2 GLU A 201       1.802  16.574 -15.145  1.00 97.94           H  
ATOM   3042  HB3 GLU A 201       2.816  15.456 -14.241  1.00 97.94           H  
ATOM   3043  O   GLU A 201      -0.180  15.010 -16.268  1.00 97.94           O  
ATOM   3044  CG  GLU A 201       2.014  17.081 -13.069  1.00 97.94           C  
ATOM   3045  HG2 GLU A 201       2.213  16.557 -12.134  1.00 97.94           H  
ATOM   3046  HG3 GLU A 201       2.868  17.726 -13.279  1.00 97.94           H  
ATOM   3047  CD  GLU A 201       0.745  17.946 -12.931  1.00 97.94           C  
ATOM   3048  OE1 GLU A 201       0.397  18.282 -11.782  1.00 97.94           O  
ATOM   3049  OE2 GLU A 201       0.068  18.197 -13.963  1.00 97.94           O  
ATOM   3050  N   GLY A 202       0.599  13.091 -15.432  1.00 96.69           N  
ATOM   3051  H   GLY A 202       0.974  12.628 -14.616  1.00 96.69           H  
ATOM   3052  CA  GLY A 202       0.388  12.319 -16.657  1.00 96.69           C  
ATOM   3053  HA2 GLY A 202      -0.610  12.523 -17.045  1.00 96.69           H  
ATOM   3054  HA3 GLY A 202       0.467  11.258 -16.419  1.00 96.69           H  
ATOM   3055  C   GLY A 202       1.404  12.639 -17.756  1.00 96.69           C  
ATOM   3056  O   GLY A 202       1.132  12.378 -18.930  1.00 96.69           O  
ATOM   3057  N   THR A 203       2.561  13.192 -17.382  1.00 96.94           N  
ATOM   3058  H   THR A 203       2.658  13.499 -16.424  1.00 96.94           H  
ATOM   3059  CA  THR A 203       3.667  13.515 -18.286  1.00 96.94           C  
ATOM   3060  HA  THR A 203       3.294  14.206 -19.042  1.00 96.94           H  
ATOM   3061  C   THR A 203       4.190  12.257 -18.967  1.00 96.94           C  
ATOM   3062  CB  THR A 203       4.811  14.213 -17.534  1.00 96.94           C  
ATOM   3063  HB  THR A 203       5.281  13.514 -16.843  1.00 96.94           H  
ATOM   3064  O   THR A 203       4.491  11.253 -18.317  1.00 96.94           O  
ATOM   3065  CG2 THR A 203       5.867  14.788 -18.477  1.00 96.94           C  
ATOM   3066 HG21 THR A 203       5.407  15.480 -19.183  1.00 96.94           H  
ATOM   3067 HG22 THR A 203       6.621  15.324 -17.899  1.00 96.94           H  
ATOM   3068 HG23 THR A 203       6.366  13.988 -19.024  1.00 96.94           H  
ATOM   3069  OG1 THR A 203       4.269  15.285 -16.804  1.00 96.94           O  
ATOM   3070  HG1 THR A 203       4.987  15.816 -16.453  1.00 96.94           H  
ATOM   3071  N   LYS A 204       4.311  12.314 -20.294  1.00 97.00           N  
ATOM   3072  H   LYS A 204       4.112  13.195 -20.748  1.00 97.00           H  
ATOM   3073  CA  LYS A 204       4.922  11.252 -21.092  1.00 97.00           C  
ATOM   3074  HA  LYS A 204       4.733  10.291 -20.614  1.00 97.00           H  
ATOM   3075  C   LYS A 204       6.431  11.462 -21.147  1.00 97.00           C  
ATOM   3076  CB  LYS A 204       4.318  11.228 -22.501  1.00 97.00           C  
ATOM   3077  HB2 LYS A 204       4.883  10.516 -23.104  1.00 97.00           H  
ATOM   3078  HB3 LYS A 204       4.424  12.214 -22.953  1.00 97.00           H  
ATOM   3079  O   LYS A 204       6.884  12.563 -21.435  1.00 97.00           O  
ATOM   3080  CG  LYS A 204       2.840  10.815 -22.492  1.00 97.00           C  
ATOM   3081  HG2 LYS A 204       2.751   9.811 -22.076  1.00 97.00           H  
ATOM   3082  HG3 LYS A 204       2.264  11.508 -21.878  1.00 97.00           H  
ATOM   3083  CD  LYS A 204       2.282  10.826 -23.919  1.00 97.00           C  
ATOM   3084  HD2 LYS A 204       2.392  11.828 -24.334  1.00 97.00           H  
ATOM   3085  HD3 LYS A 204       2.849  10.123 -24.529  1.00 97.00           H  
ATOM   3086  CE  LYS A 204       0.804  10.427 -23.915  1.00 97.00           C  
ATOM   3087  HE2 LYS A 204       0.266  11.105 -23.253  1.00 97.00           H  
ATOM   3088  HE3 LYS A 204       0.723   9.418 -23.509  1.00 97.00           H  
ATOM   3089  NZ  LYS A 204       0.235  10.483 -25.284  1.00 97.00           N  
ATOM   3090  HZ1 LYS A 204      -0.740  10.220 -25.280  1.00 97.00           H  
ATOM   3091  HZ2 LYS A 204       0.315  11.417 -25.659  1.00 97.00           H  
ATOM   3092  HZ3 LYS A 204       0.737   9.855 -25.895  1.00 97.00           H  
ATOM   3093  N   ASN A 205       7.205  10.406 -20.916  1.00 93.94           N  
ATOM   3094  H   ASN A 205       6.761   9.539 -20.649  1.00 93.94           H  
ATOM   3095  CA  ASN A 205       8.637  10.421 -21.212  1.00 93.94           C  
ATOM   3096  HA  ASN A 205       9.038  11.385 -20.899  1.00 93.94           H  
ATOM   3097  C   ASN A 205       8.891  10.311 -22.733  1.00 93.94           C  
ATOM   3098  CB  ASN A 205       9.332   9.334 -20.367  1.00 93.94           C  
ATOM   3099  HB2 ASN A 205       9.043   9.470 -19.325  1.00 93.94           H  
ATOM   3100  HB3 ASN A 205      10.412   9.471 -20.422  1.00 93.94           H  
ATOM   3101  O   ASN A 205       7.954  10.171 -23.523  1.00 93.94           O  
ATOM   3102  CG  ASN A 205       9.023   7.902 -20.771  1.00 93.94           C  
ATOM   3103  ND2 ASN A 205       9.390   6.952 -19.946  1.00 93.94           N  
ATOM   3104 HD21 ASN A 205       9.148   6.005 -20.200  1.00 93.94           H  
ATOM   3105 HD22 ASN A 205       9.807   7.190 -19.058  1.00 93.94           H  
ATOM   3106  OD1 ASN A 205       8.501   7.600 -21.833  1.00 93.94           O  
ATOM   3107  N   LYS A 206      10.164  10.292 -23.152  1.00 95.94           N  
ATOM   3108  H   LYS A 206      10.887  10.477 -22.471  1.00 95.94           H  
ATOM   3109  CA  LYS A 206      10.568  10.149 -24.568  1.00 95.94           C  
ATOM   3110  HA  LYS A 206      10.144  10.987 -25.121  1.00 95.94           H  
ATOM   3111  C   LYS A 206      10.044   8.892 -25.283  1.00 95.94           C  
ATOM   3112  CB  LYS A 206      12.099  10.244 -24.688  1.00 95.94           C  
ATOM   3113  HB2 LYS A 206      12.360  10.257 -25.746  1.00 95.94           H  
ATOM   3114  HB3 LYS A 206      12.423  11.192 -24.259  1.00 95.94           H  
ATOM   3115  O   LYS A 206      10.072   8.837 -26.505  1.00 95.94           O  
ATOM   3116  CG  LYS A 206      12.858   9.092 -24.004  1.00 95.94           C  
ATOM   3117  HG2 LYS A 206      12.552   8.136 -24.429  1.00 95.94           H  
ATOM   3118  HG3 LYS A 206      12.640   9.095 -22.936  1.00 95.94           H  
ATOM   3119  CD  LYS A 206      14.367   9.272 -24.212  1.00 95.94           C  
ATOM   3120  HD2 LYS A 206      14.653  10.273 -23.886  1.00 95.94           H  
ATOM   3121  HD3 LYS A 206      14.595   9.171 -25.273  1.00 95.94           H  
ATOM   3122  CE  LYS A 206      15.169   8.243 -23.414  1.00 95.94           C  
ATOM   3123  HE2 LYS A 206      14.915   7.242 -23.765  1.00 95.94           H  
ATOM   3124  HE3 LYS A 206      14.897   8.316 -22.361  1.00 95.94           H  
ATOM   3125  NZ  LYS A 206      16.622   8.473 -23.558  1.00 95.94           N  
ATOM   3126  HZ1 LYS A 206      16.920   9.362 -23.181  1.00 95.94           H  
ATOM   3127  HZ2 LYS A 206      17.166   7.812 -23.022  1.00 95.94           H  
ATOM   3128  HZ3 LYS A 206      16.958   8.379 -24.506  1.00 95.94           H  
ATOM   3129  N   TYR A 207       9.559   7.895 -24.542  1.00 93.94           N  
ATOM   3130  H   TYR A 207       9.508   8.031 -23.542  1.00 93.94           H  
ATOM   3131  CA  TYR A 207       8.961   6.667 -25.076  1.00 93.94           C  
ATOM   3132  HA  TYR A 207       9.271   6.547 -26.114  1.00 93.94           H  
ATOM   3133  C   TYR A 207       7.423   6.703 -25.087  1.00 93.94           C  
ATOM   3134  CB  TYR A 207       9.492   5.459 -24.291  1.00 93.94           C  
ATOM   3135  HB2 TYR A 207       9.113   4.548 -24.754  1.00 93.94           H  
ATOM   3136  HB3 TYR A 207       9.098   5.491 -23.276  1.00 93.94           H  
ATOM   3137  O   TYR A 207       6.787   5.686 -25.349  1.00 93.94           O  
ATOM   3138  CG  TYR A 207      11.004   5.361 -24.239  1.00 93.94           C  
ATOM   3139  CD1 TYR A 207      11.724   5.070 -25.414  1.00 93.94           C  
ATOM   3140  HD1 TYR A 207      11.198   4.936 -26.348  1.00 93.94           H  
ATOM   3141  CD2 TYR A 207      11.689   5.555 -23.023  1.00 93.94           C  
ATOM   3142  HD2 TYR A 207      11.138   5.791 -22.124  1.00 93.94           H  
ATOM   3143  CE1 TYR A 207      13.125   4.949 -25.375  1.00 93.94           C  
ATOM   3144  HE1 TYR A 207      13.671   4.723 -26.279  1.00 93.94           H  
ATOM   3145  CE2 TYR A 207      13.091   5.432 -22.979  1.00 93.94           C  
ATOM   3146  HE2 TYR A 207      13.628   5.566 -22.051  1.00 93.94           H  
ATOM   3147  OH  TYR A 207      15.159   4.999 -24.096  1.00 93.94           O  
ATOM   3148  HH  TYR A 207      15.545   4.736 -24.935  1.00 93.94           H  
ATOM   3149  CZ  TYR A 207      13.808   5.117 -24.152  1.00 93.94           C  
ATOM   3150  N   GLY A 208       6.806   7.845 -24.766  1.00 96.06           N  
ATOM   3151  H   GLY A 208       7.370   8.649 -24.531  1.00 96.06           H  
ATOM   3152  CA  GLY A 208       5.350   7.997 -24.719  1.00 96.06           C  
ATOM   3153  HA2 GLY A 208       5.113   9.059 -24.785  1.00 96.06           H  
ATOM   3154  HA3 GLY A 208       4.913   7.496 -25.583  1.00 96.06           H  
ATOM   3155  C   GLY A 208       4.687   7.427 -23.460  1.00 96.06           C  
ATOM   3156  O   GLY A 208       3.458   7.388 -23.395  1.00 96.06           O  
ATOM   3157  N   ILE A 209       5.476   7.007 -22.466  1.00 97.06           N  
ATOM   3158  H   ILE A 209       6.472   7.139 -22.572  1.00 97.06           H  
ATOM   3159  CA  ILE A 209       5.008   6.331 -21.250  1.00 97.06           C  
ATOM   3160  HA  ILE A 209       4.057   5.839 -21.454  1.00 97.06           H  
ATOM   3161  C   ILE A 209       4.784   7.333 -20.122  1.00 97.06           C  
ATOM   3162  CB  ILE A 209       6.036   5.266 -20.817  1.00 97.06           C  
ATOM   3163  HB  ILE A 209       6.982   5.778 -20.639  1.00 97.06           H  
ATOM   3164  O   ILE A 209       5.652   8.165 -19.849  1.00 97.06           O  
ATOM   3165  CG1 ILE A 209       6.311   4.197 -21.897  1.00 97.06           C  
ATOM   3166 HG12 ILE A 209       6.753   4.678 -22.769  1.00 97.06           H  
ATOM   3167 HG13 ILE A 209       7.050   3.493 -21.515  1.00 97.06           H  
ATOM   3168  CG2 ILE A 209       5.654   4.597 -19.490  1.00 97.06           C  
ATOM   3169 HG21 ILE A 209       6.434   3.878 -19.240  1.00 97.06           H  
ATOM   3170 HG22 ILE A 209       4.684   4.106 -19.568  1.00 97.06           H  
ATOM   3171 HG23 ILE A 209       5.622   5.325 -18.679  1.00 97.06           H  
ATOM   3172  CD1 ILE A 209       5.084   3.403 -22.363  1.00 97.06           C  
ATOM   3173 HD11 ILE A 209       5.395   2.671 -23.109  1.00 97.06           H  
ATOM   3174 HD12 ILE A 209       4.351   4.068 -22.819  1.00 97.06           H  
ATOM   3175 HD13 ILE A 209       4.631   2.875 -21.524  1.00 97.06           H  
ATOM   3176  N   ARG A 210       3.665   7.194 -19.407  1.00 97.25           N  
ATOM   3177  H   ARG A 210       2.981   6.514 -19.708  1.00 97.25           H  
ATOM   3178  CA  ARG A 210       3.372   7.953 -18.187  1.00 97.25           C  
ATOM   3179  HA  ARG A 210       3.915   8.898 -18.204  1.00 97.25           H  
ATOM   3180  C   ARG A 210       3.831   7.167 -16.961  1.00 97.25           C  
ATOM   3181  CB  ARG A 210       1.879   8.277 -18.129  1.00 97.25           C  
ATOM   3182  HB2 ARG A 210       1.313   7.356 -17.991  1.00 97.25           H  
ATOM   3183  HB3 ARG A 210       1.726   8.925 -17.266  1.00 97.25           H  
ATOM   3184  O   ARG A 210       3.159   6.235 -16.526  1.00 97.25           O  
ATOM   3185  CG  ARG A 210       1.375   9.026 -19.369  1.00 97.25           C  
ATOM   3186  HG2 ARG A 210       1.777  10.039 -19.352  1.00 97.25           H  
ATOM   3187  HG3 ARG A 210       1.715   8.546 -20.287  1.00 97.25           H  
ATOM   3188  CD  ARG A 210      -0.151   9.055 -19.392  1.00 97.25           C  
ATOM   3189  HD2 ARG A 210      -0.516   9.325 -18.401  1.00 97.25           H  
ATOM   3190  HD3 ARG A 210      -0.462   9.821 -20.103  1.00 97.25           H  
ATOM   3191  NE  ARG A 210      -0.676   7.738 -19.809  1.00 97.25           N  
ATOM   3192  HE  ARG A 210      -0.002   6.989 -19.875  1.00 97.25           H  
ATOM   3193  NH1 ARG A 210      -2.840   8.357 -20.252  1.00 97.25           N  
ATOM   3194 HH11 ARG A 210      -3.763   8.109 -20.581  1.00 97.25           H  
ATOM   3195 HH12 ARG A 210      -2.631   9.286 -19.917  1.00 97.25           H  
ATOM   3196  NH2 ARG A 210      -2.172   6.267 -20.659  1.00 97.25           N  
ATOM   3197 HH21 ARG A 210      -3.046   6.054 -21.120  1.00 97.25           H  
ATOM   3198 HH22 ARG A 210      -1.453   5.560 -20.606  1.00 97.25           H  
ATOM   3199  CZ  ARG A 210      -1.892   7.460 -20.230  1.00 97.25           C  
ATOM   3200  N   GLY A 211       5.004   7.518 -16.432  1.00 93.81           N  
ATOM   3201  H   GLY A 211       5.482   8.305 -16.847  1.00 93.81           H  
ATOM   3202  CA  GLY A 211       5.733   6.698 -15.450  1.00 93.81           C  
ATOM   3203  HA2 GLY A 211       6.044   5.767 -15.924  1.00 93.81           H  
ATOM   3204  HA3 GLY A 211       6.626   7.239 -15.138  1.00 93.81           H  
ATOM   3205  C   GLY A 211       4.945   6.342 -14.183  1.00 93.81           C  
ATOM   3206  O   GLY A 211       5.035   5.208 -13.717  1.00 93.81           O  
ATOM   3207  N   ILE A 212       4.136   7.282 -13.688  1.00 97.00           N  
ATOM   3208  H   ILE A 212       4.143   8.188 -14.135  1.00 97.00           H  
ATOM   3209  CA  ILE A 212       3.312   7.150 -12.473  1.00 97.00           C  
ATOM   3210  HA  ILE A 212       3.532   6.177 -12.034  1.00 97.00           H  
ATOM   3211  C   ILE A 212       1.799   7.106 -12.765  1.00 97.00           C  
ATOM   3212  CB  ILE A 212       3.713   8.207 -11.418  1.00 97.00           C  
ATOM   3213  HB  ILE A 212       3.023   8.139 -10.578  1.00 97.00           H  
ATOM   3214  O   ILE A 212       0.975   7.344 -11.882  1.00 97.00           O  
ATOM   3215  CG1 ILE A 212       3.634   9.627 -12.019  1.00 97.00           C  
ATOM   3216 HG12 ILE A 212       2.685   9.741 -12.544  1.00 97.00           H  
ATOM   3217 HG13 ILE A 212       4.436   9.765 -12.744  1.00 97.00           H  
ATOM   3218  CG2 ILE A 212       5.124   7.905 -10.881  1.00 97.00           C  
ATOM   3219 HG21 ILE A 212       5.345   8.539 -10.023  1.00 97.00           H  
ATOM   3220 HG22 ILE A 212       5.183   6.872 -10.537  1.00 97.00           H  
ATOM   3221 HG23 ILE A 212       5.882   8.071 -11.646  1.00 97.00           H  
ATOM   3222  CD1 ILE A 212       3.740  10.741 -10.979  1.00 97.00           C  
ATOM   3223 HD11 ILE A 212       2.911  10.667 -10.274  1.00 97.00           H  
ATOM   3224 HD12 ILE A 212       3.695  11.707 -11.480  1.00 97.00           H  
ATOM   3225 HD13 ILE A 212       4.687  10.674 -10.444  1.00 97.00           H  
ATOM   3226  N   GLY A 213       1.429   6.794 -14.013  1.00 97.56           N  
ATOM   3227  H   GLY A 213       2.157   6.587 -14.682  1.00 97.56           H  
ATOM   3228  CA  GLY A 213       0.041   6.638 -14.447  1.00 97.56           C  
ATOM   3229  HA2 GLY A 213      -0.018   5.797 -15.138  1.00 97.56           H  
ATOM   3230  HA3 GLY A 213      -0.583   6.394 -13.587  1.00 97.56           H  
ATOM   3231  C   GLY A 213      -0.562   7.865 -15.132  1.00 97.56           C  
ATOM   3232  O   GLY A 213       0.126   8.814 -15.507  1.00 97.56           O  
ATOM   3233  N   ALA A 214      -1.873   7.813 -15.373  1.00 98.06           N  
ATOM   3234  H   ALA A 214      -2.409   7.096 -14.907  1.00 98.06           H  
ATOM   3235  CA  ALA A 214      -2.602   8.893 -16.032  1.00 98.06           C  
ATOM   3236  HA  ALA A 214      -2.075   9.149 -16.952  1.00 98.06           H  
ATOM   3237  C   ALA A 214      -2.649  10.164 -15.164  1.00 98.06           C  
ATOM   3238  CB  ALA A 214      -4.000   8.390 -16.407  1.00 98.06           C  
ATOM   3239  HB1 ALA A 214      -3.922   7.508 -17.044  1.00 98.06           H  
ATOM   3240  HB2 ALA A 214      -4.550   8.132 -15.502  1.00 98.06           H  
ATOM   3241  HB3 ALA A 214      -4.548   9.169 -16.937  1.00 98.06           H  
ATOM   3242  O   ALA A 214      -2.478  10.107 -13.947  1.00 98.06           O  
ATOM   3243  N   LYS A 215      -2.909  11.319 -15.789  1.00 98.31           N  
ATOM   3244  H   LYS A 215      -3.096  11.315 -16.782  1.00 98.31           H  
ATOM   3245  CA  LYS A 215      -3.075  12.578 -15.056  1.00 98.31           C  
ATOM   3246  HA  LYS A 215      -2.131  12.792 -14.555  1.00 98.31           H  
ATOM   3247  C   LYS A 215      -4.156  12.430 -13.979  1.00 98.31           C  
ATOM   3248  CB  LYS A 215      -3.380  13.737 -16.018  1.00 98.31           C  
ATOM   3249  HB2 LYS A 215      -2.590  13.794 -16.766  1.00 98.31           H  
ATOM   3250  HB3 LYS A 215      -4.331  13.563 -16.521  1.00 98.31           H  
ATOM   3251  O   LYS A 215      -5.233  11.909 -14.262  1.00 98.31           O  
ATOM   3252  CG  LYS A 215      -3.442  15.068 -15.253  1.00 98.31           C  
ATOM   3253  HG2 LYS A 215      -2.552  15.156 -14.630  1.00 98.31           H  
ATOM   3254  HG3 LYS A 215      -4.319  15.077 -14.605  1.00 98.31           H  
ATOM   3255  CD  LYS A 215      -3.506  16.284 -16.181  1.00 98.31           C  
ATOM   3256  HD2 LYS A 215      -2.645  16.264 -16.849  1.00 98.31           H  
ATOM   3257  HD3 LYS A 215      -4.429  16.267 -16.762  1.00 98.31           H  
ATOM   3258  CE  LYS A 215      -3.446  17.540 -15.303  1.00 98.31           C  
ATOM   3259  HE2 LYS A 215      -2.609  17.428 -14.614  1.00 98.31           H  
ATOM   3260  HE3 LYS A 215      -4.354  17.610 -14.705  1.00 98.31           H  
ATOM   3261  NZ  LYS A 215      -3.234  18.776 -16.089  1.00 98.31           N  
ATOM   3262  HZ1 LYS A 215      -3.130  19.553 -15.453  1.00 98.31           H  
ATOM   3263  HZ2 LYS A 215      -3.988  18.955 -16.736  1.00 98.31           H  
ATOM   3264  HZ3 LYS A 215      -2.351  18.707 -16.574  1.00 98.31           H  
ATOM   3265  N   GLY A 216      -3.864  12.888 -12.765  1.00 98.00           N  
ATOM   3266  H   GLY A 216      -2.943  13.279 -12.625  1.00 98.00           H  
ATOM   3267  CA  GLY A 216      -4.750  12.801 -11.607  1.00 98.00           C  
ATOM   3268  HA2 GLY A 216      -5.783  12.930 -11.932  1.00 98.00           H  
ATOM   3269  HA3 GLY A 216      -4.510  13.615 -10.922  1.00 98.00           H  
ATOM   3270  C   GLY A 216      -4.668  11.488 -10.822  1.00 98.00           C  
ATOM   3271  O   GLY A 216      -5.248  11.414  -9.740  1.00 98.00           O  
ATOM   3272  N   SER A 217      -3.936  10.469 -11.293  1.00 98.50           N  
ATOM   3273  H   SER A 217      -3.479  10.546 -12.190  1.00 98.50           H  
ATOM   3274  CA  SER A 217      -3.677   9.267 -10.487  1.00 98.50           C  
ATOM   3275  HA  SER A 217      -4.632   8.811 -10.227  1.00 98.50           H  
ATOM   3276  C   SER A 217      -2.970   9.629  -9.180  1.00 98.50           C  
ATOM   3277  CB  SER A 217      -2.848   8.235 -11.257  1.00 98.50           C  
ATOM   3278  HB2 SER A 217      -2.535   7.451 -10.568  1.00 98.50           H  
ATOM   3279  HB3 SER A 217      -1.957   8.703 -11.677  1.00 98.50           H  
ATOM   3280  O   SER A 217      -2.116  10.515  -9.147  1.00 98.50           O  
ATOM   3281  OG  SER A 217      -3.627   7.653 -12.290  1.00 98.50           O  
ATOM   3282  HG  SER A 217      -4.437   7.335 -11.886  1.00 98.50           H  
ATOM   3283  N   ARG A 218      -3.343   8.959  -8.091  1.00 98.75           N  
ATOM   3284  H   ARG A 218      -4.007   8.204  -8.192  1.00 98.75           H  
ATOM   3285  CA  ARG A 218      -2.798   9.211  -6.756  1.00 98.75           C  
ATOM   3286  HA  ARG A 218      -2.702  10.288  -6.613  1.00 98.75           H  
ATOM   3287  C   ARG A 218      -1.405   8.590  -6.621  1.00 98.75           C  
ATOM   3288  CB  ARG A 218      -3.804   8.653  -5.735  1.00 98.75           C  
ATOM   3289  HB2 ARG A 218      -3.839   7.569  -5.844  1.00 98.75           H  
ATOM   3290  HB3 ARG A 218      -4.799   9.033  -5.964  1.00 98.75           H  
ATOM   3291  O   ARG A 218      -1.191   7.468  -7.082  1.00 98.75           O  
ATOM   3292  CG  ARG A 218      -3.497   8.978  -4.271  1.00 98.75           C  
ATOM   3293  HG2 ARG A 218      -2.480   8.669  -4.028  1.00 98.75           H  
ATOM   3294  HG3 ARG A 218      -4.188   8.402  -3.657  1.00 98.75           H  
ATOM   3295  CD  ARG A 218      -3.718  10.445  -3.892  1.00 98.75           C  
ATOM   3296  HD2 ARG A 218      -3.156  11.103  -4.556  1.00 98.75           H  
ATOM   3297  HD3 ARG A 218      -4.778  10.671  -4.000  1.00 98.75           H  
ATOM   3298  NE  ARG A 218      -3.333  10.649  -2.486  1.00 98.75           N  
ATOM   3299  HE  ARG A 218      -4.011  10.372  -1.790  1.00 98.75           H  
ATOM   3300  NH1 ARG A 218      -1.182  11.236  -2.892  1.00 98.75           N  
ATOM   3301 HH11 ARG A 218      -0.221  10.989  -2.704  1.00 98.75           H  
ATOM   3302 HH12 ARG A 218      -1.421  11.507  -3.835  1.00 98.75           H  
ATOM   3303  NH2 ARG A 218      -1.774  10.636  -0.828  1.00 98.75           N  
ATOM   3304 HH21 ARG A 218      -0.839  10.799  -0.482  1.00 98.75           H  
ATOM   3305 HH22 ARG A 218      -2.457  10.279  -0.175  1.00 98.75           H  
ATOM   3306  CZ  ARG A 218      -2.103  10.847  -2.067  1.00 98.75           C  
ATOM   3307  N   VAL A 219      -0.481   9.300  -5.975  1.00 98.69           N  
ATOM   3308  H   VAL A 219      -0.681  10.263  -5.745  1.00 98.69           H  
ATOM   3309  CA  VAL A 219       0.816   8.762  -5.542  1.00 98.69           C  
ATOM   3310  HA  VAL A 219       0.874   7.709  -5.819  1.00 98.69           H  
ATOM   3311  C   VAL A 219       0.929   8.848  -4.024  1.00 98.69           C  
ATOM   3312  CB  VAL A 219       2.006   9.468  -6.216  1.00 98.69           C  
ATOM   3313  HB  VAL A 219       2.047  10.512  -5.906  1.00 98.69           H  
ATOM   3314  O   VAL A 219       1.074   9.943  -3.471  1.00 98.69           O  
ATOM   3315  CG1 VAL A 219       3.301   8.762  -5.792  1.00 98.69           C  
ATOM   3316 HG11 VAL A 219       4.137   9.075  -6.417  1.00 98.69           H  
ATOM   3317 HG12 VAL A 219       3.547   9.009  -4.759  1.00 98.69           H  
ATOM   3318 HG13 VAL A 219       3.197   7.680  -5.884  1.00 98.69           H  
ATOM   3319  CG2 VAL A 219       1.884   9.425  -7.744  1.00 98.69           C  
ATOM   3320 HG21 VAL A 219       1.058  10.057  -8.072  1.00 98.69           H  
ATOM   3321 HG22 VAL A 219       1.720   8.401  -8.079  1.00 98.69           H  
ATOM   3322 HG23 VAL A 219       2.808   9.803  -8.183  1.00 98.69           H  
ATOM   3323  N   TRP A 220       0.840   7.708  -3.344  1.00 98.69           N  
ATOM   3324  H   TRP A 220       0.812   6.841  -3.862  1.00 98.69           H  
ATOM   3325  CA  TRP A 220       1.082   7.632  -1.902  1.00 98.69           C  
ATOM   3326  HA  TRP A 220       0.728   8.546  -1.425  1.00 98.69           H  
ATOM   3327  C   TRP A 220       2.576   7.510  -1.646  1.00 98.69           C  
ATOM   3328  CB  TRP A 220       0.327   6.471  -1.259  1.00 98.69           C  
ATOM   3329  HB2 TRP A 220       0.566   6.457  -0.196  1.00 98.69           H  
ATOM   3330  HB3 TRP A 220       0.671   5.530  -1.687  1.00 98.69           H  
ATOM   3331  O   TRP A 220       3.244   6.684  -2.267  1.00 98.69           O  
ATOM   3332  CG  TRP A 220      -1.156   6.544  -1.369  1.00 98.69           C  
ATOM   3333  CD1 TRP A 220      -1.986   7.025  -0.420  1.00 98.69           C  
ATOM   3334  HD1 TRP A 220      -1.677   7.399   0.546  1.00 98.69           H  
ATOM   3335  CD2 TRP A 220      -2.009   6.077  -2.449  1.00 98.69           C  
ATOM   3336  CE2 TRP A 220      -3.369   6.313  -2.082  1.00 98.69           C  
ATOM   3337  CE3 TRP A 220      -1.764   5.446  -3.687  1.00 98.69           C  
ATOM   3338  HE3 TRP A 220      -0.747   5.218  -3.969  1.00 98.69           H  
ATOM   3339  NE1 TRP A 220      -3.294   6.907  -0.837  1.00 98.69           N  
ATOM   3340  HE1 TRP A 220      -4.063   7.148  -0.228  1.00 98.69           H  
ATOM   3341  CH2 TRP A 220      -4.155   5.366  -4.165  1.00 98.69           C  
ATOM   3342  HH2 TRP A 220      -4.967   5.110  -4.830  1.00 98.69           H  
ATOM   3343  CZ2 TRP A 220      -4.433   5.963  -2.923  1.00 98.69           C  
ATOM   3344  HZ2 TRP A 220      -5.448   6.167  -2.616  1.00 98.69           H  
ATOM   3345  CZ3 TRP A 220      -2.828   5.083  -4.528  1.00 98.69           C  
ATOM   3346  HZ3 TRP A 220      -2.621   4.555  -5.447  1.00 98.69           H  
ATOM   3347  N   ASP A 221       3.090   8.325  -0.733  1.00 98.12           N  
ATOM   3348  H   ASP A 221       2.477   8.904  -0.177  1.00 98.12           H  
ATOM   3349  CA  ASP A 221       4.521   8.475  -0.512  1.00 98.12           C  
ATOM   3350  HA  ASP A 221       5.075   7.885  -1.243  1.00 98.12           H  
ATOM   3351  C   ASP A 221       4.930   7.977   0.881  1.00 98.12           C  
ATOM   3352  CB  ASP A 221       4.886   9.937  -0.767  1.00 98.12           C  
ATOM   3353  HB2 ASP A 221       4.356  10.577  -0.062  1.00 98.12           H  
ATOM   3354  HB3 ASP A 221       4.580  10.210  -1.777  1.00 98.12           H  
ATOM   3355  O   ASP A 221       4.820   8.692   1.880  1.00 98.12           O  
ATOM   3356  CG  ASP A 221       6.380  10.169  -0.632  1.00 98.12           C  
ATOM   3357  OD1 ASP A 221       7.149   9.236  -0.308  1.00 98.12           O  
ATOM   3358  OD2 ASP A 221       6.807  11.339  -0.708  1.00 98.12           O  
ATOM   3359  N   MET A 222       5.464   6.756   0.921  1.00 97.88           N  
ATOM   3360  H   MET A 222       5.670   6.305   0.041  1.00 97.88           H  
ATOM   3361  CA  MET A 222       5.862   6.036   2.136  1.00 97.88           C  
ATOM   3362  HA  MET A 222       5.148   6.262   2.928  1.00 97.88           H  
ATOM   3363  C   MET A 222       7.250   6.450   2.650  1.00 97.88           C  
ATOM   3364  CB  MET A 222       5.834   4.522   1.884  1.00 97.88           C  
ATOM   3365  HB2 MET A 222       5.974   4.010   2.836  1.00 97.88           H  
ATOM   3366  HB3 MET A 222       6.680   4.265   1.247  1.00 97.88           H  
ATOM   3367  O   MET A 222       7.773   5.866   3.597  1.00 97.88           O  
ATOM   3368  CG  MET A 222       4.569   3.962   1.222  1.00 97.88           C  
ATOM   3369  HG2 MET A 222       4.427   4.421   0.243  1.00 97.88           H  
ATOM   3370  HG3 MET A 222       4.746   2.900   1.052  1.00 97.88           H  
ATOM   3371  SD  MET A 222       3.031   4.089   2.174  1.00 97.88           S  
ATOM   3372  CE  MET A 222       2.421   5.710   1.656  1.00 97.88           C  
ATOM   3373  HE1 MET A 222       2.950   6.495   2.195  1.00 97.88           H  
ATOM   3374  HE2 MET A 222       2.570   5.827   0.582  1.00 97.88           H  
ATOM   3375  HE3 MET A 222       1.359   5.781   1.894  1.00 97.88           H  
ATOM   3376  N   GLY A 223       7.887   7.440   2.024  1.00 97.31           N  
ATOM   3377  H   GLY A 223       7.474   7.819   1.183  1.00 97.31           H  
ATOM   3378  CA  GLY A 223       9.118   8.036   2.523  1.00 97.31           C  
ATOM   3379  HA2 GLY A 223       9.228   9.029   2.085  1.00 97.31           H  
ATOM   3380  HA3 GLY A 223       9.079   8.109   3.610  1.00 97.31           H  
ATOM   3381  C   GLY A 223      10.404   7.378   2.116  1.00 97.31           C  
ATOM   3382  O   GLY A 223      10.461   6.559   1.202  1.00 97.31           O  
ATOM   3383  N   TRP A 224      11.471   7.892   2.721  1.00 97.69           N  
ATOM   3384  H   TRP A 224      11.331   8.467   3.540  1.00 97.69           H  
ATOM   3385  CA  TRP A 224      12.814   7.397   2.484  1.00 97.69           C  
ATOM   3386  HA  TRP A 224      12.956   7.258   1.412  1.00 97.69           H  
ATOM   3387  C   TRP A 224      12.960   6.050   3.170  1.00 97.69           C  
ATOM   3388  CB  TRP A 224      13.854   8.409   2.964  1.00 97.69           C  
ATOM   3389  HB2 TRP A 224      13.645   8.688   3.997  1.00 97.69           H  
ATOM   3390  HB3 TRP A 224      14.834   7.932   2.946  1.00 97.69           H  
ATOM   3391  O   TRP A 224      12.758   5.944   4.375  1.00 97.69           O  
ATOM   3392  CG  TRP A 224      13.934   9.632   2.107  1.00 97.69           C  
ATOM   3393  CD1 TRP A 224      13.633  10.895   2.484  1.00 97.69           C  
ATOM   3394  HD1 TRP A 224      13.325  11.174   3.481  1.00 97.69           H  
ATOM   3395  CD2 TRP A 224      14.412   9.723   0.731  1.00 97.69           C  
ATOM   3396  CE2 TRP A 224      14.345  11.087   0.323  1.00 97.69           C  
ATOM   3397  CE3 TRP A 224      14.933   8.794  -0.195  1.00 97.69           C  
ATOM   3398  HE3 TRP A 224      15.034   7.761   0.104  1.00 97.69           H  
ATOM   3399  NE1 TRP A 224      13.870  11.759   1.431  1.00 97.69           N  
ATOM   3400  HE1 TRP A 224      13.872  12.765   1.525  1.00 97.69           H  
ATOM   3401  CH2 TRP A 224      15.250  10.553  -1.858  1.00 97.69           C  
ATOM   3402  HH2 TRP A 224      15.576  10.861  -2.840  1.00 97.69           H  
ATOM   3403  CZ2 TRP A 224      14.752  11.506  -0.951  1.00 97.69           C  
ATOM   3404  HZ2 TRP A 224      14.704  12.548  -1.228  1.00 97.69           H  
ATOM   3405  CZ3 TRP A 224      15.348   9.203  -1.477  1.00 97.69           C  
ATOM   3406  HZ3 TRP A 224      15.760   8.479  -2.165  1.00 97.69           H  
ATOM   3407  N   GLN A 225      13.268   5.033   2.377  1.00 97.81           N  
ATOM   3408  H   GLN A 225      13.388   5.215   1.391  1.00 97.81           H  
ATOM   3409  CA  GLN A 225      13.408   3.660   2.825  1.00 97.81           C  
ATOM   3410  HA  GLN A 225      13.401   3.637   3.915  1.00 97.81           H  
ATOM   3411  C   GLN A 225      14.750   3.103   2.362  1.00 97.81           C  
ATOM   3412  CB  GLN A 225      12.232   2.808   2.309  1.00 97.81           C  
ATOM   3413  HB2 GLN A 225      12.263   2.783   1.220  1.00 97.81           H  
ATOM   3414  HB3 GLN A 225      12.361   1.789   2.675  1.00 97.81           H  
ATOM   3415  O   GLN A 225      15.196   3.347   1.236  1.00 97.81           O  
ATOM   3416  CG  GLN A 225      10.842   3.313   2.745  1.00 97.81           C  
ATOM   3417  HG2 GLN A 225      10.083   2.635   2.355  1.00 97.81           H  
ATOM   3418  HG3 GLN A 225      10.657   4.298   2.317  1.00 97.81           H  
ATOM   3419  CD  GLN A 225      10.667   3.388   4.258  1.00 97.81           C  
ATOM   3420  NE2 GLN A 225       9.752   4.183   4.763  1.00 97.81           N  
ATOM   3421 HE21 GLN A 225       9.693   4.207   5.771  1.00 97.81           H  
ATOM   3422 HE22 GLN A 225       9.133   4.744   4.194  1.00 97.81           H  
ATOM   3423  OE1 GLN A 225      11.339   2.703   5.011  1.00 97.81           O  
ATOM   3424  N   THR A 226      15.382   2.304   3.218  1.00 97.88           N  
ATOM   3425  H   THR A 226      14.965   2.150   4.125  1.00 97.88           H  
ATOM   3426  CA  THR A 226      16.580   1.545   2.851  1.00 97.88           C  
ATOM   3427  HA  THR A 226      17.251   2.194   2.290  1.00 97.88           H  
ATOM   3428  C   THR A 226      16.177   0.361   1.978  1.00 97.88           C  
ATOM   3429  CB  THR A 226      17.322   1.051   4.100  1.00 97.88           C  
ATOM   3430  HB  THR A 226      16.679   0.378   4.668  1.00 97.88           H  
ATOM   3431  O   THR A 226      15.438  -0.513   2.422  1.00 97.88           O  
ATOM   3432  CG2 THR A 226      18.627   0.338   3.751  1.00 97.88           C  
ATOM   3433 HG21 THR A 226      19.148   0.067   4.669  1.00 97.88           H  
ATOM   3434 HG22 THR A 226      19.256   1.002   3.159  1.00 97.88           H  
ATOM   3435 HG23 THR A 226      18.414  -0.575   3.196  1.00 97.88           H  
ATOM   3436  OG1 THR A 226      17.679   2.144   4.916  1.00 97.88           O  
ATOM   3437  HG1 THR A 226      17.554   1.870   5.828  1.00 97.88           H  
ATOM   3438  N   ALA A 227      16.688   0.296   0.751  1.00 97.25           N  
ATOM   3439  H   ALA A 227      17.253   1.068   0.427  1.00 97.25           H  
ATOM   3440  CA  ALA A 227      16.401  -0.780  -0.193  1.00 97.25           C  
ATOM   3441  HA  ALA A 227      15.885  -1.589   0.324  1.00 97.25           H  
ATOM   3442  C   ALA A 227      17.682  -1.367  -0.794  1.00 97.25           C  
ATOM   3443  CB  ALA A 227      15.460  -0.245  -1.271  1.00 97.25           C  
ATOM   3444  HB1 ALA A 227      15.174  -1.046  -1.952  1.00 97.25           H  
ATOM   3445  HB2 ALA A 227      14.565   0.157  -0.795  1.00 97.25           H  
ATOM   3446  HB3 ALA A 227      15.953   0.548  -1.834  1.00 97.25           H  
ATOM   3447  O   ALA A 227      18.694  -0.677  -0.944  1.00 97.25           O  
ATOM   3448  N   MET A 228      17.635  -2.647  -1.168  1.00 95.75           N  
ATOM   3449  H   MET A 228      16.758  -3.139  -1.075  1.00 95.75           H  
ATOM   3450  CA  MET A 228      18.744  -3.325  -1.842  1.00 95.75           C  
ATOM   3451  HA  MET A 228      19.663  -3.132  -1.289  1.00 95.75           H  
ATOM   3452  C   MET A 228      18.904  -2.783  -3.267  1.00 95.75           C  
ATOM   3453  CB  MET A 228      18.499  -4.839  -1.839  1.00 95.75           C  
ATOM   3454  HB2 MET A 228      18.326  -5.164  -0.814  1.00 95.75           H  
ATOM   3455  HB3 MET A 228      17.611  -5.062  -2.429  1.00 95.75           H  
ATOM   3456  O   MET A 228      17.940  -2.729  -4.035  1.00 95.75           O  
ATOM   3457  CG  MET A 228      19.685  -5.625  -2.409  1.00 95.75           C  
ATOM   3458  HG2 MET A 228      19.913  -5.258  -3.409  1.00 95.75           H  
ATOM   3459  HG3 MET A 228      20.558  -5.458  -1.779  1.00 95.75           H  
ATOM   3460  SD  MET A 228      19.392  -7.409  -2.543  1.00 95.75           S  
ATOM   3461  CE  MET A 228      19.239  -7.875  -0.795  1.00 95.75           C  
ATOM   3462  HE1 MET A 228      20.032  -7.413  -0.207  1.00 95.75           H  
ATOM   3463  HE2 MET A 228      18.273  -7.550  -0.408  1.00 95.75           H  
ATOM   3464  HE3 MET A 228      19.314  -8.959  -0.704  1.00 95.75           H  
ATOM   3465  N   LYS A 229      20.131  -2.411  -3.633  1.00 95.38           N  
ATOM   3466  H   LYS A 229      20.874  -2.509  -2.956  1.00 95.38           H  
ATOM   3467  CA  LYS A 229      20.508  -1.995  -4.985  1.00 95.38           C  
ATOM   3468  HA  LYS A 229      19.770  -1.295  -5.377  1.00 95.38           H  
ATOM   3469  C   LYS A 229      20.543  -3.226  -5.889  1.00 95.38           C  
ATOM   3470  CB  LYS A 229      21.881  -1.307  -4.941  1.00 95.38           C  
ATOM   3471  HB2 LYS A 229      22.208  -1.106  -5.961  1.00 95.38           H  
ATOM   3472  HB3 LYS A 229      22.602  -1.990  -4.493  1.00 95.38           H  
ATOM   3473  O   LYS A 229      21.515  -3.976  -5.892  1.00 95.38           O  
ATOM   3474  CG  LYS A 229      21.878   0.014  -4.154  1.00 95.38           C  
ATOM   3475  HG2 LYS A 229      21.452  -0.133  -3.161  1.00 95.38           H  
ATOM   3476  HG3 LYS A 229      21.288   0.757  -4.691  1.00 95.38           H  
ATOM   3477  CD  LYS A 229      23.315   0.509  -4.010  1.00 95.38           C  
ATOM   3478  HD2 LYS A 229      23.845  -0.233  -3.413  1.00 95.38           H  
ATOM   3479  HD3 LYS A 229      23.771   0.580  -4.998  1.00 95.38           H  
ATOM   3480  CE  LYS A 229      23.444   1.858  -3.308  1.00 95.38           C  
ATOM   3481  HE2 LYS A 229      23.130   2.653  -3.984  1.00 95.38           H  
ATOM   3482  HE3 LYS A 229      22.780   1.860  -2.443  1.00 95.38           H  
ATOM   3483  NZ  LYS A 229      24.845   2.050  -2.850  1.00 95.38           N  
ATOM   3484  HZ1 LYS A 229      25.078   1.332  -2.178  1.00 95.38           H  
ATOM   3485  HZ2 LYS A 229      25.518   1.944  -3.595  1.00 95.38           H  
ATOM   3486  HZ3 LYS A 229      24.971   2.934  -2.378  1.00 95.38           H  
ATOM   3487  N   GLY A 230      19.507  -3.416  -6.700  1.00 93.19           N  
ATOM   3488  H   GLY A 230      18.774  -2.721  -6.711  1.00 93.19           H  
ATOM   3489  CA  GLY A 230      19.317  -4.585  -7.567  1.00 93.19           C  
ATOM   3490  HA2 GLY A 230      19.428  -5.488  -6.967  1.00 93.19           H  
ATOM   3491  HA3 GLY A 230      18.299  -4.556  -7.956  1.00 93.19           H  
ATOM   3492  C   GLY A 230      20.281  -4.691  -8.756  1.00 93.19           C  
ATOM   3493  O   GLY A 230      20.077  -5.533  -9.628  1.00 93.19           O  
ATOM   3494  N   TRP A 231      21.313  -3.848  -8.818  1.00 92.31           N  
ATOM   3495  H   TRP A 231      21.409  -3.179  -8.067  1.00 92.31           H  
ATOM   3496  CA  TRP A 231      22.373  -3.895  -9.827  1.00 92.31           C  
ATOM   3497  HA  TRP A 231      22.158  -4.696 -10.535  1.00 92.31           H  
ATOM   3498  C   TRP A 231      23.760  -4.193  -9.246  1.00 92.31           C  
ATOM   3499  CB  TRP A 231      22.395  -2.574 -10.602  1.00 92.31           C  
ATOM   3500  HB2 TRP A 231      23.014  -2.695 -11.492  1.00 92.31           H  
ATOM   3501  HB3 TRP A 231      21.382  -2.345 -10.931  1.00 92.31           H  
ATOM   3502  O   TRP A 231      24.696  -4.376 -10.019  1.00 92.31           O  
ATOM   3503  CG  TRP A 231      22.908  -1.398  -9.840  1.00 92.31           C  
ATOM   3504  CD1 TRP A 231      24.180  -0.945  -9.844  1.00 92.31           C  
ATOM   3505  HD1 TRP A 231      24.990  -1.409 -10.388  1.00 92.31           H  
ATOM   3506  CD2 TRP A 231      22.175  -0.521  -8.945  1.00 92.31           C  
ATOM   3507  CE2 TRP A 231      23.074   0.469  -8.450  1.00 92.31           C  
ATOM   3508  CE3 TRP A 231      20.832  -0.450  -8.533  1.00 92.31           C  
ATOM   3509  HE3 TRP A 231      20.134  -1.183  -8.909  1.00 92.31           H  
ATOM   3510  NE1 TRP A 231      24.286   0.156  -9.021  1.00 92.31           N  
ATOM   3511  HE1 TRP A 231      25.172   0.593  -8.811  1.00 92.31           H  
ATOM   3512  CH2 TRP A 231      21.309   1.534  -7.205  1.00 92.31           C  
ATOM   3513  HH2 TRP A 231      20.975   2.320  -6.544  1.00 92.31           H  
ATOM   3514  CZ2 TRP A 231      22.656   1.489  -7.590  1.00 92.31           C  
ATOM   3515  HZ2 TRP A 231      23.356   2.230  -7.233  1.00 92.31           H  
ATOM   3516  CZ3 TRP A 231      20.400   0.561  -7.657  1.00 92.31           C  
ATOM   3517  HZ3 TRP A 231      19.368   0.595  -7.340  1.00 92.31           H  
ATOM   3518  N   LEU A 232      23.922  -4.211  -7.914  1.00 90.88           N  
ATOM   3519  H   LEU A 232      23.110  -4.166  -7.316  1.00 90.88           H  
ATOM   3520  CA  LEU A 232      25.223  -4.431  -7.277  1.00 90.88           C  
ATOM   3521  HA  LEU A 232      25.995  -4.302  -8.035  1.00 90.88           H  
ATOM   3522  C   LEU A 232      25.336  -5.854  -6.724  1.00 90.88           C  
ATOM   3523  CB  LEU A 232      25.488  -3.398  -6.171  1.00 90.88           C  
ATOM   3524  HB2 LEU A 232      24.666  -3.425  -5.457  1.00 90.88           H  
ATOM   3525  HB3 LEU A 232      26.399  -3.682  -5.644  1.00 90.88           H  
ATOM   3526  O   LEU A 232      24.531  -6.238  -5.880  1.00 90.88           O  
ATOM   3527  CG  LEU A 232      25.663  -1.964  -6.688  1.00 90.88           C  
ATOM   3528  HG  LEU A 232      24.718  -1.631  -7.118  1.00 90.88           H  
ATOM   3529  CD1 LEU A 232      26.013  -1.039  -5.534  1.00 90.88           C  
ATOM   3530 HD11 LEU A 232      25.983   0.002  -5.858  1.00 90.88           H  
ATOM   3531 HD12 LEU A 232      27.016  -1.266  -5.171  1.00 90.88           H  
ATOM   3532 HD13 LEU A 232      25.311  -1.203  -4.717  1.00 90.88           H  
ATOM   3533  CD2 LEU A 232      26.789  -1.812  -7.716  1.00 90.88           C  
ATOM   3534 HD21 LEU A 232      26.959  -0.758  -7.940  1.00 90.88           H  
ATOM   3535 HD22 LEU A 232      27.711  -2.237  -7.320  1.00 90.88           H  
ATOM   3536 HD23 LEU A 232      26.530  -2.322  -8.644  1.00 90.88           H  
ATOM   3537  N   PRO A 233      26.377  -6.619  -7.096  1.00 85.88           N  
ATOM   3538  CA  PRO A 233      26.474  -8.051  -6.792  1.00 85.88           C  
ATOM   3539  HA  PRO A 233      25.570  -8.561  -7.125  1.00 85.88           H  
ATOM   3540  C   PRO A 233      26.670  -8.370  -5.303  1.00 85.88           C  
ATOM   3541  CB  PRO A 233      27.669  -8.537  -7.620  1.00 85.88           C  
ATOM   3542  HB2 PRO A 233      27.327  -8.819  -8.615  1.00 85.88           H  
ATOM   3543  HB3 PRO A 233      28.189  -9.374  -7.153  1.00 85.88           H  
ATOM   3544  O   PRO A 233      26.587  -9.527  -4.912  1.00 85.88           O  
ATOM   3545  CG  PRO A 233      28.562  -7.301  -7.722  1.00 85.88           C  
ATOM   3546  HG2 PRO A 233      29.132  -7.176  -6.801  1.00 85.88           H  
ATOM   3547  HG3 PRO A 233      29.225  -7.347  -8.586  1.00 85.88           H  
ATOM   3548  CD  PRO A 233      27.540  -6.178  -7.855  1.00 85.88           C  
ATOM   3549  HD2 PRO A 233      27.264  -6.054  -8.902  1.00 85.88           H  
ATOM   3550  HD3 PRO A 233      27.951  -5.250  -7.460  1.00 85.88           H  
ATOM   3551  N   ARG A 234      26.971  -7.365  -4.473  1.00 87.06           N  
ATOM   3552  H   ARG A 234      26.988  -6.434  -4.865  1.00 87.06           H  
ATOM   3553  CA  ARG A 234      27.175  -7.512  -3.022  1.00 87.06           C  
ATOM   3554  HA  ARG A 234      27.330  -8.567  -2.793  1.00 87.06           H  
ATOM   3555  C   ARG A 234      25.944  -7.129  -2.201  1.00 87.06           C  
ATOM   3556  CB  ARG A 234      28.422  -6.733  -2.573  1.00 87.06           C  
ATOM   3557  HB2 ARG A 234      28.275  -5.672  -2.772  1.00 87.06           H  
ATOM   3558  HB3 ARG A 234      28.560  -6.866  -1.500  1.00 87.06           H  
ATOM   3559  O   ARG A 234      26.074  -6.925  -1.000  1.00 87.06           O  
ATOM   3560  CG  ARG A 234      29.692  -7.212  -3.282  1.00 87.06           C  
ATOM   3561  HG2 ARG A 234      29.604  -7.011  -4.350  1.00 87.06           H  
ATOM   3562  HG3 ARG A 234      29.803  -8.288  -3.145  1.00 87.06           H  
ATOM   3563  CD  ARG A 234      30.925  -6.469  -2.752  1.00 87.06           C  
ATOM   3564  HD2 ARG A 234      30.616  -5.655  -2.097  1.00 87.06           H  
ATOM   3565  HD3 ARG A 234      31.437  -6.032  -3.609  1.00 87.06           H  
ATOM   3566  NE  ARG A 234      31.836  -7.374  -2.026  1.00 87.06           N  
ATOM   3567  HE  ARG A 234      31.411  -8.177  -1.584  1.00 87.06           H  
ATOM   3568  NH1 ARG A 234      33.771  -6.194  -2.387  1.00 87.06           N  
ATOM   3569 HH11 ARG A 234      34.770  -6.088  -2.280  1.00 87.06           H  
ATOM   3570 HH12 ARG A 234      33.221  -5.456  -2.802  1.00 87.06           H  
ATOM   3571  NH2 ARG A 234      33.848  -8.134  -1.282  1.00 87.06           N  
ATOM   3572 HH21 ARG A 234      33.388  -8.940  -0.884  1.00 87.06           H  
ATOM   3573 HH22 ARG A 234      34.842  -8.008  -1.157  1.00 87.06           H  
ATOM   3574  CZ  ARG A 234      33.143  -7.230  -1.903  1.00 87.06           C  
ATOM   3575  N   HIS A 235      24.786  -6.972  -2.849  1.00 84.25           N  
ATOM   3576  H   HIS A 235      24.757  -7.187  -3.835  1.00 84.25           H  
ATOM   3577  CA  HIS A 235      23.518  -6.643  -2.190  1.00 84.25           C  
ATOM   3578  HA  HIS A 235      22.806  -6.395  -2.977  1.00 84.25           H  
ATOM   3579  C   HIS A 235      23.580  -5.385  -1.312  1.00 84.25           C  
ATOM   3580  CB  HIS A 235      22.980  -7.885  -1.459  1.00 84.25           C  
ATOM   3581  HB2 HIS A 235      22.021  -7.645  -1.000  1.00 84.25           H  
ATOM   3582  HB3 HIS A 235      23.665  -8.165  -0.659  1.00 84.25           H  
ATOM   3583  O   HIS A 235      22.862  -5.262  -0.321  1.00 84.25           O  
ATOM   3584  CG  HIS A 235      22.784  -9.064  -2.374  1.00 84.25           C  
ATOM   3585  CD2 HIS A 235      22.316  -9.010  -3.656  1.00 84.25           C  
ATOM   3586  HD2 HIS A 235      21.969  -8.115  -4.151  1.00 84.25           H  
ATOM   3587  ND1 HIS A 235      23.096 -10.380  -2.118  1.00 84.25           N  
ATOM   3588  HD1 HIS A 235      23.347 -10.803  -1.236  1.00 84.25           H  
ATOM   3589  CE1 HIS A 235      22.869 -11.077  -3.244  1.00 84.25           C  
ATOM   3590  HE1 HIS A 235      23.029 -12.139  -3.354  1.00 84.25           H  
ATOM   3591  NE2 HIS A 235      22.385 -10.284  -4.212  1.00 84.25           N  
ATOM   3592  N   GLU A 236      24.432  -4.429  -1.689  1.00 94.00           N  
ATOM   3593  H   GLU A 236      25.009  -4.595  -2.501  1.00 94.00           H  
ATOM   3594  CA  GLU A 236      24.521  -3.140  -1.012  1.00 94.00           C  
ATOM   3595  HA  GLU A 236      24.860  -3.295   0.012  1.00 94.00           H  
ATOM   3596  C   GLU A 236      23.161  -2.446  -0.984  1.00 94.00           C  
ATOM   3597  CB  GLU A 236      25.489  -2.212  -1.741  1.00 94.00           C  
ATOM   3598  HB2 GLU A 236      25.388  -1.210  -1.324  1.00 94.00           H  
ATOM   3599  HB3 GLU A 236      25.191  -2.180  -2.789  1.00 94.00           H  
ATOM   3600  O   GLU A 236      22.365  -2.541  -1.922  1.00 94.00           O  
ATOM   3601  CG  GLU A 236      26.959  -2.626  -1.659  1.00 94.00           C  
ATOM   3602  HG2 GLU A 236      27.298  -2.549  -0.626  1.00 94.00           H  
ATOM   3603  HG3 GLU A 236      27.056  -3.663  -1.981  1.00 94.00           H  
ATOM   3604  CD  GLU A 236      27.813  -1.724  -2.559  1.00 94.00           C  
ATOM   3605  OE1 GLU A 236      28.733  -2.277  -3.205  1.00 94.00           O  
ATOM   3606  OE2 GLU A 236      27.497  -0.507  -2.649  1.00 94.00           O  
ATOM   3607  N   THR A 237      22.923  -1.670   0.064  1.00 96.38           N  
ATOM   3608  H   THR A 237      23.579  -1.640   0.831  1.00 96.38           H  
ATOM   3609  CA  THR A 237      21.696  -0.897   0.211  1.00 96.38           C  
ATOM   3610  HA  THR A 237      20.950  -1.299  -0.475  1.00 96.38           H  
ATOM   3611  C   THR A 237      21.894   0.570  -0.169  1.00 96.38           C  
ATOM   3612  CB  THR A 237      21.116  -1.065   1.617  1.00 96.38           C  
ATOM   3613  HB  THR A 237      20.240  -0.424   1.713  1.00 96.38           H  
ATOM   3614  O   THR A 237      23.010   1.091  -0.249  1.00 96.38           O  
ATOM   3615  CG2 THR A 237      20.696  -2.511   1.886  1.00 96.38           C  
ATOM   3616 HG21 THR A 237      20.261  -2.583   2.883  1.00 96.38           H  
ATOM   3617 HG22 THR A 237      21.556  -3.179   1.830  1.00 96.38           H  
ATOM   3618 HG23 THR A 237      19.951  -2.823   1.154  1.00 96.38           H  
ATOM   3619  OG1 THR A 237      22.079  -0.701   2.579  1.00 96.38           O  
ATOM   3620  HG1 THR A 237      21.822   0.132   2.980  1.00 96.38           H  
ATOM   3621  N   GLY A 238      20.789   1.253  -0.446  1.00 96.38           N  
ATOM   3622  H   GLY A 238      19.909   0.758  -0.442  1.00 96.38           H  
ATOM   3623  CA  GLY A 238      20.722   2.699  -0.638  1.00 96.38           C  
ATOM   3624  HA2 GLY A 238      21.480   3.189  -0.028  1.00 96.38           H  
ATOM   3625  HA3 GLY A 238      20.896   2.945  -1.686  1.00 96.38           H  
ATOM   3626  C   GLY A 238      19.352   3.232  -0.235  1.00 96.38           C  
ATOM   3627  O   GLY A 238      18.419   2.455  -0.041  1.00 96.38           O  
ATOM   3628  N   GLN A 239      19.242   4.551  -0.094  1.00 97.62           N  
ATOM   3629  H   GLN A 239      20.031   5.145  -0.303  1.00 97.62           H  
ATOM   3630  CA  GLN A 239      17.963   5.205   0.173  1.00 97.62           C  
ATOM   3631  HA  GLN A 239      17.381   4.591   0.861  1.00 97.62           H  
ATOM   3632  C   GLN A 239      17.152   5.333  -1.120  1.00 97.62           C  
ATOM   3633  CB  GLN A 239      18.191   6.581   0.826  1.00 97.62           C  
ATOM   3634  HB2 GLN A 239      18.854   7.176   0.197  1.00 97.62           H  
ATOM   3635  HB3 GLN A 239      17.235   7.102   0.887  1.00 97.62           H  
ATOM   3636  O   GLN A 239      17.670   5.805  -2.134  1.00 97.62           O  
ATOM   3637  CG  GLN A 239      18.784   6.495   2.242  1.00 97.62           C  
ATOM   3638  HG2 GLN A 239      18.895   7.502   2.644  1.00 97.62           H  
ATOM   3639  HG3 GLN A 239      19.773   6.040   2.197  1.00 97.62           H  
ATOM   3640  CD  GLN A 239      17.888   5.699   3.186  1.00 97.62           C  
ATOM   3641  NE2 GLN A 239      18.430   4.725   3.880  1.00 97.62           N  
ATOM   3642 HE21 GLN A 239      17.805   4.132   4.408  1.00 97.62           H  
ATOM   3643 HE22 GLN A 239      19.426   4.562   3.877  1.00 97.62           H  
ATOM   3644  OE1 GLN A 239      16.691   5.906   3.260  1.00 97.62           O  
ATOM   3645  N   ILE A 240      15.880   4.944  -1.067  1.00 97.81           N  
ATOM   3646  H   ILE A 240      15.546   4.524  -0.212  1.00 97.81           H  
ATOM   3647  CA  ILE A 240      14.885   5.206  -2.112  1.00 97.81           C  
ATOM   3648  HA  ILE A 240      15.321   5.876  -2.853  1.00 97.81           H  
ATOM   3649  C   ILE A 240      13.677   5.914  -1.525  1.00 97.81           C  
ATOM   3650  CB  ILE A 240      14.432   3.928  -2.846  1.00 97.81           C  
ATOM   3651  HB  ILE A 240      13.763   4.244  -3.647  1.00 97.81           H  
ATOM   3652  O   ILE A 240      13.380   5.758  -0.344  1.00 97.81           O  
ATOM   3653  CG1 ILE A 240      13.653   2.930  -1.958  1.00 97.81           C  
ATOM   3654 HG12 ILE A 240      12.861   3.451  -1.421  1.00 97.81           H  
ATOM   3655 HG13 ILE A 240      14.325   2.492  -1.220  1.00 97.81           H  
ATOM   3656  CG2 ILE A 240      15.642   3.266  -3.506  1.00 97.81           C  
ATOM   3657 HG21 ILE A 240      15.285   2.503  -4.198  1.00 97.81           H  
ATOM   3658 HG22 ILE A 240      16.210   4.007  -4.069  1.00 97.81           H  
ATOM   3659 HG23 ILE A 240      16.288   2.812  -2.756  1.00 97.81           H  
ATOM   3660  CD1 ILE A 240      12.969   1.815  -2.761  1.00 97.81           C  
ATOM   3661 HD11 ILE A 240      13.709   1.156  -3.216  1.00 97.81           H  
ATOM   3662 HD12 ILE A 240      12.338   1.231  -2.091  1.00 97.81           H  
ATOM   3663 HD13 ILE A 240      12.340   2.251  -3.537  1.00 97.81           H  
ATOM   3664  N   ARG A 241      12.939   6.637  -2.364  1.00 97.25           N  
ATOM   3665  H   ARG A 241      13.225   6.706  -3.330  1.00 97.25           H  
ATOM   3666  CA  ARG A 241      11.582   7.057  -2.029  1.00 97.25           C  
ATOM   3667  HA  ARG A 241      11.523   7.239  -0.956  1.00 97.25           H  
ATOM   3668  C   ARG A 241      10.632   5.908  -2.364  1.00 97.25           C  
ATOM   3669  CB  ARG A 241      11.250   8.348  -2.792  1.00 97.25           C  
ATOM   3670  HB2 ARG A 241      11.028   8.112  -3.833  1.00 97.25           H  
ATOM   3671  HB3 ARG A 241      12.117   9.009  -2.784  1.00 97.25           H  
ATOM   3672  O   ARG A 241      10.485   5.567  -3.535  1.00 97.25           O  
ATOM   3673  CG  ARG A 241      10.061   9.103  -2.192  1.00 97.25           C  
ATOM   3674  HG2 ARG A 241       9.799   9.916  -2.869  1.00 97.25           H  
ATOM   3675  HG3 ARG A 241       9.198   8.445  -2.092  1.00 97.25           H  
ATOM   3676  CD  ARG A 241      10.438   9.684  -0.826  1.00 97.25           C  
ATOM   3677  HD2 ARG A 241      11.438  10.114  -0.887  1.00 97.25           H  
ATOM   3678  HD3 ARG A 241      10.435   8.883  -0.087  1.00 97.25           H  
ATOM   3679  NE  ARG A 241       9.482  10.713  -0.427  1.00 97.25           N  
ATOM   3680  HE  ARG A 241       8.574  10.665  -0.866  1.00 97.25           H  
ATOM   3681  NH1 ARG A 241      10.628  11.633   1.314  1.00 97.25           N  
ATOM   3682 HH11 ARG A 241      11.364  10.969   1.120  1.00 97.25           H  
ATOM   3683 HH12 ARG A 241      10.867  12.504   1.765  1.00 97.25           H  
ATOM   3684  NH2 ARG A 241       8.696  12.532   0.659  1.00 97.25           N  
ATOM   3685 HH21 ARG A 241       7.894  12.452   0.050  1.00 97.25           H  
ATOM   3686 HH22 ARG A 241       8.735  13.282   1.334  1.00 97.25           H  
ATOM   3687  CZ  ARG A 241       9.614  11.627   0.497  1.00 97.25           C  
ATOM   3688  N   LEU A 242      10.048   5.265  -1.356  1.00 98.50           N  
ATOM   3689  H   LEU A 242      10.192   5.600  -0.414  1.00 98.50           H  
ATOM   3690  CA  LEU A 242       9.049   4.224  -1.584  1.00 98.50           C  
ATOM   3691  HA  LEU A 242       9.344   3.650  -2.462  1.00 98.50           H  
ATOM   3692  C   LEU A 242       7.700   4.881  -1.869  1.00 98.50           C  
ATOM   3693  CB  LEU A 242       8.990   3.258  -0.390  1.00 98.50           C  
ATOM   3694  HB2 LEU A 242       9.961   2.776  -0.278  1.00 98.50           H  
ATOM   3695  HB3 LEU A 242       8.797   3.838   0.513  1.00 98.50           H  
ATOM   3696  O   LEU A 242       7.148   5.575  -1.022  1.00 98.50           O  
ATOM   3697  CG  LEU A 242       7.899   2.174  -0.528  1.00 98.50           C  
ATOM   3698  HG  LEU A 242       6.921   2.643  -0.641  1.00 98.50           H  
ATOM   3699  CD1 LEU A 242       8.144   1.265  -1.735  1.00 98.50           C  
ATOM   3700 HD11 LEU A 242       7.998   1.821  -2.661  1.00 98.50           H  
ATOM   3701 HD12 LEU A 242       7.431   0.441  -1.714  1.00 98.50           H  
ATOM   3702 HD13 LEU A 242       9.160   0.872  -1.700  1.00 98.50           H  
ATOM   3703  CD2 LEU A 242       7.857   1.306   0.725  1.00 98.50           C  
ATOM   3704 HD21 LEU A 242       7.056   0.571   0.649  1.00 98.50           H  
ATOM   3705 HD22 LEU A 242       8.805   0.787   0.866  1.00 98.50           H  
ATOM   3706 HD23 LEU A 242       7.663   1.926   1.601  1.00 98.50           H  
ATOM   3707  N   GLU A 243       7.152   4.618  -3.048  1.00 98.50           N  
ATOM   3708  H   GLU A 243       7.689   4.103  -3.731  1.00 98.50           H  
ATOM   3709  CA  GLU A 243       5.862   5.157  -3.469  1.00 98.50           C  
ATOM   3710  HA  GLU A 243       5.380   5.656  -2.628  1.00 98.50           H  
ATOM   3711  C   GLU A 243       4.932   4.046  -3.953  1.00 98.50           C  
ATOM   3712  CB  GLU A 243       6.058   6.193  -4.580  1.00 98.50           C  
ATOM   3713  HB2 GLU A 243       5.077   6.535  -4.911  1.00 98.50           H  
ATOM   3714  HB3 GLU A 243       6.544   5.695  -5.419  1.00 98.50           H  
ATOM   3715  O   GLU A 243       5.379   3.043  -4.520  1.00 98.50           O  
ATOM   3716  CG  GLU A 243       6.884   7.420  -4.157  1.00 98.50           C  
ATOM   3717  HG2 GLU A 243       6.373   7.921  -3.335  1.00 98.50           H  
ATOM   3718  HG3 GLU A 243       7.867   7.101  -3.809  1.00 98.50           H  
ATOM   3719  CD  GLU A 243       7.069   8.390  -5.332  1.00 98.50           C  
ATOM   3720  OE1 GLU A 243       7.046   9.621  -5.106  1.00 98.50           O  
ATOM   3721  OE2 GLU A 243       7.200   7.909  -6.480  1.00 98.50           O  
ATOM   3722  N   ILE A 244       3.628   4.256  -3.786  1.00 98.88           N  
ATOM   3723  H   ILE A 244       3.353   5.103  -3.309  1.00 98.88           H  
ATOM   3724  CA  ILE A 244       2.575   3.465  -4.426  1.00 98.88           C  
ATOM   3725  HA  ILE A 244       3.022   2.596  -4.909  1.00 98.88           H  
ATOM   3726  C   ILE A 244       1.929   4.344  -5.484  1.00 98.88           C  
ATOM   3727  CB  ILE A 244       1.523   2.960  -3.421  1.00 98.88           C  
ATOM   3728  HB  ILE A 244       1.014   3.829  -3.004  1.00 98.88           H  
ATOM   3729  O   ILE A 244       1.466   5.445  -5.181  1.00 98.88           O  
ATOM   3730  CG1 ILE A 244       2.164   2.171  -2.265  1.00 98.88           C  
ATOM   3731 HG12 ILE A 244       2.404   1.159  -2.592  1.00 98.88           H  
ATOM   3732 HG13 ILE A 244       3.086   2.650  -1.933  1.00 98.88           H  
ATOM   3733  CG2 ILE A 244       0.474   2.086  -4.140  1.00 98.88           C  
ATOM   3734 HG21 ILE A 244      -0.071   2.673  -4.880  1.00 98.88           H  
ATOM   3735 HG22 ILE A 244       0.960   1.242  -4.630  1.00 98.88           H  
ATOM   3736 HG23 ILE A 244      -0.254   1.709  -3.422  1.00 98.88           H  
ATOM   3737  CD1 ILE A 244       1.253   2.088  -1.044  1.00 98.88           C  
ATOM   3738 HD11 ILE A 244       0.934   3.085  -0.741  1.00 98.88           H  
ATOM   3739 HD12 ILE A 244       1.834   1.648  -0.234  1.00 98.88           H  
ATOM   3740 HD13 ILE A 244       0.382   1.466  -1.247  1.00 98.88           H  
ATOM   3741  N   HIS A 245       1.869   3.870  -6.724  1.00 98.81           N  
ATOM   3742  H   HIS A 245       2.259   2.959  -6.921  1.00 98.81           H  
ATOM   3743  CA  HIS A 245       1.323   4.664  -7.820  1.00 98.81           C  
ATOM   3744  HA  HIS A 245       0.546   5.318  -7.425  1.00 98.81           H  
ATOM   3745  C   HIS A 245       0.672   3.811  -8.910  1.00 98.81           C  
ATOM   3746  CB  HIS A 245       2.428   5.564  -8.390  1.00 98.81           C  
ATOM   3747  HB2 HIS A 245       2.859   6.161  -7.586  1.00 98.81           H  
ATOM   3748  HB3 HIS A 245       1.985   6.254  -9.108  1.00 98.81           H  
ATOM   3749  O   HIS A 245       0.915   2.607  -9.042  1.00 98.81           O  
ATOM   3750  CG  HIS A 245       3.533   4.814  -9.080  1.00 98.81           C  
ATOM   3751  CD2 HIS A 245       4.775   4.516  -8.585  1.00 98.81           C  
ATOM   3752  HD2 HIS A 245       5.138   4.769  -7.600  1.00 98.81           H  
ATOM   3753  ND1 HIS A 245       3.496   4.371 -10.377  1.00 98.81           N  
ATOM   3754  HD1 HIS A 245       2.710   4.434 -11.008  1.00 98.81           H  
ATOM   3755  CE1 HIS A 245       4.699   3.875 -10.681  1.00 98.81           C  
ATOM   3756  HE1 HIS A 245       4.973   3.500 -11.657  1.00 98.81           H  
ATOM   3757  NE2 HIS A 245       5.506   3.890  -9.610  1.00 98.81           N  
ATOM   3758  N   ALA A 246      -0.165   4.451  -9.725  1.00 98.62           N  
ATOM   3759  H   ALA A 246      -0.292   5.446  -9.605  1.00 98.62           H  
ATOM   3760  CA  ALA A 246      -0.779   3.809 -10.878  1.00 98.62           C  
ATOM   3761  HA  ALA A 246      -1.262   2.891 -10.545  1.00 98.62           H  
ATOM   3762  C   ALA A 246       0.260   3.435 -11.944  1.00 98.62           C  
ATOM   3763  CB  ALA A 246      -1.851   4.730 -11.465  1.00 98.62           C  
ATOM   3764  HB1 ALA A 246      -1.403   5.690 -11.721  1.00 98.62           H  
ATOM   3765  HB2 ALA A 246      -2.279   4.282 -12.362  1.00 98.62           H  
ATOM   3766  HB3 ALA A 246      -2.647   4.898 -10.739  1.00 98.62           H  
ATOM   3767  O   ALA A 246       1.285   4.094 -12.133  1.00 98.62           O  
ATOM   3768  N   THR A 247      -0.053   2.386 -12.691  1.00 98.19           N  
ATOM   3769  H   THR A 247      -0.873   1.855 -12.434  1.00 98.19           H  
ATOM   3770  CA  THR A 247       0.658   1.996 -13.912  1.00 98.19           C  
ATOM   3771  HA  THR A 247       1.706   2.283 -13.829  1.00 98.19           H  
ATOM   3772  C   THR A 247       0.043   2.710 -15.113  1.00 98.19           C  
ATOM   3773  CB  THR A 247       0.580   0.476 -14.078  1.00 98.19           C  
ATOM   3774  HB  THR A 247      -0.454   0.172 -14.245  1.00 98.19           H  
ATOM   3775  O   THR A 247      -1.157   2.975 -15.104  1.00 98.19           O  
ATOM   3776  CG2 THR A 247       1.452  -0.050 -15.208  1.00 98.19           C  
ATOM   3777 HG21 THR A 247       2.460   0.359 -15.130  1.00 98.19           H  
ATOM   3778 HG22 THR A 247       0.999   0.226 -16.161  1.00 98.19           H  
ATOM   3779 HG23 THR A 247       1.503  -1.137 -15.148  1.00 98.19           H  
ATOM   3780  OG1 THR A 247       1.043  -0.125 -12.901  1.00 98.19           O  
ATOM   3781  HG1 THR A 247       0.374   0.024 -12.228  1.00 98.19           H  
ATOM   3782  N   ASP A 248       0.821   3.012 -16.161  1.00 97.94           N  
ATOM   3783  H   ASP A 248       1.815   2.836 -16.115  1.00 97.94           H  
ATOM   3784  CA  ASP A 248       0.247   3.528 -17.411  1.00 97.94           C  
ATOM   3785  HA  ASP A 248      -0.229   4.480 -17.175  1.00 97.94           H  
ATOM   3786  C   ASP A 248      -0.800   2.530 -17.958  1.00 97.94           C  
ATOM   3787  CB  ASP A 248       1.328   3.817 -18.470  1.00 97.94           C  
ATOM   3788  HB2 ASP A 248       1.760   2.884 -18.832  1.00 97.94           H  
ATOM   3789  HB3 ASP A 248       2.127   4.401 -18.014  1.00 97.94           H  
ATOM   3790  O   ASP A 248      -0.414   1.438 -18.405  1.00 97.94           O  
ATOM   3791  CG  ASP A 248       0.750   4.601 -19.658  1.00 97.94           C  
ATOM   3792  OD1 ASP A 248      -0.358   4.267 -20.139  1.00 97.94           O  
ATOM   3793  OD2 ASP A 248       1.352   5.615 -20.068  1.00 97.94           O  
ATOM   3794  N   PRO A 249      -2.103   2.886 -17.961  1.00 96.81           N  
ATOM   3795  CA  PRO A 249      -3.167   1.952 -18.321  1.00 96.81           C  
ATOM   3796  HA  PRO A 249      -3.079   1.035 -17.739  1.00 96.81           H  
ATOM   3797  C   PRO A 249      -3.153   1.575 -19.802  1.00 96.81           C  
ATOM   3798  CB  PRO A 249      -4.468   2.655 -17.931  1.00 96.81           C  
ATOM   3799  HB2 PRO A 249      -4.706   2.407 -16.896  1.00 96.81           H  
ATOM   3800  HB3 PRO A 249      -5.300   2.381 -18.580  1.00 96.81           H  
ATOM   3801  O   PRO A 249      -3.723   0.558 -20.183  1.00 96.81           O  
ATOM   3802  CG  PRO A 249      -4.128   4.139 -18.039  1.00 96.81           C  
ATOM   3803  HG2 PRO A 249      -4.764   4.748 -17.396  1.00 96.81           H  
ATOM   3804  HG3 PRO A 249      -4.208   4.460 -19.077  1.00 96.81           H  
ATOM   3805  CD  PRO A 249      -2.670   4.182 -17.593  1.00 96.81           C  
ATOM   3806  HD2 PRO A 249      -2.152   5.001 -18.092  1.00 96.81           H  
ATOM   3807  HD3 PRO A 249      -2.630   4.313 -16.512  1.00 96.81           H  
ATOM   3808  N   GLN A 250      -2.512   2.389 -20.643  1.00 95.38           N  
ATOM   3809  H   GLN A 250      -1.958   3.141 -20.259  1.00 95.38           H  
ATOM   3810  CA  GLN A 250      -2.477   2.182 -22.085  1.00 95.38           C  
ATOM   3811  HA  GLN A 250      -3.406   1.708 -22.402  1.00 95.38           H  
ATOM   3812  C   GLN A 250      -1.334   1.256 -22.504  1.00 95.38           C  
ATOM   3813  CB  GLN A 250      -2.388   3.558 -22.756  1.00 95.38           C  
ATOM   3814  HB2 GLN A 250      -1.453   4.045 -22.477  1.00 95.38           H  
ATOM   3815  HB3 GLN A 250      -3.220   4.162 -22.395  1.00 95.38           H  
ATOM   3816  O   GLN A 250      -1.483   0.508 -23.466  1.00 95.38           O  
ATOM   3817  CG  GLN A 250      -2.460   3.484 -24.284  1.00 95.38           C  
ATOM   3818  HG2 GLN A 250      -1.568   2.984 -24.663  1.00 95.38           H  
ATOM   3819  HG3 GLN A 250      -3.331   2.900 -24.582  1.00 95.38           H  
ATOM   3820  CD  GLN A 250      -2.571   4.863 -24.924  1.00 95.38           C  
ATOM   3821  NE2 GLN A 250      -1.977   5.073 -26.073  1.00 95.38           N  
ATOM   3822 HE21 GLN A 250      -2.178   5.948 -26.537  1.00 95.38           H  
ATOM   3823 HE22 GLN A 250      -1.443   4.327 -26.495  1.00 95.38           H  
ATOM   3824  OE1 GLN A 250      -3.202   5.781 -24.422  1.00 95.38           O  
ATOM   3825  N   PHE A 251      -0.199   1.302 -21.799  1.00 96.25           N  
ATOM   3826  H   PHE A 251      -0.151   1.955 -21.030  1.00 96.25           H  
ATOM   3827  CA  PHE A 251       1.035   0.687 -22.297  1.00 96.25           C  
ATOM   3828  HA  PHE A 251       0.816   0.074 -23.172  1.00 96.25           H  
ATOM   3829  C   PHE A 251       1.755  -0.242 -21.330  1.00 96.25           C  
ATOM   3830  CB  PHE A 251       1.996   1.793 -22.733  1.00 96.25           C  
ATOM   3831  HB2 PHE A 251       2.949   1.343 -23.010  1.00 96.25           H  
ATOM   3832  HB3 PHE A 251       2.180   2.453 -21.885  1.00 96.25           H  
ATOM   3833  O   PHE A 251       2.596  -1.008 -21.795  1.00 96.25           O  
ATOM   3834  CG  PHE A 251       1.524   2.605 -23.918  1.00 96.25           C  
ATOM   3835  CD1 PHE A 251       1.343   1.985 -25.170  1.00 96.25           C  
ATOM   3836  HD1 PHE A 251       1.494   0.921 -25.276  1.00 96.25           H  
ATOM   3837  CD2 PHE A 251       1.319   3.990 -23.783  1.00 96.25           C  
ATOM   3838  HD2 PHE A 251       1.456   4.473 -22.827  1.00 96.25           H  
ATOM   3839  CE1 PHE A 251       0.997   2.752 -26.294  1.00 96.25           C  
ATOM   3840  HE1 PHE A 251       0.889   2.277 -27.257  1.00 96.25           H  
ATOM   3841  CE2 PHE A 251       0.986   4.758 -24.910  1.00 96.25           C  
ATOM   3842  HE2 PHE A 251       0.873   5.827 -24.812  1.00 96.25           H  
ATOM   3843  CZ  PHE A 251       0.850   4.143 -26.169  1.00 96.25           C  
ATOM   3844  HZ  PHE A 251       0.642   4.742 -27.043  1.00 96.25           H  
ATOM   3845  N   LEU A 252       1.494  -0.179 -20.021  1.00 97.12           N  
ATOM   3846  H   LEU A 252       0.785   0.456 -19.684  1.00 97.12           H  
ATOM   3847  CA  LEU A 252       2.319  -0.887 -19.036  1.00 97.12           C  
ATOM   3848  HA  LEU A 252       3.020  -1.546 -19.549  1.00 97.12           H  
ATOM   3849  C   LEU A 252       1.557  -1.837 -18.114  1.00 97.12           C  
ATOM   3850  CB  LEU A 252       3.141   0.120 -18.219  1.00 97.12           C  
ATOM   3851  HB2 LEU A 252       2.462   0.851 -17.781  1.00 97.12           H  
ATOM   3852  HB3 LEU A 252       3.608  -0.429 -17.401  1.00 97.12           H  
ATOM   3853  O   LEU A 252       2.209  -2.647 -17.464  1.00 97.12           O  
ATOM   3854  CG  LEU A 252       4.246   0.880 -18.969  1.00 97.12           C  
ATOM   3855  HG  LEU A 252       3.801   1.572 -19.684  1.00 97.12           H  
ATOM   3856  CD1 LEU A 252       5.033   1.669 -17.920  1.00 97.12           C  
ATOM   3857 HD11 LEU A 252       5.966   2.038 -18.347  1.00 97.12           H  
ATOM   3858 HD12 LEU A 252       4.433   2.505 -17.563  1.00 97.12           H  
ATOM   3859 HD13 LEU A 252       5.290   1.031 -17.074  1.00 97.12           H  
ATOM   3860  CD2 LEU A 252       5.241  -0.022 -19.706  1.00 97.12           C  
ATOM   3861 HD21 LEU A 252       5.684  -0.731 -19.007  1.00 97.12           H  
ATOM   3862 HD22 LEU A 252       6.022   0.589 -20.159  1.00 97.12           H  
ATOM   3863 HD23 LEU A 252       4.737  -0.563 -20.507  1.00 97.12           H  
ATOM   3864  N   GLU A 253       0.222  -1.808 -18.066  1.00 97.56           N  
ATOM   3865  H   GLU A 253      -0.274  -1.069 -18.544  1.00 97.56           H  
ATOM   3866  CA  GLU A 253      -0.532  -2.722 -17.189  1.00 97.56           C  
ATOM   3867  HA  GLU A 253      -0.199  -2.578 -16.161  1.00 97.56           H  
ATOM   3868  C   GLU A 253      -0.289  -4.208 -17.493  1.00 97.56           C  
ATOM   3869  CB  GLU A 253      -2.038  -2.436 -17.251  1.00 97.56           C  
ATOM   3870  HB2 GLU A 253      -2.332  -2.203 -18.275  1.00 97.56           H  
ATOM   3871  HB3 GLU A 253      -2.571  -3.334 -16.938  1.00 97.56           H  
ATOM   3872  O   GLU A 253      -0.408  -5.030 -16.593  1.00 97.56           O  
ATOM   3873  CG  GLU A 253      -2.452  -1.299 -16.308  1.00 97.56           C  
ATOM   3874  HG2 GLU A 253      -2.053  -1.512 -15.316  1.00 97.56           H  
ATOM   3875  HG3 GLU A 253      -1.993  -0.369 -16.645  1.00 97.56           H  
ATOM   3876  CD  GLU A 253      -3.982  -1.151 -16.189  1.00 97.56           C  
ATOM   3877  OE1 GLU A 253      -4.410  -0.348 -15.325  1.00 97.56           O  
ATOM   3878  OE2 GLU A 253      -4.730  -1.856 -16.921  1.00 97.56           O  
ATOM   3879  N   TRP A 254       0.119  -4.565 -18.715  1.00 96.12           N  
ATOM   3880  H   TRP A 254       0.245  -3.846 -19.413  1.00 96.12           H  
ATOM   3881  CA  TRP A 254       0.504  -5.943 -19.052  1.00 96.12           C  
ATOM   3882  HA  TRP A 254      -0.310  -6.612 -18.771  1.00 96.12           H  
ATOM   3883  C   TRP A 254       1.750  -6.436 -18.298  1.00 96.12           C  
ATOM   3884  CB  TRP A 254       0.729  -6.057 -20.564  1.00 96.12           C  
ATOM   3885  HB2 TRP A 254       0.850  -7.112 -20.812  1.00 96.12           H  
ATOM   3886  HB3 TRP A 254      -0.159  -5.702 -21.086  1.00 96.12           H  
ATOM   3887  O   TRP A 254       2.010  -7.634 -18.291  1.00 96.12           O  
ATOM   3888  CG  TRP A 254       1.930  -5.321 -21.076  1.00 96.12           C  
ATOM   3889  CD1 TRP A 254       1.928  -4.060 -21.555  1.00 96.12           C  
ATOM   3890  HD1 TRP A 254       1.056  -3.429 -21.645  1.00 96.12           H  
ATOM   3891  CD2 TRP A 254       3.318  -5.777 -21.165  1.00 96.12           C  
ATOM   3892  CE2 TRP A 254       4.105  -4.724 -21.722  1.00 96.12           C  
ATOM   3893  CE3 TRP A 254       3.993  -6.973 -20.840  1.00 96.12           C  
ATOM   3894  HE3 TRP A 254       3.436  -7.796 -20.419  1.00 96.12           H  
ATOM   3895  NE1 TRP A 254       3.206  -3.701 -21.922  1.00 96.12           N  
ATOM   3896  HE1 TRP A 254       3.407  -2.773 -22.267  1.00 96.12           H  
ATOM   3897  CH2 TRP A 254       6.119  -6.062 -21.634  1.00 96.12           C  
ATOM   3898  HH2 TRP A 254       7.170  -6.206 -21.839  1.00 96.12           H  
ATOM   3899  CZ2 TRP A 254       5.481  -4.852 -21.965  1.00 96.12           C  
ATOM   3900  HZ2 TRP A 254       6.017  -4.054 -22.456  1.00 96.12           H  
ATOM   3901  CZ3 TRP A 254       5.376  -7.112 -21.066  1.00 96.12           C  
ATOM   3902  HZ3 TRP A 254       5.860  -8.045 -20.820  1.00 96.12           H  
ATOM   3903  N   ARG A 255       2.532  -5.535 -17.684  1.00 96.50           N  
ATOM   3904  H   ARG A 255       2.251  -4.565 -17.715  1.00 96.50           H  
ATOM   3905  CA  ARG A 255       3.699  -5.889 -16.859  1.00 96.50           C  
ATOM   3906  HA  ARG A 255       4.152  -6.795 -17.261  1.00 96.50           H  
ATOM   3907  C   ARG A 255       3.341  -6.236 -15.413  1.00 96.50           C  
ATOM   3908  CB  ARG A 255       4.739  -4.762 -16.873  1.00 96.50           C  
ATOM   3909  HB2 ARG A 255       4.307  -3.854 -16.452  1.00 96.50           H  
ATOM   3910  HB3 ARG A 255       5.567  -5.068 -16.235  1.00 96.50           H  
ATOM   3911  O   ARG A 255       4.193  -6.783 -14.718  1.00 96.50           O  
ATOM   3912  CG  ARG A 255       5.284  -4.478 -18.275  1.00 96.50           C  
ATOM   3913  HG2 ARG A 255       4.518  -3.996 -18.882  1.00 96.50           H  
ATOM   3914  HG3 ARG A 255       5.578  -5.419 -18.740  1.00 96.50           H  
ATOM   3915  CD  ARG A 255       6.510  -3.571 -18.165  1.00 96.50           C  
ATOM   3916  HD2 ARG A 255       7.223  -4.055 -17.497  1.00 96.50           H  
ATOM   3917  HD3 ARG A 255       6.207  -2.619 -17.727  1.00 96.50           H  
ATOM   3918  NE  ARG A 255       7.129  -3.348 -19.483  1.00 96.50           N  
ATOM   3919  HE  ARG A 255       6.541  -3.543 -20.280  1.00 96.50           H  
ATOM   3920  NH1 ARG A 255       9.252  -2.881 -18.739  1.00 96.50           N  
ATOM   3921 HH11 ARG A 255      10.228  -2.706 -18.928  1.00 96.50           H  
ATOM   3922 HH12 ARG A 255       8.944  -3.076 -17.797  1.00 96.50           H  
ATOM   3923  NH2 ARG A 255       8.824  -2.876 -20.930  1.00 96.50           N  
ATOM   3924 HH21 ARG A 255       8.189  -3.011 -21.704  1.00 96.50           H  
ATOM   3925 HH22 ARG A 255       9.797  -2.671 -21.104  1.00 96.50           H  
ATOM   3926  CZ  ARG A 255       8.392  -3.035 -19.710  1.00 96.50           C  
ATOM   3927  N   LEU A 256       2.127  -5.906 -14.966  1.00 98.12           N  
ATOM   3928  H   LEU A 256       1.450  -5.558 -15.630  1.00 98.12           H  
ATOM   3929  CA  LEU A 256       1.648  -6.251 -13.628  1.00 98.12           C  
ATOM   3930  HA  LEU A 256       2.346  -5.866 -12.884  1.00 98.12           H  
ATOM   3931  C   LEU A 256       1.612  -7.773 -13.454  1.00 98.12           C  
ATOM   3932  CB  LEU A 256       0.276  -5.609 -13.374  1.00 98.12           C  
ATOM   3933  HB2 LEU A 256      -0.416  -5.951 -14.143  1.00 98.12           H  
ATOM   3934  HB3 LEU A 256      -0.095  -5.960 -12.411  1.00 98.12           H  
ATOM   3935  O   LEU A 256       1.258  -8.495 -14.383  1.00 98.12           O  
ATOM   3936  CG  LEU A 256       0.299  -4.072 -13.339  1.00 98.12           C  
ATOM   3937  HG  LEU A 256       0.793  -3.675 -14.226  1.00 98.12           H  
ATOM   3938  CD1 LEU A 256      -1.129  -3.542 -13.300  1.00 98.12           C  
ATOM   3939 HD11 LEU A 256      -1.674  -3.884 -14.180  1.00 98.12           H  
ATOM   3940 HD12 LEU A 256      -1.609  -3.922 -12.398  1.00 98.12           H  
ATOM   3941 HD13 LEU A 256      -1.114  -2.452 -13.281  1.00 98.12           H  
ATOM   3942  CD2 LEU A 256       1.007  -3.561 -12.085  1.00 98.12           C  
ATOM   3943 HD21 LEU A 256       2.062  -3.834 -12.111  1.00 98.12           H  
ATOM   3944 HD22 LEU A 256       0.543  -3.986 -11.195  1.00 98.12           H  
ATOM   3945 HD23 LEU A 256       0.940  -2.475 -12.028  1.00 98.12           H  
ATOM   3946  N   GLY A 257       1.992  -8.252 -12.268  1.00 97.81           N  
ATOM   3947  H   GLY A 257       2.252  -7.603 -11.540  1.00 97.81           H  
ATOM   3948  CA  GLY A 257       2.254  -9.674 -12.006  1.00 97.81           C  
ATOM   3949  HA2 GLY A 257       1.659 -10.295 -12.675  1.00 97.81           H  
ATOM   3950  HA3 GLY A 257       1.965  -9.903 -10.980  1.00 97.81           H  
ATOM   3951  C   GLY A 257       3.726 -10.068 -12.177  1.00 97.81           C  
ATOM   3952  O   GLY A 257       4.085 -11.224 -11.966  1.00 97.81           O  
ATOM   3953  N   HIS A 258       4.597  -9.109 -12.512  1.00 97.12           N  
ATOM   3954  H   HIS A 258       4.235  -8.189 -12.719  1.00 97.12           H  
ATOM   3955  CA  HIS A 258       6.047  -9.292 -12.592  1.00 97.12           C  
ATOM   3956  HA  HIS A 258       6.308 -10.215 -12.073  1.00 97.12           H  
ATOM   3957  C   HIS A 258       6.799  -8.122 -11.938  1.00 97.12           C  
ATOM   3958  CB  HIS A 258       6.469  -9.442 -14.056  1.00 97.12           C  
ATOM   3959  HB2 HIS A 258       7.548  -9.589 -14.104  1.00 97.12           H  
ATOM   3960  HB3 HIS A 258       6.230  -8.525 -14.594  1.00 97.12           H  
ATOM   3961  O   HIS A 258       6.295  -6.994 -11.962  1.00 97.12           O  
ATOM   3962  CG  HIS A 258       5.804 -10.604 -14.743  1.00 97.12           C  
ATOM   3963  CD2 HIS A 258       4.901 -10.539 -15.770  1.00 97.12           C  
ATOM   3964  HD2 HIS A 258       4.545  -9.638 -16.247  1.00 97.12           H  
ATOM   3965  ND1 HIS A 258       5.921 -11.928 -14.385  1.00 97.12           N  
ATOM   3966  HD1 HIS A 258       6.315 -12.266 -13.519  1.00 97.12           H  
ATOM   3967  CE1 HIS A 258       5.117 -12.642 -15.188  1.00 97.12           C  
ATOM   3968  HE1 HIS A 258       4.935 -13.703 -15.097  1.00 97.12           H  
ATOM   3969  NE2 HIS A 258       4.495 -11.843 -16.068  1.00 97.12           N  
ATOM   3970  N   PRO A 259       8.021  -8.336 -11.408  1.00 96.00           N  
ATOM   3971  CA  PRO A 259       8.881  -7.242 -10.967  1.00 96.00           C  
ATOM   3972  HA  PRO A 259       8.375  -6.690 -10.175  1.00 96.00           H  
ATOM   3973  C   PRO A 259       9.192  -6.317 -12.150  1.00 96.00           C  
ATOM   3974  CB  PRO A 259      10.141  -7.903 -10.397  1.00 96.00           C  
ATOM   3975  HB2 PRO A 259      10.917  -7.972 -11.160  1.00 96.00           H  
ATOM   3976  HB3 PRO A 259      10.509  -7.379  -9.515  1.00 96.00           H  
ATOM   3977  O   PRO A 259       9.807  -6.720 -13.137  1.00 96.00           O  
ATOM   3978  CG  PRO A 259       9.698  -9.318 -10.063  1.00 96.00           C  
ATOM   3979  HG2 PRO A 259      10.532 -10.020 -10.081  1.00 96.00           H  
ATOM   3980  HG3 PRO A 259       9.206  -9.323  -9.091  1.00 96.00           H  
ATOM   3981  CD  PRO A 259       8.685  -9.611 -11.165  1.00 96.00           C  
ATOM   3982  HD2 PRO A 259       7.999 -10.391 -10.834  1.00 96.00           H  
ATOM   3983  HD3 PRO A 259       9.204  -9.928 -12.070  1.00 96.00           H  
ATOM   3984  N   ALA A 260       8.716  -5.076 -12.087  1.00 95.12           N  
ATOM   3985  H   ALA A 260       8.263  -4.793 -11.230  1.00 95.12           H  
ATOM   3986  CA  ALA A 260       8.770  -4.153 -13.219  1.00 95.12           C  
ATOM   3987  HA  ALA A 260       9.715  -4.318 -13.738  1.00 95.12           H  
ATOM   3988  C   ALA A 260       8.778  -2.686 -12.776  1.00 95.12           C  
ATOM   3989  CB  ALA A 260       7.630  -4.474 -14.203  1.00 95.12           C  
ATOM   3990  HB1 ALA A 260       7.739  -3.872 -15.105  1.00 95.12           H  
ATOM   3991  HB2 ALA A 260       6.664  -4.258 -13.746  1.00 95.12           H  
ATOM   3992  HB3 ALA A 260       7.658  -5.528 -14.477  1.00 95.12           H  
ATOM   3993  O   ALA A 260       8.157  -1.845 -13.424  1.00 95.12           O  
ATOM   3994  N   SER A 261       9.461  -2.371 -11.677  1.00 95.56           N  
ATOM   3995  H   SER A 261       9.907  -3.120 -11.165  1.00 95.56           H  
ATOM   3996  CA  SER A 261       9.628  -1.017 -11.137  1.00 95.56           C  
ATOM   3997  HA  SER A 261       9.332  -0.282 -11.885  1.00 95.56           H  
ATOM   3998  C   SER A 261      11.092  -0.741 -10.768  1.00 95.56           C  
ATOM   3999  CB  SER A 261       8.709  -0.862  -9.924  1.00 95.56           C  
ATOM   4000  HB2 SER A 261       9.078  -1.495  -9.117  1.00 95.56           H  
ATOM   4001  HB3 SER A 261       7.700  -1.181 -10.184  1.00 95.56           H  
ATOM   4002  O   SER A 261      11.911  -1.656 -10.722  1.00 95.56           O  
ATOM   4003  OG  SER A 261       8.669   0.467  -9.458  1.00 95.56           O  
ATOM   4004  HG  SER A 261       8.204   0.422  -8.619  1.00 95.56           H  
ATOM   4005  N   GLU A 262      11.418   0.520 -10.492  1.00 94.94           N  
ATOM   4006  H   GLU A 262      10.682   1.212 -10.495  1.00 94.94           H  
ATOM   4007  CA  GLU A 262      12.744   0.951 -10.011  1.00 94.94           C  
ATOM   4008  HA  GLU A 262      13.488   0.221 -10.330  1.00 94.94           H  
ATOM   4009  C   GLU A 262      12.833   0.960  -8.470  1.00 94.94           C  
ATOM   4010  CB  GLU A 262      13.130   2.297 -10.666  1.00 94.94           C  
ATOM   4011  HB2 GLU A 262      12.347   3.033 -10.485  1.00 94.94           H  
ATOM   4012  HB3 GLU A 262      14.066   2.654 -10.236  1.00 94.94           H  
ATOM   4013  O   GLU A 262      13.866   1.297  -7.906  1.00 94.94           O  
ATOM   4014  CG  GLU A 262      13.327   2.091 -12.182  1.00 94.94           C  
ATOM   4015  HG2 GLU A 262      12.392   1.740 -12.618  1.00 94.94           H  
ATOM   4016  HG3 GLU A 262      14.062   1.295 -12.302  1.00 94.94           H  
ATOM   4017  CD  GLU A 262      13.794   3.309 -12.998  1.00 94.94           C  
ATOM   4018  OE1 GLU A 262      14.049   3.096 -14.222  1.00 94.94           O  
ATOM   4019  OE2 GLU A 262      13.843   4.427 -12.449  1.00 94.94           O  
ATOM   4020  N   GLY A 263      11.765   0.541  -7.782  1.00 96.56           N  
ATOM   4021  H   GLY A 263      10.958   0.252  -8.316  1.00 96.56           H  
ATOM   4022  CA  GLY A 263      11.692   0.447  -6.318  1.00 96.56           C  
ATOM   4023  HA2 GLY A 263      12.350   1.196  -5.877  1.00 96.56           H  
ATOM   4024  HA3 GLY A 263      12.033  -0.538  -5.999  1.00 96.56           H  
ATOM   4025  C   GLY A 263      10.284   0.689  -5.765  1.00 96.56           C  
ATOM   4026  O   GLY A 263       9.957   0.202  -4.685  1.00 96.56           O  
ATOM   4027  N   CYS A 264       9.429   1.371  -6.532  1.00 97.94           N  
ATOM   4028  H   CYS A 264       9.806   1.856  -7.333  1.00 97.94           H  
ATOM   4029  CA  CYS A 264       8.038   1.670  -6.179  1.00 97.94           C  
ATOM   4030  HA  CYS A 264       8.006   1.996  -5.139  1.00 97.94           H  
ATOM   4031  C   CYS A 264       7.109   0.452  -6.317  1.00 97.94           C  
ATOM   4032  CB  CYS A 264       7.534   2.833  -7.054  1.00 97.94           C  
ATOM   4033  HB2 CYS A 264       6.589   3.200  -6.655  1.00 97.94           H  
ATOM   4034  HB3 CYS A 264       7.362   2.501  -8.078  1.00 97.94           H  
ATOM   4035  O   CYS A 264       7.445  -0.522  -6.996  1.00 97.94           O  
ATOM   4036  SG  CYS A 264       8.729   4.200  -7.068  1.00 97.94           S  
ATOM   4037  HG  CYS A 264       7.890   5.232  -7.197  1.00 97.94           H  
ATOM   4038  N   ILE A 265       5.907   0.563  -5.755  1.00 98.75           N  
ATOM   4039  H   ILE A 265       5.708   1.416  -5.252  1.00 98.75           H  
ATOM   4040  CA  ILE A 265       4.804  -0.396  -5.864  1.00 98.75           C  
ATOM   4041  HA  ILE A 265       5.192  -1.370  -6.162  1.00 98.75           H  
ATOM   4042  C   ILE A 265       3.831   0.100  -6.943  1.00 98.75           C  
ATOM   4043  CB  ILE A 265       4.122  -0.548  -4.485  1.00 98.75           C  
ATOM   4044  HB  ILE A 265       3.777   0.439  -4.179  1.00 98.75           H  
ATOM   4045  O   ILE A 265       3.120   1.090  -6.762  1.00 98.75           O  
ATOM   4046  CG1 ILE A 265       5.117  -1.072  -3.421  1.00 98.75           C  
ATOM   4047 HG12 ILE A 265       5.380  -2.106  -3.646  1.00 98.75           H  
ATOM   4048 HG13 ILE A 265       6.034  -0.484  -3.452  1.00 98.75           H  
ATOM   4049  CG2 ILE A 265       2.910  -1.491  -4.563  1.00 98.75           C  
ATOM   4050 HG21 ILE A 265       2.224  -1.191  -5.355  1.00 98.75           H  
ATOM   4051 HG22 ILE A 265       3.256  -2.510  -4.734  1.00 98.75           H  
ATOM   4052 HG23 ILE A 265       2.353  -1.454  -3.627  1.00 98.75           H  
ATOM   4053  CD1 ILE A 265       4.597  -0.991  -1.981  1.00 98.75           C  
ATOM   4054 HD11 ILE A 265       3.738  -1.646  -1.836  1.00 98.75           H  
ATOM   4055 HD12 ILE A 265       4.322   0.036  -1.741  1.00 98.75           H  
ATOM   4056 HD13 ILE A 265       5.389  -1.302  -1.300  1.00 98.75           H  
ATOM   4057  N   ARG A 266       3.788  -0.589  -8.085  1.00 98.81           N  
ATOM   4058  H   ARG A 266       4.407  -1.381  -8.186  1.00 98.81           H  
ATOM   4059  CA  ARG A 266       2.912  -0.245  -9.214  1.00 98.81           C  
ATOM   4060  HA  ARG A 266       2.655   0.813  -9.163  1.00 98.81           H  
ATOM   4061  C   ARG A 266       1.626  -1.049  -9.175  1.00 98.81           C  
ATOM   4062  CB  ARG A 266       3.623  -0.506 -10.539  1.00 98.81           C  
ATOM   4063  HB2 ARG A 266       2.949  -0.243 -11.354  1.00 98.81           H  
ATOM   4064  HB3 ARG A 266       3.851  -1.570 -10.608  1.00 98.81           H  
ATOM   4065  O   ARG A 266       1.678  -2.274  -9.187  1.00 98.81           O  
ATOM   4066  CG  ARG A 266       4.904   0.302 -10.694  1.00 98.81           C  
ATOM   4067  HG2 ARG A 266       5.629   0.014  -9.933  1.00 98.81           H  
ATOM   4068  HG3 ARG A 266       4.652   1.354 -10.564  1.00 98.81           H  
ATOM   4069  CD  ARG A 266       5.507   0.085 -12.081  1.00 98.81           C  
ATOM   4070  HD2 ARG A 266       4.740   0.261 -12.835  1.00 98.81           H  
ATOM   4071  HD3 ARG A 266       5.856  -0.945 -12.157  1.00 98.81           H  
ATOM   4072  NE  ARG A 266       6.624   1.018 -12.288  1.00 98.81           N  
ATOM   4073  HE  ARG A 266       6.861   1.606 -11.501  1.00 98.81           H  
ATOM   4074  NH1 ARG A 266       7.149   0.429 -14.441  1.00 98.81           N  
ATOM   4075 HH11 ARG A 266       6.769  -0.481 -14.219  1.00 98.81           H  
ATOM   4076 HH12 ARG A 266       7.796   0.511 -15.212  1.00 98.81           H  
ATOM   4077  NH2 ARG A 266       8.236   2.106 -13.451  1.00 98.81           N  
ATOM   4078 HH21 ARG A 266       8.802   2.246 -14.276  1.00 98.81           H  
ATOM   4079 HH22 ARG A 266       8.360   2.719 -12.658  1.00 98.81           H  
ATOM   4080  CZ  ARG A 266       7.322   1.181 -13.393  1.00 98.81           C  
ATOM   4081  N   ILE A 267       0.486  -0.372  -9.209  1.00 98.88           N  
ATOM   4082  H   ILE A 267       0.547   0.636  -9.187  1.00 98.88           H  
ATOM   4083  CA  ILE A 267      -0.850  -0.988  -9.178  1.00 98.88           C  
ATOM   4084  HA  ILE A 267      -0.734  -2.070  -9.116  1.00 98.88           H  
ATOM   4085  C   ILE A 267      -1.632  -0.702 -10.473  1.00 98.88           C  
ATOM   4086  CB  ILE A 267      -1.612  -0.537  -7.910  1.00 98.88           C  
ATOM   4087  HB  ILE A 267      -2.618  -0.955  -7.943  1.00 98.88           H  
ATOM   4088  O   ILE A 267      -1.274   0.235 -11.203  1.00 98.88           O  
ATOM   4089  CG1 ILE A 267      -1.732   0.997  -7.820  1.00 98.88           C  
ATOM   4090 HG12 ILE A 267      -2.145   1.382  -8.752  1.00 98.88           H  
ATOM   4091 HG13 ILE A 267      -0.743   1.427  -7.665  1.00 98.88           H  
ATOM   4092  CG2 ILE A 267      -0.919  -1.101  -6.660  1.00 98.88           C  
ATOM   4093 HG21 ILE A 267       0.054  -0.634  -6.511  1.00 98.88           H  
ATOM   4094 HG22 ILE A 267      -1.533  -0.934  -5.775  1.00 98.88           H  
ATOM   4095 HG23 ILE A 267      -0.791  -2.177  -6.778  1.00 98.88           H  
ATOM   4096  CD1 ILE A 267      -2.612   1.477  -6.670  1.00 98.88           C  
ATOM   4097 HD11 ILE A 267      -2.702   2.562  -6.718  1.00 98.88           H  
ATOM   4098 HD12 ILE A 267      -2.160   1.220  -5.712  1.00 98.88           H  
ATOM   4099 HD13 ILE A 267      -3.601   1.025  -6.750  1.00 98.88           H  
ATOM   4100  N   PRO A 268      -2.699  -1.467 -10.790  1.00 98.75           N  
ATOM   4101  CA  PRO A 268      -3.615  -1.113 -11.873  1.00 98.75           C  
ATOM   4102  HA  PRO A 268      -3.086  -1.177 -12.824  1.00 98.75           H  
ATOM   4103  C   PRO A 268      -4.179   0.298 -11.691  1.00 98.75           C  
ATOM   4104  CB  PRO A 268      -4.740  -2.153 -11.846  1.00 98.75           C  
ATOM   4105  HB2 PRO A 268      -5.056  -2.427 -12.852  1.00 98.75           H  
ATOM   4106  HB3 PRO A 268      -5.590  -1.777 -11.276  1.00 98.75           H  
ATOM   4107  O   PRO A 268      -4.451   0.724 -10.565  1.00 98.75           O  
ATOM   4108  CG  PRO A 268      -4.145  -3.345 -11.103  1.00 98.75           C  
ATOM   4109  HG2 PRO A 268      -4.916  -3.880 -10.548  1.00 98.75           H  
ATOM   4110  HG3 PRO A 268      -3.669  -4.023 -11.812  1.00 98.75           H  
ATOM   4111  CD  PRO A 268      -3.109  -2.720 -10.166  1.00 98.75           C  
ATOM   4112  HD2 PRO A 268      -3.569  -2.526  -9.197  1.00 98.75           H  
ATOM   4113  HD3 PRO A 268      -2.260  -3.394 -10.045  1.00 98.75           H  
ATOM   4114  N   ALA A 269      -4.437   1.012 -12.788  1.00 98.75           N  
ATOM   4115  H   ALA A 269      -4.265   0.607 -13.697  1.00 98.75           H  
ATOM   4116  CA  ALA A 269      -5.022   2.353 -12.712  1.00 98.75           C  
ATOM   4117  HA  ALA A 269      -4.387   2.977 -12.084  1.00 98.75           H  
ATOM   4118  C   ALA A 269      -6.426   2.334 -12.075  1.00 98.75           C  
ATOM   4119  CB  ALA A 269      -5.050   2.948 -14.121  1.00 98.75           C  
ATOM   4120  HB1 ALA A 269      -4.039   2.967 -14.530  1.00 98.75           H  
ATOM   4121  HB2 ALA A 269      -5.437   3.966 -14.082  1.00 98.75           H  
ATOM   4122  HB3 ALA A 269      -5.687   2.341 -14.764  1.00 98.75           H  
ATOM   4123  O   ALA A 269      -6.803   3.261 -11.359  1.00 98.75           O  
ATOM   4124  N   THR A 270      -7.185   1.253 -12.286  1.00 98.81           N  
ATOM   4125  H   THR A 270      -6.801   0.518 -12.862  1.00 98.81           H  
ATOM   4126  CA  THR A 270      -8.499   1.049 -11.649  1.00 98.81           C  
ATOM   4127  HA  THR A 270      -9.088   1.959 -11.762  1.00 98.81           H  
ATOM   4128  C   THR A 270      -8.388   0.798 -10.146  1.00 98.81           C  
ATOM   4129  CB  THR A 270      -9.287  -0.096 -12.295  1.00 98.81           C  
ATOM   4130  HB  THR A 270     -10.174  -0.297 -11.694  1.00 98.81           H  
ATOM   4131  O   THR A 270      -9.182   1.355  -9.396  1.00 98.81           O  
ATOM   4132  CG2 THR A 270      -9.727   0.233 -13.720  1.00 98.81           C  
ATOM   4133 HG21 THR A 270     -10.305  -0.600 -14.120  1.00 98.81           H  
ATOM   4134 HG22 THR A 270     -10.367   1.114 -13.702  1.00 98.81           H  
ATOM   4135 HG23 THR A 270      -8.866   0.425 -14.360  1.00 98.81           H  
ATOM   4136  OG1 THR A 270      -8.500  -1.263 -12.373  1.00 98.81           O  
ATOM   4137  HG1 THR A 270      -8.047  -1.256 -13.219  1.00 98.81           H  
ATOM   4138  N   MET A 271      -7.374   0.049  -9.691  1.00 98.88           N  
ATOM   4139  H   MET A 271      -6.739  -0.369 -10.356  1.00 98.88           H  
ATOM   4140  CA  MET A 271      -7.099  -0.119  -8.260  1.00 98.88           C  
ATOM   4141  HA  MET A 271      -8.022  -0.431  -7.772  1.00 98.88           H  
ATOM   4142  C   MET A 271      -6.677   1.210  -7.625  1.00 98.88           C  
ATOM   4143  CB  MET A 271      -6.040  -1.213  -8.033  1.00 98.88           C  
ATOM   4144  HB2 MET A 271      -6.397  -2.153  -8.453  1.00 98.88           H  
ATOM   4145  HB3 MET A 271      -5.117  -0.935  -8.541  1.00 98.88           H  
ATOM   4146  O   MET A 271      -7.208   1.575  -6.587  1.00 98.88           O  
ATOM   4147  CG  MET A 271      -5.734  -1.419  -6.543  1.00 98.88           C  
ATOM   4148  HG2 MET A 271      -5.029  -2.243  -6.433  1.00 98.88           H  
ATOM   4149  HG3 MET A 271      -5.246  -0.521  -6.164  1.00 98.88           H  
ATOM   4150  SD  MET A 271      -7.185  -1.740  -5.499  1.00 98.88           S  
ATOM   4151  CE  MET A 271      -7.369  -3.529  -5.693  1.00 98.88           C  
ATOM   4152  HE1 MET A 271      -6.779  -3.866  -6.545  1.00 98.88           H  
ATOM   4153  HE2 MET A 271      -7.021  -4.030  -4.790  1.00 98.88           H  
ATOM   4154  HE3 MET A 271      -8.421  -3.775  -5.837  1.00 98.88           H  
ATOM   4155  N   ASN A 272      -5.804   1.984  -8.279  1.00 98.81           N  
ATOM   4156  H   ASN A 272      -5.381   1.622  -9.121  1.00 98.81           H  
ATOM   4157  CA  ASN A 272      -5.411   3.317  -7.807  1.00 98.81           C  
ATOM   4158  HA  ASN A 272      -4.917   3.222  -6.840  1.00 98.81           H  
ATOM   4159  C   ASN A 272      -6.624   4.234  -7.601  1.00 98.81           C  
ATOM   4160  CB  ASN A 272      -4.439   3.919  -8.831  1.00 98.81           C  
ATOM   4161  HB2 ASN A 272      -4.947   4.057  -9.785  1.00 98.81           H  
ATOM   4162  HB3 ASN A 272      -3.609   3.231  -8.992  1.00 98.81           H  
ATOM   4163  O   ASN A 272      -6.777   4.828  -6.539  1.00 98.81           O  
ATOM   4164  CG  ASN A 272      -3.892   5.269  -8.405  1.00 98.81           C  
ATOM   4165  ND2 ASN A 272      -2.715   5.274  -7.834  1.00 98.81           N  
ATOM   4166 HD21 ASN A 272      -2.263   4.408  -7.578  1.00 98.81           H  
ATOM   4167 HD22 ASN A 272      -2.336   6.156  -7.520  1.00 98.81           H  
ATOM   4168  OD1 ASN A 272      -4.468   6.315  -8.658  1.00 98.81           O  
ATOM   4169  N   LYS A 273      -7.521   4.294  -8.593  1.00 98.69           N  
ATOM   4170  H   LYS A 273      -7.324   3.796  -9.449  1.00 98.69           H  
ATOM   4171  CA  LYS A 273      -8.759   5.071  -8.488  1.00 98.69           C  
ATOM   4172  HA  LYS A 273      -8.503   6.093  -8.211  1.00 98.69           H  
ATOM   4173  C   LYS A 273      -9.669   4.547  -7.373  1.00 98.69           C  
ATOM   4174  CB  LYS A 273      -9.470   5.079  -9.849  1.00 98.69           C  
ATOM   4175  HB2 LYS A 273      -8.779   5.446 -10.608  1.00 98.69           H  
ATOM   4176  HB3 LYS A 273      -9.773   4.065 -10.110  1.00 98.69           H  
ATOM   4177  O   LYS A 273     -10.251   5.345  -6.651  1.00 98.69           O  
ATOM   4178  CG  LYS A 273     -10.703   5.992  -9.810  1.00 98.69           C  
ATOM   4179  HG2 LYS A 273     -11.402   5.627  -9.057  1.00 98.69           H  
ATOM   4180  HG3 LYS A 273     -10.390   6.999  -9.536  1.00 98.69           H  
ATOM   4181  CD  LYS A 273     -11.440   6.041 -11.151  1.00 98.69           C  
ATOM   4182  HD2 LYS A 273     -10.781   6.448 -11.918  1.00 98.69           H  
ATOM   4183  HD3 LYS A 273     -11.757   5.035 -11.427  1.00 98.69           H  
ATOM   4184  CE  LYS A 273     -12.664   6.947 -10.962  1.00 98.69           C  
ATOM   4185  HE2 LYS A 273     -12.321   7.941 -10.677  1.00 98.69           H  
ATOM   4186  HE3 LYS A 273     -13.249   6.565 -10.126  1.00 98.69           H  
ATOM   4187  NZ  LYS A 273     -13.512   7.025 -12.175  1.00 98.69           N  
ATOM   4188  HZ1 LYS A 273     -12.995   7.412 -12.951  1.00 98.69           H  
ATOM   4189  HZ2 LYS A 273     -13.872   6.112 -12.414  1.00 98.69           H  
ATOM   4190  HZ3 LYS A 273     -14.300   7.628 -11.983  1.00 98.69           H  
ATOM   4191  N   PHE A 274      -9.797   3.229  -7.230  1.00 98.81           N  
ATOM   4192  H   PHE A 274      -9.306   2.619  -7.868  1.00 98.81           H  
ATOM   4193  CA  PHE A 274     -10.625   2.616  -6.191  1.00 98.81           C  
ATOM   4194  HA  PHE A 274     -11.636   3.017  -6.261  1.00 98.81           H  
ATOM   4195  C   PHE A 274     -10.104   2.946  -4.786  1.00 98.81           C  
ATOM   4196  CB  PHE A 274     -10.682   1.103  -6.429  1.00 98.81           C  
ATOM   4197  HB2 PHE A 274      -9.701   0.660  -6.254  1.00 98.81           H  
ATOM   4198  HB3 PHE A 274     -10.945   0.923  -7.472  1.00 98.81           H  
ATOM   4199  O   PHE A 274     -10.862   3.412  -3.939  1.00 98.81           O  
ATOM   4200  CG  PHE A 274     -11.699   0.405  -5.559  1.00 98.81           C  
ATOM   4201  CD1 PHE A 274     -11.381   0.043  -4.238  1.00 98.81           C  
ATOM   4202  HD1 PHE A 274     -10.391   0.233  -3.851  1.00 98.81           H  
ATOM   4203  CD2 PHE A 274     -12.986   0.157  -6.064  1.00 98.81           C  
ATOM   4204  HD2 PHE A 274     -13.236   0.442  -7.075  1.00 98.81           H  
ATOM   4205  CE1 PHE A 274     -12.360  -0.540  -3.413  1.00 98.81           C  
ATOM   4206  HE1 PHE A 274     -12.126  -0.805  -2.393  1.00 98.81           H  
ATOM   4207  CE2 PHE A 274     -13.952  -0.452  -5.250  1.00 98.81           C  
ATOM   4208  HE2 PHE A 274     -14.939  -0.632  -5.650  1.00 98.81           H  
ATOM   4209  CZ  PHE A 274     -13.647  -0.787  -3.919  1.00 98.81           C  
ATOM   4210  HZ  PHE A 274     -14.396  -1.234  -3.282  1.00 98.81           H  
ATOM   4211  N   MET A 275      -8.797   2.771  -4.574  1.00 98.69           N  
ATOM   4212  H   MET A 275      -8.244   2.384  -5.325  1.00 98.69           H  
ATOM   4213  CA  MET A 275      -8.097   3.125  -3.339  1.00 98.69           C  
ATOM   4214  HA  MET A 275      -8.453   2.500  -2.520  1.00 98.69           H  
ATOM   4215  C   MET A 275      -8.314   4.582  -2.952  1.00 98.69           C  
ATOM   4216  CB  MET A 275      -6.594   2.905  -3.522  1.00 98.69           C  
ATOM   4217  HB2 MET A 275      -6.270   3.352  -4.462  1.00 98.69           H  
ATOM   4218  HB3 MET A 275      -6.063   3.386  -2.701  1.00 98.69           H  
ATOM   4219  O   MET A 275      -8.613   4.872  -1.802  1.00 98.69           O  
ATOM   4220  CG  MET A 275      -6.229   1.432  -3.533  1.00 98.69           C  
ATOM   4221  HG2 MET A 275      -6.856   0.902  -4.250  1.00 98.69           H  
ATOM   4222  HG3 MET A 275      -6.459   1.046  -2.539  1.00 98.69           H  
ATOM   4223  SD  MET A 275      -4.488   1.112  -3.940  1.00 98.69           S  
ATOM   4224  CE  MET A 275      -3.648   1.910  -2.534  1.00 98.69           C  
ATOM   4225  HE1 MET A 275      -2.587   1.660  -2.551  1.00 98.69           H  
ATOM   4226  HE2 MET A 275      -4.072   1.575  -1.587  1.00 98.69           H  
ATOM   4227  HE3 MET A 275      -3.752   2.993  -2.601  1.00 98.69           H  
ATOM   4228  N   ASP A 276      -8.185   5.482  -3.923  1.00 98.69           N  
ATOM   4229  H   ASP A 276      -7.901   5.162  -4.837  1.00 98.69           H  
ATOM   4230  CA  ASP A 276      -8.310   6.924  -3.732  1.00 98.69           C  
ATOM   4231  HA  ASP A 276      -7.805   7.213  -2.810  1.00 98.69           H  
ATOM   4232  C   ASP A 276      -9.767   7.406  -3.629  1.00 98.69           C  
ATOM   4233  CB  ASP A 276      -7.585   7.569  -4.908  1.00 98.69           C  
ATOM   4234  HB2 ASP A 276      -6.552   7.222  -4.923  1.00 98.69           H  
ATOM   4235  HB3 ASP A 276      -8.061   7.250  -5.836  1.00 98.69           H  
ATOM   4236  O   ASP A 276     -10.032   8.475  -3.099  1.00 98.69           O  
ATOM   4237  CG  ASP A 276      -7.573   9.086  -4.847  1.00 98.69           C  
ATOM   4238  OD1 ASP A 276      -7.177   9.687  -3.828  1.00 98.69           O  
ATOM   4239  OD2 ASP A 276      -7.853   9.696  -5.897  1.00 98.69           O  
ATOM   4240  N   HIS A 277     -10.745   6.647  -4.110  1.00 98.62           N  
ATOM   4241  H   HIS A 277     -10.511   5.807  -4.620  1.00 98.62           H  
ATOM   4242  CA  HIS A 277     -12.152   7.003  -3.924  1.00 98.62           C  
ATOM   4243  HA  HIS A 277     -12.261   8.087  -3.965  1.00 98.62           H  
ATOM   4244  C   HIS A 277     -12.674   6.552  -2.551  1.00 98.62           C  
ATOM   4245  CB  HIS A 277     -12.960   6.423  -5.082  1.00 98.62           C  
ATOM   4246  HB2 HIS A 277     -12.868   5.337  -5.077  1.00 98.62           H  
ATOM   4247  HB3 HIS A 277     -12.552   6.797  -6.021  1.00 98.62           H  
ATOM   4248  O   HIS A 277     -13.389   7.304  -1.891  1.00 98.62           O  
ATOM   4249  CG  HIS A 277     -14.416   6.792  -5.018  1.00 98.62           C  
ATOM   4250  CD2 HIS A 277     -15.427   5.980  -4.586  1.00 98.62           C  
ATOM   4251  HD2 HIS A 277     -15.307   4.978  -4.203  1.00 98.62           H  
ATOM   4252  ND1 HIS A 277     -14.989   7.990  -5.388  1.00 98.62           N  
ATOM   4253  HD1 HIS A 277     -14.532   8.828  -5.716  1.00 98.62           H  
ATOM   4254  CE1 HIS A 277     -16.315   7.879  -5.210  1.00 98.62           C  
ATOM   4255  HE1 HIS A 277     -17.034   8.651  -5.440  1.00 98.62           H  
ATOM   4256  NE2 HIS A 277     -16.634   6.665  -4.734  1.00 98.62           N  
ATOM   4257  N   TYR A 278     -12.286   5.348  -2.111  1.00 98.69           N  
ATOM   4258  H   TYR A 278     -11.711   4.780  -2.716  1.00 98.69           H  
ATOM   4259  CA  TYR A 278     -12.726   4.759  -0.839  1.00 98.69           C  
ATOM   4260  HA  TYR A 278     -13.651   5.250  -0.538  1.00 98.69           H  
ATOM   4261  C   TYR A 278     -11.753   4.975   0.327  1.00 98.69           C  
ATOM   4262  CB  TYR A 278     -13.047   3.269  -1.040  1.00 98.69           C  
ATOM   4263  HB2 TYR A 278     -13.241   2.813  -0.069  1.00 98.69           H  
ATOM   4264  HB3 TYR A 278     -12.180   2.768  -1.470  1.00 98.69           H  
ATOM   4265  O   TYR A 278     -12.056   4.576   1.447  1.00 98.69           O  
ATOM   4266  CG  TYR A 278     -14.268   3.027  -1.905  1.00 98.69           C  
ATOM   4267  CD1 TYR A 278     -15.543   3.351  -1.407  1.00 98.69           C  
ATOM   4268  HD1 TYR A 278     -15.636   3.749  -0.407  1.00 98.69           H  
ATOM   4269  CD2 TYR A 278     -14.135   2.525  -3.213  1.00 98.69           C  
ATOM   4270  HD2 TYR A 278     -13.157   2.276  -3.596  1.00 98.69           H  
ATOM   4271  CE1 TYR A 278     -16.680   3.233  -2.226  1.00 98.69           C  
ATOM   4272  HE1 TYR A 278     -17.639   3.581  -1.871  1.00 98.69           H  
ATOM   4273  CE2 TYR A 278     -15.276   2.358  -4.022  1.00 98.69           C  
ATOM   4274  HE2 TYR A 278     -15.184   1.997  -5.035  1.00 98.69           H  
ATOM   4275  OH  TYR A 278     -17.631   2.662  -4.349  1.00 98.69           O  
ATOM   4276  HH  TYR A 278     -18.331   3.225  -4.011  1.00 98.69           H  
ATOM   4277  CZ  TYR A 278     -16.546   2.732  -3.536  1.00 98.69           C  
ATOM   4278  N   GLY A 279     -10.588   5.580   0.094  1.00 98.44           N  
ATOM   4279  H   GLY A 279     -10.354   5.833  -0.855  1.00 98.44           H  
ATOM   4280  CA  GLY A 279      -9.612   5.899   1.137  1.00 98.44           C  
ATOM   4281  HA2 GLY A 279     -10.066   6.570   1.865  1.00 98.44           H  
ATOM   4282  HA3 GLY A 279      -8.764   6.396   0.667  1.00 98.44           H  
ATOM   4283  C   GLY A 279      -9.058   4.691   1.886  1.00 98.44           C  
ATOM   4284  O   GLY A 279      -8.862   4.766   3.093  1.00 98.44           O  
ATOM   4285  N   LEU A 280      -8.811   3.573   1.192  1.00 98.75           N  
ATOM   4286  H   LEU A 280      -8.964   3.611   0.194  1.00 98.75           H  
ATOM   4287  CA  LEU A 280      -8.525   2.279   1.837  1.00 98.75           C  
ATOM   4288  HA  LEU A 280      -9.392   2.001   2.436  1.00 98.75           H  
ATOM   4289  C   LEU A 280      -7.334   2.311   2.814  1.00 98.75           C  
ATOM   4290  CB  LEU A 280      -8.290   1.192   0.771  1.00 98.75           C  
ATOM   4291  HB2 LEU A 280      -8.104   0.256   1.297  1.00 98.75           H  
ATOM   4292  HB3 LEU A 280      -7.387   1.439   0.213  1.00 98.75           H  
ATOM   4293  O   LEU A 280      -7.348   1.583   3.804  1.00 98.75           O  
ATOM   4294  CG  LEU A 280      -9.436   0.962  -0.230  1.00 98.75           C  
ATOM   4295  HG  LEU A 280      -9.544   1.844  -0.861  1.00 98.75           H  
ATOM   4296  CD1 LEU A 280      -9.086  -0.241  -1.108  1.00 98.75           C  
ATOM   4297 HD11 LEU A 280      -8.179  -0.038  -1.676  1.00 98.75           H  
ATOM   4298 HD12 LEU A 280      -9.902  -0.456  -1.798  1.00 98.75           H  
ATOM   4299 HD13 LEU A 280      -8.923  -1.120  -0.485  1.00 98.75           H  
ATOM   4300  CD2 LEU A 280     -10.792   0.697   0.419  1.00 98.75           C  
ATOM   4301 HD21 LEU A 280     -11.546   0.532  -0.350  1.00 98.75           H  
ATOM   4302 HD22 LEU A 280     -10.734  -0.183   1.059  1.00 98.75           H  
ATOM   4303 HD23 LEU A 280     -11.099   1.558   1.013  1.00 98.75           H  
ATOM   4304  N   ILE A 281      -6.335   3.158   2.544  1.00 98.50           N  
ATOM   4305  H   ILE A 281      -6.437   3.749   1.732  1.00 98.50           H  
ATOM   4306  CA  ILE A 281      -5.143   3.369   3.385  1.00 98.50           C  
ATOM   4307  HA  ILE A 281      -5.260   2.784   4.298  1.00 98.50           H  
ATOM   4308  C   ILE A 281      -4.994   4.829   3.852  1.00 98.50           C  
ATOM   4309  CB  ILE A 281      -3.859   2.858   2.689  1.00 98.50           C  
ATOM   4310  HB  ILE A 281      -3.025   3.019   3.373  1.00 98.50           H  
ATOM   4311  O   ILE A 281      -3.906   5.245   4.235  1.00 98.50           O  
ATOM   4312  CG1 ILE A 281      -3.568   3.630   1.379  1.00 98.50           C  
ATOM   4313 HG12 ILE A 281      -3.634   4.702   1.563  1.00 98.50           H  
ATOM   4314 HG13 ILE A 281      -4.314   3.373   0.626  1.00 98.50           H  
ATOM   4315  CG2 ILE A 281      -3.950   1.341   2.450  1.00 98.50           C  
ATOM   4316 HG21 ILE A 281      -2.976   0.953   2.152  1.00 98.50           H  
ATOM   4317 HG22 ILE A 281      -4.684   1.121   1.674  1.00 98.50           H  
ATOM   4318 HG23 ILE A 281      -4.242   0.842   3.374  1.00 98.50           H  
ATOM   4319  CD1 ILE A 281      -2.172   3.354   0.806  1.00 98.50           C  
ATOM   4320 HD11 ILE A 281      -2.015   3.977  -0.074  1.00 98.50           H  
ATOM   4321 HD12 ILE A 281      -2.079   2.309   0.512  1.00 98.50           H  
ATOM   4322 HD13 ILE A 281      -1.412   3.594   1.549  1.00 98.50           H  
ATOM   4323  N   ASP A 282      -6.055   5.633   3.766  1.00 98.44           N  
ATOM   4324  H   ASP A 282      -6.954   5.219   3.560  1.00 98.44           H  
ATOM   4325  CA  ASP A 282      -6.007   7.084   3.985  1.00 98.44           C  
ATOM   4326  HA  ASP A 282      -4.967   7.411   3.982  1.00 98.44           H  
ATOM   4327  C   ASP A 282      -6.554   7.506   5.362  1.00 98.44           C  
ATOM   4328  CB  ASP A 282      -6.710   7.818   2.820  1.00 98.44           C  
ATOM   4329  HB2 ASP A 282      -7.668   7.331   2.638  1.00 98.44           H  
ATOM   4330  HB3 ASP A 282      -6.935   8.847   3.102  1.00 98.44           H  
ATOM   4331  O   ASP A 282      -6.888   8.672   5.532  1.00 98.44           O  
ATOM   4332  CG  ASP A 282      -5.925   7.906   1.502  1.00 98.44           C  
ATOM   4333  OD1 ASP A 282      -4.675   7.821   1.486  1.00 98.44           O  
ATOM   4334  OD2 ASP A 282      -6.599   8.109   0.461  1.00 98.44           O  
ATOM   4335  N   ALA A 283      -6.642   6.625   6.368  1.00 98.19           N  
ATOM   4336  H   ALA A 283      -6.314   5.681   6.228  1.00 98.19           H  
ATOM   4337  CA  ALA A 283      -7.246   6.979   7.664  1.00 98.19           C  
ATOM   4338  HA  ALA A 283      -8.305   7.182   7.504  1.00 98.19           H  
ATOM   4339  C   ALA A 283      -6.631   8.247   8.292  1.00 98.19           C  
ATOM   4340  CB  ALA A 283      -7.122   5.784   8.612  1.00 98.19           C  
ATOM   4341  HB1 ALA A 283      -7.642   5.998   9.546  1.00 98.19           H  
ATOM   4342  HB2 ALA A 283      -7.577   4.911   8.144  1.00 98.19           H  
ATOM   4343  HB3 ALA A 283      -6.073   5.573   8.823  1.00 98.19           H  
ATOM   4344  O   ALA A 283      -7.354   9.153   8.705  1.00 98.19           O  
ATOM   4345  N   LEU A 284      -5.297   8.352   8.281  1.00 97.94           N  
ATOM   4346  H   LEU A 284      -4.761   7.569   7.935  1.00 97.94           H  
ATOM   4347  CA  LEU A 284      -4.578   9.537   8.765  1.00 97.94           C  
ATOM   4348  HA  LEU A 284      -5.012   9.855   9.713  1.00 97.94           H  
ATOM   4349  C   LEU A 284      -4.696  10.741   7.817  1.00 97.94           C  
ATOM   4350  CB  LEU A 284      -3.098   9.179   8.988  1.00 97.94           C  
ATOM   4351  HB2 LEU A 284      -2.568  10.086   9.277  1.00 97.94           H  
ATOM   4352  HB3 LEU A 284      -2.677   8.835   8.043  1.00 97.94           H  
ATOM   4353  O   LEU A 284      -4.620  11.881   8.260  1.00 97.94           O  
ATOM   4354  CG  LEU A 284      -2.840   8.109  10.065  1.00 97.94           C  
ATOM   4355  HG  LEU A 284      -3.359   7.188   9.800  1.00 97.94           H  
ATOM   4356  CD1 LEU A 284      -1.345   7.822  10.147  1.00 97.94           C  
ATOM   4357 HD11 LEU A 284      -1.172   7.064  10.911  1.00 97.94           H  
ATOM   4358 HD12 LEU A 284      -1.001   7.422   9.193  1.00 97.94           H  
ATOM   4359 HD13 LEU A 284      -0.795   8.727  10.406  1.00 97.94           H  
ATOM   4360  CD2 LEU A 284      -3.294   8.555  11.453  1.00 97.94           C  
ATOM   4361 HD21 LEU A 284      -2.804   9.487  11.735  1.00 97.94           H  
ATOM   4362 HD22 LEU A 284      -3.052   7.784  12.185  1.00 97.94           H  
ATOM   4363 HD23 LEU A 284      -4.373   8.713  11.465  1.00 97.94           H  
ATOM   4364  N   TYR A 285      -4.903  10.514   6.519  1.00 98.06           N  
ATOM   4365  H   TYR A 285      -5.092   9.565   6.231  1.00 98.06           H  
ATOM   4366  CA  TYR A 285      -5.120  11.585   5.542  1.00 98.06           C  
ATOM   4367  HA  TYR A 285      -4.400  12.384   5.717  1.00 98.06           H  
ATOM   4368  C   TYR A 285      -6.514  12.202   5.675  1.00 98.06           C  
ATOM   4369  CB  TYR A 285      -4.918  11.047   4.120  1.00 98.06           C  
ATOM   4370  HB2 TYR A 285      -5.232  10.004   4.071  1.00 98.06           H  
ATOM   4371  HB3 TYR A 285      -5.567  11.605   3.445  1.00 98.06           H  
ATOM   4372  O   TYR A 285      -6.647  13.414   5.535  1.00 98.06           O  
ATOM   4373  CG  TYR A 285      -3.502  11.134   3.598  1.00 98.06           C  
ATOM   4374  CD1 TYR A 285      -3.250  11.833   2.402  1.00 98.06           C  
ATOM   4375  HD1 TYR A 285      -4.060  12.333   1.892  1.00 98.06           H  
ATOM   4376  CD2 TYR A 285      -2.442  10.515   4.289  1.00 98.06           C  
ATOM   4377  HD2 TYR A 285      -2.622   9.965   5.201  1.00 98.06           H  
ATOM   4378  CE1 TYR A 285      -1.940  11.912   1.902  1.00 98.06           C  
ATOM   4379  HE1 TYR A 285      -1.722  12.497   1.021  1.00 98.06           H  
ATOM   4380  CE2 TYR A 285      -1.136  10.577   3.775  1.00 98.06           C  
ATOM   4381  HE2 TYR A 285      -0.332  10.060   4.279  1.00 98.06           H  
ATOM   4382  OH  TYR A 285       0.351  11.305   2.029  1.00 98.06           O  
ATOM   4383  HH  TYR A 285       0.996  11.117   2.714  1.00 98.06           H  
ATOM   4384  CZ  TYR A 285      -0.888  11.264   2.573  1.00 98.06           C  
ATOM   4385  N   GLU A 286      -7.538  11.392   5.957  1.00 97.19           N  
ATOM   4386  H   GLU A 286      -7.364  10.399   6.011  1.00 97.19           H  
ATOM   4387  CA  GLU A 286      -8.895  11.866   6.250  1.00 97.19           C  
ATOM   4388  HA  GLU A 286      -9.239  12.527   5.454  1.00 97.19           H  
ATOM   4389  C   GLU A 286      -8.918  12.676   7.549  1.00 97.19           C  
ATOM   4390  CB  GLU A 286      -9.867  10.680   6.375  1.00 97.19           C  
ATOM   4391  HB2 GLU A 286      -9.495   9.998   7.139  1.00 97.19           H  
ATOM   4392  HB3 GLU A 286     -10.834  11.051   6.713  1.00 97.19           H  
ATOM   4393  O   GLU A 286      -9.488  13.764   7.590  1.00 97.19           O  
ATOM   4394  CG  GLU A 286     -10.081   9.880   5.083  1.00 97.19           C  
ATOM   4395  HG2 GLU A 286     -10.739   9.042   5.310  1.00 97.19           H  
ATOM   4396  HG3 GLU A 286      -9.130   9.461   4.753  1.00 97.19           H  
ATOM   4397  CD  GLU A 286     -10.690  10.676   3.923  1.00 97.19           C  
ATOM   4398  OE1 GLU A 286     -10.629  10.142   2.790  1.00 97.19           O  
ATOM   4399  OE2 GLU A 286     -11.232  11.782   4.119  1.00 97.19           O  
ATOM   4400  N   GLN A 287      -8.228  12.189   8.585  1.00 97.25           N  
ATOM   4401  H   GLN A 287      -7.817  11.269   8.504  1.00 97.25           H  
ATOM   4402  CA  GLN A 287      -8.034  12.926   9.832  1.00 97.25           C  
ATOM   4403  HA  GLN A 287      -9.010  13.158  10.257  1.00 97.25           H  
ATOM   4404  C   GLN A 287      -7.304  14.254   9.574  1.00 97.25           C  
ATOM   4405  CB  GLN A 287      -7.271  12.021  10.808  1.00 97.25           C  
ATOM   4406  HB2 GLN A 287      -7.773  11.056  10.867  1.00 97.25           H  
ATOM   4407  HB3 GLN A 287      -6.264  11.856  10.424  1.00 97.25           H  
ATOM   4408  O   GLN A 287      -7.791  15.308   9.970  1.00 97.25           O  
ATOM   4409  CG  GLN A 287      -7.183  12.603  12.222  1.00 97.25           C  
ATOM   4410  HG2 GLN A 287      -6.774  13.612  12.180  1.00 97.25           H  
ATOM   4411  HG3 GLN A 287      -8.183  12.649  12.652  1.00 97.25           H  
ATOM   4412  CD  GLN A 287      -6.273  11.754  13.106  1.00 97.25           C  
ATOM   4413  NE2 GLN A 287      -6.746  11.199  14.192  1.00 97.25           N  
ATOM   4414 HE21 GLN A 287      -6.082  10.732  14.792  1.00 97.25           H  
ATOM   4415 HE22 GLN A 287      -7.667  11.458  14.517  1.00 97.25           H  
ATOM   4416  OE1 GLN A 287      -5.105  11.553  12.823  1.00 97.25           O  
ATOM   4417  N   ALA A 288      -6.189  14.238   8.836  1.00 97.69           N  
ATOM   4418  H   ALA A 288      -5.796  13.346   8.571  1.00 97.69           H  
ATOM   4419  CA  ALA A 288      -5.439  15.446   8.493  1.00 97.69           C  
ATOM   4420  HA  ALA A 288      -5.185  15.964   9.417  1.00 97.69           H  
ATOM   4421  C   ALA A 288      -6.242  16.442   7.652  1.00 97.69           C  
ATOM   4422  CB  ALA A 288      -4.135  15.045   7.806  1.00 97.69           C  
ATOM   4423  HB1 ALA A 288      -4.347  14.523   6.873  1.00 97.69           H  
ATOM   4424  HB2 ALA A 288      -3.576  14.386   8.470  1.00 97.69           H  
ATOM   4425  HB3 ALA A 288      -3.538  15.934   7.600  1.00 97.69           H  
ATOM   4426  O   ALA A 288      -6.128  17.655   7.829  1.00 97.69           O  
ATOM   4427  N   ALA A 289      -7.107  15.949   6.768  1.00 97.00           N  
ATOM   4428  H   ALA A 289      -7.162  14.947   6.649  1.00 97.00           H  
ATOM   4429  CA  ALA A 289      -8.004  16.785   5.993  1.00 97.00           C  
ATOM   4430  HA  ALA A 289      -7.409  17.562   5.513  1.00 97.00           H  
ATOM   4431  C   ALA A 289      -9.049  17.509   6.859  1.00 97.00           C  
ATOM   4432  CB  ALA A 289      -8.647  15.932   4.895  1.00 97.00           C  
ATOM   4433  HB1 ALA A 289      -7.870  15.486   4.274  1.00 97.00           H  
ATOM   4434  HB2 ALA A 289      -9.293  16.551   4.271  1.00 97.00           H  
ATOM   4435  HB3 ALA A 289      -9.246  15.138   5.341  1.00 97.00           H  
ATOM   4436  O   ALA A 289      -9.674  18.439   6.361  1.00 97.00           O  
ATOM   4437  N   SER A 290      -9.248  17.179   8.140  1.00 95.25           N  
ATOM   4438  H   SER A 290      -8.750  16.404   8.554  1.00 95.25           H  
ATOM   4439  CA  SER A 290     -10.146  17.969   8.994  1.00 95.25           C  
ATOM   4440  HA  SER A 290     -11.033  18.215   8.411  1.00 95.25           H  
ATOM   4441  C   SER A 290      -9.532  19.301   9.443  1.00 95.25           C  
ATOM   4442  CB  SER A 290     -10.639  17.147  10.188  1.00 95.25           C  
ATOM   4443  HB2 SER A 290     -10.827  16.121   9.869  1.00 95.25           H  
ATOM   4444  HB3 SER A 290     -11.576  17.573  10.547  1.00 95.25           H  
ATOM   4445  O   SER A 290     -10.277  20.229   9.752  1.00 95.25           O  
ATOM   4446  OG  SER A 290      -9.712  17.149  11.248  1.00 95.25           O  
ATOM   4447  HG  SER A 290      -9.932  17.847  11.869  1.00 95.25           H  
ATOM   4448  N   TYR A 291      -8.199  19.421   9.450  1.00 95.31           N  
ATOM   4449  H   TYR A 291      -7.655  18.597   9.238  1.00 95.31           H  
ATOM   4450  CA  TYR A 291      -7.489  20.590   9.986  1.00 95.31           C  
ATOM   4451  HA  TYR A 291      -8.204  21.398  10.143  1.00 95.31           H  
ATOM   4452  C   TYR A 291      -6.410  21.174   9.059  1.00 95.31           C  
ATOM   4453  CB  TYR A 291      -6.915  20.228  11.361  1.00 95.31           C  
ATOM   4454  HB2 TYR A 291      -6.409  21.105  11.766  1.00 95.31           H  
ATOM   4455  HB3 TYR A 291      -7.740  20.000  12.035  1.00 95.31           H  
ATOM   4456  O   TYR A 291      -5.941  22.285   9.301  1.00 95.31           O  
ATOM   4457  CG  TYR A 291      -5.944  19.061  11.363  1.00 95.31           C  
ATOM   4458  CD1 TYR A 291      -6.381  17.783  11.753  1.00 95.31           C  
ATOM   4459  HD1 TYR A 291      -7.407  17.622  12.051  1.00 95.31           H  
ATOM   4460  CD2 TYR A 291      -4.599  19.255  10.989  1.00 95.31           C  
ATOM   4461  HD2 TYR A 291      -4.261  20.237  10.691  1.00 95.31           H  
ATOM   4462  CE1 TYR A 291      -5.484  16.704  11.769  1.00 95.31           C  
ATOM   4463  HE1 TYR A 291      -5.823  15.715  12.042  1.00 95.31           H  
ATOM   4464  CE2 TYR A 291      -3.696  18.175  11.003  1.00 95.31           C  
ATOM   4465  HE2 TYR A 291      -2.670  18.324  10.701  1.00 95.31           H  
ATOM   4466  OH  TYR A 291      -3.293  15.834  11.371  1.00 95.31           O  
ATOM   4467  HH  TYR A 291      -2.407  16.082  11.097  1.00 95.31           H  
ATOM   4468  CZ  TYR A 291      -4.139  16.896  11.401  1.00 95.31           C  
ATOM   4469  N   ASP A 292      -6.021  20.480   7.985  1.00 96.31           N  
ATOM   4470  H   ASP A 292      -6.347  19.529   7.890  1.00 96.31           H  
ATOM   4471  CA  ASP A 292      -5.010  20.939   7.028  1.00 96.31           C  
ATOM   4472  HA  ASP A 292      -4.647  21.918   7.341  1.00 96.31           H  
ATOM   4473  C   ASP A 292      -5.582  21.040   5.595  1.00 96.31           C  
ATOM   4474  CB  ASP A 292      -3.777  20.034   7.099  1.00 96.31           C  
ATOM   4475  HB2 ASP A 292      -4.040  19.037   6.745  1.00 96.31           H  
ATOM   4476  HB3 ASP A 292      -3.469  19.949   8.141  1.00 96.31           H  
ATOM   4477  O   ASP A 292      -5.839  20.020   4.936  1.00 96.31           O  
ATOM   4478  CG  ASP A 292      -2.592  20.574   6.289  1.00 96.31           C  
ATOM   4479  OD1 ASP A 292      -2.763  21.339   5.310  1.00 96.31           O  
ATOM   4480  OD2 ASP A 292      -1.444  20.201   6.598  1.00 96.31           O  
ATOM   4481  N   PRO A 293      -5.726  22.265   5.047  1.00 97.06           N  
ATOM   4482  CA  PRO A 293      -6.229  22.487   3.691  1.00 97.06           C  
ATOM   4483  HA  PRO A 293      -7.260  22.137   3.650  1.00 97.06           H  
ATOM   4484  C   PRO A 293      -5.421  21.798   2.581  1.00 97.06           C  
ATOM   4485  CB  PRO A 293      -6.209  24.007   3.499  1.00 97.06           C  
ATOM   4486  HB2 PRO A 293      -5.249  24.321   3.090  1.00 97.06           H  
ATOM   4487  HB3 PRO A 293      -7.025  24.339   2.857  1.00 97.06           H  
ATOM   4488  O   PRO A 293      -5.953  21.548   1.498  1.00 97.06           O  
ATOM   4489  CG  PRO A 293      -6.349  24.552   4.917  1.00 97.06           C  
ATOM   4490  HG2 PRO A 293      -5.933  25.555   5.012  1.00 97.06           H  
ATOM   4491  HG3 PRO A 293      -7.397  24.538   5.215  1.00 97.06           H  
ATOM   4492  CD  PRO A 293      -5.569  23.536   5.742  1.00 97.06           C  
ATOM   4493  HD2 PRO A 293      -4.514  23.805   5.770  1.00 97.06           H  
ATOM   4494  HD3 PRO A 293      -5.978  23.498   6.751  1.00 97.06           H  
ATOM   4495  N   ARG A 294      -4.142  21.472   2.812  1.00 97.75           N  
ATOM   4496  H   ARG A 294      -3.771  21.622   3.739  1.00 97.75           H  
ATOM   4497  CA  ARG A 294      -3.295  20.788   1.821  1.00 97.75           C  
ATOM   4498  HA  ARG A 294      -3.380  21.294   0.859  1.00 97.75           H  
ATOM   4499  C   ARG A 294      -3.756  19.350   1.602  1.00 97.75           C  
ATOM   4500  CB  ARG A 294      -1.830  20.807   2.274  1.00 97.75           C  
ATOM   4501  HB2 ARG A 294      -1.739  20.217   3.186  1.00 97.75           H  
ATOM   4502  HB3 ARG A 294      -1.227  20.328   1.503  1.00 97.75           H  
ATOM   4503  O   ARG A 294      -3.827  18.900   0.458  1.00 97.75           O  
ATOM   4504  CG  ARG A 294      -1.283  22.225   2.506  1.00 97.75           C  
ATOM   4505  HG2 ARG A 294      -1.267  22.761   1.557  1.00 97.75           H  
ATOM   4506  HG3 ARG A 294      -1.917  22.775   3.202  1.00 97.75           H  
ATOM   4507  CD  ARG A 294       0.134  22.182   3.083  1.00 97.75           C  
ATOM   4508  HD2 ARG A 294       0.768  21.605   2.409  1.00 97.75           H  
ATOM   4509  HD3 ARG A 294       0.513  23.202   3.137  1.00 97.75           H  
ATOM   4510  NE  ARG A 294       0.163  21.586   4.432  1.00 97.75           N  
ATOM   4511  HE  ARG A 294      -0.720  21.390   4.883  1.00 97.75           H  
ATOM   4512  NH1 ARG A 294       2.444  21.481   4.672  1.00 97.75           N  
ATOM   4513 HH11 ARG A 294       2.549  21.940   3.779  1.00 97.75           H  
ATOM   4514 HH12 ARG A 294       3.238  21.214   5.237  1.00 97.75           H  
ATOM   4515  NH2 ARG A 294       1.144  20.700   6.286  1.00 97.75           N  
ATOM   4516 HH21 ARG A 294       0.211  20.466   6.596  1.00 97.75           H  
ATOM   4517 HH22 ARG A 294       1.937  20.400   6.834  1.00 97.75           H  
ATOM   4518  CZ  ARG A 294       1.240  21.261   5.123  1.00 97.75           C  
ATOM   4519  N   PHE A 295      -4.133  18.658   2.678  1.00 97.94           N  
ATOM   4520  H   PHE A 295      -4.113  19.120   3.576  1.00 97.94           H  
ATOM   4521  CA  PHE A 295      -4.731  17.326   2.598  1.00 97.94           C  
ATOM   4522  HA  PHE A 295      -4.115  16.698   1.955  1.00 97.94           H  
ATOM   4523  C   PHE A 295      -6.115  17.407   1.942  1.00 97.94           C  
ATOM   4524  CB  PHE A 295      -4.762  16.675   3.988  1.00 97.94           C  
ATOM   4525  HB2 PHE A 295      -5.153  17.381   4.721  1.00 97.94           H  
ATOM   4526  HB3 PHE A 295      -5.443  15.825   3.961  1.00 97.94           H  
ATOM   4527  O   PHE A 295      -6.371  16.687   0.978  1.00 97.94           O  
ATOM   4528  CG  PHE A 295      -3.402  16.179   4.444  1.00 97.94           C  
ATOM   4529  CD1 PHE A 295      -3.045  14.832   4.248  1.00 97.94           C  
ATOM   4530  HD1 PHE A 295      -3.758  14.143   3.819  1.00 97.94           H  
ATOM   4531  CD2 PHE A 295      -2.483  17.058   5.047  1.00 97.94           C  
ATOM   4532  HD2 PHE A 295      -2.749  18.092   5.211  1.00 97.94           H  
ATOM   4533  CE1 PHE A 295      -1.773  14.374   4.632  1.00 97.94           C  
ATOM   4534  HE1 PHE A 295      -1.504  13.337   4.496  1.00 97.94           H  
ATOM   4535  CE2 PHE A 295      -1.216  16.599   5.442  1.00 97.94           C  
ATOM   4536  HE2 PHE A 295      -0.523  17.272   5.925  1.00 97.94           H  
ATOM   4537  CZ  PHE A 295      -0.855  15.261   5.213  1.00 97.94           C  
ATOM   4538  HZ  PHE A 295       0.126  14.907   5.493  1.00 97.94           H  
ATOM   4539  N   GLN A 296      -6.956  18.373   2.333  1.00 97.25           N  
ATOM   4540  H   GLN A 296      -6.698  18.937   3.130  1.00 97.25           H  
ATOM   4541  CA  GLN A 296      -8.264  18.605   1.690  1.00 97.25           C  
ATOM   4542  HA  GLN A 296      -8.895  17.730   1.843  1.00 97.25           H  
ATOM   4543  C   GLN A 296      -8.177  18.868   0.177  1.00 97.25           C  
ATOM   4544  CB  GLN A 296      -8.947  19.834   2.299  1.00 97.25           C  
ATOM   4545  HB2 GLN A 296      -9.861  20.035   1.740  1.00 97.25           H  
ATOM   4546  HB3 GLN A 296      -8.293  20.700   2.191  1.00 97.25           H  
ATOM   4547  O   GLN A 296      -9.100  18.530  -0.574  1.00 97.25           O  
ATOM   4548  CG  GLN A 296      -9.329  19.672   3.767  1.00 97.25           C  
ATOM   4549  HG2 GLN A 296      -8.433  19.494   4.361  1.00 97.25           H  
ATOM   4550  HG3 GLN A 296      -9.998  18.817   3.858  1.00 97.25           H  
ATOM   4551  CD  GLN A 296     -10.033  20.907   4.326  1.00 97.25           C  
ATOM   4552  NE2 GLN A 296     -10.672  20.806   5.465  1.00 97.25           N  
ATOM   4553 HE21 GLN A 296     -11.053  21.647   5.875  1.00 97.25           H  
ATOM   4554 HE22 GLN A 296     -10.558  19.954   5.995  1.00 97.25           H  
ATOM   4555  OE1 GLN A 296     -10.032  21.979   3.739  1.00 97.25           O  
ATOM   4556  N   ALA A 297      -7.111  19.529  -0.279  1.00 98.06           N  
ATOM   4557  H   ALA A 297      -6.454  19.895   0.395  1.00 98.06           H  
ATOM   4558  CA  ALA A 297      -6.885  19.832  -1.690  1.00 98.06           C  
ATOM   4559  HA  ALA A 297      -7.823  20.162  -2.136  1.00 98.06           H  
ATOM   4560  C   ALA A 297      -6.408  18.610  -2.492  1.00 98.06           C  
ATOM   4561  CB  ALA A 297      -5.885  20.989  -1.779  1.00 98.06           C  
ATOM   4562  HB1 ALA A 297      -6.272  21.856  -1.244  1.00 98.06           H  
ATOM   4563  HB2 ALA A 297      -4.933  20.695  -1.337  1.00 98.06           H  
ATOM   4564  HB3 ALA A 297      -5.725  21.257  -2.823  1.00 98.06           H  
ATOM   4565  O   ALA A 297      -6.716  18.501  -3.679  1.00 98.06           O  
ATOM   4566  N   LEU A 298      -5.674  17.692  -1.858  1.00 98.19           N  
ATOM   4567  H   LEU A 298      -5.445  17.856  -0.888  1.00 98.19           H  
ATOM   4568  CA  LEU A 298      -5.151  16.481  -2.491  1.00 98.19           C  
ATOM   4569  HA  LEU A 298      -4.731  16.751  -3.460  1.00 98.19           H  
ATOM   4570  C   LEU A 298      -6.230  15.409  -2.726  1.00 98.19           C  
ATOM   4571  CB  LEU A 298      -4.031  15.955  -1.581  1.00 98.19           C  
ATOM   4572  HB2 LEU A 298      -4.442  15.796  -0.584  1.00 98.19           H  
ATOM   4573  HB3 LEU A 298      -3.259  16.721  -1.501  1.00 98.19           H  
ATOM   4574  O   LEU A 298      -6.172  14.668  -3.716  1.00 98.19           O  
ATOM   4575  CG  LEU A 298      -3.385  14.640  -2.042  1.00 98.19           C  
ATOM   4576  HG  LEU A 298      -4.132  13.850  -2.108  1.00 98.19           H  
ATOM   4577  CD1 LEU A 298      -2.680  14.779  -3.392  1.00 98.19           C  
ATOM   4578 HD11 LEU A 298      -2.208  13.833  -3.655  1.00 98.19           H  
ATOM   4579 HD12 LEU A 298      -3.409  15.044  -4.157  1.00 98.19           H  
ATOM   4580 HD13 LEU A 298      -1.920  15.558  -3.325  1.00 98.19           H  
ATOM   4581  CD2 LEU A 298      -2.362  14.237  -0.994  1.00 98.19           C  
ATOM   4582 HD21 LEU A 298      -1.846  13.323  -1.288  1.00 98.19           H  
ATOM   4583 HD22 LEU A 298      -1.617  15.026  -0.900  1.00 98.19           H  
ATOM   4584 HD23 LEU A 298      -2.861  14.098  -0.035  1.00 98.19           H  
ATOM   4585  N   LEU A 299      -7.180  15.303  -1.798  1.00 98.00           N  
ATOM   4586  H   LEU A 299      -7.134  15.940  -1.015  1.00 98.00           H  
ATOM   4587  CA  LEU A 299      -8.249  14.305  -1.783  1.00 98.00           C  
ATOM   4588  HA  LEU A 299      -7.826  13.338  -2.053  1.00 98.00           H  
ATOM   4589  C   LEU A 299      -9.368  14.650  -2.797  1.00 98.00           C  
ATOM   4590  CB  LEU A 299      -8.769  14.219  -0.333  1.00 98.00           C  
ATOM   4591  HB2 LEU A 299      -9.671  13.607  -0.303  1.00 98.00           H  
ATOM   4592  HB3 LEU A 299      -9.076  15.217  -0.020  1.00 98.00           H  
ATOM   4593  O   LEU A 299      -9.737  15.826  -2.910  1.00 98.00           O  
ATOM   4594  CG  LEU A 299      -7.770  13.677   0.715  1.00 98.00           C  
ATOM   4595  HG  LEU A 299      -6.956  14.390   0.840  1.00 98.00           H  
ATOM   4596  CD1 LEU A 299      -8.482  13.519   2.057  1.00 98.00           C  
ATOM   4597 HD11 LEU A 299      -9.251  12.749   2.002  1.00 98.00           H  
ATOM   4598 HD12 LEU A 299      -7.769  13.242   2.833  1.00 98.00           H  
ATOM   4599 HD13 LEU A 299      -8.952  14.460   2.343  1.00 98.00           H  
ATOM   4600  CD2 LEU A 299      -7.114  12.344   0.365  1.00 98.00           C  
ATOM   4601 HD21 LEU A 299      -7.888  11.580   0.289  1.00 98.00           H  
ATOM   4602 HD22 LEU A 299      -6.436  12.055   1.168  1.00 98.00           H  
ATOM   4603 HD23 LEU A 299      -6.549  12.414  -0.564  1.00 98.00           H  
ATOM   4604  N   PRO A 300      -9.933  13.675  -3.552  1.00 96.88           N  
ATOM   4605  CA  PRO A 300     -11.021  13.962  -4.488  1.00 96.88           C  
ATOM   4606  HA  PRO A 300     -10.664  14.703  -5.203  1.00 96.88           H  
ATOM   4607  C   PRO A 300     -12.263  14.512  -3.777  1.00 96.88           C  
ATOM   4608  CB  PRO A 300     -11.311  12.654  -5.237  1.00 96.88           C  
ATOM   4609  HB2 PRO A 300     -12.114  12.104  -4.747  1.00 96.88           H  
ATOM   4610  HB3 PRO A 300     -11.563  12.835  -6.282  1.00 96.88           H  
ATOM   4611  O   PRO A 300     -12.495  14.249  -2.599  1.00 96.88           O  
ATOM   4612  CG  PRO A 300     -10.006  11.875  -5.102  1.00 96.88           C  
ATOM   4613  HG2 PRO A 300      -9.289  12.224  -5.845  1.00 96.88           H  
ATOM   4614  HG3 PRO A 300     -10.172  10.801  -5.185  1.00 96.88           H  
ATOM   4615  CD  PRO A 300      -9.559  12.271  -3.700  1.00 96.88           C  
ATOM   4616  HD2 PRO A 300      -8.498  12.084  -3.534  1.00 96.88           H  
ATOM   4617  HD3 PRO A 300     -10.126  11.639  -3.017  1.00 96.88           H  
ATOM   4618  N   LYS A 301     -13.090  15.281  -4.490  1.00 95.56           N  
ATOM   4619  H   LYS A 301     -12.892  15.422  -5.471  1.00 95.56           H  
ATOM   4620  CA  LYS A 301     -14.304  15.883  -3.905  1.00 95.56           C  
ATOM   4621  HA  LYS A 301     -14.110  16.118  -2.858  1.00 95.56           H  
ATOM   4622  C   LYS A 301     -15.488  14.921  -3.829  1.00 95.56           C  
ATOM   4623  CB  LYS A 301     -14.673  17.182  -4.642  1.00 95.56           C  
ATOM   4624  HB2 LYS A 301     -15.564  17.601  -4.173  1.00 95.56           H  
ATOM   4625  HB3 LYS A 301     -14.923  16.950  -5.678  1.00 95.56           H  
ATOM   4626  O   LYS A 301     -16.422  15.173  -3.083  1.00 95.56           O  
ATOM   4627  CG  LYS A 301     -13.570  18.258  -4.624  1.00 95.56           C  
ATOM   4628  HG2 LYS A 301     -13.976  19.177  -5.046  1.00 95.56           H  
ATOM   4629  HG3 LYS A 301     -12.740  17.934  -5.252  1.00 95.56           H  
ATOM   4630  CD  LYS A 301     -13.042  18.544  -3.207  1.00 95.56           C  
ATOM   4631  HD2 LYS A 301     -12.553  17.648  -2.825  1.00 95.56           H  
ATOM   4632  HD3 LYS A 301     -13.876  18.796  -2.552  1.00 95.56           H  
ATOM   4633  CE  LYS A 301     -12.015  19.679  -3.192  1.00 95.56           C  
ATOM   4634  HE2 LYS A 301     -11.273  19.488  -3.967  1.00 95.56           H  
ATOM   4635  HE3 LYS A 301     -12.522  20.616  -3.422  1.00 95.56           H  
ATOM   4636  NZ  LYS A 301     -11.336  19.761  -1.870  1.00 95.56           N  
ATOM   4637  HZ1 LYS A 301     -11.998  19.820  -1.109  1.00 95.56           H  
ATOM   4638  HZ2 LYS A 301     -10.766  18.947  -1.694  1.00 95.56           H  
ATOM   4639  HZ3 LYS A 301     -10.705  20.547  -1.815  1.00 95.56           H  
ATOM   4640  N   ASP A 302     -15.439  13.830  -4.583  1.00 95.94           N  
ATOM   4641  H   ASP A 302     -14.625  13.662  -5.156  1.00 95.94           H  
ATOM   4642  CA  ASP A 302     -16.459  12.787  -4.657  1.00 95.94           C  
ATOM   4643  HA  ASP A 302     -17.397  13.188  -4.272  1.00 95.94           H  
ATOM   4644  C   ASP A 302     -16.127  11.562  -3.787  1.00 95.94           C  
ATOM   4645  CB  ASP A 302     -16.684  12.413  -6.136  1.00 95.94           C  
ATOM   4646  HB2 ASP A 302     -16.928  13.317  -6.694  1.00 95.94           H  
ATOM   4647  HB3 ASP A 302     -17.546  11.748  -6.204  1.00 95.94           H  
ATOM   4648  O   ASP A 302     -16.689  10.494  -4.013  1.00 95.94           O  
ATOM   4649  CG  ASP A 302     -15.472  11.738  -6.801  1.00 95.94           C  
ATOM   4650  OD1 ASP A 302     -14.323  12.117  -6.467  1.00 95.94           O  
ATOM   4651  OD2 ASP A 302     -15.684  10.879  -7.688  1.00 95.94           O  
ATOM   4652  N   ARG A 303     -15.207  11.681  -2.819  1.00 95.31           N  
ATOM   4653  H   ARG A 303     -14.809  12.593  -2.646  1.00 95.31           H  
ATOM   4654  CA  ARG A 303     -14.786  10.554  -1.973  1.00 95.31           C  
ATOM   4655  HA  ARG A 303     -14.402   9.766  -2.621  1.00 95.31           H  
ATOM   4656  C   ARG A 303     -15.934   9.932  -1.183  1.00 95.31           C  
ATOM   4657  CB  ARG A 303     -13.683  10.970  -0.994  1.00 95.31           C  
ATOM   4658  HB2 ARG A 303     -13.573  10.197  -0.233  1.00 95.31           H  
ATOM   4659  HB3 ARG A 303     -13.955  11.905  -0.504  1.00 95.31           H  
ATOM   4660  O   ARG A 303     -16.871  10.602  -0.754  1.00 95.31           O  
ATOM   4661  CG  ARG A 303     -12.333  11.106  -1.687  1.00 95.31           C  
ATOM   4662  HG2 ARG A 303     -12.401  11.871  -2.460  1.00 95.31           H  
ATOM   4663  HG3 ARG A 303     -12.063  10.164  -2.165  1.00 95.31           H  
ATOM   4664  CD  ARG A 303     -11.269  11.486  -0.658  1.00 95.31           C  
ATOM   4665  HD2 ARG A 303     -11.674  12.224   0.033  1.00 95.31           H  
ATOM   4666  HD3 ARG A 303     -10.417  11.946  -1.158  1.00 95.31           H  
ATOM   4667  NE  ARG A 303     -10.786  10.327   0.095  1.00 95.31           N  
ATOM   4668  HE  ARG A 303     -11.115  10.252   1.047  1.00 95.31           H  
ATOM   4669  NH1 ARG A 303      -8.886   9.741  -1.121  1.00 95.31           N  
ATOM   4670 HH11 ARG A 303      -9.333   9.811  -2.024  1.00 95.31           H  
ATOM   4671 HH12 ARG A 303      -8.013   9.235  -1.073  1.00 95.31           H  
ATOM   4672  NH2 ARG A 303      -9.230   8.915   0.860  1.00 95.31           N  
ATOM   4673 HH21 ARG A 303      -8.286   8.561   0.803  1.00 95.31           H  
ATOM   4674 HH22 ARG A 303      -9.660   9.090   1.757  1.00 95.31           H  
ATOM   4675  CZ  ARG A 303      -9.663   9.663  -0.088  1.00 95.31           C  
ATOM   4676  N   GLN A 304     -15.781   8.638  -0.930  1.00 97.75           N  
ATOM   4677  H   GLN A 304     -14.969   8.185  -1.325  1.00 97.75           H  
ATOM   4678  CA  GLN A 304     -16.616   7.840  -0.040  1.00 97.75           C  
ATOM   4679  HA  GLN A 304     -17.249   8.490   0.565  1.00 97.75           H  
ATOM   4680  C   GLN A 304     -15.704   7.050   0.910  1.00 97.75           C  
ATOM   4681  CB  GLN A 304     -17.520   6.915  -0.872  1.00 97.75           C  
ATOM   4682  HB2 GLN A 304     -18.076   6.270  -0.190  1.00 97.75           H  
ATOM   4683  HB3 GLN A 304     -16.906   6.290  -1.520  1.00 97.75           H  
ATOM   4684  O   GLN A 304     -15.600   5.830   0.760  1.00 97.75           O  
ATOM   4685  CG  GLN A 304     -18.524   7.688  -1.732  1.00 97.75           C  
ATOM   4686  HG2 GLN A 304     -19.080   8.377  -1.097  1.00 97.75           H  
ATOM   4687  HG3 GLN A 304     -17.992   8.270  -2.484  1.00 97.75           H  
ATOM   4688  CD  GLN A 304     -19.514   6.778  -2.452  1.00 97.75           C  
ATOM   4689  NE2 GLN A 304     -20.539   7.355  -3.039  1.00 97.75           N  
ATOM   4690 HE21 GLN A 304     -21.172   6.750  -3.541  1.00 97.75           H  
ATOM   4691 HE22 GLN A 304     -20.595   8.363  -3.050  1.00 97.75           H  
ATOM   4692  OE1 GLN A 304     -19.426   5.554  -2.488  1.00 97.75           O  
ATOM   4693  N   PRO A 305     -14.984   7.716   1.835  1.00 97.50           N  
ATOM   4694  CA  PRO A 305     -14.021   7.034   2.691  1.00 97.50           C  
ATOM   4695  HA  PRO A 305     -13.229   6.610   2.074  1.00 97.50           H  
ATOM   4696  C   PRO A 305     -14.701   5.917   3.485  1.00 97.50           C  
ATOM   4697  CB  PRO A 305     -13.411   8.107   3.590  1.00 97.50           C  
ATOM   4698  HB2 PRO A 305     -12.521   8.506   3.104  1.00 97.50           H  
ATOM   4699  HB3 PRO A 305     -13.163   7.729   4.582  1.00 97.50           H  
ATOM   4700  O   PRO A 305     -15.779   6.101   4.055  1.00 97.50           O  
ATOM   4701  CG  PRO A 305     -14.490   9.186   3.644  1.00 97.50           C  
ATOM   4702  HG2 PRO A 305     -15.223   8.932   4.410  1.00 97.50           H  
ATOM   4703  HG3 PRO A 305     -14.065  10.172   3.832  1.00 97.50           H  
ATOM   4704  CD  PRO A 305     -15.141   9.102   2.263  1.00 97.50           C  
ATOM   4705  HD2 PRO A 305     -16.191   9.387   2.330  1.00 97.50           H  
ATOM   4706  HD3 PRO A 305     -14.616   9.766   1.577  1.00 97.50           H  
ATOM   4707  N   THR A 306     -14.089   4.736   3.490  1.00 98.44           N  
ATOM   4708  H   THR A 306     -13.214   4.643   2.994  1.00 98.44           H  
ATOM   4709  CA  THR A 306     -14.619   3.589   4.226  1.00 98.44           C  
ATOM   4710  HA  THR A 306     -15.690   3.538   4.026  1.00 98.44           H  
ATOM   4711  C   THR A 306     -14.450   3.771   5.737  1.00 98.44           C  
ATOM   4712  CB  THR A 306     -14.021   2.267   3.729  1.00 98.44           C  
ATOM   4713  HB  THR A 306     -14.315   2.112   2.691  1.00 98.44           H  
ATOM   4714  O   THR A 306     -13.442   4.294   6.210  1.00 98.44           O  
ATOM   4715  CG2 THR A 306     -12.501   2.153   3.813  1.00 98.44           C  
ATOM   4716 HG21 THR A 306     -12.141   2.623   4.728  1.00 98.44           H  
ATOM   4717 HG22 THR A 306     -12.040   2.659   2.965  1.00 98.44           H  
ATOM   4718 HG23 THR A 306     -12.199   1.105   3.797  1.00 98.44           H  
ATOM   4719  OG1 THR A 306     -14.561   1.225   4.494  1.00 98.44           O  
ATOM   4720  HG1 THR A 306     -15.402   0.999   4.090  1.00 98.44           H  
ATOM   4721  N   GLN A 307     -15.416   3.279   6.518  1.00 97.31           N  
ATOM   4722  H   GLN A 307     -16.203   2.831   6.072  1.00 97.31           H  
ATOM   4723  CA  GLN A 307     -15.370   3.311   7.988  1.00 97.31           C  
ATOM   4724  HA  GLN A 307     -15.177   4.333   8.315  1.00 97.31           H  
ATOM   4725  C   GLN A 307     -14.250   2.436   8.580  1.00 97.31           C  
ATOM   4726  CB  GLN A 307     -16.727   2.862   8.548  1.00 97.31           C  
ATOM   4727  HB2 GLN A 307     -16.965   1.870   8.163  1.00 97.31           H  
ATOM   4728  HB3 GLN A 307     -16.653   2.799   9.633  1.00 97.31           H  
ATOM   4729  O   GLN A 307     -13.908   2.588   9.748  1.00 97.31           O  
ATOM   4730  CG  GLN A 307     -17.864   3.833   8.205  1.00 97.31           C  
ATOM   4731  HG2 GLN A 307     -17.655   4.806   8.650  1.00 97.31           H  
ATOM   4732  HG3 GLN A 307     -17.943   3.958   7.125  1.00 97.31           H  
ATOM   4733  CD  GLN A 307     -19.194   3.325   8.744  1.00 97.31           C  
ATOM   4734  NE2 GLN A 307     -19.972   2.614   7.955  1.00 97.31           N  
ATOM   4735 HE21 GLN A 307     -20.817   2.267   8.385  1.00 97.31           H  
ATOM   4736 HE22 GLN A 307     -19.690   2.383   7.013  1.00 97.31           H  
ATOM   4737  OE1 GLN A 307     -19.554   3.525   9.888  1.00 97.31           O  
ATOM   4738  N   ILE A 308     -13.675   1.534   7.778  1.00 98.56           N  
ATOM   4739  H   ILE A 308     -14.014   1.470   6.829  1.00 98.56           H  
ATOM   4740  CA  ILE A 308     -12.548   0.666   8.151  1.00 98.56           C  
ATOM   4741  HA  ILE A 308     -12.335   0.809   9.211  1.00 98.56           H  
ATOM   4742  C   ILE A 308     -11.253   1.057   7.431  1.00 98.56           C  
ATOM   4743  CB  ILE A 308     -12.896  -0.824   7.964  1.00 98.56           C  
ATOM   4744  HB  ILE A 308     -12.022  -1.416   8.237  1.00 98.56           H  
ATOM   4745  O   ILE A 308     -10.381   0.213   7.229  1.00 98.56           O  
ATOM   4746  CG1 ILE A 308     -13.261  -1.141   6.498  1.00 98.56           C  
ATOM   4747 HG12 ILE A 308     -14.207  -0.654   6.262  1.00 98.56           H  
ATOM   4748 HG13 ILE A 308     -12.501  -0.732   5.831  1.00 98.56           H  
ATOM   4749  CG2 ILE A 308     -14.020  -1.221   8.928  1.00 98.56           C  
ATOM   4750 HG21 ILE A 308     -14.965  -0.762   8.637  1.00 98.56           H  
ATOM   4751 HG22 ILE A 308     -13.762  -0.908   9.940  1.00 98.56           H  
ATOM   4752 HG23 ILE A 308     -14.115  -2.307   8.921  1.00 98.56           H  
ATOM   4753  CD1 ILE A 308     -13.393  -2.635   6.195  1.00 98.56           C  
ATOM   4754 HD11 ILE A 308     -14.215  -3.068   6.765  1.00 98.56           H  
ATOM   4755 HD12 ILE A 308     -12.463  -3.146   6.443  1.00 98.56           H  
ATOM   4756 HD13 ILE A 308     -13.598  -2.773   5.133  1.00 98.56           H  
ATOM   4757  N   ALA A 309     -11.117   2.316   7.005  1.00 98.44           N  
ATOM   4758  H   ALA A 309     -11.866   2.977   7.155  1.00 98.44           H  
ATOM   4759  CA  ALA A 309      -9.881   2.805   6.397  1.00 98.44           C  
ATOM   4760  HA  ALA A 309      -9.711   2.280   5.457  1.00 98.44           H  
ATOM   4761  C   ALA A 309      -8.707   2.520   7.336  1.00 98.44           C  
ATOM   4762  CB  ALA A 309     -10.006   4.305   6.108  1.00 98.44           C  
ATOM   4763  HB1 ALA A 309     -10.256   4.843   7.023  1.00 98.44           H  
ATOM   4764  HB2 ALA A 309     -10.781   4.484   5.364  1.00 98.44           H  
ATOM   4765  HB3 ALA A 309      -9.058   4.685   5.727  1.00 98.44           H  
ATOM   4766  O   ALA A 309      -8.815   2.741   8.546  1.00 98.44           O  
ATOM   4767  N   GLY A 310      -7.602   2.016   6.797  1.00 98.38           N  
ATOM   4768  H   GLY A 310      -7.567   1.862   5.800  1.00 98.38           H  
ATOM   4769  CA  GLY A 310      -6.364   1.845   7.549  1.00 98.38           C  
ATOM   4770  HA2 GLY A 310      -5.952   0.854   7.356  1.00 98.38           H  
ATOM   4771  HA3 GLY A 310      -6.532   1.921   8.624  1.00 98.38           H  
ATOM   4772  C   GLY A 310      -5.312   2.865   7.167  1.00 98.38           C  
ATOM   4773  O   GLY A 310      -5.597   3.863   6.508  1.00 98.38           O  
ATOM   4774  N   ASP A 311      -4.090   2.590   7.583  1.00 97.94           N  
ATOM   4775  H   ASP A 311      -3.992   1.928   8.340  1.00 97.94           H  
ATOM   4776  CA  ASP A 311      -2.903   3.399   7.322  1.00 97.94           C  
ATOM   4777  HA  ASP A 311      -3.058   3.989   6.419  1.00 97.94           H  
ATOM   4778  C   ASP A 311      -1.650   2.541   7.091  1.00 97.94           C  
ATOM   4779  CB  ASP A 311      -2.706   4.367   8.498  1.00 97.94           C  
ATOM   4780  HB2 ASP A 311      -1.869   5.027   8.269  1.00 97.94           H  
ATOM   4781  HB3 ASP A 311      -3.595   4.989   8.594  1.00 97.94           H  
ATOM   4782  O   ASP A 311      -0.582   3.085   6.831  1.00 97.94           O  
ATOM   4783  CG  ASP A 311      -2.443   3.671   9.842  1.00 97.94           C  
ATOM   4784  OD1 ASP A 311      -2.829   2.492  10.009  1.00 97.94           O  
ATOM   4785  OD2 ASP A 311      -1.858   4.344  10.714  1.00 97.94           O  
ATOM   4786  N   LEU A 312      -1.754   1.209   7.151  1.00 98.56           N  
ATOM   4787  H   LEU A 312      -2.656   0.816   7.375  1.00 98.56           H  
ATOM   4788  CA  LEU A 312      -0.610   0.307   7.017  1.00 98.56           C  
ATOM   4789  HA  LEU A 312       0.303   0.885   7.154  1.00 98.56           H  
ATOM   4790  C   LEU A 312      -0.518  -0.325   5.627  1.00 98.56           C  
ATOM   4791  CB  LEU A 312      -0.623  -0.768   8.117  1.00 98.56           C  
ATOM   4792  HB2 LEU A 312      -1.505  -1.393   7.979  1.00 98.56           H  
ATOM   4793  HB3 LEU A 312       0.259  -1.395   7.986  1.00 98.56           H  
ATOM   4794  O   LEU A 312      -1.478  -0.891   5.093  1.00 98.56           O  
ATOM   4795  CG  LEU A 312      -0.632  -0.236   9.562  1.00 98.56           C  
ATOM   4796  HG  LEU A 312      -1.585   0.257   9.753  1.00 98.56           H  
ATOM   4797  CD1 LEU A 312      -0.509  -1.414  10.531  1.00 98.56           C  
ATOM   4798 HD11 LEU A 312      -1.326  -2.116  10.366  1.00 98.56           H  
ATOM   4799 HD12 LEU A 312      -0.567  -1.048  11.556  1.00 98.56           H  
ATOM   4800 HD13 LEU A 312       0.447  -1.921  10.393  1.00 98.56           H  
ATOM   4801  CD2 LEU A 312       0.509   0.740   9.845  1.00 98.56           C  
ATOM   4802 HD21 LEU A 312       0.449   1.057  10.887  1.00 98.56           H  
ATOM   4803 HD22 LEU A 312       1.473   0.272   9.650  1.00 98.56           H  
ATOM   4804 HD23 LEU A 312       0.392   1.633   9.231  1.00 98.56           H  
ATOM   4805  N   VAL A 313       0.699  -0.304   5.095  1.00 98.81           N  
ATOM   4806  H   VAL A 313       1.406   0.240   5.571  1.00 98.81           H  
ATOM   4807  CA  VAL A 313       1.126  -1.039   3.910  1.00 98.81           C  
ATOM   4808  HA  VAL A 313       0.281  -1.604   3.518  1.00 98.81           H  
ATOM   4809  C   VAL A 313       2.223  -2.007   4.329  1.00 98.81           C  
ATOM   4810  CB  VAL A 313       1.618  -0.095   2.801  1.00 98.81           C  
ATOM   4811  HB  VAL A 313       2.508   0.434   3.141  1.00 98.81           H  
ATOM   4812  O   VAL A 313       3.281  -1.604   4.802  1.00 98.81           O  
ATOM   4813  CG1 VAL A 313       1.979  -0.904   1.544  1.00 98.81           C  
ATOM   4814 HG11 VAL A 313       2.769  -1.622   1.767  1.00 98.81           H  
ATOM   4815 HG12 VAL A 313       2.348  -0.234   0.767  1.00 98.81           H  
ATOM   4816 HG13 VAL A 313       1.101  -1.436   1.178  1.00 98.81           H  
ATOM   4817  CG2 VAL A 313       0.548   0.948   2.444  1.00 98.81           C  
ATOM   4818 HG21 VAL A 313       0.947   1.661   1.723  1.00 98.81           H  
ATOM   4819 HG22 VAL A 313       0.273   1.524   3.328  1.00 98.81           H  
ATOM   4820 HG23 VAL A 313      -0.344   0.468   2.040  1.00 98.81           H  
ATOM   4821  N   VAL A 314       1.989  -3.299   4.145  1.00 98.88           N  
ATOM   4822  H   VAL A 314       1.109  -3.566   3.728  1.00 98.88           H  
ATOM   4823  CA  VAL A 314       2.929  -4.356   4.514  1.00 98.88           C  
ATOM   4824  HA  VAL A 314       3.750  -3.929   5.089  1.00 98.88           H  
ATOM   4825  C   VAL A 314       3.502  -4.970   3.248  1.00 98.88           C  
ATOM   4826  CB  VAL A 314       2.254  -5.412   5.403  1.00 98.88           C  
ATOM   4827  HB  VAL A 314       1.485  -5.936   4.836  1.00 98.88           H  
ATOM   4828  O   VAL A 314       2.764  -5.530   2.442  1.00 98.88           O  
ATOM   4829  CG1 VAL A 314       3.294  -6.420   5.894  1.00 98.88           C  
ATOM   4830 HG11 VAL A 314       4.105  -5.903   6.406  1.00 98.88           H  
ATOM   4831 HG12 VAL A 314       3.709  -6.973   5.052  1.00 98.88           H  
ATOM   4832 HG13 VAL A 314       2.824  -7.114   6.591  1.00 98.88           H  
ATOM   4833  CG2 VAL A 314       1.602  -4.789   6.642  1.00 98.88           C  
ATOM   4834 HG21 VAL A 314       2.353  -4.281   7.247  1.00 98.88           H  
ATOM   4835 HG22 VAL A 314       0.846  -4.060   6.348  1.00 98.88           H  
ATOM   4836 HG23 VAL A 314       1.120  -5.564   7.238  1.00 98.88           H  
ATOM   4837  N   VAL A 315       4.818  -4.897   3.069  1.00 98.81           N  
ATOM   4838  H   VAL A 315       5.370  -4.464   3.795  1.00 98.81           H  
ATOM   4839  CA  VAL A 315       5.511  -5.579   1.971  1.00 98.81           C  
ATOM   4840  HA  VAL A 315       4.776  -5.878   1.223  1.00 98.81           H  
ATOM   4841  C   VAL A 315       6.176  -6.838   2.514  1.00 98.81           C  
ATOM   4842  CB  VAL A 315       6.513  -4.672   1.244  1.00 98.81           C  
ATOM   4843  HB  VAL A 315       7.318  -4.419   1.935  1.00 98.81           H  
ATOM   4844  O   VAL A 315       7.115  -6.770   3.307  1.00 98.81           O  
ATOM   4845  CG1 VAL A 315       7.113  -5.402   0.033  1.00 98.81           C  
ATOM   4846 HG11 VAL A 315       7.801  -4.739  -0.492  1.00 98.81           H  
ATOM   4847 HG12 VAL A 315       7.671  -6.277   0.366  1.00 98.81           H  
ATOM   4848 HG13 VAL A 315       6.320  -5.717  -0.645  1.00 98.81           H  
ATOM   4849  CG2 VAL A 315       5.865  -3.376   0.737  1.00 98.81           C  
ATOM   4850 HG21 VAL A 315       6.626  -2.751   0.269  1.00 98.81           H  
ATOM   4851 HG22 VAL A 315       5.080  -3.601   0.015  1.00 98.81           H  
ATOM   4852 HG23 VAL A 315       5.433  -2.818   1.568  1.00 98.81           H  
ATOM   4853  N   ILE A 316       5.701  -7.990   2.058  1.00 98.38           N  
ATOM   4854  H   ILE A 316       4.973  -7.942   1.360  1.00 98.38           H  
ATOM   4855  CA  ILE A 316       6.216  -9.319   2.391  1.00 98.38           C  
ATOM   4856  HA  ILE A 316       6.943  -9.228   3.198  1.00 98.38           H  
ATOM   4857  C   ILE A 316       6.947  -9.920   1.190  1.00 98.38           C  
ATOM   4858  CB  ILE A 316       5.083 -10.248   2.886  1.00 98.38           C  
ATOM   4859  HB  ILE A 316       5.530 -11.209   3.141  1.00 98.38           H  
ATOM   4860  O   ILE A 316       6.720  -9.523   0.048  1.00 98.38           O  
ATOM   4861  CG1 ILE A 316       4.010 -10.485   1.797  1.00 98.38           C  
ATOM   4862 HG12 ILE A 316       4.504 -10.790   0.875  1.00 98.38           H  
ATOM   4863 HG13 ILE A 316       3.463  -9.560   1.612  1.00 98.38           H  
ATOM   4864  CG2 ILE A 316       4.447  -9.672   4.161  1.00 98.38           C  
ATOM   4865 HG21 ILE A 316       5.218  -9.392   4.879  1.00 98.38           H  
ATOM   4866 HG22 ILE A 316       3.850  -8.796   3.906  1.00 98.38           H  
ATOM   4867 HG23 ILE A 316       3.792 -10.407   4.628  1.00 98.38           H  
ATOM   4868  CD1 ILE A 316       2.999 -11.586   2.118  1.00 98.38           C  
ATOM   4869 HD11 ILE A 316       3.530 -12.526   2.264  1.00 98.38           H  
ATOM   4870 HD12 ILE A 316       2.311 -11.699   1.281  1.00 98.38           H  
ATOM   4871 HD13 ILE A 316       2.425 -11.332   3.009  1.00 98.38           H  
ATOM   4872  N   ASP A 317       7.785 -10.922   1.434  1.00 96.56           N  
ATOM   4873  H   ASP A 317       7.947 -11.209   2.388  1.00 96.56           H  
ATOM   4874  CA  ASP A 317       8.374 -11.757   0.389  1.00 96.56           C  
ATOM   4875  HA  ASP A 317       7.906 -11.541  -0.572  1.00 96.56           H  
ATOM   4876  C   ASP A 317       8.092 -13.223   0.735  1.00 96.56           C  
ATOM   4877  CB  ASP A 317       9.874 -11.431   0.267  1.00 96.56           C  
ATOM   4878  HB2 ASP A 317      10.426 -11.873   1.096  1.00 96.56           H  
ATOM   4879  HB3 ASP A 317       9.992 -10.349   0.329  1.00 96.56           H  
ATOM   4880  O   ASP A 317       8.646 -13.757   1.693  1.00 96.56           O  
ATOM   4881  CG  ASP A 317      10.484 -11.884  -1.062  1.00 96.56           C  
ATOM   4882  OD1 ASP A 317      10.018 -12.914  -1.606  1.00 96.56           O  
ATOM   4883  OD2 ASP A 317      11.363 -11.125  -1.555  1.00 96.56           O  
ATOM   4884  N   SER A 318       7.170 -13.862   0.007  1.00 96.12           N  
ATOM   4885  H   SER A 318       6.707 -13.354  -0.732  1.00 96.12           H  
ATOM   4886  CA  SER A 318       6.853 -15.288   0.219  1.00 96.12           C  
ATOM   4887  HA  SER A 318       6.891 -15.495   1.289  1.00 96.12           H  
ATOM   4888  C   SER A 318       7.844 -16.244  -0.447  1.00 96.12           C  
ATOM   4889  CB  SER A 318       5.448 -15.622  -0.272  1.00 96.12           C  
ATOM   4890  HB2 SER A 318       5.200 -16.644   0.015  1.00 96.12           H  
ATOM   4891  HB3 SER A 318       4.729 -14.946   0.191  1.00 96.12           H  
ATOM   4892  O   SER A 318       7.641 -17.462  -0.422  1.00 96.12           O  
ATOM   4893  OG  SER A 318       5.387 -15.504  -1.682  1.00 96.12           O  
ATOM   4894  HG  SER A 318       4.993 -14.642  -1.834  1.00 96.12           H  
ATOM   4895  N   GLY A 319       8.860 -15.707  -1.129  1.00 88.88           N  
ATOM   4896  H   GLY A 319       9.024 -14.713  -1.068  1.00 88.88           H  
ATOM   4897  CA  GLY A 319       9.856 -16.500  -1.824  1.00 88.88           C  
ATOM   4898  HA2 GLY A 319       9.359 -17.179  -2.517  1.00 88.88           H  
ATOM   4899  HA3 GLY A 319      10.513 -15.834  -2.383  1.00 88.88           H  
ATOM   4900  C   GLY A 319      10.707 -17.324  -0.863  1.00 88.88           C  
ATOM   4901  O   GLY A 319      10.687 -17.114   0.353  1.00 88.88           O  
ATOM   4902  N   PRO A 320      11.498 -18.274  -1.391  1.00 75.31           N  
ATOM   4903  CA  PRO A 320      12.605 -18.796  -0.606  1.00 75.31           C  
ATOM   4904  HA  PRO A 320      12.231 -19.354   0.253  1.00 75.31           H  
ATOM   4905  C   PRO A 320      13.450 -17.609  -0.124  1.00 75.31           C  
ATOM   4906  CB  PRO A 320      13.367 -19.727  -1.556  1.00 75.31           C  
ATOM   4907  HB2 PRO A 320      12.964 -20.736  -1.469  1.00 75.31           H  
ATOM   4908  HB3 PRO A 320      14.438 -19.729  -1.357  1.00 75.31           H  
ATOM   4909  O   PRO A 320      13.682 -16.680  -0.894  1.00 75.31           O  
ATOM   4910  CG  PRO A 320      13.049 -19.174  -2.948  1.00 75.31           C  
ATOM   4911  HG2 PRO A 320      13.103 -19.946  -3.715  1.00 75.31           H  
ATOM   4912  HG3 PRO A 320      13.722 -18.350  -3.187  1.00 75.31           H  
ATOM   4913  CD  PRO A 320      11.637 -18.617  -2.800  1.00 75.31           C  
ATOM   4914  HD2 PRO A 320      11.519 -17.747  -3.446  1.00 75.31           H  
ATOM   4915  HD3 PRO A 320      10.906 -19.383  -3.058  1.00 75.31           H  
ATOM   4916  N   LEU A 321      13.953 -17.657   1.115  1.00 63.34           N  
ATOM   4917  H   LEU A 321      13.651 -18.416   1.710  1.00 63.34           H  
ATOM   4918  CA  LEU A 321      14.840 -16.639   1.719  1.00 63.34           C  
ATOM   4919  HA  LEU A 321      14.344 -15.671   1.653  1.00 63.34           H  
ATOM   4920  C   LEU A 321      16.193 -16.478   0.981  1.00 63.34           C  
ATOM   4921  CB  LEU A 321      15.071 -16.993   3.206  1.00 63.34           C  
ATOM   4922  HB2 LEU A 321      15.811 -16.309   3.622  1.00 63.34           H  
ATOM   4923  HB3 LEU A 321      15.496 -17.995   3.251  1.00 63.34           H  
ATOM   4924  O   LEU A 321      17.163 -15.966   1.531  1.00 63.34           O  
ATOM   4925  CG  LEU A 321      13.830 -16.933   4.114  1.00 63.34           C  
ATOM   4926  HG  LEU A 321      13.027 -17.529   3.680  1.00 63.34           H  
ATOM   4927  CD1 LEU A 321      14.179 -17.526   5.482  1.00 63.34           C  
ATOM   4928 HD11 LEU A 321      13.300 -17.496   6.126  1.00 63.34           H  
ATOM   4929 HD12 LEU A 321      14.979 -16.947   5.944  1.00 63.34           H  
ATOM   4930 HD13 LEU A 321      14.498 -18.562   5.368  1.00 63.34           H  
ATOM   4931  CD2 LEU A 321      13.341 -15.500   4.322  1.00 63.34           C  
ATOM   4932 HD21 LEU A 321      14.138 -14.880   4.731  1.00 63.34           H  
ATOM   4933 HD22 LEU A 321      12.494 -15.494   5.008  1.00 63.34           H  
ATOM   4934 HD23 LEU A 321      13.006 -15.079   3.374  1.00 63.34           H  
ATOM   4935  N   THR A 322      16.292 -16.975  -0.250  1.00 63.22           N  
ATOM   4936  H   THR A 322      15.421 -17.220  -0.700  1.00 63.22           H  
ATOM   4937  CA  THR A 322      17.447 -16.858  -1.124  1.00 63.22           C  
ATOM   4938  HA  THR A 322      18.350 -17.023  -0.537  1.00 63.22           H
[truncated: 19,611 more chars]
