# Supplementary material for: A distinctive family of L,D-transpeptidases catalyzing L-Ala-mDAP crosslinks in Alpha- and Betaproteobacteria
Source: Nat Commun. 2024 Feb 13;15:1343. doi: 10.1038/s41467-024-45620-5 (PMC10864386; doi:10.1038/s41467-024-45620-5)
Supplement: Supplementary file 4 — Supplementary Dataset 1 [file 41467_2024_45620_MOESM4_ESM.zip › WP_041249327.1_Gluconacetobacter_diazotrophicus_AF2.pdb]

ATOM      1  N   MET A   1     -19.676 -36.374  -6.419  1.00 41.69           N  
ATOM      2  H   MET A   1     -19.698 -35.980  -7.348  1.00 41.69           H  
ATOM      3  H2  MET A   1     -19.105 -35.776  -5.839  1.00 41.69           H  
ATOM      4  H3  MET A   1     -19.256 -37.293  -6.446  1.00 41.69           H  
ATOM      5  CA  MET A   1     -21.034 -36.436  -5.837  1.00 41.69           C  
ATOM      6  HA  MET A   1     -21.690 -37.014  -6.487  1.00 41.69           H  
ATOM      7  C   MET A   1     -21.575 -35.018  -5.756  1.00 41.69           C  
ATOM      8  CB  MET A   1     -21.014 -37.109  -4.456  1.00 41.69           C  
ATOM      9  HB2 MET A   1     -21.930 -36.864  -3.919  1.00 41.69           H  
ATOM     10  HB3 MET A   1     -20.168 -36.739  -3.878  1.00 41.69           H  
ATOM     11  O   MET A   1     -20.906 -34.162  -5.199  1.00 41.69           O  
ATOM     12  CG  MET A   1     -20.932 -38.635  -4.582  1.00 41.69           C  
ATOM     13  HG2 MET A   1     -20.110 -38.902  -5.245  1.00 41.69           H  
ATOM     14  HG3 MET A   1     -21.862 -39.005  -5.014  1.00 41.69           H  
ATOM     15  SD  MET A   1     -20.658 -39.465  -3.000  1.00 41.69           S  
ATOM     16  CE  MET A   1     -20.795 -41.203  -3.504  1.00 41.69           C  
ATOM     17  HE1 MET A   1     -21.797 -41.401  -3.884  1.00 41.69           H  
ATOM     18  HE2 MET A   1     -20.059 -41.424  -4.276  1.00 41.69           H  
ATOM     19  HE3 MET A   1     -20.609 -41.843  -2.642  1.00 41.69           H  
ATOM     20  N   ARG A   2     -22.714 -34.768  -6.414  1.00 27.66           N  
ATOM     21  H   ARG A   2     -23.214 -35.559  -6.792  1.00 27.66           H  
ATOM     22  CA  ARG A   2     -23.466 -33.504  -6.392  1.00 27.66           C  
ATOM     23  HA  ARG A   2     -22.819 -32.661  -6.631  1.00 27.66           H  
ATOM     24  C   ARG A   2     -24.072 -33.271  -5.004  1.00 27.66           C  
ATOM     25  CB  ARG A   2     -24.645 -33.598  -7.388  1.00 27.66           C  
ATOM     26  HB2 ARG A   2     -25.168 -34.541  -7.222  1.00 27.66           H  
ATOM     27  HB3 ARG A   2     -25.349 -32.799  -7.153  1.00 27.66           H  
ATOM     28  O   ARG A   2     -24.567 -34.224  -4.413  1.00 27.66           O  
ATOM     29  CG  ARG A   2     -24.308 -33.466  -8.881  1.00 27.66           C  
ATOM     30  HG2 ARG A   2     -23.941 -32.458  -9.071  1.00 27.66           H  
ATOM     31  HG3 ARG A   2     -23.540 -34.187  -9.161  1.00 27.66           H  
ATOM     32  CD  ARG A   2     -25.582 -33.723  -9.708  1.00 27.66           C  
ATOM     33  HD2 ARG A   2     -25.809 -34.789  -9.684  1.00 27.66           H  
ATOM     34  HD3 ARG A   2     -26.411 -33.187  -9.245  1.00 27.66           H  
ATOM     35  NE  ARG A   2     -25.462 -33.267 -11.107  1.00 27.66           N  
ATOM     36  HE  ARG A   2     -24.610 -32.792 -11.369  1.00 27.66           H  
ATOM     37  NH1 ARG A   2     -27.543 -33.950 -11.825  1.00 27.66           N  
ATOM     38 HH11 ARG A   2     -28.240 -34.000 -12.555  1.00 27.66           H  
ATOM     39 HH12 ARG A   2     -27.723 -34.377 -10.928  1.00 27.66           H  
ATOM     40  NH2 ARG A   2     -26.220 -32.814 -13.211  1.00 27.66           N  
ATOM     41 HH21 ARG A   2     -26.939 -32.877 -13.918  1.00 27.66           H  
ATOM     42 HH22 ARG A   2     -25.362 -32.328 -13.431  1.00 27.66           H  
ATOM     43  CZ  ARG A   2     -26.404 -33.347 -12.036  1.00 27.66           C  
ATOM     44  N   ALA A   3     -24.176 -32.014  -4.588  1.00 39.97           N  
ATOM     45  H   ALA A   3     -23.639 -31.294  -5.051  1.00 39.97           H  
ATOM     46  CA  ALA A   3     -25.277 -31.556  -3.746  1.00 39.97           C  
ATOM     47  HA  ALA A   3     -26.128 -32.223  -3.884  1.00 39.97           H  
ATOM     48  C   ALA A   3     -25.695 -30.151  -4.203  1.00 39.97           C  
ATOM     49  CB  ALA A   3     -24.899 -31.629  -2.266  1.00 39.97           C  
ATOM     50  HB1 ALA A   3     -24.675 -32.659  -1.989  1.00 39.97           H  
ATOM     51  HB2 ALA A   3     -24.026 -31.006  -2.072  1.00 39.97           H  
ATOM     52  HB3 ALA A   3     -25.730 -31.272  -1.657  1.00 39.97           H  
ATOM     53  O   ALA A   3     -24.967 -29.177  -4.051  1.00 39.97           O  
ATOM     54  N   VAL A   4     -26.859 -30.115  -4.845  1.00 33.31           N  
ATOM     55  H   VAL A   4     -27.389 -30.974  -4.839  1.00 33.31           H  
ATOM     56  CA  VAL A   4     -27.625 -28.938  -5.256  1.00 33.31           C  
ATOM     57  HA  VAL A   4     -26.965 -28.104  -5.490  1.00 33.31           H  
ATOM     58  C   VAL A   4     -28.539 -28.573  -4.089  1.00 33.31           C  
ATOM     59  CB  VAL A   4     -28.482 -29.318  -6.490  1.00 33.31           C  
ATOM     60  HB  VAL A   4     -29.057 -30.212  -6.252  1.00 33.31           H  
ATOM     61  O   VAL A   4     -29.162 -29.473  -3.535  1.00 33.31           O  
ATOM     62  CG1 VAL A   4     -29.479 -28.233  -6.914  1.00 33.31           C  
ATOM     63 HG11 VAL A   4     -30.016 -28.549  -7.808  1.00 33.31           H  
ATOM     64 HG12 VAL A   4     -30.214 -28.065  -6.126  1.00 33.31           H  
ATOM     65 HG13 VAL A   4     -28.954 -27.301  -7.122  1.00 33.31           H  
ATOM     66  CG2 VAL A   4     -27.595 -29.650  -7.700  1.00 33.31           C  
ATOM     67 HG21 VAL A   4     -26.934 -30.485  -7.469  1.00 33.31           H  
ATOM     68 HG22 VAL A   4     -28.220 -29.925  -8.550  1.00 33.31           H  
ATOM     69 HG23 VAL A   4     -26.995 -28.780  -7.965  1.00 33.31           H  
ATOM     70  N   TYR A   5     -28.696 -27.284  -3.783  1.00 44.84           N  
ATOM     71  H   TYR A   5     -28.106 -26.592  -4.223  1.00 44.84           H  
ATOM     72  CA  TYR A   5     -29.911 -26.793  -3.132  1.00 44.84           C  
ATOM     73  HA  TYR A   5     -30.670 -27.572  -3.212  1.00 44.84           H  
ATOM     74  C   TYR A   5     -30.465 -25.579  -3.879  1.00 44.84           C  
ATOM     75  CB  TYR A   5     -29.723 -26.549  -1.629  1.00 44.84           C  
ATOM     76  HB2 TYR A   5     -30.461 -25.818  -1.296  1.00 44.84           H  
ATOM     77  HB3 TYR A   5     -28.737 -26.125  -1.441  1.00 44.84           H  
ATOM     78  O   TYR A   5     -29.784 -24.580  -4.094  1.00 44.84           O  
ATOM     79  CG  TYR A   5     -29.924 -27.813  -0.811  1.00 44.84           C  
ATOM     80  CD1 TYR A   5     -31.230 -28.271  -0.538  1.00 44.84           C  
ATOM     81  HD1 TYR A   5     -32.086 -27.705  -0.874  1.00 44.84           H  
ATOM     82  CD2 TYR A   5     -28.814 -28.555  -0.366  1.00 44.84           C  
ATOM     83  HD2 TYR A   5     -27.815 -28.209  -0.587  1.00 44.84           H  
ATOM     84  CE1 TYR A   5     -31.423 -29.471   0.174  1.00 44.84           C  
ATOM     85  HE1 TYR A   5     -32.418 -29.831   0.389  1.00 44.84           H  
ATOM     86  CE2 TYR A   5     -29.003 -29.752   0.353  1.00 44.84           C  
ATOM     87  HE2 TYR A   5     -28.148 -30.316   0.694  1.00 44.84           H  
ATOM     88  OH  TYR A   5     -30.502 -31.369   1.308  1.00 44.84           O  
ATOM     89  HH  TYR A   5     -29.674 -31.766   1.586  1.00 44.84           H  
ATOM     90  CZ  TYR A   5     -30.311 -30.213   0.620  1.00 44.84           C  
ATOM     91  N   SER A   6     -31.717 -25.745  -4.297  1.00 31.48           N  
ATOM     92  H   SER A   6     -32.164 -26.600  -3.998  1.00 31.48           H  
ATOM     93  CA  SER A   6     -32.627 -24.772  -4.890  1.00 31.48           C  
ATOM     94  HA  SER A   6     -32.068 -23.997  -5.417  1.00 31.48           H  
ATOM     95  C   SER A   6     -33.484 -24.145  -3.783  1.00 31.48           C  
ATOM     96  CB  SER A   6     -33.527 -25.541  -5.873  1.00 31.48           C  
ATOM     97  HB2 SER A   6     -33.957 -26.398  -5.354  1.00 31.48           H  
ATOM     98  HB3 SER A   6     -32.928 -25.909  -6.706  1.00 31.48           H  
ATOM     99  O   SER A   6     -33.939 -24.860  -2.893  1.00 31.48           O  
ATOM    100  OG  SER A   6     -34.592 -24.759  -6.367  1.00 31.48           O  
ATOM    101  HG  SER A   6     -34.303 -24.283  -7.149  1.00 31.48           H  
ATOM    102  N   MET A   7     -33.749 -22.840  -3.872  1.00 41.25           N  
ATOM    103  H   MET A   7     -33.235 -22.296  -4.551  1.00 41.25           H  
ATOM    104  CA  MET A   7     -34.984 -22.206  -3.387  1.00 41.25           C  
ATOM    105  HA  MET A   7     -35.762 -22.965  -3.293  1.00 41.25           H  
ATOM    106  C   MET A   7     -35.412 -21.194  -4.468  1.00 41.25           C  
ATOM    107  CB  MET A   7     -34.795 -21.540  -2.015  1.00 41.25           C  
ATOM    108  HB2 MET A   7     -33.906 -20.910  -2.021  1.00 41.25           H  
ATOM    109  HB3 MET A   7     -35.658 -20.897  -1.841  1.00 41.25           H  
ATOM    110  O   MET A   7     -34.591 -20.386  -4.892  1.00 41.25           O  
ATOM    111  CG  MET A   7     -34.715 -22.542  -0.855  1.00 41.25           C  
ATOM    112  HG2 MET A   7     -35.390 -23.375  -1.047  1.00 41.25           H  
ATOM    113  HG3 MET A   7     -33.698 -22.928  -0.799  1.00 41.25           H  
ATOM    114  SD  MET A   7     -35.176 -21.802   0.739  1.00 41.25           S  
ATOM    115  CE  MET A   7     -34.430 -22.979   1.894  1.00 41.25           C  
ATOM    116  HE1 MET A   7     -34.643 -22.667   2.916  1.00 41.25           H  
ATOM    117  HE2 MET A   7     -34.846 -23.972   1.725  1.00 41.25           H  
ATOM    118  HE3 MET A   7     -33.350 -23.007   1.743  1.00 41.25           H  
ATOM    119  N   VAL A   8     -36.546 -21.397  -5.158  1.00 45.84           N  
ATOM    120  H   VAL A   8     -36.357 -21.370  -6.149  1.00 45.84           H  
ATOM    121  CA  VAL A   8     -37.881 -20.808  -4.865  1.00 45.84           C  
ATOM    122  HA  VAL A   8     -38.518 -21.002  -5.727  1.00 45.84           H  
ATOM    123  C   VAL A   8     -37.772 -19.278  -4.703  1.00 45.84           C  
ATOM    124  CB  VAL A   8     -38.558 -21.475  -3.643  1.00 45.84           C  
ATOM    125  HB  VAL A   8     -37.993 -21.238  -2.742  1.00 45.84           H  
ATOM    126  O   VAL A   8     -37.127 -18.822  -3.773  1.00 45.84           O  
ATOM    127  CG1 VAL A   8     -39.999 -20.973  -3.476  1.00 45.84           C  
ATOM    128 HG11 VAL A   8     -40.588 -21.190  -4.367  1.00 45.84           H  
ATOM    129 HG12 VAL A   8     -40.007 -19.897  -3.301  1.00 45.84           H  
ATOM    130 HG13 VAL A   8     -40.463 -21.454  -2.615  1.00 45.84           H  
ATOM    131  CG2 VAL A   8     -38.652 -23.004  -3.768  1.00 45.84           C  
ATOM    132 HG21 VAL A   8     -37.678 -23.457  -3.954  1.00 45.84           H  
ATOM    133 HG22 VAL A   8     -39.314 -23.270  -4.592  1.00 45.84           H  
ATOM    134 HG23 VAL A   8     -39.055 -23.422  -2.845  1.00 45.84           H  
ATOM    135  N   GLY A   9     -38.299 -18.386  -5.546  1.00 31.19           N  
ATOM    136  H   GLY A   9     -37.990 -17.455  -5.306  1.00 31.19           H  
ATOM    137  CA  GLY A   9     -39.477 -18.426  -6.407  1.00 31.19           C  
ATOM    138  HA2 GLY A   9     -39.204 -18.158  -7.428  1.00 31.19           H  
ATOM    139  HA3 GLY A   9     -39.925 -19.420  -6.403  1.00 31.19           H  
ATOM    140  C   GLY A   9     -40.509 -17.429  -5.868  1.00 31.19           C  
ATOM    141  O   GLY A   9     -41.287 -17.816  -5.007  1.00 31.19           O  
ATOM    142  N   THR A  10     -40.542 -16.185  -6.374  1.00 40.41           N  
ATOM    143  H   THR A  10     -39.811 -15.885  -7.003  1.00 40.41           H  
ATOM    144  CA  THR A  10     -41.706 -15.291  -6.193  1.00 40.41           C  
ATOM    145  HA  THR A  10     -42.590 -15.929  -6.189  1.00 40.41           H  
ATOM    146  C   THR A  10     -41.857 -14.301  -7.353  1.00 40.41           C  
ATOM    147  CB  THR A  10     -41.727 -14.508  -4.860  1.00 40.41           C  
ATOM    148  HB  THR A  10     -41.249 -13.536  -4.986  1.00 40.41           H  
ATOM    149  O   THR A  10     -41.122 -13.326  -7.479  1.00 40.41           O  
ATOM    150  CG2 THR A  10     -43.171 -14.301  -4.397  1.00 40.41           C  
ATOM    151 HG21 THR A  10     -43.644 -15.264  -4.201  1.00 40.41           H  
ATOM    152 HG22 THR A  10     -43.735 -13.773  -5.166  1.00 40.41           H  
ATOM    153 HG23 THR A  10     -43.185 -13.701  -3.487  1.00 40.41           H  
ATOM    154  OG1 THR A  10     -41.064 -15.174  -3.814  1.00 40.41           O  
ATOM    155  HG1 THR A  10     -41.380 -14.815  -2.981  1.00 40.41           H  
ATOM    156  N   THR A  11     -42.849 -14.566  -8.198  1.00 35.81           N  
ATOM    157  H   THR A  11     -43.346 -15.437  -8.072  1.00 35.81           H  
ATOM    158  CA  THR A  11     -43.500 -13.636  -9.128  1.00 35.81           C  
ATOM    159  HA  THR A  11     -42.754 -13.043  -9.657  1.00 35.81           H  
ATOM    160  C   THR A  11     -44.451 -12.703  -8.374  1.00 35.81           C  
ATOM    161  CB  THR A  11     -44.345 -14.443 -10.136  1.00 35.81           C  
ATOM    162  HB  THR A  11     -45.116 -13.801 -10.563  1.00 35.81           H  
ATOM    163  O   THR A  11     -45.235 -13.177  -7.554  1.00 35.81           O  
ATOM    164  CG2 THR A  11     -43.510 -15.008 -11.281  1.00 35.81           C  
ATOM    165 HG21 THR A  11     -42.736 -15.667 -10.888  1.00 35.81           H  
ATOM    166 HG22 THR A  11     -44.154 -15.574 -11.954  1.00 35.81           H  
ATOM    167 HG23 THR A  11     -43.045 -14.194 -11.837  1.00 35.81           H  
ATOM    168  OG1 THR A  11     -44.954 -15.543  -9.485  1.00 35.81           O  
ATOM    169  HG1 THR A  11     -45.567 -15.188  -8.837  1.00 35.81           H  
ATOM    170  N   ILE A  12     -44.454 -11.408  -8.708  1.00 49.38           N  
ATOM    171  H   ILE A  12     -43.774 -11.080  -9.378  1.00 49.38           H  
ATOM    172  CA  ILE A  12     -45.552 -10.481  -8.388  1.00 49.38           C  
ATOM    173  HA  ILE A  12     -46.310 -11.013  -7.813  1.00 49.38           H  
ATOM    174  C   ILE A  12     -46.197 -10.048  -9.707  1.00 49.38           C  
ATOM    175  CB  ILE A  12     -45.092  -9.286  -7.516  1.00 49.38           C  
ATOM    176  HB  ILE A  12     -44.260  -8.789  -8.014  1.00 49.38           H  
ATOM    177  O   ILE A  12     -45.534  -9.510 -10.591  1.00 49.38           O  
ATOM    178  CG1 ILE A  12     -44.613  -9.802  -6.138  1.00 49.38           C  
ATOM    179 HG12 ILE A  12     -43.806 -10.518  -6.291  1.00 49.38           H  
ATOM    180 HG13 ILE A  12     -45.431 -10.323  -5.641  1.00 49.38           H  
ATOM    181  CG2 ILE A  12     -46.235  -8.260  -7.346  1.00 49.38           C  
ATOM    182 HG21 ILE A  12     -47.093  -8.720  -6.856  1.00 49.38           H  
ATOM    183 HG22 ILE A  12     -45.900  -7.408  -6.755  1.00 49.38           H  
ATOM    184 HG23 ILE A  12     -46.546  -7.864  -8.312  1.00 49.38           H  
ATOM    185  CD1 ILE A  12     -44.079  -8.715  -5.194  1.00 49.38           C  
ATOM    186 HD11 ILE A  12     -44.888  -8.066  -4.858  1.00 49.38           H  
ATOM    187 HD12 ILE A  12     -43.318  -8.123  -5.703  1.00 49.38           H  
ATOM    188 HD13 ILE A  12     -43.634  -9.188  -4.319  1.00 49.38           H  
ATOM    189  N   ALA A  13     -47.494 -10.323  -9.817  1.00 37.81           N  
ATOM    190  H   ALA A  13     -47.936 -10.745  -9.013  1.00 37.81           H  
ATOM    191  CA  ALA A  13     -48.402  -9.842 -10.847  1.00 37.81           C  
ATOM    192  HA  ALA A  13     -47.842  -9.603 -11.751  1.00 37.81           H  
ATOM    193  C   ALA A  13     -49.142  -8.580 -10.361  1.00 37.81           C  
ATOM    194  CB  ALA A  13     -49.393 -10.980 -11.143  1.00 37.81           C  
ATOM    195  HB1 ALA A  13     -48.853 -11.862 -11.486  1.00 37.81           H  
ATOM    196  HB2 ALA A  13     -49.960 -11.230 -10.246  1.00 37.81           H  
ATOM    197  HB3 ALA A  13     -50.086 -10.669 -11.924  1.00 37.81           H  
ATOM    198  O   ALA A  13     -49.422  -8.473  -9.168  1.00 37.81           O  
ATOM    199  N   GLY A  14     -49.545  -7.689 -11.281  1.00 42.72           N  
ATOM    200  H   GLY A  14     -49.189  -7.776 -12.223  1.00 42.72           H  
ATOM    201  CA  GLY A  14     -50.685  -6.785 -11.051  1.00 42.72           C  
ATOM    202  HA2 GLY A  14     -51.601  -7.306 -11.330  1.00 42.72           H  
ATOM    203  HA3 GLY A  14     -50.758  -6.576  -9.984  1.00 42.72           H  
ATOM    204  C   GLY A  14     -50.667  -5.415 -11.749  1.00 42.72           C  
ATOM    205  O   GLY A  14     -50.019  -4.505 -11.254  1.00 42.72           O  
ATOM    206  N   GLY A  15     -51.497  -5.270 -12.800  1.00 34.94           N  
ATOM    207  H   GLY A  15     -51.895  -6.125 -13.161  1.00 34.94           H  
ATOM    208  CA  GLY A  15     -52.168  -4.025 -13.253  1.00 34.94           C  
ATOM    209  HA2 GLY A  15     -52.571  -3.510 -12.381  1.00 34.94           H  
ATOM    210  HA3 GLY A  15     -53.010  -4.302 -13.888  1.00 34.94           H  
ATOM    211  C   GLY A  15     -51.299  -3.005 -14.012  1.00 34.94           C  
ATOM    212  O   GLY A  15     -50.200  -2.704 -13.589  1.00 34.94           O  
ATOM    213  N   VAL A  16     -51.694  -2.378 -15.124  1.00 42.56           N  
ATOM    214  H   VAL A  16     -50.937  -1.872 -15.561  1.00 42.56           H  
ATOM    215  CA  VAL A  16     -53.020  -2.010 -15.640  1.00 42.56           C  
ATOM    216  HA  VAL A  16     -53.765  -2.758 -15.368  1.00 42.56           H  
ATOM    217  C   VAL A  16     -52.939  -1.906 -17.171  1.00 42.56           C  
ATOM    218  CB  VAL A  16     -53.428  -0.639 -15.042  1.00 42.56           C  
ATOM    219  HB  VAL A  16     -52.584   0.047 -15.118  1.00 42.56           H  
ATOM    220  O   VAL A  16     -52.024  -1.298 -17.722  1.00 42.56           O  
ATOM    221  CG1 VAL A  16     -54.621   0.026 -15.739  1.00 42.56           C  
ATOM    222 HG11 VAL A  16     -55.478  -0.647 -15.755  1.00 42.56           H  
ATOM    223 HG12 VAL A  16     -54.359   0.302 -16.761  1.00 42.56           H  
ATOM    224 HG13 VAL A  16     -54.897   0.942 -15.216  1.00 42.56           H  
ATOM    225  CG2 VAL A  16     -53.790  -0.791 -13.557  1.00 42.56           C  
ATOM    226 HG21 VAL A  16     -52.914  -1.088 -12.981  1.00 42.56           H  
ATOM    227 HG22 VAL A  16     -54.583  -1.528 -13.432  1.00 42.56           H  
ATOM    228 HG23 VAL A  16     -54.129   0.166 -13.159  1.00 42.56           H  
ATOM    229  N   ILE A  17     -53.927  -2.499 -17.838  1.00 36.47           N  
ATOM    230  H   ILE A  17     -54.641  -2.950 -17.285  1.00 36.47           H  
ATOM    231  CA  ILE A  17     -54.226  -2.372 -19.267  1.00 36.47           C  
ATOM    232  HA  ILE A  17     -53.306  -2.407 -19.850  1.00 36.47           H  
ATOM    233  C   ILE A  17     -54.919  -1.022 -19.491  1.00 36.47           C  
ATOM    234  CB  ILE A  17     -55.151  -3.554 -19.674  1.00 36.47           C  
ATOM    235  HB  ILE A  17     -55.982  -3.582 -18.969  1.00 36.47           H  
ATOM    236  O   ILE A  17     -55.956  -0.771 -18.879  1.00 36.47           O  
ATOM    237  CG1 ILE A  17     -54.390  -4.899 -19.568  1.00 36.47           C  
ATOM    238 HG12 ILE A  17     -53.847  -4.942 -18.624  1.00 36.47           H  
ATOM    239 HG13 ILE A  17     -53.657  -4.964 -20.372  1.00 36.47           H  
ATOM    240  CG2 ILE A  17     -55.757  -3.385 -21.081  1.00 36.47           C  
ATOM    241 HG21 ILE A  17     -56.415  -4.221 -21.317  1.00 36.47           H  
ATOM    242 HG22 ILE A  17     -54.965  -3.332 -21.828  1.00 36.47           H  
ATOM    243 HG23 ILE A  17     -56.362  -2.480 -21.132  1.00 36.47           H  
ATOM    244  CD1 ILE A  17     -55.296  -6.137 -19.612  1.00 36.47           C  
ATOM    245 HD11 ILE A  17     -54.695  -7.026 -19.419  1.00 36.47           H  
ATOM    246 HD12 ILE A  17     -55.758  -6.242 -20.594  1.00 36.47           H  
ATOM    247 HD13 ILE A  17     -56.069  -6.061 -18.848  1.00 36.47           H  
ATOM    248  N   LEU A  18     -54.405  -0.190 -20.402  1.00 39.06           N  
ATOM    249  H   LEU A  18     -53.513  -0.416 -20.819  1.00 39.06           H  
ATOM    250  CA  LEU A  18     -55.200   0.856 -21.045  1.00 39.06           C  
ATOM    251  HA  LEU A  18     -56.220   0.783 -20.668  1.00 39.06           H  
ATOM    252  C   LEU A  18     -55.251   0.573 -22.546  1.00 39.06           C  
ATOM    253  CB  LEU A  18     -54.689   2.267 -20.699  1.00 39.06           C  
ATOM    254  HB2 LEU A  18     -53.779   2.460 -21.267  1.00 39.06           H  
ATOM    255  HB3 LEU A  18     -54.440   2.314 -19.639  1.00 39.06           H  
ATOM    256  O   LEU A  18     -54.267   0.719 -23.267  1.00 39.06           O  
ATOM    257  CG  LEU A  18     -55.738   3.358 -21.012  1.00 39.06           C  
ATOM    258  HG  LEU A  18     -56.158   3.185 -22.003  1.00 39.06           H  
ATOM    259  CD1 LEU A  18     -56.874   3.373 -19.982  1.00 39.06           C  
ATOM    260 HD11 LEU A  18     -57.421   2.431 -19.997  1.00 39.06           H  
ATOM    261 HD12 LEU A  18     -57.573   4.174 -20.221  1.00 39.06           H  
ATOM    262 HD13 LEU A  18     -56.471   3.537 -18.982  1.00 39.06           H  
ATOM    263  CD2 LEU A  18     -55.093   4.743 -21.005  1.00 39.06           C  
ATOM    264 HD21 LEU A  18     -54.667   4.954 -20.024  1.00 39.06           H  
ATOM    265 HD22 LEU A  18     -55.840   5.499 -21.247  1.00 39.06           H  
ATOM    266 HD23 LEU A  18     -54.304   4.782 -21.757  1.00 39.06           H  
ATOM    267  N   ALA A  19     -56.421   0.117 -22.982  1.00 32.75           N  
ATOM    268  H   ALA A  19     -57.171   0.038 -22.310  1.00 32.75           H  
ATOM    269  CA  ALA A  19     -56.778  -0.058 -24.375  1.00 32.75           C  
ATOM    270  HA  ALA A  19     -55.947  -0.522 -24.906  1.00 32.75           H  
ATOM    271  C   ALA A  19     -57.081   1.310 -25.003  1.00 32.75           C  
ATOM    272  CB  ALA A  19     -57.995  -0.993 -24.432  1.00 32.75           C  
ATOM    273  HB1 ALA A  19     -58.835  -0.552 -23.895  1.00 32.75           H  
ATOM    274  HB2 ALA A  19     -57.746  -1.956 -23.987  1.00 32.75           H  
ATOM    275  HB3 ALA A  19     -58.285  -1.150 -25.471  1.00 32.75           H  
ATOM    276  O   ALA A  19     -57.941   2.040 -24.515  1.00 32.75           O  
ATOM    277  N   ALA A  20     -56.422   1.622 -26.116  1.00 46.31           N  
ATOM    278  H   ALA A  20     -55.665   1.024 -26.417  1.00 46.31           H  
ATOM    279  CA  ALA A  20     -56.892   2.614 -27.072  1.00 46.31           C  
ATOM    280  HA  ALA A  20     -57.871   2.982 -26.765  1.00 46.31           H  
ATOM    281  C   ALA A  20     -57.050   1.914 -28.424  1.00 46.31           C  
ATOM    282  CB  ALA A  20     -55.951   3.820 -27.102  1.00 46.31           C  
ATOM    283  HB1 ALA A  20     -56.330   4.564 -27.802  1.00 46.31           H  
ATOM    284  HB2 ALA A  20     -55.889   4.263 -26.108  1.00 46.31           H  
ATOM    285  HB3 ALA A  20     -54.955   3.509 -27.420  1.00 46.31           H  
ATOM    286  O   ALA A  20     -56.079   1.503 -29.058  1.00 46.31           O  
ATOM    287  N   ALA A  21     -58.309   1.721 -28.807  1.00 37.31           N  
ATOM    288  H   ALA A  21     -59.037   2.089 -28.212  1.00 37.31           H  
ATOM    289  CA  ALA A  21     -58.726   1.196 -30.091  1.00 37.31           C  
ATOM    290  HA  ALA A  21     -58.233   0.242 -30.277  1.00 37.31           H  
ATOM    291  C   ALA A  21     -58.372   2.180 -31.210  1.00 37.31           C  
ATOM    292  CB  ALA A  21     -60.246   0.985 -30.018  1.00 37.31           C  
ATOM    293  HB1 ALA A  21     -60.745   1.911 -29.732  1.00 37.31           H  
ATOM    294  HB2 ALA A  21     -60.620   0.675 -30.994  1.00 37.31           H  
ATOM    295  HB3 ALA A  21     -60.478   0.209 -29.289  1.00 37.31           H  
ATOM    296  O   ALA A  21     -58.822   3.321 -31.172  1.00 37.31           O  
ATOM    297  N   LEU A  22     -57.653   1.716 -32.234  1.00 45.28           N  
ATOM    298  H   LEU A  22     -57.216   0.809 -32.150  1.00 45.28           H  
ATOM    299  CA  LEU A  22     -57.613   2.356 -33.547  1.00 45.28           C  
ATOM    300  HA  LEU A  22     -58.529   2.935 -33.668  1.00 45.28           H  
ATOM    301  C   LEU A  22     -57.613   1.283 -34.645  1.00 45.28           C  
ATOM    302  CB  LEU A  22     -56.431   3.342 -33.654  1.00 45.28           C  
ATOM    303  HB2 LEU A  22     -55.609   2.967 -33.044  1.00 45.28           H  
ATOM    304  HB3 LEU A  22     -56.078   3.371 -34.685  1.00 45.28           H  
ATOM    305  O   LEU A  22     -56.621   0.611 -34.895  1.00 45.28           O  
ATOM    306  CG  LEU A  22     -56.780   4.787 -33.225  1.00 45.28           C  
ATOM    307  HG  LEU A  22     -57.347   4.790 -32.295  1.00 45.28           H  
ATOM    308  CD1 LEU A  22     -55.508   5.581 -32.949  1.00 45.28           C  
ATOM    309 HD11 LEU A  22     -54.947   5.102 -32.146  1.00 45.28           H  
ATOM    310 HD12 LEU A  22     -54.891   5.625 -33.845  1.00 45.28           H  
ATOM    311 HD13 LEU A  22     -55.766   6.593 -32.635  1.00 45.28           H  
ATOM    312  CD2 LEU A  22     -57.592   5.525 -34.296  1.00 45.28           C  
ATOM    313 HD21 LEU A  22     -57.026   5.574 -35.227  1.00 45.28           H  
ATOM    314 HD22 LEU A  22     -58.538   5.014 -34.471  1.00 45.28           H  
ATOM    315 HD23 LEU A  22     -57.807   6.538 -33.955  1.00 45.28           H  
ATOM    316  N   SER A  23     -58.799   1.154 -35.241  1.00 51.75           N  
ATOM    317  H   SER A  23     -59.546   1.638 -34.764  1.00 51.75           H  
ATOM    318  CA  SER A  23     -59.120   0.841 -36.637  1.00 51.75           C  
ATOM    319  HA  SER A  23     -60.165   0.531 -36.625  1.00 51.75           H  
ATOM    320  C   SER A  23     -58.345  -0.268 -37.362  1.00 51.75           C  
ATOM    321  CB  SER A  23     -59.083   2.137 -37.448  1.00 51.75           C  
ATOM    322  HB2 SER A  23     -58.092   2.290 -37.875  1.00 51.75           H  
ATOM    323  HB3 SER A  23     -59.326   2.988 -36.811  1.00 51.75           H  
ATOM    324  O   SER A  23     -57.207  -0.104 -37.797  1.00 51.75           O  
ATOM    325  OG  SER A  23     -60.055   2.054 -38.465  1.00 51.75           O  
ATOM    326  HG  SER A  23     -59.709   2.461 -39.263  1.00 51.75           H  
ATOM    327  N   ALA A  24     -59.055  -1.369 -37.612  1.00 36.19           N  
ATOM    328  H   ALA A  24     -60.004  -1.403 -37.266  1.00 36.19           H  
ATOM    329  CA  ALA A  24     -58.672  -2.408 -38.552  1.00 36.19           C  
ATOM    330  HA  ALA A  24     -57.640  -2.702 -38.359  1.00 36.19           H  
ATOM    331  C   ALA A  24     -58.779  -1.897 -40.003  1.00 36.19           C  
ATOM    332  CB  ALA A  24     -59.585  -3.619 -38.303  1.00 36.19           C  
ATOM    333  HB1 ALA A  24     -59.452  -3.981 -37.284  1.00 36.19           H  
ATOM    334  HB2 ALA A  24     -60.628  -3.344 -38.458  1.00 36.19           H  
ATOM    335  HB3 ALA A  24     -59.325  -4.418 -38.998  1.00 36.19           H  
ATOM    336  O   ALA A  24     -59.875  -1.784 -40.548  1.00 36.19           O  
ATOM    337  N   CYS A  25     -57.639  -1.647 -40.648  1.00 47.75           N  
ATOM    338  H   CYS A  25     -56.780  -1.660 -40.118  1.00 47.75           H  
ATOM    339  CA  CYS A  25     -57.537  -1.690 -42.105  1.00 47.75           C  
ATOM    340  HA  CYS A  25     -58.517  -1.523 -42.552  1.00 47.75           H  
ATOM    341  C   CYS A  25     -57.069  -3.094 -42.495  1.00 47.75           C  
ATOM    342  CB  CYS A  25     -56.598  -0.592 -42.621  1.00 47.75           C  
ATOM    343  HB2 CYS A  25     -55.709  -0.535 -41.993  1.00 47.75           H  
ATOM    344  HB3 CYS A  25     -56.294  -0.827 -43.641  1.00 47.75           H  
ATOM    345  O   CYS A  25     -55.986  -3.524 -42.103  1.00 47.75           O  
ATOM    346  SG  CYS A  25     -57.479   0.997 -42.623  1.00 47.75           S  
ATOM    347  HG  CYS A  25     -56.470   1.745 -43.080  1.00 47.75           H  
ATOM    348  N   ALA A  26     -57.904  -3.814 -43.243  1.00 45.56           N  
ATOM    349  H   ALA A  26     -58.785  -3.402 -43.515  1.00 45.56           H  
ATOM    350  CA  ALA A  26     -57.574  -5.116 -43.802  1.00 45.56           C  
ATOM    351  HA  ALA A  26     -57.293  -5.793 -42.995  1.00 45.56           H  
ATOM    352  C   ALA A  26     -56.381  -4.975 -44.764  1.00 45.56           C  
ATOM    353  CB  ALA A  26     -58.829  -5.670 -44.491  1.00 45.56           C  
ATOM    354  HB1 ALA A  26     -58.601  -6.640 -44.934  1.00 45.56           H  
ATOM    355  HB2 ALA A  26     -59.159  -4.993 -45.279  1.00 45.56           H  
ATOM    356  HB3 ALA A  26     -59.629  -5.795 -43.761  1.00 45.56           H  
ATOM    357  O   ALA A  26     -56.532  -4.509 -45.891  1.00 45.56           O  
ATOM    358  N   ALA A  27     -55.188  -5.347 -44.302  1.00 55.94           N  
ATOM    359  H   ALA A  27     -55.108  -5.626 -43.334  1.00 55.94           H  
ATOM    360  CA  ALA A  27     -54.012  -5.485 -45.146  1.00 55.94           C  
ATOM    361  HA  ALA A  27     -54.060  -4.750 -45.950  1.00 55.94           H  
ATOM    362  C   ALA A  27     -54.016  -6.888 -45.766  1.00 55.94           C  
ATOM    363  CB  ALA A  27     -52.754  -5.187 -44.323  1.00 55.94           C  
ATOM    364  HB1 ALA A  27     -52.675  -5.893 -43.496  1.00 55.94           H  
ATOM    365  HB2 ALA A  27     -52.801  -4.172 -43.928  1.00 55.94           H  
ATOM    366  HB3 ALA A  27     -51.872  -5.285 -44.956  1.00 55.94           H  
ATOM    367  O   ALA A  27     -54.046  -7.894 -45.056  1.00 55.94           O  
ATOM    368  N   SER A  28     -54.020  -6.941 -47.097  1.00 59.53           N  
ATOM    369  H   SER A  28     -54.116  -6.075 -47.609  1.00 59.53           H  
ATOM    370  CA  SER A  28     -53.893  -8.159 -47.902  1.00 59.53           C  
ATOM    371  HA  SER A  28     -54.812  -8.737 -47.804  1.00 59.53           H  
ATOM    372  C   SER A  28     -52.693  -9.015 -47.464  1.00 59.53           C  
ATOM    373  CB  SER A  28     -53.701  -7.757 -49.368  1.00 59.53           C  
ATOM    374  HB2 SER A  28     -52.752  -7.231 -49.477  1.00 59.53           H  
ATOM    375  HB3 SER A  28     -53.684  -8.650 -49.993  1.00 59.53           H  
ATOM    376  O   SER A  28     -51.677  -8.454 -47.043  1.00 59.53           O  
ATOM    377  OG  SER A  28     -54.757  -6.909 -49.783  1.00 59.53           O  
ATOM    378  HG  SER A  28     -54.630  -6.678 -50.706  1.00 59.53           H  
ATOM    379  N   PRO A  29     -52.751 -10.356 -47.593  1.00 62.69           N  
ATOM    380  CA  PRO A  29     -51.633 -11.209 -47.218  1.00 62.69           C  
ATOM    381  HA  PRO A  29     -51.338 -11.007 -46.188  1.00 62.69           H  
ATOM    382  C   PRO A  29     -50.448 -10.926 -48.148  1.00 62.69           C  
ATOM    383  CB  PRO A  29     -52.155 -12.646 -47.318  1.00 62.69           C  
ATOM    384  HB2 PRO A  29     -51.374 -13.351 -47.601  1.00 62.69           H  
ATOM    385  HB3 PRO A  29     -52.598 -12.935 -46.364  1.00 62.69           H  
ATOM    386  O   PRO A  29     -50.498 -11.197 -49.347  1.00 62.69           O  
ATOM    387  CG  PRO A  29     -53.252 -12.555 -48.379  1.00 62.69           C  
ATOM    388  HG2 PRO A  29     -52.811 -12.644 -49.371  1.00 62.69           H  
ATOM    389  HG3 PRO A  29     -54.017 -13.318 -48.235  1.00 62.69           H  
ATOM    390  CD  PRO A  29     -53.817 -11.145 -48.194  1.00 62.69           C  
ATOM    391  HD2 PRO A  29     -54.123 -10.738 -49.158  1.00 62.69           H  
ATOM    392  HD3 PRO A  29     -54.666 -11.178 -47.512  1.00 62.69           H  
ATOM    393  N   VAL A  30     -49.381 -10.355 -47.591  1.00 71.31           N  
ATOM    394  H   VAL A  30     -49.437 -10.087 -46.619  1.00 71.31           H  
ATOM    395  CA  VAL A  30     -48.087 -10.240 -48.269  1.00 71.31           C  
ATOM    396  HA  VAL A  30     -48.261  -9.850 -49.271  1.00 71.31           H  
ATOM    397  C   VAL A  30     -47.492 -11.652 -48.343  1.00 71.31           C  
ATOM    398  CB  VAL A  30     -47.152  -9.267 -47.522  1.00 71.31           C  
ATOM    399  HB  VAL A  30     -46.992  -9.630 -46.507  1.00 71.31           H  
ATOM    400  O   VAL A  30     -47.434 -12.321 -47.307  1.00 71.31           O  
ATOM    401  CG1 VAL A  30     -45.788  -9.128 -48.210  1.00 71.31           C  
ATOM    402 HG11 VAL A  30     -45.165  -8.428 -47.654  1.00 71.31           H  
ATOM    403 HG12 VAL A  30     -45.275 -10.090 -48.229  1.00 71.31           H  
ATOM    404 HG13 VAL A  30     -45.912  -8.764 -49.230  1.00 71.31           H  
ATOM    405  CG2 VAL A  30     -47.774  -7.865 -47.443  1.00 71.31           C  
ATOM    406 HG21 VAL A  30     -48.707  -7.894 -46.880  1.00 71.31           H  
ATOM    407 HG22 VAL A  30     -47.091  -7.185 -46.933  1.00 71.31           H  
ATOM    408 HG23 VAL A  30     -47.976  -7.486 -48.445  1.00 71.31           H  
ATOM    409  N   PRO A  31     -47.073 -12.147 -49.523  1.00 70.44           N  
ATOM    410  CA  PRO A  31     -46.424 -13.447 -49.616  1.00 70.44           C  
ATOM    411  HA  PRO A  31     -47.102 -14.222 -49.257  1.00 70.44           H  
ATOM    412  C   PRO A  31     -45.159 -13.445 -48.754  1.00 70.44           C  
ATOM    413  CB  PRO A  31     -46.141 -13.675 -51.105  1.00 70.44           C  
ATOM    414  HB2 PRO A  31     -45.202 -14.204 -51.270  1.00 70.44           H  
ATOM    415  HB3 PRO A  31     -46.969 -14.228 -51.547  1.00 70.44           H  
ATOM    416  O   PRO A  31     -44.347 -12.521 -48.830  1.00 70.44           O  
ATOM    417  CG  PRO A  31     -46.107 -12.263 -51.691  1.00 70.44           C  
ATOM    418  HG2 PRO A  31     -46.406 -12.251 -52.739  1.00 70.44           H  
ATOM    419  HG3 PRO A  31     -45.106 -11.847 -51.575  1.00 70.44           H  
ATOM    420  CD  PRO A  31     -47.083 -11.482 -50.815  1.00 70.44           C  
ATOM    421  HD2 PRO A  31     -48.086 -11.533 -51.237  1.00 70.44           H  
ATOM    422  HD3 PRO A  31     -46.756 -10.444 -50.739  1.00 70.44           H  
ATOM    423  N   ALA A  32     -45.013 -14.472 -47.913  1.00 70.56           N  
ATOM    424  H   ALA A  32     -45.726 -15.186 -47.881  1.00 70.56           H  
ATOM    425  CA  ALA A  32     -43.822 -14.645 -47.095  1.00 70.56           C  
ATOM    426  HA  ALA A  32     -43.757 -13.789 -46.423  1.00 70.56           H  
ATOM    427  C   ALA A  32     -42.585 -14.691 -48.013  1.00 70.56           C  
ATOM    428  CB  ALA A  32     -43.961 -15.920 -46.254  1.00 70.56           C  
ATOM    429  HB1 ALA A  32     -44.838 -15.847 -45.611  1.00 70.56           H  
ATOM    430  HB2 ALA A  32     -43.073 -16.044 -45.634  1.00 70.56           H  
ATOM    431  HB3 ALA A  32     -44.057 -16.787 -46.907  1.00 70.56           H  
ATOM    432  O   ALA A  32     -42.601 -15.428 -49.005  1.00 70.56           O  
ATOM    433  N   PRO A  33     -41.525 -13.915 -47.723  1.00 69.44           N  
ATOM    434  CA  PRO A  33     -40.300 -13.999 -48.499  1.00 69.44           C  
ATOM    435  HA  PRO A  33     -40.523 -13.788 -49.544  1.00 69.44           H  
ATOM    436  C   PRO A  33     -39.722 -15.417 -48.367  1.00 69.44           C  
ATOM    437  CB  PRO A  33     -39.377 -12.913 -47.939  1.00 69.44           C  
ATOM    438  HB2 PRO A  33     -38.326 -13.193 -47.997  1.00 69.44           H  
ATOM    439  HB3 PRO A  33     -39.553 -11.979 -48.474  1.00 69.44           H  
ATOM    440  O   PRO A  33     -39.925 -16.067 -47.334  1.00 69.44           O  
ATOM    441  CG  PRO A  33     -39.845 -12.765 -46.491  1.00 69.44           C  
ATOM    442  HG2 PRO A  33     -39.647 -11.766 -46.101  1.00 69.44           H  
ATOM    443  HG3 PRO A  33     -39.358 -13.519 -45.874  1.00 69.44           H  
ATOM    444  CD  PRO A  33     -41.343 -13.057 -46.563  1.00 69.44           C  
ATOM    445  HD2 PRO A  33     -41.667 -13.550 -45.646  1.00 69.44           H  
ATOM    446  HD3 PRO A  33     -41.896 -12.129 -46.712  1.00 69.44           H  
ATOM    447  N   PRO A  34     -39.017 -15.924 -49.394  1.00 72.06           N  
ATOM    448  CA  PRO A  34     -38.370 -17.225 -49.307  1.00 72.06           C  
ATOM    449  HA  PRO A  34     -39.123 -18.007 -49.212  1.00 72.06           H  
ATOM    450  C   PRO A  34     -37.456 -17.247 -48.081  1.00 72.06           C  
ATOM    451  CB  PRO A  34     -37.605 -17.401 -50.623  1.00 72.06           C  
ATOM    452  HB2 PRO A  34     -38.240 -17.916 -51.344  1.00 72.06           H  
ATOM    453  HB3 PRO A  34     -36.669 -17.943 -50.488  1.00 72.06           H  
ATOM    454  O   PRO A  34     -36.759 -16.266 -47.811  1.00 72.06           O  
ATOM    455  CG  PRO A  34     -37.366 -15.966 -51.095  1.00 72.06           C  
ATOM    456  HG2 PRO A  34     -37.266 -15.905 -52.178  1.00 72.06           H  
ATOM    457  HG3 PRO A  34     -36.479 -15.564 -50.605  1.00 72.06           H  
ATOM    458  CD  PRO A  34     -38.603 -15.222 -50.598  1.00 72.06           C  
ATOM    459  HD2 PRO A  34     -38.351 -14.181 -50.396  1.00 72.06           H  
ATOM    460  HD3 PRO A  34     -39.397 -15.283 -51.341  1.00 72.06           H  
ATOM    461  N   ALA A  35     -37.486 -18.353 -47.332  1.00 68.81           N  
ATOM    462  H   ALA A  35     -38.101 -19.109 -47.599  1.00 68.81           H  
ATOM    463  CA  ALA A  35     -36.623 -18.543 -46.175  1.00 68.81           C  
ATOM    464  HA  ALA A  35     -36.903 -17.824 -45.405  1.00 68.81           H  
ATOM    465  C   ALA A  35     -35.174 -18.278 -46.600  1.00 68.81           C  
ATOM    466  CB  ALA A  35     -36.817 -19.962 -45.623  1.00 68.81           C  
ATOM    467  HB1 ALA A  35     -36.165 -20.108 -44.762  1.00 68.81           H  
ATOM    468  HB2 ALA A  35     -36.563 -20.698 -46.386  1.00 68.81           H  
ATOM    469  HB3 ALA A  35     -37.853 -20.101 -45.313  1.00 68.81           H  
ATOM    470  O   ALA A  35     -34.628 -19.000 -47.438  1.00 68.81           O  
ATOM    471  N   ALA A  36     -34.580 -17.208 -46.065  1.00 68.94           N  
ATOM    472  H   ALA A  36     -35.110 -16.605 -45.452  1.00 68.94           H  
ATOM    473  CA  ALA A  36     -33.178 -16.915 -46.291  1.00 68.94           C  
ATOM    474  HA  ALA A  36     -33.020 -16.748 -47.357  1.00 68.94           H  
ATOM    475  C   ALA A  36     -32.378 -18.145 -45.850  1.00 68.94           C  
ATOM    476  CB  ALA A  36     -32.790 -15.644 -45.524  1.00 68.94           C  
ATOM    477  HB1 ALA A  36     -31.734 -15.430 -45.689  1.00 68.94           H  
ATOM    478  HB2 ALA A  36     -32.956 -15.788 -44.457  1.00 68.94           H  
ATOM    479  HB3 ALA A  36     -33.385 -14.801 -45.876  1.00 68.94           H  
ATOM    480  O   ALA A  36     -32.551 -18.626 -44.727  1.00 68.94           O  
ATOM    481  N   ALA A  37     -31.543 -18.676 -46.749  1.00 71.75           N  
ATOM    482  H   ALA A  37     -31.490 -18.264 -47.669  1.00 71.75           H  
ATOM    483  CA  ALA A  37     -30.590 -19.719 -46.398  1.00 71.75           C  
ATOM    484  HA  ALA A  37     -31.145 -20.633 -46.185  1.00 71.75           H  
ATOM    485  C   ALA A  37     -29.825 -19.273 -45.139  1.00 71.75           C  
ATOM    486  CB  ALA A  37     -29.650 -19.957 -47.586  1.00 71.75           C  
ATOM    487  HB1 ALA A  37     -29.103 -19.042 -47.816  1.00 71.75           H  
ATOM    488  HB2 ALA A  37     -28.933 -20.740 -47.337  1.00 71.75           H  
ATOM    489  HB3 ALA A  37     -30.225 -20.267 -48.459  1.00 71.75           H  
ATOM    490  O   ALA A  37     -29.538 -18.076 -45.023  1.00 71.75           O  
ATOM    491  N   PRO A  38     -29.526 -20.179 -44.187  1.00 68.50           N  
ATOM    492  CA  PRO A  38     -28.818 -19.798 -42.975  1.00 68.50           C  
ATOM    493  HA  PRO A  38     -29.432 -19.123 -42.378  1.00 68.50           H  
ATOM    494  C   PRO A  38     -27.532 -19.093 -43.389  1.00 68.50           C  
ATOM    495  CB  PRO A  38     -28.574 -21.098 -42.198  1.00 68.50           C  
ATOM    496  HB2 PRO A  38     -29.380 -21.242 -41.478  1.00 68.50           H  
ATOM    497  HB3 PRO A  38     -27.610 -21.100 -41.689  1.00 68.50           H  
ATOM    498  O   PRO A  38     -26.679 -19.690 -44.045  1.00 68.50           O  
ATOM    499  CG  PRO A  38     -28.653 -22.185 -43.270  1.00 68.50           C  
ATOM    500  HG2 PRO A  38     -27.683 -22.294 -43.753  1.00 68.50           H  
ATOM    501  HG3 PRO A  38     -28.983 -23.138 -42.856  1.00 68.50           H  
ATOM    502  CD  PRO A  38     -29.661 -21.622 -44.270  1.00 68.50           C  
ATOM    503  HD2 PRO A  38     -29.438 -21.993 -45.271  1.00 68.50           H  
ATOM    504  HD3 PRO A  38     -30.672 -21.906 -43.978  1.00 68.50           H  
ATOM    505  N   ALA A  39     -27.435 -17.803 -43.066  1.00 65.69           N  
ATOM    506  H   ALA A  39     -28.226 -17.341 -42.642  1.00 65.69           H  
ATOM    507  CA  ALA A  39     -26.219 -17.047 -43.275  1.00 65.69           C  
ATOM    508  HA  ALA A  39     -25.968 -17.048 -44.336  1.00 65.69           H  
ATOM    509  C   ALA A  39     -25.119 -17.768 -42.500  1.00 65.69           C  
ATOM    510  CB  ALA A  39     -26.423 -15.599 -42.810  1.00 65.69           C  
ATOM    511  HB1 ALA A  39     -25.475 -15.064 -42.858  1.00 65.69           H  
ATOM    512  HB2 ALA A  39     -26.783 -15.583 -41.781  1.00 65.69           H  
ATOM    513  HB3 ALA A  39     -27.146 -15.102 -43.457  1.00 65.69           H  
ATOM    514  O   ALA A  39     -25.142 -17.818 -41.269  1.00 65.69           O  
ATOM    515  N   THR A  40     -24.187 -18.376 -43.225  1.00 66.31           N  
ATOM    516  H   THR A  40     -24.293 -18.450 -44.226  1.00 66.31           H  
ATOM    517  CA  THR A  40     -22.958 -18.901 -42.654  1.00 66.31           C  
ATOM    518  HA  THR A  40     -23.207 -19.610 -41.865  1.00 66.31           H  
ATOM    519  C   THR A  40     -22.241 -17.708 -42.040  1.00 66.31           C  
ATOM    520  CB  THR A  40     -22.082 -19.604 -43.718  1.00 66.31           C  
ATOM    521  HB  THR A  40     -21.151 -19.056 -43.863  1.00 66.31           H  
ATOM    522  O   THR A  40     -21.673 -16.880 -42.751  1.00 66.31           O  
ATOM    523  CG2 THR A  40     -21.741 -21.030 -43.293  1.00 66.31           C  
ATOM    524 HG21 THR A  40     -22.656 -21.616 -43.199  1.00 66.31           H  
ATOM    525 HG22 THR A  40     -21.091 -21.492 -44.036  1.00 66.31           H  
ATOM    526 HG23 THR A  40     -21.222 -21.013 -42.335  1.00 66.31           H  
ATOM    527  OG1 THR A  40     -22.737 -19.715 -44.967  1.00 66.31           O  
ATOM    528  HG1 THR A  40     -22.149 -20.187 -45.562  1.00 66.31           H  
ATOM    529  N   ILE A  41     -22.315 -17.576 -40.714  1.00 62.66           N  
ATOM    530  H   ILE A  41     -22.929 -18.191 -40.199  1.00 62.66           H  
ATOM    531  CA  ILE A  41     -21.461 -16.654 -39.973  1.00 62.66           C  
ATOM    532  HA  ILE A  41     -21.476 -15.679 -40.459  1.00 62.66           H  
ATOM    533  C   ILE A  41     -20.060 -17.241 -40.099  1.00 62.66           C  
ATOM    534  CB  ILE A  41     -21.918 -16.469 -38.505  1.00 62.66           C  
ATOM    535  HB  ILE A  41     -21.877 -17.434 -38.001  1.00 62.66           H  
ATOM    536  O   ILE A  41     -19.662 -18.116 -39.331  1.00 62.66           O  
ATOM    537  CG1 ILE A  41     -23.374 -15.949 -38.443  1.00 62.66           C  
ATOM    538 HG12 ILE A  41     -24.023 -16.630 -38.994  1.00 62.66           H  
ATOM    539 HG13 ILE A  41     -23.432 -14.971 -38.922  1.00 62.66           H  
ATOM    540  CG2 ILE A  41     -20.965 -15.495 -37.783  1.00 62.66           C  
ATOM    541 HG21 ILE A  41     -21.014 -14.506 -38.239  1.00 62.66           H  
ATOM    542 HG22 ILE A  41     -19.937 -15.856 -37.831  1.00 62.66           H  
ATOM    543 HG23 ILE A  41     -21.225 -15.419 -36.727  1.00 62.66           H  
ATOM    544  CD1 ILE A  41     -23.943 -15.842 -37.022  1.00 62.66           C  
ATOM    545 HD11 ILE A  41     -23.823 -16.791 -36.501  1.00 62.66           H  
ATOM    546 HD12 ILE A  41     -25.004 -15.601 -37.079  1.00 62.66           H  
ATOM    547 HD13 ILE A  41     -23.440 -15.050 -36.466  1.00 62.66           H  
ATOM    548  N   VAL A  42     -19.331 -16.811 -41.126  1.00 62.78           N  
ATOM    549  H   VAL A  42     -19.768 -16.195 -41.798  1.00 62.78           H  
ATOM    550  CA  VAL A  42     -17.884 -16.969 -41.155  1.00 62.78           C  
ATOM    551  HA  VAL A  42     -17.620 -18.003 -40.930  1.00 62.78           H  
ATOM    552  C   VAL A  42     -17.396 -16.071 -40.032  1.00 62.78           C  
ATOM    553  CB  VAL A  42     -17.284 -16.593 -42.525  1.00 62.78           C  
ATOM    554  HB  VAL A  42     -17.483 -15.544 -42.742  1.00 62.78           H  
ATOM    555  O   VAL A  42     -17.377 -14.849 -40.180  1.00 62.78           O  
ATOM    556  CG1 VAL A  42     -15.768 -16.828 -42.541  1.00 62.78           C  
ATOM    557 HG11 VAL A  42     -15.364 -16.576 -43.521  1.00 62.78           H  
ATOM    558 HG12 VAL A  42     -15.542 -17.870 -42.314  1.00 62.78           H  
ATOM    559 HG13 VAL A  42     -15.285 -16.190 -41.801  1.00 62.78           H  
ATOM    560  CG2 VAL A  42     -17.903 -17.440 -43.647  1.00 62.78           C  
ATOM    561 HG21 VAL A  42     -17.434 -17.189 -44.598  1.00 62.78           H  
ATOM    562 HG22 VAL A  42     -18.971 -17.233 -43.729  1.00 62.78           H  
ATOM    563 HG23 VAL A  42     -17.755 -18.500 -43.441  1.00 62.78           H  
ATOM    564  N   ALA A  43     -17.109 -16.665 -38.871  1.00 61.34           N  
ATOM    565  H   ALA A  43     -17.246 -17.662 -38.778  1.00 61.34           H  
ATOM    566  CA  ALA A  43     -16.390 -15.956 -37.829  1.00 61.34           C  
ATOM    567  HA  ALA A  43     -17.026 -15.156 -37.451  1.00 61.34           H  
ATOM    568  C   ALA A  43     -15.134 -15.386 -38.504  1.00 61.34           C  
ATOM    569  CB  ALA A  43     -16.052 -16.915 -36.679  1.00 61.34           C  
ATOM    570  HB1 ALA A  43     -15.436 -17.736 -37.046  1.00 61.34           H  
ATOM    571  HB2 ALA A  43     -16.968 -17.311 -36.243  1.00 61.34           H  
ATOM    572  HB3 ALA A  43     -15.494 -16.377 -35.912  1.00 61.34           H  
ATOM    573  O   ALA A  43     -14.433 -16.158 -39.173  1.00 61.34           O  
ATOM    574  N   PRO A  44     -14.882 -14.065 -38.436  1.00 62.50           N  
ATOM    575  CA  PRO A  44     -13.611 -13.551 -38.911  1.00 62.50           C  
ATOM    576  HA  PRO A  44     -13.531 -13.668 -39.992  1.00 62.50           H  
ATOM    577  C   PRO A  44     -12.540 -14.385 -38.216  1.00 62.50           C  
ATOM    578  CB  PRO A  44     -13.583 -12.066 -38.534  1.00 62.50           C  
ATOM    579  HB2 PRO A  44     -12.587 -11.735 -38.237  1.00 62.50           H  
ATOM    580  HB3 PRO A  44     -13.941 -11.476 -39.378  1.00 62.50           H  
ATOM    581  O   PRO A  44     -12.653 -14.633 -37.015  1.00 62.50           O  
ATOM    582  CG  PRO A  44     -14.583 -11.955 -37.383  1.00 62.50           C  
ATOM    583  HG2 PRO A  44     -14.074 -12.163 -36.442  1.00 62.50           H  
ATOM    584  HG3 PRO A  44     -15.056 -10.973 -37.352  1.00 62.50           H  
ATOM    585  CD  PRO A  44     -15.597 -13.061 -37.666  1.00 62.50           C  
ATOM    586  HD2 PRO A  44     -15.966 -13.459 -36.721  1.00 62.50           H  
ATOM    587  HD3 PRO A  44     -16.420 -12.669 -38.263  1.00 62.50           H  
ATOM    588  N   ALA A  45     -11.576 -14.904 -38.980  1.00 60.53           N  
ATOM    589  H   ALA A  45     -11.557 -14.697 -39.969  1.00 60.53           H  
ATOM    590  CA  ALA A  45     -10.404 -15.514 -38.379  1.00 60.53           C  
ATOM    591  HA  ALA A  45     -10.692 -16.411 -37.831  1.00 60.53           H  
ATOM    592  C   ALA A  45      -9.871 -14.466 -37.400  1.00 60.53           C  
ATOM    593  CB  ALA A  45      -9.397 -15.880 -39.478  1.00 60.53           C  
ATOM    594  HB1 ALA A  45      -9.107 -14.987 -40.033  1.00 60.53           H  
ATOM    595  HB2 ALA A  45      -9.837 -16.608 -40.160  1.00 60.53           H  
ATOM    596  HB3 ALA A  45      -8.506 -16.310 -39.022  1.00 60.53           H  
ATOM    597  O   ALA A  45      -9.491 -13.377 -37.833  1.00 60.53           O  
ATOM    598  N   GLU A  46     -10.001 -14.730 -36.098  1.00 59.66           N  
ATOM    599  H   GLU A  46     -10.476 -15.572 -35.806  1.00 59.66           H  
ATOM    600  CA  GLU A  46      -9.488 -13.844 -35.068  1.00 59.66           C  
ATOM    601  HA  GLU A  46      -9.792 -12.818 -35.274  1.00 59.66           H  
ATOM    602  C   GLU A  46      -7.972 -13.913 -35.186  1.00 59.66           C  
ATOM    603  CB  GLU A  46      -9.984 -14.218 -33.657  1.00 59.66           C  
ATOM    604  HB2 GLU A  46      -9.889 -15.294 -33.509  1.00 59.66           H  
ATOM    605  HB3 GLU A  46      -9.340 -13.713 -32.938  1.00 59.66           H  
ATOM    606  O   GLU A  46      -7.305 -14.710 -34.529  1.00 59.66           O  
ATOM    607  CG  GLU A  46     -11.431 -13.780 -33.370  1.00 59.66           C  
ATOM    608  HG2 GLU A  46     -11.541 -12.735 -33.661  1.00 59.66           H  
ATOM    609  HG3 GLU A  46     -12.107 -14.372 -33.986  1.00 59.66           H  
ATOM    610  CD  GLU A  46     -11.825 -13.926 -31.884  1.00 59.66           C  
ATOM    611  OE1 GLU A  46     -12.859 -13.330 -31.502  1.00 59.66           O  
ATOM    612  OE2 GLU A  46     -11.108 -14.625 -31.130  1.00 59.66           O  
ATOM    613  N   ASP A  47      -7.433 -13.089 -36.079  1.00 58.03           N  
ATOM    614  H   ASP A  47      -8.056 -12.624 -36.724  1.00 58.03           H  
ATOM    615  CA  ASP A  47      -6.045 -12.672 -36.069  1.00 58.03           C  
ATOM    616  HA  ASP A  47      -5.424 -13.557 -35.928  1.00 58.03           H  
ATOM    617  C   ASP A  47      -5.917 -11.792 -34.822  1.00 58.03           C  
ATOM    618  CB  ASP A  47      -5.692 -11.988 -37.414  1.00 58.03           C  
ATOM    619  HB2 ASP A  47      -6.508 -12.143 -38.119  1.00 58.03           H  
ATOM    620  HB3 ASP A  47      -5.598 -10.910 -37.281  1.00 58.03           H  
ATOM    621  O   ASP A  47      -5.988 -10.565 -34.863  1.00 58.03           O  
ATOM    622  CG  ASP A  47      -4.413 -12.506 -38.088  1.00 58.03           C  
ATOM    623  OD1 ASP A  47      -3.782 -13.453 -37.565  1.00 58.03           O  
ATOM    624  OD2 ASP A  47      -4.082 -11.951 -39.161  1.00 58.03           O  
ATOM    625  N   ASN A  48      -5.902 -12.452 -33.665  1.00 63.81           N  
ATOM    626  H   ASN A  48      -6.004 -13.456 -33.715  1.00 63.81           H  
ATOM    627  CA  ASN A  48      -5.635 -11.859 -32.374  1.00 63.81           C  
ATOM    628  HA  ASN A  48      -5.855 -10.792 -32.411  1.00 63.81           H  
ATOM    629  C   ASN A  48      -4.136 -12.077 -32.167  1.00 63.81           C  
ATOM    630  CB  ASN A  48      -6.560 -12.505 -31.323  1.00 63.81           C  
ATOM    631  HB2 ASN A  48      -7.546 -12.657 -31.763  1.00 63.81           H  
ATOM    632  HB3 ASN A  48      -6.180 -13.482 -31.023  1.00 63.81           H  
ATOM    633  O   ASN A  48      -3.754 -13.110 -31.603  1.00 63.81           O  
ATOM    634  CG  ASN A  48      -6.764 -11.641 -30.091  1.00 63.81           C  
ATOM    635  ND2 ASN A  48      -7.524 -12.127 -29.138  1.00 63.81           N  
ATOM    636 HD21 ASN A  48      -8.009 -12.999 -29.291  1.00 63.81           H  
ATOM    637 HD22 ASN A  48      -7.682 -11.527 -28.341  1.00 63.81           H  
ATOM    638  OD1 ASN A  48      -6.308 -10.515 -29.975  1.00 63.81           O  
ATOM    639  N   PRO A  49      -3.268 -11.213 -32.743  1.00 71.94           N  
ATOM    640  CA  PRO A  49      -1.834 -11.400 -32.620  1.00 71.94           C  
ATOM    641  HA  PRO A  49      -1.524 -12.303 -33.146  1.00 71.94           H  
ATOM    642  C   PRO A  49      -1.521 -11.524 -31.136  1.00 71.94           C  
ATOM    643  CB  PRO A  49      -1.180 -10.169 -33.258  1.00 71.94           C  
ATOM    644  HB2 PRO A  49      -0.983 -10.369 -34.312  1.00 71.94           H  
ATOM    645  HB3 PRO A  49      -0.261  -9.879 -32.748  1.00 71.94           H  
ATOM    646  O   PRO A  49      -2.012 -10.730 -30.330  1.00 71.94           O  
ATOM    647  CG  PRO A  49      -2.259  -9.095 -33.139  1.00 71.94           C  
ATOM    648  HG2 PRO A  49      -2.152  -8.324 -33.902  1.00 71.94           H  
ATOM    649  HG3 PRO A  49      -2.242  -8.658 -32.140  1.00 71.94           H  
ATOM    650  CD  PRO A  49      -3.536  -9.905 -33.329  1.00 71.94           C  
ATOM    651  HD2 PRO A  49      -3.709 -10.019 -34.399  1.00 71.94           H  
ATOM    652  HD3 PRO A  49      -4.372  -9.396 -32.851  1.00 71.94           H  
ATOM    653  N   ALA A  50      -0.754 -12.554 -30.775  1.00 78.94           N  
ATOM    654  H   ALA A  50      -0.429 -13.199 -31.480  1.00 78.94           H  
ATOM    655  CA  ALA A  50      -0.348 -12.752 -29.396  1.00 78.94           C  
ATOM    656  HA  ALA A  50      -1.230 -12.996 -28.803  1.00 78.94           H  
ATOM    657  C   ALA A  50       0.251 -11.438 -28.881  1.00 78.94           C  
ATOM    658  CB  ALA A  50       0.641 -13.920 -29.317  1.00 78.94           C  
ATOM    659  HB1 ALA A  50       0.965 -14.051 -28.284  1.00 78.94           H  
ATOM    660  HB2 ALA A  50       0.161 -14.836 -29.661  1.00 78.94           H  
ATOM    661  HB3 ALA A  50       1.514 -13.711 -29.935  1.00 78.94           H  
ATOM    662  O   ALA A  50       1.223 -10.928 -29.443  1.00 78.94           O  
ATOM    663  N   ILE A  51      -0.382 -10.861 -27.860  1.00 83.00           N  
ATOM    664  H   ILE A  51      -1.226 -11.289 -27.507  1.00 83.00           H  
ATOM    665  CA  ILE A  51       0.110  -9.646 -27.227  1.00 83.00           C  
ATOM    666  HA  ILE A  51       0.259  -8.882 -27.991  1.00 83.00           H  
ATOM    667  C   ILE A  51       1.465  -9.998 -26.613  1.00 83.00           C  
ATOM    668  CB  ILE A  51      -0.907  -9.122 -26.189  1.00 83.00           C  
ATOM    669  HB  ILE A  51      -1.123  -9.919 -25.476  1.00 83.00           H  
ATOM    670  O   ILE A  51       1.537 -10.870 -25.748  1.00 83.00           O  
ATOM    671  CG1 ILE A  51      -2.228  -8.704 -26.883  1.00 83.00           C  
ATOM    672 HG12 ILE A  51      -2.027  -7.892 -27.582  1.00 83.00           H  
ATOM    673 HG13 ILE A  51      -2.612  -9.547 -27.458  1.00 83.00           H  
ATOM    674  CG2 ILE A  51      -0.301  -7.941 -25.420  1.00 83.00           C  
ATOM    675 HG21 ILE A  51      -1.002  -7.586 -24.664  1.00 83.00           H  
ATOM    676 HG22 ILE A  51      -0.053  -7.141 -26.118  1.00 83.00           H  
ATOM    677 HG23 ILE A  51       0.606  -8.242 -24.895  1.00 83.00           H  
ATOM    678  CD1 ILE A  51      -3.343  -8.267 -25.924  1.00 83.00           C  
ATOM    679 HD11 ILE A  51      -4.267  -8.135 -26.486  1.00 83.00           H  
ATOM    680 HD12 ILE A  51      -3.091  -7.319 -25.448  1.00 83.00           H  
ATOM    681 HD13 ILE A  51      -3.499  -9.031 -25.162  1.00 83.00           H  
ATOM    682  N   ASP A  52       2.531  -9.345 -27.075  1.00 86.19           N  
ATOM    683  H   ASP A  52       2.424  -8.705 -27.849  1.00 86.19           H  
ATOM    684  CA  ASP A  52       3.856  -9.487 -26.478  1.00 86.19           C  
ATOM    685  HA  ASP A  52       4.047 -10.546 -26.302  1.00 86.19           H  
ATOM    686  C   ASP A  52       3.867  -8.762 -25.129  1.00 86.19           C  
ATOM    687  CB  ASP A  52       4.944  -8.980 -27.435  1.00 86.19           C  
ATOM    688  HB2 ASP A  52       4.806  -7.913 -27.608  1.00 86.19           H  
ATOM    689  HB3 ASP A  52       4.838  -9.495 -28.390  1.00 86.19           H  
ATOM    690  O   ASP A  52       3.804  -7.532 -25.054  1.00 86.19           O  
ATOM    691  CG  ASP A  52       6.361  -9.235 -26.903  1.00 86.19           C  
ATOM    692  OD1 ASP A  52       6.504 -10.070 -25.980  1.00 86.19           O  
ATOM    693  OD2 ASP A  52       7.297  -8.608 -27.446  1.00 86.19           O  
ATOM    694  N   ILE A  53       3.851  -9.546 -24.053  1.00 91.06           N  
ATOM    695  H   ILE A  53       3.952 -10.540 -24.202  1.00 91.06           H  
ATOM    696  CA  ILE A  53       3.816  -9.047 -22.684  1.00 91.06           C  
ATOM    697  HA  ILE A  53       3.417  -8.033 -22.699  1.00 91.06           H  
ATOM    698  C   ILE A  53       5.259  -9.035 -22.162  1.00 91.06           C  
ATOM    699  CB  ILE A  53       2.859  -9.894 -21.815  1.00 91.06           C  
ATOM    700  HB  ILE A  53       3.185 -10.934 -21.835  1.00 91.06           H  
ATOM    701  O   ILE A  53       5.829 -10.109 -21.949  1.00 91.06           O  
ATOM    702  CG1 ILE A  53       1.410  -9.812 -22.345  1.00 91.06           C  
ATOM    703 HG12 ILE A  53       1.085  -8.772 -22.363  1.00 91.06           H  
ATOM    704 HG13 ILE A  53       1.389 -10.184 -23.369  1.00 91.06           H  
ATOM    705  CG2 ILE A  53       2.907  -9.391 -20.369  1.00 91.06           C  
ATOM    706 HG21 ILE A  53       3.932  -9.433 -20.002  1.00 91.06           H  
ATOM    707 HG22 ILE A  53       2.533  -8.367 -20.331  1.00 91.06           H  
ATOM    708 HG23 ILE A  53       2.307 -10.027 -19.719  1.00 91.06           H  
ATOM    709  CD1 ILE A  53       0.389 -10.637 -21.551  1.00 91.06           C  
ATOM    710 HD11 ILE A  53       0.741 -11.663 -21.448  1.00 91.06           H  
ATOM    711 HD12 ILE A  53       0.224 -10.201 -20.566  1.00 91.06           H  
ATOM    712 HD13 ILE A  53      -0.560 -10.641 -22.088  1.00 91.06           H  
ATOM    713  N   PRO A  54       5.860  -7.857 -21.900  1.00 93.06           N  
ATOM    714  CA  PRO A  54       7.233  -7.790 -21.419  1.00 93.06           C  
ATOM    715  HA  PRO A  54       7.875  -8.307 -22.133  1.00 93.06           H  
ATOM    716  C   PRO A  54       7.350  -8.447 -20.036  1.00 93.06           C  
ATOM    717  CB  PRO A  54       7.591  -6.301 -21.387  1.00 93.06           C  
ATOM    718  HB2 PRO A  54       8.033  -6.018 -22.343  1.00 93.06           H  
ATOM    719  HB3 PRO A  54       8.269  -6.055 -20.570  1.00 93.06           H  
ATOM    720  O   PRO A  54       6.423  -8.327 -19.230  1.00 93.06           O  
ATOM    721  CG  PRO A  54       6.239  -5.606 -21.229  1.00 93.06           C  
ATOM    722  HG2 PRO A  54       5.966  -5.571 -20.175  1.00 93.06           H  
ATOM    723  HG3 PRO A  54       6.250  -4.601 -21.651  1.00 93.06           H  
ATOM    724  CD  PRO A  54       5.281  -6.525 -21.985  1.00 93.06           C  
ATOM    725  HD2 PRO A  54       4.294  -6.484 -21.524  1.00 93.06           H  
ATOM    726  HD3 PRO A  54       5.226  -6.225 -23.032  1.00 93.06           H  
ATOM    727  N   PRO A  55       8.469  -9.116 -19.712  1.00 94.50           N  
ATOM    728  CA  PRO A  55       8.648  -9.732 -18.402  1.00 94.50           C  
ATOM    729  HA  PRO A  55       7.845 -10.445 -18.218  1.00 94.50           H  
ATOM    730  C   PRO A  55       8.641  -8.676 -17.289  1.00 94.50           C  
ATOM    731  CB  PRO A  55       9.983 -10.478 -18.482  1.00 94.50           C  
ATOM    732  HB2 PRO A  55       9.812 -11.489 -18.853  1.00 94.50           H  
ATOM    733  HB3 PRO A  55      10.500 -10.508 -17.523  1.00 94.50           H  
ATOM    734  O   PRO A  55       9.056  -7.532 -17.491  1.00 94.50           O  
ATOM    735  CG  PRO A  55      10.765  -9.680 -19.526  1.00 94.50           C  
ATOM    736  HG2 PRO A  55      11.213  -8.804 -19.057  1.00 94.50           H  
ATOM    737  HG3 PRO A  55      11.527 -10.288 -20.014  1.00 94.50           H  
ATOM    738  CD  PRO A  55       9.680  -9.240 -20.508  1.00 94.50           C  
ATOM    739  HD2 PRO A  55       9.954  -8.292 -20.971  1.00 94.50           H  
ATOM    740  HD3 PRO A  55       9.533 -10.005 -21.270  1.00 94.50           H  
ATOM    741  N   LEU A  56       8.194  -9.068 -16.093  1.00 95.56           N  
ATOM    742  H   LEU A  56       7.912 -10.029 -15.964  1.00 95.56           H  
ATOM    743  CA  LEU A  56       8.294  -8.200 -14.920  1.00 95.56           C  
ATOM    744  HA  LEU A  56       7.867  -7.235 -15.194  1.00 95.56           H  
ATOM    745  C   LEU A  56       9.772  -7.996 -14.544  1.00 95.56           C  
ATOM    746  CB  LEU A  56       7.499  -8.766 -13.729  1.00 95.56           C  
ATOM    747  HB2 LEU A  56       7.944  -9.717 -13.437  1.00 95.56           H  
ATOM    748  HB3 LEU A  56       7.610  -8.078 -12.891  1.00 95.56           H  
ATOM    749  O   LEU A  56      10.553  -8.949 -14.635  1.00 95.56           O  
ATOM    750  CG  LEU A  56       5.997  -8.986 -13.985  1.00 95.56           C  
ATOM    751  HG  LEU A  56       5.875  -9.743 -14.760  1.00 95.56           H  
ATOM    752  CD1 LEU A  56       5.335  -9.495 -12.704  1.00 95.56           C  
ATOM    753 HD11 LEU A  56       5.414  -8.750 -11.912  1.00 95.56           H  
ATOM    754 HD12 LEU A  56       5.815 -10.419 -12.381  1.00 95.56           H  
ATOM    755 HD13 LEU A  56       4.282  -9.703 -12.893  1.00 95.56           H  
ATOM    756  CD2 LEU A  56       5.263  -7.718 -14.423  1.00 95.56           C  
ATOM    757 HD21 LEU A  56       5.689  -7.327 -15.346  1.00 95.56           H  
ATOM    758 HD22 LEU A  56       4.219  -7.959 -14.620  1.00 95.56           H  
ATOM    759 HD23 LEU A  56       5.312  -6.963 -13.639  1.00 95.56           H  
ATOM    760  N   PRO A  57      10.173  -6.795 -14.086  1.00 94.94           N  
ATOM    761  CA  PRO A  57      11.513  -6.586 -13.559  1.00 94.94           C  
ATOM    762  HA  PRO A  57      12.233  -6.770 -14.357  1.00 94.94           H  
ATOM    763  C   PRO A  57      11.788  -7.529 -12.381  1.00 94.94           C  
ATOM    764  CB  PRO A  57      11.579  -5.115 -13.137  1.00 94.94           C  
ATOM    765  HB2 PRO A  57      12.550  -4.672 -13.361  1.00 94.94           H  
ATOM    766  HB3 PRO A  57      11.357  -5.024 -12.074  1.00 94.94           H  
ATOM    767  O   PRO A  57      10.935  -7.720 -11.512  1.00 94.94           O  
ATOM    768  CG  PRO A  57      10.455  -4.451 -13.931  1.00 94.94           C  
ATOM    769  HG2 PRO A  57      10.816  -4.189 -14.926  1.00 94.94           H  
ATOM    770  HG3 PRO A  57      10.061  -3.573 -13.420  1.00 94.94           H  
ATOM    771  CD  PRO A  57       9.410  -5.557 -14.044  1.00 94.94           C  
ATOM    772  HD2 PRO A  57       8.767  -5.555 -13.164  1.00 94.94           H  
ATOM    773  HD3 PRO A  57       8.823  -5.408 -14.950  1.00 94.94           H  
ATOM    774  N   ALA A  58      12.990  -8.096 -12.343  1.00 94.69           N  
ATOM    775  H   ALA A  58      13.635  -7.932 -13.103  1.00 94.69           H  
ATOM    776  CA  ALA A  58      13.458  -8.939 -11.253  1.00 94.69           C  
ATOM    777  HA  ALA A  58      12.819  -8.800 -10.382  1.00 94.69           H  
ATOM    778  C   ALA A  58      14.880  -8.513 -10.879  1.00 94.69           C  
ATOM    779  CB  ALA A  58      13.369 -10.409 -11.678  1.00 94.69           C  
ATOM    780  HB1 ALA A  58      13.708 -11.047 -10.862  1.00 94.69           H  
ATOM    781  HB2 ALA A  58      12.337 -10.661 -11.921  1.00 94.69           H  
ATOM    782  HB3 ALA A  58      13.997 -10.585 -12.551  1.00 94.69           H  
ATOM    783  O   ALA A  58      15.780  -8.525 -11.717  1.00 94.69           O  
ATOM    784  N   LEU A  59      15.059  -8.103  -9.625  1.00 96.81           N  
ATOM    785  H   LEU A  59      14.281  -8.172  -8.985  1.00 96.81           H  
ATOM    786  CA  LEU A  59      16.363  -7.811  -9.039  1.00 96.81           C  
ATOM    787  HA  LEU A  59      17.113  -7.707  -9.823  1.00 96.81           H  
ATOM    788  C   LEU A  59      16.798  -8.982  -8.156  1.00 96.81           C  
ATOM    789  CB  LEU A  59      16.298  -6.503  -8.231  1.00 96.81           C  
ATOM    790  HB2 LEU A  59      15.551  -6.618  -7.445  1.00 96.81           H  
ATOM    791  HB3 LEU A  59      17.263  -6.368  -7.741  1.00 96.81           H  
ATOM    792  O   LEU A  59      15.947  -9.665  -7.580  1.00 96.81           O  
ATOM    793  CG  LEU A  59      15.972  -5.228  -9.030  1.00 96.81           C  
ATOM    794  HG  LEU A  59      14.935  -5.263  -9.364  1.00 96.81           H  
ATOM    795  CD1 LEU A  59      16.152  -4.015  -8.113  1.00 96.81           C  
ATOM    796 HD11 LEU A  59      15.896  -3.095  -8.637  1.00 96.81           H  
ATOM    797 HD12 LEU A  59      17.189  -3.950  -7.784  1.00 96.81           H  
ATOM    798 HD13 LEU A  59      15.518  -4.126  -7.233  1.00 96.81           H  
ATOM    799  CD2 LEU A  59      16.877  -5.025 -10.246  1.00 96.81           C  
ATOM    800 HD21 LEU A  59      16.661  -4.065 -10.715  1.00 96.81           H  
ATOM    801 HD22 LEU A  59      16.694  -5.812 -10.978  1.00 96.81           H  
ATOM    802 HD23 LEU A  59      17.924  -5.056  -9.942  1.00 96.81           H  
ATOM    803  N   ASP A  60      18.109  -9.176  -8.022  1.00 96.62           N  
ATOM    804  H   ASP A  60      18.755  -8.558  -8.491  1.00 96.62           H  
ATOM    805  CA  ASP A  60      18.644  -9.992  -6.934  1.00 96.62           C  
ATOM    806  HA  ASP A  60      18.102 -10.938  -6.924  1.00 96.62           H  
ATOM    807  C   ASP A  60      18.391  -9.329  -5.567  1.00 96.62           C  
ATOM    808  CB  ASP A  60      20.128 -10.327  -7.177  1.00 96.62           C  
ATOM    809  HB2 ASP A  60      20.205 -10.870  -8.119  1.00 96.62           H  
ATOM    810  HB3 ASP A  60      20.471 -10.998  -6.389  1.00 96.62           H  
ATOM    811  O   ASP A  60      18.000  -8.159  -5.470  1.00 96.62           O  
ATOM    812  CG  ASP A  60      21.060  -9.110  -7.218  1.00 96.62           C  
ATOM    813  OD1 ASP A  60      20.918  -8.222  -6.350  1.00 96.62           O  
ATOM    814  OD2 ASP A  60      21.906  -9.066  -8.134  1.00 96.62           O  
ATOM    815  N   ASP A  61      18.589 -10.097  -4.496  1.00 97.38           N  
ATOM    816  H   ASP A  61      18.834 -11.067  -4.634  1.00 97.38           H  
ATOM    817  CA  ASP A  61      18.300  -9.656  -3.132  1.00 97.38           C  
ATOM    818  HA  ASP A  61      17.239  -9.416  -3.059  1.00 97.38           H  
ATOM    819  C   ASP A  61      19.085  -8.391  -2.738  1.00 97.38           C  
ATOM    820  CB  ASP A  61      18.614 -10.797  -2.147  1.00 97.38           C  
ATOM    821  HB2 ASP A  61      19.574 -11.246  -2.402  1.00 97.38           H  
ATOM    822  HB3 ASP A  61      18.710 -10.364  -1.151  1.00 97.38           H  
ATOM    823  O   ASP A  61      18.531  -7.516  -2.068  1.00 97.38           O  
ATOM    824  CG  ASP A  61      17.544 -11.894  -2.065  1.00 97.38           C  
ATOM    825  OD1 ASP A  61      16.662 -11.961  -2.948  1.00 97.38           O  
ATOM    826  OD2 ASP A  61      17.579 -12.625  -1.047  1.00 97.38           O  
ATOM    827  N   ASP A  62      20.345  -8.258  -3.160  1.00 97.56           N  
ATOM    828  H   ASP A  62      20.706  -8.930  -3.822  1.00 97.56           H  
ATOM    829  CA  ASP A  62      21.200  -7.124  -2.795  1.00 97.56           C  
ATOM    830  HA  ASP A  62      21.104  -6.938  -1.725  1.00 97.56           H  
ATOM    831  C   ASP A  62      20.757  -5.840  -3.508  1.00 97.56           C  
ATOM    832  CB  ASP A  62      22.677  -7.445  -3.095  1.00 97.56           C  
ATOM    833  HB2 ASP A  62      22.761  -7.858  -4.100  1.00 97.56           H  
ATOM    834  HB3 ASP A  62      23.242  -6.513  -3.070  1.00 97.56           H  
ATOM    835  O   ASP A  62      20.578  -4.794  -2.870  1.00 97.56           O  
ATOM    836  CG  ASP A  62      23.325  -8.402  -2.084  1.00 97.56           C  
ATOM    837  OD1 ASP A  62      22.806  -8.510  -0.946  1.00 97.56           O  
ATOM    838  OD2 ASP A  62      24.385  -8.970  -2.428  1.00 97.56           O  
ATOM    839  N   ALA A  63      20.494  -5.914  -4.814  1.00 98.25           N  
ATOM    840  H   ALA A  63      20.644  -6.795  -5.285  1.00 98.25           H  
ATOM    841  CA  ALA A  63      19.970  -4.801  -5.596  1.00 98.25           C  
ATOM    842  HA  ALA A  63      20.620  -3.939  -5.447  1.00 98.25           H  
ATOM    843  C   ALA A  63      18.556  -4.403  -5.140  1.00 98.25           C  
ATOM    844  CB  ALA A  63      20.015  -5.189  -7.077  1.00 98.25           C  
ATOM    845  HB1 ALA A  63      19.433  -6.095  -7.241  1.00 98.25           H  
ATOM    846  HB2 ALA A  63      19.622  -4.379  -7.690  1.00 98.25           H  
ATOM    847  HB3 ALA A  63      21.046  -5.393  -7.368  1.00 98.25           H  
ATOM    848  O   ALA A  63      18.250  -3.211  -5.039  1.00 98.25           O  
ATOM    849  N   ALA A  64      17.706  -5.374  -4.789  1.00 98.50           N  
ATOM    850  H   ALA A  64      17.995  -6.334  -4.913  1.00 98.50           H  
ATOM    851  CA  ALA A  64      16.381  -5.111  -4.235  1.00 98.50           C  
ATOM    852  HA  ALA A  64      15.838  -4.466  -4.926  1.00 98.50           H  
ATOM    853  C   ALA A  64      16.447  -4.388  -2.882  1.00 98.50           C  
ATOM    854  CB  ALA A  64      15.626  -6.433  -4.105  1.00 98.50           C  
ATOM    855  HB1 ALA A  64      14.640  -6.238  -3.685  1.00 98.50           H  
ATOM    856  HB2 ALA A  64      16.168  -7.115  -3.450  1.00 98.50           H  
ATOM    857  HB3 ALA A  64      15.522  -6.899  -5.085  1.00 98.50           H  
ATOM    858  O   ALA A  64      15.697  -3.435  -2.649  1.00 98.50           O  
ATOM    859  N   ARG A  65      17.365  -4.789  -1.993  1.00 98.50           N  
ATOM    860  H   ARG A  65      17.932  -5.591  -2.229  1.00 98.50           H  
ATOM    861  CA  ARG A  65      17.597  -4.104  -0.709  1.00 98.50           C  
ATOM    862  HA  ARG A  65      16.650  -3.997  -0.181  1.00 98.50           H  
ATOM    863  C   ARG A  65      18.144  -2.693  -0.902  1.00 98.50           C  
ATOM    864  CB  ARG A  65      18.558  -4.928   0.154  1.00 98.50           C  
ATOM    865  HB2 ARG A  65      18.914  -4.311   0.979  1.00 98.50           H  
ATOM    866  HB3 ARG A  65      19.417  -5.228  -0.446  1.00 98.50           H  
ATOM    867  O   ARG A  65      17.711  -1.777  -0.199  1.00 98.50           O  
ATOM    868  CG  ARG A  65      17.875  -6.165   0.743  1.00 98.50           C  
ATOM    869  HG2 ARG A  65      17.074  -5.849   1.411  1.00 98.50           H  
ATOM    870  HG3 ARG A  65      17.431  -6.771  -0.048  1.00 98.50           H  
ATOM    871  CD  ARG A  65      18.907  -6.992   1.517  1.00 98.50           C  
ATOM    872  HD2 ARG A  65      19.798  -7.096   0.898  1.00 98.50           H  
ATOM    873  HD3 ARG A  65      19.189  -6.468   2.430  1.00 98.50           H  
ATOM    874  NE  ARG A  65      18.422  -8.345   1.829  1.00 98.50           N  
ATOM    875  HE  ARG A  65      18.882  -9.086   1.320  1.00 98.50           H  
ATOM    876  NH1 ARG A  65      16.697  -7.830   3.282  1.00 98.50           N  
ATOM    877 HH11 ARG A  65      15.907  -8.168   3.812  1.00 98.50           H  
ATOM    878 HH12 ARG A  65      16.859  -6.844   3.138  1.00 98.50           H  
ATOM    879  NH2 ARG A  65      17.126  -9.943   2.777  1.00 98.50           N  
ATOM    880 HH21 ARG A  65      16.259 -10.163   3.245  1.00 98.50           H  
ATOM    881 HH22 ARG A  65      17.551 -10.616   2.155  1.00 98.50           H  
ATOM    882  CZ  ARG A  65      17.431  -8.689   2.628  1.00 98.50           C  
ATOM    883  N   ALA A  66      19.049  -2.492  -1.860  1.00 98.50           N  
ATOM    884  H   ALA A  66      19.406  -3.293  -2.360  1.00 98.50           H  
ATOM    885  CA  ALA A  66      19.566  -1.167  -2.199  1.00 98.50           C  
ATOM    886  HA  ALA A  66      19.982  -0.716  -1.299  1.00 98.50           H  
ATOM    887  C   ALA A  66      18.450  -0.237  -2.712  1.00 98.50           C  
ATOM    888  CB  ALA A  66      20.697  -1.327  -3.221  1.00 98.50           C  
ATOM    889  HB1 ALA A  66      21.474  -1.975  -2.815  1.00 98.50           H  
ATOM    890  HB2 ALA A  66      21.128  -0.353  -3.450  1.00 98.50           H  
ATOM    891  HB3 ALA A  66      20.315  -1.773  -4.140  1.00 98.50           H  
ATOM    892  O   ALA A  66      18.328   0.904  -2.255  1.00 98.50           O  
ATOM    893  N   GLU A  67      17.583  -0.737  -3.595  1.00 98.56           N  
ATOM    894  H   GLU A  67      17.756  -1.658  -3.972  1.00 98.56           H  
ATOM    895  CA  GLU A  67      16.420   0.003  -4.091  1.00 98.56           C  
ATOM    896  HA  GLU A  67      16.769   0.962  -4.472  1.00 98.56           H  
ATOM    897  C   GLU A  67      15.409   0.302  -2.970  1.00 98.56           C  
ATOM    898  CB  GLU A  67      15.796  -0.783  -5.256  1.00 98.56           C  
ATOM    899  HB2 GLU A  67      15.576  -1.796  -4.917  1.00 98.56           H  
ATOM    900  HB3 GLU A  67      16.524  -0.854  -6.064  1.00 98.56           H  
ATOM    901  O   GLU A  67      14.924   1.430  -2.855  1.00 98.56           O  
ATOM    902  CG  GLU A  67      14.497  -0.188  -5.815  1.00 98.56           C  
ATOM    903  HG2 GLU A  67      14.142  -0.850  -6.605  1.00 98.56           H  
ATOM    904  HG3 GLU A  67      13.749  -0.181  -5.022  1.00 98.56           H  
ATOM    905  CD  GLU A  67      14.600   1.228  -6.389  1.00 98.56           C  
ATOM    906  OE1 GLU A  67      13.541   1.779  -6.776  1.00 98.56           O  
ATOM    907  OE2 GLU A  67      15.689   1.839  -6.419  1.00 98.56           O  
ATOM    908  N   ALA A  68      15.147  -0.655  -2.075  1.00 98.56           N  
ATOM    909  H   ALA A  68      15.529  -1.577  -2.230  1.00 98.56           H  
ATOM    910  CA  ALA A  68      14.301  -0.437  -0.902  1.00 98.56           C  
ATOM    911  HA  ALA A  68      13.324  -0.092  -1.244  1.00 98.56           H  
ATOM    912  C   ALA A  68      14.865   0.645   0.037  1.00 98.56           C  
ATOM    913  CB  ALA A  68      14.109  -1.770  -0.176  1.00 98.56           C  
ATOM    914  HB1 ALA A  68      13.559  -1.612   0.751  1.00 98.56           H  
ATOM    915  HB2 ALA A  68      13.544  -2.444  -0.820  1.00 98.56           H  
ATOM    916  HB3 ALA A  68      15.075  -2.217   0.059  1.00 98.56           H  
ATOM    917  O   ALA A  68      14.115   1.497   0.517  1.00 98.56           O  
ATOM    918  N   ALA A  69      16.183   0.674   0.262  1.00 98.38           N  
ATOM    919  H   ALA A  69      16.751  -0.064  -0.129  1.00 98.38           H  
ATOM    920  CA  ALA A  69      16.838   1.718   1.052  1.00 98.38           C  
ATOM    921  HA  ALA A  69      16.339   1.783   2.019  1.00 98.38           H  
ATOM    922  C   ALA A  69      16.742   3.105   0.386  1.00 98.38           C  
ATOM    923  CB  ALA A  69      18.296   1.307   1.290  1.00 98.38           C  
ATOM    924  HB1 ALA A  69      18.330   0.338   1.788  1.00 98.38           H  
ATOM    925  HB2 ALA A  69      18.827   1.232   0.341  1.00 98.38           H  
ATOM    926  HB3 ALA A  69      18.792   2.047   1.917  1.00 98.38           H  
ATOM    927  O   ALA A  69      16.504   4.116   1.066  1.00 98.38           O  
ATOM    928  N   ARG A  70      16.868   3.161  -0.948  1.00 98.44           N  
ATOM    929  H   ARG A  70      17.103   2.308  -1.435  1.00 98.44           H  
ATOM    930  CA  ARG A  70      16.659   4.384  -1.737  1.00 98.44           C  
ATOM    931  HA  ARG A  70      17.315   5.163  -1.350  1.00 98.44           H  
ATOM    932  C   ARG A  70      15.222   4.885  -1.593  1.00 98.44           C  
ATOM    933  CB  ARG A  70      17.021   4.114  -3.207  1.00 98.44           C  
ATOM    934  HB2 ARG A  70      16.295   3.425  -3.638  1.00 98.44           H  
ATOM    935  HB3 ARG A  70      18.001   3.638  -3.256  1.00 98.44           H  
ATOM    936  O   ARG A  70      15.020   6.053  -1.257  1.00 98.44           O  
ATOM    937  CG  ARG A  70      17.063   5.405  -4.041  1.00 98.44           C  
ATOM    938  HG2 ARG A  70      17.922   5.996  -3.725  1.00 98.44           H  
ATOM    939  HG3 ARG A  70      16.160   5.994  -3.877  1.00 98.44           H  
ATOM    940  CD  ARG A  70      17.190   5.101  -5.540  1.00 98.44           C  
ATOM    941  HD2 ARG A  70      18.007   4.395  -5.690  1.00 98.44           H  
ATOM    942  HD3 ARG A  70      17.441   6.016  -6.077  1.00 98.44           H  
ATOM    943  NE  ARG A  70      15.951   4.519  -6.084  1.00 98.44           N  
ATOM    944  HE  ARG A  70      15.927   3.513  -6.170  1.00 98.44           H  
ATOM    945  NH1 ARG A  70      14.783   6.427  -6.539  1.00 98.44           N  
ATOM    946 HH11 ARG A  70      13.926   6.860  -6.851  1.00 98.44           H  
ATOM    947 HH12 ARG A  70      15.611   6.953  -6.301  1.00 98.44           H  
ATOM    948  NH2 ARG A  70      13.821   4.460  -6.878  1.00 98.44           N  
ATOM    949 HH21 ARG A  70      12.985   4.882  -7.256  1.00 98.44           H  
ATOM    950 HH22 ARG A  70      13.873   3.451  -6.857  1.00 98.44           H  
ATOM    951  CZ  ARG A  70      14.861   5.129  -6.495  1.00 98.44           C  
ATOM    952  N   LEU A  71      14.229   4.013  -1.777  1.00 98.56           N  
ATOM    953  H   LEU A  71      14.471   3.076  -2.064  1.00 98.56           H  
ATOM    954  CA  LEU A  71      12.814   4.356  -1.618  1.00 98.56           C  
ATOM    955  HA  LEU A  71      12.581   5.200  -2.267  1.00 98.56           H  
ATOM    956  C   LEU A  71      12.483   4.805  -0.195  1.00 98.56           C  
ATOM    957  CB  LEU A  71      11.929   3.166  -2.003  1.00 98.56           C  
ATOM    958  HB2 LEU A  71      12.302   2.277  -1.495  1.00 98.56           H  
ATOM    959  HB3 LEU A  71      10.919   3.355  -1.638  1.00 98.56           H  
ATOM    960  O   LEU A  71      11.832   5.832  -0.043  1.00 98.56           O  
ATOM    961  CG  LEU A  71      11.842   2.883  -3.511  1.00 98.56           C  
ATOM    962  HG  LEU A  71      12.833   2.680  -3.918  1.00 98.56           H  
ATOM    963  CD1 LEU A  71      10.962   1.656  -3.678  1.00 98.56           C  
ATOM    964 HD11 LEU A  71      11.374   0.830  -3.097  1.00 98.56           H  
ATOM    965 HD12 LEU A  71       9.948   1.875  -3.344  1.00 98.56           H  
ATOM    966 HD13 LEU A  71      10.939   1.359  -4.726  1.00 98.56           H  
ATOM    967  CD2 LEU A  71      11.196   4.029  -4.299  1.00 98.56           C  
ATOM    968 HD21 LEU A  71      11.045   3.710  -5.330  1.00 98.56           H  
ATOM    969 HD22 LEU A  71      11.852   4.899  -4.304  1.00 98.56           H  
ATOM    970 HD23 LEU A  71      10.232   4.293  -3.863  1.00 98.56           H  
ATOM    971  N   ALA A  72      12.971   4.120   0.842  1.00 98.50           N  
ATOM    972  H   ALA A  72      13.459   3.254   0.664  1.00 98.50           H  
ATOM    973  CA  ALA A  72      12.760   4.532   2.232  1.00 98.50           C  
ATOM    974  HA  ALA A  72      11.689   4.553   2.433  1.00 98.50           H  
ATOM    975  C   ALA A  72      13.322   5.940   2.509  1.00 98.50           C  
ATOM    976  CB  ALA A  72      13.408   3.490   3.150  1.00 98.50           C  
ATOM    977  HB1 ALA A  72      14.481   3.437   2.967  1.00 98.50           H  
ATOM    978  HB2 ALA A  72      13.228   3.757   4.192  1.00 98.50           H  
ATOM    979  HB3 ALA A  72      12.967   2.511   2.962  1.00 98.50           H  
ATOM    980  O   ALA A  72      12.715   6.736   3.230  1.00 98.50           O  
ATOM    981  N   THR A  73      14.464   6.281   1.904  1.00 98.31           N  
ATOM    982  H   THR A  73      14.925   5.585   1.336  1.00 98.31           H  
ATOM    983  CA  THR A  73      15.048   7.628   1.991  1.00 98.31           C  
ATOM    984  HA  THR A  73      15.112   7.911   3.041  1.00 98.31           H  
ATOM    985  C   THR A  73      14.166   8.673   1.310  1.00 98.31           C  
ATOM    986  CB  THR A  73      16.471   7.639   1.418  1.00 98.31           C  
ATOM    987  HB  THR A  73      16.464   7.320   0.376  1.00 98.31           H  
ATOM    988  O   THR A  73      13.904   9.720   1.901  1.00 98.31           O  
ATOM    989  CG2 THR A  73      17.140   9.011   1.514  1.00 98.31           C  
ATOM    990 HG21 THR A  73      16.623   9.731   0.879  1.00 98.31           H  
ATOM    991 HG22 THR A  73      17.129   9.361   2.546  1.00 98.31           H  
ATOM    992 HG23 THR A  73      18.173   8.932   1.176  1.00 98.31           H  
ATOM    993  OG1 THR A  73      17.247   6.739   2.179  1.00 98.31           O  
ATOM    994  HG1 THR A  73      17.137   5.867   1.792  1.00 98.31           H  
ATOM    995  N   LEU A  74      13.657   8.382   0.110  1.00 98.31           N  
ATOM    996  H   LEU A  74      13.892   7.495  -0.312  1.00 98.31           H  
ATOM    997  CA  LEU A  74      12.745   9.277  -0.607  1.00 98.31           C  
ATOM    998  HA  LEU A  74      13.179  10.276  -0.640  1.00 98.31           H  
ATOM    999  C   LEU A  74      11.394   9.426   0.104  1.00 98.31           C  
ATOM   1000  CB  LEU A  74      12.547   8.767  -2.041  1.00 98.31           C  
ATOM   1001  HB2 LEU A  74      11.789   9.391  -2.514  1.00 98.31           H  
ATOM   1002  HB3 LEU A  74      12.173   7.744  -2.001  1.00 98.31           H  
ATOM   1003  O   LEU A  74      10.912  10.542   0.251  1.00 98.31           O  
ATOM   1004  CG  LEU A  74      13.791   8.808  -2.937  1.00 98.31           C  
ATOM   1005  HG  LEU A  74      14.604   8.232  -2.495  1.00 98.31           H  
ATOM   1006  CD1 LEU A  74      13.430   8.203  -4.290  1.00 98.31           C  
ATOM   1007 HD11 LEU A  74      12.539   8.685  -4.690  1.00 98.31           H  
ATOM   1008 HD12 LEU A  74      14.263   8.360  -4.975  1.00 98.31           H  
ATOM   1009 HD13 LEU A  74      13.238   7.137  -4.169  1.00 98.31           H  
ATOM   1010  CD2 LEU A  74      14.287  10.231  -3.191  1.00 98.31           C  
ATOM   1011 HD21 LEU A  74      14.581  10.699  -2.252  1.00 98.31           H  
ATOM   1012 HD22 LEU A  74      15.155  10.208  -3.850  1.00 98.31           H  
ATOM   1013 HD23 LEU A  74      13.485  10.806  -3.655  1.00 98.31           H  
ATOM   1014  N   MET A  75      10.819   8.337   0.620  1.00 98.38           N  
ATOM   1015  H   MET A  75      11.254   7.443   0.443  1.00 98.38           H  
ATOM   1016  CA  MET A  75       9.561   8.354   1.371  1.00 98.38           C  
ATOM   1017  HA  MET A  75       8.772   8.764   0.741  1.00 98.38           H  
ATOM   1018  C   MET A  75       9.662   9.237   2.618  1.00 98.38           C  
ATOM   1019  CB  MET A  75       9.175   6.931   1.794  1.00 98.38           C  
ATOM   1020  HB2 MET A  75      10.035   6.444   2.253  1.00 98.38           H  
ATOM   1021  HB3 MET A  75       8.383   6.994   2.540  1.00 98.38           H  
ATOM   1022  O   MET A  75       8.785  10.063   2.849  1.00 98.38           O  
ATOM   1023  CG  MET A  75       8.652   6.059   0.653  1.00 98.38           C  
ATOM   1024  HG2 MET A  75       9.367   6.061  -0.170  1.00 98.38           H  
ATOM   1025  HG3 MET A  75       7.710   6.476   0.295  1.00 98.38           H  
ATOM   1026  SD  MET A  75       8.379   4.347   1.179  1.00 98.38           S  
ATOM   1027  CE  MET A  75       7.570   3.674  -0.283  1.00 98.38           C  
ATOM   1028  HE1 MET A  75       8.225   3.772  -1.148  1.00 98.38           H  
ATOM   1029  HE2 MET A  75       6.636   4.211  -0.448  1.00 98.38           H  
ATOM   1030  HE3 MET A  75       7.351   2.619  -0.118  1.00 98.38           H  
ATOM   1031  N   ARG A  76      10.749   9.127   3.399  1.00 98.12           N  
ATOM   1032  H   ARG A  76      11.432   8.421   3.164  1.00 98.12           H  
ATOM   1033  CA  ARG A  76      10.983   9.999   4.567  1.00 98.12           C  
ATOM   1034  HA  ARG A  76      10.114   9.968   5.224  1.00 98.12           H  
ATOM   1035  C   ARG A  76      11.145  11.474   4.198  1.00 98.12           C  
ATOM   1036  CB  ARG A  76      12.226   9.538   5.340  1.00 98.12           C  
ATOM   1037  HB2 ARG A  76      13.044   9.367   4.640  1.00 98.12           H  
ATOM   1038  HB3 ARG A  76      12.522  10.332   6.025  1.00 98.12           H  
ATOM   1039  O   ARG A  76      10.820  12.332   5.013  1.00 98.12           O  
ATOM   1040  CG  ARG A  76      11.961   8.276   6.169  1.00 98.12           C  
ATOM   1041  HG2 ARG A  76      11.736   7.432   5.516  1.00 98.12           H  
ATOM   1042  HG3 ARG A  76      11.099   8.454   6.812  1.00 98.12           H  
ATOM   1043  CD  ARG A  76      13.155   7.930   7.067  1.00 98.12           C  
ATOM   1044  HD2 ARG A  76      12.866   7.084   7.691  1.00 98.12           H  
ATOM   1045  HD3 ARG A  76      13.357   8.776   7.724  1.00 98.12           H  
ATOM   1046  NE  ARG A  76      14.372   7.621   6.286  1.00 98.12           N  
ATOM   1047  HE  ARG A  76      14.643   8.304   5.594  1.00 98.12           H  
ATOM   1048  NH1 ARG A  76      14.845   5.551   7.174  1.00 98.12           N  
ATOM   1049 HH11 ARG A  76      13.982   5.578   7.698  1.00 98.12           H  
ATOM   1050 HH12 ARG A  76      15.416   4.717   7.190  1.00 98.12           H  
ATOM   1051  NH2 ARG A  76      16.190   6.410   5.623  1.00 98.12           N  
ATOM   1052 HH21 ARG A  76      16.748   5.571   5.676  1.00 98.12           H  
ATOM   1053 HH22 ARG A  76      16.430   7.102   4.927  1.00 98.12           H  
ATOM   1054  CZ  ARG A  76      15.126   6.536   6.366  1.00 98.12           C  
ATOM   1055  N   ARG A  77      11.672  11.763   3.005  1.00 97.81           N  
ATOM   1056  H   ARG A  77      11.920  10.992   2.402  1.00 97.81           H  
ATOM   1057  CA  ARG A  77      11.856  13.129   2.501  1.00 97.81           C  
ATOM   1058  HA  ARG A  77      12.180  13.773   3.318  1.00 97.81           H  
ATOM   1059  C   ARG A  77      10.545  13.728   1.982  1.00 97.81           C  
ATOM   1060  CB  ARG A  77      12.942  13.106   1.414  1.00 97.81           C  
ATOM   1061  HB2 ARG A  77      13.826  12.596   1.796  1.00 97.81           H  
ATOM   1062  HB3 ARG A  77      12.567  12.538   0.563  1.00 97.81           H  
ATOM   1063  O   ARG A  77      10.258  14.882   2.277  1.00 97.81           O  
ATOM   1064  CG  ARG A  77      13.353  14.515   0.953  1.00 97.81           C  
ATOM   1065  HG2 ARG A  77      12.472  15.123   0.747  1.00 97.81           H  
ATOM   1066  HG3 ARG A  77      13.924  14.995   1.748  1.00 97.81           H  
ATOM   1067  CD  ARG A  77      14.205  14.457  -0.320  1.00 97.81           C  
ATOM   1068  HD2 ARG A  77      15.030  13.761  -0.169  1.00 97.81           H  
ATOM   1069  HD3 ARG A  77      14.605  15.452  -0.514  1.00 97.81           H  
ATOM   1070  NE  ARG A  77      13.381  14.040  -1.462  1.00 97.81           N  
ATOM   1071  HE  ARG A  77      12.381  14.051  -1.322  1.00 97.81           H  
ATOM   1072  NH1 ARG A  77      14.982  13.797  -3.073  1.00 97.81           N  
ATOM   1073 HH11 ARG A  77      15.227  13.572  -4.027  1.00 97.81           H  
ATOM   1074 HH12 ARG A  77      15.668  14.120  -2.406  1.00 97.81           H  
ATOM   1075  NH2 ARG A  77      12.833  13.358  -3.538  1.00 97.81           N  
ATOM   1076 HH21 ARG A  77      13.044  13.090  -4.489  1.00 97.81           H  
ATOM   1077 HH22 ARG A  77      11.892  13.226  -3.195  1.00 97.81           H  
ATOM   1078  CZ  ARG A  77      13.737  13.734  -2.686  1.00 97.81           C  
ATOM   1079  N   ASP A  78       9.772  12.952   1.225  1.00 98.00           N  
ATOM   1080  H   ASP A  78      10.116  12.027   1.011  1.00 98.00           H  
ATOM   1081  CA  ASP A  78       8.663  13.459   0.405  1.00 98.00           C  
ATOM   1082  HA  ASP A  78       8.785  14.533   0.267  1.00 98.00           H  
ATOM   1083  C   ASP A  78       7.278  13.260   1.044  1.00 98.00           C  
ATOM   1084  CB  ASP A  78       8.725  12.805  -0.990  1.00 98.00           C  
ATOM   1085  HB2 ASP A  78       7.860  13.132  -1.569  1.00 98.00           H  
ATOM   1086  HB3 ASP A  78       8.661  11.723  -0.877  1.00 98.00           H  
ATOM   1087  O   ASP A  78       6.318  13.920   0.644  1.00 98.00           O  
ATOM   1088  CG  ASP A  78       9.988  13.161  -1.788  1.00 98.00           C  
ATOM   1089  OD1 ASP A  78      10.679  14.147  -1.455  1.00 98.00           O  
ATOM   1090  OD2 ASP A  78      10.329  12.460  -2.766  1.00 98.00           O  
ATOM   1091  N   ILE A  79       7.145  12.370   2.035  1.00 97.88           N  
ATOM   1092  H   ILE A  79       7.959  11.847   2.325  1.00 97.88           H  
ATOM   1093  CA  ILE A  79       5.868  12.064   2.694  1.00 97.88           C  
ATOM   1094  HA  ILE A  79       5.065  12.565   2.153  1.00 97.88           H  
ATOM   1095  C   ILE A  79       5.899  12.576   4.143  1.00 97.88           C  
ATOM   1096  CB  ILE A  79       5.537  10.559   2.616  1.00 97.88           C  
ATOM   1097  HB  ILE A  79       6.305  10.015   3.166  1.00 97.88           H  
ATOM   1098  O   ILE A  79       6.609  12.015   4.987  1.00 97.88           O  
ATOM   1099  CG1 ILE A  79       5.548  10.035   1.161  1.00 97.88           C  
ATOM   1100 HG12 ILE A  79       4.686  10.424   0.620  1.00 97.88           H  
ATOM   1101 HG13 ILE A  79       6.449  10.366   0.645  1.00 97.88           H  
ATOM   1102  CG2 ILE A  79       4.165  10.289   3.278  1.00 97.88           C  
ATOM   1103 HG21 ILE A  79       3.378  10.802   2.724  1.00 97.88           H  
ATOM   1104 HG22 ILE A  79       4.160  10.638   4.311  1.00 97.88           H  
ATOM   1105 HG23 ILE A  79       3.953   9.220   3.299  1.00 97.88           H  
ATOM   1106  CD1 ILE A  79       5.549   8.506   1.101  1.00 97.88           C  
ATOM   1107 HD11 ILE A  79       6.413   8.116   1.640  1.00 97.88           H  
ATOM   1108 HD12 ILE A  79       4.638   8.114   1.553  1.00 97.88           H  
ATOM   1109 HD13 ILE A  79       5.599   8.178   0.063  1.00 97.88           H  
ATOM   1110  N   PRO A  80       5.089  13.596   4.491  1.00 95.06           N  
ATOM   1111  CA  PRO A  80       4.984  14.080   5.860  1.00 95.06           C  
ATOM   1112  HA  PRO A  80       5.946  14.513   6.136  1.00 95.06           H  
ATOM   1113  C   PRO A  80       4.620  12.965   6.845  1.00 95.06           C  
ATOM   1114  CB  PRO A  80       3.928  15.189   5.836  1.00 95.06           C  
ATOM   1115  HB2 PRO A  80       2.936  14.772   6.010  1.00 95.06           H  
ATOM   1116  HB3 PRO A  80       4.146  15.972   6.563  1.00 95.06           H  
ATOM   1117  O   PRO A  80       3.722  12.155   6.605  1.00 95.06           O  
ATOM   1118  CG  PRO A  80       4.011  15.708   4.402  1.00 95.06           C  
ATOM   1119  HG2 PRO A  80       3.082  16.184   4.087  1.00 95.06           H  
ATOM   1120  HG3 PRO A  80       4.851  16.395   4.305  1.00 95.06           H  
ATOM   1121  CD  PRO A  80       4.292  14.436   3.609  1.00 95.06           C  
ATOM   1122  HD2 PRO A  80       4.823  14.681   2.689  1.00 95.06           H  
ATOM   1123  HD3 PRO A  80       3.352  13.929   3.394  1.00 95.06           H  
ATOM   1124  N   HIS A  81       5.316  12.945   7.984  1.00 94.25           N  
ATOM   1125  H   HIS A  81       6.050  13.632   8.087  1.00 94.25           H  
ATOM   1126  CA  HIS A  81       5.141  11.955   9.052  1.00 94.25           C  
ATOM   1127  HA  HIS A  81       5.914  12.165   9.792  1.00 94.25           H  
ATOM   1128  C   HIS A  81       5.370  10.491   8.637  1.00 94.25           C  
ATOM   1129  CB  HIS A  81       3.784  12.143   9.750  1.00 94.25           C  
ATOM   1130  HB2 HIS A  81       3.765  11.536  10.655  1.00 94.25           H  
ATOM   1131  HB3 HIS A  81       2.992  11.778   9.096  1.00 94.25           H  
ATOM   1132  O   HIS A  81       4.937   9.586   9.352  1.00 94.25           O  
ATOM   1133  CG  HIS A  81       3.480  13.565  10.130  1.00 94.25           C  
ATOM   1134  CD2 HIS A  81       2.511  14.360   9.582  1.00 94.25           C  
ATOM   1135  HD2 HIS A  81       1.833  14.085   8.787  1.00 94.25           H  
ATOM   1136  ND1 HIS A  81       4.135  14.311  11.085  1.00 94.25           N  
ATOM   1137  HD1 HIS A  81       4.960  14.040  11.601  1.00 94.25           H  
ATOM   1138  CE1 HIS A  81       3.568  15.528  11.117  1.00 94.25           C  
ATOM   1139  HE1 HIS A  81       3.880  16.349  11.746  1.00 94.25           H  
ATOM   1140  NE2 HIS A  81       2.557  15.590  10.239  1.00 94.25           N  
ATOM   1141  N   PHE A  82       6.063  10.239   7.524  1.00 97.31           N  
ATOM   1142  H   PHE A  82       6.361  10.998   6.928  1.00 97.31           H  
ATOM   1143  CA  PHE A  82       6.556   8.903   7.210  1.00 97.31           C  
ATOM   1144  HA  PHE A  82       5.750   8.187   7.370  1.00 97.31           H  
ATOM   1145  C   PHE A  82       7.713   8.548   8.143  1.00 97.31           C  
ATOM   1146  CB  PHE A  82       6.957   8.835   5.741  1.00 97.31           C  
ATOM   1147  HB2 PHE A  82       7.851   9.433   5.565  1.00 97.31           H  
ATOM   1148  HB3 PHE A  82       6.140   9.269   5.165  1.00 97.31           H  
ATOM   1149  O   PHE A  82       8.694   9.284   8.248  1.00 97.31           O  
ATOM   1150  CG  PHE A  82       7.173   7.421   5.254  1.00 97.31           C  
ATOM   1151  CD1 PHE A  82       8.422   6.792   5.410  1.00 97.31           C  
ATOM   1152  HD1 PHE A  82       9.244   7.330   5.860  1.00 97.31           H  
ATOM   1153  CD2 PHE A  82       6.106   6.724   4.660  1.00 97.31           C  
ATOM   1154  HD2 PHE A  82       5.150   7.209   4.524  1.00 97.31           H  
ATOM   1155  CE1 PHE A  82       8.602   5.468   4.975  1.00 97.31           C  
ATOM   1156  HE1 PHE A  82       9.562   4.986   5.079  1.00 97.31           H  
ATOM   1157  CE2 PHE A  82       6.286   5.402   4.222  1.00 97.31           C  
ATOM   1158  HE2 PHE A  82       5.475   4.873   3.745  1.00 97.31           H  
ATOM   1159  CZ  PHE A  82       7.533   4.774   4.384  1.00 97.31           C  
ATOM   1160  HZ  PHE A  82       7.676   3.761   4.038  1.00 97.31           H  
ATOM   1161  N   GLN A  83       7.584   7.434   8.859  1.00 95.25           N  
ATOM   1162  H   GLN A  83       6.774   6.849   8.708  1.00 95.25           H  
ATOM   1163  CA  GLN A  83       8.493   7.078   9.946  1.00 95.25           C  
ATOM   1164  HA  GLN A  83       9.317   7.792   9.963  1.00 95.25           H  
ATOM   1165  C   GLN A  83       9.076   5.676   9.748  1.00 95.25           C  
ATOM   1166  CB  GLN A  83       7.757   7.183  11.290  1.00 95.25           C  
ATOM   1167  HB2 GLN A  83       6.820   6.630  11.224  1.00 95.25           H  
ATOM   1168  HB3 GLN A  83       8.369   6.731  12.070  1.00 95.25           H  
ATOM   1169  O   GLN A  83       8.342   4.774   9.329  1.00 95.25           O  
ATOM   1170  CG  GLN A  83       7.481   8.644  11.680  1.00 95.25           C  
ATOM   1171  HG2 GLN A  83       6.960   9.157  10.872  1.00 95.25           H  
ATOM   1172  HG3 GLN A  83       8.434   9.148  11.837  1.00 95.25           H  
ATOM   1173  CD  GLN A  83       6.634   8.778  12.941  1.00 95.25           C  
ATOM   1174  NE2 GLN A  83       6.689   9.916  13.600  1.00 95.25           N  
ATOM   1175 HE21 GLN A  83       7.356  10.623  13.324  1.00 95.25           H  
ATOM   1176 HE22 GLN A  83       6.209   9.939  14.488  1.00 95.25           H  
ATOM   1177  OE1 GLN A  83       5.891   7.892  13.350  1.00 95.25           O  
ATOM   1178  N   PRO A  84      10.366   5.469  10.083  1.00 95.56           N  
ATOM   1179  CA  PRO A  84      10.885   4.124  10.300  1.00 95.56           C  
ATOM   1180  HA  PRO A  84      10.716   3.501   9.421  1.00 95.56           H  
ATOM   1181  C   PRO A  84      10.185   3.482  11.509  1.00 95.56           C  
ATOM   1182  CB  PRO A  84      12.388   4.300  10.524  1.00 95.56           C  
ATOM   1183  HB2 PRO A  84      12.811   3.511  11.145  1.00 95.56           H  
ATOM   1184  HB3 PRO A  84      12.896   4.336   9.560  1.00 95.56           H  
ATOM   1185  O   PRO A  84       9.606   4.178  12.348  1.00 95.56           O  
ATOM   1186  CG  PRO A  84      12.474   5.666  11.203  1.00 95.56           C  
ATOM   1187  HG2 PRO A  84      12.281   5.553  12.270  1.00 95.56           H  
ATOM   1188  HG3 PRO A  84      13.442   6.140  11.038  1.00 95.56           H  
ATOM   1189  CD  PRO A  84      11.335   6.457  10.558  1.00 95.56           C  
ATOM   1190  HD2 PRO A  84      11.712   7.031   9.711  1.00 95.56           H  
ATOM   1191  HD3 PRO A  84      10.895   7.123  11.300  1.00 95.56           H  
ATOM   1192  N   LEU A  85      10.238   2.155  11.594  1.00 94.62           N  
ATOM   1193  H   LEU A  85      10.824   1.644  10.950  1.00 94.62           H  
ATOM   1194  CA  LEU A  85       9.660   1.383  12.693  1.00 94.62           C  
ATOM   1195  HA  LEU A  85       9.026   2.029  13.300  1.00 94.62           H  
ATOM   1196  C   LEU A  85      10.767   0.886  13.633  1.00 94.62           C  
ATOM   1197  CB  LEU A  85       8.787   0.262  12.097  1.00 94.62           C  
ATOM   1198  HB2 LEU A  85       9.355  -0.232  11.308  1.00 94.62           H  
ATOM   1199  HB3 LEU A  85       8.572  -0.485  12.862  1.00 94.62           H  
ATOM   1200  O   LEU A  85      11.933   0.812  13.255  1.00 94.62           O  
ATOM   1201  CG  LEU A  85       7.458   0.785  11.514  1.00 94.62           C  
ATOM   1202  HG  LEU A  85       7.645   1.671  10.906  1.00 94.62           H  
ATOM   1203  CD1 LEU A  85       6.797  -0.258  10.618  1.00 94.62           C  
ATOM   1204 HD11 LEU A  85       5.721  -0.095  10.545  1.00 94.62           H  
ATOM   1205 HD12 LEU A  85       6.991  -1.263  10.991  1.00 94.62           H  
ATOM   1206 HD13 LEU A  85       7.203  -0.144   9.612  1.00 94.62           H  
ATOM   1207  CD2 LEU A  85       6.448   1.167  12.600  1.00 94.62           C  
ATOM   1208 HD21 LEU A  85       6.866   1.938  13.248  1.00 94.62           H  
ATOM   1209 HD22 LEU A  85       6.200   0.293  13.202  1.00 94.62           H  
ATOM   1210 HD23 LEU A  85       5.542   1.561  12.139  1.00 94.62           H  
ATOM   1211  N   SER A  86      10.410   0.586  14.883  1.00 95.50           N  
ATOM   1212  H   SER A  86       9.430   0.604  15.130  1.00 95.50           H  
ATOM   1213  CA  SER A  86      11.335  -0.089  15.799  1.00 95.50           C  
ATOM   1214  HA  SER A  86      12.276   0.460  15.795  1.00 95.50           H  
ATOM   1215  C   SER A  86      11.586  -1.526  15.313  1.00 95.50           C  
ATOM   1216  CB  SER A  86      10.776  -0.083  17.230  1.00 95.50           C  
ATOM   1217  HB2 SER A  86      10.455   0.924  17.498  1.00 95.50           H  
ATOM   1218  HB3 SER A  86      11.575  -0.379  17.910  1.00 95.50           H  
ATOM   1219  O   SER A  86      10.672  -2.108  14.731  1.00 95.50           O  
ATOM   1220  OG  SER A  86       9.699  -0.992  17.392  1.00 95.50           O  
ATOM   1221  HG  SER A  86       8.849  -0.555  17.295  1.00 95.50           H  
ATOM   1222  N   PRO A  87      12.742  -2.160  15.587  1.00 95.00           N  
ATOM   1223  CA  PRO A  87      12.981  -3.548  15.168  1.00 95.00           C  
ATOM   1224  HA  PRO A  87      13.048  -3.577  14.081  1.00 95.00           H  
ATOM   1225  C   PRO A  87      11.891  -4.537  15.622  1.00 95.00           C  
ATOM   1226  CB  PRO A  87      14.345  -3.908  15.766  1.00 95.00           C  
ATOM   1227  HB2 PRO A  87      14.226  -4.289  16.780  1.00 95.00           H  
ATOM   1228  HB3 PRO A  87      14.875  -4.630  15.145  1.00 95.00           H  
ATOM   1229  O   PRO A  87      11.536  -5.464  14.895  1.00 95.00           O  
ATOM   1230  CG  PRO A  87      15.070  -2.563  15.812  1.00 95.00           C  
ATOM   1231  HG2 PRO A  87      15.473  -2.334  14.826  1.00 95.00           H  
ATOM   1232  HG3 PRO A  87      15.860  -2.554  16.563  1.00 95.00           H  
ATOM   1233  CD  PRO A  87      13.953  -1.577  16.150  1.00 95.00           C  
ATOM   1234  HD2 PRO A  87      14.173  -0.606  15.706  1.00 95.00           H  
ATOM   1235  HD3 PRO A  87      13.848  -1.488  17.231  1.00 95.00           H  
ATOM   1236  N   ALA A  88      11.310  -4.319  16.808  1.00 94.88           N  
ATOM   1237  H   ALA A  88      11.600  -3.514  17.346  1.00 94.88           H  
ATOM   1238  CA  ALA A  88      10.191  -5.116  17.310  1.00 94.88           C  
ATOM   1239  HA  ALA A  88      10.451  -6.172  17.239  1.00 94.88           H  
ATOM   1240  C   ALA A  88       8.909  -4.902  16.483  1.00 94.88           C  
ATOM   1241  CB  ALA A  88       9.972  -4.764  18.786  1.00 94.88           C  
ATOM   1242  HB1 ALA A  88       9.166  -5.377  19.189  1.00 94.88           H  
ATOM   1243  HB2 ALA A  88       9.702  -3.713  18.886  1.00 94.88           H  
ATOM   1244  HB3 ALA A  88      10.882  -4.961  19.354  1.00 94.88           H  
ATOM   1245  O   ALA A  88       8.220  -5.865  16.140  1.00 94.88           O  
ATOM   1246  N   ASP A  89       8.601  -3.653  16.117  1.00 94.88           N  
ATOM   1247  H   ASP A  89       9.219  -2.898  16.379  1.00 94.88           H  
ATOM   1248  CA  ASP A  89       7.486  -3.355  15.219  1.00 94.88           C  
ATOM   1249  HA  ASP A  89       6.589  -3.844  15.600  1.00 94.88           H  
ATOM   1250  C   ASP A  89       7.726  -3.895  13.808  1.00 94.88           C  
ATOM   1251  CB  ASP A  89       7.222  -1.850  15.140  1.00 94.88           C  
ATOM   1252  HB2 ASP A  89       6.588  -1.660  14.274  1.00 94.88           H  
ATOM   1253  HB3 ASP A  89       8.161  -1.315  14.992  1.00 94.88           H  
ATOM   1254  O   ASP A  89       6.788  -4.396  13.193  1.00 94.88           O  
ATOM   1255  CG  ASP A  89       6.494  -1.309  16.362  1.00 94.88           C  
ATOM   1256  OD1 ASP A  89       5.391  -1.841  16.655  1.00 94.88           O  
ATOM   1257  OD2 ASP A  89       7.014  -0.314  16.921  1.00 94.88           O  
ATOM   1258  N   GLU A  90       8.955  -3.841  13.292  1.00 97.00           N  
ATOM   1259  H   GLU A  90       9.686  -3.393  13.827  1.00 97.00           H  
ATOM   1260  CA  GLU A  90       9.293  -4.404  11.982  1.00 97.00           C  
ATOM   1261  HA  GLU A  90       8.659  -3.931  11.233  1.00 97.00           H  
ATOM   1262  C   GLU A  90       9.006  -5.907  11.934  1.00 97.00           C  
ATOM   1263  CB  GLU A  90      10.763  -4.146  11.621  1.00 97.00           C  
ATOM   1264  HB2 GLU A  90      11.406  -4.523  12.417  1.00 97.00           H  
ATOM   1265  HB3 GLU A  90      10.985  -4.698  10.707  1.00 97.00           H  
ATOM   1266  O   GLU A  90       8.305  -6.375  11.033  1.00 97.00           O  
ATOM   1267  CG  GLU A  90      11.068  -2.664  11.369  1.00 97.00           C  
ATOM   1268  HG2 GLU A  90      10.913  -2.093  12.285  1.00 97.00           H  
ATOM   1269  HG3 GLU A  90      10.354  -2.290  10.636  1.00 97.00           H  
ATOM   1270  CD  GLU A  90      12.497  -2.418  10.862  1.00 97.00           C  
ATOM   1271  OE1 GLU A  90      12.722  -1.297  10.351  1.00 97.00           O  
ATOM   1272  OE2 GLU A  90      13.336  -3.341  10.963  1.00 97.00           O  
ATOM   1273  N   ALA A  91       9.463  -6.652  12.947  1.00 96.62           N  
ATOM   1274  H   ALA A  91      10.048  -6.210  13.642  1.00 96.62           H  
ATOM   1275  CA  ALA A  91       9.179  -8.078  13.077  1.00 96.62           C  
ATOM   1276  HA  ALA A  91       9.567  -8.590  12.196  1.00 96.62           H  
ATOM   1277  C   ALA A  91       7.668  -8.359  13.152  1.00 96.62           C  
ATOM   1278  CB  ALA A  91       9.915  -8.608  14.313  1.00 96.62           C  
ATOM   1279  HB1 ALA A  91       9.559  -8.101  15.210  1.00 96.62           H  
ATOM   1280  HB2 ALA A  91      10.985  -8.431  14.207  1.00 96.62           H  
ATOM   1281  HB3 ALA A  91       9.740  -9.679  14.414  1.00 96.62           H  
ATOM   1282  O   ALA A  91       7.176  -9.282  12.496  1.00 96.62           O  
ATOM   1283  N   ARG A  92       6.914  -7.533  13.891  1.00 96.12           N  
ATOM   1284  H   ARG A  92       7.387  -6.809  14.411  1.00 96.12           H  
ATOM   1285  CA  ARG A  92       5.451  -7.643  14.000  1.00 96.12           C  
ATOM   1286  HA  ARG A  92       5.206  -8.662  14.301  1.00 96.12           H  
ATOM   1287  C   ARG A  92       4.752  -7.412  12.658  1.00 96.12           C  
ATOM   1288  CB  ARG A  92       4.958  -6.680  15.090  1.00 96.12           C  
ATOM   1289  HB2 ARG A  92       5.188  -5.656  14.799  1.00 96.12           H  
ATOM   1290  HB3 ARG A  92       5.490  -6.901  16.015  1.00 96.12           H  
ATOM   1291  O   ARG A  92       3.909  -8.220  12.273  1.00 96.12           O  
ATOM   1292  CG  ARG A  92       3.448  -6.805  15.348  1.00 96.12           C  
ATOM   1293  HG2 ARG A  92       2.890  -6.498  14.464  1.00 96.12           H  
ATOM   1294  HG3 ARG A  92       3.209  -7.846  15.567  1.00 96.12           H  
ATOM   1295  CD  ARG A  92       3.011  -5.946  16.541  1.00 96.12           C  
ATOM   1296  HD2 ARG A  92       3.593  -6.238  17.415  1.00 96.12           H  
ATOM   1297  HD3 ARG A  92       1.966  -6.162  16.764  1.00 96.12           H  
ATOM   1298  NE  ARG A  92       3.206  -4.502  16.299  1.00 96.12           N  
ATOM   1299  HE  ARG A  92       4.136  -4.134  16.435  1.00 96.12           H  
ATOM   1300  NH1 ARG A  92       1.020  -3.900  15.880  1.00 96.12           N  
ATOM   1301 HH11 ARG A  92       0.725  -4.855  16.026  1.00 96.12           H  
ATOM   1302 HH12 ARG A  92       0.334  -3.216  15.592  1.00 96.12           H  
ATOM   1303  NH2 ARG A  92       2.661  -2.361  15.892  1.00 96.12           N  
ATOM   1304 HH21 ARG A  92       1.968  -1.635  15.779  1.00 96.12           H  
ATOM   1305 HH22 ARG A  92       3.612  -2.126  16.138  1.00 96.12           H  
ATOM   1306  CZ  ARG A  92       2.286  -3.601  16.018  1.00 96.12           C  
ATOM   1307  N   TRP A  93       5.108  -6.355  11.926  1.00 97.62           N  
ATOM   1308  H   TRP A  93       5.813  -5.736  12.299  1.00 97.62           H  
ATOM   1309  CA  TRP A  93       4.537  -6.061  10.605  1.00 97.62           C  
ATOM   1310  HA  TRP A  93       3.451  -6.019  10.689  1.00 97.62           H  
ATOM   1311  C   TRP A  93       4.850  -7.152   9.581  1.00 97.62           C  
ATOM   1312  CB  TRP A  93       5.032  -4.698  10.106  1.00 97.62           C  
ATOM   1313  HB2 TRP A  93       4.957  -4.677   9.018  1.00 97.62           H  
ATOM   1314  HB3 TRP A  93       6.085  -4.571  10.358  1.00 97.62           H  
ATOM   1315  O   TRP A  93       3.954  -7.572   8.849  1.00 97.62           O  
ATOM   1316  CG  TRP A  93       4.242  -3.537  10.617  1.00 97.62           C  
ATOM   1317  CD1 TRP A  93       4.605  -2.700  11.614  1.00 97.62           C  
ATOM   1318  HD1 TRP A  93       5.531  -2.764  12.167  1.00 97.62           H  
ATOM   1319  CD2 TRP A  93       2.941  -3.063  10.158  1.00 97.62           C  
ATOM   1320  CE2 TRP A  93       2.585  -1.917  10.930  1.00 97.62           C  
ATOM   1321  CE3 TRP A  93       2.036  -3.475   9.157  1.00 97.62           C  
ATOM   1322  HE3 TRP A  93       2.268  -4.345   8.560  1.00 97.62           H  
ATOM   1323  NE1 TRP A  93       3.625  -1.755  11.816  1.00 97.62           N  
ATOM   1324  HE1 TRP A  93       3.688  -1.047  12.534  1.00 97.62           H  
ATOM   1325  CH2 TRP A  93       0.545  -1.614   9.684  1.00 97.62           C  
ATOM   1326  HH2 TRP A  93      -0.368  -1.072   9.491  1.00 97.62           H  
ATOM   1327  CZ2 TRP A  93       1.404  -1.200  10.712  1.00 97.62           C  
ATOM   1328  HZ2 TRP A  93       1.159  -0.348  11.329  1.00 97.62           H  
ATOM   1329  CZ3 TRP A  93       0.853  -2.752   8.919  1.00 97.62           C  
ATOM   1330  HZ3 TRP A  93       0.169  -3.064   8.144  1.00 97.62           H  
ATOM   1331  N   ILE A  94       6.087  -7.658   9.560  1.00 98.06           N  
ATOM   1332  H   ILE A  94       6.785  -7.252  10.167  1.00 98.06           H  
ATOM   1333  CA  ILE A  94       6.478  -8.783   8.699  1.00 98.06           C  
ATOM   1334  HA  ILE A  94       6.226  -8.537   7.667  1.00 98.06           H  
ATOM   1335  C   ILE A  94       5.682 -10.040   9.065  1.00 98.06           C  
ATOM   1336  CB  ILE A  94       8.004  -9.018   8.783  1.00 98.06           C  
ATOM   1337  HB  ILE A  94       8.291  -9.051   9.834  1.00 98.06           H  
ATOM   1338  O   ILE A  94       5.184 -10.726   8.173  1.00 98.06           O  
ATOM   1339  CG1 ILE A  94       8.751  -7.853   8.096  1.00 98.06           C  
ATOM   1340 HG12 ILE A  94       8.630  -7.926   7.015  1.00 98.06           H  
ATOM   1341 HG13 ILE A  94       8.316  -6.904   8.411  1.00 98.06           H  
ATOM   1342  CG2 ILE A  94       8.404 -10.360   8.132  1.00 98.06           C  
ATOM   1343 HG21 ILE A  94       7.982 -11.193   8.695  1.00 98.06           H  
ATOM   1344 HG22 ILE A  94       9.487 -10.481   8.144  1.00 98.06           H  
ATOM   1345 HG23 ILE A  94       8.048 -10.397   7.103  1.00 98.06           H  
ATOM   1346  CD1 ILE A  94      10.247  -7.801   8.432  1.00 98.06           C  
ATOM   1347 HD11 ILE A  94      10.691  -6.922   7.965  1.00 98.06           H  
ATOM   1348 HD12 ILE A  94      10.760  -8.687   8.059  1.00 98.06           H  
ATOM   1349 HD13 ILE A  94      10.382  -7.730   9.511  1.00 98.06           H  
ATOM   1350  N   GLY A  95       5.524 -10.334  10.359  1.00 97.25           N  
ATOM   1351  H   GLY A  95       5.987  -9.754  11.045  1.00 97.25           H  
ATOM   1352  CA  GLY A  95       4.738 -11.469  10.842  1.00 97.25           C  
ATOM   1353  HA2 GLY A  95       4.774 -11.481  11.932  1.00 97.25           H  
ATOM   1354  HA3 GLY A  95       5.167 -12.397  10.466  1.00 97.25           H  
ATOM   1355  C   GLY A  95       3.271 -11.397  10.412  1.00 97.25           C  
ATOM   1356  O   GLY A  95       2.750 -12.367   9.860  1.00 97.25           O  
ATOM   1357  N   LEU A  96       2.626 -10.239  10.590  1.00 97.75           N  
ATOM   1358  H   LEU A  96       3.116  -9.489  11.056  1.00 97.75           H  
ATOM   1359  CA  LEU A  96       1.244 -10.002  10.153  1.00 97.75           C  
ATOM   1360  HA  LEU A  96       0.598 -10.759  10.598  1.00 97.75           H  
ATOM   1361  C   LEU A  96       1.098 -10.141   8.632  1.00 97.75           C  
ATOM   1362  CB  LEU A  96       0.784  -8.603  10.609  1.00 97.75           C  
ATOM   1363  HB2 LEU A  96      -0.139  -8.356  10.084  1.00 97.75           H  
ATOM   1364  HB3 LEU A  96       1.538  -7.876  10.307  1.00 97.75           H  
ATOM   1365  O   LEU A  96       0.194 -10.833   8.164  1.00 97.75           O  
ATOM   1366  CG  LEU A  96       0.519  -8.454  12.118  1.00 97.75           C  
ATOM   1367  HG  LEU A  96       1.376  -8.823  12.683  1.00 97.75           H  
ATOM   1368  CD1 LEU A  96       0.310  -6.977  12.459  1.00 97.75           C  
ATOM   1369 HD11 LEU A  96       0.142  -6.868  13.530  1.00 97.75           H  
ATOM   1370 HD12 LEU A  96       1.195  -6.405  12.182  1.00 97.75           H  
ATOM   1371 HD13 LEU A  96      -0.553  -6.582  11.924  1.00 97.75           H  
ATOM   1372  CD2 LEU A  96      -0.729  -9.221  12.562  1.00 97.75           C  
ATOM   1373 HD21 LEU A  96      -0.600 -10.289  12.384  1.00 97.75           H  
ATOM   1374 HD22 LEU A  96      -1.605  -8.863  12.022  1.00 97.75           H  
ATOM   1375 HD23 LEU A  96      -0.886  -9.075  13.631  1.00 97.75           H  
ATOM   1376  N   ALA A  97       2.004  -9.531   7.861  1.00 98.00           N  
ATOM   1377  H   ALA A  97       2.717  -8.967   8.301  1.00 98.00           H  
ATOM   1378  CA  ALA A  97       1.987  -9.608   6.404  1.00 98.00           C  
ATOM   1379  HA  ALA A  97       1.021  -9.248   6.049  1.00 98.00           H  
ATOM   1380  C   ALA A  97       2.150 -11.054   5.918  1.00 98.00           C  
ATOM   1381  CB  ALA A  97       3.081  -8.694   5.843  1.00 98.00           C  
ATOM   1382  HB1 ALA A  97       3.020  -8.673   4.755  1.00 98.00           H  
ATOM   1383  HB2 ALA A  97       2.944  -7.684   6.228  1.00 98.00           H  
ATOM   1384  HB3 ALA A  97       4.065  -9.053   6.143  1.00 98.00           H  
ATOM   1385  O   ALA A  97       1.339 -11.527   5.128  1.00 98.00           O  
ATOM   1386  N   ARG A  98       3.138 -11.797   6.438  1.00 97.38           N  
ATOM   1387  H   ARG A  98       3.760 -11.357   7.101  1.00 97.38           H  
ATOM   1388  CA  ARG A  98       3.351 -13.214   6.097  1.00 97.38           C  
ATOM   1389  HA  ARG A  98       3.475 -13.309   5.018  1.00 97.38           H  
ATOM   1390  C   ARG A  98       2.148 -14.080   6.455  1.00 97.38           C  
ATOM   1391  CB  ARG A  98       4.609 -13.747   6.797  1.00 97.38           C  
ATOM   1392  HB2 ARG A  98       4.606 -13.444   7.844  1.00 97.38           H  
ATOM   1393  HB3 ARG A  98       4.600 -14.836   6.755  1.00 97.38           H  
ATOM   1394  O   ARG A  98       1.732 -14.894   5.639  1.00 97.38           O  
ATOM   1395  CG  ARG A  98       5.889 -13.257   6.110  1.00 97.38           C  
ATOM   1396  HG2 ARG A  98       5.916 -12.167   6.102  1.00 97.38           H  
ATOM   1397  HG3 ARG A  98       5.897 -13.620   5.083  1.00 97.38           H  
ATOM   1398  CD  ARG A  98       7.125 -13.785   6.839  1.00 97.38           C  
ATOM   1399  HD2 ARG A  98       7.170 -13.324   7.826  1.00 97.38           H  
ATOM   1400  HD3 ARG A  98       7.031 -14.865   6.953  1.00 97.38           H  
ATOM   1401  NE  ARG A  98       8.355 -13.486   6.082  1.00 97.38           N  
ATOM   1402  HE  ARG A  98       8.231 -13.088   5.162  1.00 97.38           H  
ATOM   1403  NH1 ARG A  98       9.871 -14.256   7.623  1.00 97.38           N  
ATOM   1404 HH11 ARG A  98      10.825 -14.481   7.866  1.00 97.38           H  
ATOM   1405 HH12 ARG A  98       9.113 -14.418   8.270  1.00 97.38           H  
ATOM   1406  NH2 ARG A  98      10.579 -13.564   5.615  1.00 97.38           N  
ATOM   1407 HH21 ARG A  98      11.498 -13.951   5.779  1.00 97.38           H  
ATOM   1408 HH22 ARG A  98      10.385 -13.230   4.681  1.00 97.38           H  
ATOM   1409  CZ  ARG A  98       9.594 -13.766   6.445  1.00 97.38           C  
ATOM   1410  N   ALA A  99       1.564 -13.886   7.638  1.00 96.75           N  
ATOM   1411  H   ALA A  99       1.962 -13.208   8.273  1.00 96.75           H  
ATOM   1412  CA  ALA A  99       0.384 -14.634   8.065  1.00 96.75           C  
ATOM   1413  HA  ALA A  99       0.606 -15.699   8.003  1.00 96.75           H  
ATOM   1414  C   ALA A  99      -0.837 -14.369   7.169  1.00 96.75           C  
ATOM   1415  CB  ALA A  99       0.083 -14.282   9.526  1.00 96.75           C  
ATOM   1416  HB1 ALA A  99      -0.778 -14.855   9.870  1.00 96.75           H  
ATOM   1417  HB2 ALA A  99       0.943 -14.525  10.150  1.00 96.75           H  
ATOM   1418  HB3 ALA A  99      -0.135 -13.218   9.618  1.00 96.75           H  
ATOM   1419  O   ALA A  99      -1.632 -15.280   6.940  1.00 96.75           O  
ATOM   1420  N   GLN A 100      -0.996 -13.144   6.660  1.00 97.56           N  
ATOM   1421  H   GLN A 100      -0.354 -12.415   6.936  1.00 97.56           H  
ATOM   1422  CA  GLN A 100      -2.073 -12.799   5.732  1.00 97.56           C  
ATOM   1423  HA  GLN A 100      -2.986 -13.283   6.079  1.00 97.56           H  
ATOM   1424  C   GLN A 100      -1.804 -13.308   4.310  1.00 97.56           C  
ATOM   1425  CB  GLN A 100      -2.291 -11.280   5.768  1.00 97.56           C  
ATOM   1426  HB2 GLN A 100      -2.443 -10.990   6.807  1.00 97.56           H  
ATOM   1427  HB3 GLN A 100      -1.396 -10.777   5.401  1.00 97.56           H  
ATOM   1428  O   GLN A 100      -2.725 -13.820   3.676  1.00 97.56           O  
ATOM   1429  CG  GLN A 100      -3.505 -10.806   4.952  1.00 97.56           C  
ATOM   1430  HG2 GLN A 100      -3.354 -11.033   3.896  1.00 97.56           H  
ATOM   1431  HG3 GLN A 100      -3.599  -9.724   5.046  1.00 97.56           H  
ATOM   1432  CD  GLN A 100      -4.801 -11.442   5.437  1.00 97.56           C  
ATOM   1433  NE2 GLN A 100      -5.319 -12.423   4.730  1.00 97.56           N  
ATOM   1434 HE21 GLN A 100      -4.794 -12.817   3.963  1.00 97.56           H  
ATOM   1435 HE22 GLN A 100      -6.120 -12.895   5.126  1.00 97.56           H  
ATOM   1436  OE1 GLN A 100      -5.329 -11.125   6.490  1.00 97.56           O  
ATOM   1437  N   MET A 101      -0.556 -13.222   3.837  1.00 97.12           N  
ATOM   1438  H   MET A 101       0.134 -12.740   4.396  1.00 97.12           H  
ATOM   1439  CA  MET A 101      -0.125 -13.771   2.547  1.00 97.12           C  
ATOM   1440  HA  MET A 101      -0.746 -13.360   1.751  1.00 97.12           H  
ATOM   1441  C   MET A 101      -0.297 -15.293   2.496  1.00 97.12           C  
ATOM   1442  CB  MET A 101       1.338 -13.388   2.268  1.00 97.12           C  
ATOM   1443  HB2 MET A 101       1.946 -13.644   3.136  1.00 97.12           H  
ATOM   1444  HB3 MET A 101       1.705 -13.976   1.427  1.00 97.12           H  
ATOM   1445  O   MET A 101      -0.819 -15.807   1.514  1.00 97.12           O  
ATOM   1446  CG  MET A 101       1.535 -11.898   1.949  1.00 97.12           C  
ATOM   1447  HG2 MET A 101       1.128 -11.299   2.764  1.00 97.12           H  
ATOM   1448  HG3 MET A 101       2.605 -11.700   1.896  1.00 97.12           H  
ATOM   1449  SD  MET A 101       0.787 -11.283   0.421  1.00 97.12           S  
ATOM   1450  CE  MET A 101       1.609 -12.322  -0.815  1.00 97.12           C  
ATOM   1451  HE1 MET A 101       2.687 -12.309  -0.658  1.00 97.12           H  
ATOM   1452  HE2 MET A 101       1.239 -13.346  -0.753  1.00 97.12           H  
ATOM   1453  HE3 MET A 101       1.393 -11.926  -1.807  1.00 97.12           H  
ATOM   1454  N   ALA A 102       0.032 -16.008   3.577  1.00 95.88           N  
ATOM   1455  H   ALA A 102       0.488 -15.533   4.343  1.00 95.88           H  
ATOM   1456  CA  ALA A 102      -0.124 -17.463   3.679  1.00 95.88           C  
ATOM   1457  HA  ALA A 102       0.383 -17.924   2.832  1.00 95.88           H  
ATOM   1458  C   ALA A 102      -1.588 -17.953   3.641  1.00 95.88           C  
ATOM   1459  CB  ALA A 102       0.566 -17.918   4.972  1.00 95.88           C  
ATOM   1460  HB1 ALA A 102       0.075 -17.468   5.835  1.00 95.88           H  
ATOM   1461  HB2 ALA A 102       0.508 -19.003   5.052  1.00 95.88           H  
ATOM   1462  HB3 ALA A 102       1.615 -17.623   4.955  1.00 95.88           H  
ATOM   1463  O   ALA A 102      -1.828 -19.146   3.491  1.00 95.88           O  
ATOM   1464  N   GLN A 103      -2.566 -17.054   3.804  1.00 95.94           N  
ATOM   1465  H   GLN A 103      -2.300 -16.084   3.898  1.00 95.94           H  
ATOM   1466  CA  GLN A 103      -3.998 -17.349   3.653  1.00 95.94           C  
ATOM   1467  HA  GLN A 103      -4.173 -18.410   3.832  1.00 95.94           H  
ATOM   1468  C   GLN A 103      -4.517 -17.058   2.234  1.00 95.94           C  
ATOM   1469  CB  GLN A 103      -4.797 -16.540   4.688  1.00 95.94           C  
ATOM   1470  HB2 GLN A 103      -5.863 -16.635   4.481  1.00 95.94           H  
ATOM   1471  HB3 GLN A 103      -4.531 -15.487   4.599  1.00 95.94           H  
ATOM   1472  O   GLN A 103      -5.711 -17.208   1.983  1.00 95.94           O  
ATOM   1473  CG  GLN A 103      -4.560 -17.003   6.128  1.00 95.94           C  
ATOM   1474  HG2 GLN A 103      -5.014 -17.983   6.277  1.00 95.94           H  
ATOM   1475  HG3 GLN A 103      -3.491 -17.090   6.319  1.00 95.94           H  
ATOM   1476  CD  GLN A 103      -5.170 -16.016   7.113  1.00 95.94           C  
ATOM   1477  NE2 GLN A 103      -4.362 -15.358   7.912  1.00 95.94           N  
ATOM   1478 HE21 GLN A 103      -3.371 -15.429   7.729  1.00 95.94           H  
ATOM   1479 HE22 GLN A 103      -4.772 -14.583   8.412  1.00 95.94           H  
ATOM   1480  OE1 GLN A 103      -6.367 -15.788   7.171  1.00 95.94           O  
ATOM   1481  N   SER A 104      -3.649 -16.591   1.335  1.00 95.44           N  
ATOM   1482  H   SER A 104      -2.668 -16.595   1.573  1.00 95.44           H  
ATOM   1483  CA  SER A 104      -3.965 -16.267  -0.057  1.00 95.44           C  
ATOM   1484  HA  SER A 104      -5.032 -16.405  -0.232  1.00 95.44           H  
ATOM   1485  C   SER A 104      -3.218 -17.192  -1.017  1.00 95.44           C  
ATOM   1486  CB  SER A 104      -3.622 -14.799  -0.339  1.00 95.44           C  
ATOM   1487  HB2 SER A 104      -3.989 -14.180   0.478  1.00 95.44           H  
ATOM   1488  HB3 SER A 104      -4.123 -14.488  -1.256  1.00 95.44           H  
ATOM   1489  O   SER A 104      -2.223 -17.803  -0.635  1.00 95.44           O  
ATOM   1490  OG  SER A 104      -2.230 -14.594  -0.502  1.00 95.44           O  
ATOM   1491  HG  SER A 104      -1.746 -15.175   0.089  1.00 95.44           H  
ATOM   1492  N   ASP A 105      -3.642 -17.219  -2.279  1.00 93.50           N  
ATOM   1493  H   ASP A 105      -4.520 -16.781  -2.517  1.00 93.50           H  
ATOM   1494  CA  ASP A 105      -2.954 -17.952  -3.353  1.00 93.50           C  
ATOM   1495  HA  ASP A 105      -2.524 -18.862  -2.933  1.00 93.50           H  
ATOM   1496  C   ASP A 105      -1.785 -17.155  -3.977  1.00 93.50           C  
ATOM   1497  CB  ASP A 105      -3.985 -18.377  -4.411  1.00 93.50           C  
ATOM   1498  HB2 ASP A 105      -4.421 -17.483  -4.857  1.00 93.50           H  
ATOM   1499  HB3 ASP A 105      -3.481 -18.936  -5.199  1.00 93.50           H  
ATOM   1500  O   ASP A 105      -1.216 -17.555  -4.991  1.00 93.50           O  
ATOM   1501  CG  ASP A 105      -5.097 -19.263  -3.837  1.00 93.50           C  
ATOM   1502  OD1 ASP A 105      -4.775 -20.200  -3.075  1.00 93.50           O  
ATOM   1503  OD2 ASP A 105      -6.275 -18.977  -4.151  1.00 93.50           O  
ATOM   1504  N   VAL A 106      -1.428 -15.998  -3.404  1.00 92.75           N  
ATOM   1505  H   VAL A 106      -1.857 -15.754  -2.522  1.00 92.75           H  
ATOM   1506  CA  VAL A 106      -0.395 -15.105  -3.943  1.00 92.75           C  
ATOM   1507  HA  VAL A 106      -0.429 -15.165  -5.031  1.00 92.75           H  
ATOM   1508  C   VAL A 106       0.989 -15.560  -3.486  1.00 92.75           C  
ATOM   1509  CB  VAL A 106      -0.652 -13.636  -3.560  1.00 92.75           C  
ATOM   1510  HB  VAL A 106      -0.579 -13.525  -2.478  1.00 92.75           H  
ATOM   1511  O   VAL A 106       1.285 -15.602  -2.290  1.00 92.75           O  
ATOM   1512  CG1 VAL A 106       0.372 -12.701  -4.220  1.00 92.75           C  
ATOM   1513 HG11 VAL A 106       0.314 -12.787  -5.305  1.00 92.75           H  
ATOM   1514 HG12 VAL A 106       0.167 -11.668  -3.940  1.00 92.75           H  
ATOM   1515 HG13 VAL A 106       1.385 -12.950  -3.904  1.00 92.75           H  
ATOM   1516  CG2 VAL A 106      -2.052 -13.184  -3.999  1.00 92.75           C  
ATOM   1517 HG21 VAL A 106      -2.148 -13.259  -5.082  1.00 92.75           H  
ATOM   1518 HG22 VAL A 106      -2.221 -12.154  -3.686  1.00 92.75           H  
ATOM   1519 HG23 VAL A 106      -2.816 -13.802  -3.527  1.00 92.75           H  
ATOM   1520  N   VAL A 107       1.864 -15.847  -4.449  1.00 93.31           N  
ATOM   1521  H   VAL A 107       1.556 -15.773  -5.408  1.00 93.31           H  
ATOM   1522  CA  VAL A 107       3.248 -16.278  -4.213  1.00 93.31           C  
ATOM   1523  HA  VAL A 107       3.332 -16.623  -3.182  1.00 93.31           H  
ATOM   1524  C   VAL A 107       4.209 -15.103  -4.392  1.00 93.31           C  
ATOM   1525  CB  VAL A 107       3.614 -17.470  -5.121  1.00 93.31           C  
ATOM   1526  HB  VAL A 107       3.518 -17.169  -6.165  1.00 93.31           H  
ATOM   1527  O   VAL A 107       4.067 -14.296  -5.306  1.00 93.31           O  
ATOM   1528  CG1 VAL A 107       5.049 -17.961  -4.883  1.00 93.31           C  
ATOM   1529 HG11 VAL A 107       5.196 -18.217  -3.834  1.00 93.31           H  
ATOM   1530 HG12 VAL A 107       5.240 -18.842  -5.497  1.00 93.31           H  
ATOM   1531 HG13 VAL A 107       5.765 -17.196  -5.183  1.00 93.31           H  
ATOM   1532  CG2 VAL A 107       2.675 -18.658  -4.863  1.00 93.31           C  
ATOM   1533 HG21 VAL A 107       1.647 -18.389  -5.106  1.00 93.31           H  
ATOM   1534 HG22 VAL A 107       2.724 -18.960  -3.817  1.00 93.31           H  
ATOM   1535 HG23 VAL A 107       2.957 -19.498  -5.498  1.00 93.31           H  
ATOM   1536  N   VAL A 108       5.215 -15.012  -3.519  1.00 95.81           N  
ATOM   1537  H   VAL A 108       5.291 -15.724  -2.807  1.00 95.81           H  
ATOM   1538  CA  VAL A 108       6.343 -14.085  -3.687  1.00 95.81           C  
ATOM   1539  HA  VAL A 108       6.020 -13.236  -4.289  1.00 95.81           H  
ATOM   1540  C   VAL A 108       7.445 -14.807  -4.462  1.00 95.81           C  
ATOM   1541  CB  VAL A 108       6.833 -13.533  -2.334  1.00 95.81           C  
ATOM   1542  HB  VAL A 108       7.174 -14.357  -1.707  1.00 95.81           H  
ATOM   1543  O   VAL A 108       8.242 -15.538  -3.878  1.00 95.81           O  
ATOM   1544  CG1 VAL A 108       7.989 -12.540  -2.512  1.00 95.81           C  
ATOM   1545 HG11 VAL A 108       8.356 -12.224  -1.535  1.00 95.81           H  
ATOM   1546 HG12 VAL A 108       7.668 -11.665  -3.077  1.00 95.81           H  
ATOM   1547 HG13 VAL A 108       8.820 -13.010  -3.038  1.00 95.81           H  
ATOM   1548  CG2 VAL A 108       5.701 -12.803  -1.592  1.00 95.81           C  
ATOM   1549 HG21 VAL A 108       6.072 -12.398  -0.651  1.00 95.81           H  
ATOM   1550 HG22 VAL A 108       5.314 -11.990  -2.207  1.00 95.81           H  
ATOM   1551 HG23 VAL A 108       4.889 -13.497  -1.371  1.00 95.81           H  
ATOM   1552  N   ASP A 109       7.453 -14.628  -5.779  1.00 94.81           N  
ATOM   1553  H   ASP A 109       6.725 -14.072  -6.205  1.00 94.81           H  
ATOM   1554  CA  ASP A 109       8.372 -15.268  -6.733  1.00 94.81           C  
ATOM   1555  HA  ASP A 109       8.835 -16.132  -6.258  1.00 94.81           H  
ATOM   1556  C   ASP A 109       9.522 -14.356  -7.201  1.00 94.81           C  
ATOM   1557  CB  ASP A 109       7.550 -15.783  -7.922  1.00 94.81           C  
ATOM   1558  HB2 ASP A 109       8.217 -16.315  -8.601  1.00 94.81           H  
ATOM   1559  HB3 ASP A 109       6.817 -16.499  -7.552  1.00 94.81           H  
ATOM   1560  O   ASP A 109      10.532 -14.838  -7.709  1.00 94.81           O  
ATOM   1561  CG  ASP A 109       6.811 -14.688  -8.711  1.00 94.81           C  
ATOM   1562  OD1 ASP A 109       6.821 -13.502  -8.282  1.00 94.81           O  
ATOM   1563  OD2 ASP A 109       6.207 -15.061  -9.735  1.00 94.81           O  
ATOM   1564  N   ARG A 110       9.412 -13.048  -6.952  1.00 96.88           N  
ATOM   1565  H   ARG A 110       8.504 -12.742  -6.631  1.00 96.88           H  
ATOM   1566  CA  ARG A 110      10.463 -12.035  -7.127  1.00 96.88           C  
ATOM   1567  HA  ARG A 110      11.425 -12.543  -7.180  1.00 96.88           H  
ATOM   1568  C   ARG A 110      10.500 -11.075  -5.935  1.00 96.88           C  
ATOM   1569  CB  ARG A 110      10.242 -11.299  -8.462  1.00 96.88           C  
ATOM   1570  HB2 ARG A 110      10.062 -12.031  -9.249  1.00 96.88           H  
ATOM   1571  HB3 ARG A 110      11.135 -10.730  -8.720  1.00 96.88           H  
ATOM   1572  O   ARG A 110       9.538 -10.984  -5.168  1.00 96.88           O  
ATOM   1573  CG  ARG A 110       9.052 -10.340  -8.366  1.00 96.88           C  
ATOM   1574  HG2 ARG A 110       8.223 -10.871  -7.898  1.00 96.88           H  
ATOM   1575  HG3 ARG A 110       9.327  -9.500  -7.728  1.00 96.88           H  
ATOM   1576  CD  ARG A 110       8.595  -9.783  -9.718  1.00 96.88           C  
ATOM   1577  HD2 ARG A 110       8.146 -10.581 -10.310  1.00 96.88           H  
ATOM   1578  HD3 ARG A 110       9.462  -9.398 -10.255  1.00 96.88           H  
ATOM   1579  NE  ARG A 110       7.630  -8.687  -9.513  1.00 96.88           N  
ATOM   1580  HE  ARG A 110       7.951  -7.760  -9.755  1.00 96.88           H  
ATOM   1581  NH1 ARG A 110       5.955  -9.907  -8.478  1.00 96.88           N  
ATOM   1582 HH11 ARG A 110       5.112  -9.893  -7.922  1.00 96.88           H  
ATOM   1583 HH12 ARG A 110       6.352 -10.791  -8.763  1.00 96.88           H  
ATOM   1584  NH2 ARG A 110       5.877  -7.706  -8.445  1.00 96.88           N  
ATOM   1585 HH21 ARG A 110       5.120  -7.841  -7.789  1.00 96.88           H  
ATOM   1586 HH22 ARG A 110       6.278  -6.788  -8.571  1.00 96.88           H  
ATOM   1587  CZ  ARG A 110       6.497  -8.776  -8.837  1.00 96.88           C  
ATOM   1588  N   ALA A 111      11.589 -10.321  -5.814  1.00 98.19           N  
ATOM   1589  H   ALA A 111      12.342 -10.438  -6.477  1.00 98.19           H  
ATOM   1590  CA  ALA A 111      11.665  -9.202  -4.884  1.00 98.19           C  
ATOM   1591  HA  ALA A 111      11.476  -9.572  -3.877  1.00 98.19           H  
ATOM   1592  C   ALA A 111      10.610  -8.135  -5.232  1.00 98.19           C  
ATOM   1593  CB  ALA A 111      13.081  -8.628  -4.937  1.00 98.19           C  
ATOM   1594  HB1 ALA A 111      13.300  -8.250  -5.935  1.00 98.19           H  
ATOM   1595  HB2 ALA A 111      13.811  -9.396  -4.682  1.00 98.19           H  
ATOM   1596  HB3 ALA A 111      13.155  -7.810  -4.220  1.00 98.19           H  
ATOM   1597  O   ALA A 111      10.611  -7.603  -6.342  1.00 98.19           O  
ATOM   1598  N   GLN A 112       9.706  -7.823  -4.301  1.00 98.44           N  
ATOM   1599  H   GLN A 112       9.737  -8.303  -3.413  1.00 98.44           H  
ATOM   1600  CA  GLN A 112       8.619  -6.869  -4.544  1.00 98.44           C  
ATOM   1601  HA  GLN A 112       8.996  -6.096  -5.214  1.00 98.44           H  
ATOM   1602  C   GLN A 112       8.135  -6.173  -3.272  1.00 98.44           C  
ATOM   1603  CB  GLN A 112       7.447  -7.562  -5.260  1.00 98.44           C  
ATOM   1604  HB2 GLN A 112       6.709  -6.806  -5.530  1.00 98.44           H  
ATOM   1605  HB3 GLN A 112       7.816  -8.010  -6.182  1.00 98.44           H  
ATOM   1606  O   GLN A 112       8.237  -6.708  -2.168  1.00 98.44           O  
ATOM   1607  CG  GLN A 112       6.761  -8.651  -4.420  1.00 98.44           C  
ATOM   1608  HG2 GLN A 112       7.506  -9.379  -4.098  1.00 98.44           H  
ATOM   1609  HG3 GLN A 112       6.306  -8.211  -3.532  1.00 98.44           H  
ATOM   1610  CD  GLN A 112       5.671  -9.371  -5.204  1.00 98.44           C  
ATOM   1611  NE2 GLN A 112       5.574 -10.676  -5.083  1.00 98.44           N  
ATOM   1612 HE21 GLN A 112       6.278 -11.184  -4.567  1.00 98.44           H  
ATOM   1613 HE22 GLN A 112       4.843 -11.143  -5.599  1.00 98.44           H  
ATOM   1614  OE1 GLN A 112       4.912  -8.778  -5.957  1.00 98.44           O  
ATOM   1615  N   LEU A 113       7.562  -4.983  -3.427  1.00 98.62           N  
ATOM   1616  H   LEU A 113       7.566  -4.573  -4.350  1.00 98.62           H  
ATOM   1617  CA  LEU A 113       6.910  -4.258  -2.345  1.00 98.62           C  
ATOM   1618  HA  LEU A 113       7.468  -4.438  -1.426  1.00 98.62           H  
ATOM   1619  C   LEU A 113       5.484  -4.756  -2.106  1.00 98.62           C  
ATOM   1620  CB  LEU A 113       6.913  -2.752  -2.635  1.00 98.62           C  
ATOM   1621  HB2 LEU A 113       6.483  -2.589  -3.623  1.00 98.62           H  
ATOM   1622  HB3 LEU A 113       6.272  -2.254  -1.907  1.00 98.62           H  
ATOM   1623  O   LEU A 113       4.680  -4.870  -3.024  1.00 98.62           O  
ATOM   1624  CG  LEU A 113       8.307  -2.112  -2.576  1.00 98.62           C  
ATOM   1625  HG  LEU A 113       8.979  -2.615  -3.272  1.00 98.62           H  
ATOM   1626  CD1 LEU A 113       8.185  -0.650  -2.986  1.00 98.62           C  
ATOM   1627 HD11 LEU A 113       7.522  -0.116  -2.305  1.00 98.62           H  
ATOM   1628 HD12 LEU A 113       9.180  -0.204  -2.967  1.00 98.62           H  
ATOM   1629 HD13 LEU A 113       7.798  -0.597  -4.003  1.00 98.62           H  
ATOM   1630  CD2 LEU A 113       8.926  -2.159  -1.176  1.00 98.62           C  
ATOM   1631 HD21 LEU A 113       9.877  -1.626  -1.184  1.00 98.62           H  
ATOM   1632 HD22 LEU A 113       9.130  -3.192  -0.894  1.00 98.62           H  
ATOM   1633 HD23 LEU A 113       8.252  -1.708  -0.447  1.00 98.62           H  
ATOM   1634  N   LEU A 114       5.151  -4.953  -0.837  1.00 98.75           N  
ATOM   1635  H   LEU A 114       5.891  -4.903  -0.151  1.00 98.75           H  
ATOM   1636  CA  LEU A 114       3.791  -5.117  -0.345  1.00 98.75           C  
ATOM   1637  HA  LEU A 114       3.118  -5.321  -1.178  1.00 98.75           H  
ATOM   1638  C   LEU A 114       3.353  -3.813   0.325  1.00 98.75           C  
ATOM   1639  CB  LEU A 114       3.730  -6.300   0.639  1.00 98.75           C  
ATOM   1640  HB2 LEU A 114       4.293  -6.030   1.533  1.00 98.75           H  
ATOM   1641  HB3 LEU A 114       2.690  -6.447   0.932  1.00 98.75           H  
ATOM   1642  O   LEU A 114       4.078  -3.269   1.166  1.00 98.75           O  
ATOM   1643  CG  LEU A 114       4.292  -7.634   0.110  1.00 98.75           C  
ATOM   1644  HG  LEU A 114       5.347  -7.516  -0.137  1.00 98.75           H  
ATOM   1645  CD1 LEU A 114       4.174  -8.697   1.204  1.00 98.75           C  
ATOM   1646 HD11 LEU A 114       4.743  -8.385   2.079  1.00 98.75           H  
ATOM   1647 HD12 LEU A 114       4.578  -9.641   0.838  1.00 98.75           H  
ATOM   1648 HD13 LEU A 114       3.128  -8.843   1.474  1.00 98.75           H  
ATOM   1649  CD2 LEU A 114       3.549  -8.138  -1.126  1.00 98.75           C  
ATOM   1650 HD21 LEU A 114       3.662  -7.430  -1.947  1.00 98.75           H  
ATOM   1651 HD22 LEU A 114       2.491  -8.273  -0.899  1.00 98.75           H  
ATOM   1652 HD23 LEU A 114       3.969  -9.092  -1.446  1.00 98.75           H  
ATOM   1653  N   MET A 115       2.151  -3.331   0.002  1.00 98.75           N  
ATOM   1654  H   MET A 115       1.607  -3.819  -0.695  1.00 98.75           H  
ATOM   1655  CA  MET A 115       1.499  -2.278   0.782  1.00 98.75           C  
ATOM   1656  HA  MET A 115       2.256  -1.644   1.244  1.00 98.75           H  
ATOM   1657  C   MET A 115       0.678  -2.936   1.888  1.00 98.75           C  
ATOM   1658  CB  MET A 115       0.643  -1.388  -0.128  1.00 98.75           C  
ATOM   1659  HB2 MET A 115       1.275  -0.966  -0.910  1.00 98.75           H  
ATOM   1660  HB3 MET A 115      -0.143  -1.983  -0.593  1.00 98.75           H  
ATOM   1661  O   MET A 115      -0.414  -3.439   1.638  1.00 98.75           O  
ATOM   1662  CG  MET A 115       0.003  -0.241   0.661  1.00 98.75           C  
ATOM   1663  HG2 MET A 115       0.795   0.344   1.129  1.00 98.75           H  
ATOM   1664  HG3 MET A 115      -0.636  -0.657   1.440  1.00 98.75           H  
ATOM   1665  SD  MET A 115      -1.001   0.859  -0.363  1.00 98.75           S  
ATOM   1666  CE  MET A 115      -1.794   1.921   0.864  1.00 98.75           C  
ATOM   1667  HE1 MET A 115      -2.173   1.316   1.688  1.00 98.75           H  
ATOM   1668  HE2 MET A 115      -1.076   2.654   1.231  1.00 98.75           H  
ATOM   1669  HE3 MET A 115      -2.625   2.448   0.395  1.00 98.75           H  
ATOM   1670  N   VAL A 116       1.193  -2.944   3.115  1.00 98.81           N  
ATOM   1671  H   VAL A 116       2.092  -2.511   3.277  1.00 98.81           H  
ATOM   1672  CA  VAL A 116       0.543  -3.605   4.251  1.00 98.81           C  
ATOM   1673  HA  VAL A 116      -0.153  -4.346   3.858  1.00 98.81           H  
ATOM   1674  C   VAL A 116      -0.245  -2.579   5.057  1.00 98.81           C  
ATOM   1675  CB  VAL A 116       1.546  -4.376   5.130  1.00 98.81           C  
ATOM   1676  HB  VAL A 116       2.141  -3.673   5.713  1.00 98.81           H  
ATOM   1677  O   VAL A 116       0.327  -1.631   5.583  1.00 98.81           O  
ATOM   1678  CG1 VAL A 116       0.797  -5.311   6.090  1.00 98.81           C  
ATOM   1679 HG11 VAL A 116       0.082  -4.753   6.696  1.00 98.81           H  
ATOM   1680 HG12 VAL A 116       1.506  -5.805   6.754  1.00 98.81           H  
ATOM   1681 HG13 VAL A 116       0.252  -6.068   5.526  1.00 98.81           H  
ATOM   1682  CG2 VAL A 116       2.499  -5.240   4.291  1.00 98.81           C  
ATOM   1683 HG21 VAL A 116       1.937  -5.939   3.671  1.00 98.81           H  
ATOM   1684 HG22 VAL A 116       3.167  -5.796   4.949  1.00 98.81           H  
ATOM   1685 HG23 VAL A 116       3.116  -4.611   3.650  1.00 98.81           H  
ATOM   1686  N   VAL A 117      -1.557  -2.745   5.169  1.00 98.81           N  
ATOM   1687  H   VAL A 117      -1.959  -3.565   4.736  1.00 98.81           H  
ATOM   1688  CA  VAL A 117      -2.452  -1.863   5.927  1.00 98.81           C  
ATOM   1689  HA  VAL A 117      -1.898  -0.998   6.291  1.00 98.81           H  
ATOM   1690  C   VAL A 117      -2.990  -2.610   7.133  1.00 98.81           C  
ATOM   1691  CB  VAL A 117      -3.598  -1.344   5.042  1.00 98.81           C  
ATOM   1692  HB  VAL A 117      -4.084  -2.186   4.548  1.00 98.81           H  
ATOM   1693  O   VAL A 117      -3.638  -3.638   6.980  1.00 98.81           O  
ATOM   1694  CG1 VAL A 117      -4.659  -0.578   5.848  1.00 98.81           C  
ATOM   1695 HG11 VAL A 117      -5.208  -1.269   6.488  1.00 98.81           H  
ATOM   1696 HG12 VAL A 117      -5.371  -0.105   5.172  1.00 98.81           H  
ATOM   1697 HG13 VAL A 117      -4.180   0.177   6.471  1.00 98.81           H  
ATOM   1698  CG2 VAL A 117      -3.048  -0.400   3.968  1.00 98.81           C  
ATOM   1699 HG21 VAL A 117      -3.858  -0.093   3.306  1.00 98.81           H  
ATOM   1700 HG22 VAL A 117      -2.601   0.478   4.435  1.00 98.81           H  
ATOM   1701 HG23 VAL A 117      -2.298  -0.915   3.367  1.00 98.81           H  
ATOM   1702  N   ASP A 118      -2.781  -2.067   8.328  1.00 98.56           N  
ATOM   1703  H   ASP A 118      -2.282  -1.190   8.381  1.00 98.56           H  
ATOM   1704  CA  ASP A 118      -3.427  -2.571   9.536  1.00 98.56           C  
ATOM   1705  HA  ASP A 118      -3.693  -3.618   9.387  1.00 98.56           H  
ATOM   1706  C   ASP A 118      -4.714  -1.790   9.794  1.00 98.56           C  
ATOM   1707  CB  ASP A 118      -2.461  -2.553  10.715  1.00 98.56           C  
ATOM   1708  HB2 ASP A 118      -2.210  -1.521  10.960  1.00 98.56           H  
ATOM   1709  HB3 ASP A 118      -1.554  -3.077  10.414  1.00 98.56           H  
ATOM   1710  O   ASP A 118      -4.696  -0.609  10.173  1.00 98.56           O  
ATOM   1711  CG  ASP A 118      -2.999  -3.263  11.956  1.00 98.56           C  
ATOM   1712  OD1 ASP A 118      -4.206  -3.603  12.010  1.00 98.56           O  
ATOM   1713  OD2 ASP A 118      -2.171  -3.459  12.866  1.00 98.56           O  
ATOM   1714  N   ARG A 119      -5.841  -2.464   9.551  1.00 98.12           N  
ATOM   1715  H   ARG A 119      -5.741  -3.437   9.300  1.00 98.12           H  
ATOM   1716  CA  ARG A 119      -7.187  -1.917   9.734  1.00 98.12           C  
ATOM   1717  HA  ARG A 119      -7.159  -0.864   9.454  1.00 98.12           H  
ATOM   1718  C   ARG A 119      -7.653  -1.943  11.190  1.00 98.12           C  
ATOM   1719  CB  ARG A 119      -8.193  -2.623   8.810  1.00 98.12           C  
ATOM   1720  HB2 ARG A 119      -9.110  -2.035   8.802  1.00 98.12           H  
ATOM   1721  HB3 ARG A 119      -7.806  -2.660   7.792  1.00 98.12           H  
ATOM   1722  O   ARG A 119      -8.779  -1.518  11.449  1.00 98.12           O  
ATOM   1723  CG  ARG A 119      -8.519  -4.046   9.291  1.00 98.12           C  
ATOM   1724  HG2 ARG A 119      -7.700  -4.723   9.048  1.00 98.12           H  
ATOM   1725  HG3 ARG A 119      -8.663  -4.057  10.372  1.00 98.12           H  
ATOM   1726  CD  ARG A 119      -9.780  -4.605   8.655  1.00 98.12           C  
ATOM   1727  HD2 ARG A 119      -9.528  -5.031   7.684  1.00 98.12           H  
ATOM   1728  HD3 ARG A 119     -10.503  -3.799   8.536  1.00 98.12           H  
ATOM   1729  NE  ARG A 119     -10.357  -5.619   9.543  1.00 98.12           N  
ATOM   1730  HE  ARG A 119      -9.961  -5.686  10.470  1.00 98.12           H  
ATOM   1731  NH1 ARG A 119     -12.032  -6.507   8.223  1.00 98.12           N  
ATOM   1732 HH11 ARG A 119     -12.830  -7.120   8.142  1.00 98.12           H  
ATOM   1733 HH12 ARG A 119     -11.794  -5.831   7.512  1.00 98.12           H  
ATOM   1734  NH2 ARG A 119     -11.693  -7.228  10.298  1.00 98.12           N  
ATOM   1735 HH21 ARG A 119     -11.141  -7.150  11.140  1.00 98.12           H  
ATOM   1736 HH22 ARG A 119     -12.445  -7.897  10.211  1.00 98.12           H  
ATOM   1737  CZ  ARG A 119     -11.359  -6.439   9.331  1.00 98.12           C  
ATOM   1738  N   SER A 120      -6.848  -2.441  12.133  1.00 97.25           N  
ATOM   1739  H   SER A 120      -5.950  -2.821  11.869  1.00 97.25           H  
ATOM   1740  CA  SER A 120      -7.189  -2.413  13.557  1.00 97.25           C  
ATOM   1741  HA  SER A 120      -8.025  -3.094  13.722  1.00 97.25           H  
ATOM   1742  C   SER A 120      -7.553  -0.980  13.967  1.00 97.25           C  
ATOM   1743  CB  SER A 120      -6.018  -2.922  14.401  1.00 97.25           C  
ATOM   1744  HB2 SER A 120      -5.890  -3.991  14.226  1.00 97.25           H  
ATOM   1745  HB3 SER A 120      -5.103  -2.410  14.104  1.00 97.25           H  
ATOM   1746  O   SER A 120      -6.797  -0.050  13.652  1.00 97.25           O  
ATOM   1747  OG  SER A 120      -6.241  -2.688  15.783  1.00 97.25           O  
ATOM   1748  HG  SER A 120      -5.575  -3.212  16.234  1.00 97.25           H  
ATOM   1749  N   PRO A 121      -8.687  -0.737  14.657  1.00 95.94           N  
ATOM   1750  CA  PRO A 121      -9.068   0.604  15.104  1.00 95.94           C  
ATOM   1751  HA  PRO A 121      -9.238   1.225  14.225  1.00 95.94           H  
ATOM   1752  C   PRO A 121      -8.022   1.292  15.991  1.00 95.94           C  
ATOM   1753  CB  PRO A 121     -10.387   0.416  15.859  1.00 95.94           C  
ATOM   1754  HB2 PRO A 121     -11.029   1.293  15.780  1.00 95.94           H  
ATOM   1755  HB3 PRO A 121     -10.191   0.182  16.905  1.00 95.94           H  
ATOM   1756  O   PRO A 121      -8.013   2.518  16.071  1.00 95.94           O  
ATOM   1757  CG  PRO A 121     -11.002  -0.806  15.180  1.00 95.94           C  
ATOM   1758  HG2 PRO A 121     -11.714  -1.317  15.829  1.00 95.94           H  
ATOM   1759  HG3 PRO A 121     -11.474  -0.509  14.244  1.00 95.94           H  
ATOM   1760  CD  PRO A 121      -9.780  -1.674  14.887  1.00 95.94           C  
ATOM   1761  HD2 PRO A 121      -9.975  -2.292  14.011  1.00 95.94           H  
ATOM   1762  HD3 PRO A 121      -9.548  -2.302  15.748  1.00 95.94           H  
ATOM   1763  N   ARG A 122      -7.143   0.510  16.637  1.00 96.12           N  
ATOM   1764  H   ARG A 122      -7.203  -0.486  16.480  1.00 96.12           H  
ATOM   1765  CA  ARG A 122      -6.035   0.998  17.473  1.00 96.12           C  
ATOM   1766  HA  ARG A 122      -6.336   1.913  17.983  1.00 96.12           H  
ATOM   1767  C   ARG A 122      -4.781   1.369  16.674  1.00 96.12           C  
ATOM   1768  CB  ARG A 122      -5.677  -0.068  18.522  1.00 96.12           C  
ATOM   1769  HB2 ARG A 122      -4.790   0.262  19.063  1.00 96.12           H  
ATOM   1770  HB3 ARG A 122      -5.428  -1.000  18.014  1.00 96.12           H  
ATOM   1771  O   ARG A 122      -3.925   2.060  17.217  1.00 96.12           O  
ATOM   1772  CG  ARG A 122      -6.792  -0.326  19.545  1.00 96.12           C  
ATOM   1773  HG2 ARG A 122      -7.690  -0.681  19.038  1.00 96.12           H  
ATOM   1774  HG3 ARG A 122      -7.017   0.600  20.073  1.00 96.12           H  
ATOM   1775  CD  ARG A 122      -6.323  -1.390  20.544  1.00 96.12           C  
ATOM   1776  HD2 ARG A 122      -6.120  -2.310  19.996  1.00 96.12           H  
ATOM   1777  HD3 ARG A 122      -5.394  -1.062  21.010  1.00 96.12           H  
ATOM   1778  NE  ARG A 122      -7.325  -1.639  21.595  1.00 96.12           N  
ATOM   1779  HE  ARG A 122      -7.966  -0.888  21.811  1.00 96.12           H  
ATOM   1780  NH1 ARG A 122      -6.642  -3.783  22.148  1.00 96.12           N  
ATOM   1781 HH11 ARG A 122      -5.947  -3.838  21.417  1.00 96.12           H  
ATOM   1782 HH12 ARG A 122      -6.737  -4.629  22.692  1.00 96.12           H  
ATOM   1783  NH2 ARG A 122      -8.331  -2.822  23.250  1.00 96.12           N  
ATOM   1784 HH21 ARG A 122      -8.396  -3.675  23.786  1.00 96.12           H  
ATOM   1785 HH22 ARG A 122      -8.950  -2.046  23.437  1.00 96.12           H  
ATOM   1786  CZ  ARG A 122      -7.420  -2.744  22.317  1.00 96.12           C  
ATOM   1787  N   VAL A 123      -4.657   0.904  15.426  1.00 96.94           N  
ATOM   1788  H   VAL A 123      -5.424   0.374  15.038  1.00 96.94           H  
ATOM   1789  CA  VAL A 123      -3.448   1.073  14.603  1.00 96.94           C  
ATOM   1790  HA  VAL A 123      -2.678   1.537  15.219  1.00 96.94           H  
ATOM   1791  C   VAL A 123      -3.687   2.044  13.451  1.00 96.94           C  
ATOM   1792  CB  VAL A 123      -2.867  -0.276  14.138  1.00 96.94           C  
ATOM   1793  HB  VAL A 123      -3.597  -0.790  13.512  1.00 96.94           H  
ATOM   1794  O   VAL A 123      -3.113   3.127  13.475  1.00 96.94           O  
ATOM   1795  CG1 VAL A 123      -1.582  -0.056  13.328  1.00 96.94           C  
ATOM   1796 HG11 VAL A 123      -1.812   0.454  12.393  1.00 96.94           H  
ATOM   1797 HG12 VAL A 123      -1.138  -1.021  13.084  1.00 96.94           H  
ATOM   1798 HG13 VAL A 123      -0.867   0.530  13.907  1.00 96.94           H  
ATOM   1799  CG2 VAL A 123      -2.524  -1.159  15.346  1.00 96.94           C  
ATOM   1800 HG21 VAL A 123      -1.818  -0.650  16.002  1.00 96.94           H  
ATOM   1801 HG22 VAL A 123      -3.426  -1.406  15.906  1.00 96.94           H  
ATOM   1802 HG23 VAL A 123      -2.088  -2.099  15.004  1.00 96.94           H  
ATOM   1803  N   GLN A 124      -4.516   1.689  12.458  1.00 98.12           N  
ATOM   1804  H   GLN A 124      -4.954   0.780  12.509  1.00 98.12           H  
ATOM   1805  CA  GLN A 124      -4.830   2.533  11.289  1.00 98.12           C  
ATOM   1806  HA  GLN A 124      -5.321   1.900  10.550  1.00 98.12           H  
ATOM   1807  C   GLN A 124      -3.580   3.104  10.594  1.00 98.12           C  
ATOM   1808  CB  GLN A 124      -5.811   3.641  11.685  1.00 98.12           C  
ATOM   1809  HB2 GLN A 124      -6.020   4.270  10.820  1.00 98.12           H  
ATOM   1810  HB3 GLN A 124      -5.335   4.255  12.450  1.00 98.12           H  
ATOM   1811  O   GLN A 124      -3.408   4.318  10.424  1.00 98.12           O  
ATOM   1812  CG  GLN A 124      -7.140   3.133  12.227  1.00 98.12           C  
ATOM   1813  HG2 GLN A 124      -7.715   3.992  12.574  1.00 98.12           H  
ATOM   1814  HG3 GLN A 124      -6.971   2.496  13.095  1.00 98.12           H  
ATOM   1815  CD  GLN A 124      -7.961   2.411  11.176  1.00 98.12           C  
ATOM   1816  NE2 GLN A 124      -8.279   1.171  11.423  1.00 98.12           N  
ATOM   1817 HE21 GLN A 124      -8.836   0.634  10.775  1.00 98.12           H  
ATOM   1818 HE22 GLN A 124      -7.870   0.702  12.219  1.00 98.12           H  
ATOM   1819  OE1 GLN A 124      -8.339   2.943  10.139  1.00 98.12           O  
ATOM   1820  N   ARG A 125      -2.668   2.215  10.195  1.00 98.44           N  
ATOM   1821  H   ARG A 125      -2.897   1.235  10.289  1.00 98.44           H  
ATOM   1822  CA  ARG A 125      -1.408   2.578   9.527  1.00 98.44           C  
ATOM   1823  HA  ARG A 125      -1.462   3.612   9.187  1.00 98.44           H  
ATOM   1824  C   ARG A 125      -1.185   1.741   8.282  1.00 98.44           C  
ATOM   1825  CB  ARG A 125      -0.216   2.461  10.489  1.00 98.44           C  
ATOM   1826  HB2 ARG A 125       0.711   2.582   9.928  1.00 98.44           H  
ATOM   1827  HB3 ARG A 125      -0.217   1.470  10.943  1.00 98.44           H  
ATOM   1828  O   ARG A 125      -1.675   0.621   8.182  1.00 98.44           O  
ATOM   1829  CG  ARG A 125      -0.270   3.534  11.583  1.00 98.44           C  
ATOM   1830  HG2 ARG A 125      -0.271   4.526  11.132  1.00 98.44           H  
ATOM   1831  HG3 ARG A 125      -1.197   3.416  12.143  1.00 98.44           H  
ATOM   1832  CD  ARG A 125       0.886   3.425  12.578  1.00 98.44           C  
ATOM   1833  HD2 ARG A 125       1.034   2.380  12.849  1.00 98.44           H  
ATOM   1834  HD3 ARG A 125       0.589   3.963  13.479  1.00 98.44           H  
ATOM   1835  NE  ARG A 125       2.138   3.986  12.021  1.00 98.44           N  
ATOM   1836  HE  ARG A 125       2.406   3.658  11.104  1.00 98.44           H  
ATOM   1837  NH1 ARG A 125       2.719   5.345  13.787  1.00 98.44           N  
ATOM   1838 HH11 ARG A 125       1.966   4.951  14.333  1.00 98.44           H  
ATOM   1839 HH12 ARG A 125       3.417   5.934  14.218  1.00 98.44           H  
ATOM   1840  NH2 ARG A 125       3.992   5.334  11.973  1.00 98.44           N  
ATOM   1841 HH21 ARG A 125       4.247   5.012  11.050  1.00 98.44           H  
ATOM   1842 HH22 ARG A 125       4.600   6.001  12.426  1.00 98.44           H  
ATOM   1843  CZ  ARG A 125       2.938   4.876  12.590  1.00 98.44           C  
ATOM   1844  N   VAL A 126      -0.414   2.303   7.363  1.00 98.69           N  
ATOM   1845  H   VAL A 126      -0.039   3.219   7.566  1.00 98.69           H  
ATOM   1846  CA  VAL A 126       0.206   1.567   6.263  1.00 98.69           C  
ATOM   1847  HA  VAL A 126      -0.231   0.570   6.225  1.00 98.69           H  
ATOM   1848  C   VAL A 126       1.696   1.416   6.536  1.00 98.69           C  
ATOM   1849  CB  VAL A 126      -0.071   2.228   4.905  1.00 98.69           C  
ATOM   1850  HB  VAL A 126      -1.153   2.318   4.801  1.00 98.69           H  
ATOM   1851  O   VAL A 126       2.322   2.344   7.051  1.00 98.69           O  
ATOM   1852  CG1 VAL A 126       0.546   3.627   4.765  1.00 98.69           C  
ATOM   1853 HG11 VAL A 126       1.630   3.554   4.673  1.00 98.69           H  
ATOM   1854 HG12 VAL A 126       0.306   4.247   5.629  1.00 98.69           H  
ATOM   1855 HG13 VAL A 126       0.146   4.103   3.870  1.00 98.69           H  
ATOM   1856  CG2 VAL A 126       0.423   1.366   3.744  1.00 98.69           C  
ATOM   1857 HG21 VAL A 126       0.166   1.847   2.800  1.00 98.69           H  
ATOM   1858 HG22 VAL A 126       1.507   1.250   3.770  1.00 98.69           H  
ATOM   1859 HG23 VAL A 126      -0.043   0.382   3.782  1.00 98.69           H  
ATOM   1860  N   CYS A 127       2.249   0.268   6.170  1.00 98.38           N  
ATOM   1861  H   CYS A 127       1.640  -0.443   5.791  1.00 98.38           H  
ATOM   1862  CA  CYS A 127       3.660  -0.068   6.186  1.00 98.38           C  
ATOM   1863  HA  CYS A 127       4.257   0.827   6.366  1.00 98.38           H  
ATOM   1864  C   CYS A 127       4.047  -0.661   4.824  1.00 98.38           C  
ATOM   1865  CB  CYS A 127       3.885  -1.060   7.329  1.00 98.38           C  
ATOM   1866  HB2 CYS A 127       3.356  -1.988   7.112  1.00 98.38           H  
ATOM   1867  HB3 CYS A 127       3.500  -0.646   8.261  1.00 98.38           H  
ATOM   1868  O   CYS A 127       3.344  -1.530   4.307  1.00 98.38           O  
ATOM   1869  SG  CYS A 127       5.651  -1.392   7.503  1.00 98.38           S  
ATOM   1870  HG  CYS A 127       5.552  -2.258   8.516  1.00 98.38           H  
ATOM   1871  N   PHE A 128       5.148  -0.196   4.237  1.00 98.75           N  
ATOM   1872  H   PHE A 128       5.714   0.476   4.734  1.00 98.75           H  
ATOM   1873  CA  PHE A 128       5.696  -0.790   3.016  1.00 98.75           C  
ATOM   1874  HA  PHE A 128       4.898  -1.293   2.468  1.00 98.75           H  
ATOM   1875  C   PHE A 128       6.735  -1.845   3.383  1.00 98.75           C  
ATOM   1876  CB  PHE A 128       6.259   0.290   2.088  1.00 98.75           C  
ATOM   1877  HB2 PHE A 128       6.941   0.930   2.648  1.00 98.75           H  
ATOM   1878  HB3 PHE A 128       6.829  -0.190   1.293  1.00 98.75           H  
ATOM   1879  O   PHE A 128       7.668  -1.564   4.139  1.00 98.75           O  
ATOM   1880  CG  PHE A 128       5.175   1.139   1.459  1.00 98.75           C  
ATOM   1881  CD1 PHE A 128       4.557   0.722   0.265  1.00 98.75           C  
ATOM   1882  HD1 PHE A 128       4.870  -0.191  -0.219  1.00 98.75           H  
ATOM   1883  CD2 PHE A 128       4.750   2.318   2.096  1.00 98.75           C  
ATOM   1884  HD2 PHE A 128       5.220   2.628   3.018  1.00 98.75           H  
ATOM   1885  CE1 PHE A 128       3.512   1.481  -0.287  1.00 98.75           C  
ATOM   1886  HE1 PHE A 128       3.029   1.152  -1.196  1.00 98.75           H  
ATOM   1887  CE2 PHE A 128       3.699   3.074   1.548  1.00 98.75           C  
ATOM   1888  HE2 PHE A 128       3.360   3.970   2.046  1.00 98.75           H  
ATOM   1889  CZ  PHE A 128       3.077   2.649   0.359  1.00 98.75           C  
ATOM   1890  HZ  PHE A 128       2.249   3.204  -0.056  1.00 98.75           H  
ATOM   1891  N   VAL A 129       6.573  -3.052   2.845  1.00 98.75           N  
ATOM   1892  H   VAL A 129       5.786  -3.203   2.230  1.00 98.75           H  
ATOM   1893  CA  VAL A 129       7.433  -4.204   3.142  1.00 98.75           C  
ATOM   1894  HA  VAL A 129       8.254  -3.894   3.788  1.00 98.75           H  
ATOM   1895  C   VAL A 129       8.029  -4.729   1.844  1.00 98.75           C  
ATOM   1896  CB  VAL A 129       6.648  -5.309   3.881  1.00 98.75           C  
ATOM   1897  HB  VAL A 129       5.857  -5.691   3.234  1.00 98.75           H  
ATOM   1898  O   VAL A 129       7.287  -5.118   0.950  1.00 98.75           O  
ATOM   1899  CG1 VAL A 129       7.559  -6.479   4.274  1.00 98.75           C  
ATOM   1900 HG11 VAL A 129       8.392  -6.120   4.878  1.00 98.75           H  
ATOM   1901 HG12 VAL A 129       6.989  -7.212   4.846  1.00 98.75           H  
ATOM   1902 HG13 VAL A 129       7.947  -6.969   3.382  1.00 98.75           H  
ATOM   1903  CG2 VAL A 129       5.995  -4.775   5.163  1.00 98.75           C  
ATOM   1904 HG21 VAL A 129       6.753  -4.301   5.787  1.00 98.75           H  
ATOM   1905 HG22 VAL A 129       5.231  -4.037   4.918  1.00 98.75           H  
ATOM   1906 HG23 VAL A 129       5.524  -5.588   5.715  1.00 98.75           H  
ATOM   1907  N   LEU A 130       9.356  -4.771   1.740  1.00 98.69           N  
ATOM   1908  H   LEU A 130       9.902  -4.460   2.531  1.00 98.69           H  
ATOM   1909  CA  LEU A 130      10.048  -5.559   0.726  1.00 98.69           C  
ATOM   1910  HA  LEU A 130       9.572  -5.396  -0.240  1.00 98.69           H  
ATOM   1911  C   LEU A 130       9.913  -7.041   1.091  1.00 98.69           C  
ATOM   1912  CB  LEU A 130      11.520  -5.113   0.628  1.00 98.69           C  
ATOM   1913  HB2 LEU A 130      11.949  -5.133   1.630  1.00 98.69           H  
ATOM   1914  HB3 LEU A 130      11.558  -4.087   0.262  1.00 98.69           H  
ATOM   1915  O   LEU A 130      10.490  -7.505   2.081  1.00 98.69           O  
ATOM   1916  CG  LEU A 130      12.383  -6.005  -0.289  1.00 98.69           C  
ATOM   1917  HG  LEU A 130      12.315  -7.042   0.040  1.00 98.69           H  
ATOM   1918  CD1 LEU A 130      11.936  -5.925  -1.747  1.00 98.69           C  
ATOM   1919 HD11 LEU A 130      12.586  -6.554  -2.356  1.00 98.69           H  
ATOM   1920 HD12 LEU A 130      10.917  -6.298  -1.856  1.00 98.69           H  
ATOM   1921 HD13 LEU A 130      11.996  -4.899  -2.109  1.00 98.69           H  
ATOM   1922  CD2 LEU A 130      13.856  -5.602  -0.206  1.00 98.69           C  
ATOM   1923 HD21 LEU A 130      14.459  -6.311  -0.773  1.00 98.69           H  
ATOM   1924 HD22 LEU A 130      14.004  -4.610  -0.634  1.00 98.69           H  
ATOM   1925 HD23 LEU A 130      14.192  -5.609   0.831  1.00 98.69           H  
ATOM   1926  N   ALA A 131       9.158  -7.768   0.277  1.00 98.38           N  
ATOM   1927  H   ALA A 131       8.734  -7.310  -0.517  1.00 98.38           H  
ATOM   1928  CA  ALA A 131       9.072  -9.213   0.307  1.00 98.38           C  
ATOM   1929  HA  ALA A 131       9.307  -9.563   1.312  1.00 98.38           H  
ATOM   1930  C   ALA A 131      10.094  -9.808  -0.665  1.00 98.38           C  
ATOM   1931  CB  ALA A 131       7.635  -9.629  -0.009  1.00 98.38           C  
ATOM   1932  HB1 ALA A 131       6.963  -9.183   0.724  1.00 98.38           H  
ATOM   1933  HB2 ALA A 131       7.547 -10.714   0.049  1.00 98.38           H  
ATOM   1934  HB3 ALA A 131       7.359  -9.296  -1.010  1.00 98.38           H  
ATOM   1935  O   ALA A 131      10.204  -9.372  -1.811  1.00 98.38           O  
ATOM   1936  N   LEU A 132      10.836 -10.806  -0.190  1.00 98.06           N  
ATOM   1937  H   LEU A 132      10.639 -11.145   0.741  1.00 98.06           H  
ATOM   1938  CA  LEU A 132      11.810 -11.557  -0.978  1.00 98.06           C  
ATOM   1939  HA  LEU A 132      11.880 -11.104  -1.967  1.00 98.06           H  
ATOM   1940  C   LEU A 132      11.354 -13.014  -1.129  1.00 98.06           C  
ATOM   1941  CB  LEU A 132      13.198 -11.484  -0.326  1.00 98.06           C  
ATOM   1942  HB2 LEU A 132      13.876 -12.136  -0.877  1.00 98.06           H  
ATOM   1943  HB3 LEU A 132      13.119 -11.868   0.692  1.00 98.06           H  
ATOM   1944  O   LEU A 132      10.711 -13.529  -0.199  1.00 98.06           O  
ATOM   1945  CG  LEU A 132      13.808 -10.074  -0.290  1.00 98.06           C  
ATOM   1946  HG  LEU A 132      13.128  -9.393   0.222  1.00 98.06           H  
ATOM   1947  CD1 LEU A 132      15.100 -10.124   0.505  1.00 98.06           C  
ATOM   1948 HD11 LEU A 132      15.805 -10.789   0.005  1.00 98.06           H  
ATOM   1949 HD12 LEU A 132      15.526  -9.122   0.558  1.00 98.06           H  
ATOM   1950 HD13 LEU A 132      14.882 -10.501   1.503  1.00 98.06           H  
ATOM   1951  CD2 LEU A 132      14.116  -9.519  -1.676  1.00 98.06           C  
ATOM   1952 HD21 LEU A 132      14.674  -8.586  -1.599  1.00 98.06           H  
ATOM   1953 HD22 LEU A 132      13.184  -9.324  -2.206  1.00 98.06           H  
ATOM   1954 HD23 LEU A 132      14.714 -10.235  -2.241  1.00 98.06           H  
ATOM   1955  N   PRO A 133      11.682 -13.675  -2.254  1.00 95.56           N  
ATOM   1956  CA  PRO A 133      11.407 -15.093  -2.452  1.00 95.56           C  
ATOM   1957  HA  PRO A 133      10.333 -15.253  -2.350  1.00 95.56           H  
ATOM   1958  C   PRO A 133      12.149 -15.987  -1.452  1.00 95.56           C  
ATOM   1959  CB  PRO A 133      11.824 -15.413  -3.894  1.00 95.56           C  
ATOM   1960  HB2 PRO A 133      11.135 -16.111  -4.369  1.00 95.56           H  
ATOM   1961  HB3 PRO A 133      12.842 -15.801  -3.918  1.00 95.56           H  
ATOM   1962  O   PRO A 133      13.179 -15.623  -0.880  1.00 95.56           O  
ATOM   1963  CG  PRO A 133      11.796 -14.051  -4.574  1.00 95.56           C  
ATOM   1964  HG2 PRO A 133      12.443 -14.012  -5.450  1.00 95.56           H  
ATOM   1965  HG3 PRO A 133      10.763 -13.810  -4.825  1.00 95.56           H  
ATOM   1966  CD  PRO A 133      12.259 -13.115  -3.469  1.00 95.56           C  
ATOM   1967  HD2 PRO A 133      13.346 -13.121  -3.400  1.00 95.56           H  
ATOM   1968  HD3 PRO A 133      11.894 -12.111  -3.685  1.00 95.56           H  
ATOM   1969  N   GLY A 134      11.639 -17.204  -1.262  1.00 92.62           N  
ATOM   1970  H   GLY A 134      10.786 -17.444  -1.746  1.00 92.62           H  
ATOM   1971  CA  GLY A 134      12.291 -18.216  -0.429  1.00 92.62           C  
ATOM   1972  HA2 GLY A 134      13.306 -18.364  -0.797  1.00 92.62           H  
ATOM   1973  HA3 GLY A 134      11.757 -19.161  -0.524  1.00 92.62           H  
ATOM   1974  C   GLY A 134      12.348 -17.845   1.058  1.00 92.62           C  
ATOM   1975  O   GLY A 134      11.363 -17.399   1.645  1.00 92.62           O  
ATOM   1976  N   THR A 135      13.496 -18.092   1.695  1.00 90.50           N  
ATOM   1977  H   THR A 135      14.271 -18.470   1.169  1.00 90.50           H  
ATOM   1978  CA  THR A 135      13.686 -17.929   3.150  1.00 90.50           C  
ATOM   1979  HA  THR A 135      12.707 -17.913   3.630  1.00 90.50           H  
ATOM   1980  C   THR A 135      14.366 -16.618   3.540  1.00 90.50           C  
ATOM   1981  CB  THR A 135      14.461 -19.115   3.744  1.00 90.50           C  
ATOM   1982  HB  THR A 135      14.595 -18.965   4.816  1.00 90.50           H  
ATOM   1983  O   THR A 135      14.614 -16.394   4.728  1.00 90.50           O  
ATOM   1984  CG2 THR A 135      13.729 -20.441   3.535  1.00 90.50           C  
ATOM   1985 HG21 THR A 135      14.279 -21.237   4.037  1.00 90.50           H  
ATOM   1986 HG22 THR A 135      13.663 -20.677   2.472  1.00 90.50           H  
ATOM   1987 HG23 THR A 135      12.726 -20.381   3.956  1.00 90.50           H  
ATOM   1988  OG1 THR A 135      15.723 -19.231   3.129  1.00 90.50           O  
ATOM   1989  HG1 THR A 135      16.322 -18.603   3.539  1.00 90.50           H  
ATOM   1990  N   ALA A 136      14.690 -15.756   2.572  1.00 93.88           N  
ATOM   1991  H   ALA A 136      14.417 -15.953   1.620  1.00 93.88           H  
ATOM   1992  CA  ALA A 136      15.366 -14.494   2.834  1.00 93.88           C  
ATOM   1993  HA  ALA A 136      16.309 -14.733   3.326  1.00 93.88           H  
ATOM   1994  C   ALA A 136      14.525 -13.592   3.766  1.00 93.88           C  
ATOM   1995  CB  ALA A 136      15.698 -13.816   1.502  1.00 93.88           C  
ATOM   1996  HB1 ALA A 136      14.784 -13.624   0.939  1.00 93.88           H  
ATOM   1997  HB2 ALA A 136      16.341 -14.458   0.900  1.00 93.88           H  
ATOM   1998  HB3 ALA A 136      16.219 -12.873   1.670  1.00 93.88           H  
ATOM   1999  O   ALA A 136      13.287 -13.560   3.688  1.00 93.88           O  
ATOM   2000  N   PRO A 137      15.163 -12.845   4.687  1.00 96.12           N  
ATOM   2001  CA  PRO A 137      14.438 -11.963   5.588  1.00 96.12           C  
ATOM   2002  HA  PRO A 137      13.635 -12.515   6.076  1.00 96.12           H  
ATOM   2003  C   PRO A 137      13.842 -10.788   4.810  1.00 96.12           C  
ATOM   2004  CB  PRO A 137      15.448 -11.528   6.650  1.00 96.12           C  
ATOM   2005  HB2 PRO A 137      15.425 -12.235   7.480  1.00 96.12           H  
ATOM   2006  HB3 PRO A 137      15.260 -10.516   7.010  1.00 96.12           H  
ATOM   2007  O   PRO A 137      14.549 -10.077   4.087  1.00 96.12           O  
ATOM   2008  CG  PRO A 137      16.794 -11.637   5.935  1.00 96.12           C  
ATOM   2009  HG2 PRO A 137      16.990 -10.715   5.387  1.00 96.12           H  
ATOM   2010  HG3 PRO A 137      17.606 -11.838   6.634  1.00 96.12           H  
ATOM   2011  CD  PRO A 137      16.593 -12.795   4.957  1.00 96.12           C  
ATOM   2012  HD2 PRO A 137      16.904 -13.729   5.425  1.00 96.12           H  
ATOM   2013  HD3 PRO A 137      17.167 -12.624   4.046  1.00 96.12           H  
ATOM   2014  N   TRP A 138      12.535 -10.588   4.985  1.00 98.12           N  
ATOM   2015  H   TRP A 138      12.036 -11.204   5.610  1.00 98.12           H  
ATOM   2016  CA  TRP A 138      11.815  -9.423   4.472  1.00 98.12           C  
ATOM   2017  HA  TRP A 138      12.046  -9.286   3.416  1.00 98.12           H  
ATOM   2018  C   TRP A 138      12.261  -8.158   5.211  1.00 98.12           C  
ATOM   2019  CB  TRP A 138      10.306  -9.653   4.618  1.00 98.12           C  
ATOM   2020  HB2 TRP A 138      10.084  -9.855   5.665  1.00 98.12           H  
ATOM   2021  HB3 TRP A 138       9.792  -8.727   4.356  1.00 98.12           H  
ATOM   2022  O   TRP A 138      12.776  -8.238   6.326  1.00 98.12           O  
ATOM   2023  CG  TRP A 138       9.702 -10.748   3.784  1.00 98.12           C  
ATOM   2024  CD1 TRP A 138      10.359 -11.660   3.024  1.00 98.12           C  
ATOM   2025  HD1 TRP A 138      11.430 -11.728   2.902  1.00 98.12           H  
ATOM   2026  CD2 TRP A 138       8.282 -11.001   3.561  1.00 98.12           C  
ATOM   2027  CE2 TRP A 138       8.155 -12.104   2.664  1.00 98.12           C  
ATOM   2028  CE3 TRP A 138       7.089 -10.394   4.016  1.00 98.12           C  
ATOM   2029  HE3 TRP A 138       7.150  -9.544   4.680  1.00 98.12           H  
ATOM   2030  NE1 TRP A 138       9.452 -12.467   2.368  1.00 98.12           N  
ATOM   2031  HE1 TRP A 138       9.723 -13.134   1.659  1.00 98.12           H  
ATOM   2032  CH2 TRP A 138       5.740 -11.952   2.707  1.00 98.12           C  
ATOM   2033  HH2 TRP A 138       4.774 -12.296   2.367  1.00 98.12           H  
ATOM   2034  CZ2 TRP A 138       6.908 -12.585   2.248  1.00 98.12           C  
ATOM   2035  HZ2 TRP A 138       6.849 -13.411   1.554  1.00 98.12           H  
ATOM   2036  CZ3 TRP A 138       5.831 -10.860   3.587  1.00 98.12           C  
ATOM   2037  HZ3 TRP A 138       4.929 -10.369   3.922  1.00 98.12           H  
ATOM   2038  N   GLN A 139      12.062  -6.995   4.596  1.00 97.94           N  
ATOM   2039  H   GLN A 139      11.588  -6.996   3.704  1.00 97.94           H  
ATOM   2040  CA  GLN A 139      12.520  -5.713   5.132  1.00 97.94           C  
ATOM   2041  HA  GLN A 139      12.843  -5.841   6.165  1.00 97.94           H  
ATOM   2042  C   GLN A 139      11.391  -4.686   5.128  1.00 97.94           C  
ATOM   2043  CB  GLN A 139      13.734  -5.242   4.321  1.00 97.94           C  
ATOM   2044  HB2 GLN A 139      14.532  -5.974   4.440  1.00 97.94           H  
ATOM   2045  HB3 GLN A 139      13.466  -5.198   3.265  1.00 97.94           H  
ATOM   2046  O   GLN A 139      10.674  -4.537   4.146  1.00 97.94           O  
ATOM   2047  CG  GLN A 139      14.256  -3.862   4.751  1.00 97.94           C  
ATOM   2048  HG2 GLN A 139      13.475  -3.113   4.617  1.00 97.94           H  
ATOM   2049  HG3 GLN A 139      14.535  -3.887   5.805  1.00 97.94           H  
ATOM   2050  CD  GLN A 139      15.462  -3.417   3.934  1.00 97.94           C  
ATOM   2051  NE2 GLN A 139      15.900  -2.189   4.101  1.00 97.94           N  
ATOM   2052 HE21 GLN A 139      15.451  -1.577   4.766  1.00 97.94           H  
ATOM   2053 HE22 GLN A 139      16.696  -1.926   3.537  1.00 97.94           H  
ATOM   2054  OE1 GLN A 139      16.032  -4.153   3.144  1.00 97.94           O  
ATOM   2055  N   VAL A 140      11.257  -3.936   6.215  1.00 98.38           N  
ATOM   2056  H   VAL A 140      11.907  -4.063   6.978  1.00 98.38           H  
ATOM   2057  CA  VAL A 140      10.314  -2.822   6.319  1.00 98.38           C  
ATOM   2058  HA  VAL A 140       9.445  -3.011   5.689  1.00 98.38           H  
ATOM   2059  C   VAL A 140      10.974  -1.532   5.829  1.00 98.38           C  
ATOM   2060  CB  VAL A 140       9.834  -2.728   7.771  1.00 98.38           C  
ATOM   2061  HB  VAL A 140      10.696  -2.829   8.431  1.00 98.38           H  
ATOM   2062  O   VAL A 140      12.104  -1.224   6.195  1.00 98.38           O  
ATOM   2063  CG1 VAL A 140       9.146  -1.406   8.087  1.00 98.38           C  
ATOM   2064 HG11 VAL A 140       8.732  -1.484   9.092  1.00 98.38           H  
ATOM   2065 HG12 VAL A 140       9.884  -0.603   8.095  1.00 98.38           H  
ATOM   2066 HG13 VAL A 140       8.367  -1.197   7.354  1.00 98.38           H  
ATOM   2067  CG2 VAL A 140       8.852  -3.867   8.075  1.00 98.38           C  
ATOM   2068 HG21 VAL A 140       8.583  -3.853   9.131  1.00 98.38           H  
ATOM   2069 HG22 VAL A 140       7.943  -3.740   7.486  1.00 98.38           H  
ATOM   2070 HG23 VAL A 140       9.310  -4.829   7.847  1.00 98.38           H  
ATOM   2071  N   LEU A 141      10.267  -0.758   5.002  1.00 98.31           N  
ATOM   2072  H   LEU A 141       9.372  -1.098   4.680  1.00 98.31           H  
ATOM   2073  CA  LEU A 141      10.717   0.564   4.538  1.00 98.31           C  
ATOM   2074  HA  LEU A 141      11.807   0.599   4.537  1.00 98.31           H  
ATOM   2075  C   LEU A 141      10.243   1.691   5.470  1.00 98.31           C  
ATOM   2076  CB  LEU A 141      10.226   0.809   3.099  1.00 98.31           C  
ATOM   2077  HB2 LEU A 141       9.173   0.537   3.024  1.00 98.31           H  
ATOM   2078  HB3 LEU A 141      10.299   1.880   2.906  1.00 98.31           H  
ATOM   2079  O   LEU A 141      10.841   2.767   5.504  1.00 98.31           O  
ATOM   2080  CG  LEU A 141      11.024   0.090   1.995  1.00 98.31           C  
ATOM   2081  HG  LEU A 141      12.082   0.326   2.105  1.00 98.31           H  
ATOM   2082  CD1 LEU A 141      10.853  -1.431   2.013  1.00 98.31           C  
ATOM   2083 HD11 LEU A 141       9.798  -1.692   2.084  1.00 98.31           H  
ATOM   2084 HD12 LEU A 141      11.258  -1.861   1.097  1.00 98.31           H  
ATOM   2085 HD13 LEU A 141      11.395  -1.860   2.856  1.00 98.31           H  
ATOM   2086  CD2 LEU A 141      10.554   0.611   0.636  1.00 98.31           C  
ATOM   2087 HD21 LEU A 141      11.152   0.160  -0.156  1.00 98.31           H  
ATOM   2088 HD22 LEU A 141       9.503   0.366   0.481  1.00 98.31           H  
ATOM   2089 HD23 LEU A 141      10.684   1.692   0.589  1.00 98.31           H  
ATOM   2090  N   GLY A 142       9.166   1.449   6.218  1.00 97.88           N  
ATOM   2091  H   GLY A 142       8.721   0.550   6.101  1.00 97.88           H  
ATOM   2092  CA  GLY A 142       8.513   2.411   7.101  1.00 97.88           C  
ATOM   2093  HA2 GLY A 142       8.607   2.075   8.133  1.00 97.88           H  
ATOM   2094  HA3 GLY A 142       8.990   3.388   7.021  1.00 97.88           H  
ATOM   2095  C   GLY A 142       7.031   2.572   6.776  1.00 97.88           C  
ATOM   2096  O   GLY A 142       6.470   1.862   5.937  1.00 97.88           O  
ATOM   2097  N   GLY A 143       6.384   3.513   7.459  1.00 97.88           N  
ATOM   2098  H   GLY A 143       6.902   4.084   8.111  1.00 97.88           H  
ATOM   2099  CA  GLY A 143       4.943   3.685   7.348  1.00 97.88           C  
ATOM   2100  HA2 GLY A 143       4.639   3.541   6.311  1.00 97.88           H  
ATOM   2101  HA3 GLY A 143       4.470   2.911   7.952  1.00 97.88           H  
ATOM   2102  C   GLY A 143       4.415   5.036   7.810  1.00 97.88           C  
ATOM   2103  O   GLY A 143       5.105   5.820   8.462  1.00 97.88           O  
ATOM   2104  N   THR A 144       3.144   5.284   7.509  1.00 98.19           N  
ATOM   2105  H   THR A 144       2.622   4.539   7.068  1.00 98.19           H  
ATOM   2106  CA  THR A 144       2.407   6.494   7.904  1.00 98.19           C  
ATOM   2107  HA  THR A 144       2.875   6.912   8.795  1.00 98.19           H  
ATOM   2108  C   THR A 144       0.962   6.151   8.282  1.00 98.19           C  
ATOM   2109  CB  THR A 144       2.505   7.578   6.814  1.00 98.19           C  
ATOM   2110  HB  THR A 144       3.556   7.707   6.553  1.00 98.19           H  
ATOM   2111  O   THR A 144       0.543   4.991   8.232  1.00 98.19           O  
ATOM   2112  CG2 THR A 144       1.726   7.241   5.543  1.00 98.19           C  
ATOM   2113 HG21 THR A 144       0.655   7.212   5.743  1.00 98.19           H  
ATOM   2114 HG22 THR A 144       2.049   6.273   5.159  1.00 98.19           H  
ATOM   2115 HG23 THR A 144       1.928   7.998   4.785  1.00 98.19           H  
ATOM   2116  OG1 THR A 144       2.027   8.807   7.319  1.00 98.19           O  
ATOM   2117  HG1 THR A 144       2.442   9.514   6.820  1.00 98.19           H  
ATOM   2118  N   ARG A 145       0.202   7.154   8.723  1.00 98.12           N  
ATOM   2119  H   ARG A 145       0.582   8.081   8.592  1.00 98.12           H  
ATOM   2120  CA  ARG A 145      -1.205   7.019   9.117  1.00 98.12           C  
ATOM   2121  HA  ARG A 145      -1.331   6.115   9.713  1.00 98.12           H  
ATOM   2122  C   ARG A 145      -2.108   6.866   7.893  1.00 98.12           C  
ATOM   2123  CB  ARG A 145      -1.624   8.229   9.966  1.00 98.12           C  
ATOM   2124  HB2 ARG A 145      -2.705   8.190  10.106  1.00 98.12           H  
ATOM   2125  HB3 ARG A 145      -1.381   9.150   9.436  1.00 98.12           H  
ATOM   2126  O   ARG A 145      -1.918   7.550   6.892  1.00 98.12           O  
ATOM   2127  CG  ARG A 145      -0.955   8.220  11.349  1.00 98.12           C  
ATOM   2128  HG2 ARG A 145      -1.174   7.266  11.829  1.00 98.12           H  
ATOM   2129  HG3 ARG A 145       0.126   8.313  11.244  1.00 98.12           H  
ATOM   2130  CD  ARG A 145      -1.479   9.340  12.261  1.00 98.12           C  
ATOM   2131  HD2 ARG A 145      -1.186   9.123  13.289  1.00 98.12           H  
ATOM   2132  HD3 ARG A 145      -2.569   9.337  12.240  1.00 98.12           H  
ATOM   2133  NE  ARG A 145      -0.987  10.677  11.869  1.00 98.12           N  
ATOM   2134  HE  ARG A 145      -1.608  11.220  11.286  1.00 98.12           H  
ATOM   2135  NH1 ARG A 145       0.968  10.650  13.074  1.00 98.12           N  
ATOM   2136 HH11 ARG A 145       1.797  11.128  13.396  1.00 98.12           H  
ATOM   2137 HH12 ARG A 145       0.713   9.742  13.434  1.00 98.12           H  
ATOM   2138  NH2 ARG A 145       0.464  12.441  11.845  1.00 98.12           N  
ATOM   2139 HH21 ARG A 145      -0.170  12.960  11.254  1.00 98.12           H  
ATOM   2140 HH22 ARG A 145       1.351  12.861  12.086  1.00 98.12           H  
ATOM   2141  CZ  ARG A 145       0.140  11.249  12.262  1.00 98.12           C  
ATOM   2142  N   VAL A 146      -3.119   6.011   8.007  1.00 98.31           N  
ATOM   2143  H   VAL A 146      -3.236   5.526   8.886  1.00 98.31           H  
ATOM   2144  CA  VAL A 146      -4.204   5.846   7.025  1.00 98.31           C  
ATOM   2145  HA  VAL A 146      -4.207   6.699   6.347  1.00 98.31           H  
ATOM   2146  C   VAL A 146      -5.548   5.837   7.745  1.00 98.31           C  
ATOM   2147  CB  VAL A 146      -4.029   4.580   6.157  1.00 98.31           C  
ATOM   2148  HB  VAL A 146      -4.834   4.536   5.424  1.00 98.31           H  
ATOM   2149  O   VAL A 146      -5.599   5.862   8.972  1.00 98.31           O  
ATOM   2150  CG1 VAL A 146      -2.715   4.646   5.383  1.00 98.31           C  
ATOM   2151 HG11 VAL A 146      -2.622   5.615   4.892  1.00 98.31           H  
ATOM   2152 HG12 VAL A 146      -1.878   4.512   6.068  1.00 98.31           H  
ATOM   2153 HG13 VAL A 146      -2.708   3.864   4.624  1.00 98.31           H  
ATOM   2154  CG2 VAL A 146      -4.086   3.276   6.954  1.00 98.31           C  
ATOM   2155 HG21 VAL A 146      -5.072   3.144   7.398  1.00 98.31           H  
ATOM   2156 HG22 VAL A 146      -3.884   2.436   6.290  1.00 98.31           H  
ATOM   2157 HG23 VAL A 146      -3.337   3.299   7.745  1.00 98.31           H  
ATOM   2158  N   SER A 147      -6.648   5.797   7.005  1.00 98.19           N  
ATOM   2159  H   SER A 147      -6.553   5.845   6.000  1.00 98.19           H  
ATOM   2160  CA  SER A 147      -7.970   5.541   7.577  1.00 98.19           C  
ATOM   2161  HA  SER A 147      -7.869   5.178   8.600  1.00 98.19           H  
ATOM   2162  C   SER A 147      -8.698   4.477   6.781  1.00 98.19           C  
ATOM   2163  CB  SER A 147      -8.819   6.806   7.618  1.00 98.19           C  
ATOM   2164  HB2 SER A 147      -8.759   7.331   6.665  1.00 98.19           H  
ATOM   2165  HB3 SER A 147      -9.858   6.529   7.801  1.00 98.19           H  
ATOM   2166  O   SER A 147      -8.888   4.608   5.574  1.00 98.19           O  
ATOM   2167  OG  SER A 147      -8.394   7.667   8.644  1.00 98.19           O  
ATOM   2168  HG  SER A 147      -8.663   7.272   9.477  1.00 98.19           H  
ATOM   2169  N   THR A 148      -9.155   3.455   7.485  1.00 98.25           N  
ATOM   2170  H   THR A 148      -8.941   3.432   8.472  1.00 98.25           H  
ATOM   2171  CA  THR A 148      -9.990   2.374   6.957  1.00 98.25           C  
ATOM   2172  HA  THR A 148      -9.980   2.401   5.867  1.00 98.25           H  
ATOM   2173  C   THR A 148     -11.447   2.570   7.387  1.00 98.25           C  
ATOM   2174  CB  THR A 148      -9.419   1.005   7.366  1.00 98.25           C  
ATOM   2175  HB  THR A 148     -10.037   0.209   6.950  1.00 98.25           H  
ATOM   2176  O   THR A 148     -11.817   3.605   7.962  1.00 98.25           O  
ATOM   2177  CG2 THR A 148      -7.992   0.793   6.862  1.00 98.25           C  
ATOM   2178 HG21 THR A 148      -7.314   1.536   7.282  1.00 98.25           H  
ATOM   2179 HG22 THR A 148      -7.647  -0.200   7.154  1.00 98.25           H  
ATOM   2180 HG23 THR A 148      -7.976   0.860   5.774  1.00 98.25           H  
ATOM   2181  OG1 THR A 148      -9.423   0.862   8.761  1.00 98.25           O  
ATOM   2182  HG1 THR A 148      -8.940   1.603   9.136  1.00 98.25           H  
ATOM   2183  N   GLY A 149     -12.291   1.602   7.047  1.00 96.06           N  
ATOM   2184  H   GLY A 149     -11.915   0.804   6.555  1.00 96.06           H  
ATOM   2185  CA  GLY A 149     -13.726   1.614   7.263  1.00 96.06           C  
ATOM   2186  HA2 GLY A 149     -14.184   2.408   6.673  1.00 96.06           H  
ATOM   2187  HA3 GLY A 149     -14.116   0.658   6.912  1.00 96.06           H  
ATOM   2188  C   GLY A 149     -14.100   1.776   8.730  1.00 96.06           C  
ATOM   2189  O   GLY A 149     -13.596   1.062   9.597  1.00 96.06           O  
ATOM   2190  N   ARG A 150     -14.982   2.735   9.018  1.00 94.31           N  
ATOM   2191  H   ARG A 150     -15.379   3.243   8.240  1.00 94.31           H  
ATOM   2192  CA  ARG A 150     -15.515   2.949  10.370  1.00 94.31           C  
ATOM   2193  HA  ARG A 150     -14.769   2.592  11.080  1.00 94.31           H  
ATOM   2194  C   ARG A 150     -16.753   2.079  10.615  1.00 94.31           C  
ATOM   2195  CB  ARG A 150     -15.700   4.454  10.619  1.00 94.31           C  
ATOM   2196  HB2 ARG A 150     -14.841   4.990  10.218  1.00 94.31           H  
ATOM   2197  HB3 ARG A 150     -15.732   4.625  11.696  1.00 94.31           H  
ATOM   2198  O   ARG A 150     -17.293   1.481   9.696  1.00 94.31           O  
ATOM   2199  CG  ARG A 150     -16.981   5.014   9.998  1.00 94.31           C  
ATOM   2200  HG2 ARG A 150     -17.818   4.506  10.478  1.00 94.31           H  
ATOM   2201  HG3 ARG A 150     -17.011   4.815   8.927  1.00 94.31           H  
ATOM   2202  CD  ARG A 150     -17.143   6.513  10.260  1.00 94.31           C  
ATOM   2203  HD2 ARG A 150     -18.194   6.770  10.129  1.00 94.31           H  
ATOM   2204  HD3 ARG A 150     -16.864   6.719  11.293  1.00 94.31           H  
ATOM   2205  NE  ARG A 150     -16.343   7.341   9.341  1.00 94.31           N  
ATOM   2206  HE  ARG A 150     -15.876   6.855   8.589  1.00 94.31           H  
ATOM   2207  NH1 ARG A 150     -16.964   9.352  10.244  1.00 94.31           N  
ATOM   2208 HH11 ARG A 150     -17.455   8.836  10.960  1.00 94.31           H  
ATOM   2209 HH12 ARG A 150     -16.912  10.360  10.262  1.00 94.31           H  
ATOM   2210  NH2 ARG A 150     -15.579   9.332   8.507  1.00 94.31           N  
ATOM   2211 HH21 ARG A 150     -15.009   8.842   7.832  1.00 94.31           H  
ATOM   2212 HH22 ARG A 150     -15.578  10.342   8.512  1.00 94.31           H  
ATOM   2213  CZ  ARG A 150     -16.294   8.661   9.362  1.00 94.31           C  
ATOM   2214  N   THR A 151     -17.247   2.041  11.846  1.00 93.12           N  
ATOM   2215  H   THR A 151     -16.750   2.510  12.590  1.00 93.12           H  
ATOM   2216  CA  THR A 151     -18.492   1.342  12.215  1.00 93.12           C  
ATOM   2217  HA  THR A 151     -18.894   0.819  11.347  1.00 93.12           H  
ATOM   2218  C   THR A 151     -19.573   2.337  12.662  1.00 93.12           C  
ATOM   2219  CB  THR A 151     -18.200   0.270  13.280  1.00 93.12           C  
ATOM   2220  HB  THR A 151     -19.131  -0.171  13.637  1.00 93.12           H  
ATOM   2221  O   THR A 151     -19.333   3.544  12.759  1.00 93.12           O  
ATOM   2222  CG2 THR A 151     -17.302  -0.844  12.740  1.00 93.12           C  
ATOM   2223 HG21 THR A 151     -17.796  -1.331  11.899  1.00 93.12           H  
ATOM   2224 HG22 THR A 151     -17.127  -1.587  13.518  1.00 93.12           H  
ATOM   2225 HG23 THR A 151     -16.345  -0.443  12.408  1.00 93.12           H  
ATOM   2226  OG1 THR A 151     -17.545   0.847  14.380  1.00 93.12           O  
ATOM   2227  HG1 THR A 151     -17.336   0.141  14.997  1.00 93.12           H  
ATOM   2228  N   GLY A 152     -20.803   1.863  12.877  1.00 91.88           N  
ATOM   2229  H   GLY A 152     -20.943   0.871  12.750  1.00 91.88           H  
ATOM   2230  CA  GLY A 152     -21.863   2.604  13.579  1.00 91.88           C  
ATOM   2231  HA2 GLY A 152     -22.474   1.884  14.124  1.00 91.88           H  
ATOM   2232  HA3 GLY A 152     -21.400   3.256  14.320  1.00 91.88           H  
ATOM   2233  C   GLY A 152     -22.820   3.473  12.746  1.00 91.88           C  
ATOM   2234  O   GLY A 152     -23.923   3.731  13.216  1.00 91.88           O  
ATOM   2235  N   ARG A 153     -22.485   3.896  11.515  1.00 92.50           N  
ATOM   2236  H   ARG A 153     -21.613   3.558  11.133  1.00 92.50           H  
ATOM   2237  CA  ARG A 153     -23.461   4.542  10.597  1.00 92.50           C  
ATOM   2238  HA  ARG A 153     -24.410   4.640  11.124  1.00 92.50           H  
ATOM   2239  C   ARG A 153     -23.742   3.657   9.391  1.00 92.50           C  
ATOM   2240  CB  ARG A 153     -23.074   5.957  10.126  1.00 92.50           C  
ATOM   2241  HB2 ARG A 153     -22.327   5.898   9.334  1.00 92.50           H  
ATOM   2242  HB3 ARG A 153     -23.959   6.390   9.660  1.00 92.50           H  
ATOM   2243  O   ARG A 153     -22.852   2.938   8.942  1.00 92.50           O  
ATOM   2244  CG  ARG A 153     -22.606   6.921  11.224  1.00 92.50           C  
ATOM   2245  HG2 ARG A 153     -21.697   6.543  11.693  1.00 92.50           H  
ATOM   2246  HG3 ARG A 153     -23.390   7.005  11.976  1.00 92.50           H  
ATOM   2247  CD  ARG A 153     -22.330   8.300  10.607  1.00 92.50           C  
ATOM   2248  HD2 ARG A 153     -21.463   8.234   9.950  1.00 92.50           H  
ATOM   2249  HD3 ARG A 153     -23.196   8.576  10.005  1.00 92.50           H  
ATOM   2250  NE  ARG A 153     -22.102   9.331  11.640  1.00 92.50           N  
ATOM   2251  HE  ARG A 153     -21.833   9.003  12.557  1.00 92.50           H  
ATOM   2252  NH1 ARG A 153     -22.765  11.156  10.400  1.00 92.50           N  
ATOM   2253 HH11 ARG A 153     -23.010  12.134  10.343  1.00 92.50           H  
ATOM   2254 HH12 ARG A 153     -22.922  10.565   9.596  1.00 92.50           H  
ATOM   2255  NH2 ARG A 153     -22.195  11.424  12.539  1.00 92.50           N  
ATOM   2256 HH21 ARG A 153     -22.445  12.399  12.454  1.00 92.50           H  
ATOM   2257 HH22 ARG A 153     -21.964  11.056  13.450  1.00 92.50           H  
ATOM   2258  CZ  ARG A 153     -22.353  10.626  11.519  1.00 92.50           C  
ATOM   2259  N   LYS A 154     -24.969   3.734   8.863  1.00 93.06           N  
ATOM   2260  H   LYS A 154     -25.622   4.378   9.287  1.00 93.06           H  
ATOM   2261  CA  LYS A 154     -25.395   3.002   7.661  1.00 93.06           C  
ATOM   2262  HA  LYS A 154     -25.432   1.940   7.902  1.00 93.06           H  
ATOM   2263  C   LYS A 154     -24.381   3.202   6.528  1.00 93.06           C  
ATOM   2264  CB  LYS A 154     -26.800   3.473   7.249  1.00 93.06           C  
ATOM   2265  HB2 LYS A 154     -27.441   3.485   8.131  1.00 93.06           H  
ATOM   2266  HB3 LYS A 154     -26.738   4.487   6.854  1.00 93.06           H  
ATOM   2267  O   LYS A 154     -23.929   4.323   6.328  1.00 93.06           O  
ATOM   2268  CG  LYS A 154     -27.444   2.552   6.200  1.00 93.06           C  
ATOM   2269  HG2 LYS A 154     -27.542   1.550   6.619  1.00 93.06           H  
ATOM   2270  HG3 LYS A 154     -26.811   2.498   5.314  1.00 93.06           H  
ATOM   2271  CD  LYS A 154     -28.830   3.070   5.792  1.00 93.06           C  
ATOM   2272  HD2 LYS A 154     -28.719   4.057   5.343  1.00 93.06           H  
ATOM   2273  HD3 LYS A 154     -29.459   3.150   6.678  1.00 93.06           H  
ATOM   2274  CE  LYS A 154     -29.479   2.115   4.783  1.00 93.06           C  
ATOM   2275  HE2 LYS A 154     -29.575   1.132   5.245  1.00 93.06           H  
ATOM   2276  HE3 LYS A 154     -28.811   2.015   3.928  1.00 93.06           H  
ATOM   2277  NZ  LYS A 154     -30.810   2.603   4.337  1.00 93.06           N  
ATOM   2278  HZ1 LYS A 154     -31.444   2.693   5.118  1.00 93.06           H  
ATOM   2279  HZ2 LYS A 154     -31.220   1.965   3.669  1.00 93.06           H  
ATOM   2280  HZ3 LYS A 154     -30.725   3.505   3.891  1.00 93.06           H  
ATOM   2281  N   PHE A 155     -24.057   2.120   5.822  1.00 91.94           N  
ATOM   2282  H   PHE A 155     -24.456   1.236   6.105  1.00 91.94           H  
ATOM   2283  CA  PHE A 155     -23.048   2.055   4.755  1.00 91.94           C  
ATOM   2284  HA  PHE A 155     -23.101   1.046   4.348  1.00 91.94           H  
ATOM   2285  C   PHE A 155     -21.581   2.189   5.188  1.00 91.94           C  
ATOM   2286  CB  PHE A 155     -23.410   2.980   3.584  1.00 91.94           C  
ATOM   2287  HB2 PHE A 155     -23.246   4.017   3.876  1.00 91.94           H  
ATOM   2288  HB3 PHE A 155     -22.728   2.779   2.758  1.00 91.94           H  
ATOM   2289  O   PHE A 155     -20.706   2.062   4.342  1.00 91.94           O  
ATOM   2290  CG  PHE A 155     -24.825   2.807   3.068  1.00 91.94           C  
ATOM   2291  CD1 PHE A 155     -25.221   1.576   2.514  1.00 91.94           C  
ATOM   2292  HD1 PHE A 155     -24.519   0.758   2.462  1.00 91.94           H  
ATOM   2293  CD2 PHE A 155     -25.729   3.885   3.100  1.00 91.94           C  
ATOM   2294  HD2 PHE A 155     -25.412   4.837   3.497  1.00 91.94           H  
ATOM   2295  CE1 PHE A 155     -26.509   1.429   1.971  1.00 91.94           C  
ATOM   2296  HE1 PHE A 155     -26.789   0.500   1.497  1.00 91.94           H  
ATOM   2297  CE2 PHE A 155     -27.017   3.740   2.553  1.00 91.94           C  
ATOM   2298  HE2 PHE A 155     -27.678   4.593   2.517  1.00 91.94           H  
ATOM   2299  CZ  PHE A 155     -27.401   2.516   1.975  1.00 91.94           C  
ATOM   2300  HZ  PHE A 155     -28.362   2.423   1.490  1.00 91.94           H  
ATOM   2301  N   ASN A 156     -21.273   2.323   6.482  1.00 94.94           N  
ATOM   2302  H   ASN A 156     -22.003   2.462   7.165  1.00 94.94           H  
ATOM   2303  CA  ASN A 156     -19.891   2.203   6.942  1.00 94.94           C  
ATOM   2304  HA  ASN A 156     -19.232   2.646   6.196  1.00 94.94           H  
ATOM   2305  C   ASN A 156     -19.500   0.726   7.091  1.00 94.94           C  
ATOM   2306  CB  ASN A 156     -19.684   2.969   8.247  1.00 94.94           C  
ATOM   2307  HB2 ASN A 156     -20.288   2.535   9.044  1.00 94.94           H  
ATOM   2308  HB3 ASN A 156     -18.627   2.871   8.496  1.00 94.94           H  
ATOM   2309  O   ASN A 156     -19.822   0.082   8.095  1.00 94.94           O  
ATOM   2310  CG  ASN A 156     -19.893   4.455   8.174  1.00 94.94           C  
ATOM   2311  ND2 ASN A 156     -20.016   5.098   9.308  1.00 94.94           N  
ATOM   2312 HD21 ASN A 156     -20.202   6.084   9.193  1.00 94.94           H  
ATOM   2313 HD22 ASN A 156     -19.995   4.590  10.181  1.00 94.94           H  
ATOM   2314  OD1 ASN A 156     -19.851   5.104   7.154  1.00 94.94           O  
ATOM   2315  N   TYR A 157     -18.836   0.179   6.078  1.00 97.31           N  
ATOM   2316  H   TYR A 157     -18.626   0.737   5.262  1.00 97.31           H  
ATOM   2317  CA  TYR A 157     -18.319  -1.185   6.116  1.00 97.31           C  
ATOM   2318  HA  TYR A 157     -19.029  -1.821   6.644  1.00 97.31           H  
ATOM   2319  C   TYR A 157     -16.988  -1.250   6.859  1.00 97.31           C  
ATOM   2320  CB  TYR A 157     -18.177  -1.734   4.698  1.00 97.31           C  
ATOM   2321  HB2 TYR A 157     -17.553  -1.065   4.106  1.00 97.31           H  
ATOM   2322  HB3 TYR A 157     -17.660  -2.693   4.749  1.00 97.31           H  
ATOM   2323  O   TYR A 157     -16.189  -0.318   6.805  1.00 97.31           O  
ATOM   2324  CG  TYR A 157     -19.501  -1.943   3.998  1.00 97.31           C  
ATOM   2325  CD1 TYR A 157     -20.088  -3.221   3.979  1.00 97.31           C  
ATOM   2326  HD1 TYR A 157     -19.608  -4.046   4.485  1.00 97.31           H  
ATOM   2327  CD2 TYR A 157     -20.121  -0.873   3.325  1.00 97.31           C  
ATOM   2328  HD2 TYR A 157     -19.645   0.096   3.304  1.00 97.31           H  
ATOM   2329  CE1 TYR A 157     -21.279  -3.436   3.263  1.00 97.31           C  
ATOM   2330  HE1 TYR A 157     -21.712  -4.424   3.217  1.00 97.31           H  
ATOM   2331  CE2 TYR A 157     -21.314  -1.080   2.610  1.00 97.31           C  
ATOM   2332  HE2 TYR A 157     -21.759  -0.258   2.069  1.00 97.31           H  
ATOM   2333  OH  TYR A 157     -23.038  -2.585   1.879  1.00 97.31           O  
ATOM   2334  HH  TYR A 157     -23.198  -1.869   1.260  1.00 97.31           H  
ATOM   2335  CZ  TYR A 157     -21.883  -2.372   2.563  1.00 97.31           C  
ATOM   2336  N   VAL A 158     -16.714  -2.384   7.504  1.00 97.25           N  
ATOM   2337  H   VAL A 158     -17.389  -3.134   7.460  1.00 97.25           H  
ATOM   2338  CA  VAL A 158     -15.368  -2.690   8.001  1.00 97.25           C  
ATOM   2339  HA  VAL A 158     -14.940  -1.796   8.453  1.00 97.25           H  
ATOM   2340  C   VAL A 158     -14.519  -3.101   6.798  1.00 97.25           C  
ATOM   2341  CB  VAL A 158     -15.393  -3.806   9.064  1.00 97.25           C  
ATOM   2342  HB  VAL A 158     -15.691  -4.744   8.596  1.00 97.25           H  
ATOM   2343  O   VAL A 158     -14.834  -4.103   6.155  1.00 97.25           O  
ATOM   2344  CG1 VAL A 158     -14.004  -3.988   9.685  1.00 97.25           C  
ATOM   2345 HG11 VAL A 158     -13.267  -4.197   8.909  1.00 97.25           H  
ATOM   2346 HG12 VAL A 158     -14.019  -4.823  10.385  1.00 97.25           H  
ATOM   2347 HG13 VAL A 158     -13.706  -3.083  10.214  1.00 97.25           H  
ATOM   2348  CG2 VAL A 158     -16.375  -3.499  10.203  1.00 97.25           C  
ATOM   2349 HG21 VAL A 158     -16.116  -2.545  10.662  1.00 97.25           H  
ATOM   2350 HG22 VAL A 158     -17.394  -3.459   9.819  1.00 97.25           H  
ATOM   2351 HG23 VAL A 158     -16.326  -4.291  10.951  1.00 97.25           H  
ATOM   2352  N   THR A 159     -13.457  -2.348   6.482  1.00 98.25           N  
ATOM   2353  H   THR A 159     -13.269  -1.519   7.028  1.00 98.25           H  
ATOM   2354  CA  THR A 159     -12.545  -2.659   5.359  1.00 98.25           C  
ATOM   2355  HA  THR A 159     -13.061  -2.465   4.419  1.00 98.25           H  
ATOM   2356  C   THR A 159     -12.109  -4.119   5.433  1.00 98.25           C  
ATOM   2357  CB  THR A 159     -11.279  -1.796   5.419  1.00 98.25           C  
ATOM   2358  HB  THR A 159     -10.797  -1.922   6.388  1.00 98.25           H  
ATOM   2359  O   THR A 159     -11.628  -4.514   6.485  1.00 98.25           O  
ATOM   2360  CG2 THR A 159     -10.264  -2.072   4.311  1.00 98.25           C  
ATOM   2361 HG21 THR A 159      -9.875  -3.087   4.392  1.00 98.25           H  
ATOM   2362 HG22 THR A 159      -9.427  -1.380   4.401  1.00 98.25           H  
ATOM   2363 HG23 THR A 159     -10.727  -1.948   3.332  1.00 98.25           H  
ATOM   2364  OG1 THR A 159     -11.654  -0.456   5.257  1.00 98.25           O  
ATOM   2365  HG1 THR A 159     -11.898  -0.361   4.333  1.00 98.25           H  
ATOM   2366  N   PRO A 160     -12.267  -4.950   4.395  1.00 98.06           N  
ATOM   2367  CA  PRO A 160     -11.994  -6.383   4.493  1.00 98.06           C  
ATOM   2368  HA  PRO A 160     -12.546  -6.806   5.332  1.00 98.06           H  
ATOM   2369  C   PRO A 160     -10.497  -6.675   4.688  1.00 98.06           C  
ATOM   2370  CB  PRO A 160     -12.549  -6.971   3.195  1.00 98.06           C  
ATOM   2371  HB2 PRO A 160     -12.003  -7.856   2.867  1.00 98.06           H  
ATOM   2372  HB3 PRO A 160     -13.602  -7.209   3.345  1.00 98.06           H  
ATOM   2373  O   PRO A 160      -9.655  -6.003   4.101  1.00 98.06           O  
ATOM   2374  CG  PRO A 160     -12.436  -5.817   2.199  1.00 98.06           C  
ATOM   2375  HG2 PRO A 160     -13.156  -5.910   1.387  1.00 98.06           H  
ATOM   2376  HG3 PRO A 160     -11.418  -5.763   1.813  1.00 98.06           H  
ATOM   2377  CD  PRO A 160     -12.723  -4.594   3.064  1.00 98.06           C  
ATOM   2378  HD2 PRO A 160     -13.795  -4.402   3.093  1.00 98.06           H  
ATOM   2379  HD3 PRO A 160     -12.189  -3.728   2.674  1.00 98.06           H  
ATOM   2380  N   THR A 161     -10.165  -7.680   5.505  1.00 98.25           N  
ATOM   2381  H   THR A 161     -10.894  -8.216   5.955  1.00 98.25           H  
ATOM   2382  CA  THR A 161      -8.812  -8.266   5.561  1.00 98.25           C  
ATOM   2383  HA  THR A 161      -8.067  -7.471   5.514  1.00 98.25           H  
ATOM   2384  C   THR A 161      -8.592  -9.203   4.382  1.00 98.25           C  
ATOM   2385  CB  THR A 161      -8.572  -9.077   6.841  1.00 98.25           C  
ATOM   2386  HB  THR A 161      -7.642  -9.638   6.748  1.00 98.25           H  
ATOM   2387  O   THR A 161      -9.535  -9.875   3.959  1.00 98.25           O  
ATOM   2388  CG2 THR A 161      -8.477  -8.183   8.067  1.00 98.25           C  
ATOM   2389 HG21 THR A 161      -7.706  -7.427   7.915  1.00 98.25           H  
ATOM   2390 HG22 THR A 161      -9.442  -7.703   8.230  1.00 98.25           H  
ATOM   2391 HG23 THR A 161      -8.215  -8.787   8.935  1.00 98.25           H  
ATOM   2392  OG1 THR A 161      -9.648  -9.972   7.045  1.00 98.25           O  
ATOM   2393  HG1 THR A 161      -9.628 -10.588   6.309  1.00 98.25           H  
ATOM   2394  N   GLY A 162      -7.362  -9.298   3.887  1.00 98.25           N  
ATOM   2395  H   GLY A 162      -6.619  -8.756   4.305  1.00 98.25           H  
ATOM   2396  CA  GLY A 162      -7.030 -10.127   2.730  1.00 98.25           C  
ATOM   2397  HA2 GLY A 162      -7.870 -10.135   2.035  1.00 98.25           H  
ATOM   2398  HA3 GLY A 162      -6.850 -11.153   3.051  1.00 98.25           H  
ATOM   2399  C   GLY A 162      -5.810  -9.622   1.971  1.00 98.25           C  
ATOM   2400  O   GLY A 162      -5.186  -8.635   2.361  1.00 98.25           O  
ATOM   2401  N   VAL A 163      -5.493 -10.300   0.870  1.00 98.56           N  
ATOM   2402  H   VAL A 163      -6.078 -11.076   0.596  1.00 98.56           H  
ATOM   2403  CA  VAL A 163      -4.526  -9.839  -0.133  1.00 98.56           C  
ATOM   2404  HA  VAL A 163      -4.012  -8.949   0.230  1.00 98.56           H  
ATOM   2405  C   VAL A 163      -5.310  -9.471  -1.385  1.00 98.56           C  
ATOM   2406  CB  VAL A 163      -3.461 -10.905  -0.439  1.00 98.56           C  
ATOM   2407  HB  VAL A 163      -3.935 -11.775  -0.894  1.00 98.56           H  
ATOM   2408  O   VAL A 163      -6.049 -10.297  -1.917  1.00 98.56           O  
ATOM   2409  CG1 VAL A 163      -2.406 -10.352  -1.404  1.00 98.56           C  
ATOM   2410 HG11 VAL A 163      -1.629 -11.098  -1.567  1.00 98.56           H  
ATOM   2411 HG12 VAL A 163      -2.858 -10.118  -2.369  1.00 98.56           H  
ATOM   2412 HG13 VAL A 163      -1.952  -9.451  -0.991  1.00 98.56           H  
ATOM   2413  CG2 VAL A 163      -2.750 -11.357   0.841  1.00 98.56           C  
ATOM   2414 HG21 VAL A 163      -1.990 -12.089   0.570  1.00 98.56           H  
ATOM   2415 HG22 VAL A 163      -3.452 -11.840   1.521  1.00 98.56           H  
ATOM   2416 HG23 VAL A 163      -2.276 -10.507   1.332  1.00 98.56           H  
ATOM   2417  N   PHE A 164      -5.178  -8.228  -1.833  1.00 98.38           N  
ATOM   2418  H   PHE A 164      -4.551  -7.605  -1.345  1.00 98.38           H  
ATOM   2419  CA  PHE A 164      -5.919  -7.681  -2.964  1.00 98.38           C  
ATOM   2420  HA  PHE A 164      -6.550  -8.458  -3.396  1.00 98.38           H  
ATOM   2421  C   PHE A 164      -4.939  -7.207  -4.034  1.00 98.38           C  
ATOM   2422  CB  PHE A 164      -6.834  -6.543  -2.496  1.00 98.38           C  
ATOM   2423  HB2 PHE A 164      -7.462  -6.256  -3.339  1.00 98.38           H  
ATOM   2424  HB3 PHE A 164      -6.224  -5.680  -2.229  1.00 98.38           H  
ATOM   2425  O   PHE A 164      -4.052  -6.406  -3.746  1.00 98.38           O  
ATOM   2426  CG  PHE A 164      -7.728  -6.888  -1.320  1.00 98.38           C  
ATOM   2427  CD1 PHE A 164      -8.935  -7.579  -1.527  1.00 98.38           C  
ATOM   2428  HD1 PHE A 164      -9.223  -7.873  -2.525  1.00 98.38           H  
ATOM   2429  CD2 PHE A 164      -7.334  -6.547  -0.012  1.00 98.38           C  
ATOM   2430  HD2 PHE A 164      -6.393  -6.044   0.153  1.00 98.38           H  
ATOM   2431  CE1 PHE A 164      -9.744  -7.929  -0.431  1.00 98.38           C  
ATOM   2432  HE1 PHE A 164     -10.650  -8.496  -0.586  1.00 98.38           H  
ATOM   2433  CE2 PHE A 164      -8.149  -6.892   1.080  1.00 98.38           C  
ATOM   2434  HE2 PHE A 164      -7.841  -6.645   2.085  1.00 98.38           H  
ATOM   2435  CZ  PHE A 164      -9.350  -7.586   0.872  1.00 98.38           C  
ATOM   2436  HZ  PHE A 164      -9.953  -7.881   1.718  1.00 98.38           H  
ATOM   2437  N   ILE A 165      -5.103  -7.707  -5.258  1.00 97.94           N  
ATOM   2438  H   ILE A 165      -5.855  -8.362  -5.418  1.00 97.94           H  
ATOM   2439  CA  ILE A 165      -4.185  -7.440  -6.369  1.00 97.94           C  
ATOM   2440  HA  ILE A 165      -3.213  -7.163  -5.961  1.00 97.94           H  
ATOM   2441  C   ILE A 165      -4.673  -6.253  -7.206  1.00 97.94           C  
ATOM   2442  CB  ILE A 165      -3.976  -8.718  -7.214  1.00 97.94           C  
ATOM   2443  HB  ILE A 165      -4.938  -9.015  -7.632  1.00 97.94           H  
ATOM   2444  O   ILE A 165      -5.823  -6.224  -7.655  1.00 97.94           O  
ATOM   2445  CG1 ILE A 165      -3.447  -9.909  -6.377  1.00 97.94           C  
ATOM   2446 HG12 ILE A 165      -4.212 -10.220  -5.666  1.00 97.94           H  
ATOM   2447 HG13 ILE A 165      -3.270 -10.753  -7.044  1.00 97.94           H  
ATOM   2448  CG2 ILE A 165      -3.027  -8.451  -8.393  1.00 97.94           C  
ATOM   2449 HG21 ILE A 165      -2.092  -8.020  -8.036  1.00 97.94           H  
ATOM   2450 HG22 ILE A 165      -2.791  -9.379  -8.914  1.00 97.94           H  
ATOM   2451 HG23 ILE A 165      -3.471  -7.759  -9.109  1.00 97.94           H  
ATOM   2452  CD1 ILE A 165      -2.151  -9.628  -5.601  1.00 97.94           C  
ATOM   2453 HD11 ILE A 165      -1.376  -9.244  -6.263  1.00 97.94           H  
ATOM   2454 HD12 ILE A 165      -1.783 -10.556  -5.163  1.00 97.94           H  
ATOM   2455 HD13 ILE A 165      -2.334  -8.912  -4.799  1.00 97.94           H  
ATOM   2456  N   ASN A 166      -3.780  -5.305  -7.479  1.00 97.94           N  
ATOM   2457  H   ASN A 166      -2.871  -5.384  -7.046  1.00 97.94           H  
ATOM   2458  CA  ASN A 166      -3.955  -4.243  -8.464  1.00 97.94           C  
ATOM   2459  HA  ASN A 166      -4.980  -3.875  -8.411  1.00 97.94           H  
ATOM   2460  C   ASN A 166      -3.725  -4.803  -9.879  1.00 97.94           C  
ATOM   2461  CB  ASN A 166      -3.017  -3.083  -8.118  1.00 97.94           C  
ATOM   2462  HB2 ASN A 166      -3.169  -2.777  -7.083  1.00 97.94           H  
ATOM   2463  HB3 ASN A 166      -1.985  -3.417  -8.223  1.00 97.94           H  
ATOM   2464  O   ASN A 166      -2.677  -4.619 -10.497  1.00 97.94           O  
ATOM   2465  CG  ASN A 166      -3.257  -1.878  -9.011  1.00 97.94           C  
ATOM   2466  ND2 ASN A 166      -2.202  -1.204  -9.394  1.00 97.94           N  
ATOM   2467 HD21 ASN A 166      -1.290  -1.538  -9.120  1.00 97.94           H  
ATOM   2468 HD22 ASN A 166      -2.275  -0.411 -10.017  1.00 97.94           H  
ATOM   2469  OD1 ASN A 166      -4.380  -1.502  -9.313  1.00 97.94           O  
ATOM   2470  N   SER A 167      -4.708  -5.562 -10.356  1.00 95.44           N  
ATOM   2471  H   SER A 167      -5.533  -5.664  -9.783  1.00 95.44           H  
ATOM   2472  CA  SER A 167      -4.651  -6.298 -11.618  1.00 95.44           C  
ATOM   2473  HA  SER A 167      -3.616  -6.602 -11.782  1.00 95.44           H  
ATOM   2474  C   SER A 167      -5.107  -5.438 -12.810  1.00 95.44           C  
ATOM   2475  CB  SER A 167      -5.490  -7.570 -11.473  1.00 95.44           C  
ATOM   2476  HB2 SER A 167      -5.049  -8.206 -10.705  1.00 95.44           H  
ATOM   2477  HB3 SER A 167      -6.490  -7.293 -11.140  1.00 95.44           H  
ATOM   2478  O   SER A 167      -5.954  -4.557 -12.638  1.00 95.44           O  
ATOM   2479  OG  SER A 167      -5.581  -8.305 -12.676  1.00 95.44           O  
ATOM   2480  HG  SER A 167      -4.903  -8.985 -12.684  1.00 95.44           H  
ATOM   2481  N   PRO A 168      -4.581  -5.685 -14.027  1.00 95.69           N  
ATOM   2482  CA  PRO A 168      -4.978  -4.974 -15.242  1.00 95.69           C  
ATOM   2483  HA  PRO A 168      -5.022  -3.906 -15.028  1.00 95.69           H  
ATOM   2484  C   PRO A 168      -6.356  -5.395 -15.787  1.00 95.69           C  
ATOM   2485  CB  PRO A 168      -3.847  -5.233 -16.241  1.00 95.69           C  
ATOM   2486  HB2 PRO A 168      -3.051  -4.509 -16.068  1.00 95.69           H  
ATOM   2487  HB3 PRO A 168      -4.179  -5.191 -17.278  1.00 95.69           H  
ATOM   2488  O   PRO A 168      -6.798  -4.887 -16.815  1.00 95.69           O  
ATOM   2489  CG  PRO A 168      -3.358  -6.624 -15.852  1.00 95.69           C  
ATOM   2490  HG2 PRO A 168      -4.026  -7.381 -16.264  1.00 95.69           H  
ATOM   2491  HG3 PRO A 168      -2.330  -6.797 -16.171  1.00 95.69           H  
ATOM   2492  CD  PRO A 168      -3.482  -6.594 -14.331  1.00 95.69           C  
ATOM   2493  HD2 PRO A 168      -2.574  -6.175 -13.897  1.00 95.69           H  
ATOM   2494  HD3 PRO A 168      -3.642  -7.604 -13.955  1.00 95.69           H  
ATOM   2495  N   ASP A 169      -7.081  -6.288 -15.108  1.00 95.75           N  
ATOM   2496  H   ASP A 169      -6.714  -6.673 -14.249  1.00 95.75           H  
ATOM   2497  CA  ASP A 169      -8.489  -6.569 -15.414  1.00 95.75           C  
ATOM   2498  HA  ASP A 169      -8.583  -6.730 -16.488  1.00 95.75           H  
ATOM   2499  C   ASP A 169      -9.418  -5.396 -15.038  1.00 95.75           C  
ATOM   2500  CB  ASP A 169      -8.906  -7.864 -14.702  1.00 95.75           C  
ATOM   2501  HB2 ASP A 169      -9.837  -8.213 -15.151  1.00 95.75           H  
ATOM   2502  HB3 ASP A 169      -8.151  -8.632 -14.867  1.00 95.75           H  
ATOM   2503  O   ASP A 169     -10.540  -5.280 -15.539  1.00 95.75           O  
ATOM   2504  CG  ASP A 169      -9.124  -7.681 -13.199  1.00 95.75           C  
ATOM   2505  OD1 ASP A 169      -8.340  -6.967 -12.540  1.00 95.75           O  
ATOM   2506  OD2 ASP A 169     -10.138  -8.193 -12.672  1.00 95.75           O  
ATOM   2507  N   ARG A 170      -8.947  -4.503 -14.160  1.00 95.81           N  
ATOM   2508  H   ARG A 170      -8.044  -4.702 -13.756  1.00 95.81           H  
ATOM   2509  CA  ARG A 170      -9.665  -3.323 -13.678  1.00 95.81           C  
ATOM   2510  HA  ARG A 170     -10.600  -3.211 -14.228  1.00 95.81           H  
ATOM   2511  C   ARG A 170      -8.806  -2.098 -13.909  1.00 95.81           C  
ATOM   2512  CB  ARG A 170      -9.960  -3.480 -12.183  1.00 95.81           C  
ATOM   2513  HB2 ARG A 170      -9.012  -3.629 -11.666  1.00 95.81           H  
ATOM   2514  HB3 ARG A 170     -10.411  -2.563 -11.803  1.00 95.81           H  
ATOM   2515  O   ARG A 170      -7.671  -2.046 -13.456  1.00 95.81           O  
ATOM   2516  CG  ARG A 170     -10.902  -4.656 -11.886  1.00 95.81           C  
ATOM   2517  HG2 ARG A 170     -10.556  -5.563 -12.382  1.00 95.81           H  
ATOM   2518  HG3 ARG A 170     -11.895  -4.421 -12.270  1.00 95.81           H  
ATOM   2519  CD  ARG A 170     -10.990  -4.928 -10.382  1.00 95.81           C  
ATOM   2520  HD2 ARG A 170     -11.326  -4.018  -9.883  1.00 95.81           H  
ATOM   2521  HD3 ARG A 170     -11.729  -5.709 -10.209  1.00 95.81           H  
ATOM   2522  NE  ARG A 170      -9.697  -5.330  -9.797  1.00 95.81           N  
ATOM   2523  HE  ARG A 170      -9.087  -4.588  -9.483  1.00 95.81           H  
ATOM   2524  NH1 ARG A 170      -9.876  -7.609 -10.106  1.00 95.81           N  
ATOM   2525 HH11 ARG A 170      -9.398  -8.498 -10.055  1.00 95.81           H  
ATOM   2526 HH12 ARG A 170     -10.255  -7.503 -11.037  1.00 95.81           H  
ATOM   2527  NH2 ARG A 170      -8.139  -6.813  -9.024  1.00 95.81           N  
ATOM   2528 HH21 ARG A 170      -7.769  -7.752  -9.012  1.00 95.81           H  
ATOM   2529 HH22 ARG A 170      -7.584  -6.081  -8.603  1.00 95.81           H  
ATOM   2530  CZ  ARG A 170      -9.242  -6.566  -9.665  1.00 95.81           C  
ATOM   2531  N   LEU A 171      -9.368  -1.082 -14.553  1.00 96.81           N  
ATOM   2532  H   LEU A 171     -10.318  -1.182 -14.880  1.00 96.81           H  
ATOM   2533  CA  LEU A 171      -8.714   0.211 -14.694  1.00 96.81           C  
ATOM   2534  HA  LEU A 171      -7.634   0.064 -14.661  1.00 96.81           H  
ATOM   2535  C   LEU A 171      -9.124   1.107 -13.523  1.00 96.81           C  
ATOM   2536  CB  LEU A 171      -9.081   0.804 -16.066  1.00 96.81           C  
ATOM   2537  HB2 LEU A 171     -10.139   1.066 -16.056  1.00 96.81           H  
ATOM   2538  HB3 LEU A 171      -8.930   0.043 -16.831  1.00 96.81           H  
ATOM   2539  O   LEU A 171     -10.295   1.460 -13.390  1.00 96.81           O  
ATOM   2540  CG  LEU A 171      -8.263   2.048 -16.453  1.00 96.81           C  
ATOM   2541  HG  LEU A 171      -8.303   2.779 -15.646  1.00 96.81           H  
ATOM   2542  CD1 LEU A 171      -6.798   1.714 -16.744  1.00 96.81           C  
ATOM   2543 HD11 LEU A 171      -6.273   2.599 -17.105  1.00 96.81           H  
ATOM   2544 HD12 LEU A 171      -6.734   0.935 -17.504  1.00 96.81           H  
ATOM   2545 HD13 LEU A 171      -6.300   1.359 -15.842  1.00 96.81           H  
ATOM   2546  CD2 LEU A 171      -8.870   2.698 -17.695  1.00 96.81           C  
ATOM   2547 HD21 LEU A 171      -8.927   1.965 -18.500  1.00 96.81           H  
ATOM   2548 HD22 LEU A 171      -9.871   3.059 -17.457  1.00 96.81           H  
ATOM   2549 HD23 LEU A 171      -8.256   3.544 -18.005  1.00 96.81           H  
ATOM   2550  N   GLY A 172      -8.166   1.499 -12.684  1.00 97.00           N  
ATOM   2551  H   GLY A 172      -7.268   1.040 -12.740  1.00 97.00           H  
ATOM   2552  CA  GLY A 172      -8.394   2.577 -11.723  1.00 97.00           C  
ATOM   2553  HA2 GLY A 172      -9.282   2.348 -11.133  1.00 97.00           H  
ATOM   2554  HA3 GLY A 172      -7.549   2.641 -11.039  1.00 97.00           H  
ATOM   2555  C   GLY A 172      -8.616   3.929 -12.422  1.00 97.00           C  
ATOM   2556  O   GLY A 172      -8.553   4.047 -13.641  1.00 97.00           O  
ATOM   2557  N   TYR A 173      -8.840   4.997 -11.662  1.00 97.94           N  
ATOM   2558  H   TYR A 173      -8.924   4.884 -10.662  1.00 97.94           H  
ATOM   2559  CA  TYR A 173      -9.113   6.314 -12.248  1.00 97.94           C  
ATOM   2560  HA  TYR A 173      -8.734   6.346 -13.270  1.00 97.94           H  
ATOM   2561  C   TYR A 173      -8.396   7.452 -11.513  1.00 97.94           C  
ATOM   2562  CB  TYR A 173     -10.636   6.488 -12.340  1.00 97.94           C  
ATOM   2563  HB2 TYR A 173     -11.037   5.690 -12.966  1.00 97.94           H  
ATOM   2564  HB3 TYR A 173     -10.869   7.425 -12.847  1.00 97.94           H  
ATOM   2565  O   TYR A 173      -7.586   7.226 -10.607  1.00 97.94           O  
ATOM   2566  CG  TYR A 173     -11.348   6.449 -11.006  1.00 97.94           C  
ATOM   2567  CD1 TYR A 173     -11.702   5.212 -10.431  1.00 97.94           C  
ATOM   2568  HD1 TYR A 173     -11.488   4.283 -10.940  1.00 97.94           H  
ATOM   2569  CD2 TYR A 173     -11.665   7.652 -10.348  1.00 97.94           C  
ATOM   2570  HD2 TYR A 173     -11.420   8.601 -10.804  1.00 97.94           H  
ATOM   2571  CE1 TYR A 173     -12.369   5.180  -9.194  1.00 97.94           C  
ATOM   2572  HE1 TYR A 173     -12.661   4.246  -8.736  1.00 97.94           H  
ATOM   2573  CE2 TYR A 173     -12.337   7.622  -9.114  1.00 97.94           C  
ATOM   2574  HE2 TYR A 173     -12.606   8.540  -8.614  1.00 97.94           H  
ATOM   2575  OH  TYR A 173     -13.356   6.345  -7.361  1.00 97.94           O  
ATOM   2576  HH  TYR A 173     -13.511   7.191  -6.936  1.00 97.94           H  
ATOM   2577  CZ  TYR A 173     -12.692   6.383  -8.539  1.00 97.94           C  
ATOM   2578  N   ARG A 174      -8.647   8.691 -11.951  1.00 98.06           N  
ATOM   2579  H   ARG A 174      -9.322   8.792 -12.695  1.00 98.06           H  
ATOM   2580  CA  ARG A 174      -8.172   9.913 -11.294  1.00 98.06           C  
ATOM   2581  HA  ARG A 174      -7.517   9.637 -10.468  1.00 98.06           H  
ATOM   2582  C   ARG A 174      -9.336  10.686 -10.698  1.00 98.06           C  
ATOM   2583  CB  ARG A 174      -7.366  10.795 -12.256  1.00 98.06           C  
ATOM   2584  HB2 ARG A 174      -7.148  11.737 -11.752  1.00 98.06           H  
ATOM   2585  HB3 ARG A 174      -7.960  11.009 -13.144  1.00 98.06           H  
ATOM   2586  O   ARG A 174     -10.373  10.857 -11.340  1.00 98.06           O  
ATOM   2587  CG  ARG A 174      -6.039  10.146 -12.664  1.00 98.06           C  
ATOM   2588  HG2 ARG A 174      -6.234   9.259 -13.267  1.00 98.06           H  
ATOM   2589  HG3 ARG A 174      -5.487   9.856 -11.771  1.00 98.06           H  
ATOM   2590  CD  ARG A 174      -5.199  11.141 -13.473  1.00 98.06           C  
ATOM   2591  HD2 ARG A 174      -5.758  11.436 -14.361  1.00 98.06           H  
ATOM   2592  HD3 ARG A 174      -5.014  12.031 -12.873  1.00 98.06           H  
ATOM   2593  NE  ARG A 174      -3.919  10.554 -13.892  1.00 98.06           N  
ATOM   2594  HE  ARG A 174      -3.877  10.093 -14.790  1.00 98.06           H  
ATOM   2595  NH1 ARG A 174      -2.639  10.941 -11.978  1.00 98.06           N  
ATOM   2596 HH11 ARG A 174      -3.390  11.374 -11.459  1.00 98.06           H  
ATOM   2597 HH12 ARG A 174      -1.847  10.616 -11.443  1.00 98.06           H  
ATOM   2598  NH2 ARG A 174      -1.769   9.939 -13.717  1.00 98.06           N  
ATOM   2599 HH21 ARG A 174      -1.909   9.326 -14.508  1.00 98.06           H  
ATOM   2600 HH22 ARG A 174      -0.992   9.757 -13.099  1.00 98.06           H  
ATOM   2601  CZ  ARG A 174      -2.799  10.498 -13.193  1.00 98.06           C  
ATOM   2602  N   ALA A 175      -9.147  11.199  -9.490  1.00 97.38           N  
ATOM   2603  H   ALA A 175      -8.278  10.995  -9.017  1.00 97.38           H  
ATOM   2604  CA  ALA A 175     -10.115  12.045  -8.821  1.00 97.38           C  
ATOM   2605  HA  ALA A 175     -11.030  11.469  -8.683  1.00 97.38           H  
ATOM   2606  C   ALA A 175     -10.443  13.285  -9.665  1.00 97.38           C  
ATOM   2607  CB  ALA A 175      -9.554  12.430  -7.449  1.00 97.38           C  
ATOM   2608  HB1 ALA A 175     -10.226  13.121  -6.941  1.00 97.38           H  
ATOM   2609  HB2 ALA A 175      -8.586  12.915  -7.573  1.00 97.38           H  
ATOM   2610  HB3 ALA A 175      -9.421  11.539  -6.836  1.00 97.38           H  
ATOM   2611  O   ALA A 175      -9.554  13.974 -10.167  1.00 97.38           O  
ATOM   2612  N   GLN A 176     -11.728  13.621  -9.776  1.00 96.38           N  
ATOM   2613  H   GLN A 176     -12.428  12.983  -9.426  1.00 96.38           H  
ATOM   2614  CA  GLN A 176     -12.165  14.857 -10.437  1.00 96.38           C  
ATOM   2615  HA  GLN A 176     -11.534  15.036 -11.307  1.00 96.38           H  
ATOM   2616  C   GLN A 176     -12.026  16.091  -9.529  1.00 96.38           C  
ATOM   2617  CB  GLN A 176     -13.608  14.691 -10.929  1.00 96.38           C  
ATOM   2618  HB2 GLN A 176     -14.244  14.403 -10.092  1.00 96.38           H  
ATOM   2619  HB3 GLN A 176     -13.958  15.649 -11.313  1.00 96.38           H  
ATOM   2620  O   GLN A 176     -12.106  17.221 -10.006  1.00 96.38           O  
ATOM   2621  CG  GLN A 176     -13.728  13.645 -12.052  1.00 96.38           C  
ATOM   2622  HG2 GLN A 176     -13.070  13.923 -12.875  1.00 96.38           H  
ATOM   2623  HG3 GLN A 176     -13.423  12.665 -11.685  1.00 96.38           H  
ATOM   2624  CD  GLN A 176     -15.153  13.533 -12.589  1.00 96.38           C  
ATOM   2625  NE2 GLN A 176     -15.371  12.769 -13.636  1.00 96.38           N  
ATOM   2626 HE21 GLN A 176     -14.637  12.214 -14.051  1.00 96.38           H  
ATOM   2627 HE22 GLN A 176     -16.333  12.702 -13.939  1.00 96.38           H  
ATOM   2628  OE1 GLN A 176     -16.086  14.133 -12.086  1.00 96.38           O  
ATOM   2629  N   GLY A 177     -11.793  15.888  -8.225  1.00 94.88           N  
ATOM   2630  H   GLY A 177     -11.673  14.939  -7.901  1.00 94.88           H  
ATOM   2631  CA  GLY A 177     -11.727  16.963  -7.233  1.00 94.88           C  
ATOM   2632  HA2 GLY A 177     -11.078  17.759  -7.598  1.00 94.88           H  
ATOM   2633  HA3 GLY A 177     -11.302  16.562  -6.312  1.00 94.88           H  
ATOM   2634  C   GLY A 177     -13.091  17.573  -6.896  1.00 94.88           C  
ATOM   2635  O   GLY A 177     -13.150  18.703  -6.415  1.00 94.88           O  
ATOM   2636  N   THR A 178     -14.177  16.847  -7.170  1.00 94.25           N  
ATOM   2637  H   THR A 178     -14.063  15.959  -7.637  1.00 94.25           H  
ATOM   2638  CA  THR A 178     -15.552  17.279  -6.905  1.00 94.25           C  
ATOM   2639  HA  THR A 178     -15.683  18.274  -7.332  1.00 94.25           H  
ATOM   2640  C   THR A 178     -15.813  17.349  -5.404  1.00 94.25           C  
ATOM   2641  CB  THR A 178     -16.561  16.339  -7.585  1.00 94.25           C  
ATOM   2642  HB  THR A 178     -16.554  15.370  -7.087  1.00 94.25           H  
ATOM   2643  O   THR A 178     -15.457  16.435  -4.659  1.00 94.25           O  
ATOM   2644  CG2 THR A 178     -17.983  16.898  -7.589  1.00 94.25           C  
ATOM   2645 HG21 THR A 178     -18.640  16.228  -8.143  1.00 94.25           H  
ATOM   2646 HG22 THR A 178     -18.360  16.972  -6.569  1.00 94.25           H  
ATOM   2647 HG23 THR A 178     -18.003  17.882  -8.057  1.00 94.25           H  
ATOM   2648  OG1 THR A 178     -16.175  16.164  -8.931  1.00 94.25           O  
ATOM   2649  HG1 THR A 178     -16.855  15.657  -9.382  1.00 94.25           H  
ATOM   2650  N   ARG A 179     -16.444  18.439  -4.961  1.00 95.19           N  
ATOM   2651  H   ARG A 179     -16.763  19.111  -5.644  1.00 95.19           H  
ATOM   2652  CA  ARG A 179     -16.925  18.599  -3.586  1.00 95.19           C  
ATOM   2653  HA  ARG A 179     -16.272  18.055  -2.904  1.00 95.19           H  
ATOM   2654  C   ARG A 179     -18.324  17.997  -3.463  1.00 95.19           C  
ATOM   2655  CB  ARG A 179     -16.925  20.084  -3.194  1.00 95.19           C  
ATOM   2656  HB2 ARG A 179     -17.411  20.181  -2.223  1.00 95.19           H  
ATOM   2657  HB3 ARG A 179     -17.505  20.652  -3.921  1.00 95.19           H  
ATOM   2658  O   ARG A 179     -19.150  18.212  -4.345  1.00 95.19           O  
ATOM   2659  CG  ARG A 179     -15.505  20.662  -3.100  1.00 95.19           C  
ATOM   2660  HG2 ARG A 179     -14.951  20.102  -2.347  1.00 95.19           H  
ATOM   2661  HG3 ARG A 179     -15.002  20.570  -4.062  1.00 95.19           H  
ATOM   2662  CD  ARG A 179     -15.542  22.136  -2.687  1.00 95.19           C  
ATOM   2663  HD2 ARG A 179     -16.023  22.210  -1.712  1.00 95.19           H  
ATOM   2664  HD3 ARG A 179     -16.132  22.692  -3.416  1.00 95.19           H  
ATOM   2665  NE  ARG A 179     -14.185  22.710  -2.604  1.00 95.19           N  
ATOM   2666  HE  ARG A 179     -13.413  22.063  -2.677  1.00 95.19           H  
ATOM   2667  NH1 ARG A 179     -14.812  24.852  -2.064  1.00 95.19           N  
ATOM   2668 HH11 ARG A 179     -14.567  25.796  -1.800  1.00 95.19           H  
ATOM   2669 HH12 ARG A 179     -15.774  24.549  -2.019  1.00 95.19           H  
ATOM   2670  NH2 ARG A 179     -12.648  24.356  -2.273  1.00 95.19           N  
ATOM   2671 HH21 ARG A 179     -12.429  25.308  -2.018  1.00 95.19           H  
ATOM   2672 HH22 ARG A 179     -11.908  23.672  -2.343  1.00 95.19           H  
ATOM   2673  CZ  ARG A 179     -13.890  23.966  -2.318  1.00 95.19           C  
ATOM   2674  N   ASN A 180     -18.586  17.259  -2.388  1.00 92.00           N  
ATOM   2675  H   ASN A 180     -17.844  17.099  -1.722  1.00 92.00           H  
ATOM   2676  CA  ASN A 180     -19.946  16.844  -2.039  1.00 92.00           C  
ATOM   2677  HA  ASN A 180     -20.462  16.556  -2.955  1.00 92.00           H  
ATOM   2678  C   ASN A 180     -20.751  18.019  -1.442  1.00 92.00           C  
ATOM   2679  CB  ASN A 180     -19.880  15.593  -1.136  1.00 92.00           C  
ATOM   2680  HB2 ASN A 180     -19.246  14.848  -1.616  1.00 92.00           H  
ATOM   2681  HB3 ASN A 180     -20.879  15.164  -1.053  1.00 92.00           H  
ATOM   2682  O   ASN A 180     -20.237  19.129  -1.308  1.00 92.00           O  
ATOM   2683  CG  ASN A 180     -19.360  15.831   0.272  1.00 92.00           C  
ATOM   2684  ND2 ASN A 180     -19.168  14.778   1.031  1.00 92.00           N  
ATOM   2685 HD21 ASN A 180     -19.397  13.858   0.684  1.00 92.00           H  
ATOM   2686 HD22 ASN A 180     -18.831  14.947   1.968  1.00 92.00           H  
ATOM   2687  OD1 ASN A 180     -19.140  16.937   0.734  1.00 92.00           O  
ATOM   2688  N   GLU A 181     -21.996  17.764  -1.037  1.00 94.81           N  
ATOM   2689  H   GLU A 181     -22.390  16.849  -1.204  1.00 94.81           H  
ATOM   2690  CA  GLU A 181     -22.883  18.749  -0.390  1.00 94.81           C  
ATOM   2691  HA  GLU A 181     -23.099  19.549  -1.098  1.00 94.81           H  
ATOM   2692  C   GLU A 181     -22.282  19.418   0.863  1.00 94.81           C  
ATOM   2693  CB  GLU A 181     -24.213  18.053  -0.047  1.00 94.81           C  
ATOM   2694  HB2 GLU A 181     -24.618  17.622  -0.962  1.00 94.81           H  
ATOM   2695  HB3 GLU A 181     -24.918  18.797   0.326  1.00 94.81           H  
ATOM   2696  O   GLU A 181     -22.644  20.540   1.199  1.00 94.81           O  
ATOM   2697  CG  GLU A 181     -24.041  16.946   1.011  1.00 94.81           C  
ATOM   2698  HG2 GLU A 181     -23.709  17.407   1.941  1.00 94.81           H  
ATOM   2699  HG3 GLU A 181     -23.264  16.254   0.688  1.00 94.81           H  
ATOM   2700  CD  GLU A 181     -25.310  16.139   1.306  1.00 94.81           C  
ATOM   2701  OE1 GLU A 181     -25.236  15.361   2.285  1.00 94.81           O  
ATOM   2702  OE2 GLU A 181     -26.291  16.258   0.541  1.00 94.81           O  
ATOM   2703  N   ASN A 182     -21.316  18.765   1.519  1.00 91.75           N  
ATOM   2704  H   ASN A 182     -21.004  17.887   1.129  1.00 91.75           H  
ATOM   2705  CA  ASN A 182     -20.608  19.272   2.696  1.00 91.75           C  
ATOM   2706  HA  ASN A 182     -21.241  20.010   3.188  1.00 91.75           H  
ATOM   2707  C   ASN A 182     -19.296  19.999   2.339  1.00 91.75           C  
ATOM   2708  CB  ASN A 182     -20.383  18.112   3.683  1.00 91.75           C  
ATOM   2709  HB2 ASN A 182     -19.773  17.338   3.218  1.00 91.75           H  
ATOM   2710  HB3 ASN A 182     -19.849  18.488   4.556  1.00 91.75           H  
ATOM   2711  O   ASN A 182     -18.488  20.285   3.219  1.00 91.75           O  
ATOM   2712  CG  ASN A 182     -21.689  17.521   4.180  1.00 91.75           C  
ATOM   2713  ND2 ASN A 182     -21.996  16.288   3.846  1.00 91.75           N  
ATOM   2714 HD21 ASN A 182     -22.965  16.051   4.008  1.00 91.75           H  
ATOM   2715 HD22 ASN A 182     -21.478  15.812   3.122  1.00 91.75           H  
ATOM   2716  OD1 ASN A 182     -22.444  18.158   4.884  1.00 91.75           O  
ATOM   2717  N   GLY A 183     -19.033  20.254   1.053  1.00 93.94           N  
ATOM   2718  H   GLY A 183     -19.721  19.984   0.365  1.00 93.94           H  
ATOM   2719  CA  GLY A 183     -17.808  20.908   0.590  1.00 93.94           C  
ATOM   2720  HA2 GLY A 183     -17.983  21.297  -0.413  1.00 93.94           H  
ATOM   2721  HA3 GLY A 183     -17.588  21.750   1.246  1.00 93.94           H  
ATOM   2722  C   GLY A 183     -16.568  20.005   0.560  1.00 93.94           C  
ATOM   2723  O   GLY A 183     -15.476  20.501   0.290  1.00 93.94           O  
ATOM   2724  N   ILE A 184     -16.719  18.697   0.796  1.00 93.88           N  
ATOM   2725  H   ILE A 184     -17.658  18.356   0.945  1.00 93.88           H  
ATOM   2726  CA  ILE A 184     -15.612  17.746   0.965  1.00 93.88           C  
ATOM   2727  HA  ILE A 184     -14.726  18.296   1.281  1.00 93.88           H  
ATOM   2728  C   ILE A 184     -15.280  17.035  -0.348  1.00 93.88           C  
ATOM   2729  CB  ILE A 184     -15.955  16.713   2.061  1.00 93.88           C  
ATOM   2730  HB  ILE A 184     -16.823  16.146   1.723  1.00 93.88           H  
ATOM   2731  O   ILE A 184     -16.159  16.471  -1.003  1.00 93.88           O  
ATOM   2732  CG1 ILE A 184     -16.339  17.342   3.419  1.00 93.88           C  
ATOM   2733 HG12 ILE A 184     -17.206  17.988   3.284  1.00 93.88           H  
ATOM   2734 HG13 ILE A 184     -16.644  16.548   4.100  1.00 93.88           H  
ATOM   2735  CG2 ILE A 184     -14.819  15.700   2.262  1.00 93.88           C  
ATOM   2736 HG21 ILE A 184     -13.881  16.220   2.460  1.00 93.88           H  
ATOM   2737 HG22 ILE A 184     -15.071  15.063   3.110  1.00 93.88           H  
ATOM   2738 HG23 ILE A 184     -14.704  15.071   1.380  1.00 93.88           H  
ATOM   2739  CD1 ILE A 184     -15.229  18.153   4.095  1.00 93.88           C  
ATOM   2740 HD11 ILE A 184     -14.392  17.501   4.347  1.00 93.88           H  
ATOM   2741 HD12 ILE A 184     -15.616  18.593   5.014  1.00 93.88           H  
ATOM   2742 HD13 ILE A 184     -14.893  18.957   3.441  1.00 93.88           H  
ATOM   2743  N   ARG A 185     -13.993  16.969  -0.691  1.00 94.19           N  
ATOM   2744  H   ARG A 185     -13.344  17.487  -0.116  1.00 94.19           H  
ATOM   2745  CA  ARG A 185     -13.445  16.155  -1.785  1.00 94.19           C  
ATOM   2746  HA  ARG A 185     -14.199  16.027  -2.562  1.00 94.19           H  
ATOM   2747  C   ARG A 185     -13.067  14.768  -1.269  1.00 94.19           C  
ATOM   2748  CB  ARG A 185     -12.239  16.866  -2.404  1.00 94.19           C  
ATOM   2749  HB2 ARG A 185     -11.484  17.003  -1.630  1.00 94.19           H  
ATOM   2750  HB3 ARG A 185     -11.826  16.224  -3.182  1.00 94.19           H  
ATOM   2751  O   ARG A 185     -11.931  14.523  -0.871  1.00 94.19           O  
ATOM   2752  CG  ARG A 185     -12.608  18.213  -3.041  1.00 94.19           C  
ATOM   2753  HG2 ARG A 185     -13.165  18.817  -2.325  1.00 94.19           H  
ATOM   2754  HG3 ARG A 185     -13.236  18.038  -3.915  1.00 94.19           H  
ATOM   2755  CD  ARG A 185     -11.356  18.996  -3.440  1.00 94.19           C  
ATOM   2756  HD2 ARG A 185     -11.661  19.882  -3.998  1.00 94.19           H  
ATOM   2757  HD3 ARG A 185     -10.731  18.374  -4.080  1.00 94.19           H  
ATOM   2758  NE  ARG A 185     -10.626  19.365  -2.214  1.00 94.19           N  
ATOM   2759  HE  ARG A 185     -10.501  18.631  -1.532  1.00 94.19           H  
ATOM   2760  NH1 ARG A 185     -10.470  21.663  -2.384  1.00 94.19           N  
ATOM   2761 HH11 ARG A 185     -10.453  21.571  -3.390  1.00 94.19           H  
ATOM   2762 HH12 ARG A 185      -9.977  22.413  -1.922  1.00 94.19           H  
ATOM   2763  NH2 ARG A 185      -9.955  20.644  -0.501  1.00 94.19           N  
ATOM   2764 HH21 ARG A 185     -10.020  19.877   0.154  1.00 94.19           H  
ATOM   2765 HH22 ARG A 185      -9.639  21.503  -0.073  1.00 94.19           H  
ATOM   2766  CZ  ARG A 185     -10.370  20.552  -1.714  1.00 94.19           C  
ATOM   2767  N   GLY A 186     -14.036  13.853  -1.253  1.00 90.19           N  
ATOM   2768  H   GLY A 186     -14.949  14.146  -1.571  1.00 90.19           H  
ATOM   2769  CA  GLY A 186     -13.901  12.543  -0.594  1.00 90.19           C  
ATOM   2770  HA2 GLY A 186     -13.806  12.697   0.481  1.00 90.19           H  
ATOM   2771  HA3 GLY A 186     -14.808  11.967  -0.780  1.00 90.19           H  
ATOM   2772  C   GLY A 186     -12.709  11.690  -1.054  1.00 90.19           C  
ATOM   2773  O   GLY A 186     -12.111  11.007  -0.226  1.00 90.19           O  
ATOM   2774  N   ILE A 187     -12.344  11.778  -2.337  1.00 93.69           N  
ATOM   2775  H   ILE A 187     -12.898  12.369  -2.940  1.00 93.69           H  
ATOM   2776  CA  ILE A 187     -11.223  11.048  -2.964  1.00 93.69           C  
ATOM   2777  HA  ILE A 187     -10.883  10.290  -2.258  1.00 93.69           H  
ATOM   2778  C   ILE A 187      -9.981  11.927  -3.211  1.00 93.69           C  
ATOM   2779  CB  ILE A 187     -11.696  10.288  -4.225  1.00 93.69           C  
ATOM   2780  HB  ILE A 187     -10.831   9.798  -4.671  1.00 93.69           H  
ATOM   2781  O   ILE A 187      -9.086  11.557  -3.969  1.00 93.69           O  
ATOM   2782  CG1 ILE A 187     -12.306  11.258  -5.263  1.00 93.69           C  
ATOM   2783 HG12 ILE A 187     -13.230  11.685  -4.875  1.00 93.69           H  
ATOM   2784 HG13 ILE A 187     -11.606  12.075  -5.435  1.00 93.69           H  
ATOM   2785  CG2 ILE A 187     -12.695   9.183  -3.836  1.00 93.69           C  
ATOM   2786 HG21 ILE A 187     -12.271   8.554  -3.054  1.00 93.69           H  
ATOM   2787 HG22 ILE A 187     -12.896   8.533  -4.687  1.00 93.69           H  
ATOM   2788 HG23 ILE A 187     -13.634   9.607  -3.479  1.00 93.69           H  
ATOM   2789  CD1 ILE A 187     -12.612  10.594  -6.608  1.00 93.69           C  
ATOM   2790 HD11 ILE A 187     -13.417   9.867  -6.498  1.00 93.69           H  
ATOM   2791 HD12 ILE A 187     -11.720  10.092  -6.982  1.00 93.69           H  
ATOM   2792 HD13 ILE A 187     -12.929  11.355  -7.322  1.00 93.69           H  
ATOM   2793  N   GLY A 188      -9.933  13.104  -2.577  1.00 95.44           N  
ATOM   2794  H   GLY A 188     -10.692  13.340  -1.954  1.00 95.44           H  
ATOM   2795  CA  GLY A 188      -8.840  14.066  -2.692  1.00 95.44           C  
ATOM   2796  HA2 GLY A 188      -8.765  14.623  -1.758  1.00 95.44           H  
ATOM   2797  HA3 GLY A 188      -7.900  13.534  -2.835  1.00 95.44           H  
ATOM   2798  C   GLY A 188      -9.003  15.084  -3.821  1.00 95.44           C  
ATOM   2799  O   GLY A 188     -10.040  15.184  -4.484  1.00 95.44           O  
ATOM   2800  N   VAL A 189      -7.968  15.904  -4.002  1.00 96.69           N  
ATOM   2801  H   VAL A 189      -7.140  15.753  -3.444  1.00 96.69           H  
ATOM   2802  CA  VAL A 189      -7.925  16.946  -5.038  1.00 96.69           C  
ATOM   2803  HA  VAL A 189      -8.841  17.532  -4.956  1.00 96.69           H  
ATOM   2804  C   VAL A 189      -7.916  16.348  -6.450  1.00 96.69           C  
ATOM   2805  CB  VAL A 189      -6.744  17.915  -4.824  1.00 96.69           C  
ATOM   2806  HB  VAL A 189      -6.791  18.682  -5.597  1.00 96.69           H  
ATOM   2807  O   VAL A 189      -7.646  15.163  -6.646  1.00 96.69           O  
ATOM   2808  CG1 VAL A 189      -6.866  18.622  -3.469  1.00 96.69           C  
ATOM   2809 HG11 VAL A 189      -6.768  17.903  -2.656  1.00 96.69           H  
ATOM   2810 HG12 VAL A 189      -6.072  19.362  -3.370  1.00 96.69           H  
ATOM   2811 HG13 VAL A 189      -7.828  19.128  -3.391  1.00 96.69           H  
ATOM   2812  CG2 VAL A 189      -5.380  17.227  -4.919  1.00 96.69           C  
ATOM   2813 HG21 VAL A 189      -5.256  16.780  -5.906  1.00 96.69           H  
ATOM   2814 HG22 VAL A 189      -4.588  17.963  -4.780  1.00 96.69           H  
ATOM   2815 HG23 VAL A 189      -5.275  16.457  -4.156  1.00 96.69           H  
ATOM   2816  N   ARG A 190      -8.225  17.169  -7.460  1.00 97.19           N  
ATOM   2817  H   ARG A 190      -8.357  18.149  -7.257  1.00 97.19           H  
ATOM   2818  CA  ARG A 190      -8.226  16.735  -8.864  1.00 97.19           C  
ATOM   2819  HA  ARG A 190      -8.993  15.969  -8.978  1.00 97.19           H  
ATOM   2820  C   ARG A 190      -6.878  16.107  -9.240  1.00 97.19           C  
ATOM   2821  CB  ARG A 190      -8.567  17.926  -9.773  1.00 97.19           C  
ATOM   2822  HB2 ARG A 190      -9.545  18.313  -9.488  1.00 97.19           H  
ATOM   2823  HB3 ARG A 190      -7.827  18.711  -9.618  1.00 97.19           H  
ATOM   2824  O   ARG A 190      -5.834  16.677  -8.947  1.00 97.19           O  
ATOM   2825  CG  ARG A 190      -8.585  17.550 -11.266  1.00 97.19           C  
ATOM   2826  HG2 ARG A 190      -7.605  17.173 -11.559  1.00 97.19           H  
ATOM   2827  HG3 ARG A 190      -9.325  16.770 -11.439  1.00 97.19           H  
ATOM   2828  CD  ARG A 190      -8.890  18.764 -12.151  1.00 97.19           C  
ATOM   2829  HD2 ARG A 190      -8.723  18.496 -13.194  1.00 97.19           H  
ATOM   2830  HD3 ARG A 190      -8.191  19.564 -11.907  1.00 97.19           H  
ATOM   2831  NE  ARG A 190     -10.272  19.249 -11.967  1.00 97.19           N  
ATOM   2832  HE  ARG A 190     -10.408  19.984 -11.287  1.00 97.19           H  
ATOM   2833  NH1 ARG A 190     -11.315  17.872 -13.488  1.00 97.19           N  
ATOM   2834 HH11 ARG A 190     -10.418  17.485 -13.746  1.00 97.19           H  
ATOM   2835 HH12 ARG A 190     -12.158  17.580 -13.960  1.00 97.19           H  
ATOM   2836  NH2 ARG A 190     -12.524  19.312 -12.292  1.00 97.19           N  
ATOM   2837 HH21 ARG A 190     -13.357  18.935 -12.720  1.00 97.19           H  
ATOM   2838 HH22 ARG A 190     -12.616  19.955 -11.518  1.00 97.19           H  
ATOM   2839  CZ  ARG A 190     -11.358  18.808 -12.579  1.00 97.19           C  
ATOM   2840  N   GLY A 191      -6.918  14.970  -9.932  1.00 96.50           N  
ATOM   2841  H   GLY A 191      -7.823  14.551 -10.093  1.00 96.50           H  
ATOM   2842  CA  GLY A 191      -5.741  14.276 -10.456  1.00 96.50           C  
ATOM   2843  HA2 GLY A 191      -4.941  14.996 -10.628  1.00 96.50           H  
ATOM   2844  HA3 GLY A 191      -5.997  13.826 -11.416  1.00 96.50           H  
ATOM   2845  C   GLY A 191      -5.178  13.176  -9.554  1.00 96.50           C  
ATOM   2846  O   GLY A 191      -4.433  12.342 -10.069  1.00 96.50           O  
ATOM   2847  N   MET A 192      -5.569  13.122  -8.272  1.00 98.00           N  
ATOM   2848  H   MET A 192      -6.187  13.837  -7.914  1.00 98.00           H  
ATOM   2849  CA  MET A 192      -5.150  12.057  -7.349  1.00 98.00           C  
ATOM   2850  HA  MET A 192      -4.062  12.065  -7.270  1.00 98.00           H  
ATOM   2851  C   MET A 192      -5.551  10.679  -7.873  1.00 98.00           C  
ATOM   2852  CB  MET A 192      -5.739  12.259  -5.945  1.00 98.00           C  
ATOM   2853  HB2 MET A 192      -5.495  11.392  -5.331  1.00 98.00           H  
ATOM   2854  HB3 MET A 192      -6.824  12.326  -6.012  1.00 98.00           H  
ATOM   2855  O   MET A 192      -6.640  10.507  -8.427  1.00 98.00           O  
ATOM   2856  CG  MET A 192      -5.210  13.505  -5.229  1.00 98.00           C  
ATOM   2857  HG2 MET A 192      -5.456  14.390  -5.816  1.00 98.00           H  
ATOM   2858  HG3 MET A 192      -5.736  13.585  -4.278  1.00 98.00           H  
ATOM   2859  SD  MET A 192      -3.433  13.523  -4.873  1.00 98.00           S  
ATOM   2860  CE  MET A 192      -2.826  14.520  -6.263  1.00 98.00           C  
ATOM   2861  HE1 MET A 192      -1.776  14.764  -6.103  1.00 98.00           H  
ATOM   2862  HE2 MET A 192      -3.393  15.449  -6.331  1.00 98.00           H  
ATOM   2863  HE3 MET A 192      -2.924  13.965  -7.196  1.00 98.00           H  
ATOM   2864  N   ARG A 193      -4.672   9.697  -7.694  1.00 98.19           N  
ATOM   2865  H   ARG A 193      -3.837   9.895  -7.161  1.00 98.19           H  
ATOM   2866  CA  ARG A 193      -4.865   8.330  -8.174  1.00 98.19           C  
ATOM   2867  HA  ARG A 193      -5.278   8.373  -9.182  1.00 98.19           H  
ATOM   2868  C   ARG A 193      -5.856   7.583  -7.278  1.00 98.19           C  
ATOM   2869  CB  ARG A 193      -3.479   7.665  -8.224  1.00 98.19           C  
ATOM   2870  HB2 ARG A 193      -3.102   7.576  -7.205  1.00 98.19           H  
ATOM   2871  HB3 ARG A 193      -2.791   8.312  -8.768  1.00 98.19           H  
ATOM   2872  O   ARG A 193      -5.769   7.662  -6.053  1.00 98.19           O  
ATOM   2873  CG  ARG A 193      -3.445   6.279  -8.874  1.00 98.19           C  
ATOM   2874  HG2 ARG A 193      -4.201   5.637  -8.423  1.00 98.19           H  
ATOM   2875  HG3 ARG A 193      -2.464   5.846  -8.679  1.00 98.19           H  
ATOM   2876  CD  ARG A 193      -3.606   6.311 -10.397  1.00 98.19           C  
ATOM   2877  HD2 ARG A 193      -4.490   6.886 -10.673  1.00 98.19           H  
ATOM   2878  HD3 ARG A 193      -2.736   6.805 -10.828  1.00 98.19           H  
ATOM   2879  NE  ARG A 193      -3.682   4.933 -10.912  1.00 98.19           N  
ATOM   2880  HE  ARG A 193      -2.806   4.438 -10.992  1.00 98.19           H  
ATOM   2881  NH1 ARG A 193      -5.948   4.784 -10.947  1.00 98.19           N  
ATOM   2882 HH11 ARG A 193      -6.699   4.258 -10.522  1.00 98.19           H  
ATOM   2883 HH12 ARG A 193      -6.016   5.790 -10.904  1.00 98.19           H  
ATOM   2884  NH2 ARG A 193      -4.725   2.925 -11.117  1.00 98.19           N  
ATOM   2885 HH21 ARG A 193      -5.557   2.355 -11.178  1.00 98.19           H  
ATOM   2886 HH22 ARG A 193      -3.830   2.457 -11.099  1.00 98.19           H  
ATOM   2887  CZ  ARG A 193      -4.781   4.219 -11.004  1.00 98.19           C  
ATOM   2888  N   VAL A 194      -6.781   6.846  -7.888  1.00 98.44           N  
ATOM   2889  H   VAL A 194      -6.874   6.919  -8.891  1.00 98.44           H  
ATOM   2890  CA  VAL A 194      -7.648   5.876  -7.205  1.00 98.44           C  
ATOM   2891  HA  VAL A 194      -7.434   5.892  -6.137  1.00 98.44           H  
ATOM   2892  C   VAL A 194      -7.325   4.480  -7.724  1.00 98.44           C  
ATOM   2893  CB  VAL A 194      -9.143   6.208  -7.372  1.00 98.44           C  
ATOM   2894  HB  VAL A 194      -9.421   6.144  -8.424  1.00 98.44           H  
ATOM   2895  O   VAL A 194      -7.601   4.169  -8.888  1.00 98.44           O  
ATOM   2896  CG1 VAL A 194      -9.976   5.198  -6.571  1.00 98.44           C  
ATOM   2897 HG11 VAL A 194     -11.018   5.511  -6.510  1.00 98.44           H  
ATOM   2898 HG12 VAL A 194      -9.954   4.221  -7.053  1.00 98.44           H  
ATOM   2899 HG13 VAL A 194      -9.591   5.098  -5.556  1.00 98.44           H  
ATOM   2900  CG2 VAL A 194      -9.452   7.631  -6.881  1.00 98.44           C  
ATOM   2901 HG21 VAL A 194     -10.529   7.795  -6.891  1.00 98.44           H  
ATOM   2902 HG22 VAL A 194      -8.979   8.363  -7.535  1.00 98.44           H  
ATOM   2903 HG23 VAL A 194      -9.081   7.762  -5.864  1.00 98.44           H  
ATOM   2904  N   TRP A 195      -6.707   3.654  -6.880  1.00 98.56           N  
ATOM   2905  H   TRP A 195      -6.581   3.954  -5.924  1.00 98.56           H  
ATOM   2906  CA  TRP A 195      -6.475   2.241  -7.186  1.00 98.56           C  
ATOM   2907  HA  TRP A 195      -6.282   2.127  -8.252  1.00 98.56           H  
ATOM   2908  C   TRP A 195      -7.721   1.440  -6.841  1.00 98.56           C  
ATOM   2909  CB  TRP A 195      -5.257   1.684  -6.449  1.00 98.56           C  
ATOM   2910  HB2 TRP A 195      -5.190   0.617  -6.663  1.00 98.56           H  
ATOM   2911  HB3 TRP A 195      -5.407   1.789  -5.375  1.00 98.56           H  
ATOM   2912  O   TRP A 195      -8.254   1.566  -5.737  1.00 98.56           O  
ATOM   2913  CG  TRP A 195      -3.955   2.308  -6.827  1.00 98.56           C  
ATOM   2914  CD1 TRP A 195      -3.102   1.828  -7.756  1.00 98.56           C  
ATOM   2915  HD1 TRP A 195      -3.252   0.924  -8.329  1.00 98.56           H  
ATOM   2916  CD2 TRP A 195      -3.331   3.515  -6.303  1.00 98.56           C  
ATOM   2917  CE2 TRP A 195      -2.077   3.700  -6.964  1.00 98.56           C  
ATOM   2918  CE3 TRP A 195      -3.700   4.467  -5.329  1.00 98.56           C  
ATOM   2919  HE3 TRP A 195      -4.637   4.350  -4.804  1.00 98.56           H  
ATOM   2920  NE1 TRP A 195      -2.001   2.650  -7.858  1.00 98.56           N  
ATOM   2921  HE1 TRP A 195      -1.256   2.456  -8.512  1.00 98.56           H  
ATOM   2922  CH2 TRP A 195      -1.640   5.723  -5.710  1.00 98.56           C  
ATOM   2923  HH2 TRP A 195      -1.016   6.579  -5.498  1.00 98.56           H  
ATOM   2924  CZ2 TRP A 195      -1.235   4.782  -6.672  1.00 98.56           C  
ATOM   2925  HZ2 TRP A 195      -0.304   4.899  -7.206  1.00 98.56           H  
ATOM   2926  CZ3 TRP A 195      -2.860   5.553  -5.033  1.00 98.56           C  
ATOM   2927  HZ3 TRP A 195      -3.153   6.259  -4.269  1.00 98.56           H  
ATOM   2928  N   ASP A 196      -8.166   0.626  -7.790  1.00 98.00           N  
ATOM   2929  H   ASP A 196      -7.606   0.474  -8.617  1.00 98.00           H  
ATOM   2930  CA  ASP A 196      -9.413  -0.117  -7.707  1.00 98.00           C  
ATOM   2931  HA  ASP A 196     -10.003   0.237  -6.861  1.00 98.00           H  
ATOM   2932  C   ASP A 196      -9.129  -1.609  -7.497  1.00 98.00           C  
ATOM   2933  CB  ASP A 196     -10.225   0.169  -8.971  1.00 98.00           C  
ATOM   2934  HB2 ASP A 196     -10.352   1.247  -9.069  1.00 98.00           H  
ATOM   2935  HB3 ASP A 196      -9.685  -0.192  -9.846  1.00 98.00           H  
ATOM   2936  O   ASP A 196      -8.665  -2.317  -8.394  1.00 98.00           O  
ATOM   2937  CG  ASP A 196     -11.603  -0.476  -8.930  1.00 98.00           C  
ATOM   2938  OD1 ASP A 196     -11.873  -1.355  -8.083  1.00 98.00           O  
ATOM   2939  OD2 ASP A 196     -12.432  -0.143  -9.800  1.00 98.00           O  
ATOM   2940  N   MET A 197      -9.437  -2.088  -6.293  1.00 97.75           N  
ATOM   2941  H   MET A 197      -9.905  -1.475  -5.641  1.00 97.75           H  
ATOM   2942  CA  MET A 197      -9.218  -3.472  -5.875  1.00 97.75           C  
ATOM   2943  HA  MET A 197      -8.406  -3.885  -6.472  1.00 97.75           H  
ATOM   2944  C   MET A 197     -10.433  -4.369  -6.144  1.00 97.75           C  
ATOM   2945  CB  MET A 197      -8.780  -3.513  -4.404  1.00 97.75           C  
ATOM   2946  HB2 MET A 197      -9.596  -3.166  -3.770  1.00 97.75           H  
ATOM   2947  HB3 MET A 197      -8.561  -4.546  -4.133  1.00 97.75           H  
ATOM   2948  O   MET A 197     -10.477  -5.512  -5.690  1.00 97.75           O  
ATOM   2949  CG  MET A 197      -7.538  -2.661  -4.122  1.00 97.75           C  
ATOM   2950  HG2 MET A 197      -7.260  -2.792  -3.076  1.00 97.75           H  
ATOM   2951  HG3 MET A 197      -7.785  -1.611  -4.277  1.00 97.75           H  
ATOM   2952  SD  MET A 197      -6.113  -3.084  -5.158  1.00 97.75           S  
ATOM   2953  CE  MET A 197      -4.952  -1.816  -4.616  1.00 97.75           C  
ATOM   2954  HE1 MET A 197      -4.059  -1.846  -5.241  1.00 97.75           H  
ATOM   2955  HE2 MET A 197      -4.670  -2.025  -3.584  1.00 97.75           H  
ATOM   2956  HE3 MET A 197      -5.416  -0.833  -4.691  1.00 97.75           H  
ATOM   2957  N   GLY A 198     -11.429  -3.882  -6.886  1.00 97.19           N  
ATOM   2958  H   GLY A 198     -11.372  -2.923  -7.197  1.00 97.19           H  
ATOM   2959  CA  GLY A 198     -12.595  -4.656  -7.283  1.00 97.19           C  
ATOM   2960  HA2 GLY A 198     -13.031  -4.189  -8.165  1.00 97.19           H  
ATOM   2961  HA3 GLY A 198     -12.276  -5.661  -7.560  1.00 97.19           H  
ATOM   2962  C   GLY A 198     -13.675  -4.773  -6.208  1.00 97.19           C  
ATOM   2963  O   GLY A 198     -13.650  -4.119  -5.164  1.00 97.19           O  
ATOM   2964  N   TRP A 199     -14.673  -5.609  -6.501  1.00 97.50           N  
ATOM   2965  H   TRP A 199     -14.586  -6.184  -7.326  1.00 97.50           H  
ATOM   2966  CA  TRP A 199     -15.762  -5.919  -5.576  1.00 97.50           C  
ATOM   2967  HA  TRP A 199     -16.068  -5.001  -5.074  1.00 97.50           H  
ATOM   2968  C   TRP A 199     -15.299  -6.917  -4.516  1.00 97.50           C  
ATOM   2969  CB  TRP A 199     -16.970  -6.461  -6.344  1.00 97.50           C  
ATOM   2970  HB2 TRP A 199     -16.658  -7.293  -6.974  1.00 97.50           H  
ATOM   2971  HB3 TRP A 199     -17.691  -6.849  -5.624  1.00 97.50           H  
ATOM   2972  O   TRP A 199     -14.882  -8.022  -4.848  1.00 97.50           O  
ATOM   2973  CG  TRP A 199     -17.674  -5.437  -7.173  1.00 97.50           C  
ATOM   2974  CD1 TRP A 199     -17.663  -5.354  -8.523  1.00 97.50           C  
ATOM   2975  HD1 TRP A 199     -17.155  -6.048  -9.176  1.00 97.50           H  
ATOM   2976  CD2 TRP A 199     -18.548  -4.366  -6.709  1.00 97.50           C  
ATOM   2977  CE2 TRP A 199     -19.016  -3.644  -7.846  1.00 97.50           C  
ATOM   2978  CE3 TRP A 199     -19.012  -3.951  -5.442  1.00 97.50           C  
ATOM   2979  HE3 TRP A 199     -18.687  -4.487  -4.563  1.00 97.50           H  
ATOM   2980  NE1 TRP A 199     -18.437  -4.281  -8.924  1.00 97.50           N  
ATOM   2981  HE1 TRP A 199     -18.648  -4.070  -9.889  1.00 97.50           H  
ATOM   2982  CH2 TRP A 199     -20.337  -2.168  -6.457  1.00 97.50           C  
ATOM   2983  HH2 TRP A 199     -21.019  -1.338  -6.352  1.00 97.50           H  
ATOM   2984  CZ2 TRP A 199     -19.892  -2.556  -7.733  1.00 97.50           C  
ATOM   2985  HZ2 TRP A 199     -20.232  -2.032  -8.614  1.00 97.50           H  
ATOM   2986  CZ3 TRP A 199     -19.901  -2.867  -5.316  1.00 97.50           C  
ATOM   2987  HZ3 TRP A 199     -20.259  -2.575  -4.340  1.00 97.50           H  
ATOM   2988  N   GLN A 200     -15.413  -6.539  -3.247  1.00 97.69           N  
ATOM   2989  H   GLN A 200     -15.757  -5.607  -3.062  1.00 97.69           H  
ATOM   2990  CA  GLN A 200     -14.950  -7.314  -2.101  1.00 97.69           C  
ATOM   2991  HA  GLN A 200     -14.656  -8.309  -2.435  1.00 97.69           H  
ATOM   2992  C   GLN A 200     -16.067  -7.495  -1.073  1.00 97.69           C  
ATOM   2993  CB  GLN A 200     -13.723  -6.627  -1.470  1.00 97.69           C  
ATOM   2994  HB2 GLN A 200     -14.019  -5.649  -1.091  1.00 97.69           H  
ATOM   2995  HB3 GLN A 200     -13.382  -7.228  -0.627  1.00 97.69           H  
ATOM   2996  O   GLN A 200     -16.870  -6.590  -0.844  1.00 97.69           O  
ATOM   2997  CG  GLN A 200     -12.546  -6.438  -2.446  1.00 97.69           C  
ATOM   2998  HG2 GLN A 200     -11.707  -5.995  -1.910  1.00 97.69           H  
ATOM   2999  HG3 GLN A 200     -12.831  -5.746  -3.239  1.00 97.69           H  
ATOM   3000  CD  GLN A 200     -12.070  -7.746  -3.071  1.00 97.69           C  
ATOM   3001  NE2 GLN A 200     -11.468  -7.720  -4.236  1.00 97.69           N  
ATOM   3002 HE21 GLN A 200     -11.189  -8.614  -4.615  1.00 97.69           H  
ATOM   3003 HE22 GLN A 200     -11.242  -6.854  -4.703  1.00 97.69           H  
ATOM   3004  OE1 GLN A 200     -12.223  -8.818  -2.507  1.00 97.69           O  
ATOM   3005  N   TRP A 201     -16.115  -8.661  -0.428  1.00 97.69           N  
ATOM   3006  H   TRP A 201     -15.407  -9.351  -0.635  1.00 97.69           H  
ATOM   3007  CA  TRP A 201     -17.042  -8.921   0.675  1.00 97.69           C  
ATOM   3008  HA  TRP A 201     -18.015  -8.495   0.433  1.00 97.69           H  
ATOM   3009  C   TRP A 201     -16.543  -8.268   1.964  1.00 97.69           C  
ATOM   3010  CB  TRP A 201     -17.216 -10.428   0.877  1.00 97.69           C  
ATOM   3011  HB2 TRP A 201     -16.237 -10.906   0.918  1.00 97.69           H  
ATOM   3012  HB3 TRP A 201     -17.699 -10.592   1.840  1.00 97.69           H  
ATOM   3013  O   TRP A 201     -15.477  -8.617   2.465  1.00 97.69           O  
ATOM   3014  CG  TRP A 201     -18.059 -11.105  -0.154  1.00 97.69           C  
ATOM   3015  CD1 TRP A 201     -17.609 -11.837  -1.198  1.00 97.69           C  
ATOM   3016  HD1 TRP A 201     -16.569 -12.024  -1.423  1.00 97.69           H  
ATOM   3017  CD2 TRP A 201     -19.515 -11.130  -0.241  1.00 97.69           C  
ATOM   3018  CE2 TRP A 201     -19.884 -11.923  -1.368  1.00 97.69           C  
ATOM   3019  CE3 TRP A 201     -20.560 -10.565   0.524  1.00 97.69           C  
ATOM   3020  HE3 TRP A 201     -20.315  -9.942   1.372  1.00 97.69           H  
ATOM   3021  NE1 TRP A 201     -18.684 -12.322  -1.918  1.00 97.69           N  
ATOM   3022  HE1 TRP A 201     -18.587 -12.925  -2.721  1.00 97.69           H  
ATOM   3023  CH2 TRP A 201     -22.238 -11.598  -0.918  1.00 97.69           C  
ATOM   3024  HH2 TRP A 201     -23.274 -11.778  -1.164  1.00 97.69           H  
ATOM   3025  CZ2 TRP A 201     -21.222 -12.157  -1.711  1.00 97.69           C  
ATOM   3026  HZ2 TRP A 201     -21.468 -12.764  -2.570  1.00 97.69           H  
ATOM   3027  CZ3 TRP A 201     -21.908 -10.805   0.196  1.00 97.69           C  
ATOM   3028  HZ3 TRP A 201     -22.696 -10.385   0.803  1.00 97.69           H  
ATOM   3029  N   ALA A 202     -17.344  -7.378   2.544  1.00 97.62           N  
ATOM   3030  H   ALA A 202     -18.197  -7.118   2.070  1.00 97.62           H  
ATOM   3031  CA  ALA A 202     -17.017  -6.643   3.760  1.00 97.62           C  
ATOM   3032  HA  ALA A 202     -16.121  -7.063   4.217  1.00 97.62           H  
ATOM   3033  C   ALA A 202     -18.152  -6.731   4.788  1.00 97.62           C  
ATOM   3034  CB  ALA A 202     -16.708  -5.199   3.367  1.00 97.62           C  
ATOM   3035  HB1 ALA A 202     -15.884  -5.186   2.653  1.00 97.62           H  
ATOM   3036  HB2 ALA A 202     -17.585  -4.742   2.909  1.00 97.62           H  
ATOM   3037  HB3 ALA A 202     -16.424  -4.627   4.250  1.00 97.62           H  
ATOM   3038  O   ALA A 202     -19.328  -6.782   4.427  1.00 97.62           O  
ATOM   3039  N   GLU A 203     -17.813  -6.743   6.077  1.00 97.19           N  
ATOM   3040  H   GLU A 203     -16.844  -6.605   6.326  1.00 97.19           H  
ATOM   3041  CA  GLU A 203     -18.810  -6.734   7.155  1.00 97.19           C  
ATOM   3042  HA  GLU A 203     -19.554  -7.508   6.967  1.00 97.19           H  
ATOM   3043  C   GLU A 203     -19.534  -5.382   7.193  1.00 97.19           C  
ATOM   3044  CB  GLU A 203     -18.166  -7.028   8.521  1.00 97.19           C  
ATOM   3045  HB2 GLU A 203     -17.378  -6.298   8.710  1.00 97.19           H  
ATOM   3046  HB3 GLU A 203     -18.930  -6.918   9.291  1.00 97.19           H  
ATOM   3047  O   GLU A 203     -18.903  -4.320   7.165  1.00 97.19           O  
ATOM   3048  CG  GLU A 203     -17.578  -8.444   8.612  1.00 97.19           C  
ATOM   3049  HG2 GLU A 203     -18.374  -9.166   8.430  1.00 97.19           H  
ATOM   3050  HG3 GLU A 203     -16.838  -8.567   7.821  1.00 97.19           H  
ATOM   3051  CD  GLU A 203     -16.908  -8.761   9.963  1.00 97.19           C  
ATOM   3052  OE1 GLU A 203     -16.232  -9.811  10.014  1.00 97.19           O  
ATOM   3053  OE2 GLU A 203     -17.031  -7.980  10.937  1.00 97.19           O  
ATOM   3054  N   LYS A 204     -20.866  -5.410   7.293  1.00 96.75           N  
ATOM   3055  H   LYS A 204     -21.330  -6.307   7.276  1.00 96.75           H  
ATOM   3056  CA  LYS A 204     -21.697  -4.219   7.492  1.00 96.75           C  
ATOM   3057  HA  LYS A 204     -21.389  -3.441   6.793  1.00 96.75           H  
ATOM   3058  C   LYS A 204     -21.482  -3.700   8.913  1.00 96.75           C  
ATOM   3059  CB  LYS A 204     -23.172  -4.563   7.225  1.00 96.75           C  
ATOM   3060  HB2 LYS A 204     -23.789  -3.710   7.509  1.00 96.75           H  
ATOM   3061  HB3 LYS A 204     -23.459  -5.407   7.852  1.00 96.75           H  
ATOM   3062  O   LYS A 204     -22.143  -4.138   9.853  1.00 96.75           O  
ATOM   3063  CG  LYS A 204     -23.457  -4.903   5.751  1.00 96.75           C  
ATOM   3064  HG2 LYS A 204     -23.291  -4.019   5.136  1.00 96.75           H  
ATOM   3065  HG3 LYS A 204     -22.783  -5.687   5.405  1.00 96.75           H  
ATOM   3066  CD  LYS A 204     -24.904  -5.380   5.578  1.00 96.75           C  
ATOM   3067  HD2 LYS A 204     -25.587  -4.615   5.947  1.00 96.75           H  
ATOM   3068  HD3 LYS A 204     -25.035  -6.291   6.162  1.00 96.75           H  
ATOM   3069  CE  LYS A 204     -25.226  -5.694   4.113  1.00 96.75           C  
ATOM   3070  HE2 LYS A 204     -24.464  -6.373   3.732  1.00 96.75           H  
ATOM   3071  HE3 LYS A 204     -25.179  -4.771   3.534  1.00 96.75           H  
ATOM   3072  NZ  LYS A 204     -26.558  -6.339   3.973  1.00 96.75           N  
ATOM   3073  HZ1 LYS A 204     -26.557  -7.270   4.365  1.00 96.75           H  
ATOM   3074  HZ2 LYS A 204     -26.810  -6.508   3.010  1.00 96.75           H  
ATOM   3075  HZ3 LYS A 204     -27.301  -5.857   4.458  1.00 96.75           H  
ATOM   3076  N   GLY A 205     -20.578  -2.736   9.072  1.00 94.31           N  
ATOM   3077  H   GLY A 205     -20.068  -2.440   8.252  1.00 94.31           H  
ATOM   3078  CA  GLY A 205     -20.136  -2.205  10.367  1.00 94.31           C  
ATOM   3079  HA2 GLY A 205     -19.318  -1.509  10.185  1.00 94.31           H  
ATOM   3080  HA3 GLY A 205     -19.760  -3.029  10.973  1.00 94.31           H  
ATOM   3081  C   GLY A 205     -21.206  -1.469  11.184  1.00 94.31           C  
ATOM   3082  O   GLY A 205     -20.922  -1.001  12.284  1.00 94.31           O  
ATOM   3083  N   TRP A 206     -22.429  -1.336  10.672  1.00 93.94           N  
ATOM   3084  H   TRP A 206     -22.592  -1.731   9.757  1.00 93.94           H  
ATOM   3085  CA  TRP A 206     -23.580  -0.764  11.378  1.00 93.94           C  
ATOM   3086  HA  TRP A 206     -23.242  -0.257  12.282  1.00 93.94           H  
ATOM   3087  C   TRP A 206     -24.611  -1.804  11.830  1.00 93.94           C  
ATOM   3088  CB  TRP A 206     -24.240   0.275  10.476  1.00 93.94           C  
ATOM   3089  HB2 TRP A 206     -24.978   0.832  11.053  1.00 93.94           H  
ATOM   3090  HB3 TRP A 206     -23.462   0.974  10.170  1.00 93.94           H  
ATOM   3091  O   TRP A 206     -25.570  -1.434  12.502  1.00 93.94           O  
ATOM   3092  CG  TRP A 206     -24.900  -0.286   9.254  1.00 93.94           C  
ATOM   3093  CD1 TRP A 206     -26.199  -0.645   9.157  1.00 93.94           C  
ATOM   3094  HD1 TRP A 206     -26.911  -0.572   9.966  1.00 93.94           H  
ATOM   3095  CD2 TRP A 206     -24.299  -0.618   7.970  1.00 93.94           C  
ATOM   3096  CE2 TRP A 206     -25.313  -1.154   7.123  1.00 93.94           C  
ATOM   3097  CE3 TRP A 206     -22.998  -0.519   7.441  1.00 93.94           C  
ATOM   3098  HE3 TRP A 206     -22.213  -0.107   8.058  1.00 93.94           H  
ATOM   3099  NE1 TRP A 206     -26.449  -1.157   7.900  1.00 93.94           N  
ATOM   3100  HE1 TRP A 206     -27.335  -1.564   7.637  1.00 93.94           H  
ATOM   3101  CH2 TRP A 206     -23.752  -1.423   5.310  1.00 93.94           C  
ATOM   3102  HH2 TRP A 206     -23.544  -1.719   4.293  1.00 93.94           H  
ATOM   3103  CZ2 TRP A 206     -25.057  -1.545   5.805  1.00 93.94           C  
ATOM   3104  HZ2 TRP A 206     -25.846  -1.937   5.181  1.00 93.94           H  
ATOM   3105  CZ3 TRP A 206     -22.719  -0.934   6.127  1.00 93.94           C  
ATOM   3106  HZ3 TRP A 206     -21.715  -0.860   5.735  1.00 93.94           H  
ATOM   3107  N   LEU A 207     -24.451  -3.078  11.455  1.00 94.75           N  
ATOM   3108  H   LEU A 207     -23.610  -3.348  10.965  1.00 94.75           H  
ATOM   3109  CA  LEU A 207     -25.353  -4.151  11.867  1.00 94.75           C  
ATOM   3110  HA  LEU A 207     -26.277  -3.709  12.239  1.00 94.75           H  
ATOM   3111  C   LEU A 207     -24.720  -4.986  12.988  1.00 94.75           C  
ATOM   3112  CB  LEU A 207     -25.729  -5.045  10.675  1.00 94.75           C  
ATOM   3113  HB2 LEU A 207     -26.305  -5.888  11.056  1.00 94.75           H  
ATOM   3114  HB3 LEU A 207     -24.817  -5.443  10.231  1.00 94.75           H  
ATOM   3115  O   LEU A 207     -23.601  -5.471  12.815  1.00 94.75           O  
ATOM   3116  CG  LEU A 207     -26.557  -4.357   9.578  1.00 94.75           C  
ATOM   3117  HG  LEU A 207     -25.944  -3.597   9.094  1.00 94.75           H  
ATOM   3118  CD1 LEU A 207     -26.955  -5.393   8.531  1.00 94.75           C  
ATOM   3119 HD11 LEU A 207     -27.445  -4.911   7.684  1.00 94.75           H  
ATOM   3120 HD12 LEU A 207     -27.639  -6.124   8.963  1.00 94.75           H  
ATOM   3121 HD13 LEU A 207     -26.070  -5.928   8.187  1.00 94.75           H  
ATOM   3122  CD2 LEU A 207     -27.845  -3.713  10.102  1.00 94.75           C  
ATOM   3123 HD21 LEU A 207     -27.605  -2.867  10.746  1.00 94.75           H  
ATOM   3124 HD22 LEU A 207     -28.447  -3.353   9.268  1.00 94.75           H  
ATOM   3125 HD23 LEU A 207     -28.422  -4.445  10.666  1.00 94.75           H  
ATOM   3126  N   PRO A 208     -25.443  -5.249  14.094  1.00 92.25           N  
ATOM   3127  CA  PRO A 208     -24.968  -6.151  15.146  1.00 92.25           C  
ATOM   3128  HA  PRO A 208     -24.066  -5.730  15.589  1.00 92.25           H  
ATOM   3129  C   PRO A 208     -24.661  -7.571  14.650  1.00 92.25           C  
ATOM   3130  CB  PRO A 208     -26.084  -6.173  16.197  1.00 92.25           C  
ATOM   3131  HB2 PRO A 208     -25.680  -6.266  17.205  1.00 92.25           H  
ATOM   3132  HB3 PRO A 208     -26.782  -6.985  15.994  1.00 92.25           H  
ATOM   3133  O   PRO A 208     -23.795  -8.239  15.204  1.00 92.25           O  
ATOM   3134  CG  PRO A 208     -26.799  -4.839  15.995  1.00 92.25           C  
ATOM   3135  HG2 PRO A 208     -27.834  -4.878  16.333  1.00 92.25           H  
ATOM   3136  HG3 PRO A 208     -26.252  -4.049  16.511  1.00 92.25           H  
ATOM   3137  CD  PRO A 208     -26.700  -4.625  14.489  1.00 92.25           C  
ATOM   3138  HD2 PRO A 208     -26.708  -3.555  14.280  1.00 92.25           H  
ATOM   3139  HD3 PRO A 208     -27.528  -5.121  13.984  1.00 92.25           H  
ATOM   3140  N   SER A 209     -25.338  -8.022  13.587  1.00 93.38           N  
ATOM   3141  H   SER A 209     -26.015  -7.413  13.151  1.00 93.38           H  
ATOM   3142  CA  SER A 209     -25.155  -9.348  12.982  1.00 93.38           C  
ATOM   3143  HA  SER A 209     -25.195 -10.103  13.768  1.00 93.38           H  
ATOM   3144  C   SER A 209     -23.824  -9.532  12.250  1.00 93.38           C  
ATOM   3145  CB  SER A 209     -26.294  -9.619  11.989  1.00 93.38           C  
ATOM   3146  HB2 SER A 209     -26.158 -10.603  11.539  1.00 93.38           H  
ATOM   3147  HB3 SER A 209     -27.247  -9.608  12.518  1.00 93.38           H  
ATOM   3148  O   SER A 209     -23.487 -10.664  11.912  1.00 93.38           O  
ATOM   3149  OG  SER A 209     -26.308  -8.628  10.971  1.00 93.38           O  
ATOM   3150  HG  SER A 209     -26.906  -8.913  10.276  1.00 93.38           H  
ATOM   3151  N   ARG A 210     -23.093  -8.443  11.952  1.00 89.38           N  
ATOM   3152  H   ARG A 210     -23.413  -7.555  12.310  1.00 89.38           H  
ATOM   3153  CA  ARG A 210     -21.891  -8.443  11.092  1.00 89.38           C  
ATOM   3154  HA  ARG A 210     -21.651  -7.406  10.858  1.00 89.38           H  
ATOM   3155  C   ARG A 210     -22.092  -9.104   9.725  1.00 89.38           C  
ATOM   3156  CB  ARG A 210     -20.690  -9.039  11.839  1.00 89.38           C  
ATOM   3157  HB2 ARG A 210     -20.908 -10.058  12.156  1.00 89.38           H  
ATOM   3158  HB3 ARG A 210     -19.840  -9.069  11.158  1.00 89.38           H  
ATOM   3159  O   ARG A 210     -21.140  -9.571   9.100  1.00 89.38           O  
ATOM   3160  CG  ARG A 210     -20.295  -8.189  13.045  1.00 89.38           C  
ATOM   3161  HG2 ARG A 210     -20.154  -7.160  12.716  1.00 89.38           H  
ATOM   3162  HG3 ARG A 210     -21.066  -8.224  13.815  1.00 89.38           H  
ATOM   3163  CD  ARG A 210     -18.978  -8.726  13.599  1.00 89.38           C  
ATOM   3164  HD2 ARG A 210     -19.176  -9.608  14.208  1.00 89.38           H  
ATOM   3165  HD3 ARG A 210     -18.347  -9.028  12.763  1.00 89.38           H  
ATOM   3166  NE  ARG A 210     -18.278  -7.705  14.396  1.00 89.38           N  
ATOM   3167  HE  ARG A 210     -18.850  -7.014  14.860  1.00 89.38           H  
ATOM   3168  NH1 ARG A 210     -16.159  -8.481  13.991  1.00 89.38           N  
ATOM   3169 HH11 ARG A 210     -15.164  -8.455  14.164  1.00 89.38           H  
ATOM   3170 HH12 ARG A 210     -16.488  -8.892  13.129  1.00 89.38           H  
ATOM   3171  NH2 ARG A 210     -16.455  -6.781  15.401  1.00 89.38           N  
ATOM   3172 HH21 ARG A 210     -17.054  -6.154  15.919  1.00 89.38           H  
ATOM   3173 HH22 ARG A 210     -15.458  -6.790  15.563  1.00 89.38           H  
ATOM   3174  CZ  ARG A 210     -16.973  -7.661  14.589  1.00 89.38           C  
ATOM   3175  N   GLU A 211     -23.332  -9.119   9.243  1.00 95.50           N  
ATOM   3176  H   GLU A 211     -24.070  -8.753   9.828  1.00 95.50           H  
ATOM   3177  CA  GLU A 211     -23.669  -9.593   7.904  1.00 95.50           C  
ATOM   3178  HA  GLU A 211     -23.539 -10.674   7.869  1.00 95.50           H  
ATOM   3179  C   GLU A 211     -22.753  -8.934   6.861  1.00 95.50           C  
ATOM   3180  CB  GLU A 211     -25.134  -9.252   7.624  1.00 95.50           C  
ATOM   3181  HB2 GLU A 211     -25.221  -8.166   7.578  1.00 95.50           H  
ATOM   3182  HB3 GLU A 211     -25.748  -9.607   8.452  1.00 95.50           H  
ATOM   3183  O   GLU A 211     -22.465  -7.737   6.945  1.00 95.50           O  
ATOM   3184  CG  GLU A 211     -25.679  -9.867   6.327  1.00 95.50           C  
ATOM   3185  HG2 GLU A 211     -25.904 -10.920   6.495  1.00 95.50           H  
ATOM   3186  HG3 GLU A 211     -24.925  -9.804   5.542  1.00 95.50           H  
ATOM   3187  CD  GLU A 211     -26.932  -9.123   5.860  1.00 95.50           C  
ATOM   3188  OE1 GLU A 211     -27.048  -8.886   4.636  1.00 95.50           O  
ATOM   3189  OE2 GLU A 211     -27.681  -8.603   6.713  1.00 95.50           O  
ATOM   3190  N   LYS A 212     -22.287  -9.706   5.876  1.00 96.50           N  
ATOM   3191  H   LYS A 212     -22.609 -10.661   5.813  1.00 96.50           H  
ATOM   3192  CA  LYS A 212     -21.409  -9.192   4.824  1.00 96.50           C  
ATOM   3193  HA  LYS A 212     -20.863  -8.345   5.241  1.00 96.50           H  
ATOM   3194  C   LYS A 212     -22.210  -8.641   3.643  1.00 96.50           C  
ATOM   3195  CB  LYS A 212     -20.365 -10.237   4.403  1.00 96.50           C  
ATOM   3196  HB2 LYS A 212     -19.776  -9.822   3.585  1.00 96.50           H  
ATOM   3197  HB3 LYS A 212     -20.868 -11.138   4.049  1.00 96.50           H  
ATOM   3198  O   LYS A 212     -23.263  -9.161   3.291  1.00 96.50           O  
ATOM   3199  CG  LYS A 212     -19.404 -10.589   5.550  1.00 96.50           C  
ATOM   3200  HG2 LYS A 212     -18.949  -9.672   5.925  1.00 96.50           H  
ATOM   3201  HG3 LYS A 212     -19.956 -11.063   6.362  1.00 96.50           H  
ATOM   3202  CD  LYS A 212     -18.294 -11.534   5.074  1.00 96.50           C  
ATOM   3203  HD2 LYS A 212     -18.740 -12.467   4.728  1.00 96.50           H  
ATOM   3204  HD3 LYS A 212     -17.756 -11.066   4.250  1.00 96.50           H  
ATOM   3205  CE  LYS A 212     -17.320 -11.815   6.224  1.00 96.50           C  
ATOM   3206  HE2 LYS A 212     -16.931 -10.865   6.592  1.00 96.50           H  
ATOM   3207  HE3 LYS A 212     -17.869 -12.275   7.046  1.00 96.50           H  
ATOM   3208  NZ  LYS A 212     -16.199 -12.692   5.799  1.00 96.50           N  
ATOM   3209  HZ1 LYS A 212     -15.678 -12.264   5.047  1.00 96.50           H  
ATOM   3210  HZ2 LYS A 212     -15.566 -12.839   6.572  1.00 96.50           H  
ATOM   3211  HZ3 LYS A 212     -16.541 -13.590   5.489  1.00 96.50           H  
ATOM   3212  N   GLY A 213     -21.689  -7.597   3.011  1.00 96.69           N  
ATOM   3213  H   GLY A 213     -20.813  -7.234   3.360  1.00 96.69           H  
ATOM   3214  CA  GLY A 213     -22.147  -7.083   1.719  1.00 96.69           C  
ATOM   3215  HA2 GLY A 213     -22.791  -7.813   1.229  1.00 96.69           H  
ATOM   3216  HA3 GLY A 213     -22.708  -6.160   1.861  1.00 96.69           H  
ATOM   3217  C   GLY A 213     -20.959  -6.798   0.806  1.00 96.69           C  
ATOM   3218  O   GLY A 213     -19.820  -6.753   1.270  1.00 96.69           O  
ATOM   3219  N   GLN A 214     -21.211  -6.626  -0.490  1.00 96.75           N  
ATOM   3220  H   GLN A 214     -22.162  -6.650  -0.829  1.00 96.75           H  
ATOM   3221  CA  GLN A 214     -20.158  -6.260  -1.434  1.00 96.75           C  
ATOM   3222  HA  GLN A 214     -19.236  -6.756  -1.131  1.00 96.75           H  
ATOM   3223  C   GLN A 214     -19.901  -4.749  -1.411  1.00 96.75           C  
ATOM   3224  CB  GLN A 214     -20.489  -6.759  -2.846  1.00 96.75           C  
ATOM   3225  HB2 GLN A 214     -21.473  -6.395  -3.142  1.00 96.75           H  
ATOM   3226  HB3 GLN A 214     -19.750  -6.357  -3.539  1.00 96.75           H  
ATOM   3227  O   GLN A 214     -20.839  -3.953  -1.455  1.00 96.75           O  
ATOM   3228  CG  GLN A 214     -20.446  -8.292  -2.937  1.00 96.75           C  
ATOM   3229  HG2 GLN A 214     -19.476  -8.643  -2.584  1.00 96.75           H  
ATOM   3230  HG3 GLN A 214     -21.219  -8.729  -2.304  1.00 96.75           H  
ATOM   3231  CD  GLN A 214     -20.667  -8.772  -4.366  1.00 96.75           C  
ATOM   3232  NE2 GLN A 214     -19.811  -9.620  -4.892  1.00 96.75           N  
ATOM   3233 HE21 GLN A 214     -19.994  -9.889  -5.849  1.00 96.75           H  
ATOM   3234 HE22 GLN A 214     -19.005  -9.940  -4.374  1.00 96.75           H  
ATOM   3235  OE1 GLN A 214     -21.605  -8.387  -5.040  1.00 96.75           O  
ATOM   3236  N   ILE A 215     -18.624  -4.369  -1.381  1.00 97.19           N  
ATOM   3237  H   ILE A 215     -17.920  -5.088  -1.303  1.00 97.19           H  
ATOM   3238  CA  ILE A 215     -18.141  -2.996  -1.575  1.00 97.19           C  
ATOM   3239  HA  ILE A 215     -18.977  -2.364  -1.876  1.00 97.19           H  
ATOM   3240  C   ILE A 215     -17.118  -2.962  -2.705  1.00 97.19           C  
ATOM   3241  CB  ILE A 215     -17.535  -2.400  -0.287  1.00 97.19           C  
ATOM   3242  HB  ILE A 215     -17.244  -1.375  -0.517  1.00 97.19           H  
ATOM   3243  O   ILE A 215     -16.433  -3.956  -2.937  1.00 97.19           O  
ATOM   3244  CG1 ILE A 215     -16.273  -3.142   0.215  1.00 97.19           C  
ATOM   3245 HG12 ILE A 215     -15.552  -3.226  -0.598  1.00 97.19           H  
ATOM   3246 HG13 ILE A 215     -16.539  -4.150   0.534  1.00 97.19           H  
ATOM   3247  CG2 ILE A 215     -18.610  -2.333   0.800  1.00 97.19           C  
ATOM   3248 HG21 ILE A 215     -19.517  -1.881   0.399  1.00 97.19           H  
ATOM   3249 HG22 ILE A 215     -18.842  -3.329   1.176  1.00 97.19           H  
ATOM   3250 HG23 ILE A 215     -18.246  -1.707   1.615  1.00 97.19           H  
ATOM   3251  CD1 ILE A 215     -15.554  -2.419   1.363  1.00 97.19           C  
ATOM   3252 HD11 ILE A 215     -15.352  -1.386   1.081  1.00 97.19           H  
ATOM   3253 HD12 ILE A 215     -16.159  -2.440   2.270  1.00 97.19           H  
ATOM   3254 HD13 ILE A 215     -14.605  -2.917   1.560  1.00 97.19           H  
ATOM   3255  N   ARG A 216     -16.969  -1.820  -3.378  1.00 96.94           N  
ATOM   3256  H   ARG A 216     -17.544  -1.026  -3.132  1.00 96.94           H  
ATOM   3257  CA  ARG A 216     -15.792  -1.569  -4.215  1.00 96.94           C  
ATOM   3258  HA  ARG A 216     -15.493  -2.497  -4.702  1.00 96.94           H  
ATOM   3259  C   ARG A 216     -14.657  -1.133  -3.291  1.00 96.94           C  
ATOM   3260  CB  ARG A 216     -16.117  -0.519  -5.292  1.00 96.94           C  
ATOM   3261  HB2 ARG A 216     -16.111   0.474  -4.842  1.00 96.94           H  
ATOM   3262  HB3 ARG A 216     -17.119  -0.693  -5.684  1.00 96.94           H  
ATOM   3263  O   ARG A 216     -14.759  -0.087  -2.655  1.00 96.94           O  
ATOM   3264  CG  ARG A 216     -15.122  -0.535  -6.464  1.00 96.94           C  
ATOM   3265  HG2 ARG A 216     -15.237   0.391  -7.027  1.00 96.94           H  
ATOM   3266  HG3 ARG A 216     -14.098  -0.582  -6.092  1.00 96.94           H  
ATOM   3267  CD  ARG A 216     -15.401  -1.720  -7.400  1.00 96.94           C  
ATOM   3268  HD2 ARG A 216     -15.224  -2.651  -6.861  1.00 96.94           H  
ATOM   3269  HD3 ARG A 216     -16.446  -1.684  -7.707  1.00 96.94           H  
ATOM   3270  NE  ARG A 216     -14.548  -1.680  -8.595  1.00 96.94           N  
ATOM   3271  HE  ARG A 216     -13.797  -1.005  -8.603  1.00 96.94           H  
ATOM   3272  NH1 ARG A 216     -15.234  -3.608  -9.624  1.00 96.94           N  
ATOM   3273 HH11 ARG A 216     -15.158  -4.240 -10.407  1.00 96.94           H  
ATOM   3274 HH12 ARG A 216     -15.927  -3.720  -8.897  1.00 96.94           H  
ATOM   3275  NH2 ARG A 216     -13.647  -2.372 -10.562  1.00 96.94           N  
ATOM   3276 HH21 ARG A 216     -13.574  -2.977 -11.367  1.00 96.94           H  
ATOM   3277 HH22 ARG A 216     -13.087  -1.535 -10.488  1.00 96.94           H  
ATOM   3278  CZ  ARG A 216     -14.480  -2.546  -9.584  1.00 96.94           C  
ATOM   3279  N   LEU A 217     -13.631  -1.966  -3.133  1.00 98.38           N  
ATOM   3280  H   LEU A 217     -13.575  -2.783  -3.724  1.00 98.38           H  
ATOM   3281  CA  LEU A 217     -12.484  -1.617  -2.300  1.00 98.38           C  
ATOM   3282  HA  LEU A 217     -12.841  -1.049  -1.441  1.00 98.38           H  
ATOM   3283  C   LEU A 217     -11.543  -0.723  -3.104  1.00 98.38           C  
ATOM   3284  CB  LEU A 217     -11.789  -2.882  -1.771  1.00 98.38           C  
ATOM   3285  HB2 LEU A 217     -11.524  -3.510  -2.623  1.00 98.38           H  
ATOM   3286  HB3 LEU A 217     -12.494  -3.438  -1.153  1.00 98.38           H  
ATOM   3287  O   LEU A 217     -11.062  -1.112  -4.163  1.00 98.38           O  
ATOM   3288  CG  LEU A 217     -10.514  -2.591  -0.949  1.00 98.38           C  
ATOM   3289  HG  LEU A 217      -9.807  -2.018  -1.548  1.00 98.38           H  
ATOM   3290  CD1 LEU A 217     -10.818  -1.808   0.331  1.00 98.38           C  
ATOM   3291 HD11 LEU A 217      -9.907  -1.712   0.923  1.00 98.38           H  
ATOM   3292 HD12 LEU A 217     -11.170  -0.807   0.082  1.00 98.38           H  
ATOM   3293 HD13 LEU A 217     -11.579  -2.325   0.915  1.00 98.38           H  
ATOM   3294  CD2 LEU A 217      -9.836  -3.902  -0.560  1.00 98.38           C  
ATOM   3295 HD21 LEU A 217      -8.926  -3.701   0.005  1.00 98.38           H  
ATOM   3296 HD22 LEU A 217      -9.563  -4.457  -1.458  1.00 98.38           H  
ATOM   3297 HD23 LEU A 217     -10.505  -4.515   0.043  1.00 98.38           H  
ATOM   3298  N   GLU A 218     -11.248   0.455  -2.570  1.00 98.31           N  
ATOM   3299  H   GLU A 218     -11.740   0.752  -1.740  1.00 98.31           H  
ATOM   3300  CA  GLU A 218     -10.391   1.434  -3.232  1.00 98.31           C  
ATOM   3301  HA  GLU A 218      -9.906   0.978  -4.095  1.00 98.31           H  
ATOM   3302  C   GLU A 218      -9.298   1.935  -2.291  1.00 98.31           C  
ATOM   3303  CB  GLU A 218     -11.235   2.610  -3.736  1.00 98.31           C  
ATOM   3304  HB2 GLU A 218     -10.569   3.376  -4.132  1.00 98.31           H  
ATOM   3305  HB3 GLU A 218     -11.776   3.027  -2.887  1.00 98.31           H  
ATOM   3306  O   GLU A 218      -9.515   2.077  -1.082  1.00 98.31           O  
ATOM   3307  CG  GLU A 218     -12.229   2.202  -4.836  1.00 98.31           C  
ATOM   3308  HG2 GLU A 218     -11.665   1.836  -5.694  1.00 98.31           H  
ATOM   3309  HG3 GLU A 218     -12.862   1.391  -4.475  1.00 98.31           H  
ATOM   3310  CD  GLU A 218     -13.138   3.359  -5.271  1.00 98.31           C  
ATOM   3311  OE1 GLU A 218     -13.796   3.192  -6.322  1.00 98.31           O  
ATOM   3312  OE2 GLU A 218     -13.190   4.383  -4.544  1.00 98.31           O  
ATOM   3313  N   ILE A 219      -8.138   2.258  -2.862  1.00 98.62           N  
ATOM   3314  H   ILE A 219      -8.056   2.109  -3.858  1.00 98.62           H  
ATOM   3315  CA  ILE A 219      -7.119   3.085  -2.213  1.00 98.62           C  
ATOM   3316  HA  ILE A 219      -7.349   3.173  -1.152  1.00 98.62           H  
ATOM   3317  C   ILE A 219      -7.180   4.465  -2.852  1.00 98.62           C  
ATOM   3318  CB  ILE A 219      -5.697   2.507  -2.341  1.00 98.62           C  
ATOM   3319  HB  ILE A 219      -5.395   2.583  -3.386  1.00 98.62           H  
ATOM   3320  O   ILE A 219      -7.060   4.591  -4.072  1.00 98.62           O  
ATOM   3321  CG1 ILE A 219      -5.624   1.020  -1.936  1.00 98.62           C  
ATOM   3322 HG12 ILE A 219      -5.857   0.906  -0.877  1.00 98.62           H  
ATOM   3323 HG13 ILE A 219      -6.344   0.442  -2.514  1.00 98.62           H  
ATOM   3324  CG2 ILE A 219      -4.717   3.365  -1.512  1.00 98.62           C  
ATOM   3325 HG21 ILE A 219      -3.689   3.062  -1.707  1.00 98.62           H  
ATOM   3326 HG22 ILE A 219      -4.787   4.416  -1.790  1.00 98.62           H  
ATOM   3327 HG23 ILE A 219      -4.936   3.258  -0.449  1.00 98.62           H  
ATOM   3328  CD1 ILE A 219      -4.240   0.433  -2.218  1.00 98.62           C  
ATOM   3329 HD11 ILE A 219      -3.499   0.883  -1.557  1.00 98.62           H  
ATOM   3330 HD12 ILE A 219      -4.240  -0.640  -2.027  1.00 98.62           H  
ATOM   3331 HD13 ILE A 219      -3.959   0.613  -3.256  1.00 98.62           H  
ATOM   3332  N   HIS A 220      -7.335   5.508  -2.043  1.00 98.38           N  
ATOM   3333  H   HIS A 220      -7.430   5.353  -1.050  1.00 98.38           H  
ATOM   3334  CA  HIS A 220      -7.420   6.870  -2.558  1.00 98.38           C  
ATOM   3335  HA  HIS A 220      -6.783   6.952  -3.438  1.00 98.38           H  
ATOM   3336  C   HIS A 220      -6.921   7.909  -1.548  1.00 98.38           C  
ATOM   3337  CB  HIS A 220      -8.865   7.140  -3.010  1.00 98.38           C  
ATOM   3338  HB2 HIS A 220      -9.139   6.417  -3.778  1.00 98.38           H  
ATOM   3339  HB3 HIS A 220      -8.910   8.129  -3.466  1.00 98.38           H  
ATOM   3340  O   HIS A 220      -6.916   7.682  -0.336  1.00 98.38           O  
ATOM   3341  CG  HIS A 220      -9.895   7.079  -1.912  1.00 98.38           C  
ATOM   3342  CD2 HIS A 220     -10.722   6.039  -1.576  1.00 98.38           C  
ATOM   3343  HD2 HIS A 220     -10.747   5.071  -2.055  1.00 98.38           H  
ATOM   3344  ND1 HIS A 220     -10.233   8.125  -1.100  1.00 98.38           N  
ATOM   3345  HD1 HIS A 220      -9.780   9.027  -1.088  1.00 98.38           H  
ATOM   3346  CE1 HIS A 220     -11.248   7.758  -0.318  1.00 98.38           C  
ATOM   3347  HE1 HIS A 220     -11.735   8.411   0.391  1.00 98.38           H  
ATOM   3348  NE2 HIS A 220     -11.561   6.475  -0.531  1.00 98.38           N  
ATOM   3349  N   ALA A 221      -6.504   9.074  -2.050  1.00 97.69           N  
ATOM   3350  H   ALA A 221      -6.546   9.214  -3.049  1.00 97.69           H  
ATOM   3351  CA  ALA A 221      -6.249  10.244  -1.211  1.00 97.69           C  
ATOM   3352  HA  ALA A 221      -5.539   9.973  -0.429  1.00 97.69           H  
ATOM   3353  C   ALA A 221      -7.544  10.732  -0.538  1.00 97.69           C  
ATOM   3354  CB  ALA A 221      -5.625  11.351  -2.068  1.00 97.69           C  
ATOM   3355  HB1 ALA A 221      -5.367  12.207  -1.444  1.00 97.69           H  
ATOM   3356  HB2 ALA A 221      -4.716  10.990  -2.549  1.00 97.69           H  
ATOM   3357  HB3 ALA A 221      -6.333  11.667  -2.834  1.00 97.69           H  
ATOM   3358  O   ALA A 221      -8.645  10.304  -0.876  1.00 97.69           O  
ATOM   3359  N   THR A 222      -7.444  11.667   0.394  1.00 94.44           N  
ATOM   3360  H   THR A 222      -6.534  12.059   0.592  1.00 94.44           H  
ATOM   3361  CA  THR A 222      -8.611  12.280   1.040  1.00 94.44           C  
ATOM   3362  HA  THR A 222      -9.524  11.966   0.535  1.00 94.44           H  
ATOM   3363  C   THR A 222      -8.551  13.796   0.908  1.00 94.44           C  
ATOM   3364  CB  THR A 222      -8.706  11.778   2.484  1.00 94.44           C  
ATOM   3365  HB  THR A 222      -8.649  10.689   2.470  1.00 94.44           H  
ATOM   3366  O   THR A 222      -7.564  14.335   0.420  1.00 94.44           O  
ATOM   3367  CG2 THR A 222      -7.615  12.313   3.408  1.00 94.44           C  
ATOM   3368 HG21 THR A 222      -7.760  11.922   4.415  1.00 94.44           H  
ATOM   3369 HG22 THR A 222      -7.630  13.403   3.436  1.00 94.44           H  
ATOM   3370 HG23 THR A 222      -6.638  11.987   3.051  1.00 94.44           H  
ATOM   3371  OG1 THR A 222      -9.940  12.133   3.051  1.00 94.44           O  
ATOM   3372  HG1 THR A 222      -9.793  13.009   3.415  1.00 94.44           H  
ATOM   3373  N   ASP A 223      -9.608  14.502   1.310  1.00 94.81           N  
ATOM   3374  H   ASP A 223     -10.453  14.018   1.579  1.00 94.81           H  
ATOM   3375  CA  ASP A 223      -9.584  15.964   1.318  1.00 94.81           C  
ATOM   3376  HA  ASP A 223      -9.421  16.287   0.290  1.00 94.81           H  
ATOM   3377  C   ASP A 223      -8.448  16.490   2.227  1.00 94.81           C  
ATOM   3378  CB  ASP A 223     -10.942  16.520   1.767  1.00 94.81           C  
ATOM   3379  HB2 ASP A 223     -11.741  15.949   1.293  1.00 94.81           H  
ATOM   3380  HB3 ASP A 223     -11.059  16.425   2.847  1.00 94.81           H  
ATOM   3381  O   ASP A 223      -8.523  16.258   3.443  1.00 94.81           O  
ATOM   3382  CG  ASP A 223     -11.070  17.984   1.358  1.00 94.81           C  
ATOM   3383  OD1 ASP A 223     -10.085  18.737   1.479  1.00 94.81           O  
ATOM   3384  OD2 ASP A 223     -12.121  18.343   0.796  1.00 94.81           O  
ATOM   3385  N   PRO A 224      -7.430  17.187   1.680  1.00 93.06           N  
ATOM   3386  CA  PRO A 224      -6.299  17.674   2.468  1.00 93.06           C  
ATOM   3387  HA  PRO A 224      -5.832  16.850   3.006  1.00 93.06           H  
ATOM   3388  C   PRO A 224      -6.708  18.742   3.487  1.00 93.06           C  
ATOM   3389  CB  PRO A 224      -5.292  18.218   1.450  1.00 93.06           C  
ATOM   3390  HB2 PRO A 224      -4.719  19.057   1.845  1.00 93.06           H  
ATOM   3391  HB3 PRO A 224      -4.620  17.418   1.139  1.00 93.06           H  
ATOM   3392  O   PRO A 224      -6.115  18.824   4.559  1.00 93.06           O  
ATOM   3393  CG  PRO A 224      -6.165  18.631   0.270  1.00 93.06           C  
ATOM   3394  HG2 PRO A 224      -5.601  18.631  -0.663  1.00 93.06           H  
ATOM   3395  HG3 PRO A 224      -6.600  19.612   0.459  1.00 93.06           H  
ATOM   3396  CD  PRO A 224      -7.259  17.567   0.280  1.00 93.06           C  
ATOM   3397  HD2 PRO A 224      -8.174  17.981  -0.144  1.00 93.06           H  
ATOM   3398  HD3 PRO A 224      -6.929  16.701  -0.293  1.00 93.06           H  
ATOM   3399  N   ASP A 225      -7.762  19.510   3.195  1.00 92.94           N  
ATOM   3400  H   ASP A 225      -8.256  19.353   2.329  1.00 92.94           H  
ATOM   3401  CA  ASP A 225      -8.169  20.651   4.019  1.00 92.94           C  
ATOM   3402  HA  ASP A 225      -7.278  21.165   4.380  1.00 92.94           H  
ATOM   3403  C   ASP A 225      -8.982  20.202   5.249  1.00 92.94           C  
ATOM   3404  CB  ASP A 225      -8.980  21.646   3.163  1.00 92.94           C  
ATOM   3405  HB2 ASP A 225      -9.292  22.474   3.798  1.00 92.94           H  
ATOM   3406  HB3 ASP A 225      -9.881  21.144   2.810  1.00 92.94           H  
ATOM   3407  O   ASP A 225      -8.950  20.845   6.297  1.00 92.94           O  
ATOM   3408  CG  ASP A 225      -8.239  22.231   1.947  1.00 92.94           C  
ATOM   3409  OD1 ASP A 225      -6.994  22.276   1.953  1.00 92.94           O  
ATOM   3410  OD2 ASP A 225      -8.937  22.608   0.967  1.00 92.94           O  
ATOM   3411  N   PHE A 226      -9.716  19.086   5.141  1.00 92.81           N  
ATOM   3412  H   PHE A 226      -9.687  18.624   4.243  1.00 92.81           H  
ATOM   3413  CA  PHE A 226     -10.725  18.692   6.140  1.00 92.81           C  
ATOM   3414  HA  PHE A 226     -10.685  19.375   6.988  1.00 92.81           H  
ATOM   3415  C   PHE A 226     -10.571  17.280   6.713  1.00 92.81           C  
ATOM   3416  CB  PHE A 226     -12.113  18.814   5.501  1.00 92.81           C  
ATOM   3417  HB2 PHE A 226     -12.153  18.158   4.631  1.00 92.81           H  
ATOM   3418  HB3 PHE A 226     -12.859  18.462   6.214  1.00 92.81           H  
ATOM   3419  O   PHE A 226     -11.067  17.002   7.813  1.00 92.81           O  
ATOM   3420  CG  PHE A 226     -12.499  20.217   5.083  1.00 92.81           C  
ATOM   3421  CD1 PHE A 226     -12.873  21.164   6.055  1.00 92.81           C  
ATOM   3422  HD1 PHE A 226     -12.866  20.898   7.102  1.00 92.81           H  
ATOM   3423  CD2 PHE A 226     -12.489  20.581   3.724  1.00 92.81           C  
ATOM   3424  HD2 PHE A 226     -12.194  19.869   2.968  1.00 92.81           H  
ATOM   3425  CE1 PHE A 226     -13.234  22.466   5.669  1.00 92.81           C  
ATOM   3426  HE1 PHE A 226     -13.507  23.197   6.416  1.00 92.81           H  
ATOM   3427  CE2 PHE A 226     -12.847  21.883   3.338  1.00 92.81           C  
ATOM   3428  HE2 PHE A 226     -12.823  22.156   2.293  1.00 92.81           H  
ATOM   3429  CZ  PHE A 226     -13.220  22.826   4.310  1.00 92.81           C  
ATOM   3430  HZ  PHE A 226     -13.484  23.831   4.015  1.00 92.81           H  
ATOM   3431  N   LEU A 227      -9.965  16.357   5.962  1.00 93.25           N  
ATOM   3432  H   LEU A 227      -9.530  16.647   5.099  1.00 93.25           H  
ATOM   3433  CA  LEU A 227      -9.970  14.930   6.290  1.00 93.25           C  
ATOM   3434  HA  LEU A 227     -10.478  14.769   7.241  1.00 93.25           H  
ATOM   3435  C   LEU A 227      -8.574  14.338   6.487  1.00 93.25           C  
ATOM   3436  CB  LEU A 227     -10.724  14.161   5.199  1.00 93.25           C  
ATOM   3437  HB2 LEU A 227     -10.588  13.100   5.405  1.00 93.25           H  
ATOM   3438  HB3 LEU A 227     -10.252  14.396   4.245  1.00 93.25           H  
ATOM   3439  O   LEU A 227      -8.459  13.348   7.204  1.00 93.25           O  
ATOM   3440  CG  LEU A 227     -12.233  14.430   5.063  1.00 93.25           C  
ATOM   3441  HG  LEU A 227     -12.407  15.466   4.772  1.00 93.25           H  
ATOM   3442  CD1 LEU A 227     -12.783  13.506   3.971  1.00 93.25           C  
ATOM   3443 HD11 LEU A 227     -12.406  12.492   4.104  1.00 93.25           H  
ATOM   3444 HD12 LEU A 227     -13.872  13.488   3.993  1.00 93.25           H  
ATOM   3445 HD13 LEU A 227     -12.452  13.869   2.998  1.00 93.25           H  
ATOM   3446  CD2 LEU A 227     -12.999  14.147   6.358  1.00 93.25           C  
ATOM   3447 HD21 LEU A 227     -12.696  14.868   7.118  1.00 93.25           H  
ATOM   3448 HD22 LEU A 227     -12.787  13.136   6.704  1.00 93.25           H  
ATOM   3449 HD23 LEU A 227     -14.068  14.275   6.186  1.00 93.25           H  
ATOM   3450  N   GLU A 228      -7.526  14.915   5.902  1.00 93.69           N  
ATOM   3451  H   GLU A 228      -7.677  15.681   5.261  1.00 93.69           H  
ATOM   3452  CA  GLU A 228      -6.161  14.382   6.020  1.00 93.69           C  
ATOM   3453  HA  GLU A 228      -6.179  13.328   5.744  1.00 93.69           H  
ATOM   3454  C   GLU A 228      -5.630  14.440   7.462  1.00 93.69           C  
ATOM   3455  CB  GLU A 228      -5.268  15.100   4.999  1.00 93.69           C  
ATOM   3456  HB2 GLU A 228      -5.756  14.969   4.033  1.00 93.69           H  
ATOM   3457  HB3 GLU A 228      -5.213  16.163   5.234  1.00 93.69           H  
ATOM   3458  O   GLU A 228      -4.984  13.501   7.926  1.00 93.69           O  
ATOM   3459  CG  GLU A 228      -3.849  14.517   4.909  1.00 93.69           C  
ATOM   3460  HG2 GLU A 228      -3.921  13.435   5.019  1.00 93.69           H  
ATOM   3461  HG3 GLU A 228      -3.257  14.899   5.740  1.00 93.69           H  
ATOM   3462  CD  GLU A 228      -3.127  14.800   3.576  1.00 93.69           C  
ATOM   3463  OE1 GLU A 228      -2.011  14.262   3.399  1.00 93.69           O  
ATOM   3464  OE2 GLU A 228      -3.712  15.404   2.649  1.00 93.69           O  
ATOM   3465  N   SER A 229      -6.024  15.454   8.238  1.00 93.12           N  
ATOM   3466  H   SER A 229      -6.569  16.195   7.822  1.00 93.12           H  
ATOM   3467  CA  SER A 229      -5.735  15.532   9.680  1.00 93.12           C  
ATOM   3468  HA  SER A 229      -4.660  15.416   9.821  1.00 93.12           H  
ATOM   3469  C   SER A 229      -6.417  14.441  10.518  1.00 93.12           C  
ATOM   3470  CB  SER A 229      -6.136  16.910  10.210  1.00 93.12           C  
ATOM   3471  HB2 SER A 229      -5.574  17.673   9.672  1.00 93.12           H  
ATOM   3472  HB3 SER A 229      -5.894  16.979  11.271  1.00 93.12           H  
ATOM   3473  O   SER A 229      -6.035  14.229  11.666  1.00 93.12           O  
ATOM   3474  OG  SER A 229      -7.525  17.131  10.021  1.00 93.12           O  
ATOM   3475  HG  SER A 229      -7.677  18.078  10.059  1.00 93.12           H  
ATOM   3476  N   ARG A 230      -7.415  13.736   9.964  1.00 91.88           N  
ATOM   3477  H   ARG A 230      -7.631  13.927   8.996  1.00 91.88           H  
ATOM   3478  CA  ARG A 230      -8.155  12.658  10.644  1.00 91.88           C  
ATOM   3479  HA  ARG A 230      -8.065  12.805  11.720  1.00 91.88           H  
ATOM   3480  C   ARG A 230      -7.578  11.264  10.388  1.00 91.88           C  
ATOM   3481  CB  ARG A 230      -9.642  12.699  10.269  1.00 91.88           C  
ATOM   3482  HB2 ARG A 230     -10.163  11.954  10.872  1.00 91.88           H  
ATOM   3483  HB3 ARG A 230      -9.761  12.423   9.222  1.00 91.88           H  
ATOM   3484  O   ARG A 230      -8.111  10.291  10.924  1.00 91.88           O  
ATOM   3485  CG  ARG A 230     -10.294  14.065  10.512  1.00 91.88           C  
ATOM   3486  HG2 ARG A 230      -9.887  14.799   9.817  1.00 91.88           H  
ATOM   3487  HG3 ARG A 230     -10.098  14.390  11.534  1.00 91.88           H  
ATOM   3488  CD  ARG A 230     -11.802  13.937  10.294  1.00 91.88           C  
ATOM   3489  HD2 ARG A 230     -11.978  13.545   9.293  1.00 91.88           H  
ATOM   3490  HD3 ARG A 230     -12.191  13.232  11.029  1.00 91.88           H  
ATOM   3491  NE  ARG A 230     -12.476  15.239  10.427  1.00 91.88           N  
ATOM   3492  HE  ARG A 230     -11.914  16.047  10.202  1.00 91.88           H  
ATOM   3493  NH1 ARG A 230     -14.581  14.464  10.906  1.00 91.88           N  
ATOM   3494 HH11 ARG A 230     -14.193  13.531  10.926  1.00 91.88           H  
ATOM   3495 HH12 ARG A 230     -15.526  14.666  11.200  1.00 91.88           H  
ATOM   3496  NH2 ARG A 230     -14.204  16.662  10.827  1.00 91.88           N  
ATOM   3497 HH21 ARG A 230     -15.173  16.851  11.037  1.00 91.88           H  
ATOM   3498 HH22 ARG A 230     -13.574  17.436  10.674  1.00 91.88           H  
ATOM   3499  CZ  ARG A 230     -13.746  15.449  10.717  1.00 91.88           C  
ATOM   3500  N   LEU A 231      -6.533  11.153   9.565  1.00 96.94           N  
ATOM   3501  H   LEU A 231      -6.136  11.997   9.176  1.00 96.94           H  
ATOM   3502  CA  LEU A 231      -5.839   9.887   9.334  1.00 96.94           C  
ATOM   3503  HA  LEU A 231      -6.567   9.153   8.987  1.00 96.94           H  
ATOM   3504  C   LEU A 231      -5.245   9.348  10.641  1.00 96.94           C  
ATOM   3505  CB  LEU A 231      -4.766  10.054   8.248  1.00 96.94           C  
ATOM   3506  HB2 LEU A 231      -4.205   9.123   8.165  1.00 96.94           H  
ATOM   3507  HB3 LEU A 231      -4.074  10.835   8.565  1.00 96.94           H  
ATOM   3508  O   LEU A 231      -4.767  10.111  11.479  1.00 96.94           O  
ATOM   3509  CG  LEU A 231      -5.317  10.413   6.855  1.00 96.94           C  
ATOM   3510  HG  LEU A 231      -5.909  11.327   6.908  1.00 96.94           H  
ATOM   3511  CD1 LEU A 231      -4.148  10.636   5.907  1.00 96.94           C  
ATOM   3512 HD11 LEU A 231      -3.506  11.428   6.293  1.00 96.94           H  
ATOM   3513 HD12 LEU A 231      -3.577   9.711   5.816  1.00 96.94           H  
ATOM   3514 HD13 LEU A 231      -4.518  10.936   4.926  1.00 96.94           H  
ATOM   3515  CD2 LEU A 231      -6.190   9.316   6.246  1.00 96.94           C  
ATOM   3516 HD21 LEU A 231      -6.477   9.598   5.233  1.00 96.94           H  
ATOM   3517 HD22 LEU A 231      -5.638   8.377   6.208  1.00 96.94           H  
ATOM   3518 HD23 LEU A 231      -7.095   9.191   6.840  1.00 96.94           H  
ATOM   3519  N   GLY A 232      -5.242   8.023  10.797  1.00 97.12           N  
ATOM   3520  H   GLY A 232      -5.572   7.444  10.039  1.00 97.12           H  
ATOM   3521  CA  GLY A 232      -4.862   7.333  12.036  1.00 97.12           C  
ATOM   3522  HA2 GLY A 232      -4.275   7.991  12.676  1.00 97.12           H  
ATOM   3523  HA3 GLY A 232      -4.254   6.465  11.782  1.00 97.12           H  
ATOM   3524  C   GLY A 232      -6.054   6.840  12.859  1.00 97.12           C  
ATOM   3525  O   GLY A 232      -5.864   6.252  13.919  1.00 97.12           O  
ATOM   3526  N   HIS A 233      -7.278   7.036  12.363  1.00 96.75           N  
ATOM   3527  H   HIS A 233      -7.357   7.567  11.507  1.00 96.75           H  
ATOM   3528  CA  HIS A 233      -8.514   6.528  12.961  1.00 96.75           C  
ATOM   3529  HA  HIS A 233      -8.265   5.741  13.673  1.00 96.75           H  
ATOM   3530  C   HIS A 233      -9.445   5.956  11.880  1.00 96.75           C  
ATOM   3531  CB  HIS A 233      -9.204   7.652  13.736  1.00 96.75           C  
ATOM   3532  HB2 HIS A 233     -10.119   7.270  14.189  1.00 96.75           H  
ATOM   3533  HB3 HIS A 233      -9.475   8.450  13.045  1.00 96.75           H  
ATOM   3534  O   HIS A 233      -9.379   6.415  10.735  1.00 96.75           O  
ATOM   3535  CG  HIS A 233      -8.333   8.219  14.825  1.00 96.75           C  
ATOM   3536  CD2 HIS A 233      -7.771   9.467  14.846  1.00 96.75           C  
ATOM   3537  HD2 HIS A 233      -7.896  10.233  14.095  1.00 96.75           H  
ATOM   3538  ND1 HIS A 233      -7.857   7.540  15.925  1.00 96.75           N  
ATOM   3539  HD1 HIS A 233      -7.935   6.547  16.095  1.00 96.75           H  
ATOM   3540  CE1 HIS A 233      -7.038   8.365  16.596  1.00 96.75           C  
ATOM   3541  HE1 HIS A 233      -6.471   8.096  17.475  1.00 96.75           H  
ATOM   3542  NE2 HIS A 233      -6.967   9.557  15.985  1.00 96.75           N  
ATOM   3543  N   PRO A 234     -10.345   5.003  12.202  1.00 96.62           N  
ATOM   3544  CA  PRO A 234     -11.353   4.546  11.250  1.00 96.62           C  
ATOM   3545  HA  PRO A 234     -10.849   4.084  10.400  1.00 96.62           H  
ATOM   3546  C   PRO A 234     -12.209   5.724  10.779  1.00 96.62           C  
ATOM   3547  CB  PRO A 234     -12.179   3.482  11.977  1.00 96.62           C  
ATOM   3548  HB2 PRO A 234     -13.071   3.918  12.425  1.00 96.62           H  
ATOM   3549  HB3 PRO A 234     -12.444   2.663  11.309  1.00 96.62           H  
ATOM   3550  O   PRO A 234     -12.908   6.366  11.567  1.00 96.62           O  
ATOM   3551  CG  PRO A 234     -11.249   3.003  13.086  1.00 96.62           C  
ATOM   3552  HG2 PRO A 234     -10.571   2.249  12.687  1.00 96.62           H  
ATOM   3553  HG3 PRO A 234     -11.807   2.610  13.936  1.00 96.62           H  
ATOM   3554  CD  PRO A 234     -10.470   4.265  13.452  1.00 96.62           C  
ATOM   3555  HD2 PRO A 234     -11.042   4.856  14.167  1.00 96.62           H  
ATOM   3556  HD3 PRO A 234      -9.505   3.992  13.880  1.00 96.62           H  
ATOM   3557  N   ALA A 235     -12.138   6.043   9.489  1.00 94.19           N  
ATOM   3558  H   ALA A 235     -11.590   5.442   8.890  1.00 94.19           H  
ATOM   3559  CA  ALA A 235     -12.739   7.261   8.958  1.00 94.19           C  
ATOM   3560  HA  ALA A 235     -13.631   7.459   9.551  1.00 94.19           H  
ATOM   3561  C   ALA A 235     -13.227   7.150   7.506  1.00 94.19           C  
ATOM   3562  CB  ALA A 235     -11.794   8.455   9.173  1.00 94.19           C  
ATOM   3563  HB1 ALA A 235     -11.413   8.458  10.195  1.00 94.19           H  
ATOM   3564  HB2 ALA A 235     -12.327   9.389   8.999  1.00 94.19           H  
ATOM   3565  HB3 ALA A 235     -10.952   8.402   8.483  1.00 94.19           H  
ATOM   3566  O   ALA A 235     -13.583   8.178   6.930  1.00 94.19           O  
ATOM   3567  N   SER A 236     -13.339   5.955   6.927  1.00 93.94           N  
ATOM   3568  H   SER A 236     -13.022   5.131   7.418  1.00 93.94           H  
ATOM   3569  CA  SER A 236     -13.925   5.738   5.593  1.00 93.94           C  
ATOM   3570  HA  SER A 236     -14.197   6.697   5.153  1.00 93.94           H  
ATOM   3571  C   SER A 236     -15.220   4.908   5.650  1.00 93.94           C  
ATOM   3572  CB  SER A 236     -12.871   5.112   4.671  1.00 93.94           C  
ATOM   3573  HB2 SER A 236     -11.895   5.554   4.866  1.00 93.94           H  
ATOM   3574  HB3 SER A 236     -13.142   5.294   3.631  1.00 93.94           H  
ATOM   3575  O   SER A 236     -15.631   4.468   6.725  1.00 93.94           O  
ATOM   3576  OG  SER A 236     -12.820   3.727   4.887  1.00 93.94           O  
ATOM   3577  HG  SER A 236     -12.060   3.365   4.425  1.00 93.94           H  
ATOM   3578  N   GLU A 237     -15.863   4.715   4.496  1.00 94.06           N  
ATOM   3579  H   GLU A 237     -15.499   5.127   3.649  1.00 94.06           H  
ATOM   3580  CA  GLU A 237     -17.018   3.815   4.315  1.00 94.06           C  
ATOM   3581  HA  GLU A 237     -17.566   3.745   5.255  1.00 94.06           H  
ATOM   3582  C   GLU A 237     -16.599   2.373   3.957  1.00 94.06           C  
ATOM   3583  CB  GLU A 237     -17.984   4.404   3.269  1.00 94.06           C  
ATOM   3584  HB2 GLU A 237     -17.437   4.591   2.345  1.00 94.06           H  
ATOM   3585  HB3 GLU A 237     -18.781   3.687   3.069  1.00 94.06           H  
ATOM   3586  O   GLU A 237     -17.443   1.537   3.654  1.00 94.06           O  
ATOM   3587  CG  GLU A 237     -18.626   5.706   3.772  1.00 94.06           C  
ATOM   3588  HG2 GLU A 237     -19.113   5.501   4.725  1.00 94.06           H  
ATOM   3589  HG3 GLU A 237     -17.842   6.442   3.952  1.00 94.06           H  
ATOM   3590  CD  GLU A 237     -19.654   6.315   2.808  1.00 94.06           C  
ATOM   3591  OE1 GLU A 237     -20.370   7.233   3.271  1.00 94.06           O  
ATOM   3592  OE2 GLU A 237     -19.652   5.941   1.617  1.00 94.06           O  
ATOM   3593  N   GLY A 238     -15.297   2.064   4.001  1.00 95.62           N  
ATOM   3594  H   GLY A 238     -14.651   2.767   4.332  1.00 95.62           H  
ATOM   3595  CA  GLY A 238     -14.744   0.751   3.649  1.00 95.62           C  
ATOM   3596  HA2 GLY A 238     -15.472   0.192   3.061  1.00 95.62           H  
ATOM   3597  HA3 GLY A 238     -14.545   0.190   4.563  1.00 95.62           H  
ATOM   3598  C   GLY A 238     -13.455   0.827   2.826  1.00 95.62           C  
ATOM   3599  O   GLY A 238     -12.683  -0.129   2.821  1.00 95.62           O  
ATOM   3600  N   CYS A 239     -13.175   1.969   2.192  1.00 97.12           N  
ATOM   3601  H   CYS A 239     -13.912   2.655   2.117  1.00 97.12           H  
ATOM   3602  CA  CYS A 239     -11.948   2.222   1.426  1.00 97.12           C  
ATOM   3603  HA  CYS A 239     -11.746   1.357   0.796  1.00 97.12           H  
ATOM   3604  C   CYS A 239     -10.716   2.446   2.322  1.00 97.12           C  
ATOM   3605  CB  CYS A 239     -12.169   3.434   0.505  1.00 97.12           C  
ATOM   3606  HB2 CYS A 239     -11.329   3.524  -0.183  1.00 97.12           H  
ATOM   3607  HB3 CYS A 239     -12.229   4.353   1.088  1.00 97.12           H  
ATOM   3608  O   CYS A 239     -10.843   2.738   3.514  1.00 97.12           O  
ATOM   3609  SG  CYS A 239     -13.690   3.236  -0.464  1.00 97.12           S  
ATOM   3610  HG  CYS A 239     -13.377   4.020  -1.500  1.00 97.12           H  
ATOM   3611  N   VAL A 240      -9.520   2.398   1.735  1.00 98.44           N  
ATOM   3612  H   VAL A 240      -9.485   2.195   0.747  1.00 98.44           H  
ATOM   3613  CA  VAL A 240      -8.263   2.799   2.380  1.00 98.44           C  
ATOM   3614  HA  VAL A 240      -8.382   2.762   3.463  1.00 98.44           H  
ATOM   3615  C   VAL A 240      -7.933   4.239   1.982  1.00 98.44           C  
ATOM   3616  CB  VAL A 240      -7.115   1.840   2.014  1.00 98.44           C  
ATOM   3617  HB  VAL A 240      -6.942   1.883   0.938  1.00 98.44           H  
ATOM   3618  O   VAL A 240      -7.514   4.512   0.857  1.00 98.44           O  
ATOM   3619  CG1 VAL A 240      -5.819   2.235   2.737  1.00 98.44           C  
ATOM   3620 HG11 VAL A 240      -5.940   2.140   3.816  1.00 98.44           H  
ATOM   3621 HG12 VAL A 240      -5.538   3.259   2.491  1.00 98.44           H  
ATOM   3622 HG13 VAL A 240      -5.012   1.584   2.399  1.00 98.44           H  
ATOM   3623  CG2 VAL A 240      -7.442   0.389   2.394  1.00 98.44           C  
ATOM   3624 HG21 VAL A 240      -8.300   0.036   1.821  1.00 98.44           H  
ATOM   3625 HG22 VAL A 240      -7.662   0.314   3.459  1.00 98.44           H  
ATOM   3626 HG23 VAL A 240      -6.594  -0.253   2.156  1.00 98.44           H  
ATOM   3627  N   ARG A 241      -8.105   5.176   2.917  1.00 98.25           N  
ATOM   3628  H   ARG A 241      -8.433   4.879   3.825  1.00 98.25           H  
ATOM   3629  CA  ARG A 241      -7.715   6.580   2.739  1.00 98.25           C  
ATOM   3630  HA  ARG A 241      -7.825   6.844   1.687  1.00 98.25           H  
ATOM   3631  C   ARG A 241      -6.256   6.776   3.119  1.00 98.25           C  
ATOM   3632  CB  ARG A 241      -8.607   7.511   3.561  1.00 98.25           C  
ATOM   3633  HB2 ARG A 241      -8.218   8.527   3.490  1.00 98.25           H  
ATOM   3634  HB3 ARG A 241      -8.578   7.196   4.604  1.00 98.25           H  
ATOM   3635  O   ARG A 241      -5.878   6.471   4.250  1.00 98.25           O  
ATOM   3636  CG  ARG A 241     -10.048   7.493   3.056  1.00 98.25           C  
ATOM   3637  HG2 ARG A 241     -10.052   7.819   2.016  1.00 98.25           H  
ATOM   3638  HG3 ARG A 241     -10.452   6.482   3.118  1.00 98.25           H  
ATOM   3639  CD  ARG A 241     -10.913   8.440   3.885  1.00 98.25           C  
ATOM   3640  HD2 ARG A 241     -10.520   9.451   3.779  1.00 98.25           H  
ATOM   3641  HD3 ARG A 241     -10.858   8.142   4.933  1.00 98.25           H  
ATOM   3642  NE  ARG A 241     -12.312   8.396   3.429  1.00 98.25           N  
ATOM   3643  HE  ARG A 241     -12.514   7.778   2.657  1.00 98.25           H  
ATOM   3644  NH1 ARG A 241     -13.093  10.061   4.788  1.00 98.25           N  
ATOM   3645 HH11 ARG A 241     -13.840  10.677   5.077  1.00 98.25           H  
ATOM   3646 HH12 ARG A 241     -12.149  10.172   5.130  1.00 98.25           H  
ATOM   3647  NH2 ARG A 241     -14.502   9.012   3.400  1.00 98.25           N  
ATOM   3648 HH21 ARG A 241     -15.264   9.594   3.719  1.00 98.25           H  
ATOM   3649 HH22 ARG A 241     -14.670   8.377   2.633  1.00 98.25           H  
ATOM   3650  CZ  ARG A 241     -13.295   9.154   3.875  1.00 98.25           C  
ATOM   3651  N   ILE A 242      -5.469   7.324   2.202  1.00 98.44           N  
ATOM   3652  H   ILE A 242      -5.880   7.549   1.308  1.00 98.44           H  
ATOM   3653  CA  ILE A 242      -4.042   7.614   2.390  1.00 98.44           C  
ATOM   3654  HA  ILE A 242      -3.747   7.248   3.374  1.00 98.44           H  
ATOM   3655  C   ILE A 242      -3.764   9.128   2.376  1.00 98.44           C  
ATOM   3656  CB  ILE A 242      -3.191   6.854   1.348  1.00 98.44           C  
ATOM   3657  HB  ILE A 242      -2.152   7.146   1.502  1.00 98.44           H  
ATOM   3658  O   ILE A 242      -4.577   9.882   1.832  1.00 98.44           O  
ATOM   3659  CG1 ILE A 242      -3.552   7.205  -0.110  1.00 98.44           C  
ATOM   3660 HG12 ILE A 242      -4.539   6.807  -0.345  1.00 98.44           H  
ATOM   3661 HG13 ILE A 242      -3.573   8.288  -0.228  1.00 98.44           H  
ATOM   3662  CG2 ILE A 242      -3.301   5.338   1.588  1.00 98.44           C  
ATOM   3663 HG21 ILE A 242      -3.138   5.111   2.641  1.00 98.44           H  
ATOM   3664 HG22 ILE A 242      -2.542   4.813   1.008  1.00 98.44           H  
ATOM   3665 HG23 ILE A 242      -4.287   4.979   1.293  1.00 98.44           H  
ATOM   3666  CD1 ILE A 242      -2.560   6.639  -1.131  1.00 98.44           C  
ATOM   3667 HD11 ILE A 242      -2.576   5.549  -1.128  1.00 98.44           H  
ATOM   3668 HD12 ILE A 242      -1.553   6.990  -0.905  1.00 98.44           H  
ATOM   3669 HD13 ILE A 242      -2.841   6.983  -2.126  1.00 98.44           H  
ATOM   3670  N   PRO A 243      -2.632   9.593   2.945  1.00 97.94           N  
ATOM   3671  CA  PRO A 243      -2.191  10.979   2.798  1.00 97.94           C  
ATOM   3672  HA  PRO A 243      -2.914  11.639   3.277  1.00 97.94           H  
ATOM   3673  C   PRO A 243      -2.037  11.374   1.327  1.00 97.94           C  
ATOM   3674  CB  PRO A 243      -0.850  11.079   3.534  1.00 97.94           C  
ATOM   3675  HB2 PRO A 243      -0.025  10.921   2.839  1.00 97.94           H  
ATOM   3676  HB3 PRO A 243      -0.736  12.037   4.041  1.00 97.94           H  
ATOM   3677  O   PRO A 243      -1.630  10.551   0.499  1.00 97.94           O  
ATOM   3678  CG  PRO A 243      -0.887   9.924   4.530  1.00 97.94           C  
ATOM   3679  HG2 PRO A 243      -1.400  10.237   5.439  1.00 97.94           H  
ATOM   3680  HG3 PRO A 243       0.116   9.571   4.769  1.00 97.94           H  
ATOM   3681  CD  PRO A 243      -1.702   8.860   3.794  1.00 97.94           C  
ATOM   3682  HD2 PRO A 243      -1.035   8.259   3.176  1.00 97.94           H  
ATOM   3683  HD3 PRO A 243      -2.223   8.226   4.511  1.00 97.94           H  
ATOM   3684  N   SER A 244      -2.290  12.642   1.004  1.00 97.94           N  
ATOM   3685  H   SER A 244      -2.508  13.297   1.742  1.00 97.94           H  
ATOM   3686  CA  SER A 244      -2.185  13.152  -0.370  1.00 97.94           C  
ATOM   3687  HA  SER A 244      -2.845  12.575  -1.019  1.00 97.94           H  
ATOM   3688  C   SER A 244      -0.755  13.007  -0.903  1.00 97.94           C  
ATOM   3689  CB  SER A 244      -2.621  14.620  -0.427  1.00 97.94           C  
ATOM   3690  HB2 SER A 244      -2.567  14.965  -1.459  1.00 97.94           H  
ATOM   3691  HB3 SER A 244      -1.954  15.229   0.184  1.00 97.94           H  
ATOM   3692  O   SER A 244      -0.546  12.567  -2.032  1.00 97.94           O  
ATOM   3693  OG  SER A 244      -3.946  14.770   0.043  1.00 97.94           O  
ATOM   3694  HG  SER A 244      -3.905  15.032   0.966  1.00 97.94           H  
ATOM   3695  N   ALA A 245       0.243  13.281  -0.058  1.00 98.06           N  
ATOM   3696  H   ALA A 245       0.010  13.643   0.855  1.00 98.06           H  
ATOM   3697  CA  ALA A 245       1.653  13.103  -0.406  1.00 98.06           C  
ATOM   3698  HA  ALA A 245       1.871  13.676  -1.308  1.00 98.06           H  
ATOM   3699  C   ALA A 245       2.014  11.635  -0.692  1.00 98.06           C  
ATOM   3700  CB  ALA A 245       2.501  13.659   0.739  1.00 98.06           C  
ATOM   3701  HB1 ALA A 245       2.265  14.711   0.903  1.00 98.06           H  
ATOM   3702  HB2 ALA A 245       2.305  13.093   1.649  1.00 98.06           H  
ATOM   3703  HB3 ALA A 245       3.557  13.575   0.482  1.00 98.06           H  
ATOM   3704  O   ALA A 245       2.757  11.359  -1.631  1.00 98.06           O  
ATOM   3705  N   LEU A 246       1.450  10.682   0.065  1.00 98.56           N  
ATOM   3706  H   LEU A 246       0.767  10.954   0.757  1.00 98.56           H  
ATOM   3707  CA  LEU A 246       1.661   9.256  -0.200  1.00 98.56           C  
ATOM   3708  HA  LEU A 246       2.734   9.100  -0.306  1.00 98.56           H  
ATOM   3709  C   LEU A 246       1.016   8.842  -1.531  1.00 98.56           C  
ATOM   3710  CB  LEU A 246       1.159   8.407   0.987  1.00 98.56           C  
ATOM   3711  HB2 LEU A 246       0.113   8.652   1.174  1.00 98.56           H  
ATOM   3712  HB3 LEU A 246       1.738   8.665   1.875  1.00 98.56           H  
ATOM   3713  O   LEU A 246       1.627   8.090  -2.283  1.00 98.56           O  
ATOM   3714  CG  LEU A 246       1.258   6.887   0.743  1.00 98.56           C  
ATOM   3715  HG  LEU A 246       0.624   6.628  -0.105  1.00 98.56           H  
ATOM   3716  CD1 LEU A 246       2.682   6.402   0.464  1.00 98.56           C  
ATOM   3717 HD11 LEU A 246       3.150   6.981  -0.332  1.00 98.56           H  
ATOM   3718 HD12 LEU A 246       2.641   5.370   0.118  1.00 98.56           H  
ATOM   3719 HD13 LEU A 246       3.288   6.447   1.368  1.00 98.56           H  
ATOM   3720  CD2 LEU A 246       0.765   6.094   1.953  1.00 98.56           C  
ATOM   3721 HD21 LEU A 246       1.404   6.288   2.815  1.00 98.56           H  
ATOM   3722 HD22 LEU A 246       0.791   5.031   1.714  1.00 98.56           H  
ATOM   3723 HD23 LEU A 246      -0.262   6.367   2.196  1.00 98.56           H  
ATOM   3724  N   ASN A 247      -0.173   9.362  -1.853  1.00 98.50           N  
ATOM   3725  H   ASN A 247      -0.624   9.975  -1.190  1.00 98.50           H  
ATOM   3726  CA  ASN A 247      -0.831   9.115  -3.140  1.00 98.50           C  
ATOM   3727  HA  ASN A 247      -1.001   8.043  -3.248  1.00 98.50           H  
ATOM   3728  C   ASN A 247       0.050   9.552  -4.318  1.00 98.50           C  
ATOM   3729  CB  ASN A 247      -2.180   9.850  -3.152  1.00 98.50           C  
ATOM   3730  HB2 ASN A 247      -2.023  10.928  -3.182  1.00 98.50           H  
ATOM   3731  HB3 ASN A 247      -2.726   9.618  -2.238  1.00 98.50           H  
ATOM   3732  O   ASN A 247       0.305   8.759  -5.220  1.00 98.50           O  
ATOM   3733  CG  ASN A 247      -3.029   9.485  -4.354  1.00 98.50           C  
ATOM   3734  ND2 ASN A 247      -3.993   8.624  -4.150  1.00 98.50           N  
ATOM   3735 HD21 ASN A 247      -4.526   8.321  -4.952  1.00 98.50           H  
ATOM   3736 HD22 ASN A 247      -4.090   8.177  -3.249  1.00 98.50           H  
ATOM   3737  OD1 ASN A 247      -2.866   9.980  -5.456  1.00 98.50           O  
ATOM   3738  N   VAL A 248       0.574  10.780  -4.266  1.00 98.12           N  
ATOM   3739  H   VAL A 248       0.309  11.378  -3.496  1.00 98.12           H  
ATOM   3740  CA  VAL A 248       1.487  11.315  -5.288  1.00 98.12           C  
ATOM   3741  HA  VAL A 248       1.004  11.245  -6.263  1.00 98.12           H  
ATOM   3742  C   VAL A 248       2.773  10.493  -5.369  1.00 98.12           C  
ATOM   3743  CB  VAL A 248       1.805  12.795  -5.002  1.00 98.12           C  
ATOM   3744  HB  VAL A 248       2.159  12.897  -3.977  1.00 98.12           H  
ATOM   3745  O   VAL A 248       3.222  10.167  -6.464  1.00 98.12           O  
ATOM   3746  CG1 VAL A 248       2.875  13.364  -5.943  1.00 98.12           C  
ATOM   3747 HG11 VAL A 248       3.835  12.879  -5.764  1.00 98.12           H  
ATOM   3748 HG12 VAL A 248       3.001  14.431  -5.760  1.00 98.12           H  
ATOM   3749 HG13 VAL A 248       2.583  13.208  -6.982  1.00 98.12           H  
ATOM   3750  CG2 VAL A 248       0.546  13.652  -5.174  1.00 98.12           C  
ATOM   3751 HG21 VAL A 248       0.193  13.577  -6.203  1.00 98.12           H  
ATOM   3752 HG22 VAL A 248      -0.243  13.314  -4.503  1.00 98.12           H  
ATOM   3753 HG23 VAL A 248       0.772  14.693  -4.942  1.00 98.12           H  
ATOM   3754  N   PHE A 249       3.356  10.123  -4.226  1.00 98.44           N  
ATOM   3755  H   PHE A 249       2.967  10.447  -3.351  1.00 98.44           H  
ATOM   3756  CA  PHE A 249       4.575   9.316  -4.186  1.00 98.44           C  
ATOM   3757  HA  PHE A 249       5.354   9.831  -4.747  1.00 98.44           H  
ATOM   3758  C   PHE A 249       4.368   7.941  -4.834  1.00 98.44           C  
ATOM   3759  CB  PHE A 249       5.035   9.174  -2.731  1.00 98.44           C  
ATOM   3760  HB2 PHE A 249       4.319   8.572  -2.172  1.00 98.44           H  
ATOM   3761  HB3 PHE A 249       5.066  10.162  -2.271  1.00 98.44           H  
ATOM   3762  O   PHE A 249       5.162   7.520  -5.675  1.00 98.44           O  
ATOM   3763  CG  PHE A 249       6.408   8.555  -2.613  1.00 98.44           C  
ATOM   3764  CD1 PHE A 249       6.573   7.157  -2.585  1.00 98.44           C  
ATOM   3765  HD1 PHE A 249       5.708   6.512  -2.620  1.00 98.44           H  
ATOM   3766  CD2 PHE A 249       7.535   9.392  -2.585  1.00 98.44           C  
ATOM   3767  HD2 PHE A 249       7.419  10.465  -2.620  1.00 98.44           H  
ATOM   3768  CE1 PHE A 249       7.868   6.606  -2.551  1.00 98.44           C  
ATOM   3769  HE1 PHE A 249       8.017   5.536  -2.563  1.00 98.44           H  
ATOM   3770  CE2 PHE A 249       8.821   8.840  -2.532  1.00 98.44           C  
ATOM   3771  HE2 PHE A 249       9.669   9.509  -2.529  1.00 98.44           H  
ATOM   3772  CZ  PHE A 249       8.992   7.446  -2.520  1.00 98.44           C  
ATOM   3773  HZ  PHE A 249       9.984   7.020  -2.504  1.00 98.44           H  
ATOM   3774  N   MET A 250       3.275   7.260  -4.478  1.00 98.50           N  
ATOM   3775  H   MET A 250       2.655   7.674  -3.798  1.00 98.50           H  
ATOM   3776  CA  MET A 250       2.896   5.974  -5.059  1.00 98.50           C  
ATOM   3777  HA  MET A 250       3.717   5.269  -4.929  1.00 98.50           H  
ATOM   3778  C   MET A 250       2.625   6.083  -6.564  1.00 98.50           C  
ATOM   3779  CB  MET A 250       1.655   5.420  -4.348  1.00 98.50           C  
ATOM   3780  HB2 MET A 250       1.257   4.596  -4.940  1.00 98.50           H  
ATOM   3781  HB3 MET A 250       0.897   6.202  -4.292  1.00 98.50           H  
ATOM   3782  O   MET A 250       3.112   5.239  -7.307  1.00 98.50           O  
ATOM   3783  CG  MET A 250       1.938   4.905  -2.935  1.00 98.50           C  
ATOM   3784  HG2 MET A 250       2.559   4.013  -3.012  1.00 98.50           H  
ATOM   3785  HG3 MET A 250       2.487   5.665  -2.381  1.00 98.50           H  
ATOM   3786  SD  MET A 250       0.450   4.471  -1.993  1.00 98.50           S  
ATOM   3787  CE  MET A 250      -0.151   3.070  -2.975  1.00 98.50           C  
ATOM   3788  HE1 MET A 250       0.602   2.282  -2.999  1.00 98.50           H  
ATOM   3789  HE2 MET A 250      -1.065   2.681  -2.527  1.00 98.50           H  
ATOM   3790  HE3 MET A 250      -0.380   3.391  -3.991  1.00 98.50           H  
ATOM   3791  N   ASP A 251       1.907   7.120  -7.017  1.00 98.12           N  
ATOM   3792  H   ASP A 251       1.514   7.766  -6.348  1.00 98.12           H  
ATOM   3793  CA  ASP A 251       1.600   7.350  -8.442  1.00 98.12           C  
ATOM   3794  HA  ASP A 251       1.221   6.417  -8.860  1.00 98.12           H  
ATOM   3795  C   ASP A 251       2.849   7.741  -9.249  1.00 98.12           C  
ATOM   3796  CB  ASP A 251       0.494   8.423  -8.583  1.00 98.12           C  
ATOM   3797  HB2 ASP A 251      -0.299   8.191  -7.872  1.00 98.12           H  
ATOM   3798  HB3 ASP A 251       0.907   9.397  -8.319  1.00 98.12           H  
ATOM   3799  O   ASP A 251       2.935   7.464 -10.437  1.00 98.12           O  
ATOM   3800  CG  ASP A 251      -0.155   8.498  -9.985  1.00 98.12           C  
ATOM   3801  OD1 ASP A 251      -0.194   7.462 -10.679  1.00 98.12           O  
ATOM   3802  OD2 ASP A 251      -0.698   9.567 -10.374  1.00 98.12           O  
ATOM   3803  N   ARG A 252       3.861   8.361  -8.638  1.00 98.00           N  
ATOM   3804  H   ARG A 252       3.725   8.672  -7.687  1.00 98.00           H  
ATOM   3805  CA  ARG A 252       5.119   8.671  -9.331  1.00 98.00           C  
ATOM   3806  HA  ARG A 252       4.888   8.954 -10.358  1.00 98.00           H  
ATOM   3807  C   ARG A 252       6.052   7.465  -9.420  1.00 98.00           C  
ATOM   3808  CB  ARG A 252       5.786   9.865  -8.647  1.00 98.00           C  
ATOM   3809  HB2 ARG A 252       6.067   9.599  -7.628  1.00 98.00           H  
ATOM   3810  HB3 ARG A 252       5.075  10.690  -8.611  1.00 98.00           H  
ATOM   3811  O   ARG A 252       6.710   7.288 -10.441  1.00 98.00           O  
ATOM   3812  CG  ARG A 252       7.027  10.304  -9.428  1.00 98.00           C  
ATOM   3813  HG2 ARG A 252       6.752  10.490 -10.466  1.00 98.00           H  
ATOM   3814  HG3 ARG A 252       7.790   9.526  -9.392  1.00 98.00           H  
ATOM   3815  CD  ARG A 252       7.602  11.581  -8.829  1.00 98.00           C  
ATOM   3816  HD2 ARG A 252       7.948  11.378  -7.816  1.00 98.00           H  
ATOM   3817  HD3 ARG A 252       6.812  12.331  -8.799  1.00 98.00           H  
ATOM   3818  NE  ARG A 252       8.718  12.061  -9.656  1.00 98.00           N  
ATOM   3819  HE  ARG A 252       9.020  11.448 -10.399  1.00 98.00           H  
ATOM   3820  NH1 ARG A 252       8.788  14.205  -8.844  1.00 98.00           N  
ATOM   3821 HH11 ARG A 252       8.013  13.974  -8.239  1.00 98.00           H  
ATOM   3822 HH12 ARG A 252       9.118  15.156  -8.923  1.00 98.00           H  
ATOM   3823  NH2 ARG A 252      10.176  13.585 -10.483  1.00 98.00           N  
ATOM   3824 HH21 ARG A 252      10.487  14.543 -10.560  1.00 98.00           H  
ATOM   3825 HH22 ARG A 252      10.397  12.930 -11.219  1.00 98.00           H  
ATOM   3826  CZ  ARG A 252       9.221  13.278  -9.653  1.00 98.00           C  
ATOM   3827  N   HIS A 253       6.137   6.669  -8.355  1.00 98.31           N  
ATOM   3828  H   HIS A 253       5.595   6.917  -7.539  1.00 98.31           H  
ATOM   3829  CA  HIS A 253       7.080   5.549  -8.242  1.00 98.31           C  
ATOM   3830  HA  HIS A 253       7.857   5.683  -8.994  1.00 98.31           H  
ATOM   3831  C   HIS A 253       6.477   4.176  -8.550  1.00 98.31           C  
ATOM   3832  CB  HIS A 253       7.764   5.593  -6.871  1.00 98.31           C  
ATOM   3833  HB2 HIS A 253       8.367   4.694  -6.740  1.00 98.31           H  
ATOM   3834  HB3 HIS A 253       7.014   5.617  -6.081  1.00 98.31           H  
ATOM   3835  O   HIS A 253       7.183   3.170  -8.496  1.00 98.31           O  
ATOM   3836  CG  HIS A 253       8.683   6.775  -6.750  1.00 98.31           C  
ATOM   3837  CD2 HIS A 253       8.551   7.852  -5.916  1.00 98.31           C  
ATOM   3838  HD2 HIS A 253       7.764   8.000  -5.191  1.00 98.31           H  
ATOM   3839  ND1 HIS A 253       9.788   6.993  -7.539  1.00 98.31           N  
ATOM   3840  HD1 HIS A 253      10.047   6.429  -8.336  1.00 98.31           H  
ATOM   3841  CE1 HIS A 253      10.320   8.172  -7.177  1.00 98.31           C  
ATOM   3842  HE1 HIS A 253      11.170   8.637  -7.654  1.00 98.31           H  
ATOM   3843  NE2 HIS A 253       9.603   8.735  -6.193  1.00 98.31           N  
ATOM   3844  N   GLY A 254       5.184   4.123  -8.866  1.00 97.88           N  
ATOM   3845  H   GLY A 254       4.639   4.972  -8.816  1.00 97.88           H  
ATOM   3846  CA  GLY A 254       4.481   2.912  -9.268  1.00 97.88           C  
ATOM   3847  HA2 GLY A 254       4.894   2.535 -10.203  1.00 97.88           H  
ATOM   3848  HA3 GLY A 254       3.432   3.171  -9.411  1.00 97.88           H  
ATOM   3849  C   GLY A 254       4.501   1.795  -8.236  1.00 97.88           C  
ATOM   3850  O   GLY A 254       4.544   0.635  -8.615  1.00 97.88           O  
ATOM   3851  N   LEU A 255       4.464   2.116  -6.939  1.00 98.31           N  
ATOM   3852  H   LEU A 255       4.395   3.098  -6.710  1.00 98.31           H  
ATOM   3853  CA  LEU A 255       4.714   1.134  -5.869  1.00 98.31           C  
ATOM   3854  HA  LEU A 255       5.702   0.704  -6.030  1.00 98.31           H  
ATOM   3855  C   LEU A 255       3.738  -0.061  -5.847  1.00 98.31           C  
ATOM   3856  CB  LEU A 255       4.693   1.833  -4.502  1.00 98.31           C  
ATOM   3857  HB2 LEU A 255       3.684   2.202  -4.316  1.00 98.31           H  
ATOM   3858  HB3 LEU A 255       4.914   1.079  -3.747  1.00 98.31           H  
ATOM   3859  O   LEU A 255       4.084  -1.100  -5.289  1.00 98.31           O  
ATOM   3860  CG  LEU A 255       5.682   2.996  -4.331  1.00 98.31           C  
ATOM   3861  HG  LEU A 255       5.377   3.831  -4.961  1.00 98.31           H  
ATOM   3862  CD1 LEU A 255       5.627   3.431  -2.871  1.00 98.31           C  
ATOM   3863 HD11 LEU A 255       4.616   3.729  -2.596  1.00 98.31           H  
ATOM   3864 HD12 LEU A 255       5.937   2.605  -2.231  1.00 98.31           H  
ATOM   3865 HD13 LEU A 255       6.291   4.283  -2.730  1.00 98.31           H  
ATOM   3866  CD2 LEU A 255       7.130   2.642  -4.666  1.00 98.31           C  
ATOM   3867 HD21 LEU A 255       7.220   2.389  -5.723  1.00 98.31           H  
ATOM   3868 HD22 LEU A 255       7.457   1.792  -4.067  1.00 98.31           H  
ATOM   3869 HD23 LEU A 255       7.779   3.495  -4.466  1.00 98.31           H  
ATOM   3870  N   LEU A 256       2.548   0.097  -6.437  1.00 98.25           N  
ATOM   3871  H   LEU A 256       2.381   0.981  -6.896  1.00 98.25           H  
ATOM   3872  CA  LEU A 256       1.528  -0.946  -6.618  1.00 98.25           C  
ATOM   3873  HA  LEU A 256       1.894  -1.888  -6.210  1.00 98.25           H  
ATOM   3874  C   LEU A 256       1.211  -1.243  -8.093  1.00 98.25           C  
ATOM   3875  CB  LEU A 256       0.237  -0.530  -5.884  1.00 98.25           C  
ATOM   3876  HB2 LEU A 256      -0.006   0.499  -6.150  1.00 98.25           H  
ATOM   3877  HB3 LEU A 256      -0.583  -1.153  -6.240  1.00 98.25           H  
ATOM   3878  O   LEU A 256       0.264  -1.967  -8.385  1.00 98.25           O  
ATOM   3879  CG  LEU A 256       0.264  -0.671  -4.358  1.00 98.25           C  
ATOM   3880  HG  LEU A 256       1.001   0.008  -3.929  1.00 98.25           H  
ATOM   3881  CD1 LEU A 256      -1.125  -0.299  -3.837  1.00 98.25           C  
ATOM   3882 HD11 LEU A 256      -1.871  -0.963  -4.274  1.00 98.25           H  
ATOM   3883 HD12 LEU A 256      -1.153  -0.419  -2.754  1.00 98.25           H  
ATOM   3884 HD13 LEU A 256      -1.363   0.730  -4.104  1.00 98.25           H  
ATOM   3885  CD2 LEU A 256       0.569  -2.103  -3.915  1.00 98.25           C  
ATOM   3886 HD21 LEU A 256      -0.073  -2.807  -4.446  1.00 98.25           H  
ATOM   3887 HD22 LEU A 256       1.611  -2.349  -4.120  1.00 98.25           H  
ATOM   3888 HD23 LEU A 256       0.403  -2.219  -2.844  1.00 98.25           H  
ATOM   3889  N   ASP A 257       1.931  -0.642  -9.036  1.00 98.25           N  
ATOM   3890  H   ASP A 257       2.801  -0.199  -8.774  1.00 98.25           H  
ATOM   3891  CA  ASP A 257       1.522  -0.583 -10.440  1.00 98.25           C  
ATOM   3892  HA  ASP A 257       0.491  -0.925 -10.531  1.00 98.25           H  
ATOM   3893  C   ASP A 257       2.335  -1.522 -11.343  1.00 98.25           C  
ATOM   3894  CB  ASP A 257       1.546   0.880 -10.925  1.00 98.25           C  
ATOM   3895  HB2 ASP A 257       2.520   1.299 -10.674  1.00 98.25           H  
ATOM   3896  HB3 ASP A 257       1.453   0.919 -12.010  1.00 98.25           H  
ATOM   3897  O   ASP A 257       2.286  -1.358 -12.554  1.00 98.25           O  
ATOM   3898  CG  ASP A 257       0.437   1.780 -10.358  1.00 98.25           C  
ATOM   3899  OD1 ASP A 257      -0.682   1.311 -10.049  1.00 98.25           O  
ATOM   3900  OD2 ASP A 257       0.692   3.004 -10.264  1.00 98.25           O  
ATOM   3901  N   VAL A 258       3.064  -2.518 -10.823  1.00 97.94           N  
ATOM   3902  H   VAL A 258       3.051  -2.665  -9.823  1.00 97.94           H  
ATOM   3903  CA  VAL A 258       3.956  -3.346 -11.666  1.00 97.94           C  
ATOM   3904  HA  VAL A 258       4.708  -2.680 -12.090  1.00 97.94           H  
ATOM   3905  C   VAL A 258       3.226  -3.997 -12.855  1.00 97.94           C  
ATOM   3906  CB  VAL A 258       4.693  -4.386 -10.806  1.00 97.94           C  
ATOM   3907  HB  VAL A 258       5.007  -3.880  -9.893  1.00 97.94           H  
ATOM   3908  O   VAL A 258       3.727  -3.980 -13.979  1.00 97.94           O  
ATOM   3909  CG1 VAL A 258       3.801  -5.559 -10.393  1.00 97.94           C  
ATOM   3910 HG11 VAL A 258       3.629  -6.236 -11.231  1.00 97.94           H  
ATOM   3911 HG12 VAL A 258       4.278  -6.113  -9.585  1.00 97.94           H  
ATOM   3912 HG13 VAL A 258       2.850  -5.181 -10.017  1.00 97.94           H  
ATOM   3913  CG2 VAL A 258       5.958  -4.894 -11.503  1.00 97.94           C  
ATOM   3914 HG21 VAL A 258       6.681  -4.081 -11.571  1.00 97.94           H  
ATOM   3915 HG22 VAL A 258       6.402  -5.707 -10.930  1.00 97.94           H  
ATOM   3916 HG23 VAL A 258       5.726  -5.232 -12.513  1.00 97.94           H  
ATOM   3917  N   LEU A 259       1.995  -4.478 -12.642  1.00 97.75           N  
ATOM   3918  H   LEU A 259       1.642  -4.477 -11.696  1.00 97.75           H  
ATOM   3919  CA  LEU A 259       1.159  -5.037 -13.708  1.00 97.75           C  
ATOM   3920  HA  LEU A 259       1.780  -5.649 -14.362  1.00 97.75           H  
ATOM   3921  C   LEU A 259       0.522  -3.955 -14.593  1.00 97.75           C  
ATOM   3922  CB  LEU A 259       0.060  -5.925 -13.108  1.00 97.75           C  
ATOM   3923  HB2 LEU A 259      -0.609  -5.306 -12.510  1.00 97.75           H  
ATOM   3924  HB3 LEU A 259      -0.501  -6.326 -13.952  1.00 97.75           H  
ATOM   3925  O   LEU A 259       0.252  -4.198 -15.764  1.00 97.75           O  
ATOM   3926  CG  LEU A 259       0.516  -7.122 -12.257  1.00 97.75           C  
ATOM   3927  HG  LEU A 259       1.047  -6.763 -11.375  1.00 97.75           H  
ATOM   3928  CD1 LEU A 259      -0.723  -7.897 -11.808  1.00 97.75           C  
ATOM   3929 HD11 LEU A 259      -1.351  -7.253 -11.192  1.00 97.75           H  
ATOM   3930 HD12 LEU A 259      -0.412  -8.744 -11.196  1.00 97.75           H  
ATOM   3931 HD13 LEU A 259      -1.279  -8.262 -12.671  1.00 97.75           H  
ATOM   3932  CD2 LEU A 259       1.430  -8.062 -13.041  1.00 97.75           C  
ATOM   3933 HD21 LEU A 259       1.657  -8.938 -12.433  1.00 97.75           H  
ATOM   3934 HD22 LEU A 259       0.952  -8.380 -13.967  1.00 97.75           H  
ATOM   3935 HD23 LEU A 259       2.368  -7.557 -13.271  1.00 97.75           H  
ATOM   3936  N   TYR A 260       0.294  -2.753 -14.059  1.00 97.62           N  
ATOM   3937  H   TYR A 260       0.656  -2.578 -13.133  1.00 97.62           H  
ATOM   3938  CA  TYR A 260      -0.193  -1.605 -14.829  1.00 97.62           C  
ATOM   3939  HA  TYR A 260      -1.038  -1.912 -15.446  1.00 97.62           H  
ATOM   3940  C   TYR A 260       0.888  -1.064 -15.775  1.00 97.62           C  
ATOM   3941  CB  TYR A 260      -0.655  -0.495 -13.876  1.00 97.62           C  
ATOM   3942  HB2 TYR A 260      -0.033  -0.491 -12.981  1.00 97.62           H  
ATOM   3943  HB3 TYR A 260      -0.494   0.460 -14.376  1.00 97.62           H  
ATOM   3944  O   TYR A 260       0.572  -0.696 -16.903  1.00 97.62           O  
ATOM   3945  CG  TYR A 260      -2.100  -0.550 -13.430  1.00 97.62           C  
ATOM   3946  CD1 TYR A 260      -2.882   0.616 -13.535  1.00 97.62           C  
ATOM   3947  HD1 TYR A 260      -2.457   1.511 -13.965  1.00 97.62           H  
ATOM   3948  CD2 TYR A 260      -2.660  -1.728 -12.892  1.00 97.62           C  
ATOM   3949  HD2 TYR A 260      -2.068  -2.625 -12.789  1.00 97.62           H  
ATOM   3950  CE1 TYR A 260      -4.217   0.607 -13.109  1.00 97.62           C  
ATOM   3951  HE1 TYR A 260      -4.842   1.478 -13.248  1.00 97.62           H  
ATOM   3952  CE2 TYR A 260      -3.996  -1.731 -12.447  1.00 97.62           C  
ATOM   3953  HE2 TYR A 260      -4.418  -2.619 -12.001  1.00 97.62           H  
ATOM   3954  OH  TYR A 260      -6.032  -0.486 -12.066  1.00 97.62           O  
ATOM   3955  HH  TYR A 260      -6.381  -1.375 -11.967  1.00 97.62           H  
ATOM   3956  CZ  TYR A 260      -4.763  -0.551 -12.531  1.00 97.62           C  
ATOM   3957  N   GLU A 261       2.151  -1.040 -15.340  1.00 96.75           N  
ATOM   3958  H   GLU A 261       2.332  -1.308 -14.383  1.00 96.75           H  
ATOM   3959  CA  GLU A 261       3.304  -0.686 -16.178  1.00 96.75           C  
ATOM   3960  HA  GLU A 261       3.151   0.296 -16.627  1.00 96.75           H  
ATOM   3961  C   GLU A 261       3.461  -1.694 -17.323  1.00 96.75           C  
ATOM   3962  CB  GLU A 261       4.596  -0.653 -15.340  1.00 96.75           C  
ATOM   3963  HB2 GLU A 261       4.727  -1.625 -14.864  1.00 96.75           H  
ATOM   3964  HB3 GLU A 261       5.442  -0.505 -16.010  1.00 96.75           H  
ATOM   3965  O   GLU A 261       3.607  -1.307 -18.482  1.00 96.75           O  
ATOM   3966  CG  GLU A 261       4.653   0.423 -14.243  1.00 96.75           C  
ATOM   3967  HG2 GLU A 261       5.583   0.286 -13.690  1.00 96.75           H  
ATOM   3968  HG3 GLU A 261       3.836   0.269 -13.538  1.00 96.75           H  
ATOM   3969  CD  GLU A 261       4.594   1.873 -14.737  1.00 96.75           C  
ATOM   3970  OE1 GLU A 261       4.343   2.754 -13.872  1.00 96.75           O  
ATOM   3971  OE2 GLU A 261       4.806   2.130 -15.940  1.00 96.75           O  
ATOM   3972  N   GLN A 262       3.336  -2.991 -17.023  1.00 96.50           N  
ATOM   3973  H   GLN A 262       3.261  -3.258 -16.052  1.00 96.50           H  
ATOM   3974  CA  GLN A 262       3.315  -4.038 -18.042  1.00 96.50           C  
ATOM   3975  HA  GLN A 262       4.235  -3.968 -18.623  1.00 96.50           H  
ATOM   3976  C   GLN A 262       2.132  -3.850 -19.008  1.00 96.50           C  
ATOM   3977  CB  GLN A 262       3.285  -5.400 -17.337  1.00 96.50           C  
ATOM   3978  HB2 GLN A 262       2.330  -5.517 -16.825  1.00 96.50           H  
ATOM   3979  HB3 GLN A 262       4.078  -5.436 -16.591  1.00 96.50           H  
ATOM   3980  O   GLN A 262       2.328  -3.864 -20.223  1.00 96.50           O  
ATOM   3981  CG  GLN A 262       3.485  -6.567 -18.308  1.00 96.50           C  
ATOM   3982  HG2 GLN A 262       2.745  -6.511 -19.107  1.00 96.50           H  
ATOM   3983  HG3 GLN A 262       4.481  -6.509 -18.746  1.00 96.50           H  
ATOM   3984  CD  GLN A 262       3.318  -7.900 -17.588  1.00 96.50           C  
ATOM   3985  NE2 GLN A 262       4.320  -8.741 -17.533  1.00 96.50           N  
ATOM   3986 HE21 GLN A 262       5.161  -8.559 -18.061  1.00 96.50           H  
ATOM   3987 HE22 GLN A 262       4.140  -9.628 -17.084  1.00 96.50           H  
ATOM   3988  OE1 GLN A 262       2.267  -8.210 -17.056  1.00 96.50           O  
ATOM   3989  N   ALA A 263       0.921  -3.595 -18.499  1.00 96.88           N  
ATOM   3990  H   ALA A 263       0.803  -3.633 -17.496  1.00 96.88           H  
ATOM   3991  CA  ALA A 263      -0.271  -3.363 -19.317  1.00 96.88           C  
ATOM   3992  HA  ALA A 263      -0.380  -4.206 -19.999  1.00 96.88           H  
ATOM   3993  C   ALA A 263      -0.178  -2.115 -20.203  1.00 96.88           C  
ATOM   3994  CB  ALA A 263      -1.504  -3.328 -18.412  1.00 96.88           C  
ATOM   3995  HB1 ALA A 263      -2.402  -3.220 -19.020  1.00 96.88           H  
ATOM   3996  HB2 ALA A 263      -1.437  -2.493 -17.714  1.00 96.88           H  
ATOM   3997  HB3 ALA A 263      -1.567  -4.264 -17.858  1.00 96.88           H  
ATOM   3998  O   ALA A 263      -0.684  -2.110 -21.324  1.00 96.88           O  
ATOM   3999  N   ALA A 264       0.526  -1.072 -19.764  1.00 96.06           N  
ATOM   4000  H   ALA A 264       0.905  -1.106 -18.829  1.00 96.06           H  
ATOM   4001  CA  ALA A 264       0.743   0.133 -20.559  1.00 96.06           C  
ATOM   4002  HA  ALA A 264      -0.228   0.493 -20.898  1.00 96.06           H  
ATOM   4003  C   ALA A 264       1.593  -0.103 -21.825  1.00 96.06           C  
ATOM   4004  CB  ALA A 264       1.358   1.201 -19.650  1.00 96.06           C  
ATOM   4005  HB1 ALA A 264       2.329   0.869 -19.284  1.00 96.06           H  
ATOM   4006  HB2 ALA A 264       0.700   1.378 -18.799  1.00 96.06           H  
ATOM   4007  HB3 ALA A 264       1.487   2.131 -20.203  1.00 96.06           H  
ATOM   4008  O   ALA A 264       1.598   0.754 -22.721  1.00 96.06           O  
ATOM   4009  N   SER A 265       2.285  -1.244 -21.944  1.00 93.88           N  
ATOM   4010  H   SER A 265       2.277  -1.895 -21.172  1.00 93.88           H  
ATOM   4011  CA  SER A 265       2.995  -1.628 -23.173  1.00 93.88           C  
ATOM   4012  HA  SER A 265       3.587  -0.774 -23.503  1.00 93.88           H  
ATOM   4013  C   SER A 265       2.034  -1.978 -24.317  1.00 93.88           C  
ATOM   4014  CB  SER A 265       3.982  -2.771 -22.911  1.00 93.88           C  
ATOM   4015  HB2 SER A 265       4.596  -2.913 -23.800  1.00 93.88           H  
ATOM   4016  HB3 SER A 265       4.632  -2.515 -22.075  1.00 93.88           H  
ATOM   4017  O   SER A 265       2.270  -1.559 -25.450  1.00 93.88           O  
ATOM   4018  OG  SER A 265       3.310  -3.977 -22.636  1.00 93.88           O  
ATOM   4019  HG  SER A 265       2.986  -3.970 -21.733  1.00 93.88           H  
ATOM   4020  N   TYR A 266       0.895  -2.609 -24.017  1.00 93.69           N  
ATOM   4021  H   TYR A 266       0.773  -2.934 -23.068  1.00 93.69           H  
ATOM   4022  CA  TYR A 266      -0.058  -3.103 -25.017  1.00 93.69           C  
ATOM   4023  HA  TYR A 266       0.325  -2.886 -26.014  1.00 93.69           H  
ATOM   4024  C   TYR A 266      -1.454  -2.460 -24.960  1.00 93.69           C  
ATOM   4025  CB  TYR A 266      -0.127  -4.628 -24.910  1.00 93.69           C  
ATOM   4026  HB2 TYR A 266      -0.848  -4.991 -25.643  1.00 93.69           H  
ATOM   4027  HB3 TYR A 266       0.846  -5.032 -25.187  1.00 93.69           H  
ATOM   4028  O   TYR A 266      -2.205  -2.559 -25.926  1.00 93.69           O  
ATOM   4029  CG  TYR A 266      -0.509  -5.167 -23.542  1.00 93.69           C  
ATOM   4030  CD1 TYR A 266       0.481  -5.696 -22.692  1.00 93.69           C  
ATOM   4031  HD1 TYR A 266       1.509  -5.727 -23.020  1.00 93.69           H  
ATOM   4032  CD2 TYR A 266      -1.860  -5.187 -23.144  1.00 93.69           C  
ATOM   4033  HD2 TYR A 266      -2.624  -4.807 -23.805  1.00 93.69           H  
ATOM   4034  CE1 TYR A 266       0.126  -6.232 -21.440  1.00 93.69           C  
ATOM   4035  HE1 TYR A 266       0.891  -6.640 -20.795  1.00 93.69           H  
ATOM   4036  CE2 TYR A 266      -2.218  -5.716 -21.889  1.00 93.69           C  
ATOM   4037  HE2 TYR A 266      -3.250  -5.729 -21.571  1.00 93.69           H  
ATOM   4038  OH  TYR A 266      -1.571  -6.724 -19.814  1.00 93.69           O  
ATOM   4039  HH  TYR A 266      -0.814  -7.081 -19.343  1.00 93.69           H  
ATOM   4040  CZ  TYR A 266      -1.227  -6.246 -21.038  1.00 93.69           C  
ATOM   4041  N   ASP A 267      -1.808  -1.746 -23.888  1.00 95.25           N  
ATOM   4042  H   ASP A 267      -1.211  -1.790 -23.074  1.00 95.25           H  
ATOM   4043  CA  ASP A 267      -3.108  -1.083 -23.730  1.00 95.25           C  
ATOM   4044  HA  ASP A 267      -3.681  -1.209 -24.648  1.00 95.25           H  
ATOM   4045  C   ASP A 267      -2.956   0.431 -23.490  1.00 95.25           C  
ATOM   4046  CB  ASP A 267      -3.918  -1.788 -22.634  1.00 95.25           C  
ATOM   4047  HB2 ASP A 267      -3.400  -1.668 -21.683  1.00 95.25           H  
ATOM   4048  HB3 ASP A 267      -3.953  -2.853 -22.862  1.00 95.25           H  
ATOM   4049  O   ASP A 267      -2.433   0.909 -22.475  1.00 95.25           O  
ATOM   4050  CG  ASP A 267      -5.363  -1.279 -22.512  1.00 95.25           C  
ATOM   4051  OD1 ASP A 267      -5.684  -0.146 -22.942  1.00 95.25           O  
ATOM   4052  OD2 ASP A 267      -6.209  -1.990 -21.934  1.00 95.25           O  
ATOM   4053  N   GLY A 268      -3.474   1.218 -24.439  1.00 96.38           N  
ATOM   4054  H   GLY A 268      -3.946   0.761 -25.206  1.00 96.38           H  
ATOM   4055  CA  GLY A 268      -3.435   2.679 -24.398  1.00 96.38           C  
ATOM   4056  HA2 GLY A 268      -3.868   3.064 -25.321  1.00 96.38           H  
ATOM   4057  HA3 GLY A 268      -2.395   3.000 -24.340  1.00 96.38           H  
ATOM   4058  C   GLY A 268      -4.200   3.305 -23.224  1.00 96.38           C  
ATOM   4059  O   GLY A 268      -3.883   4.429 -22.838  1.00 96.38           O  
ATOM   4060  N   ARG A 269      -5.167   2.600 -22.623  1.00 97.31           N  
ATOM   4061  H   ARG A 269      -5.321   1.649 -22.927  1.00 97.31           H  
ATOM   4062  CA  ARG A 269      -5.943   3.088 -21.469  1.00 97.31           C  
ATOM   4063  HA  ARG A 269      -6.290   4.102 -21.667  1.00 97.31           H  
ATOM   4064  C   ARG A 269      -5.085   3.155 -20.210  1.00 97.31           C  
ATOM   4065  CB  ARG A 269      -7.154   2.180 -21.218  1.00 97.31           C  
ATOM   4066  HB2 ARG A 269      -7.709   2.575 -20.367  1.00 97.31           H  
ATOM   4067  HB3 ARG A 269      -6.796   1.185 -20.951  1.00 97.31           H  
ATOM   4068  O   ARG A 269      -5.117   4.166 -19.511  1.00 97.31           O  
ATOM   4069  CG  ARG A 269      -8.110   2.083 -22.418  1.00 97.31           C  
ATOM   4070  HG2 ARG A 269      -7.571   1.768 -23.311  1.00 97.31           H  
ATOM   4071  HG3 ARG A 269      -8.547   3.064 -22.605  1.00 97.31           H  
ATOM   4072  CD  ARG A 269      -9.232   1.074 -22.155  1.00 97.31           C  
ATOM   4073  HD2 ARG A 269      -9.927   1.107 -22.995  1.00 97.31           H  
ATOM   4074  HD3 ARG A 269      -9.762   1.364 -21.248  1.00 97.31           H  
ATOM   4075  NE  ARG A 269      -8.713  -0.301 -22.018  1.00 97.31           N  
ATOM   4076  HE  ARG A 269      -7.738  -0.466 -22.219  1.00 97.31           H  
ATOM   4077  NH1 ARG A 269     -10.668  -1.315 -21.365  1.00 97.31           N  
ATOM   4078 HH11 ARG A 269     -11.144  -2.161 -21.084  1.00 97.31           H  
ATOM   4079 HH12 ARG A 269     -11.153  -0.437 -21.481  1.00 97.31           H  
ATOM   4080  NH2 ARG A 269      -8.799  -2.513 -21.527  1.00 97.31           N  
ATOM   4081 HH21 ARG A 269      -7.802  -2.525 -21.685  1.00 97.31           H  
ATOM   4082 HH22 ARG A 269      -9.256  -3.358 -21.215  1.00 97.31           H  
ATOM   4083  CZ  ARG A 269      -9.393  -1.367 -21.640  1.00 97.31           C  
ATOM   4084  N   PHE A 270      -4.276   2.123 -19.961  1.00 97.19           N  
ATOM   4085  H   PHE A 270      -4.290   1.340 -20.598  1.00 97.19           H  
ATOM   4086  CA  PHE A 270      -3.301   2.111 -18.867  1.00 97.19           C  
ATOM   4087  HA  PHE A 270      -3.808   2.349 -17.932  1.00 97.19           H  
ATOM   4088  C   PHE A 270      -2.242   3.189 -19.091  1.00 97.19           C  
ATOM   4089  CB  PHE A 270      -2.680   0.715 -18.729  1.00 97.19           C  
ATOM   4090  HB2 PHE A 270      -2.350   0.354 -19.703  1.00 97.19           H  
ATOM   4091  HB3 PHE A 270      -1.802   0.778 -18.086  1.00 97.19           H  
ATOM   4092  O   PHE A 270      -2.007   4.012 -18.209  1.00 97.19           O  
ATOM   4093  CG  PHE A 270      -3.645  -0.279 -18.121  1.00 97.19           C  
ATOM   4094  CD1 PHE A 270      -3.696  -0.437 -16.727  1.00 97.19           C  
ATOM   4095  HD1 PHE A 270      -2.996   0.096 -16.100  1.00 97.19           H  
ATOM   4096  CD2 PHE A 270      -4.532  -1.002 -18.936  1.00 97.19           C  
ATOM   4097  HD2 PHE A 270      -4.500  -0.887 -20.009  1.00 97.19           H  
ATOM   4098  CE1 PHE A 270      -4.656  -1.285 -16.151  1.00 97.19           C  
ATOM   4099  HE1 PHE A 270      -4.701  -1.413 -15.079  1.00 97.19           H  
ATOM   4100  CE2 PHE A 270      -5.482  -1.861 -18.364  1.00 97.19           C  
ATOM   4101  HE2 PHE A 270      -6.158  -2.422 -18.993  1.00 97.19           H  
ATOM   4102  CZ  PHE A 270      -5.562  -1.974 -16.968  1.00 97.19           C  
ATOM   4103  HZ  PHE A 270      -6.326  -2.588 -16.514  1.00 97.19           H  
ATOM   4104  N   ARG A 271      -1.706   3.294 -20.313  1.00 96.38           N  
ATOM   4105  H   ARG A 271      -1.929   2.575 -20.987  1.00 96.38           H  
ATOM   4106  CA  ARG A 271      -0.747   4.349 -20.678  1.00 96.38           C  
ATOM   4107  HA  ARG A 271       0.124   4.259 -20.029  1.00 96.38           H  
ATOM   4108  C   ARG A 271      -1.293   5.766 -20.476  1.00 96.38           C  
ATOM   4109  CB  ARG A 271      -0.319   4.128 -22.130  1.00 96.38           C  
ATOM   4110  HB2 ARG A 271      -1.146   4.378 -22.795  1.00 96.38           H  
ATOM   4111  HB3 ARG A 271      -0.084   3.071 -22.256  1.00 96.38           H  
ATOM   4112  O   ARG A 271      -0.552   6.649 -20.061  1.00 96.38           O  
ATOM   4113  CG  ARG A 271       0.913   4.967 -22.509  1.00 96.38           C  
ATOM   4114  HG2 ARG A 271       0.721   6.024 -22.328  1.00 96.38           H  
ATOM   4115  HG3 ARG A 271       1.760   4.657 -21.896  1.00 96.38           H  
ATOM   4116  CD  ARG A 271       1.264   4.788 -23.989  1.00 96.38           C  
ATOM   4117  HD2 ARG A 271       0.461   5.221 -24.586  1.00 96.38           H  
ATOM   4118  HD3 ARG A 271       2.184   5.335 -24.199  1.00 96.38           H  
ATOM   4119  NE  ARG A 271       1.460   3.364 -24.324  1.00 96.38           N  
ATOM   4120  HE  ARG A 271       1.963   2.798 -23.657  1.00 96.38           H  
ATOM   4121  NH1 ARG A 271       0.174   3.216 -26.232  1.00 96.38           N  
ATOM   4122 HH11 ARG A 271      -0.179   2.629 -26.975  1.00 96.38           H  
ATOM   4123 HH12 ARG A 271       0.021   4.214 -26.218  1.00 96.38           H  
ATOM   4124  NH2 ARG A 271       1.167   1.401 -25.403  1.00 96.38           N  
ATOM   4125 HH21 ARG A 271       0.849   0.815 -26.162  1.00 96.38           H  
ATOM   4126 HH22 ARG A 271       1.602   0.935 -24.620  1.00 96.38           H  
ATOM   4127  CZ  ARG A 271       0.933   2.674 -25.320  1.00 96.38           C  
ATOM   4128  N   ALA A 272      -2.572   5.999 -20.771  1.00 97.19           N  
ATOM   4129  H   ALA A 272      -3.113   5.252 -21.182  1.00 97.19           H  
ATOM   4130  CA  ALA A 272      -3.218   7.297 -20.567  1.00 97.19           C  
ATOM   4131  HA  ALA A 272      -2.564   8.080 -20.950  1.00 97.19           H  
ATOM   4132  C   ALA A 272      -3.480   7.611 -19.083  1.00 97.19           C  
ATOM   4133  CB  ALA A 272      -4.524   7.316 -21.368  1.00 97.19           C  
ATOM   4134  HB1 ALA A 272      -4.316   7.134 -22.423  1.00 97.19           H  
ATOM   4135  HB2 ALA A 272      -5.198   6.543 -20.999  1.00 97.19           H  
ATOM   4136  HB3 ALA A 272      -5.004   8.289 -21.263  1.00 97.19           H  
ATOM   4137  O   ALA A 272      -3.561   8.781 -18.703  1.00 97.19           O  
ATOM   4138  N   LEU A 273      -3.634   6.579 -18.251  1.00 97.38           N  
ATOM   4139  H   LEU A 273      -3.582   5.644 -18.629  1.00 97.38           H  
ATOM   4140  CA  LEU A 273      -3.892   6.722 -16.826  1.00 97.38           C  
ATOM   4141  HA  LEU A 273      -4.595   7.544 -16.691  1.00 97.38           H  
ATOM   4142  C   LEU A 273      -2.625   7.063 -16.035  1.00 97.38           C  
ATOM   4143  CB  LEU A 273      -4.546   5.428 -16.324  1.00 97.38           C  
ATOM   4144  HB2 LEU A 273      -3.864   4.600 -16.518  1.00 97.38           H  
ATOM   4145  HB3 LEU A 273      -5.454   5.251 -16.901  1.00 97.38           H  
ATOM   4146  O   LEU A 273      -2.711   7.886 -15.128  1.00 97.38           O  
ATOM   4147  CG  LEU A 273      -4.895   5.419 -14.827  1.00 97.38           C  
ATOM   4148  HG  LEU A 273      -3.999   5.576 -14.226  1.00 97.38           H  
ATOM   4149  CD1 LEU A 273      -5.944   6.472 -14.459  1.00 97.38           C  
ATOM   4150 HD11 LEU A 273      -6.183   6.386 -13.399  1.00 97.38           H  
ATOM   4151 HD12 LEU A 273      -5.550   7.468 -14.660  1.00 97.38           H  
ATOM   4152 HD13 LEU A 273      -6.848   6.307 -15.045  1.00 97.38           H  
ATOM   4153  CD2 LEU A 273      -5.456   4.043 -14.502  1.00 97.38           C  
ATOM   4154 HD21 LEU A 273      -4.727   3.274 -14.759  1.00 97.38           H  
ATOM   4155 HD22 LEU A 273      -6.365   3.883 -15.081  1.00 97.38           H  
ATOM   4156 HD23 LEU A 273      -5.719   3.968 -13.447  1.00 97.38           H  
ATOM   4157  N   LEU A 274      -1.481   6.458 -16.353  1.00 96.81           N  
ATOM   4158  H   LEU A 274      -1.497   5.811 -17.128  1.00 96.81           H  
ATOM   4159  CA  LEU A 274      -0.203   6.622 -15.644  1.00 96.81           C  
ATOM   4160  HA  LEU A 274      -0.383   6.548 -14.571  1.00 96.81           H  
ATOM   4161  C   LEU A 274       0.443   8.003 -15.933  1.00 96.81           C  
ATOM   4162  CB  LEU A 274       0.706   5.448 -16.072  1.00 96.81           C  
ATOM   4163  HB2 LEU A 274       0.829   5.496 -17.154  1.00 96.81           H  
ATOM   4164  HB3 LEU A 274       1.700   5.568 -15.641  1.00 96.81           H  
ATOM   4165  O   LEU A 274       0.393   8.453 -17.081  1.00 96.81           O  
ATOM   4166  CG  LEU A 274       0.202   4.034 -15.707  1.00 96.81           C  
ATOM   4167  HG  LEU A 274      -0.769   3.862 -16.170  1.00 96.81           H  
ATOM   4168  CD1 LEU A 274       1.181   2.991 -16.237  1.00 96.81           C  
ATOM   4169 HD11 LEU A 274       2.151   3.094 -15.752  1.00 96.81           H  
ATOM   4170 HD12 LEU A 274       1.318   3.121 -17.311  1.00 96.81           H  
ATOM   4171 HD13 LEU A 274       0.800   1.986 -16.054  1.00 96.81           H  
ATOM   4172  CD2 LEU A 274       0.016   3.791 -14.212  1.00 96.81           C  
ATOM   4173 HD21 LEU A 274      -0.430   2.808 -14.060  1.00 96.81           H  
ATOM   4174 HD22 LEU A 274      -0.630   4.545 -13.762  1.00 96.81           H  
ATOM   4175 HD23 LEU A 274       0.994   3.787 -13.730  1.00 96.81           H  
ATOM   4176  N   PRO A 275       1.024   8.731 -14.942  1.00 94.31           N  
ATOM   4177  CA  PRO A 275       1.707   9.996 -15.239  1.00 94.31           C  
ATOM   4178  HA  PRO A 275       0.970  10.676 -15.667  1.00 94.31           H  
ATOM   4179  C   PRO A 275       2.862   9.836 -16.242  1.00 94.31           C  
ATOM   4180  CB  PRO A 275       2.187  10.583 -13.906  1.00 94.31           C  
ATOM   4181  HB2 PRO A 275       3.251  10.401 -13.755  1.00 94.31           H  
ATOM   4182  HB3 PRO A 275       2.006  11.657 -13.864  1.00 94.31           H  
ATOM   4183  O   PRO A 275       3.492   8.786 -16.330  1.00 94.31           O  
ATOM   4184  CG  PRO A 275       1.379   9.851 -12.839  1.00 94.31           C  
ATOM   4185  HG2 PRO A 275       1.981   9.667 -11.950  1.00 94.31           H  
ATOM   4186  HG3 PRO A 275       0.515  10.459 -12.572  1.00 94.31           H  
ATOM   4187  CD  PRO A 275       0.943   8.537 -13.491  1.00 94.31           C  
ATOM   4188  HD2 PRO A 275      -0.058   8.249 -13.169  1.00 94.31           H  
ATOM   4189  HD3 PRO A 275       1.625   7.769 -13.126  1.00 94.31           H  
ATOM   4190  N   ARG A 276       3.173  10.897 -16.996  1.00 92.69           N  
ATOM   4191  H   ARG A 276       2.675  11.760 -16.828  1.00 92.69           H  
ATOM   4192  CA  ARG A 276       4.248  10.866 -18.010  1.00 92.69           C  
ATOM   4193  HA  ARG A 276       4.232   9.899 -18.512  1.00 92.69           H  
ATOM   4194  C   ARG A 276       5.654  10.974 -17.414  1.00 92.69           C  
ATOM   4195  CB  ARG A 276       4.042  11.976 -19.047  1.00 92.69           C  
ATOM   4196  HB2 ARG A 276       4.911  11.995 -19.705  1.00 92.69           H  
ATOM   4197  HB3 ARG A 276       3.980  12.939 -18.539  1.00 92.69           H  
ATOM   4198  O   ARG A 276       6.611  10.556 -18.048  1.00 92.69           O  
ATOM   4199  CG  ARG A 276       2.791  11.763 -19.908  1.00 92.69           C  
ATOM   4200  HG2 ARG A 276       2.843  10.785 -20.386  1.00 92.69           H  
ATOM   4201  HG3 ARG A 276       1.898  11.811 -19.284  1.00 92.69           H  
ATOM   4202  CD  ARG A 276       2.729  12.855 -20.981  1.00 92.69           C  
ATOM   4203  HD2 ARG A 276       3.634  12.798 -21.585  1.00 92.69           H  
ATOM   4204  HD3 ARG A 276       2.693  13.827 -20.490  1.00 92.69           H  
ATOM   4205  NE  ARG A 276       1.549  12.699 -21.849  1.00 92.69           N  
ATOM   4206  HE  ARG A 276       0.921  11.941 -21.622  1.00 92.69           H  
ATOM   4207  NH1 ARG A 276       2.025  14.427 -23.285  1.00 92.69           N  
ATOM   4208 HH11 ARG A 276       2.872  14.607 -22.765  1.00 92.69           H  
ATOM   4209 HH12 ARG A 276       1.809  14.968 -24.110  1.00 92.69           H  
ATOM   4210  NH2 ARG A 276       0.190  13.197 -23.606  1.00 92.69           N  
ATOM   4211 HH21 ARG A 276      -0.410  12.424 -23.355  1.00 92.69           H  
ATOM   4212 HH22 ARG A 276      -0.021  13.755 -24.421  1.00 92.69           H  
ATOM   4213  CZ  ARG A 276       1.261  13.439 -22.905  1.00 92.69           C  
ATOM   4214  N   ASP A 277       5.775  11.556 -16.227  1.00 91.62           N  
ATOM   4215  H   ASP A 277       4.943  11.867 -15.747  1.00 91.62           H  
ATOM   4216  CA  ASP A 277       7.022  11.822 -15.500  1.00 91.62           C  
ATOM   4217  HA  ASP A 277       7.856  11.750 -16.198  1.00 91.62           H  
ATOM   4218  C   ASP A 277       7.296  10.793 -14.385  1.00 91.62           C  
ATOM   4219  CB  ASP A 277       6.979  13.263 -14.965  1.00 91.62           C  
ATOM   4220  HB2 ASP A 277       6.784  13.944 -15.794  1.00 91.62           H  
ATOM   4221  HB3 ASP A 277       7.957  13.516 -14.557  1.00 91.62           H  
ATOM   4222  O   ASP A 277       8.054  11.058 -13.442  1.00 91.62           O  
ATOM   4223  CG  ASP A 277       5.906  13.478 -13.885  1.00 91.62           C  
ATOM   4224  OD1 ASP A 277       4.798  12.903 -14.034  1.00 91.62           O  
ATOM   4225  OD2 ASP A 277       6.187  14.253 -12.944  1.00 91.62           O  
ATOM   4226  N   ARG A 278       6.662   9.616 -14.475  1.00 93.75           N  
ATOM   4227  H   ARG A 278       6.087   9.452 -15.288  1.00 93.75           H  
ATOM   4228  CA  ARG A 278       6.873   8.512 -13.535  1.00 93.75           C  
ATOM   4229  HA  ARG A 278       6.658   8.864 -12.526  1.00 93.75           H  
ATOM   4230  C   ARG A 278       8.314   8.027 -13.557  1.00 93.75           C  
ATOM   4231  CB  ARG A 278       5.965   7.322 -13.853  1.00 93.75           C  
ATOM   4232  HB2 ARG A 278       6.081   7.065 -14.905  1.00 93.75           H  
ATOM   4233  HB3 ARG A 278       6.271   6.463 -13.256  1.00 93.75           H  
ATOM   4234  O   ARG A 278       8.997   8.049 -14.576  1.00 93.75           O  
ATOM   4235  CG  ARG A 278       4.501   7.609 -13.541  1.00 93.75           C  
ATOM   4236  HG2 ARG A 278       4.365   7.758 -12.470  1.00 93.75           H  
ATOM   4237  HG3 ARG A 278       4.202   8.519 -14.061  1.00 93.75           H  
ATOM   4238  CD  ARG A 278       3.667   6.431 -14.039  1.00 93.75           C  
ATOM   4239  HD2 ARG A 278       2.651   6.744 -14.280  1.00 93.75           H  
ATOM   4240  HD3 ARG A 278       4.080   6.080 -14.985  1.00 93.75           H  
ATOM   4241  NE  ARG A 278       3.655   5.311 -13.098  1.00 93.75           N  
ATOM   4242  HE  ARG A 278       4.238   4.533 -13.370  1.00 93.75           H  
ATOM   4243  NH1 ARG A 278       1.690   5.592 -11.834  1.00 93.75           N  
ATOM   4244 HH11 ARG A 278       1.771   6.594 -11.728  1.00 93.75           H  
ATOM   4245 HH12 ARG A 278       1.064   5.125 -11.194  1.00 93.75           H  
ATOM   4246  NH2 ARG A 278       2.856   3.753 -11.759  1.00 93.75           N  
ATOM   4247 HH21 ARG A 278       3.443   3.138 -12.304  1.00 93.75           H  
ATOM   4248 HH22 ARG A 278       2.106   3.389 -11.189  1.00 93.75           H  
ATOM   4249  CZ  ARG A 278       2.741   4.940 -12.226  1.00 93.75           C  
ATOM   4250  N   VAL A 279       8.727   7.502 -12.412  1.00 96.38           N  
ATOM   4251  H   VAL A 279       8.050   7.467 -11.664  1.00 96.38           H  
ATOM   4252  CA  VAL A 279       9.972   6.757 -12.231  1.00 96.38           C  
ATOM   4253  HA  VAL A 279      10.388   6.495 -13.204  1.00 96.38           H  
ATOM   4254  C   VAL A 279       9.614   5.459 -11.500  1.00 96.38           C  
ATOM   4255  CB  VAL A 279      11.017   7.611 -11.483  1.00 96.38           C  
ATOM   4256  HB  VAL A 279      10.692   7.779 -10.457  1.00 96.38           H  
ATOM   4257  O   VAL A 279       9.817   5.388 -10.279  1.00 96.38           O  
ATOM   4258  CG1 VAL A 279      12.379   6.904 -11.462  1.00 96.38           C  
ATOM   4259 HG11 VAL A 279      12.730   6.746 -12.481  1.00 96.38           H  
ATOM   4260 HG12 VAL A 279      12.298   5.936 -10.968  1.00 96.38           H  
ATOM   4261 HG13 VAL A 279      13.108   7.510 -10.923  1.00 96.38           H  
ATOM   4262  CG2 VAL A 279      11.222   8.990 -12.130  1.00 96.38           C  
ATOM   4263 HG21 VAL A 279      11.485   8.866 -13.181  1.00 96.38           H  
ATOM   4264 HG22 VAL A 279      12.020   9.529 -11.621  1.00 96.38           H  
ATOM   4265 HG23 VAL A 279      10.307   9.579 -12.068  1.00 96.38           H  
ATOM   4266  N   PRO A 280       9.000   4.479 -12.201  1.00 96.44           N  
ATOM   4267  CA  PRO A 280       8.554   3.229 -11.597  1.00 96.44           C  
ATOM   4268  HA  PRO A 280       7.793   3.458 -10.851  1.00 96.44           H  
ATOM   4269  C   PRO A 280       9.725   2.491 -10.950  1.00 96.44           C  
ATOM   4270  CB  PRO A 280       7.907   2.399 -12.714  1.00 96.44           C  
ATOM   4271  HB2 PRO A 280       7.021   1.871 -12.361  1.00 96.44           H  
ATOM   4272  HB3 PRO A 280       8.626   1.695 -13.133  1.00 96.44           H  
ATOM   4273  O   PRO A 280      10.815   2.422 -11.519  1.00 96.44           O  
ATOM   4274  CG  PRO A 280       7.554   3.442 -13.770  1.00 96.44           C  
ATOM   4275  HG2 PRO A 280       7.517   3.013 -14.772  1.00 96.44           H  
ATOM   4276  HG3 PRO A 280       6.608   3.920 -13.516  1.00 96.44           H  
ATOM   4277  CD  PRO A 280       8.678   4.460 -13.625  1.00 96.44           C  
ATOM   4278  HD2 PRO A 280       8.344   5.427 -14.001  1.00 96.44           H  
ATOM   4279  HD3 PRO A 280       9.550   4.124 -14.186  1.00 96.44           H  
ATOM   4280  N   SER A 281       9.516   1.954  -9.751  1.00 97.94           N  
ATOM   4281  H   SER A 281       8.604   2.046  -9.327  1.00 97.94           H  
ATOM   4282  CA  SER A 281      10.541   1.160  -9.078  1.00 97.94           C  
ATOM   4283  HA  SER A 281      11.496   1.673  -9.196  1.00 97.94           H  
ATOM   4284  C   SER A 281      10.622  -0.256  -9.670  1.00 97.94           C  
ATOM   4285  CB  SER A 281      10.262   1.080  -7.584  1.00 97.94           C  
ATOM   4286  HB2 SER A 281      10.206   2.083  -7.161  1.00 97.94           H  
ATOM   4287  HB3 SER A 281       9.317   0.564  -7.415  1.00 97.94           H  
ATOM   4288  O   SER A 281       9.578  -0.888  -9.842  1.00 97.94           O  
ATOM   4289  OG  SER A 281      11.310   0.362  -6.973  1.00 97.94           O  
ATOM   4290  HG  SER A 281      12.093   0.915  -6.925  1.00 97.94           H  
ATOM   4291  N   PRO A 282      11.825  -0.816  -9.903  1.00 97.50           N  
ATOM   4292  CA  PRO A 282      11.982  -2.213 -10.321  1.00 97.50           C  
ATOM   4293  HA  PRO A 282      11.439  -2.363 -11.254  1.00 97.50           H  
ATOM   4294  C   PRO A 282      11.484  -3.243  -9.294  1.00 97.50           C  
ATOM   4295  CB  PRO A 282      13.480  -2.400 -10.573  1.00 97.50           C  
ATOM   4296  HB2 PRO A 282      13.667  -3.059 -11.420  1.00 97.50           H  
ATOM   4297  HB3 PRO A 282      13.952  -2.797  -9.674  1.00 97.50           H  
ATOM   4298  O   PRO A 282      11.263  -4.391  -9.655  1.00 97.50           O  
ATOM   4299  CG  PRO A 282      13.997  -0.987 -10.829  1.00 97.50           C  
ATOM   4300  HG2 PRO A 282      15.050  -0.887 -10.568  1.00 97.50           H  
ATOM   4301  HG3 PRO A 282      13.830  -0.720 -11.872  1.00 97.50           H  
ATOM   4302  CD  PRO A 282      13.107  -0.130  -9.935  1.00 97.50           C  
ATOM   4303  HD2 PRO A 282      13.523  -0.083  -8.928  1.00 97.50           H  
ATOM   4304  HD3 PRO A 282      13.026   0.869 -10.363  1.00 97.50           H  
ATOM   4305  N   ILE A 283      11.293  -2.849  -8.029  1.00 98.38           N  
ATOM   4306  H   ILE A 283      11.505  -1.890  -7.791  1.00 98.38           H  
ATOM   4307  CA  ILE A 283      10.700  -3.699  -6.979  1.00 98.38           C  
ATOM   4308  HA  ILE A 283      10.705  -4.731  -7.331  1.00 98.38           H  
ATOM   4309  C   ILE A 283       9.222  -3.373  -6.730  1.00 98.38           C  
ATOM   4310  CB  ILE A 283      11.530  -3.680  -5.677  1.00 98.38           C  
ATOM   4311  HB  ILE A 283      11.061  -4.363  -4.967  1.00 98.38           H  
ATOM   4312  O   ILE A 283       8.677  -3.730  -5.685  1.00 98.38           O  
ATOM   4313  CG1 ILE A 283      11.566  -2.271  -5.050  1.00 98.38           C  
ATOM   4314 HG12 ILE A 283      10.559  -1.857  -4.999  1.00 98.38           H  
ATOM   4315 HG13 ILE A 283      12.162  -1.626  -5.694  1.00 98.38           H  
ATOM   4316  CG2 ILE A 283      12.946  -4.207  -5.950  1.00 98.38           C  
ATOM   4317 HG21 ILE A 283      13.500  -3.488  -6.552  1.00 98.38           H  
ATOM   4318 HG22 ILE A 283      13.472  -4.376  -5.010  1.00 98.38           H  
ATOM   4319 HG23 ILE A 283      12.890  -5.157  -6.482  1.00 98.38           H  
ATOM   4320  CD1 ILE A 283      12.157  -2.233  -3.638  1.00 98.38           C  
ATOM   4321 HD11 ILE A 283      11.544  -2.835  -2.967  1.00 98.38           H  
ATOM   4322 HD12 ILE A 283      12.169  -1.206  -3.273  1.00 98.38           H  
ATOM   4323 HD13 ILE A 283      13.181  -2.606  -3.637  1.00 98.38           H  
ATOM   4324  N   ALA A 284       8.558  -2.659  -7.643  1.00 98.38           N  
ATOM   4325  H   ALA A 284       9.032  -2.377  -8.489  1.00 98.38           H  
ATOM   4326  CA  ALA A 284       7.121  -2.439  -7.560  1.00 98.38           C  
ATOM   4327  HA  ALA A 284       6.910  -1.847  -6.670  1.00 98.38           H  
ATOM   4328  C   ALA A 284       6.366  -3.775  -7.437  1.00 98.38           C  
ATOM   4329  CB  ALA A 284       6.656  -1.646  -8.782  1.00 98.38           C  
ATOM   4330  HB1 ALA A 284       7.054  -0.632  -8.746  1.00 98.38           H  
ATOM   4331  HB2 ALA A 284       5.567  -1.614  -8.796  1.00 98.38           H  
ATOM   4332  HB3 ALA A 284       6.996  -2.134  -9.695  1.00 98.38           H  
ATOM   4333  O   ALA A 284       6.658  -4.761  -8.126  1.00 98.38           O  
ATOM   4334  N   GLY A 285       5.388  -3.797  -6.537  1.00 98.25           N  
ATOM   4335  H   GLY A 285       5.163  -2.946  -6.041  1.00 98.25           H  
ATOM   4336  CA  GLY A 285       4.446  -4.899  -6.413  1.00 98.25           C  
ATOM   4337  HA2 GLY A 285       4.825  -5.805  -6.886  1.00 98.25           H  
ATOM   4338  HA3 GLY A 285       4.288  -5.123  -5.358  1.00 98.25           H  
ATOM   4339  C   GLY A 285       3.101  -4.556  -7.033  1.00 98.25           C  
ATOM   4340  O   GLY A 285       2.949  -3.574  -7.759  1.00 98.25           O  
ATOM   4341  N   ASP A 286       2.122  -5.379  -6.701  1.00 98.19           N  
ATOM   4342  H   ASP A 286       2.375  -6.280  -6.323  1.00 98.19           H  
ATOM   4343  CA  ASP A 286       0.712  -5.269  -7.071  1.00 98.19           C  
ATOM   4344  HA  ASP A 286       0.499  -4.257  -7.414  1.00 98.19           H  
ATOM   4345  C   ASP A 286      -0.224  -5.558  -5.883  1.00 98.19           C  
ATOM   4346  CB  ASP A 286       0.433  -6.241  -8.229  1.00 98.19           C  
ATOM   4347  HB2 ASP A 286      -0.620  -6.166  -8.500  1.00 98.19           H  
ATOM   4348  HB3 ASP A 286       1.007  -5.924  -9.099  1.00 98.19           H  
ATOM   4349  O   ASP A 286      -1.436  -5.392  -5.997  1.00 98.19           O  
ATOM   4350  CG  ASP A 286       0.773  -7.710  -7.923  1.00 98.19           C  
ATOM   4351  OD1 ASP A 286       1.435  -7.981  -6.891  1.00 98.19           O  
ATOM   4352  OD2 ASP A 286       0.361  -8.558  -8.737  1.00 98.19           O  
ATOM   4353  N   ALA A 287       0.313  -5.965  -4.730  1.00 98.50           N  
ATOM   4354  H   ALA A 287       1.308  -6.133  -4.716  1.00 98.50           H  
ATOM   4355  CA  ALA A 287      -0.472  -6.445  -3.601  1.00 98.50           C  
ATOM   4356  HA  ALA A 287      -1.448  -6.761  -3.971  1.00 98.50           H  
ATOM   4357  C   ALA A 287      -0.708  -5.375  -2.518  1.00 98.50           C  
ATOM   4358  CB  ALA A 287       0.207  -7.700  -3.048  1.00 98.50           C  
ATOM   4359  HB1 ALA A 287      -0.366  -8.096  -2.210  1.00 98.50           H  
ATOM   4360  HB2 ALA A 287       0.270  -8.459  -3.829  1.00 98.50           H  
ATOM   4361  HB3 ALA A 287       1.215  -7.453  -2.715  1.00 98.50           H  
ATOM   4362  O   ALA A 287       0.221  -4.883  -1.865  1.00 98.50           O  
ATOM   4363  N   LEU A 288      -1.987  -5.097  -2.252  1.00 98.81           N  
ATOM   4364  H   LEU A 288      -2.679  -5.512  -2.860  1.00 98.81           H  
ATOM   4365  CA  LEU A 288      -2.468  -4.524  -0.995  1.00 98.81           C  
ATOM   4366  HA  LEU A 288      -1.698  -3.877  -0.575  1.00 98.81           H  
ATOM   4367  C   LEU A 288      -2.749  -5.665  -0.010  1.00 98.81           C  
ATOM   4368  CB  LEU A 288      -3.727  -3.680  -1.269  1.00 98.81           C  
ATOM   4369  HB2 LEU A 288      -3.440  -2.822  -1.876  1.00 98.81           H  
ATOM   4370  HB3 LEU A 288      -4.420  -4.286  -1.852  1.00 98.81           H  
ATOM   4371  O   LEU A 288      -3.644  -6.478  -0.230  1.00 98.81           O  
ATOM   4372  CG  LEU A 288      -4.456  -3.194   0.002  1.00 98.81           C  
ATOM   4373  HG  LEU A 288      -4.603  -4.034   0.681  1.00 98.81           H  
ATOM   4374  CD1 LEU A 288      -3.669  -2.118   0.751  1.00 98.81           C  
ATOM   4375 HD11 LEU A 288      -3.473  -1.266   0.100  1.00 98.81           H  
ATOM   4376 HD12 LEU A 288      -4.239  -1.795   1.622  1.00 98.81           H  
ATOM   4377 HD13 LEU A 288      -2.720  -2.531   1.093  1.00 98.81           H  
ATOM   4378  CD2 LEU A 288      -5.848  -2.655  -0.330  1.00 98.81           C  
ATOM   4379 HD21 LEU A 288      -5.786  -1.809  -1.014  1.00 98.81           H  
ATOM   4380 HD22 LEU A 288      -6.434  -3.445  -0.800  1.00 98.81           H  
ATOM   4381 HD23 LEU A 288      -6.354  -2.349   0.586  1.00 98.81           H  
ATOM   4382  N   VAL A 289      -2.036  -5.691   1.111  1.00 98.81           N  
ATOM   4383  H   VAL A 289      -1.343  -4.969   1.247  1.00 98.81           H  
ATOM   4384  CA  VAL A 289      -2.232  -6.668   2.188  1.00 98.81           C  
ATOM   4385  HA  VAL A 289      -2.865  -7.483   1.837  1.00 98.81           H  
ATOM   4386  C   VAL A 289      -2.941  -5.977   3.347  1.00 98.81           C  
ATOM   4387  CB  VAL A 289      -0.887  -7.282   2.621  1.00 98.81           C  
ATOM   4388  HB  VAL A 289      -0.258  -6.507   3.059  1.00 98.81           H  
ATOM   4389  O   VAL A 289      -2.337  -5.167   4.043  1.00 98.81           O  
ATOM   4390  CG1 VAL A 289      -1.098  -8.387   3.661  1.00 98.81           C  
ATOM   4391 HG11 VAL A 289      -1.578  -7.981   4.552  1.00 98.81           H  
ATOM   4392 HG12 VAL A 289      -0.136  -8.813   3.947  1.00 98.81           H  
ATOM   4393 HG13 VAL A 289      -1.723  -9.174   3.240  1.00 98.81           H  
ATOM   4394  CG2 VAL A 289      -0.128  -7.890   1.435  1.00 98.81           C  
ATOM   4395 HG21 VAL A 289       0.149  -7.115   0.720  1.00 98.81           H  
ATOM   4396 HG22 VAL A 289       0.785  -8.372   1.784  1.00 98.81           H  
ATOM   4397 HG23 VAL A 289      -0.750  -8.630   0.931  1.00 98.81           H  
ATOM   4398  N   VAL A 290      -4.218  -6.275   3.579  1.00 98.75           N  
ATOM   4399  H   VAL A 290      -4.654  -6.986   3.009  1.00 98.75           H  
ATOM   4400  CA  VAL A 290      -4.968  -5.724   4.718  1.00 98.75           C  
ATOM   4401  HA  VAL A 290      -4.453  -4.830   5.069  1.00 98.75           H  
ATOM   4402  C   VAL A 290      -4.988  -6.736   5.857  1.00 98.75           C  
ATOM   4403  CB  VAL A 290      -6.388  -5.272   4.347  1.00 98.75           C  
ATOM   4404  HB  VAL A 290      -6.980  -6.148   4.083  1.00 98.75           H  
ATOM   4405  O   VAL A 290      -5.568  -7.814   5.728  1.00 98.75           O  
ATOM   4406  CG1 VAL A 290      -7.045  -4.559   5.539  1.00 98.75           C  
ATOM   4407 HG11 VAL A 290      -7.139  -5.240   6.384  1.00 98.75           H  
ATOM   4408 HG12 VAL A 290      -8.044  -4.222   5.261  1.00 98.75           H  
ATOM   4409 HG13 VAL A 290      -6.444  -3.701   5.837  1.00 98.75           H  
ATOM   4410  CG2 VAL A 290      -6.395  -4.303   3.158  1.00 98.75           C  
ATOM   4411 HG21 VAL A 290      -5.763  -3.440   3.367  1.00 98.75           H  
ATOM   4412 HG22 VAL A 290      -6.025  -4.817   2.270  1.00 98.75           H  
ATOM   4413 HG23 VAL A 290      -7.414  -3.975   2.957  1.00 98.75           H  
ATOM   4414  N   VAL A 291      -4.387  -6.362   6.983  1.00 98.50           N  
ATOM   4415  H   VAL A 291      -3.997  -5.431   7.009  1.00 98.50           H  
ATOM   4416  CA  VAL A 291      -4.304  -7.146   8.223  1.00 98.50           C  
ATOM   4417  HA  VAL A 291      -4.738  -8.130   8.048  1.00 98.50           H  
ATOM   4418  C   VAL A 291      -5.111  -6.479   9.331  1.00 98.50           C  
ATOM   4419  CB  VAL A 291      -2.839  -7.358   8.665  1.00 98.50           C  
ATOM   4420  HB  VAL A 291      -2.835  -8.080   9.481  1.00 98.50           H  
ATOM   4421  O   VAL A 291      -5.444  -5.300   9.240  1.00 98.50           O  
ATOM   4422  CG1 VAL A 291      -2.002  -7.940   7.523  1.00 98.50           C  
ATOM   4423 HG11 VAL A 291      -1.036  -8.277   7.898  1.00 98.50           H  
ATOM   4424 HG12 VAL A 291      -2.531  -8.785   7.083  1.00 98.50           H  
ATOM   4425 HG13 VAL A 291      -1.837  -7.185   6.754  1.00 98.50           H  
ATOM   4426  CG2 VAL A 291      -2.146  -6.082   9.158  1.00 98.50           C  
ATOM   4427 HG21 VAL A 291      -2.162  -5.317   8.381  1.00 98.50           H  
ATOM   4428 HG22 VAL A 291      -2.641  -5.702  10.052  1.00 98.50           H  
ATOM   4429 HG23 VAL A 291      -1.107  -6.294   9.412  1.00 98.50           H  
ATOM   4430  N   ASP A 292      -5.406  -7.218  10.395  1.00 97.44           N  
ATOM   4431  H   ASP A 292      -5.108  -8.183  10.421  1.00 97.44           H  
ATOM   4432  CA  ASP A 292      -6.052  -6.688  11.597  1.00 97.44           C  
ATOM   4433  HA  ASP A 292      -5.982  -5.600  11.614  1.00 97.44           H  
ATOM   4434  C   ASP A 292      -5.322  -7.230  12.832  1.00 97.44           C  
ATOM   4435  CB  ASP A 292      -7.536  -7.079  11.546  1.00 97.44           C  
ATOM   4436  HB2 ASP A 292      -7.634  -8.156  11.681  1.00 97.44           H  
ATOM   4437  HB3 ASP A 292      -7.915  -6.838  10.553  1.00 97.44           H  
ATOM   4438  O   ASP A 292      -5.505  -8.393  13.208  1.00 97.44           O  
ATOM   4439  CG  ASP A 292      -8.416  -6.355  12.563  1.00 97.44           C  
ATOM   4440  OD1 ASP A 292      -7.890  -5.914  13.614  1.00 97.44           O  
ATOM   4441  OD2 ASP A 292      -9.621  -6.204  12.228  1.00 97.44           O  
ATOM   4442  N   SER A 293      -4.448  -6.417  13.441  1.00 96.31           N  
ATOM   4443  H   SER A 293      -4.305  -5.481  13.089  1.00 96.31           H  
ATOM   4444  CA  SER A 293      -3.635  -6.866  14.586  1.00 96.31           C  
ATOM   4445  HA  SER A 293      -3.097  -7.767  14.288  1.00 96.31           H  
ATOM   4446  C   SER A 293      -4.465  -7.225  15.816  1.00 96.31           C  
ATOM   4447  CB  SER A 293      -2.597  -5.817  14.995  1.00 96.31           C  
ATOM   4448  HB2 SER A 293      -1.863  -6.292  15.647  1.00 96.31           H  
ATOM   4449  HB3 SER A 293      -2.075  -5.466  14.105  1.00 96.31           H  
ATOM   4450  O   SER A 293      -3.995  -7.967  16.680  1.00 96.31           O  
ATOM   4451  OG  SER A 293      -3.185  -4.732  15.702  1.00 96.31           O  
ATOM   4452  HG  SER A 293      -3.088  -4.895  16.643  1.00 96.31           H  
ATOM   4453  N   SER A 294      -5.711  -6.746  15.902  1.00 92.44           N  
ATOM   4454  H   SER A 294      -6.084  -6.209  15.132  1.00 92.44           H  
ATOM   4455  CA  SER A 294      -6.587  -7.090  17.021  1.00 92.44           C  
ATOM   4456  HA  SER A 294      -6.072  -6.830  17.946  1.00 92.44           H  
ATOM   4457  C   SER A 294      -6.873  -8.593  17.069  1.00 92.44           C  
ATOM   4458  CB  SER A 294      -7.884  -6.281  16.977  1.00 92.44           C  
ATOM   4459  HB2 SER A 294      -7.649  -5.221  16.886  1.00 92.44           H  
ATOM   4460  HB3 SER A 294      -8.416  -6.439  17.915  1.00 92.44           H  
ATOM   4461  O   SER A 294      -7.020  -9.154  18.148  1.00 92.44           O  
ATOM   4462  OG  SER A 294      -8.732  -6.670  15.917  1.00 92.44           O  
ATOM   4463  HG  SER A 294      -8.398  -6.347  15.077  1.00 92.44           H  
ATOM   4464  N   PHE A 295      -6.832  -9.292  15.929  1.00 87.56           N  
ATOM   4465  H   PHE A 295      -6.688  -8.793  15.063  1.00 87.56           H  
ATOM   4466  CA  PHE A 295      -7.029 -10.740  15.888  1.00 87.56           C  
ATOM   4467  HA  PHE A 295      -7.924 -10.990  16.458  1.00 87.56           H  
ATOM   4468  C   PHE A 295      -5.884 -11.529  16.525  1.00 87.56           C  
ATOM   4469  CB  PHE A 295      -7.212 -11.194  14.435  1.00 87.56           C  
ATOM   4470  HB2 PHE A 295      -6.309 -10.939  13.879  1.00 87.56           H  
ATOM   4471  HB3 PHE A 295      -7.304 -12.280  14.427  1.00 87.56           H  
ATOM   4472  O   PHE A 295      -6.135 -12.594  17.092  1.00 87.56           O  
ATOM   4473  CG  PHE A 295      -8.410 -10.637  13.690  1.00 87.56           C  
ATOM   4474  CD1 PHE A 295      -9.556 -10.172  14.370  1.00 87.56           C  
ATOM   4475  HD1 PHE A 295      -9.601 -10.144  15.448  1.00 87.56           H  
ATOM   4476  CD2 PHE A 295      -8.391 -10.635  12.283  1.00 87.56           C  
ATOM   4477  HD2 PHE A 295      -7.512 -10.973  11.754  1.00 87.56           H  
ATOM   4478  CE1 PHE A 295     -10.670  -9.722  13.645  1.00 87.56           C  
ATOM   4479  HE1 PHE A 295     -11.537  -9.361  14.178  1.00 87.56           H  
ATOM   4480  CE2 PHE A 295      -9.509 -10.190  11.557  1.00 87.56           C  
ATOM   4481  HE2 PHE A 295      -9.491 -10.199  10.478  1.00 87.56           H  
ATOM   4482  CZ  PHE A 295     -10.653  -9.746  12.242  1.00 87.56           C  
ATOM   4483  HZ  PHE A 295     -11.529  -9.436  11.691  1.00 87.56           H  
ATOM   4484  N   SER A 296      -4.634 -11.061  16.425  1.00 78.62           N  
ATOM   4485  H   SER A 296      -4.476 -10.159  16.000  1.00 78.62           H  
ATOM   4486  CA  SER A 296      -3.511 -11.695  17.128  1.00 78.62           C  
ATOM   4487  HA  SER A 296      -3.608 -12.777  17.040  1.00 78.62           H  
ATOM   4488  C   SER A 296      -3.553 -11.379  18.618  1.00 78.62           C  
ATOM   4489  CB  SER A 296      -2.151 -11.329  16.521  1.00 78.62           C  
ATOM   4490  HB2 SER A 296      -2.057 -11.830  15.557  1.00 78.62           H  
ATOM   4491  HB3 SER A 296      -1.353 -11.687  17.172  1.00 78.62           H  
ATOM   4492  O   SER A 296      -3.440 -12.304  19.413  1.00 78.62           O  
ATOM   4493  OG  SER A 296      -2.002  -9.942  16.310  1.00 78.62           O  
ATOM   4494  HG  SER A 296      -1.990  -9.486  17.155  1.00 78.62           H  
ATOM   4495  N   GLU A 297      -3.829 -10.124  18.988  1.00 78.25           N  
ATOM   4496  H   GLU A 297      -3.957  -9.420  18.275  1.00 78.25           H  
ATOM   4497  CA  GLU A 297      -3.992  -9.705  20.389  1.00 78.25           C  
ATOM   4498  HA  GLU A 297      -3.069  -9.889  20.939  1.00 78.25           H  
ATOM   4499  C   GLU A 297      -5.113 -10.498  21.083  1.00 78.25           C  
ATOM   4500  CB  GLU A 297      -4.324  -8.199  20.446  1.00 78.25           C  
ATOM   4501  HB2 GLU A 297      -4.609  -7.944  21.467  1.00 78.25           H  
ATOM   4502  HB3 GLU A 297      -5.182  -8.008  19.802  1.00 78.25           H  
ATOM   4503  O   GLU A 297      -4.940 -10.990  22.193  1.00 78.25           O  
ATOM   4504  CG  GLU A 297      -3.169  -7.272  20.026  1.00 78.25           C  
ATOM   4505  HG2 GLU A 297      -2.733  -7.647  19.100  1.00 78.25           H  
ATOM   4506  HG3 GLU A 297      -2.396  -7.309  20.794  1.00 78.25           H  
ATOM   4507  CD  GLU A 297      -3.606  -5.804  19.809  1.00 78.25           C  
ATOM   4508  OE1 GLU A 297      -2.939  -5.121  18.994  1.00 78.25           O  
ATOM   4509  OE2 GLU A 297      -4.612  -5.340  20.415  1.00 78.25           O  
ATOM   4510  N   GLU A 298      -6.253 -10.696  20.414  1.00 73.69           N  
ATOM   4511  H   GLU A 298      -6.386 -10.201  19.544  1.00 73.69           H  
ATOM   4512  CA  GLU A 298      -7.365 -11.504  20.925  1.00 73.69           C  
ATOM   4513  HA  GLU A 298      -7.631 -11.164  21.925  1.00 73.69           H  
ATOM   4514  C   GLU A 298      -7.019 -12.995  21.023  1.00 73.69           C  
ATOM   4515  CB  GLU A 298      -8.583 -11.364  20.004  1.00 73.69           C  
ATOM   4516  HB2 GLU A 298      -8.263 -11.489  18.970  1.00 73.69           H  
ATOM   4517  HB3 GLU A 298      -9.275 -12.173  20.238  1.00 73.69           H  
ATOM   4518  O   GLU A 298      -7.467 -13.670  21.949  1.00 73.69           O  
ATOM   4519  CG  GLU A 298      -9.348 -10.041  20.159  1.00 73.69           C  
ATOM   4520  HG2 GLU A 298      -9.749  -9.996  21.172  1.00 73.69           H  
ATOM   4521  HG3 GLU A 298      -8.671  -9.195  20.038  1.00 73.69           H  
ATOM   4522  CD  GLU A 298     -10.512  -9.936  19.158  1.00 73.69           C  
ATOM   4523  OE1 GLU A 298     -11.064  -8.821  19.019  1.00 73.69           O  
ATOM   4524  OE2 GLU A 298     -10.913 -10.991  18.599  1.00 73.69           O  
ATOM   4525  N   LYS A 299      -6.251 -13.540  20.070  1.00 74.56           N  
ATOM   4526  H   LYS A 299      -5.897 -12.929  19.348  1.00 74.56           H  
ATOM   4527  CA  LYS A 299      -5.785 -14.936  20.124  1.00 74.56           C  
ATOM   4528  HA  LYS A 299      -6.628 -15.589  20.351  1.00 74.56           H  
ATOM   4529  C   LYS A 299      -4.782 -15.150  21.255  1.00 74.56           C  
ATOM   4530  CB  LYS A 299      -5.160 -15.350  18.785  1.00 74.56           C  
ATOM   4531  HB2 LYS A 299      -4.520 -14.543  18.428  1.00 74.56           H  
ATOM   4532  HB3 LYS A 299      -4.532 -16.226  18.944  1.00 74.56           H  
ATOM   4533  O   LYS A 299      -4.836 -16.195  21.892  1.00 74.56           O  
ATOM   4534  CG  LYS A 299      -6.205 -15.706  17.718  1.00 74.56           C  
ATOM   4535  HG2 LYS A 299      -6.718 -16.623  18.008  1.00 74.56           H  
ATOM   4536  HG3 LYS A 299      -6.944 -14.909  17.635  1.00 74.56           H  
ATOM   4537  CD  LYS A 299      -5.507 -15.911  16.365  1.00 74.56           C  
ATOM   4538  HD2 LYS A 299      -4.819 -16.752  16.441  1.00 74.56           H  
ATOM   4539  HD3 LYS A 299      -4.942 -15.010  16.126  1.00 74.56           H  
ATOM   4540  CE  LYS A 299      -6.531 -16.168  15.256  1.00 74.56           C  
ATOM   4541  HE2 LYS A 299      -7.100 -17.065  15.502  1.00 74.56           H  
ATOM   4542  HE3 LYS A 299      -7.223 -15.326  15.235  1.00 74.56           H  
ATOM   4543  NZ  LYS A 299      -5.873 -16.316  13.932  1.00 74.56           N  
ATOM   4544  HZ1 LYS A 299      -5.230 -17.095  13.929  1.00 74.56           H  
ATOM   4545  HZ2 LYS A 299      -5.357 -15.477  13.709  1.00 74.56           H  
ATOM   4546  HZ3 LYS A 299      -6.559 -16.458  13.204  1.00 74.56           H  
ATOM   4547  N   GLU A 300      -3.890 -14.195  21.496  1.00 74.75           N  
ATOM   4548  H   GLU A 300      -3.876 -13.384  20.895  1.00 74.75           H  
ATOM   4549  CA  GLU A 300      -2.937 -14.213  22.610  1.00 74.75           C  
ATOM   4550  HA  GLU A 300      -2.423 -15.174  22.644  1.00 74.75           H  
ATOM   4551  C   GLU A 300      -3.657 -14.052  23.952  1.00 74.75           C  
ATOM   4552  CB  GLU A 300      -1.886 -13.112  22.410  1.00 74.75           C  
ATOM   4553  HB2 GLU A 300      -2.395 -12.179  22.167  1.00 74.75           H  
ATOM   4554  HB3 GLU A 300      -1.331 -12.976  23.338  1.00 74.75           H  
ATOM   4555  O   GLU A 300      -3.446 -14.860  24.850  1.00 74.75           O  
ATOM   4556  CG  GLU A 300      -0.893 -13.483  21.297  1.00 74.75           C  
ATOM   4557  HG2 GLU A 300      -0.310 -14.342  21.630  1.00 74.75           H  
ATOM   4558  HG3 GLU A 300      -1.444 -13.793  20.408  1.00 74.75           H  
ATOM   4559  CD  GLU A 300       0.059 -12.340  20.908  1.00 74.75           C  
ATOM   4560  OE1 GLU A 300       0.899 -12.600  20.017  1.00 74.75           O  
ATOM   4561  OE2 GLU A 300      -0.070 -11.226  21.461  1.00 74.75           O  
ATOM   4562  N   ALA A 301      -4.591 -13.104  24.060  1.00 72.25           N  
ATOM   4563  H   ALA A 301      -4.688 -12.434  23.310  1.00 72.25           H  
ATOM   4564  CA  ALA A 301      -5.404 -12.908  25.259  1.00 72.25           C  
ATOM   4565  HA  ALA A 301      -4.738 -12.757  26.108  1.00 72.25           H  
ATOM   4566  C   ALA A 301      -6.294 -14.118  25.596  1.00 72.25           C  
ATOM   4567  CB  ALA A 301      -6.249 -11.643  25.071  1.00 72.25           C  
ATOM   4568  HB1 ALA A 301      -6.831 -11.459  25.974  1.00 72.25           H  
ATOM   4569  HB2 ALA A 301      -5.596 -10.789  24.891  1.00 72.25           H  
ATOM   4570  HB3 ALA A 301      -6.924 -11.767  24.225  1.00 72.25           H  
ATOM   4571  O   ALA A 301      -6.569 -14.351  26.762  1.00 72.25           O  
ATOM   4572  N   LYS A 302      -6.736 -14.902  24.599  1.00 72.56           N  
ATOM   4573  H   LYS A 302      -6.544 -14.597  23.656  1.00 72.56           H  
ATOM   4574  CA  LYS A 302      -7.474 -16.168  24.803  1.00 72.56           C  
ATOM   4575  HA  LYS A 302      -8.150 -16.051  25.650  1.00 72.56           H  
ATOM   4576  C   LYS A 302      -6.580 -17.359  25.177  1.00 72.56           C  
ATOM   4577  CB  LYS A 302      -8.283 -16.505  23.538  1.00 72.56           C  
ATOM   4578  HB2 LYS A 302      -8.610 -17.544  23.580  1.00 72.56           H  
ATOM   4579  HB3 LYS A 302      -7.635 -16.392  22.669  1.00 72.56           H  
ATOM   4580  O   LYS A 302      -7.112 -18.417  25.503  1.00 72.56           O  
ATOM   4581  CG  LYS A 302      -9.534 -15.631  23.381  1.00 72.56           C  
ATOM   4582  HG2 LYS A 302      -9.273 -14.582  23.514  1.00 72.56           H  
ATOM   4583  HG3 LYS A 302     -10.259 -15.903  24.147  1.00 72.56           H  
ATOM   4584  CD  LYS A 302     -10.153 -15.829  21.990  1.00 72.56           C  
ATOM   4585  HD2 LYS A 302      -9.398 -15.595  21.239  1.00 72.56           H  
ATOM   4586  HD3 LYS A 302     -10.476 -16.863  21.874  1.00 72.56           H  
ATOM   4587  CE  LYS A 302     -11.343 -14.879  21.832  1.00 72.56           C  
ATOM   4588  HE2 LYS A 302     -11.023 -13.888  22.157  1.00 72.56           H  
ATOM   4589  HE3 LYS A 302     -12.142 -15.204  22.499  1.00 72.56           H  
ATOM   4590  NZ  LYS A 302     -11.819 -14.804  20.429  1.00 72.56           N  
ATOM   4591  HZ1 LYS A 302     -12.108 -15.710  20.090  1.00 72.56           H  
ATOM   4592  HZ2 LYS A 302     -12.585 -14.150  20.358  1.00 72.56           H  
ATOM   4593  HZ3 LYS A 302     -11.085 -14.433  19.843  1.00 72.56           H  
ATOM   4594  N   ARG A 303      -5.254 -17.235  25.039  1.00 72.88           N  
ATOM   4595  H   ARG A 303      -4.898 -16.323  24.792  1.00 72.88           H  
ATOM   4596  CA  ARG A 303      -4.272 -18.269  25.419  1.00 72.88           C  
ATOM   4597  HA  ARG A 303      -4.749 -19.250  25.423  1.00 72.88           H  
ATOM   4598  C   ARG A 303      -3.742 -18.091  26.847  1.00 72.88           C  
ATOM   4599  CB  ARG A 303      -3.096 -18.270  24.430  1.00 72.88           C  
ATOM   4600  HB2 ARG A 303      -2.262 -18.814  24.873  1.00 72.88           H  
ATOM   4601  HB3 ARG A 303      -2.765 -17.245  24.262  1.00 72.88           H  
ATOM   4602  O   ARG A 303      -3.169 -19.048  27.364  1.00 72.88           O  
ATOM   4603  CG  ARG A 303      -3.423 -18.936  23.090  1.00 72.88           C  
ATOM   4604  HG2 ARG A 303      -3.588 -20.001  23.253  1.00 72.88           H  
ATOM   4605  HG3 ARG A 303      -4.328 -18.504  22.664  1.00 72.88           H  
ATOM   4606  CD  ARG A 303      -2.239 -18.736  22.136  1.00 72.88           C  
ATOM   4607  HD2 ARG A 303      -1.349 -19.144  22.614  1.00 72.88           H  
ATOM   4608  HD3 ARG A 303      -2.089 -17.666  21.989  1.00 72.88           H  
ATOM   4609  NE  ARG A 303      -2.481 -19.374  20.828  1.00 72.88           N  
ATOM   4610  HE  ARG A 303      -3.419 -19.270  20.466  1.00 72.88           H  
ATOM   4611  NH1 ARG A 303      -0.375 -20.232  20.480  1.00 72.88           N  
ATOM   4612 HH11 ARG A 303       0.292 -20.734  19.911  1.00 72.88           H  
ATOM   4613 HH12 ARG A 303      -0.082 -19.827  21.357  1.00 72.88           H  
ATOM   4614  NH2 ARG A 303      -1.963 -20.558  18.951  1.00 72.88           N  
ATOM   4615 HH21 ARG A 303      -1.293 -21.093  18.418  1.00 72.88           H  
ATOM   4616 HH22 ARG A 303      -2.923 -20.482  18.646  1.00 72.88           H  
ATOM   4617  CZ  ARG A 303      -1.608 -20.046  20.098  1.00 72.88           C  
ATOM   4618  N   LEU A 304      -3.887 -16.895  27.421  1.00 56.00           N  
ATOM   4619  H   LEU A 304      -4.453 -16.216  26.933  1.00 56.00           H  
ATOM   4620  CA  LEU A 304      -3.566 -16.546  28.811  1.00 56.00           C  
ATOM   4621  HA  LEU A 304      -2.775 -17.192  29.193  1.00 56.00           H  
ATOM   4622  C   LEU A 304      -4.771 -16.802  29.723  1.00 56.00           C  
ATOM   4623  CB  LEU A 304      -3.122 -15.066  28.856  1.00 56.00           C  
ATOM   4624  HB2 LEU A 304      -3.050 -14.764  29.901  1.00 56.00           H  
ATOM   4625  HB3 LEU A 304      -3.915 -14.470  28.404  1.00 56.00           H  
ATOM   4626  O   LEU A 304      -4.527 -17.156  30.895  1.00 56.00           O  
ATOM   4627  CG  LEU A 304      -1.791 -14.755  28.158  1.00 56.00           C  
ATOM   4628  HG  LEU A 304      -1.791 -15.163  27.147  1.00 56.00           H  
ATOM   4629  CD1 LEU A 304      -1.606 -13.241  28.063  1.00 56.00           C  
ATOM   4630 HD11 LEU A 304      -1.608 -12.803  29.061  1.00 56.00           H  
ATOM   4631 HD12 LEU A 304      -2.423 -12.817  27.478  1.00 56.00           H  
ATOM   4632 HD13 LEU A 304      -0.664 -13.016  27.562  1.00 56.00           H  
ATOM   4633  CD2 LEU A 304      -0.607 -15.337  28.930  1.00 56.00           C  
ATOM   4634 HD21 LEU A 304      -0.609 -14.959  29.953  1.00 56.00           H  
ATOM   4635 HD22 LEU A 304      -0.689 -16.423  28.953  1.00 56.00           H  
ATOM   4636 HD23 LEU A 304       0.326 -15.065  28.437  1.00 56.00           H  
ATOM   4637  OXT LEU A 304      -5.899 -16.619  29.219  1.00 56.00           O  
TER    4638      LEU A 304                                                       
END   
