# Supplementary material for: A distinctive family of L,D-transpeptidases catalyzing L-Ala-mDAP crosslinks in Alpha- and Betaproteobacteria
Source: Nat Commun. 2024 Feb 13;15:1343. doi: 10.1038/s41467-024-45620-5 (PMC10864386; doi:10.1038/s41467-024-45620-5)
Supplement: Supplementary file 4 — Supplementary Dataset 1 [file 41467_2024_45620_MOESM4_ESM.zip › WP_124305792.1_Acetobacter_pasteurianus_AF2.pdb]

ATOM      1  N   MET A   1     -48.083  -0.904 -40.768  1.00 35.31           N  
ATOM      2  H   MET A   1     -47.312  -1.531 -40.591  1.00 35.31           H  
ATOM      3  H2  MET A   1     -47.876  -0.036 -40.295  1.00 35.31           H  
ATOM      4  H3  MET A   1     -48.169  -0.744 -41.762  1.00 35.31           H  
ATOM      5  CA  MET A   1     -49.315  -1.508 -40.214  1.00 35.31           C  
ATOM      6  HA  MET A   1     -50.132  -0.793 -40.319  1.00 35.31           H  
ATOM      7  C   MET A   1     -49.060  -1.744 -38.728  1.00 35.31           C  
ATOM      8  CB  MET A   1     -49.677  -2.790 -40.991  1.00 35.31           C  
ATOM      9  HB2 MET A   1     -49.019  -3.601 -40.679  1.00 35.31           H  
ATOM     10  HB3 MET A   1     -49.507  -2.610 -42.052  1.00 35.31           H  
ATOM     11  O   MET A   1     -47.943  -2.115 -38.404  1.00 35.31           O  
ATOM     12  CG  MET A   1     -51.136  -3.235 -40.842  1.00 35.31           C  
ATOM     13  HG2 MET A   1     -51.803  -2.426 -41.142  1.00 35.31           H  
ATOM     14  HG3 MET A   1     -51.321  -3.457 -39.790  1.00 35.31           H  
ATOM     15  SD  MET A   1     -51.532  -4.725 -41.803  1.00 35.31           S  
ATOM     16  CE  MET A   1     -52.324  -4.046 -43.289  1.00 35.31           C  
ATOM     17  HE1 MET A   1     -51.627  -3.396 -43.818  1.00 35.31           H  
ATOM     18  HE2 MET A   1     -52.618  -4.864 -43.946  1.00 35.31           H  
ATOM     19  HE3 MET A   1     -53.213  -3.480 -43.007  1.00 35.31           H  
ATOM     20  N   PHE A   2     -50.060  -1.484 -37.882  1.00 35.69           N  
ATOM     21  H   PHE A   2     -50.967  -1.321 -38.295  1.00 35.69           H  
ATOM     22  CA  PHE A   2     -50.036  -1.277 -36.420  1.00 35.69           C  
ATOM     23  HA  PHE A   2     -51.086  -1.414 -36.161  1.00 35.69           H  
ATOM     24  C   PHE A   2     -49.735   0.150 -35.907  1.00 35.69           C  
ATOM     25  CB  PHE A   2     -49.378  -2.407 -35.613  1.00 35.69           C  
ATOM     26  HB2 PHE A   2     -49.136  -2.029 -34.620  1.00 35.69           H  
ATOM     27  HB3 PHE A   2     -48.438  -2.729 -36.063  1.00 35.69           H  
ATOM     28  O   PHE A   2     -48.640   0.688 -35.993  1.00 35.69           O  
ATOM     29  CG  PHE A   2     -50.313  -3.587 -35.446  1.00 35.69           C  
ATOM     30  CD1 PHE A   2     -51.183  -3.634 -34.338  1.00 35.69           C  
ATOM     31  HD1 PHE A   2     -51.148  -2.861 -33.585  1.00 35.69           H  
ATOM     32  CD2 PHE A   2     -50.376  -4.592 -36.429  1.00 35.69           C  
ATOM     33  HD2 PHE A   2     -49.706  -4.564 -37.275  1.00 35.69           H  
ATOM     34  CE1 PHE A   2     -52.105  -4.687 -34.211  1.00 35.69           C  
ATOM     35  HE1 PHE A   2     -52.766  -4.727 -33.358  1.00 35.69           H  
ATOM     36  CE2 PHE A   2     -51.305  -5.641 -36.303  1.00 35.69           C  
ATOM     37  HE2 PHE A   2     -51.348  -6.418 -37.051  1.00 35.69           H  
ATOM     38  CZ  PHE A   2     -52.167  -5.689 -35.194  1.00 35.69           C  
ATOM     39  HZ  PHE A   2     -52.873  -6.500 -35.095  1.00 35.69           H  
ATOM     40  N   VAL A   3     -50.817   0.706 -35.367  1.00 32.03           N  
ATOM     41  H   VAL A   3     -51.610   0.081 -35.348  1.00 32.03           H  
ATOM     42  CA  VAL A   3     -51.101   1.876 -34.515  1.00 32.03           C  
ATOM     43  HA  VAL A   3     -50.192   2.341 -34.134  1.00 32.03           H  
ATOM     44  C   VAL A   3     -51.959   1.264 -33.370  1.00 32.03           C  
ATOM     45  CB  VAL A   3     -51.956   2.860 -35.364  1.00 32.03           C  
ATOM     46  HB  VAL A   3     -52.796   2.306 -35.781  1.00 32.03           H  
ATOM     47  O   VAL A   3     -52.505   0.180 -33.616  1.00 32.03           O  
ATOM     48  CG1 VAL A   3     -52.543   4.039 -34.596  1.00 32.03           C  
ATOM     49 HG11 VAL A   3     -51.760   4.546 -34.032  1.00 32.03           H  
ATOM     50 HG12 VAL A   3     -52.997   4.751 -35.286  1.00 32.03           H  
ATOM     51 HG13 VAL A   3     -53.342   3.675 -33.951  1.00 32.03           H  
ATOM     52  CG2 VAL A   3     -51.179   3.454 -36.545  1.00 32.03           C  
ATOM     53 HG21 VAL A   3     -50.342   4.047 -36.176  1.00 32.03           H  
ATOM     54 HG22 VAL A   3     -51.831   4.087 -37.147  1.00 32.03           H  
ATOM     55 HG23 VAL A   3     -50.790   2.660 -37.183  1.00 32.03           H  
ATOM     56  N   PRO A   4     -52.247   1.857 -32.188  1.00 48.91           N  
ATOM     57  CA  PRO A   4     -51.659   2.943 -31.379  1.00 48.91           C  
ATOM     58  HA  PRO A   4     -50.804   3.412 -31.866  1.00 48.91           H  
ATOM     59  C   PRO A   4     -51.281   2.460 -29.945  1.00 48.91           C  
ATOM     60  CB  PRO A   4     -52.834   3.929 -31.237  1.00 48.91           C  
ATOM     61  HB2 PRO A   4     -52.845   4.646 -32.058  1.00 48.91           H  
ATOM     62  HB3 PRO A   4     -52.799   4.504 -30.311  1.00 48.91           H  
ATOM     63  O   PRO A   4     -51.521   1.306 -29.597  1.00 48.91           O  
ATOM     64  CG  PRO A   4     -54.091   3.046 -31.276  1.00 48.91           C  
ATOM     65  HG2 PRO A   4     -54.554   2.991 -30.292  1.00 48.91           H  
ATOM     66  HG3 PRO A   4     -54.801   3.440 -32.004  1.00 48.91           H  
ATOM     67  CD  PRO A   4     -53.604   1.662 -31.690  1.00 48.91           C  
ATOM     68  HD2 PRO A   4     -54.279   1.269 -32.450  1.00 48.91           H  
ATOM     69  HD3 PRO A   4     -53.603   0.985 -30.835  1.00 48.91           H  
ATOM     70  N   ARG A   5     -50.833   3.365 -29.053  1.00 37.19           N  
ATOM     71  H   ARG A   5     -50.306   4.140 -29.429  1.00 37.19           H  
ATOM     72  CA  ARG A   5     -51.543   3.670 -27.782  1.00 37.19           C  
ATOM     73  HA  ARG A   5     -52.542   4.002 -28.063  1.00 37.19           H  
ATOM     74  C   ARG A   5     -50.920   4.857 -27.027  1.00 37.19           C  
ATOM     75  CB  ARG A   5     -51.708   2.436 -26.862  1.00 37.19           C  
ATOM     76  HB2 ARG A   5     -50.978   1.667 -27.114  1.00 37.19           H  
ATOM     77  HB3 ARG A   5     -51.545   2.723 -25.823  1.00 37.19           H  
ATOM     78  O   ARG A   5     -49.710   4.973 -26.897  1.00 37.19           O  
ATOM     79  CG  ARG A   5     -53.145   1.896 -26.997  1.00 37.19           C  
ATOM     80  HG2 ARG A   5     -53.415   1.763 -28.044  1.00 37.19           H  
ATOM     81  HG3 ARG A   5     -53.813   2.649 -26.578  1.00 37.19           H  
ATOM     82  CD  ARG A   5     -53.386   0.573 -26.266  1.00 37.19           C  
ATOM     83  HD2 ARG A   5     -52.875   0.602 -25.303  1.00 37.19           H  
ATOM     84  HD3 ARG A   5     -52.966  -0.235 -26.865  1.00 37.19           H  
ATOM     85  NE  ARG A   5     -54.834   0.380 -26.035  1.00 37.19           N  
ATOM     86  HE  ARG A   5     -55.377   1.222 -25.904  1.00 37.19           H  
ATOM     87  NH1 ARG A   5     -54.904  -1.917 -26.025  1.00 37.19           N  
ATOM     88 HH11 ARG A   5     -53.909  -1.939 -26.198  1.00 37.19           H  
ATOM     89 HH12 ARG A   5     -55.418  -2.778 -25.910  1.00 37.19           H  
ATOM     90  NH2 ARG A   5     -56.771  -0.751 -25.659  1.00 37.19           N  
ATOM     91 HH21 ARG A   5     -57.264   0.122 -25.534  1.00 37.19           H  
ATOM     92 HH22 ARG A   5     -57.268  -1.623 -25.547  1.00 37.19           H  
ATOM     93  CZ  ARG A   5     -55.491  -0.759 -25.911  1.00 37.19           C  
ATOM     94  N   HIS A   6     -51.816   5.747 -26.603  1.00 32.28           N  
ATOM     95  H   HIS A   6     -52.782   5.480 -26.728  1.00 32.28           H  
ATOM     96  CA  HIS A   6     -51.627   7.033 -25.924  1.00 32.28           C  
ATOM     97  HA  HIS A   6     -50.838   7.587 -26.433  1.00 32.28           H  
ATOM     98  C   HIS A   6     -51.227   6.906 -24.434  1.00 32.28           C  
ATOM     99  CB  HIS A   6     -52.967   7.785 -26.074  1.00 32.28           C  
ATOM    100  HB2 HIS A   6     -53.794   7.076 -26.093  1.00 32.28           H  
ATOM    101  HB3 HIS A   6     -53.161   8.417 -25.208  1.00 32.28           H  
ATOM    102  O   HIS A   6     -51.341   5.816 -23.874  1.00 32.28           O  
ATOM    103  CG  HIS A   6     -53.029   8.648 -27.305  1.00 32.28           C  
ATOM    104  CD2 HIS A   6     -53.632   8.336 -28.493  1.00 32.28           C  
ATOM    105  HD2 HIS A   6     -54.148   7.415 -28.724  1.00 32.28           H  
ATOM    106  ND1 HIS A   6     -52.525   9.924 -27.430  1.00 32.28           N  
ATOM    107  HD1 HIS A   6     -52.072  10.468 -26.710  1.00 32.28           H  
ATOM    108  CE1 HIS A   6     -52.817  10.367 -28.665  1.00 32.28           C  
ATOM    109  HE1 HIS A   6     -52.567  11.343 -29.053  1.00 32.28           H  
ATOM    110  NE2 HIS A   6     -53.484   9.427 -29.350  1.00 32.28           N  
ATOM    111  N   PRO A   7     -50.792   8.011 -23.788  1.00 44.31           N  
ATOM    112  CA  PRO A   7     -50.156   8.006 -22.471  1.00 44.31           C  
ATOM    113  HA  PRO A   7     -49.551   7.107 -22.350  1.00 44.31           H  
ATOM    114  C   PRO A   7     -51.167   8.080 -21.319  1.00 44.31           C  
ATOM    115  CB  PRO A   7     -49.240   9.235 -22.493  1.00 44.31           C  
ATOM    116  HB2 PRO A   7     -49.016   9.606 -21.493  1.00 44.31           H  
ATOM    117  HB3 PRO A   7     -48.318   8.992 -23.022  1.00 44.31           H  
ATOM    118  O   PRO A   7     -52.281   8.574 -21.477  1.00 44.31           O  
ATOM    119  CG  PRO A   7     -50.044  10.246 -23.307  1.00 44.31           C  
ATOM    120  HG2 PRO A   7     -49.397  10.973 -23.798  1.00 44.31           H  
ATOM    121  HG3 PRO A   7     -50.762  10.749 -22.661  1.00 44.31           H  
ATOM    122  CD  PRO A   7     -50.784   9.375 -24.317  1.00 44.31           C  
ATOM    123  HD2 PRO A   7     -50.250   9.399 -25.267  1.00 44.31           H  
ATOM    124  HD3 PRO A   7     -51.793   9.769 -24.435  1.00 44.31           H  
ATOM    125  N   THR A   8     -50.762   7.635 -20.129  1.00 43.47           N  
ATOM    126  H   THR A   8     -49.852   7.203 -20.051  1.00 43.47           H  
ATOM    127  CA  THR A   8     -51.470   7.913 -18.872  1.00 43.47           C  
ATOM    128  HA  THR A   8     -52.166   8.736 -19.035  1.00 43.47           H  
ATOM    129  C   THR A   8     -50.458   8.350 -17.819  1.00 43.47           C  
ATOM    130  CB  THR A   8     -52.299   6.717 -18.375  1.00 43.47           C  
ATOM    131  HB  THR A   8     -51.638   5.947 -17.978  1.00 43.47           H  
ATOM    132  O   THR A   8     -49.507   7.638 -17.513  1.00 43.47           O  
ATOM    133  CG2 THR A   8     -53.312   7.135 -17.307  1.00 43.47           C  
ATOM    134 HG21 THR A   8     -52.792   7.526 -16.432  1.00 43.47           H  
ATOM    135 HG22 THR A   8     -53.986   7.896 -17.701  1.00 43.47           H  
ATOM    136 HG23 THR A   8     -53.892   6.264 -17.003  1.00 43.47           H  
ATOM    137  OG1 THR A   8     -53.042   6.178 -19.444  1.00 43.47           O  
ATOM    138  HG1 THR A   8     -52.785   6.652 -20.238  1.00 43.47           H  
ATOM    139  N   VAL A   9     -50.673   9.560 -17.310  1.00 31.38           N  
ATOM    140  H   VAL A   9     -51.489  10.052 -17.644  1.00 31.38           H  
ATOM    141  CA  VAL A   9     -50.017  10.162 -16.149  1.00 31.38           C  
ATOM    142  HA  VAL A   9     -48.942   9.987 -16.176  1.00 31.38           H  
ATOM    143  C   VAL A   9     -50.619   9.539 -14.895  1.00 31.38           C  
ATOM    144  CB  VAL A   9     -50.316  11.681 -16.162  1.00 31.38           C  
ATOM    145  HB  VAL A   9     -51.391  11.826 -16.267  1.00 31.38           H  
ATOM    146  O   VAL A   9     -51.834   9.605 -14.741  1.00 31.38           O  
ATOM    147  CG1 VAL A   9     -49.878  12.408 -14.886  1.00 31.38           C  
ATOM    148 HG11 VAL A   9     -50.064  13.477 -14.986  1.00 31.38           H  
ATOM    149 HG12 VAL A   9     -50.447  12.050 -14.028  1.00 31.38           H  
ATOM    150 HG13 VAL A   9     -48.814  12.247 -14.708  1.00 31.38           H  
ATOM    151  CG2 VAL A   9     -49.640  12.357 -17.362  1.00 31.38           C  
ATOM    152 HG21 VAL A   9     -50.001  11.930 -18.297  1.00 31.38           H  
ATOM    153 HG22 VAL A   9     -49.871  13.423 -17.362  1.00 31.38           H  
ATOM    154 HG23 VAL A   9     -48.560  12.228 -17.301  1.00 31.38           H  
ATOM    155  N   TRP A  10     -49.798   9.009 -13.988  1.00 35.81           N  
ATOM    156  H   TRP A  10     -48.816   8.921 -14.205  1.00 35.81           H  
ATOM    157  CA  TRP A  10     -50.192   8.756 -12.600  1.00 35.81           C  
ATOM    158  HA  TRP A  10     -51.133   9.268 -12.401  1.00 35.81           H  
ATOM    159  C   TRP A  10     -49.152   9.372 -11.666  1.00 35.81           C  
ATOM    160  CB  TRP A  10     -50.445   7.260 -12.329  1.00 35.81           C  
ATOM    161  HB2 TRP A  10     -49.913   6.970 -11.422  1.00 35.81           H  
ATOM    162  HB3 TRP A  10     -50.037   6.661 -13.143  1.00 35.81           H  
ATOM    163  O   TRP A  10     -47.997   8.956 -11.621  1.00 35.81           O  
ATOM    164  CG  TRP A  10     -51.891   6.894 -12.139  1.00 35.81           C  
ATOM    165  CD1 TRP A  10     -52.904   7.197 -12.984  1.00 35.81           C  
ATOM    166  HD1 TRP A  10     -52.796   7.725 -13.920  1.00 35.81           H  
ATOM    167  CD2 TRP A  10     -52.513   6.126 -11.060  1.00 35.81           C  
ATOM    168  CE2 TRP A  10     -53.919   6.050 -11.308  1.00 35.81           C  
ATOM    169  CE3 TRP A  10     -52.032   5.453  -9.917  1.00 35.81           C  
ATOM    170  HE3 TRP A  10     -50.975   5.470  -9.697  1.00 35.81           H  
ATOM    171  NE1 TRP A  10     -54.101   6.739 -12.482  1.00 35.81           N  
ATOM    172  HE1 TRP A  10     -54.988   6.872 -12.946  1.00 35.81           H  
ATOM    173  CH2 TRP A  10     -54.287   4.696  -9.343  1.00 35.81           C  
ATOM    174  HH2 TRP A  10     -54.945   4.143  -8.688  1.00 35.81           H  
ATOM    175  CZ2 TRP A  10     -54.803   5.365 -10.464  1.00 35.81           C  
ATOM    176  HZ2 TRP A  10     -55.860   5.334 -10.685  1.00 35.81           H  
ATOM    177  CZ3 TRP A  10     -52.906   4.731  -9.082  1.00 35.81           C  
ATOM    178  HZ3 TRP A  10     -52.507   4.197  -8.232  1.00 35.81           H  
ATOM    179  N   ALA A  11     -49.593  10.397 -10.943  1.00 32.00           N  
ATOM    180  H   ALA A  11     -50.562  10.658 -11.058  1.00 32.00           H  
ATOM    181  CA  ALA A  11     -48.962  10.879  -9.733  1.00 32.00           C  
ATOM    182  HA  ALA A  11     -47.880  10.782  -9.810  1.00 32.00           H  
ATOM    183  C   ALA A  11     -49.475  10.027  -8.563  1.00 32.00           C  
ATOM    184  CB  ALA A  11     -49.331  12.361  -9.564  1.00 32.00           C  
ATOM    185  HB1 ALA A  11     -48.959  12.934 -10.413  1.00 32.00           H  
ATOM    186  HB2 ALA A  11     -50.413  12.477  -9.495  1.00 32.00           H  
ATOM    187  HB3 ALA A  11     -48.876  12.747  -8.652  1.00 32.00           H  
ATOM    188  O   ALA A  11     -50.685   9.903  -8.383  1.00 32.00           O  
ATOM    189  N   MET A  12     -48.572   9.484  -7.749  1.00 35.97           N  
ATOM    190  H   MET A  12     -47.594   9.527  -7.998  1.00 35.97           H  
ATOM    191  CA  MET A  12     -48.887   9.079  -6.382  1.00 35.97           C  
ATOM    192  HA  MET A  12     -49.768   9.632  -6.056  1.00 35.97           H  
ATOM    193  C   MET A  12     -47.744   9.482  -5.457  1.00 35.97           C  
ATOM    194  CB  MET A  12     -49.209   7.581  -6.247  1.00 35.97           C  
ATOM    195  HB2 MET A  12     -48.858   7.243  -5.272  1.00 35.97           H  
ATOM    196  HB3 MET A  12     -48.690   7.001  -7.010  1.00 35.97           H  
ATOM    197  O   MET A  12     -46.606   9.044  -5.599  1.00 35.97           O  
ATOM    198  CG  MET A  12     -50.717   7.311  -6.303  1.00 35.97           C  
ATOM    199  HG2 MET A  12     -51.244   8.079  -5.737  1.00 35.97           H  
ATOM    200  HG3 MET A  12     -51.051   7.355  -7.340  1.00 35.97           H  
ATOM    201  SD  MET A  12     -51.162   5.705  -5.589  1.00 35.97           S  
ATOM    202  CE  MET A  12     -52.954   5.723  -5.829  1.00 35.97           C  
ATOM    203  HE1 MET A  12     -53.192   6.034  -6.846  1.00 35.97           H  
ATOM    204  HE2 MET A  12     -53.402   6.430  -5.131  1.00 35.97           H  
ATOM    205  HE3 MET A  12     -53.356   4.727  -5.642  1.00 35.97           H  
ATOM    206  N   ALA A  13     -48.099  10.349  -4.517  1.00 29.47           N  
ATOM    207  H   ALA A  13     -49.068  10.633  -4.511  1.00 29.47           H  
ATOM    208  CA  ALA A  13     -47.380  10.612  -3.289  1.00 29.47           C  
ATOM    209  HA  ALA A  13     -46.326  10.785  -3.504  1.00 29.47           H  
ATOM    210  C   ALA A  13     -47.524   9.410  -2.340  1.00 29.47           C  
ATOM    211  CB  ALA A  13     -48.011  11.874  -2.683  1.00 29.47           C  
ATOM    212  HB1 ALA A  13     -49.066  11.702  -2.472  1.00 29.47           H  
ATOM    213  HB2 ALA A  13     -47.502  12.128  -1.753  1.00 29.47           H  
ATOM    214  HB3 ALA A  13     -47.912  12.709  -3.377  1.00 29.47           H  
ATOM    215  O   ALA A  13     -48.585   8.788  -2.299  1.00 29.47           O  
ATOM    216  N   GLY A  14     -46.494   9.118  -1.541  1.00 27.73           N  
ATOM    217  H   GLY A  14     -45.613   9.595  -1.671  1.00 27.73           H  
ATOM    218  CA  GLY A  14     -46.597   8.103  -0.492  1.00 27.73           C  
ATOM    219  HA2 GLY A  14     -47.317   8.431   0.257  1.00 27.73           H  
ATOM    220  HA3 GLY A  14     -46.979   7.181  -0.931  1.00 27.73           H  
ATOM    221  C   GLY A  14     -45.280   7.764   0.199  1.00 27.73           C  
ATOM    222  O   GLY A  14     -44.571   6.873  -0.236  1.00 27.73           O  
ATOM    223  N   SER A  15     -45.016   8.486   1.289  1.00 29.92           N  
ATOM    224  H   SER A  15     -45.656   9.255   1.424  1.00 29.92           H  
ATOM    225  CA  SER A  15     -44.479   8.006   2.572  1.00 29.92           C  
ATOM    226  HA  SER A  15     -44.245   8.908   3.139  1.00 29.92           H  
ATOM    227  C   SER A  15     -43.214   7.129   2.635  1.00 29.92           C  
ATOM    228  CB  SER A  15     -45.615   7.339   3.351  1.00 29.92           C  
ATOM    229  HB2 SER A  15     -45.928   6.429   2.841  1.00 29.92           H  
ATOM    230  HB3 SER A  15     -45.267   7.082   4.352  1.00 29.92           H  
ATOM    231  O   SER A  15     -43.232   5.937   2.362  1.00 29.92           O  
ATOM    232  OG  SER A  15     -46.709   8.243   3.442  1.00 29.92           O  
ATOM    233  HG  SER A  15     -47.413   7.801   3.923  1.00 29.92           H  
ATOM    234  N   LEU A  16     -42.156   7.745   3.178  1.00 28.05           N  
ATOM    235  H   LEU A  16     -42.153   8.743   3.027  1.00 28.05           H  
ATOM    236  CA  LEU A  16     -41.483   7.366   4.433  1.00 28.05           C  
ATOM    237  HA  LEU A  16     -40.452   7.708   4.342  1.00 28.05           H  
ATOM    238  C   LEU A  16     -41.426   5.862   4.794  1.00 28.05           C  
ATOM    239  CB  LEU A  16     -42.155   8.163   5.590  1.00 28.05           C  
ATOM    240  HB2 LEU A  16     -42.875   8.880   5.196  1.00 28.05           H  
ATOM    241  HB3 LEU A  16     -42.739   7.482   6.209  1.00 28.05           H  
ATOM    242  O   LEU A  16     -42.428   5.299   5.223  1.00 28.05           O  
ATOM    243  CG  LEU A  16     -41.171   8.916   6.501  1.00 28.05           C  
ATOM    244  HG  LEU A  16     -40.243   8.351   6.589  1.00 28.05           H  
ATOM    245  CD1 LEU A  16     -40.875  10.301   5.923  1.00 28.05           C  
ATOM    246 HD11 LEU A  16     -40.428  10.202   4.933  1.00 28.05           H  
ATOM    247 HD12 LEU A  16     -40.169  10.823   6.570  1.00 28.05           H  
ATOM    248 HD13 LEU A  16     -41.790  10.888   5.853  1.00 28.05           H  
ATOM    249  CD2 LEU A  16     -41.757   9.100   7.901  1.00 28.05           C  
ATOM    250 HD21 LEU A  16     -41.051   9.644   8.528  1.00 28.05           H  
ATOM    251 HD22 LEU A  16     -42.694   9.655   7.846  1.00 28.05           H  
ATOM    252 HD23 LEU A  16     -41.942   8.125   8.351  1.00 28.05           H  
ATOM    253  N   LEU A  17     -40.217   5.286   4.778  1.00 30.70           N  
ATOM    254  H   LEU A  17     -39.529   5.705   4.169  1.00 30.70           H  
ATOM    255  CA  LEU A  17     -39.671   4.402   5.825  1.00 30.70           C  
ATOM    256  HA  LEU A  17     -39.711   4.934   6.776  1.00 30.70           H  
ATOM    257  C   LEU A  17     -38.187   4.122   5.527  1.00 30.70           C  
ATOM    258  CB  LEU A  17     -40.488   3.097   5.975  1.00 30.70           C  
ATOM    259  HB2 LEU A  17     -41.038   2.918   5.051  1.00 30.70           H  
ATOM    260  HB3 LEU A  17     -39.819   2.249   6.115  1.00 30.70           H  
ATOM    261  O   LEU A  17     -37.845   3.394   4.598  1.00 30.70           O  
ATOM    262  CG  LEU A  17     -41.468   3.161   7.171  1.00 30.70           C  
ATOM    263  HG  LEU A  17     -41.792   4.187   7.343  1.00 30.70           H  
ATOM    264  CD1 LEU A  17     -42.711   2.314   6.907  1.00 30.70           C  
ATOM    265 HD11 LEU A  17     -42.424   1.278   6.727  1.00 30.70           H  
ATOM    266 HD12 LEU A  17     -43.228   2.703   6.031  1.00 30.70           H  
ATOM    267 HD13 LEU A  17     -43.384   2.365   7.763  1.00 30.70           H  
ATOM    268  CD2 LEU A  17     -40.811   2.673   8.464  1.00 30.70           C  
ATOM    269 HD21 LEU A  17     -40.519   1.628   8.363  1.00 30.70           H  
ATOM    270 HD22 LEU A  17     -39.924   3.269   8.676  1.00 30.70           H  
ATOM    271 HD23 LEU A  17     -41.511   2.771   9.293  1.00 30.70           H  
ATOM    272  N   LEU A  18     -37.310   4.743   6.321  1.00 26.94           N  
ATOM    273  H   LEU A  18     -37.683   5.313   7.067  1.00 26.94           H  
ATOM    274  CA  LEU A  18     -35.900   4.378   6.438  1.00 26.94           C  
ATOM    275  HA  LEU A  18     -35.455   4.278   5.448  1.00 26.94           H  
ATOM    276  C   LEU A  18     -35.785   3.034   7.174  1.00 26.94           C  
ATOM    277  CB  LEU A  18     -35.126   5.432   7.265  1.00 26.94           C  
ATOM    278  HB2 LEU A  18     -35.738   5.782   8.097  1.00 26.94           H  
ATOM    279  HB3 LEU A  18     -34.286   4.904   7.715  1.00 26.94           H  
ATOM    280  O   LEU A  18     -36.293   2.903   8.286  1.00 26.94           O  
ATOM    281  CG  LEU A  18     -34.533   6.630   6.502  1.00 26.94           C  
ATOM    282  HG  LEU A  18     -34.282   6.327   5.485  1.00 26.94           H  
ATOM    283  CD1 LEU A  18     -35.492   7.820   6.452  1.00 26.94           C  
ATOM    284 HD11 LEU A  18     -36.411   7.524   5.945  1.00 26.94           H  
ATOM    285 HD12 LEU A  18     -35.033   8.637   5.896  1.00 26.94           H  
ATOM    286 HD13 LEU A  18     -35.725   8.158   7.462  1.00 26.94           H  
ATOM    287  CD2 LEU A  18     -33.249   7.087   7.199  1.00 26.94           C  
ATOM    288 HD21 LEU A  18     -32.510   6.286   7.181  1.00 26.94           H  
ATOM    289 HD22 LEU A  18     -32.831   7.946   6.676  1.00 26.94           H  
ATOM    290 HD23 LEU A  18     -33.457   7.362   8.233  1.00 26.94           H  
ATOM    291  N   ALA A  19     -35.027   2.098   6.610  1.00 33.44           N  
ATOM    292  H   ALA A  19     -34.739   2.223   5.650  1.00 33.44           H  
ATOM    293  CA  ALA A  19     -34.342   1.042   7.351  1.00 33.44           C  
ATOM    294  HA  ALA A  19     -34.158   1.396   8.366  1.00 33.44           H  
ATOM    295  C   ALA A  19     -33.002   0.743   6.643  1.00 33.44           C  
ATOM    296  CB  ALA A  19     -35.232  -0.203   7.446  1.00 33.44           C  
ATOM    297  HB1 ALA A  19     -34.714  -0.983   8.005  1.00 33.44           H  
ATOM    298  HB2 ALA A  19     -36.160   0.046   7.960  1.00 33.44           H  
ATOM    299  HB3 ALA A  19     -35.462  -0.572   6.447  1.00 33.44           H  
ATOM    300  O   ALA A  19     -33.004   0.568   5.422  1.00 33.44           O  
ATOM    301  N   PRO A  20     -31.858   0.718   7.352  1.00 33.34           N  
ATOM    302  CA  PRO A  20     -30.555   0.480   6.744  1.00 33.34           C  
ATOM    303  HA  PRO A  20     -30.501   0.939   5.757  1.00 33.34           H  
ATOM    304  C   PRO A  20     -30.317  -1.030   6.612  1.00 33.34           C  
ATOM    305  CB  PRO A  20     -29.559   1.183   7.670  1.00 33.34           C  
ATOM    306  HB2 PRO A  20     -29.492   2.236   7.397  1.00 33.34           H  
ATOM    307  HB3 PRO A  20     -28.572   0.721   7.638  1.00 33.34           H  
ATOM    308  O   PRO A  20     -30.146  -1.733   7.603  1.00 33.34           O  
ATOM    309  CG  PRO A  20     -30.201   1.058   9.053  1.00 33.34           C  
ATOM    310  HG2 PRO A  20     -29.946   1.907   9.688  1.00 33.34           H  
ATOM    311  HG3 PRO A  20     -29.881   0.129   9.525  1.00 33.34           H  
ATOM    312  CD  PRO A  20     -31.704   0.997   8.774  1.00 33.34           C  
ATOM    313  HD2 PRO A  20     -32.168   0.215   9.375  1.00 33.34           H  
ATOM    314  HD3 PRO A  20     -32.146   1.966   9.008  1.00 33.34           H  
ATOM    315  N   GLY A  21     -30.331  -1.535   5.380  1.00 29.36           N  
ATOM    316  H   GLY A  21     -30.530  -0.911   4.611  1.00 29.36           H  
ATOM    317  CA  GLY A  21     -29.915  -2.895   5.042  1.00 29.36           C  
ATOM    318  HA2 GLY A  21     -29.798  -3.503   5.939  1.00 29.36           H  
ATOM    319  HA3 GLY A  21     -30.665  -3.361   4.404  1.00 29.36           H  
ATOM    320  C   GLY A  21     -28.601  -2.841   4.276  1.00 29.36           C  
ATOM    321  O   GLY A  21     -28.553  -2.276   3.186  1.00 29.36           O  
ATOM    322  N   GLY A  22     -27.540  -3.386   4.872  1.00 29.19           N  
ATOM    323  H   GLY A  22     -27.675  -3.815   5.776  1.00 29.19           H  
ATOM    324  CA  GLY A  22     -26.205  -3.445   4.289  1.00 29.19           C  
ATOM    325  HA2 GLY A  22     -25.820  -2.431   4.189  1.00 29.19           H  
ATOM    326  HA3 GLY A  22     -25.539  -4.002   4.948  1.00 29.19           H  
ATOM    327  C   GLY A  22     -26.198  -4.126   2.920  1.00 29.19           C  
ATOM    328  O   GLY A  22     -26.784  -5.190   2.725  1.00 29.19           O  
ATOM    329  N   LEU A  23     -25.505  -3.498   1.974  1.00 30.78           N  
ATOM    330  H   LEU A  23     -25.075  -2.615   2.210  1.00 30.78           H  
ATOM    331  CA  LEU A  23     -25.190  -4.061   0.668  1.00 30.78           C  
ATOM    332  HA  LEU A  23     -26.079  -4.527   0.244  1.00 30.78           H  
ATOM    333  C   LEU A  23     -24.125  -5.152   0.848  1.00 30.78           C  
ATOM    334  CB  LEU A  23     -24.724  -2.921  -0.261  1.00 30.78           C  
ATOM    335  HB2 LEU A  23     -24.000  -2.311   0.280  1.00 30.78           H  
ATOM    336  HB3 LEU A  23     -24.203  -3.345  -1.120  1.00 30.78           H  
ATOM    337  O   LEU A  23     -22.932  -4.911   0.694  1.00 30.78           O  
ATOM    338  CG  LEU A  23     -25.873  -2.031  -0.772  1.00 30.78           C  
ATOM    339  HG  LEU A  23     -26.623  -1.908   0.010  1.00 30.78           H  
ATOM    340  CD1 LEU A  23     -25.352  -0.645  -1.148  1.00 30.78           C  
ATOM    341 HD11 LEU A  23     -26.171  -0.030  -1.520  1.00 30.78           H  
ATOM    342 HD12 LEU A  23     -24.584  -0.728  -1.917  1.00 30.78           H  
ATOM    343 HD13 LEU A  23     -24.926  -0.162  -0.269  1.00 30.78           H  
ATOM    344  CD2 LEU A  23     -26.535  -2.648  -2.007  1.00 30.78           C  
ATOM    345 HD21 LEU A  23     -27.358  -2.013  -2.335  1.00 30.78           H  
ATOM    346 HD22 LEU A  23     -26.932  -3.633  -1.761  1.00 30.78           H  
ATOM    347 HD23 LEU A  23     -25.810  -2.742  -2.816  1.00 30.78           H  
ATOM    348  N   ALA A  24     -24.555  -6.367   1.183  1.00 28.39           N  
ATOM    349  H   ALA A  24     -25.530  -6.482   1.417  1.00 28.39           H  
ATOM    350  CA  ALA A  24     -23.747  -7.552   0.939  1.00 28.39           C  
ATOM    351  HA  ALA A  24     -22.721  -7.366   1.254  1.00 28.39           H  
ATOM    352  C   ALA A  24     -23.763  -7.805  -0.575  1.00 28.39           C  
ATOM    353  CB  ALA A  24     -24.290  -8.727   1.762  1.00 28.39           C  
ATOM    354  HB1 ALA A  24     -25.324  -8.934   1.485  1.00 28.39           H  
ATOM    355  HB2 ALA A  24     -23.686  -9.614   1.572  1.00 28.39           H  
ATOM    356  HB3 ALA A  24     -24.244  -8.485   2.823  1.00 28.39           H  
ATOM    357  O   ALA A  24     -24.750  -8.297  -1.125  1.00 28.39           O  
ATOM    358  N   ALA A  25     -22.690  -7.419  -1.267  1.00 31.31           N  
ATOM    359  H   ALA A  25     -21.953  -6.928  -0.781  1.00 31.31           H  
ATOM    360  CA  ALA A  25     -22.465  -7.825  -2.646  1.00 31.31           C  
ATOM    361  HA  ALA A  25     -23.308  -7.500  -3.256  1.00 31.31           H  
ATOM    362  C   ALA A  25     -22.385  -9.359  -2.680  1.00 31.31           C  
ATOM    363  CB  ALA A  25     -21.195  -7.144  -3.175  1.00 31.31           C  
ATOM    364  HB1 ALA A  25     -21.021  -7.447  -4.208  1.00 31.31           H  
ATOM    365  HB2 ALA A  25     -21.311  -6.061  -3.138  1.00 31.31           H  
ATOM    366  HB3 ALA A  25     -20.335  -7.433  -2.570  1.00 31.31           H  
ATOM    367  O   ALA A  25     -21.402  -9.953  -2.237  1.00 31.31           O  
ATOM    368  N   ALA A  26     -23.459  -9.995  -3.147  1.00 25.19           N  
ATOM    369  H   ALA A  26     -24.274  -9.440  -3.362  1.00 25.19           H  
ATOM    370  CA  ALA A  26     -23.571 -11.437  -3.280  1.00 25.19           C  
ATOM    371  HA  ALA A  26     -23.403 -11.898  -2.307  1.00 25.19           H  
ATOM    372  C   ALA A  26     -22.503 -11.953  -4.257  1.00 25.19           C  
ATOM    373  CB  ALA A  26     -25.001 -11.764  -3.735  1.00 25.19           C  
ATOM    374  HB1 ALA A  26     -25.208 -11.294  -4.696  1.00 25.19           H  
ATOM    375  HB2 ALA A  26     -25.716 -11.404  -2.995  1.00 25.19           H  
ATOM    376  HB3 ALA A  26     -25.110 -12.843  -3.837  1.00 25.19           H  
ATOM    377  O   ALA A  26     -22.677 -11.907  -5.473  1.00 25.19           O  
ATOM    378  N   GLN A  27     -21.381 -12.432  -3.723  1.00 29.73           N  
ATOM    379  H   GLN A  27     -21.241 -12.336  -2.728  1.00 29.73           H  
ATOM    380  CA  GLN A  27     -20.435 -13.243  -4.477  1.00 29.73           C  
ATOM    381  HA  GLN A  27     -20.439 -12.927  -5.520  1.00 29.73           H  
ATOM    382  C   GLN A  27     -20.916 -14.690  -4.416  1.00 29.73           C  
ATOM    383  CB  GLN A  27     -19.004 -13.074  -3.948  1.00 29.73           C  
ATOM    384  HB2 GLN A  27     -18.977 -13.284  -2.879  1.00 29.73           H  
ATOM    385  HB3 GLN A  27     -18.362 -13.792  -4.459  1.00 29.73           H  
ATOM    386  O   GLN A  27     -21.055 -15.272  -3.340  1.00 29.73           O  
ATOM    387  CG  GLN A  27     -18.472 -11.655  -4.210  1.00 29.73           C  
ATOM    388  HG2 GLN A  27     -18.526 -11.434  -5.276  1.00 29.73           H  
ATOM    389  HG3 GLN A  27     -19.098 -10.937  -3.681  1.00 29.73           H  
ATOM    390  CD  GLN A  27     -17.028 -11.467  -3.755  1.00 29.73           C  
ATOM    391  NE2 GLN A  27     -16.631 -10.258  -3.423  1.00 29.73           N  
ATOM    392 HE21 GLN A  27     -15.682 -10.185  -3.086  1.00 29.73           H  
ATOM    393 HE22 GLN A  27     -17.284  -9.488  -3.397  1.00 29.73           H  
ATOM    394  OE1 GLN A  27     -16.224 -12.382  -3.711  1.00 29.73           O  
ATOM    395  N   THR A  28     -21.212 -15.259  -5.580  1.00 27.62           N  
ATOM    396  H   THR A  28     -21.189 -14.700  -6.422  1.00 27.62           H  
ATOM    397  CA  THR A  28     -21.542 -16.675  -5.738  1.00 27.62           C  
ATOM    398  HA  THR A  28     -22.484 -16.858  -5.221  1.00 27.62           H  
ATOM    399  C   THR A  28     -20.412 -17.529  -5.142  1.00 27.62           C  
ATOM    400  CB  THR A  28     -21.708 -17.014  -7.229  1.00 27.62           C  
ATOM    401  HB  THR A  28     -20.730 -17.188  -7.676  1.00 27.62           H  
ATOM    402  O   THR A  28     -19.250 -17.286  -5.480  1.00 27.62           O  
ATOM    403  CG2 THR A  28     -22.589 -18.242  -7.445  1.00 27.62           C  
ATOM    404 HG21 THR A  28     -22.132 -19.107  -6.964  1.00 27.62           H  
ATOM    405 HG22 THR A  28     -23.578 -18.072  -7.019  1.00 27.62           H  
ATOM    406 HG23 THR A  28     -22.683 -18.451  -8.511  1.00 27.62           H  
ATOM    407  OG1 THR A  28     -22.323 -15.948  -7.923  1.00 27.62           O  
ATOM    408  HG1 THR A  28     -22.460 -16.232  -8.830  1.00 27.62           H  
ATOM    409  N   PRO A  29     -20.703 -18.511  -4.268  1.00 28.08           N  
ATOM    410  CA  PRO A  29     -19.670 -19.346  -3.665  1.00 28.08           C  
ATOM    411  HA  PRO A  29     -18.940 -18.706  -3.171  1.00 28.08           H  
ATOM    412  C   PRO A  29     -18.946 -20.178  -4.734  1.00 28.08           C  
ATOM    413  CB  PRO A  29     -20.380 -20.193  -2.602  1.00 28.08           C  
ATOM    414  HB2 PRO A  29     -20.332 -19.679  -1.642  1.00 28.08           H  
ATOM    415  HB3 PRO A  29     -19.954 -21.192  -2.519  1.00 28.08           H  
ATOM    416  O   PRO A  29     -19.557 -20.654  -5.693  1.00 28.08           O  
ATOM    417  CG  PRO A  29     -21.831 -20.233  -3.079  1.00 28.08           C  
ATOM    418  HG2 PRO A  29     -22.528 -20.353  -2.250  1.00 28.08           H  
ATOM    419  HG3 PRO A  29     -21.951 -21.043  -3.799  1.00 28.08           H  
ATOM    420  CD  PRO A  29     -22.019 -18.895  -3.789  1.00 28.08           C  
ATOM    421  HD2 PRO A  29     -22.373 -18.148  -3.078  1.00 28.08           H  
ATOM    422  HD3 PRO A  29     -22.732 -19.006  -4.606  1.00 28.08           H  
ATOM    423  N   ALA A  30     -17.627 -20.312  -4.574  1.00 30.69           N  
ATOM    424  H   ALA A  30     -17.207 -19.911  -3.748  1.00 30.69           H  
ATOM    425  CA  ALA A  30     -16.757 -21.069  -5.470  1.00 30.69           C  
ATOM    426  HA  ALA A  30     -16.818 -20.614  -6.459  1.00 30.69           H  
ATOM    427  C   ALA A  30     -17.183 -22.550  -5.560  1.00 30.69           C  
ATOM    428  CB  ALA A  30     -15.316 -20.947  -4.951  1.00 30.69           C  
ATOM    429  HB1 ALA A  30     -15.019 -19.899  -4.913  1.00 30.69           H  
ATOM    430  HB2 ALA A  30     -15.243 -21.385  -3.956  1.00 30.69           H  
ATOM    431  HB3 ALA A  30     -14.643 -21.485  -5.618  1.00 30.69           H  
ATOM    432  O   ALA A  30     -17.575 -23.119  -4.540  1.00 30.69           O  
ATOM    433  N   PRO A  31     -17.081 -23.206  -6.732  1.00 28.38           N  
ATOM    434  CA  PRO A  31     -17.173 -24.658  -6.797  1.00 28.38           C  
ATOM    435  HA  PRO A  31     -18.075 -24.994  -6.284  1.00 28.38           H  
ATOM    436  C   PRO A  31     -15.949 -25.290  -6.114  1.00 28.38           C  
ATOM    437  CB  PRO A  31     -17.288 -24.997  -8.284  1.00 28.38           C  
ATOM    438  HB2 PRO A  31     -16.838 -25.961  -8.521  1.00 28.38           H  
ATOM    439  HB3 PRO A  31     -18.338 -24.984  -8.576  1.00 28.38           H  
ATOM    440  O   PRO A  31     -14.830 -24.796  -6.260  1.00 28.38           O  
ATOM    441  CG  PRO A  31     -16.556 -23.843  -8.971  1.00 28.38           C  
ATOM    442  HG2 PRO A  31     -15.492 -24.072  -9.023  1.00 28.38           H  
ATOM    443  HG3 PRO A  31     -16.952 -23.650  -9.968  1.00 28.38           H  
ATOM    444  CD  PRO A  31     -16.767 -22.648  -8.038  1.00 28.38           C  
ATOM    445  HD2 PRO A  31     -15.863 -22.041  -8.001  1.00 28.38           H  
ATOM    446  HD3 PRO A  31     -17.611 -22.053  -8.385  1.00 28.38           H  
ATOM    447  N   ASP A  32     -16.194 -26.368  -5.364  1.00 27.62           N  
ATOM    448  H   ASP A  32     -17.155 -26.664  -5.273  1.00 27.62           H  
ATOM    449  CA  ASP A  32     -15.230 -27.111  -4.546  1.00 27.62           C  
ATOM    450  HA  ASP A  32     -15.090 -26.571  -3.609  1.00 27.62           H  
ATOM    451  C   ASP A  32     -13.853 -27.275  -5.207  1.00 27.62           C  
ATOM    452  CB  ASP A  32     -15.802 -28.506  -4.224  1.00 27.62           C  
ATOM    453  HB2 ASP A  32     -14.976 -29.172  -3.974  1.00 27.62           H  
ATOM    454  HB3 ASP A  32     -16.295 -28.914  -5.106  1.00 27.62           H  
ATOM    455  O   ASP A  32     -13.703 -27.888  -6.267  1.00 27.62           O  
ATOM    456  CG  ASP A  32     -16.755 -28.512  -3.028  1.00 27.62           C  
ATOM    457  OD1 ASP A  32     -16.390 -27.884  -2.012  1.00 27.62           O  
ATOM    458  OD2 ASP A  32     -17.816 -29.164  -3.140  1.00 27.62           O  
ATOM    459  N   ALA A  33     -12.814 -26.798  -4.520  1.00 30.50           N  
ATOM    460  H   ALA A  33     -13.017 -26.310  -3.659  1.00 30.50           H  
ATOM    461  CA  ALA A  33     -11.410 -26.901  -4.921  1.00 30.50           C  
ATOM    462  HA  ALA A  33     -11.346 -26.597  -5.966  1.00 30.50           H  
ATOM    463  C   ALA A  33     -10.835 -28.337  -4.846  1.00 30.50           C  
ATOM    464  CB  ALA A  33     -10.604 -25.893  -4.089  1.00 30.50           C  
ATOM    465  HB1 ALA A  33      -9.568 -25.881  -4.429  1.00 30.50           H  
ATOM    466  HB2 ALA A  33     -11.023 -24.894  -4.207  1.00 30.50           H  
ATOM    467  HB3 ALA A  33     -10.626 -26.177  -3.037  1.00 30.50           H  
ATOM    468  O   ALA A  33      -9.622 -28.521  -4.857  1.00 30.50           O  
ATOM    469  N   ALA A  34     -11.678 -29.372  -4.801  1.00 28.11           N  
ATOM    470  H   ALA A  34     -12.666 -29.176  -4.874  1.00 28.11           H  
ATOM    471  CA  ALA A  34     -11.255 -30.764  -4.650  1.00 28.11           C  
ATOM    472  HA  ALA A  34     -10.314 -30.773  -4.100  1.00 28.11           H  
ATOM    473  C   ALA A  34     -10.966 -31.499  -5.978  1.00 28.11           C  
ATOM    474  CB  ALA A  34     -12.282 -31.488  -3.773  1.00 28.11           C  
ATOM    475  HB1 ALA A  34     -11.940 -32.502  -3.567  1.00 28.11           H  
ATOM    476  HB2 ALA A  34     -12.402 -30.960  -2.827  1.00 28.11           H  
ATOM    477  HB3 ALA A  34     -13.244 -31.534  -4.284  1.00 28.11           H  
ATOM    478  O   ALA A  34     -10.681 -32.691  -5.953  1.00 28.11           O  
ATOM    479  N   SER A  35     -11.012 -30.830  -7.140  1.00 25.34           N  
ATOM    480  H   SER A  35     -11.290 -29.860  -7.115  1.00 25.34           H  
ATOM    481  CA  SER A  35     -10.757 -31.483  -8.442  1.00 25.34           C  
ATOM    482  HA  SER A  35     -10.331 -32.468  -8.247  1.00 25.34           H  
ATOM    483  C   SER A  35      -9.704 -30.797  -9.322  1.00 25.34           C  
ATOM    484  CB  SER A  35     -12.069 -31.748  -9.188  1.00 25.34           C  
ATOM    485  HB2 SER A  35     -12.495 -30.804  -9.525  1.00 25.34           H  
ATOM    486  HB3 SER A  35     -12.776 -32.237  -8.517  1.00 25.34           H  
ATOM    487  O   SER A  35      -9.698 -30.991 -10.538  1.00 25.34           O  
ATOM    488  OG  SER A  35     -11.834 -32.591 -10.301  1.00 25.34           O  
ATOM    489  HG  SER A  35     -11.090 -32.218 -10.778  1.00 25.34           H  
ATOM    490  N   GLN A  36      -8.768 -30.044  -8.741  1.00 28.67           N  
ATOM    491  H   GLN A  36      -8.798 -29.922  -7.739  1.00 28.67           H  
ATOM    492  CA  GLN A  36      -7.481 -29.822  -9.408  1.00 28.67           C  
ATOM    493  HA  GLN A  36      -7.589 -29.957 -10.484  1.00 28.67           H  
ATOM    494  C   GLN A  36      -6.524 -30.922  -8.956  1.00 28.67           C  
ATOM    495  CB  GLN A  36      -6.967 -28.390  -9.224  1.00 28.67           C  
ATOM    496  HB2 GLN A  36      -5.972 -28.325  -9.665  1.00 28.67           H  
ATOM    497  HB3 GLN A  36      -6.901 -28.142  -8.165  1.00 28.67           H  
ATOM    498  O   GLN A  36      -5.663 -30.731  -8.106  1.00 28.67           O  
ATOM    499  CG  GLN A  36      -7.904 -27.402  -9.940  1.00 28.67           C  
ATOM    500  HG2 GLN A  36      -8.106 -27.758 -10.951  1.00 28.67           H  
ATOM    501  HG3 GLN A  36      -8.850 -27.359  -9.401  1.00 28.67           H  
ATOM    502  CD  GLN A  36      -7.336 -25.992 -10.057  1.00 28.67           C  
ATOM    503  NE2 GLN A  36      -8.180 -24.985 -10.125  1.00 28.67           N  
ATOM    504 HE21 GLN A  36      -9.169 -25.142  -9.997  1.00 28.67           H  
ATOM    505 HE22 GLN A  36      -7.756 -24.069 -10.102  1.00 28.67           H  
ATOM    506  OE1 GLN A  36      -6.145 -25.749 -10.132  1.00 28.67           O  
ATOM    507  N   THR A  37      -6.757 -32.117  -9.498  1.00 25.16           N  
ATOM    508  H   THR A  37      -7.505 -32.193 -10.173  1.00 25.16           H  
ATOM    509  CA  THR A  37      -5.802 -33.223  -9.480  1.00 25.16           C  
ATOM    510  HA  THR A  37      -5.729 -33.630  -8.472  1.00 25.16           H  
ATOM    511  C   THR A  37      -4.433 -32.722  -9.916  1.00 25.16           C  
ATOM    512  CB  THR A  37      -6.243 -34.327 -10.455  1.00 25.16           C  
ATOM    513  HB  THR A  37      -5.387 -34.949 -10.715  1.00 25.16           H  
ATOM    514  O   THR A  37      -4.336 -32.019 -10.922  1.00 25.16           O  
ATOM    515  CG2 THR A  37      -7.319 -35.217  -9.840  1.00 25.16           C  
ATOM    516 HG21 THR A  37      -7.607 -35.986 -10.557  1.00 25.16           H  
ATOM    517 HG22 THR A  37      -8.195 -34.622  -9.581  1.00 25.16           H  
ATOM    518 HG23 THR A  37      -6.931 -35.697  -8.941  1.00 25.16           H  
ATOM    519  OG1 THR A  37      -6.785 -33.753 -11.629  1.00 25.16           O  
ATOM    520  HG1 THR A  37      -6.092 -33.205 -12.005  1.00 25.16           H  
ATOM    521  N   GLU A  38      -3.413 -33.111  -9.153  1.00 27.22           N  
ATOM    522  H   GLU A  38      -3.634 -33.634  -8.318  1.00 27.22           H  
ATOM    523  CA  GLU A  38      -1.986 -32.987  -9.439  1.00 27.22           C  
ATOM    524  HA  GLU A  38      -1.625 -32.009  -9.122  1.00 27.22           H  
ATOM    525  C   GLU A  38      -1.671 -33.177 -10.931  1.00 27.22           C  
ATOM    526  CB  GLU A  38      -1.244 -34.083  -8.646  1.00 27.22           C  
ATOM    527  HB2 GLU A  38      -1.714 -35.041  -8.869  1.00 27.22           H  
ATOM    528  HB3 GLU A  38      -0.212 -34.128  -8.993  1.00 27.22           H  
ATOM    529  O   GLU A  38      -1.392 -34.282 -11.392  1.00 27.22           O  
ATOM    530  CG  GLU A  38      -1.202 -33.881  -7.128  1.00 27.22           C  
ATOM    531  HG2 GLU A  38      -2.205 -33.653  -6.768  1.00 27.22           H  
ATOM    532  HG3 GLU A  38      -0.561 -33.028  -6.904  1.00 27.22           H  
ATOM    533  CD  GLU A  38      -0.698 -35.146  -6.415  1.00 27.22           C  
ATOM    534  OE1 GLU A  38       0.302 -35.043  -5.670  1.00 27.22           O  
ATOM    535  OE2 GLU A  38      -1.321 -36.212  -6.626  1.00 27.22           O  
ATOM    536  N   GLU A  39      -1.650 -32.093 -11.706  1.00 25.77           N  
ATOM    537  H   GLU A  39      -2.060 -31.236 -11.364  1.00 25.77           H  
ATOM    538  CA  GLU A  39      -0.872 -32.076 -12.936  1.00 25.77           C  
ATOM    539  HA  GLU A  39      -0.792 -33.100 -13.300  1.00 25.77           H  
ATOM    540  C   GLU A  39       0.533 -31.627 -12.547  1.00 25.77           C  
ATOM    541  CB  GLU A  39      -1.552 -31.302 -14.070  1.00 25.77           C  
ATOM    542  HB2 GLU A  39      -2.621 -31.518 -14.049  1.00 25.77           H  
ATOM    543  HB3 GLU A  39      -1.404 -30.229 -13.945  1.00 25.77           H  
ATOM    544  O   GLU A  39       0.869 -30.442 -12.465  1.00 25.77           O  
ATOM    545  CG  GLU A  39      -0.987 -31.780 -15.422  1.00 25.77           C  
ATOM    546  HG2 GLU A  39      -1.004 -32.869 -15.448  1.00 25.77           H  
ATOM    547  HG3 GLU A  39       0.052 -31.460 -15.499  1.00 25.77           H  
ATOM    548  CD  GLU A  39      -1.769 -31.255 -16.635  1.00 25.77           C  
ATOM    549  OE1 GLU A  39      -1.658 -31.885 -17.712  1.00 25.77           O  
ATOM    550  OE2 GLU A  39      -2.392 -30.173 -16.527  1.00 25.77           O  
ATOM    551  N   SER A  40       1.315 -32.642 -12.190  1.00 25.03           N  
ATOM    552  H   SER A  40       0.901 -33.561 -12.252  1.00 25.03           H  
ATOM    553  CA  SER A  40       2.743 -32.606 -11.926  1.00 25.03           C  
ATOM    554  HA  SER A  40       2.889 -32.317 -10.886  1.00 25.03           H  
ATOM    555  C   SER A  40       3.462 -31.594 -12.825  1.00 25.03           C  
ATOM    556  CB  SER A  40       3.301 -34.027 -12.105  1.00 25.03           C  
ATOM    557  HB2 SER A  40       4.387 -33.993 -12.195  1.00 25.03           H  
ATOM    558  HB3 SER A  40       3.046 -34.606 -11.217  1.00 25.03           H  
ATOM    559  O   SER A  40       3.478 -31.682 -14.051  1.00 25.03           O  
ATOM    560  OG  SER A  40       2.739 -34.676 -13.234  1.00 25.03           O  
ATOM    561  HG  SER A  40       2.785 -35.627 -13.106  1.00 25.03           H  
ATOM    562  N   ARG A  41       4.077 -30.600 -12.179  1.00 29.89           N  
ATOM    563  H   ARG A  41       3.921 -30.570 -11.182  1.00 29.89           H  
ATOM    564  CA  ARG A  41       5.023 -29.636 -12.752  1.00 29.89           C  
ATOM    565  HA  ARG A  41       4.482 -28.922 -13.372  1.00 29.89           H  
ATOM    566  C   ARG A  41       6.065 -30.386 -13.604  1.00 29.89           C  
ATOM    567  CB  ARG A  41       5.659 -28.934 -11.529  1.00 29.89           C  
ATOM    568  HB2 ARG A  41       4.852 -28.492 -10.946  1.00 29.89           H  
ATOM    569  HB3 ARG A  41       6.130 -29.691 -10.903  1.00 29.89           H  
ATOM    570  O   ARG A  41       6.914 -31.048 -13.012  1.00 29.89           O  
ATOM    571  CG  ARG A  41       6.693 -27.830 -11.802  1.00 29.89           C  
ATOM    572  HG2 ARG A  41       7.530 -28.234 -12.372  1.00 29.89           H  
ATOM    573  HG3 ARG A  41       6.221 -27.027 -12.367  1.00 29.89           H  
ATOM    574  CD  ARG A  41       7.201 -27.292 -10.448  1.00 29.89           C  
ATOM    575  HD2 ARG A  41       7.730 -28.099  -9.941  1.00 29.89           H  
ATOM    576  HD3 ARG A  41       6.344 -27.009  -9.838  1.00 29.89           H  
ATOM    577  NE  ARG A  41       8.095 -26.120 -10.584  1.00 29.89           N  
ATOM    578  HE  ARG A  41       8.137 -25.680 -11.492  1.00 29.89           H  
ATOM    579  NH1 ARG A  41       8.911 -26.113  -8.428  1.00 29.89           N  
ATOM    580 HH11 ARG A  41       8.303 -26.883  -8.186  1.00 29.89           H  
ATOM    581 HH12 ARG A  41       9.563 -25.755  -7.745  1.00 29.89           H  
ATOM    582  NH2 ARG A  41       9.679 -24.621  -9.877  1.00 29.89           N  
ATOM    583 HH21 ARG A  41       9.733 -24.208 -10.797  1.00 29.89           H  
ATOM    584 HH22 ARG A  41      10.368 -24.364  -9.184  1.00 29.89           H  
ATOM    585  CZ  ARG A  41       8.879 -25.623  -9.634  1.00 29.89           C  
ATOM    586  N   PRO A  42       6.084 -30.279 -14.948  1.00 26.23           N  
ATOM    587  CA  PRO A  42       7.208 -30.805 -15.699  1.00 26.23           C  
ATOM    588  HA  PRO A  42       7.505 -31.774 -15.298  1.00 26.23           H  
ATOM    589  C   PRO A  42       8.378 -29.827 -15.567  1.00 26.23           C  
ATOM    590  CB  PRO A  42       6.720 -31.016 -17.131  1.00 26.23           C  
ATOM    591  HB2 PRO A  42       6.453 -32.064 -17.268  1.00 26.23           H  
ATOM    592  HB3 PRO A  42       7.478 -30.726 -17.859  1.00 26.23           H  
ATOM    593  O   PRO A  42       8.224 -28.611 -15.742  1.00 26.23           O  
ATOM    594  CG  PRO A  42       5.461 -30.153 -17.257  1.00 26.23           C  
ATOM    595  HG2 PRO A  42       5.647 -29.309 -17.922  1.00 26.23           H  
ATOM    596  HG3 PRO A  42       4.635 -30.753 -17.640  1.00 26.23           H  
ATOM    597  CD  PRO A  42       5.134 -29.643 -15.847  1.00 26.23           C  
ATOM    598  HD2 PRO A  42       4.108 -29.901 -15.588  1.00 26.23           H  
ATOM    599  HD3 PRO A  42       5.265 -28.561 -15.806  1.00 26.23           H  
ATOM    600  N   GLU A  43       9.544 -30.374 -15.230  1.00 26.16           N  
ATOM    601  H   GLU A  43       9.560 -31.368 -15.053  1.00 26.16           H  
ATOM    602  CA  GLU A  43      10.840 -29.699 -15.215  1.00 26.16           C  
ATOM    603  HA  GLU A  43      10.893 -29.028 -14.357  1.00 26.16           H  
ATOM    604  C   GLU A  43      11.039 -28.893 -16.509  1.00 26.16           C  
ATOM    605  CB  GLU A  43      11.952 -30.753 -15.088  1.00 26.16           C  
ATOM    606  HB2 GLU A  43      11.816 -31.493 -15.876  1.00 26.16           H  
ATOM    607  HB3 GLU A  43      12.914 -30.262 -15.240  1.00 26.16           H  
ATOM    608  O   GLU A  43      11.014 -29.432 -17.617  1.00 26.16           O  
ATOM    609  CG  GLU A  43      11.979 -31.447 -13.716  1.00 26.16           C  
ATOM    610  HG2 GLU A  43      12.172 -30.692 -12.954  1.00 26.16           H  
ATOM    611  HG3 GLU A  43      11.000 -31.883 -13.517  1.00 26.16           H  
ATOM    612  CD  GLU A  43      13.038 -32.560 -13.645  1.00 26.16           C  
ATOM    613  OE1 GLU A  43      13.642 -32.708 -12.561  1.00 26.16           O  
ATOM    614  OE2 GLU A  43      13.235 -33.242 -14.675  1.00 26.16           O  
ATOM    615  N   LYS A  44      11.220 -27.572 -16.398  1.00 30.89           N  
ATOM    616  H   LYS A  44      11.261 -27.170 -15.472  1.00 30.89           H  
ATOM    617  CA  LYS A  44      11.507 -26.730 -17.564  1.00 30.89           C  
ATOM    618  HA  LYS A  44      11.044 -27.200 -18.432  1.00 30.89           H  
ATOM    619  C   LYS A  44      13.003 -26.704 -17.851  1.00 30.89           C  
ATOM    620  CB  LYS A  44      10.893 -25.329 -17.445  1.00 30.89           C  
ATOM    621  HB2 LYS A  44      10.888 -25.006 -16.404  1.00 30.89           H  
ATOM    622  HB3 LYS A  44      11.499 -24.631 -18.022  1.00 30.89           H  
ATOM    623  O   LYS A  44      13.775 -26.064 -17.143  1.00 30.89           O  
ATOM    624  CG  LYS A  44       9.472 -25.326 -18.024  1.00 30.89           C  
ATOM    625  HG2 LYS A  44       8.840 -25.990 -17.433  1.00 30.89           H  
ATOM    626  HG3 LYS A  44       9.501 -25.689 -19.052  1.00 30.89           H  
ATOM    627  CD  LYS A  44       8.881 -23.915 -18.018  1.00 30.89           C  
ATOM    628  HD2 LYS A  44       9.529 -23.252 -18.592  1.00 30.89           H  
ATOM    629  HD3 LYS A  44       8.816 -23.562 -16.989  1.00 30.89           H  
ATOM    630  CE  LYS A  44       7.488 -23.962 -18.649  1.00 30.89           C  
ATOM    631  HE2 LYS A  44       6.883 -24.677 -18.092  1.00 30.89           H  
ATOM    632  HE3 LYS A  44       7.585 -24.336 -19.668  1.00 30.89           H  
ATOM    633  NZ  LYS A  44       6.851 -22.625 -18.644  1.00 30.89           N  
ATOM    634  HZ1 LYS A  44       5.944 -22.681 -19.085  1.00 30.89           H  
ATOM    635  HZ2 LYS A  44       6.740 -22.303 -17.693  1.00 30.89           H  
ATOM    636  HZ3 LYS A  44       7.429 -21.974 -19.156  1.00 30.89           H  
ATOM    637  N   SER A  45      13.334 -27.375 -18.951  1.00 24.16           N  
ATOM    638  H   SER A  45      12.613 -27.989 -19.302  1.00 24.16           H  
ATOM    639  CA  SER A  45      14.538 -27.253 -19.771  1.00 24.16           C  
ATOM    640  HA  SER A  45      15.323 -27.867 -19.328  1.00 24.16           H  
ATOM    641  C   SER A  45      15.046 -25.809 -19.907  1.00 24.16           C  
ATOM    642  CB  SER A  45      14.192 -27.816 -21.156  1.00 24.16           C  
ATOM    643  HB2 SER A  45      13.332 -27.274 -21.548  1.00 24.16           H  
ATOM    644  HB3 SER A  45      13.925 -28.869 -21.067  1.00 24.16           H  
ATOM    645  O   SER A  45      14.284 -24.855 -20.089  1.00 24.16           O  
ATOM    646  OG  SER A  45      15.254 -27.678 -22.072  1.00 24.16           O  
ATOM    647  HG  SER A  45      15.826 -28.447 -22.025  1.00 24.16           H  
ATOM    648  N   SER A  46      16.367 -25.681 -19.818  1.00 26.19           N  
ATOM    649  H   SER A  46      16.912 -26.527 -19.733  1.00 26.19           H  
ATOM    650  CA  SER A  46      17.162 -24.477 -19.999  1.00 26.19           C  
ATOM    651  HA  SER A  46      16.721 -23.662 -19.425  1.00 26.19           H  
ATOM    652  C   SER A  46      17.239 -24.067 -21.473  1.00 26.19           C  
ATOM    653  CB  SER A  46      18.574 -24.760 -19.456  1.00 26.19           C  
ATOM    654  HB2 SER A  46      19.258 -23.983 -19.797  1.00 26.19           H  
ATOM    655  HB3 SER A  46      18.542 -24.746 -18.367  1.00 26.19           H  
ATOM    656  O   SER A  46      17.930 -24.688 -22.275  1.00 26.19           O  
ATOM    657  OG  SER A  46      19.039 -26.035 -19.878  1.00 26.19           O  
ATOM    658  HG  SER A  46      19.977 -26.121 -19.689  1.00 26.19           H  
ATOM    659  N   THR A  47      16.622 -22.943 -21.829  1.00 26.25           N  
ATOM    660  H   THR A  47      15.940 -22.537 -21.204  1.00 26.25           H  
ATOM    661  CA  THR A  47      16.965 -22.221 -23.064  1.00 26.25           C  
ATOM    662  HA  THR A  47      17.846 -22.690 -23.503  1.00 26.25           H  
ATOM    663  C   THR A  47      17.366 -20.787 -22.748  1.00 26.25           C  
ATOM    664  CB  THR A  47      15.887 -22.299 -24.153  1.00 26.25           C  
ATOM    665  HB  THR A  47      16.055 -21.501 -24.876  1.00 26.25           H  
ATOM    666  O   THR A  47      16.603 -20.014 -22.167  1.00 26.25           O  
ATOM    667  CG2 THR A  47      15.954 -23.631 -24.897  1.00 26.25           C  
ATOM    668 HG21 THR A  47      15.786 -24.454 -24.202  1.00 26.25           H  
ATOM    669 HG22 THR A  47      15.184 -23.655 -25.668  1.00 26.25           H  
ATOM    670 HG23 THR A  47      16.930 -23.752 -25.367  1.00 26.25           H  
ATOM    671  OG1 THR A  47      14.599 -22.153 -23.603  1.00 26.25           O  
ATOM    672  HG1 THR A  47      14.571 -21.291 -23.179  1.00 26.25           H  
ATOM    673  N   GLN A  48      18.610 -20.482 -23.122  1.00 26.06           N  
ATOM    674  H   GLN A  48      19.117 -21.213 -23.600  1.00 26.06           H  
ATOM    675  CA  GLN A  48      19.276 -19.183 -23.090  1.00 26.06           C  
ATOM    676  HA  GLN A  48      19.368 -18.840 -22.060  1.00 26.06           H  
ATOM    677  C   GLN A  48      18.513 -18.132 -23.912  1.00 26.06           C  
ATOM    678  CB  GLN A  48      20.675 -19.358 -23.715  1.00 26.06           C  
ATOM    679  HB2 GLN A  48      21.092 -18.374 -23.928  1.00 26.06           H  
ATOM    680  HB3 GLN A  48      20.559 -19.876 -24.667  1.00 26.06           H  
ATOM    681  O   GLN A  48      18.087 -18.405 -25.030  1.00 26.06           O  
ATOM    682  CG  GLN A  48      21.689 -20.110 -22.837  1.00 26.06           C  
ATOM    683  HG2 GLN A  48      21.240 -21.029 -22.462  1.00 26.06           H  
ATOM    684  HG3 GLN A  48      21.952 -19.486 -21.983  1.00 26.06           H  
ATOM    685  CD  GLN A  48      22.962 -20.496 -23.595  1.00 26.06           C  
ATOM    686  NE2 GLN A  48      24.075 -20.683 -22.920  1.00 26.06           N  
ATOM    687 HE21 GLN A  48      24.109 -20.601 -21.914  1.00 26.06           H  
ATOM    688 HE22 GLN A  48      24.868 -20.969 -23.476  1.00 26.06           H  
ATOM    689  OE1 GLN A  48      22.983 -20.662 -24.799  1.00 26.06           O  
ATOM    690  N   GLY A  49      18.414 -16.907 -23.386  1.00 26.20           N  
ATOM    691  H   GLY A  49      18.712 -16.770 -22.431  1.00 26.20           H  
ATOM    692  CA  GLY A  49      17.934 -15.743 -24.136  1.00 26.20           C  
ATOM    693  HA2 GLY A  49      17.012 -16.007 -24.653  1.00 26.20           H  
ATOM    694  HA3 GLY A  49      18.671 -15.468 -24.890  1.00 26.20           H  
ATOM    695  C   GLY A  49      17.637 -14.536 -23.242  1.00 26.20           C  
ATOM    696  O   GLY A  49      16.588 -14.479 -22.616  1.00 26.20           O  
ATOM    697  N   ASN A  50      18.580 -13.590 -23.191  1.00 30.48           N  
ATOM    698  H   ASN A  50      19.407 -13.777 -23.739  1.00 30.48           H  
ATOM    699  CA  ASN A  50      18.493 -12.215 -22.668  1.00 30.48           C  
ATOM    700  HA  ASN A  50      19.527 -11.914 -22.500  1.00 30.48           H  
ATOM    701  C   ASN A  50      17.833 -11.951 -21.290  1.00 30.48           C  
ATOM    702  CB  ASN A  50      17.949 -11.289 -23.780  1.00 30.48           C  
ATOM    703  HB2 ASN A  50      17.489 -10.411 -23.327  1.00 30.48           H  
ATOM    704  HB3 ASN A  50      17.177 -11.802 -24.353  1.00 30.48           H  
ATOM    705  O   ASN A  50      16.638 -11.706 -21.163  1.00 30.48           O  
ATOM    706  CG  ASN A  50      19.032 -10.773 -24.716  1.00 30.48           C  
ATOM    707  ND2 ASN A  50      18.662 -10.123 -25.792  1.00 30.48           N  
ATOM    708 HD21 ASN A  50      19.405  -9.784 -26.386  1.00 30.48           H  
ATOM    709 HD22 ASN A  50      17.685  -9.980 -26.005  1.00 30.48           H  
ATOM    710  OD1 ASN A  50      20.219 -10.923 -24.483  1.00 30.48           O  
ATOM    711  N   GLY A  51      18.689 -11.811 -20.269  1.00 31.36           N  
ATOM    712  H   GLY A  51      19.607 -12.202 -20.429  1.00 31.36           H  
ATOM    713  CA  GLY A  51      18.687 -10.670 -19.332  1.00 31.36           C  
ATOM    714  HA2 GLY A  51      19.650 -10.652 -18.821  1.00 31.36           H  
ATOM    715  HA3 GLY A  51      18.627  -9.759 -19.927  1.00 31.36           H  
ATOM    716  C   GLY A  51      17.605 -10.545 -18.249  1.00 31.36           C  
ATOM    717  O   GLY A  51      17.847  -9.862 -17.258  1.00 31.36           O  
ATOM    718  N   ALA A  52      16.457 -11.211 -18.358  1.00 39.84           N  
ATOM    719  H   ALA A  52      16.272 -11.690 -19.228  1.00 39.84           H  
ATOM    720  CA  ALA A  52      15.414 -11.187 -17.331  1.00 39.84           C  
ATOM    721  HA  ALA A  52      15.569 -10.333 -16.671  1.00 39.84           H  
ATOM    722  C   ALA A  52      15.490 -12.452 -16.460  1.00 39.84           C  
ATOM    723  CB  ALA A  52      14.055 -10.965 -18.005  1.00 39.84           C  
ATOM    724  HB1 ALA A  52      14.065 -10.021 -18.551  1.00 39.84           H  
ATOM    725  HB2 ALA A  52      13.271 -10.930 -17.249  1.00 39.84           H  
ATOM    726  HB3 ALA A  52      13.845 -11.777 -18.701  1.00 39.84           H  
ATOM    727  O   ALA A  52      14.794 -13.442 -16.693  1.00 39.84           O  
ATOM    728  N   GLN A  53      16.377 -12.444 -15.458  1.00 40.41           N  
ATOM    729  H   GLN A  53      16.960 -11.627 -15.347  1.00 40.41           H  
ATOM    730  CA  GLN A  53      16.401 -13.496 -14.436  1.00 40.41           C  
ATOM    731  HA  GLN A  53      16.629 -14.448 -14.917  1.00 40.41           H  
ATOM    732  C   GLN A  53      15.023 -13.608 -13.765  1.00 40.41           C  
ATOM    733  CB  GLN A  53      17.472 -13.212 -13.378  1.00 40.41           C  
ATOM    734  HB2 GLN A  53      17.404 -12.161 -13.095  1.00 40.41           H  
ATOM    735  HB3 GLN A  53      17.264 -13.818 -12.497  1.00 40.41           H  
ATOM    736  O   GLN A  53      14.464 -12.605 -13.319  1.00 40.41           O  
ATOM    737  CG  GLN A  53      18.904 -13.524 -13.837  1.00 40.41           C  
ATOM    738  HG2 GLN A  53      19.130 -12.973 -14.750  1.00 40.41           H  
ATOM    739  HG3 GLN A  53      18.993 -14.591 -14.042  1.00 40.41           H  
ATOM    740  CD  GLN A  53      19.925 -13.135 -12.770  1.00 40.41           C  
ATOM    741  NE2 GLN A  53      21.163 -13.557 -12.895  1.00 40.41           N  
ATOM    742 HE21 GLN A  53      21.804 -13.297 -12.159  1.00 40.41           H  
ATOM    743 HE22 GLN A  53      21.440 -14.163 -13.655  1.00 40.41           H  
ATOM    744  OE1 GLN A  53      19.622 -12.419 -11.824  1.00 40.41           O  
ATOM    745  N   THR A  54      14.523 -14.842 -13.710  1.00 44.38           N  
ATOM    746  H   THR A  54      15.094 -15.577 -14.103  1.00 44.38           H  
ATOM    747  CA  THR A  54      13.254 -15.309 -13.136  1.00 44.38           C  
ATOM    748  HA  THR A  54      12.473 -15.232 -13.893  1.00 44.38           H  
ATOM    749  C   THR A  54      12.839 -14.541 -11.873  1.00 44.38           C  
ATOM    750  CB  THR A  54      13.461 -16.797 -12.776  1.00 44.38           C  
ATOM    751  HB  THR A  54      14.201 -16.872 -11.980  1.00 44.38           H  
ATOM    752  O   THR A  54      13.617 -14.527 -10.916  1.00 44.38           O  
ATOM    753  CG2 THR A  54      12.199 -17.532 -12.335  1.00 44.38           C  
ATOM    754 HG21 THR A  54      11.339 -17.235 -12.936  1.00 44.38           H  
ATOM    755 HG22 THR A  54      11.993 -17.290 -11.293  1.00 44.38           H  
ATOM    756 HG23 THR A  54      12.342 -18.611 -12.399  1.00 44.38           H  
ATOM    757  OG1 THR A  54      13.974 -17.492 -13.903  1.00 44.38           O  
ATOM    758  HG1 THR A  54      14.360 -18.299 -13.556  1.00 44.38           H  
ATOM    759  N   PRO A  55      11.641 -13.921 -11.804  1.00 53.78           N  
ATOM    760  CA  PRO A  55      11.104 -13.504 -10.520  1.00 53.78           C  
ATOM    761  HA  PRO A  55      11.808 -12.824 -10.041  1.00 53.78           H  
ATOM    762  C   PRO A  55      10.928 -14.742  -9.640  1.00 53.78           C  
ATOM    763  CB  PRO A  55       9.801 -12.749 -10.794  1.00 53.78           C  
ATOM    764  HB2 PRO A  55       9.038 -12.954 -10.043  1.00 53.78           H  
ATOM    765  HB3 PRO A  55      10.006 -11.679 -10.850  1.00 53.78           H  
ATOM    766  O   PRO A  55      10.409 -15.769 -10.062  1.00 53.78           O  
ATOM    767  CG  PRO A  55       9.375 -13.247 -12.164  1.00 53.78           C  
ATOM    768  HG2 PRO A  55       8.826 -12.487 -12.719  1.00 53.78           H  
ATOM    769  HG3 PRO A  55       8.747 -14.123 -11.998  1.00 53.78           H  
ATOM    770  CD  PRO A  55      10.690 -13.628 -12.863  1.00 53.78           C  
ATOM    771  HD2 PRO A  55      11.055 -12.776 -13.436  1.00 53.78           H  
ATOM    772  HD3 PRO A  55      10.547 -14.480 -13.528  1.00 53.78           H  
ATOM    773  N   ALA A  56      11.433 -14.635  -8.420  1.00 57.00           N  
ATOM    774  H   ALA A  56      11.914 -13.784  -8.165  1.00 57.00           H  
ATOM    775  CA  ALA A  56      11.323 -15.671  -7.415  1.00 57.00           C  
ATOM    776  HA  ALA A  56      11.799 -16.574  -7.797  1.00 57.00           H  
ATOM    777  C   ALA A  56       9.854 -15.944  -7.057  1.00 57.00           C  
ATOM    778  CB  ALA A  56      12.082 -15.155  -6.202  1.00 57.00           C  
ATOM    779  HB1 ALA A  56      13.148 -15.231  -6.418  1.00 57.00           H  
ATOM    780  HB2 ALA A  56      11.807 -14.119  -6.007  1.00 57.00           H  
ATOM    781  HB3 ALA A  56      11.813 -15.715  -5.306  1.00 57.00           H  
ATOM    782  O   ALA A  56       9.126 -14.958  -6.870  1.00 57.00           O  
ATOM    783  N   PRO A  57       9.448 -17.220  -6.901  1.00 59.88           N  
ATOM    784  CA  PRO A  57       8.167 -17.549  -6.293  1.00 59.88           C  
ATOM    785  HA  PRO A  57       7.363 -17.140  -6.905  1.00 59.88           H  
ATOM    786  C   PRO A  57       8.079 -16.948  -4.884  1.00 59.88           C  
ATOM    787  CB  PRO A  57       8.053 -19.079  -6.311  1.00 59.88           C  
ATOM    788  HB2 PRO A  57       7.477 -19.385  -7.185  1.00 59.88           H  
ATOM    789  HB3 PRO A  57       7.589 -19.468  -5.405  1.00 59.88           H  
ATOM    790  O   PRO A  57       9.049 -16.965  -4.114  1.00 59.88           O  
ATOM    791  CG  PRO A  57       9.495 -19.560  -6.461  1.00 59.88           C  
ATOM    792  HG2 PRO A  57       9.960 -19.625  -5.477  1.00 59.88           H  
ATOM    793  HG3 PRO A  57       9.551 -20.519  -6.976  1.00 59.88           H  
ATOM    794  CD  PRO A  57      10.152 -18.442  -7.266  1.00 59.88           C  
ATOM    795  HD2 PRO A  57      11.219 -18.406  -7.044  1.00 59.88           H  
ATOM    796  HD3 PRO A  57      10.003 -18.628  -8.330  1.00 59.88           H  
ATOM    797  N   THR A  58       6.918 -16.363  -4.609  1.00 60.78           N  
ATOM    798  H   THR A  58       6.200 -16.437  -5.315  1.00 60.78           H  
ATOM    799  CA  THR A  58       6.459 -15.867  -3.305  1.00 60.78           C  
ATOM    800  HA  THR A  58       7.247 -15.285  -2.827  1.00 60.78           H  
ATOM    801  C   THR A  58       6.141 -17.072  -2.404  1.00 60.78           C  
ATOM    802  CB  THR A  58       5.261 -14.929  -3.576  1.00 60.78           C  
ATOM    803  HB  THR A  58       4.645 -15.386  -4.351  1.00 60.78           H  
ATOM    804  O   THR A  58       5.896 -18.165  -2.910  1.00 60.78           O  
ATOM    805  CG2 THR A  58       4.317 -14.599  -2.425  1.00 60.78           C  
ATOM    806 HG21 THR A  58       3.400 -15.173  -2.551  1.00 60.78           H  
ATOM    807 HG22 THR A  58       4.035 -13.546  -2.409  1.00 60.78           H  
ATOM    808 HG23 THR A  58       4.730 -14.888  -1.459  1.00 60.78           H  
ATOM    809  OG1 THR A  58       5.747 -13.701  -4.095  1.00 60.78           O  
ATOM    810  HG1 THR A  58       5.162 -13.049  -3.703  1.00 60.78           H  
ATOM    811  N   GLN A  59       6.213 -16.918  -1.074  1.00 60.84           N  
ATOM    812  H   GLN A  59       6.277 -15.978  -0.710  1.00 60.84           H  
ATOM    813  CA  GLN A  59       5.667 -17.949  -0.179  1.00 60.84           C  
ATOM    814  HA  GLN A  59       6.142 -18.907  -0.390  1.00 60.84           H  
ATOM    815  C   GLN A  59       4.170 -18.076  -0.476  1.00 60.84           C  
ATOM    816  CB  GLN A  59       5.876 -17.586   1.307  1.00 60.84           C  
ATOM    817  HB2 GLN A  59       5.380 -16.640   1.522  1.00 60.84           H  
ATOM    818  HB3 GLN A  59       5.406 -18.355   1.919  1.00 60.84           H  
ATOM    819  O   GLN A  59       3.490 -17.055  -0.476  1.00 60.84           O  
ATOM    820  CG  GLN A  59       7.356 -17.487   1.698  1.00 60.84           C  
ATOM    821  HG2 GLN A  59       7.832 -18.446   1.493  1.00 60.84           H  
ATOM    822  HG3 GLN A  59       7.846 -16.728   1.088  1.00 60.84           H  
ATOM    823  CD  GLN A  59       7.582 -17.126   3.165  1.00 60.84           C  
ATOM    824  NE2 GLN A  59       8.673 -17.550   3.747  1.00 60.84           N  
ATOM    825 HE21 GLN A  59       9.320 -18.148   3.253  1.00 60.84           H  
ATOM    826 HE22 GLN A  59       8.661 -17.476   4.754  1.00 60.84           H  
ATOM    827  OE1 GLN A  59       6.869 -16.398   3.837  1.00 60.84           O  
ATOM    828  N   GLU A  60       3.673 -19.285  -0.736  1.00 61.12           N  
ATOM    829  H   GLU A  60       4.266 -20.101  -0.766  1.00 61.12           H  
ATOM    830  CA  GLU A  60       2.227 -19.503  -0.789  1.00 61.12           C  
ATOM    831  HA  GLU A  60       1.794 -18.832  -1.531  1.00 61.12           H  
ATOM    832  C   GLU A  60       1.632 -19.128   0.572  1.00 61.12           C  
ATOM    833  CB  GLU A  60       1.895 -20.950  -1.201  1.00 61.12           C  
ATOM    834  HB2 GLU A  60       0.855 -21.164  -0.956  1.00 61.12           H  
ATOM    835  HB3 GLU A  60       2.538 -21.634  -0.646  1.00 61.12           H  
ATOM    836  O   GLU A  60       2.206 -19.442   1.624  1.00 61.12           O  
ATOM    837  CG  GLU A  60       2.090 -21.133  -2.717  1.00 61.12           C  
ATOM    838  HG2 GLU A  60       3.094 -20.801  -2.980  1.00 61.12           H  
ATOM    839  HG3 GLU A  60       1.385 -20.482  -3.235  1.00 61.12           H  
ATOM    840  CD  GLU A  60       1.920 -22.576  -3.221  1.00 61.12           C  
ATOM    841  OE1 GLU A  60       1.752 -22.725  -4.454  1.00 61.12           O  
ATOM    842  OE2 GLU A  60       2.083 -23.511  -2.410  1.00 61.12           O  
ATOM    843  N   ALA A  61       0.508 -18.404   0.549  1.00 58.69           N  
ATOM    844  H   ALA A  61       0.107 -18.134  -0.338  1.00 58.69           H  
ATOM    845  CA  ALA A  61      -0.287 -18.192   1.748  1.00 58.69           C  
ATOM    846  HA  ALA A  61       0.294 -17.574   2.433  1.00 58.69           H  
ATOM    847  C   ALA A  61      -0.568 -19.568   2.377  1.00 58.69           C  
ATOM    848  CB  ALA A  61      -1.583 -17.458   1.381  1.00 58.69           C  
ATOM    849  HB1 ALA A  61      -2.164 -18.060   0.682  1.00 58.69           H  
ATOM    850  HB2 ALA A  61      -2.176 -17.282   2.278  1.00 58.69           H  
ATOM    851  HB3 ALA A  61      -1.348 -16.498   0.921  1.00 58.69           H  
ATOM    852  O   ALA A  61      -0.853 -20.506   1.633  1.00 58.69           O  
ATOM    853  N   PRO A  62      -0.466 -19.723   3.709  1.00 56.47           N  
ATOM    854  CA  PRO A  62      -0.669 -21.019   4.344  1.00 56.47           C  
ATOM    855  HA  PRO A  62       0.144 -21.686   4.056  1.00 56.47           H  
ATOM    856  C   PRO A  62      -1.998 -21.643   3.896  1.00 56.47           C  
ATOM    857  CB  PRO A  62      -0.599 -20.757   5.855  1.00 56.47           C  
ATOM    858  HB2 PRO A  62      -1.360 -21.313   6.401  1.00 56.47           H  
ATOM    859  HB3 PRO A  62       0.394 -21.025   6.216  1.00 56.47           H  
ATOM    860  O   PRO A  62      -3.044 -20.989   3.967  1.00 56.47           O  
ATOM    861  CG  PRO A  62      -0.797 -19.245   5.994  1.00 56.47           C  
ATOM    862  HG2 PRO A  62      -0.276 -18.845   6.863  1.00 56.47           H  
ATOM    863  HG3 PRO A  62      -1.863 -19.026   6.052  1.00 56.47           H  
ATOM    864  CD  PRO A  62      -0.239 -18.682   4.691  1.00 56.47           C  
ATOM    865  HD2 PRO A  62       0.831 -18.502   4.786  1.00 56.47           H  
ATOM    866  HD3 PRO A  62      -0.760 -17.760   4.432  1.00 56.47           H  
ATOM    867  N   ASP A  63      -1.928 -22.893   3.423  1.00 45.69           N  
ATOM    868  H   ASP A  63      -1.018 -23.300   3.261  1.00 45.69           H  
ATOM    869  CA  ASP A  63      -3.081 -23.692   3.010  1.00 45.69           C  
ATOM    870  HA  ASP A  63      -3.484 -23.274   2.087  1.00 45.69           H  
ATOM    871  C   ASP A  63      -4.165 -23.648   4.091  1.00 45.69           C  
ATOM    872  CB  ASP A  63      -2.670 -25.154   2.753  1.00 45.69           C  
ATOM    873  HB2 ASP A  63      -2.084 -25.516   3.598  1.00 45.69           H  
ATOM    874  HB3 ASP A  63      -3.573 -25.761   2.692  1.00 45.69           H  
ATOM    875  O   ASP A  63      -3.898 -23.865   5.275  1.00 45.69           O  
ATOM    876  CG  ASP A  63      -1.893 -25.356   1.452  1.00 45.69           C  
ATOM    877  OD1 ASP A  63      -2.275 -24.699   0.460  1.00 45.69           O  
ATOM    878  OD2 ASP A  63      -0.960 -26.188   1.477  1.00 45.69           O  
ATOM    879  N   GLY A  64      -5.401 -23.349   3.689  1.00 47.94           N  
ATOM    880  H   GLY A  64      -5.556 -23.232   2.698  1.00 47.94           H  
ATOM    881  CA  GLY A  64      -6.528 -23.255   4.619  1.00 47.94           C  
ATOM    882  HA2 GLY A  64      -7.394 -23.723   4.150  1.00 47.94           H  
ATOM    883  HA3 GLY A  64      -6.311 -23.809   5.532  1.00 47.94           H  
ATOM    884  C   GLY A  64      -6.926 -21.836   5.010  1.00 47.94           C  
ATOM    885  O   GLY A  64      -7.489 -21.643   6.087  1.00 47.94           O  
ATOM    886  N   HIS A  65      -6.721 -20.847   4.134  1.00 51.84           N  
ATOM    887  H   HIS A  65      -6.140 -21.032   3.329  1.00 51.84           H  
ATOM    888  CA  HIS A  65      -7.402 -19.555   4.240  1.00 51.84           C  
ATOM    889  HA  HIS A  65      -7.328 -19.251   5.284  1.00 51.84           H  
ATOM    890  C   HIS A  65      -8.906 -19.697   3.953  1.00 51.84           C  
ATOM    891  CB  HIS A  65      -6.686 -18.484   3.399  1.00 51.84           C  
ATOM    892  HB2 HIS A  65      -7.262 -18.197   2.519  1.00 51.84           H  
ATOM    893  HB3 HIS A  65      -5.726 -18.864   3.051  1.00 51.84           H  
ATOM    894  O   HIS A  65      -9.428 -19.217   2.945  1.00 51.84           O  
ATOM    895  CG  HIS A  65      -6.421 -17.290   4.255  1.00 51.84           C  
ATOM    896  CD2 HIS A  65      -7.288 -16.275   4.541  1.00 51.84           C  
ATOM    897  HD2 HIS A  65      -8.279 -16.148   4.130  1.00 51.84           H  
ATOM    898  ND1 HIS A  65      -5.381 -17.209   5.144  1.00 51.84           N  
ATOM    899  HD1 HIS A  65      -4.612 -17.859   5.214  1.00 51.84           H  
ATOM    900  CE1 HIS A  65      -5.609 -16.172   5.950  1.00 51.84           C  
ATOM    901  HE1 HIS A  65      -4.989 -15.912   6.796  1.00 51.84           H  
ATOM    902  NE2 HIS A  65      -6.750 -15.561   5.606  1.00 51.84           N  
ATOM    903  N   VAL A  66      -9.595 -20.424   4.834  1.00 50.78           N  
ATOM    904  H   VAL A  66      -9.081 -20.813   5.611  1.00 50.78           H  
ATOM    905  CA  VAL A  66     -11.050 -20.472   4.897  1.00 50.78           C  
ATOM    906  HA  VAL A  66     -11.425 -20.859   3.950  1.00 50.78           H  
ATOM    907  C   VAL A  66     -11.503 -19.033   5.130  1.00 50.78           C  
ATOM    908  CB  VAL A  66     -11.551 -21.384   6.037  1.00 50.78           C  
ATOM    909  HB  VAL A  66     -11.317 -20.930   7.000  1.00 50.78           H  
ATOM    910  O   VAL A  66     -10.963 -18.396   6.039  1.00 50.78           O  
ATOM    911  CG1 VAL A  66     -13.068 -21.590   5.941  1.00 50.78           C  
ATOM    912 HG11 VAL A  66     -13.407 -22.232   6.755  1.00 50.78           H  
ATOM    913 HG12 VAL A  66     -13.329 -22.051   4.989  1.00 50.78           H  
ATOM    914 HG13 VAL A  66     -13.584 -20.635   6.033  1.00 50.78           H  
ATOM    915  CG2 VAL A  66     -10.899 -22.773   5.994  1.00 50.78           C  
ATOM    916 HG21 VAL A  66      -9.832 -22.700   6.206  1.00 50.78           H  
ATOM    917 HG22 VAL A  66     -11.044 -23.226   5.013  1.00 50.78           H  
ATOM    918 HG23 VAL A  66     -11.344 -23.414   6.754  1.00 50.78           H  
ATOM    919  N   PRO A  67     -12.439 -18.501   4.326  1.00 60.56           N  
ATOM    920  CA  PRO A  67     -13.105 -17.250   4.652  1.00 60.56           C  
ATOM    921  HA  PRO A  67     -12.418 -16.420   4.486  1.00 60.56           H  
ATOM    922  C   PRO A  67     -13.539 -17.296   6.119  1.00 60.56           C  
ATOM    923  CB  PRO A  67     -14.288 -17.150   3.681  1.00 60.56           C  
ATOM    924  HB2 PRO A  67     -14.485 -16.117   3.395  1.00 60.56           H  
ATOM    925  HB3 PRO A  67     -15.182 -17.599   4.115  1.00 60.56           H  
ATOM    926  O   PRO A  67     -14.351 -18.134   6.512  1.00 60.56           O  
ATOM    927  CG  PRO A  67     -13.839 -17.992   2.487  1.00 60.56           C  
ATOM    928  HG2 PRO A  67     -13.203 -17.390   1.838  1.00 60.56           H  
ATOM    929  HG3 PRO A  67     -14.686 -18.394   1.931  1.00 60.56           H  
ATOM    930  CD  PRO A  67     -13.008 -19.097   3.131  1.00 60.56           C  
ATOM    931  HD2 PRO A  67     -13.655 -19.927   3.412  1.00 60.56           H  
ATOM    932  HD3 PRO A  67     -12.232 -19.431   2.442  1.00 60.56           H  
ATOM    933  N   TYR A  68     -12.936 -16.456   6.951  1.00 64.81           N  
ATOM    934  H   TYR A  68     -12.293 -15.776   6.570  1.00 64.81           H  
ATOM    935  CA  TYR A  68     -13.333 -16.311   8.336  1.00 64.81           C  
ATOM    936  HA  TYR A  68     -13.613 -17.281   8.747  1.00 64.81           H  
ATOM    937  C   TYR A  68     -14.553 -15.408   8.326  1.00 64.81           C  
ATOM    938  CB  TYR A  68     -12.182 -15.737   9.176  1.00 64.81           C  
ATOM    939  HB2 TYR A  68     -11.825 -14.819   8.710  1.00 64.81           H  
ATOM    940  HB3 TYR A  68     -11.358 -16.450   9.175  1.00 64.81           H  
ATOM    941  O   TYR A  68     -14.437 -14.211   8.116  1.00 64.81           O  
ATOM    942  CG  TYR A  68     -12.580 -15.446  10.615  1.00 64.81           C  
ATOM    943  CD1 TYR A  68     -12.647 -14.119  11.085  1.00 64.81           C  
ATOM    944  HD1 TYR A  68     -12.392 -13.301  10.426  1.00 64.81           H  
ATOM    945  CD2 TYR A  68     -12.941 -16.504  11.471  1.00 64.81           C  
ATOM    946  HD2 TYR A  68     -12.931 -17.521  11.107  1.00 64.81           H  
ATOM    947  CE1 TYR A  68     -13.068 -13.841  12.403  1.00 64.81           C  
ATOM    948  HE1 TYR A  68     -13.094 -12.824  12.765  1.00 64.81           H  
ATOM    949  CE2 TYR A  68     -13.388 -16.228  12.778  1.00 64.81           C  
ATOM    950  HE2 TYR A  68     -13.706 -17.024  13.435  1.00 64.81           H  
ATOM    951  OH  TYR A  68     -13.812 -14.711  14.548  1.00 64.81           O  
ATOM    952  HH  TYR A  68     -13.857 -13.816  14.893  1.00 64.81           H  
ATOM    953  CZ  TYR A  68     -13.462 -14.899  13.250  1.00 64.81           C  
ATOM    954  N   THR A  69     -15.748 -15.961   8.499  1.00 69.31           N  
ATOM    955  H   THR A  69     -15.831 -16.963   8.599  1.00 69.31           H  
ATOM    956  CA  THR A  69     -16.896 -15.111   8.811  1.00 69.31           C  
ATOM    957  HA  THR A  69     -16.789 -14.159   8.291  1.00 69.31           H  
ATOM    958  C   THR A  69     -16.889 -14.892  10.315  1.00 69.31           C  
ATOM    959  CB  THR A  69     -18.220 -15.693   8.331  1.00 69.31           C  
ATOM    960  HB  THR A  69     -18.467 -16.598   8.887  1.00 69.31           H  
ATOM    961  O   THR A  69     -17.128 -15.854  11.051  1.00 69.31           O  
ATOM    962  CG2 THR A  69     -19.347 -14.669   8.470  1.00 69.31           C  
ATOM    963 HG21 THR A  69     -19.103 -13.761   7.919  1.00 69.31           H  
ATOM    964 HG22 THR A  69     -20.269 -15.094   8.071  1.00 69.31           H  
ATOM    965 HG23 THR A  69     -19.503 -14.424   9.520  1.00 69.31           H  
ATOM    966  OG1 THR A  69     -18.103 -16.000   6.961  1.00 69.31           O  
ATOM    967  HG1 THR A  69     -17.287 -15.600   6.651  1.00 69.31           H  
ATOM    968  N   PRO A  70     -16.579 -13.679  10.792  1.00 69.44           N  
ATOM    969  CA  PRO A  70     -16.622 -13.424  12.213  1.00 69.44           C  
ATOM    970  HA  PRO A  70     -15.874 -14.046  12.704  1.00 69.44           H  
ATOM    971  C   PRO A  70     -18.016 -13.691  12.797  1.00 69.44           C  
ATOM    972  CB  PRO A  70     -16.243 -11.969  12.377  1.00 69.44           C  
ATOM    973  HB2 PRO A  70     -15.216 -11.901  12.735  1.00 69.44           H  
ATOM    974  HB3 PRO A  70     -16.955 -11.505  13.060  1.00 69.44           H  
ATOM    975  O   PRO A  70     -19.020 -13.367  12.150  1.00 69.44           O  
ATOM    976  CG  PRO A  70     -16.362 -11.325  11.000  1.00 69.44           C  
ATOM    977  HG2 PRO A  70     -17.367 -10.922  10.871  1.00 69.44           H  
ATOM    978  HG3 PRO A  70     -15.609 -10.553  10.839  1.00 69.44           H  
ATOM    979  CD  PRO A  70     -16.160 -12.493  10.055  1.00 69.44           C  
ATOM    980  HD2 PRO A  70     -15.100 -12.569   9.814  1.00 69.44           H  
ATOM    981  HD3 PRO A  70     -16.751 -12.327   9.154  1.00 69.44           H  
ATOM    982  N   PRO A  71     -18.108 -14.235  14.023  1.00 76.12           N  
ATOM    983  CA  PRO A  71     -19.372 -14.347  14.732  1.00 76.12           C  
ATOM    984  HA  PRO A  71     -19.988 -15.069  14.196  1.00 76.12           H  
ATOM    985  C   PRO A  71     -20.057 -12.973  14.840  1.00 76.12           C  
ATOM    986  CB  PRO A  71     -19.034 -14.915  16.116  1.00 76.12           C  
ATOM    987  HB2 PRO A  71     -19.800 -15.607  16.466  1.00 76.12           H  
ATOM    988  HB3 PRO A  71     -18.899 -14.107  16.835  1.00 76.12           H  
ATOM    989  O   PRO A  71     -19.400 -11.995  15.214  1.00 76.12           O  
ATOM    990  CG  PRO A  71     -17.694 -15.616  15.906  1.00 76.12           C  
ATOM    991  HG2 PRO A  71     -17.864 -16.623  15.524  1.00 76.12           H  
ATOM    992  HG3 PRO A  71     -17.102 -15.647  16.821  1.00 76.12           H  
ATOM    993  CD  PRO A  71     -17.025 -14.771  14.829  1.00 76.12           C  
ATOM    994  HD2 PRO A  71     -16.359 -15.401  14.240  1.00 76.12           H  
ATOM    995  HD3 PRO A  71     -16.474 -13.949  15.287  1.00 76.12           H  
ATOM    996  N   PRO A  72     -21.375 -12.868  14.581  1.00 77.88           N  
ATOM    997  CA  PRO A  72     -22.103 -11.600  14.686  1.00 77.88           C  
ATOM    998  HA  PRO A  72     -21.731 -10.919  13.921  1.00 77.88           H  
ATOM    999  C   PRO A  72     -21.969 -10.928  16.060  1.00 77.88           C  
ATOM   1000  CB  PRO A  72     -23.564 -11.955  14.392  1.00 77.88           C  
ATOM   1001  HB2 PRO A  72     -24.080 -12.225  15.314  1.00 77.88           H  
ATOM   1002  HB3 PRO A  72     -24.083 -11.136  13.893  1.00 77.88           H  
ATOM   1003  O   PRO A  72     -21.959  -9.704  16.155  1.00 77.88           O  
ATOM   1004  CG  PRO A  72     -23.461 -13.188  13.497  1.00 77.88           C  
ATOM   1005  HG2 PRO A  72     -24.356 -13.809  13.554  1.00 77.88           H  
ATOM   1006  HG3 PRO A  72     -23.273 -12.878  12.469  1.00 77.88           H  
ATOM   1007  CD  PRO A  72     -22.235 -13.912  14.043  1.00 77.88           C  
ATOM   1008  HD2 PRO A  72     -21.749 -14.456  13.233  1.00 77.88           H  
ATOM   1009  HD3 PRO A  72     -22.527 -14.592  14.843  1.00 77.88           H  
ATOM   1010  N   GLU A  73     -21.836 -11.727  17.122  1.00 80.94           N  
ATOM   1011  H   GLU A  73     -21.856 -12.726  16.977  1.00 80.94           H  
ATOM   1012  CA  GLU A  73     -21.661 -11.251  18.498  1.00 80.94           C  
ATOM   1013  HA  GLU A  73     -22.451 -10.539  18.739  1.00 80.94           H  
ATOM   1014  C   GLU A  73     -20.323 -10.535  18.720  1.00 80.94           C  
ATOM   1015  CB  GLU A  73     -21.756 -12.439  19.466  1.00 80.94           C  
ATOM   1016  HB2 GLU A  73     -21.010 -13.183  19.185  1.00 80.94           H  
ATOM   1017  HB3 GLU A  73     -21.532 -12.082  20.471  1.00 80.94           H  
ATOM   1018  O   GLU A  73     -20.274  -9.560  19.470  1.00 80.94           O  
ATOM   1019  CG  GLU A  73     -23.148 -13.092  19.476  1.00 80.94           C  
ATOM   1020  HG2 GLU A  73     -23.880 -12.341  19.773  1.00 80.94           H  
ATOM   1021  HG3 GLU A  73     -23.393 -13.421  18.466  1.00 80.94           H  
ATOM   1022  CD  GLU A  73     -23.245 -14.301  20.423  1.00 80.94           C  
ATOM   1023  OE1 GLU A  73     -24.323 -14.937  20.411  1.00 80.94           O  
ATOM   1024  OE2 GLU A  73     -22.261 -14.588  21.140  1.00 80.94           O  
ATOM   1025  N   GLU A  74     -19.246 -10.982  18.065  1.00 78.62           N  
ATOM   1026  H   GLU A  74     -19.352 -11.750  17.419  1.00 78.62           H  
ATOM   1027  CA  GLU A  74     -17.945 -10.301  18.104  1.00 78.62           C  
ATOM   1028  HA  GLU A  74     -17.711 -10.004  19.126  1.00 78.62           H  
ATOM   1029  C   GLU A  74     -17.983  -9.032  17.252  1.00 78.62           C  
ATOM   1030  CB  GLU A  74     -16.823 -11.219  17.593  1.00 78.62           C  
ATOM   1031  HB2 GLU A  74     -17.075 -11.572  16.594  1.00 78.62           H  
ATOM   1032  HB3 GLU A  74     -15.913 -10.622  17.532  1.00 78.62           H  
ATOM   1033  O   GLU A  74     -17.519  -7.978  17.685  1.00 78.62           O  
ATOM   1034  CG  GLU A  74     -16.538 -12.422  18.503  1.00 78.62           C  
ATOM   1035  HG2 GLU A  74     -16.260 -12.053  19.490  1.00 78.62           H  
ATOM   1036  HG3 GLU A  74     -17.452 -13.008  18.605  1.00 78.62           H  
ATOM   1037  CD  GLU A  74     -15.418 -13.336  17.965  1.00 78.62           C  
ATOM   1038  OE1 GLU A  74     -15.218 -14.406  18.582  1.00 78.62           O  
ATOM   1039  OE2 GLU A  74     -14.790 -12.998  16.932  1.00 78.62           O  
ATOM   1040  N   ALA A  75     -18.614  -9.105  16.073  1.00 80.62           N  
ATOM   1041  H   ALA A  75     -18.978 -10.001  15.782  1.00 80.62           H  
ATOM   1042  CA  ALA A  75     -18.769  -7.959  15.180  1.00 80.62           C  
ATOM   1043  HA  ALA A  75     -17.775  -7.589  14.928  1.00 80.62           H  
ATOM   1044  C   ALA A  75     -19.557  -6.812  15.844  1.00 80.62           C  
ATOM   1045  CB  ALA A  75     -19.436  -8.432  13.883  1.00 80.62           C  
ATOM   1046  HB1 ALA A  75     -18.897  -9.288  13.477  1.00 80.62           H  
ATOM   1047  HB2 ALA A  75     -20.470  -8.717  14.077  1.00 80.62           H  
ATOM   1048  HB3 ALA A  75     -19.419  -7.623  13.153  1.00 80.62           H  
ATOM   1049  O   ALA A  75     -19.254  -5.639  15.635  1.00 80.62           O  
ATOM   1050  N   ALA A  76     -20.534  -7.143  16.695  1.00 83.94           N  
ATOM   1051  H   ALA A  76     -20.774  -8.120  16.784  1.00 83.94           H  
ATOM   1052  CA  ALA A  76     -21.307  -6.172  17.467  1.00 83.94           C  
ATOM   1053  HA  ALA A  76     -21.677  -5.404  16.787  1.00 83.94           H  
ATOM   1054  C   ALA A  76     -20.494  -5.451  18.562  1.00 83.94           C  
ATOM   1055  CB  ALA A  76     -22.509  -6.908  18.071  1.00 83.94           C  
ATOM   1056  HB1 ALA A  76     -22.165  -7.678  18.760  1.00 83.94           H  
ATOM   1057  HB2 ALA A  76     -23.096  -7.372  17.279  1.00 83.94           H  
ATOM   1058  HB3 ALA A  76     -23.137  -6.200  18.612  1.00 83.94           H  
ATOM   1059  O   ALA A  76     -20.917  -4.399  19.039  1.00 83.94           O  
ATOM   1060  N   GLN A  77     -19.346  -6.002  18.968  1.00 87.94           N  
ATOM   1061  H   GLN A  77     -19.037  -6.850  18.516  1.00 87.94           H  
ATOM   1062  CA  GLN A  77     -18.467  -5.443  20.004  1.00 87.94           C  
ATOM   1063  HA  GLN A  77     -19.040  -4.767  20.639  1.00 87.94           H  
ATOM   1064  C   GLN A  77     -17.309  -4.619  19.429  1.00 87.94           C  
ATOM   1065  CB  GLN A  77     -17.928  -6.583  20.878  1.00 87.94           C  
ATOM   1066  HB2 GLN A  77     -17.171  -6.194  21.560  1.00 87.94           H  
ATOM   1067  HB3 GLN A  77     -17.459  -7.335  20.244  1.00 87.94           H  
ATOM   1068  O   GLN A  77     -16.502  -4.080  20.190  1.00 87.94           O  
ATOM   1069  CG  GLN A  77     -19.029  -7.238  21.714  1.00 87.94           C  
ATOM   1070  HG2 GLN A  77     -19.868  -7.514  21.075  1.00 87.94           H  
ATOM   1071  HG3 GLN A  77     -19.391  -6.531  22.461  1.00 87.94           H  
ATOM   1072  CD  GLN A  77     -18.512  -8.480  22.423  1.00 87.94           C  
ATOM   1073  NE2 GLN A  77     -19.112  -9.622  22.184  1.00 87.94           N  
ATOM   1074 HE21 GLN A  77     -18.701 -10.447  22.597  1.00 87.94           H  
ATOM   1075 HE22 GLN A  77     -19.749  -9.676  21.402  1.00 87.94           H  
ATOM   1076  OE1 GLN A  77     -17.566  -8.447  23.194  1.00 87.94           O  
ATOM   1077  N   LEU A  78     -17.203  -4.524  18.101  1.00 89.81           N  
ATOM   1078  H   LEU A  78     -17.898  -4.971  17.519  1.00 89.81           H  
ATOM   1079  CA  LEU A  78     -16.122  -3.792  17.460  1.00 89.81           C  
ATOM   1080  HA  LEU A  78     -15.188  -4.217  17.827  1.00 89.81           H  
ATOM   1081  C   LEU A  78     -16.173  -2.306  17.839  1.00 89.81           C  
ATOM   1082  CB  LEU A  78     -16.191  -3.956  15.938  1.00 89.81           C  
ATOM   1083  HB2 LEU A  78     -17.178  -3.634  15.606  1.00 89.81           H  
ATOM   1084  HB3 LEU A  78     -15.460  -3.290  15.479  1.00 89.81           H  
ATOM   1085  O   LEU A  78     -17.243  -1.689  17.787  1.00 89.81           O  
ATOM   1086  CG  LEU A  78     -15.944  -5.387  15.443  1.00 89.81           C  
ATOM   1087  HG  LEU A  78     -16.672  -6.052  15.906  1.00 89.81           H  
ATOM   1088  CD1 LEU A  78     -16.138  -5.397  13.928  1.00 89.81           C  
ATOM   1089 HD11 LEU A  78     -15.387  -4.773  13.443  1.00 89.81           H  
ATOM   1090 HD12 LEU A  78     -17.134  -5.028  13.684  1.00 89.81           H  
ATOM   1091 HD13 LEU A  78     -16.053  -6.419  13.558  1.00 89.81           H  
ATOM   1092  CD2 LEU A  78     -14.549  -5.924  15.756  1.00 89.81           C  
ATOM   1093 HD21 LEU A  78     -13.798  -5.323  15.242  1.00 89.81           H  
ATOM   1094 HD22 LEU A  78     -14.366  -5.921  16.830  1.00 89.81           H  
ATOM   1095 HD23 LEU A  78     -14.481  -6.954  15.408  1.00 89.81           H  
ATOM   1096  N   PRO A  79     -15.025  -1.692  18.175  1.00 92.31           N  
ATOM   1097  CA  PRO A  79     -14.968  -0.247  18.322  1.00 92.31           C  
ATOM   1098  HA  PRO A  79     -15.674   0.069  19.090  1.00 92.31           H  
ATOM   1099  C   PRO A  79     -15.325   0.414  16.981  1.00 92.31           C  
ATOM   1100  CB  PRO A  79     -13.536   0.058  18.768  1.00 92.31           C  
ATOM   1101  HB2 PRO A  79     -13.197   1.037  18.430  1.00 92.31           H  
ATOM   1102  HB3 PRO A  79     -13.470  -0.017  19.854  1.00 92.31           H  
ATOM   1103  O   PRO A  79     -15.091  -0.182  15.926  1.00 92.31           O  
ATOM   1104  CG  PRO A  79     -12.732  -1.072  18.130  1.00 92.31           C  
ATOM   1105  HG2 PRO A  79     -12.536  -0.813  17.090  1.00 92.31           H  
ATOM   1106  HG3 PRO A  79     -11.800  -1.265  18.662  1.00 92.31           H  
ATOM   1107  CD  PRO A  79     -13.685  -2.264  18.196  1.00 92.31           C  
ATOM   1108  HD2 PRO A  79     -13.541  -2.810  19.129  1.00 92.31           H  
ATOM   1109  HD3 PRO A  79     -13.514  -2.918  17.341  1.00 92.31           H  
ATOM   1110  N   PRO A  80     -15.879   1.637  16.974  1.00 91.00           N  
ATOM   1111  CA  PRO A  80     -16.147   2.341  15.728  1.00 91.00           C  
ATOM   1112  HA  PRO A  80     -16.803   1.741  15.097  1.00 91.00           H  
ATOM   1113  C   PRO A  80     -14.846   2.626  14.970  1.00 91.00           C  
ATOM   1114  CB  PRO A  80     -16.868   3.629  16.135  1.00 91.00           C  
ATOM   1115  HB2 PRO A  80     -17.940   3.443  16.193  1.00 91.00           H  
ATOM   1116  HB3 PRO A  80     -16.660   4.455  15.455  1.00 91.00           H  
ATOM   1117  O   PRO A  80     -13.774   2.758  15.564  1.00 91.00           O  
ATOM   1118  CG  PRO A  80     -16.321   3.897  17.538  1.00 91.00           C  
ATOM   1119  HG2 PRO A  80     -17.008   4.500  18.133  1.00 91.00           H  
ATOM   1120  HG3 PRO A  80     -15.349   4.384  17.464  1.00 91.00           H  
ATOM   1121  CD  PRO A  80     -16.150   2.493  18.118  1.00 91.00           C  
ATOM   1122  HD2 PRO A  80     -17.075   2.172  18.597  1.00 91.00           H  
ATOM   1123  HD3 PRO A  80     -15.327   2.481  18.833  1.00 91.00           H  
ATOM   1124  N   MET A  81     -14.954   2.766  13.649  1.00 87.88           N  
ATOM   1125  H   MET A  81     -15.858   2.639  13.216  1.00 87.88           H  
ATOM   1126  CA  MET A  81     -13.851   3.263  12.829  1.00 87.88           C  
ATOM   1127  HA  MET A  81     -13.009   2.581  12.943  1.00 87.88           H  
ATOM   1128  C   MET A  81     -13.425   4.661  13.293  1.00 87.88           C  
ATOM   1129  CB  MET A  81     -14.274   3.330  11.356  1.00 87.88           C  
ATOM   1130  HB2 MET A  81     -13.558   3.932  10.797  1.00 87.88           H  
ATOM   1131  HB3 MET A  81     -15.252   3.806  11.277  1.00 87.88           H  
ATOM   1132  O   MET A  81     -14.290   5.455  13.676  1.00 87.88           O  
ATOM   1133  CG  MET A  81     -14.330   1.943  10.725  1.00 87.88           C  
ATOM   1134  HG2 MET A  81     -14.779   2.035   9.736  1.00 87.88           H  
ATOM   1135  HG3 MET A  81     -14.964   1.288  11.322  1.00 87.88           H  
ATOM   1136  SD  MET A  81     -12.691   1.196  10.563  1.00 87.88           S  
ATOM   1137  CE  MET A  81     -12.698   0.883   8.789  1.00 87.88           C  
ATOM   1138  HE1 MET A  81     -12.598   1.821   8.242  1.00 87.88           H  
ATOM   1139  HE2 MET A  81     -13.632   0.393   8.516  1.00 87.88           H  
ATOM   1140  HE3 MET A  81     -11.884   0.204   8.535  1.00 87.88           H  
ATOM   1141  N   PRO A  82     -12.127   5.007  13.219  1.00 84.50           N  
ATOM   1142  CA  PRO A  82     -11.705   6.376  13.456  1.00 84.50           C  
ATOM   1143  HA  PRO A  82     -12.033   6.698  14.444  1.00 84.50           H  
ATOM   1144  C   PRO A  82     -12.334   7.286  12.391  1.00 84.50           C  
ATOM   1145  CB  PRO A  82     -10.176   6.346  13.419  1.00 84.50           C  
ATOM   1146  HB2 PRO A  82      -9.758   7.285  13.056  1.00 84.50           H  
ATOM   1147  HB3 PRO A  82      -9.796   6.125  14.416  1.00 84.50           H  
ATOM   1148  O   PRO A  82     -12.248   7.030  11.185  1.00 84.50           O  
ATOM   1149  CG  PRO A  82      -9.864   5.172  12.490  1.00 84.50           C  
ATOM   1150  HG2 PRO A  82      -8.891   4.732  12.705  1.00 84.50           H  
ATOM   1151  HG3 PRO A  82      -9.910   5.504  11.452  1.00 84.50           H  
ATOM   1152  CD  PRO A  82     -11.006   4.191  12.769  1.00 84.50           C  
ATOM   1153  HD2 PRO A  82     -10.718   3.504  13.564  1.00 84.50           H  
ATOM   1154  HD3 PRO A  82     -11.248   3.637  11.862  1.00 84.50           H  
ATOM   1155  N   VAL A  83     -13.003   8.341  12.849  1.00 89.12           N  
ATOM   1156  H   VAL A  83     -13.055   8.487  13.847  1.00 89.12           H  
ATOM   1157  CA  VAL A  83     -13.600   9.372  11.999  1.00 89.12           C  
ATOM   1158  HA  VAL A  83     -13.265   9.233  10.971  1.00 89.12           H  
ATOM   1159  C   VAL A  83     -13.088  10.716  12.486  1.00 89.12           C  
ATOM   1160  CB  VAL A  83     -15.142   9.324  12.000  1.00 89.12           C  
ATOM   1161  HB  VAL A  83     -15.512   9.504  13.010  1.00 89.12           H  
ATOM   1162  O   VAL A  83     -13.208  11.042  13.664  1.00 89.12           O  
ATOM   1163  CG1 VAL A  83     -15.727  10.389  11.062  1.00 89.12           C  
ATOM   1164 HG11 VAL A  83     -15.347  10.254  10.049  1.00 89.12           H  
ATOM   1165 HG12 VAL A  83     -16.814  10.316  11.049  1.00 89.12           H  
ATOM   1166 HG13 VAL A  83     -15.463  11.387  11.411  1.00 89.12           H  
ATOM   1167  CG2 VAL A  83     -15.672   7.966  11.522  1.00 89.12           C  
ATOM   1168 HG21 VAL A  83     -15.283   7.740  10.530  1.00 89.12           H  
ATOM   1169 HG22 VAL A  83     -16.762   7.982  11.489  1.00 89.12           H  
ATOM   1170 HG23 VAL A  83     -15.367   7.183  12.216  1.00 89.12           H  
ATOM   1171  N   VAL A  84     -12.521  11.472  11.557  1.00 96.19           N  
ATOM   1172  H   VAL A  84     -12.498  11.126  10.609  1.00 96.19           H  
ATOM   1173  CA  VAL A  84     -12.094  12.862  11.724  1.00 96.19           C  
ATOM   1174  HA  VAL A  84     -12.442  13.254  12.680  1.00 96.19           H  
ATOM   1175  C   VAL A  84     -12.748  13.690  10.628  1.00 96.19           C  
ATOM   1176  CB  VAL A  84     -10.562  12.997  11.687  1.00 96.19           C  
ATOM   1177  HB  VAL A  84     -10.311  14.058  11.689  1.00 96.19           H  
ATOM   1178  O   VAL A  84     -13.171  13.141   9.603  1.00 96.19           O  
ATOM   1179  CG1 VAL A  84      -9.931  12.372  12.933  1.00 96.19           C  
ATOM   1180 HG11 VAL A  84      -8.852  12.525  12.914  1.00 96.19           H  
ATOM   1181 HG12 VAL A  84     -10.158  11.307  12.981  1.00 96.19           H  
ATOM   1182 HG13 VAL A  84     -10.334  12.865  13.818  1.00 96.19           H  
ATOM   1183  CG2 VAL A  84      -9.921  12.371  10.441  1.00 96.19           C  
ATOM   1184 HG21 VAL A  84      -8.862  12.629  10.415  1.00 96.19           H  
ATOM   1185 HG22 VAL A  84     -10.403  12.765   9.546  1.00 96.19           H  
ATOM   1186 HG23 VAL A  84     -10.025  11.286  10.462  1.00 96.19           H  
ATOM   1187  N   ASP A  85     -12.851  14.999  10.829  1.00 96.06           N  
ATOM   1188  H   ASP A  85     -12.442  15.405  11.658  1.00 96.06           H  
ATOM   1189  CA  ASP A  85     -13.347  15.882   9.775  1.00 96.06           C  
ATOM   1190  HA  ASP A  85     -14.181  15.374   9.290  1.00 96.06           H  
ATOM   1191  C   ASP A  85     -12.297  16.117   8.669  1.00 96.06           C  
ATOM   1192  CB  ASP A  85     -13.943  17.163  10.381  1.00 96.06           C  
ATOM   1193  HB2 ASP A  85     -14.645  16.882  11.165  1.00 96.06           H  
ATOM   1194  HB3 ASP A  85     -14.514  17.671   9.604  1.00 96.06           H  
ATOM   1195  O   ASP A  85     -11.153  15.658   8.739  1.00 96.06           O  
ATOM   1196  CG  ASP A  85     -12.927  18.161  10.945  1.00 96.06           C  
ATOM   1197  OD1 ASP A  85     -11.815  18.255  10.376  1.00 96.06           O  
ATOM   1198  OD2 ASP A  85     -13.327  18.920  11.848  1.00 96.06           O  
ATOM   1199  N   ASN A  86     -12.684  16.826   7.604  1.00 96.62           N  
ATOM   1200  H   ASN A  86     -13.629  17.181   7.581  1.00 96.62           H  
ATOM   1201  CA  ASN A  86     -11.789  17.080   6.473  1.00 96.62           C  
ATOM   1202  HA  ASN A  86     -11.391  16.125   6.131  1.00 96.62           H  
ATOM   1203  C   ASN A  86     -10.574  17.954   6.850  1.00 96.62           C  
ATOM   1204  CB  ASN A  86     -12.576  17.729   5.314  1.00 96.62           C  
ATOM   1205  HB2 ASN A  86     -13.145  18.579   5.690  1.00 96.62           H  
ATOM   1206  HB3 ASN A  86     -11.860  18.101   4.581  1.00 96.62           H  
ATOM   1207  O   ASN A  86      -9.523  17.818   6.224  1.00 96.62           O  
ATOM   1208  CG  ASN A  86     -13.518  16.791   4.574  1.00 96.62           C  
ATOM   1209  ND2 ASN A  86     -14.128  17.250   3.506  1.00 96.62           N  
ATOM   1210 HD21 ASN A  86     -14.733  16.603   3.021  1.00 96.62           H  
ATOM   1211 HD22 ASN A  86     -13.943  18.177   3.153  1.00 96.62           H  
ATOM   1212  OD1 ASN A  86     -13.707  15.636   4.908  1.00 96.62           O  
ATOM   1213  N   GLU A  87     -10.689  18.862   7.824  1.00 96.81           N  
ATOM   1214  H   GLU A  87     -11.456  18.776   8.475  1.00 96.81           H  
ATOM   1215  CA  GLU A  87      -9.584  19.740   8.229  1.00 96.81           C  
ATOM   1216  HA  GLU A  87      -9.081  20.111   7.336  1.00 96.81           H  
ATOM   1217  C   GLU A  87      -8.551  18.962   9.053  1.00 96.81           C  
ATOM   1218  CB  GLU A  87     -10.124  20.951   9.016  1.00 96.81           C  
ATOM   1219  HB2 GLU A  87     -10.935  21.412   8.452  1.00 96.81           H  
ATOM   1220  HB3 GLU A  87     -10.509  20.620   9.981  1.00 96.81           H  
ATOM   1221  O   GLU A  87      -7.348  19.025   8.783  1.00 96.81           O  
ATOM   1222  CG  GLU A  87      -9.018  21.995   9.241  1.00 96.81           C  
ATOM   1223  HG2 GLU A  87      -8.138  21.498   9.651  1.00 96.81           H  
ATOM   1224  HG3 GLU A  87      -8.733  22.418   8.278  1.00 96.81           H  
ATOM   1225  CD  GLU A  87      -9.406  23.132  10.198  1.00 96.81           C  
ATOM   1226  OE1 GLU A  87      -8.480  23.588  10.920  1.00 96.81           O  
ATOM   1227  OE2 GLU A  87     -10.575  23.561  10.201  1.00 96.81           O  
ATOM   1228  N   GLU A  88      -9.020  18.183  10.023  1.00 98.00           N  
ATOM   1229  H   GLU A  88     -10.015  18.184  10.192  1.00 98.00           H  
ATOM   1230  CA  GLU A  88      -8.212  17.264  10.818  1.00 98.00           C  
ATOM   1231  HA  GLU A  88      -7.419  17.810  11.330  1.00 98.00           H  
ATOM   1232  C   GLU A  88      -7.549  16.202   9.938  1.00 98.00           C  
ATOM   1233  CB  GLU A  88      -9.106  16.600  11.866  1.00 98.00           C  
ATOM   1234  HB2 GLU A  88      -8.555  15.784  12.334  1.00 98.00           H  
ATOM   1235  HB3 GLU A  88      -9.981  16.197  11.357  1.00 98.00           H  
ATOM   1236  O   GLU A  88      -6.348  15.958  10.066  1.00 98.00           O  
ATOM   1237  CG  GLU A  88      -9.557  17.579  12.959  1.00 98.00           C  
ATOM   1238  HG2 GLU A  88     -10.086  18.419  12.509  1.00 98.00           H  
ATOM   1239  HG3 GLU A  88      -8.667  17.975  13.448  1.00 98.00           H  
ATOM   1240  CD  GLU A  88     -10.465  16.909  14.002  1.00 98.00           C  
ATOM   1241  OE1 GLU A  88     -10.490  17.440  15.138  1.00 98.00           O  
ATOM   1242  OE2 GLU A  88     -11.062  15.849  13.689  1.00 98.00           O  
ATOM   1243  N   ALA A  89      -8.282  15.645   8.969  1.00 98.31           N  
ATOM   1244  H   ALA A  89      -9.272  15.842   8.946  1.00 98.31           H  
ATOM   1245  CA  ALA A  89      -7.737  14.689   8.013  1.00 98.31           C  
ATOM   1246  HA  ALA A  89      -7.345  13.838   8.570  1.00 98.31           H  
ATOM   1247  C   ALA A  89      -6.590  15.273   7.178  1.00 98.31           C  
ATOM   1248  CB  ALA A  89      -8.863  14.216   7.095  1.00 98.31           C  
ATOM   1249  HB1 ALA A  89      -9.648  13.747   7.688  1.00 98.31           H  
ATOM   1250  HB2 ALA A  89      -8.467  13.491   6.384  1.00 98.31           H  
ATOM   1251  HB3 ALA A  89      -9.285  15.061   6.551  1.00 98.31           H  
ATOM   1252  O   ALA A  89      -5.587  14.597   6.941  1.00 98.31           O  
ATOM   1253  N   ARG A  90      -6.702  16.537   6.745  1.00 98.44           N  
ATOM   1254  H   ARG A  90      -7.552  17.036   6.966  1.00 98.44           H  
ATOM   1255  CA  ARG A  90      -5.624  17.228   6.021  1.00 98.44           C  
ATOM   1256  HA  ARG A  90      -5.272  16.590   5.210  1.00 98.44           H  
ATOM   1257  C   ARG A  90      -4.401  17.451   6.914  1.00 98.44           C  
ATOM   1258  CB  ARG A  90      -6.147  18.540   5.415  1.00 98.44           C  
ATOM   1259  HB2 ARG A  90      -5.298  19.150   5.106  1.00 98.44           H  
ATOM   1260  HB3 ARG A  90      -6.711  19.092   6.166  1.00 98.44           H  
ATOM   1261  O   ARG A  90      -3.283  17.192   6.473  1.00 98.44           O  
ATOM   1262  CG  ARG A  90      -7.029  18.283   4.181  1.00 98.44           C  
ATOM   1263  HG2 ARG A  90      -7.850  17.612   4.437  1.00 98.44           H  
ATOM   1264  HG3 ARG A  90      -6.426  17.794   3.416  1.00 98.44           H  
ATOM   1265  CD  ARG A  90      -7.595  19.600   3.627  1.00 98.44           C  
ATOM   1266  HD2 ARG A  90      -8.095  20.123   4.442  1.00 98.44           H  
ATOM   1267  HD3 ARG A  90      -6.774  20.227   3.279  1.00 98.44           H  
ATOM   1268  NE  ARG A  90      -8.576  19.402   2.534  1.00 98.44           N  
ATOM   1269  HE  ARG A  90      -9.541  19.615   2.744  1.00 98.44           H  
ATOM   1270  NH1 ARG A  90      -7.173  18.631   0.878  1.00 98.44           N  
ATOM   1271 HH11 ARG A  90      -6.392  18.622   1.519  1.00 98.44           H  
ATOM   1272 HH12 ARG A  90      -7.073  18.439  -0.108  1.00 98.44           H  
ATOM   1273  NH2 ARG A  90      -9.299  18.970   0.398  1.00 98.44           N  
ATOM   1274 HH21 ARG A  90     -10.276  19.135   0.595  1.00 98.44           H  
ATOM   1275 HH22 ARG A  90      -9.096  18.606  -0.522  1.00 98.44           H  
ATOM   1276  CZ  ARG A  90      -8.349  19.010   1.290  1.00 98.44           C  
ATOM   1277  N   LYS A  91      -4.592  17.841   8.182  1.00 98.38           N  
ATOM   1278  H   LYS A  91      -5.542  18.011   8.479  1.00 98.38           H  
ATOM   1279  CA  LYS A  91      -3.493  17.978   9.162  1.00 98.38           C  
ATOM   1280  HA  LYS A  91      -2.746  18.663   8.760  1.00 98.38           H  
ATOM   1281  C   LYS A  91      -2.774  16.648   9.405  1.00 98.38           C  
ATOM   1282  CB  LYS A  91      -4.030  18.530  10.493  1.00 98.38           C  
ATOM   1283  HB2 LYS A  91      -3.254  18.442  11.254  1.00 98.38           H  
ATOM   1284  HB3 LYS A  91      -4.879  17.927  10.812  1.00 98.38           H  
ATOM   1285  O   LYS A  91      -1.541  16.615   9.439  1.00 98.38           O  
ATOM   1286  CG  LYS A  91      -4.451  20.003  10.403  1.00 98.38           C  
ATOM   1287  HG2 LYS A  91      -5.111  20.142   9.547  1.00 98.38           H  
ATOM   1288  HG3 LYS A  91      -3.567  20.625  10.264  1.00 98.38           H  
ATOM   1289  CD  LYS A  91      -5.194  20.433  11.677  1.00 98.38           C  
ATOM   1290  HD2 LYS A  91      -6.025  19.746  11.836  1.00 98.38           H  
ATOM   1291  HD3 LYS A  91      -4.527  20.393  12.538  1.00 98.38           H  
ATOM   1292  CE  LYS A  91      -5.749  21.849  11.492  1.00 98.38           C  
ATOM   1293  HE2 LYS A  91      -4.943  22.581  11.543  1.00 98.38           H  
ATOM   1294  HE3 LYS A  91      -6.183  21.906  10.494  1.00 98.38           H  
ATOM   1295  NZ  LYS A  91      -6.821  22.169  12.465  1.00 98.38           N  
ATOM   1296  HZ1 LYS A  91      -6.490  22.378  13.396  1.00 98.38           H  
ATOM   1297  HZ2 LYS A  91      -7.503  21.425  12.499  1.00 98.38           H  
ATOM   1298  HZ3 LYS A  91      -7.367  22.939  12.105  1.00 98.38           H  
ATOM   1299  N   GLU A  92      -3.529  15.562   9.532  1.00 98.50           N  
ATOM   1300  H   GLU A  92      -4.532  15.679   9.574  1.00 98.50           H  
ATOM   1301  CA  GLU A  92      -2.994  14.211   9.701  1.00 98.50           C  
ATOM   1302  HA  GLU A  92      -2.293  14.211  10.536  1.00 98.50           H  
ATOM   1303  C   GLU A  92      -2.223  13.756   8.449  1.00 98.50           C  
ATOM   1304  CB  GLU A  92      -4.162  13.273  10.046  1.00 98.50           C  
ATOM   1305  HB2 GLU A  92      -4.704  13.672  10.904  1.00 98.50           H  
ATOM   1306  HB3 GLU A  92      -4.853  13.249   9.204  1.00 98.50           H  
ATOM   1307  O   GLU A  92      -1.087  13.289   8.546  1.00 98.50           O  
ATOM   1308  CG  GLU A  92      -3.741  11.834  10.357  1.00 98.50           C  
ATOM   1309  HG2 GLU A  92      -3.192  11.438   9.502  1.00 98.50           H  
ATOM   1310  HG3 GLU A  92      -4.655  11.252  10.471  1.00 98.50           H  
ATOM   1311  CD  GLU A  92      -2.906  11.646  11.632  1.00 98.50           C  
ATOM   1312  OE1 GLU A  92      -2.538  10.472  11.879  1.00 98.50           O  
ATOM   1313  OE2 GLU A  92      -2.649  12.636  12.350  1.00 98.50           O  
ATOM   1314  N   ALA A  93      -2.768  13.990   7.249  1.00 98.56           N  
ATOM   1315  H   ALA A  93      -3.708  14.357   7.212  1.00 98.56           H  
ATOM   1316  CA  ALA A  93      -2.081  13.705   5.989  1.00 98.56           C  
ATOM   1317  HA  ALA A  93      -1.787  12.655   5.994  1.00 98.56           H  
ATOM   1318  C   ALA A  93      -0.798  14.535   5.801  1.00 98.56           C  
ATOM   1319  CB  ALA A  93      -3.058  13.921   4.833  1.00 98.56           C  
ATOM   1320  HB1 ALA A  93      -3.879  13.211   4.936  1.00 98.56           H  
ATOM   1321  HB2 ALA A  93      -3.445  14.940   4.853  1.00 98.56           H  
ATOM   1322  HB3 ALA A  93      -2.556  13.749   3.881  1.00 98.56           H  
ATOM   1323  O   ALA A  93       0.188  14.027   5.259  1.00 98.56           O  
ATOM   1324  N   ASP A  94      -0.759  15.783   6.273  1.00 98.62           N  
ATOM   1325  H   ASP A  94      -1.621  16.195   6.601  1.00 98.62           H  
ATOM   1326  CA  ASP A  94       0.461  16.597   6.300  1.00 98.62           C  
ATOM   1327  HA  ASP A  94       0.903  16.608   5.303  1.00 98.62           H  
ATOM   1328  C   ASP A  94       1.512  16.024   7.261  1.00 98.62           C  
ATOM   1329  CB  ASP A  94       0.133  18.043   6.706  1.00 98.62           C  
ATOM   1330  HB2 ASP A  94      -0.510  18.044   7.586  1.00 98.62           H  
ATOM   1331  HB3 ASP A  94       1.064  18.537   6.982  1.00 98.62           H  
ATOM   1332  O   ASP A  94       2.710  16.050   6.956  1.00 98.62           O  
ATOM   1333  CG  ASP A  94      -0.512  18.882   5.603  1.00 98.62           C  
ATOM   1334  OD1 ASP A  94      -0.445  18.466   4.421  1.00 98.62           O  
ATOM   1335  OD2 ASP A  94      -0.935  20.006   5.943  1.00 98.62           O  
ATOM   1336  N   GLY A  95       1.077  15.485   8.406  1.00 98.62           N  
ATOM   1337  H   GLY A  95       0.082  15.500   8.580  1.00 98.62           H  
ATOM   1338  CA  GLY A  95       1.909  14.712   9.330  1.00 98.62           C  
ATOM   1339  HA2 GLY A  95       2.723  15.327   9.713  1.00 98.62           H  
ATOM   1340  HA3 GLY A  95       1.293  14.368  10.160  1.00 98.62           H  
ATOM   1341  C   GLY A  95       2.519  13.489   8.654  1.00 98.62           C  
ATOM   1342  O   GLY A  95       3.743  13.393   8.551  1.00 98.62           O  
ATOM   1343  N   LEU A  96       1.676  12.635   8.071  1.00 98.75           N  
ATOM   1344  H   LEU A  96       0.687  12.775   8.217  1.00 98.75           H  
ATOM   1345  CA  LEU A  96       2.112  11.456   7.322  1.00 98.75           C  
ATOM   1346  HA  LEU A  96       2.684  10.808   7.986  1.00 98.75           H  
ATOM   1347  C   LEU A  96       3.021  11.814   6.146  1.00 98.75           C  
ATOM   1348  CB  LEU A  96       0.888  10.697   6.794  1.00 98.75           C  
ATOM   1349  HB2 LEU A  96       1.229   9.941   6.086  1.00 98.75           H  
ATOM   1350  HB3 LEU A  96       0.257  11.401   6.252  1.00 98.75           H  
ATOM   1351  O   LEU A  96       3.950  11.076   5.845  1.00 98.75           O  
ATOM   1352  CG  LEU A  96       0.052   9.988   7.871  1.00 98.75           C  
ATOM   1353  HG  LEU A  96      -0.256  10.701   8.636  1.00 98.75           H  
ATOM   1354  CD1 LEU A  96      -1.188   9.421   7.189  1.00 98.75           C  
ATOM   1355 HD11 LEU A  96      -0.925   8.592   6.532  1.00 98.75           H  
ATOM   1356 HD12 LEU A  96      -1.887   9.079   7.952  1.00 98.75           H  
ATOM   1357 HD13 LEU A  96      -1.664  10.210   6.607  1.00 98.75           H  
ATOM   1358  CD2 LEU A  96       0.812   8.831   8.521  1.00 98.75           C  
ATOM   1359 HD21 LEU A  96       1.176   8.130   7.771  1.00 98.75           H  
ATOM   1360 HD22 LEU A  96       1.651   9.208   9.107  1.00 98.75           H  
ATOM   1361 HD23 LEU A  96       0.150   8.306   9.210  1.00 98.75           H  
ATOM   1362  N   THR A  97       2.809  12.954   5.486  1.00 98.69           N  
ATOM   1363  H   THR A  97       1.987  13.488   5.732  1.00 98.69           H  
ATOM   1364  CA  THR A  97       3.681  13.420   4.398  1.00 98.69           C  
ATOM   1365  HA  THR A  97       3.776  12.626   3.658  1.00 98.69           H  
ATOM   1366  C   THR A  97       5.086  13.758   4.908  1.00 98.69           C  
ATOM   1367  CB  THR A  97       3.074  14.648   3.705  1.00 98.69           C  
ATOM   1368  HB  THR A  97       2.933  15.448   4.431  1.00 98.69           H  
ATOM   1369  O   THR A  97       6.075  13.501   4.213  1.00 98.69           O  
ATOM   1370  CG2 THR A  97       3.948  15.169   2.564  1.00 98.69           C  
ATOM   1371 HG21 THR A  97       4.864  15.591   2.978  1.00 98.69           H  
ATOM   1372 HG22 THR A  97       3.403  15.946   2.028  1.00 98.69           H  
ATOM   1373 HG23 THR A  97       4.182  14.352   1.882  1.00 98.69           H  
ATOM   1374  OG1 THR A  97       1.832  14.336   3.130  1.00 98.69           O  
ATOM   1375  HG1 THR A  97       1.205  14.201   3.845  1.00 98.69           H  
ATOM   1376  N   ARG A  98       5.208  14.343   6.110  1.00 98.44           N  
ATOM   1377  H   ARG A  98       4.372  14.472   6.661  1.00 98.44           H  
ATOM   1378  CA  ARG A  98       6.514  14.571   6.750  1.00 98.44           C  
ATOM   1379  HA  ARG A  98       7.197  15.024   6.031  1.00 98.44           H  
ATOM   1380  C   ARG A  98       7.158  13.243   7.130  1.00 98.44           C  
ATOM   1381  CB  ARG A  98       6.395  15.493   7.974  1.00 98.44           C  
ATOM   1382  HB2 ARG A  98       7.350  15.487   8.500  1.00 98.44           H  
ATOM   1383  HB3 ARG A  98       5.635  15.108   8.654  1.00 98.44           H  
ATOM   1384  O   ARG A  98       8.293  13.004   6.722  1.00 98.44           O  
ATOM   1385  CG  ARG A  98       6.065  16.941   7.584  1.00 98.44           C  
ATOM   1386  HG2 ARG A  98       5.077  16.987   7.126  1.00 98.44           H  
ATOM   1387  HG3 ARG A  98       6.797  17.284   6.853  1.00 98.44           H  
ATOM   1388  CD  ARG A  98       6.116  17.882   8.796  1.00 98.44           C  
ATOM   1389  HD2 ARG A  98       5.959  18.907   8.460  1.00 98.44           H  
ATOM   1390  HD3 ARG A  98       7.111  17.829   9.237  1.00 98.44           H  
ATOM   1391  NE  ARG A  98       5.119  17.536   9.829  1.00 98.44           N  
ATOM   1392  HE  ARG A  98       5.423  16.907  10.558  1.00 98.44           H  
ATOM   1393  NH1 ARG A  98       3.294  18.638   8.950  1.00 98.44           N  
ATOM   1394 HH11 ARG A  98       3.770  18.726   8.064  1.00 98.44           H  
ATOM   1395 HH12 ARG A  98       2.307  18.847   8.998  1.00 98.44           H  
ATOM   1396  NH2 ARG A  98       3.111  17.593  10.903  1.00 98.44           N  
ATOM   1397 HH21 ARG A  98       2.122  17.800  10.891  1.00 98.44           H  
ATOM   1398 HH22 ARG A  98       3.467  16.979  11.621  1.00 98.44           H  
ATOM   1399  CZ  ARG A  98       3.854  17.926   9.888  1.00 98.44           C  
ATOM   1400  N   ASP A  99       6.423  12.365   7.803  1.00 98.62           N  
ATOM   1401  H   ASP A  99       5.517  12.648   8.147  1.00 98.62           H  
ATOM   1402  CA  ASP A  99       6.931  11.058   8.229  1.00 98.62           C  
ATOM   1403  HA  ASP A  99       7.819  11.206   8.844  1.00 98.62           H  
ATOM   1404  C   ASP A  99       7.351  10.199   7.031  1.00 98.62           C  
ATOM   1405  CB  ASP A  99       5.882  10.338   9.089  1.00 98.62           C  
ATOM   1406  HB2 ASP A  99       4.935  10.299   8.550  1.00 98.62           H  
ATOM   1407  HB3 ASP A  99       6.219   9.315   9.256  1.00 98.62           H  
ATOM   1408  O   ASP A  99       8.432   9.619   7.038  1.00 98.62           O  
ATOM   1409  CG  ASP A  99       5.668  10.987  10.464  1.00 98.62           C  
ATOM   1410  OD1 ASP A  99       6.424  11.928  10.808  1.00 98.62           O  
ATOM   1411  OD2 ASP A  99       4.765  10.506  11.177  1.00 98.62           O  
ATOM   1412  N   PHE A 100       6.582  10.202   5.940  1.00 98.81           N  
ATOM   1413  H   PHE A 100       5.682  10.656   6.003  1.00 98.81           H  
ATOM   1414  CA  PHE A 100       6.900   9.476   4.709  1.00 98.81           C  
ATOM   1415  HA  PHE A 100       6.956   8.411   4.936  1.00 98.81           H  
ATOM   1416  C   PHE A 100       8.249   9.901   4.120  1.00 98.81           C  
ATOM   1417  CB  PHE A 100       5.780   9.703   3.685  1.00 98.81           C  
ATOM   1418  HB2 PHE A 100       5.743  10.756   3.408  1.00 98.81           H  
ATOM   1419  HB3 PHE A 100       4.826   9.455   4.152  1.00 98.81           H  
ATOM   1420  O   PHE A 100       9.032   9.059   3.684  1.00 98.81           O  
ATOM   1421  CG  PHE A 100       5.903   8.860   2.434  1.00 98.81           C  
ATOM   1422  CD1 PHE A 100       6.660   9.300   1.332  1.00 98.81           C  
ATOM   1423  HD1 PHE A 100       7.184  10.243   1.383  1.00 98.81           H  
ATOM   1424  CD2 PHE A 100       5.235   7.628   2.370  1.00 98.81           C  
ATOM   1425  HD2 PHE A 100       4.656   7.288   3.216  1.00 98.81           H  
ATOM   1426  CE1 PHE A 100       6.734   8.508   0.171  1.00 98.81           C  
ATOM   1427  HE1 PHE A 100       7.306   8.842  -0.682  1.00 98.81           H  
ATOM   1428  CE2 PHE A 100       5.296   6.847   1.208  1.00 98.81           C  
ATOM   1429  HE2 PHE A 100       4.742   5.921   1.166  1.00 98.81           H  
ATOM   1430  CZ  PHE A 100       6.049   7.285   0.109  1.00 98.81           C  
ATOM   1431  HZ  PHE A 100       6.081   6.694  -0.794  1.00 98.81           H  
ATOM   1432  N   ARG A 101       8.562  11.204   4.127  1.00 97.81           N  
ATOM   1433  H   ARG A 101       7.911  11.836   4.572  1.00 97.81           H  
ATOM   1434  CA  ARG A 101       9.857  11.717   3.639  1.00 97.81           C  
ATOM   1435  HA  ARG A 101      10.055  11.308   2.648  1.00 97.81           H  
ATOM   1436  C   ARG A 101      11.031  11.265   4.506  1.00 97.81           C  
ATOM   1437  CB  ARG A 101       9.833  13.248   3.578  1.00 97.81           C  
ATOM   1438  HB2 ARG A 101       9.508  13.634   4.545  1.00 97.81           H  
ATOM   1439  HB3 ARG A 101      10.843  13.614   3.393  1.00 97.81           H  
ATOM   1440  O   ARG A 101      12.139  11.156   3.988  1.00 97.81           O  
ATOM   1441  CG  ARG A 101       8.919  13.781   2.471  1.00 97.81           C  
ATOM   1442  HG2 ARG A 101       7.939  13.307   2.535  1.00 97.81           H  
ATOM   1443  HG3 ARG A 101       9.354  13.554   1.497  1.00 97.81           H  
ATOM   1444  CD  ARG A 101       8.766  15.294   2.638  1.00 97.81           C  
ATOM   1445  HD2 ARG A 101       9.733  15.773   2.484  1.00 97.81           H  
ATOM   1446  HD3 ARG A 101       8.440  15.478   3.661  1.00 97.81           H  
ATOM   1447  NE  ARG A 101       7.773  15.843   1.696  1.00 97.81           N  
ATOM   1448  HE  ARG A 101       7.532  15.259   0.909  1.00 97.81           H  
ATOM   1449  NH1 ARG A 101       7.159  17.665   2.956  1.00 97.81           N  
ATOM   1450 HH11 ARG A 101       7.818  17.379   3.666  1.00 97.81           H  
ATOM   1451 HH12 ARG A 101       6.532  18.438   3.124  1.00 97.81           H  
ATOM   1452  NH2 ARG A 101       6.107  17.251   1.038  1.00 97.81           N  
ATOM   1453 HH21 ARG A 101       5.842  16.601   0.312  1.00 97.81           H  
ATOM   1454 HH22 ARG A 101       5.477  18.009   1.259  1.00 97.81           H  
ATOM   1455  CZ  ARG A 101       7.027  16.915   1.897  1.00 97.81           C  
ATOM   1456  N   HIS A 102      10.799  11.030   5.796  1.00 98.19           N  
ATOM   1457  H   HIS A 102       9.857  11.146   6.143  1.00 98.19           H  
ATOM   1458  CA  HIS A 102      11.820  10.568   6.734  1.00 98.19           C  
ATOM   1459  HA  HIS A 102      12.788  10.967   6.432  1.00 98.19           H  
ATOM   1460  C   HIS A 102      11.967   9.039   6.743  1.00 98.19           C  
ATOM   1461  CB  HIS A 102      11.493  11.116   8.132  1.00 98.19           C  
ATOM   1462  HB2 HIS A 102      10.467  10.860   8.398  1.00 98.19           H  
ATOM   1463  HB3 HIS A 102      12.151  10.639   8.858  1.00 98.19           H  
ATOM   1464  O   HIS A 102      13.085   8.535   6.811  1.00 98.19           O  
ATOM   1465  CG  HIS A 102      11.688  12.608   8.241  1.00 98.19           C  
ATOM   1466  CD2 HIS A 102      10.737  13.554   8.520  1.00 98.19           C  
ATOM   1467  HD2 HIS A 102       9.695  13.361   8.727  1.00 98.19           H  
ATOM   1468  ND1 HIS A 102      12.885  13.271   8.097  1.00 98.19           N  
ATOM   1469  HD1 HIS A 102      13.780  12.837   7.922  1.00 98.19           H  
ATOM   1470  CE1 HIS A 102      12.660  14.583   8.273  1.00 98.19           C  
ATOM   1471  HE1 HIS A 102      13.416  15.353   8.231  1.00 98.19           H  
ATOM   1472  NE2 HIS A 102      11.362  14.810   8.517  1.00 98.19           N  
ATOM   1473  N   GLU A 103      10.861   8.301   6.660  1.00 98.62           N  
ATOM   1474  H   GLU A 103       9.975   8.787   6.669  1.00 98.62           H  
ATOM   1475  CA  GLU A 103      10.816   6.845   6.842  1.00 98.62           C  
ATOM   1476  HA  GLU A 103      11.665   6.536   7.452  1.00 98.62           H  
ATOM   1477  C   GLU A 103      10.928   6.060   5.522  1.00 98.62           C  
ATOM   1478  CB  GLU A 103       9.532   6.470   7.609  1.00 98.62           C  
ATOM   1479  HB2 GLU A 103       8.669   6.821   7.044  1.00 98.62           H  
ATOM   1480  HB3 GLU A 103       9.485   5.384   7.679  1.00 98.62           H  
ATOM   1481  O   GLU A 103      11.331   4.895   5.530  1.00 98.62           O  
ATOM   1482  CG  GLU A 103       9.487   7.060   9.036  1.00 98.62           C  
ATOM   1483  HG2 GLU A 103      10.413   6.787   9.541  1.00 98.62           H  
ATOM   1484  HG3 GLU A 103       9.455   8.148   8.980  1.00 98.62           H  
ATOM   1485  CD  GLU A 103       8.307   6.568   9.899  1.00 98.62           C  
ATOM   1486  OE1 GLU A 103       8.209   6.982  11.077  1.00 98.62           O  
ATOM   1487  OE2 GLU A 103       7.555   5.654   9.501  1.00 98.62           O  
ATOM   1488  N   VAL A 104      10.624   6.685   4.376  1.00 98.62           N  
ATOM   1489  H   VAL A 104      10.274   7.630   4.432  1.00 98.62           H  
ATOM   1490  CA  VAL A 104      10.654   6.052   3.047  1.00 98.62           C  
ATOM   1491  HA  VAL A 104      10.926   5.003   3.168  1.00 98.62           H  
ATOM   1492  C   VAL A 104      11.726   6.719   2.168  1.00 98.62           C  
ATOM   1493  CB  VAL A 104       9.252   6.036   2.395  1.00 98.62           C  
ATOM   1494  HB  VAL A 104       8.958   7.042   2.097  1.00 98.62           H  
ATOM   1495  O   VAL A 104      11.409   7.551   1.319  1.00 98.62           O  
ATOM   1496  CG1 VAL A 104       9.246   5.141   1.147  1.00 98.62           C  
ATOM   1497 HG11 VAL A 104       9.938   5.530   0.400  1.00 98.62           H  
ATOM   1498 HG12 VAL A 104       9.526   4.122   1.415  1.00 98.62           H  
ATOM   1499 HG13 VAL A 104       8.243   5.137   0.721  1.00 98.62           H  
ATOM   1500  CG2 VAL A 104       8.184   5.481   3.350  1.00 98.62           C  
ATOM   1501 HG21 VAL A 104       7.226   5.393   2.837  1.00 98.62           H  
ATOM   1502 HG22 VAL A 104       8.486   4.504   3.727  1.00 98.62           H  
ATOM   1503 HG23 VAL A 104       8.046   6.160   4.191  1.00 98.62           H  
ATOM   1504  N   PRO A 105      13.019   6.358   2.305  1.00 97.25           N  
ATOM   1505  CA  PRO A 105      14.120   7.019   1.584  1.00 97.25           C  
ATOM   1506  HA  PRO A 105      14.105   8.086   1.803  1.00 97.25           H  
ATOM   1507  C   PRO A 105      14.058   6.853   0.057  1.00 97.25           C  
ATOM   1508  CB  PRO A 105      15.401   6.407   2.165  1.00 97.25           C  
ATOM   1509  HB2 PRO A 105      16.193   6.315   1.422  1.00 97.25           H  
ATOM   1510  HB3 PRO A 105      15.741   7.017   3.002  1.00 97.25           H  
ATOM   1511  O   PRO A 105      14.680   7.612  -0.681  1.00 97.25           O  
ATOM   1512  CG  PRO A 105      14.953   5.042   2.686  1.00 97.25           C  
ATOM   1513  HG2 PRO A 105      14.914   4.327   1.865  1.00 97.25           H  
ATOM   1514  HG3 PRO A 105      15.600   4.680   3.485  1.00 97.25           H  
ATOM   1515  CD  PRO A 105      13.542   5.328   3.189  1.00 97.25           C  
ATOM   1516  HD2 PRO A 105      12.947   4.415   3.154  1.00 97.25           H  
ATOM   1517  HD3 PRO A 105      13.583   5.712   4.208  1.00 97.25           H  
ATOM   1518  N   VAL A 106      13.284   5.879  -0.433  1.00 97.19           N  
ATOM   1519  H   VAL A 106      12.797   5.301   0.237  1.00 97.19           H  
ATOM   1520  CA  VAL A 106      13.024   5.642  -1.865  1.00 97.19           C  
ATOM   1521  HA  VAL A 106      13.871   6.038  -2.427  1.00 97.19           H  
ATOM   1522  C   VAL A 106      11.796   6.404  -2.387  1.00 97.19           C  
ATOM   1523  CB  VAL A 106      12.948   4.137  -2.176  1.00 97.19           C  
ATOM   1524  HB  VAL A 106      12.808   4.005  -3.249  1.00 97.19           H  
ATOM   1525  O   VAL A 106      11.269   6.081  -3.456  1.00 97.19           O  
ATOM   1526  CG1 VAL A 106      14.251   3.421  -1.798  1.00 97.19           C  
ATOM   1527 HG11 VAL A 106      14.202   2.378  -2.112  1.00 97.19           H  
ATOM   1528 HG12 VAL A 106      14.411   3.452  -0.720  1.00 97.19           H  
ATOM   1529 HG13 VAL A 106      15.094   3.899  -2.298  1.00 97.19           H  
ATOM   1530  CG2 VAL A 106      11.777   3.464  -1.452  1.00 97.19           C  
ATOM   1531 HG21 VAL A 106      11.775   2.403  -1.701  1.00 97.19           H  
ATOM   1532 HG22 VAL A 106      10.831   3.901  -1.771  1.00 97.19           H  
ATOM   1533 HG23 VAL A 106      11.877   3.572  -0.372  1.00 97.19           H  
ATOM   1534  N   ALA A 107      11.311   7.390  -1.627  1.00 98.12           N  
ATOM   1535  H   ALA A 107      11.748   7.569  -0.733  1.00 98.12           H  
ATOM   1536  CA  ALA A 107      10.214   8.266  -2.005  1.00 98.12           C  
ATOM   1537  HA  ALA A 107       9.314   7.660  -2.111  1.00 98.12           H  
ATOM   1538  C   ALA A 107      10.483   8.977  -3.337  1.00 98.12           C  
ATOM   1539  CB  ALA A 107       9.977   9.293  -0.892  1.00 98.12           C  
ATOM   1540  HB1 ALA A 107       9.226  10.019  -1.204  1.00 98.12           H  
ATOM   1541  HB2 ALA A 107      10.905   9.818  -0.668  1.00 98.12           H  
ATOM   1542  HB3 ALA A 107       9.629   8.789   0.010  1.00 98.12           H  
ATOM   1543  O   ALA A 107      11.591   9.421  -3.642  1.00 98.12           O  
ATOM   1544  N   LEU A 108       9.428   9.138  -4.128  1.00 98.00           N  
ATOM   1545  H   LEU A 108       8.546   8.756  -3.818  1.00 98.00           H  
ATOM   1546  CA  LEU A 108       9.480   9.779  -5.429  1.00 98.00           C  
ATOM   1547  HA  LEU A 108      10.472  10.201  -5.589  1.00 98.00           H  
ATOM   1548  C   LEU A 108       8.485  10.930  -5.501  1.00 98.00           C  
ATOM   1549  CB  LEU A 108       9.210   8.734  -6.517  1.00 98.00           C  
ATOM   1550  HB2 LEU A 108       8.243   8.280  -6.300  1.00 98.00           H  
ATOM   1551  HB3 LEU A 108       9.169   9.252  -7.475  1.00 98.00           H  
ATOM   1552  O   LEU A 108       7.348  10.833  -5.044  1.00 98.00           O  
ATOM   1553  CG  LEU A 108      10.255   7.612  -6.613  1.00 98.00           C  
ATOM   1554  HG  LEU A 108      10.335   7.100  -5.654  1.00 98.00           H  
ATOM   1555  CD1 LEU A 108       9.845   6.580  -7.659  1.00 98.00           C  
ATOM   1556 HD11 LEU A 108       8.843   6.207  -7.448  1.00 98.00           H  
ATOM   1557 HD12 LEU A 108      10.552   5.753  -7.589  1.00 98.00           H  
ATOM   1558 HD13 LEU A 108       9.919   7.001  -8.662  1.00 98.00           H  
ATOM   1559  CD2 LEU A 108      11.629   8.135  -7.033  1.00 98.00           C  
ATOM   1560 HD21 LEU A 108      11.569   8.695  -7.966  1.00 98.00           H  
ATOM   1561 HD22 LEU A 108      12.033   8.772  -6.246  1.00 98.00           H  
ATOM   1562 HD23 LEU A 108      12.320   7.300  -7.147  1.00 98.00           H  
ATOM   1563  N   LYS A 109       8.897  12.010  -6.166  1.00 96.31           N  
ATOM   1564  H   LYS A 109       9.848  12.024  -6.507  1.00 96.31           H  
ATOM   1565  CA  LYS A 109       8.008  13.135  -6.468  1.00 96.31           C  
ATOM   1566  HA  LYS A 109       7.526  13.436  -5.538  1.00 96.31           H  
ATOM   1567  C   LYS A 109       6.887  12.697  -7.421  1.00 96.31           C  
ATOM   1568  CB  LYS A 109       8.808  14.333  -7.012  1.00 96.31           C  
ATOM   1569  HB2 LYS A 109       9.351  14.029  -7.907  1.00 96.31           H  
ATOM   1570  HB3 LYS A 109       8.108  15.121  -7.288  1.00 96.31           H  
ATOM   1571  O   LYS A 109       7.087  11.834  -8.287  1.00 96.31           O  
ATOM   1572  CG  LYS A 109       9.796  14.897  -5.974  1.00 96.31           C  
ATOM   1573  HG2 LYS A 109      10.535  14.136  -5.722  1.00 96.31           H  
ATOM   1574  HG3 LYS A 109       9.249  15.164  -5.070  1.00 96.31           H  
ATOM   1575  CD  LYS A 109      10.526  16.142  -6.502  1.00 96.31           C  
ATOM   1576  HD2 LYS A 109       9.791  16.909  -6.746  1.00 96.31           H  
ATOM   1577  HD3 LYS A 109      11.075  15.877  -7.406  1.00 96.31           H  
ATOM   1578  CE  LYS A 109      11.501  16.680  -5.444  1.00 96.31           C  
ATOM   1579  HE2 LYS A 109      12.205  15.889  -5.186  1.00 96.31           H  
ATOM   1580  HE3 LYS A 109      10.937  16.922  -4.544  1.00 96.31           H  
ATOM   1581  NZ  LYS A 109      12.240  17.881  -5.916  1.00 96.31           N  
ATOM   1582  HZ1 LYS A 109      11.604  18.633  -6.138  1.00 96.31           H  
ATOM   1583  HZ2 LYS A 109      12.871  18.210  -5.200  1.00 96.31           H  
ATOM   1584  HZ3 LYS A 109      12.789  17.670  -6.738  1.00 96.31           H  
ATOM   1585  N   VAL A 110       5.728  13.333  -7.268  1.00 95.19           N  
ATOM   1586  H   VAL A 110       5.658  14.022  -6.532  1.00 95.19           H  
ATOM   1587  CA  VAL A 110       4.543  13.176  -8.121  1.00 95.19           C  
ATOM   1588  HA  VAL A 110       4.742  12.436  -8.896  1.00 95.19           H  
ATOM   1589  C   VAL A 110       4.276  14.523  -8.787  1.00 95.19           C  
ATOM   1590  CB  VAL A 110       3.325  12.693  -7.303  1.00 95.19           C  
ATOM   1591  HB  VAL A 110       3.058  13.451  -6.566  1.00 95.19           H  
ATOM   1592  O   VAL A 110       4.187  15.539  -8.103  1.00 95.19           O  
ATOM   1593  CG1 VAL A 110       2.114  12.431  -8.204  1.00 95.19           C  
ATOM   1594 HG11 VAL A 110       1.280  12.070  -7.602  1.00 95.19           H  
ATOM   1595 HG12 VAL A 110       1.796  13.354  -8.687  1.00 95.19           H  
ATOM   1596 HG13 VAL A 110       2.350  11.679  -8.958  1.00 95.19           H  
ATOM   1597  CG2 VAL A 110       3.644  11.388  -6.562  1.00 95.19           C  
ATOM   1598 HG21 VAL A 110       2.752  11.031  -6.048  1.00 95.19           H  
ATOM   1599 HG22 VAL A 110       4.415  11.556  -5.809  1.00 95.19           H  
ATOM   1600 HG23 VAL A 110       3.979  10.625  -7.264  1.00 95.19           H  
ATOM   1601  N   SER A 111       4.208  14.555 -10.119  1.00 95.69           N  
ATOM   1602  H   SER A 111       4.220  13.690 -10.641  1.00 95.69           H  
ATOM   1603  CA  SER A 111       3.854  15.774 -10.854  1.00 95.69           C  
ATOM   1604  HA  SER A 111       4.400  16.615 -10.427  1.00 95.69           H  
ATOM   1605  C   SER A 111       2.360  16.068 -10.726  1.00 95.69           C  
ATOM   1606  CB  SER A 111       4.246  15.651 -12.332  1.00 95.69           C  
ATOM   1607  HB2 SER A 111       5.318  15.469 -12.405  1.00 95.69           H  
ATOM   1608  HB3 SER A 111       4.019  16.588 -12.841  1.00 95.69           H  
ATOM   1609  O   SER A 111       1.563  15.150 -10.530  1.00 95.69           O  
ATOM   1610  OG  SER A 111       3.545  14.595 -12.965  1.00 95.69           O  
ATOM   1611  HG  SER A 111       3.753  14.610 -13.903  1.00 95.69           H  
ATOM   1612  N   THR A 112       1.958  17.328 -10.913  1.00 94.69           N  
ATOM   1613  H   THR A 112       2.636  18.076 -10.946  1.00 94.69           H  
ATOM   1614  CA  THR A 112       0.540  17.723 -10.895  1.00 94.69           C  
ATOM   1615  HA  THR A 112       0.138  17.542  -9.898  1.00 94.69           H  
ATOM   1616  C   THR A 112      -0.292  16.907 -11.883  1.00 94.69           C  
ATOM   1617  CB  THR A 112       0.389  19.219 -11.203  1.00 94.69           C  
ATOM   1618  HB  THR A 112       0.672  19.410 -12.238  1.00 94.69           H  
ATOM   1619  O   THR A 112      -1.315  16.359 -11.497  1.00 94.69           O  
ATOM   1620  CG2 THR A 112      -1.030  19.728 -10.971  1.00 94.69           C  
ATOM   1621 HG21 THR A 112      -1.730  19.219 -11.634  1.00 94.69           H  
ATOM   1622 HG22 THR A 112      -1.329  19.549  -9.938  1.00 94.69           H  
ATOM   1623 HG23 THR A 112      -1.080  20.797 -11.180  1.00 94.69           H  
ATOM   1624  OG1 THR A 112       1.250  19.944 -10.357  1.00 94.69           O  
ATOM   1625  HG1 THR A 112       0.922  20.845 -10.313  1.00 94.69           H  
ATOM   1626  N   ALA A 113       0.190  16.723 -13.119  1.00 93.88           N  
ATOM   1627  H   ALA A 113       1.034  17.208 -13.390  1.00 93.88           H  
ATOM   1628  CA  ALA A 113      -0.505  15.923 -14.131  1.00 93.88           C  
ATOM   1629  HA  ALA A 113      -1.484  16.366 -14.318  1.00 93.88           H  
ATOM   1630  C   ALA A 113      -0.740  14.469 -13.682  1.00 93.88           C  
ATOM   1631  CB  ALA A 113       0.312  15.973 -15.428  1.00 93.88           C  
ATOM   1632  HB1 ALA A 113       0.412  17.005 -15.765  1.00 93.88           H  
ATOM   1633  HB2 ALA A 113      -0.206  15.407 -16.201  1.00 93.88           H  
ATOM   1634  HB3 ALA A 113       1.301  15.541 -15.274  1.00 93.88           H  
ATOM   1635  O   ALA A 113      -1.814  13.916 -13.900  1.00 93.88           O  
ATOM   1636  N   ARG A 114       0.242  13.858 -13.006  1.00 94.56           N  
ATOM   1637  H   ARG A 114       1.073  14.387 -12.785  1.00 94.56           H  
ATOM   1638  CA  ARG A 114       0.120  12.493 -12.481  1.00 94.56           C  
ATOM   1639  HA  ARG A 114      -0.346  11.866 -13.241  1.00 94.56           H  
ATOM   1640  C   ARG A 114      -0.804  12.422 -11.266  1.00 94.56           C  
ATOM   1641  CB  ARG A 114       1.517  11.953 -12.183  1.00 94.56           C  
ATOM   1642  HB2 ARG A 114       1.973  12.538 -11.384  1.00 94.56           H  
ATOM   1643  HB3 ARG A 114       2.121  12.070 -13.083  1.00 94.56           H  
ATOM   1644  O   ARG A 114      -1.578  11.479 -11.175  1.00 94.56           O  
ATOM   1645  CG  ARG A 114       1.488  10.474 -11.779  1.00 94.56           C  
ATOM   1646  HG2 ARG A 114       0.946   9.887 -12.521  1.00 94.56           H  
ATOM   1647  HG3 ARG A 114       0.986  10.372 -10.817  1.00 94.56           H  
ATOM   1648  CD  ARG A 114       2.917   9.947 -11.648  1.00 94.56           C  
ATOM   1649  HD2 ARG A 114       3.470  10.582 -10.955  1.00 94.56           H  
ATOM   1650  HD3 ARG A 114       2.881   8.935 -11.245  1.00 94.56           H  
ATOM   1651  NE  ARG A 114       3.603   9.879 -12.948  1.00 94.56           N  
ATOM   1652  HE  ARG A 114       3.046  10.101 -13.760  1.00 94.56           H  
ATOM   1653  NH1 ARG A 114       5.553   8.977 -12.169  1.00 94.56           N  
ATOM   1654 HH11 ARG A 114       6.420   8.502 -12.377  1.00 94.56           H  
ATOM   1655 HH12 ARG A 114       5.128   8.958 -11.253  1.00 94.56           H  
ATOM   1656  NH2 ARG A 114       5.290   9.317 -14.363  1.00 94.56           N  
ATOM   1657 HH21 ARG A 114       4.694   9.544 -15.147  1.00 94.56           H  
ATOM   1658 HH22 ARG A 114       6.170   8.860 -14.555  1.00 94.56           H  
ATOM   1659  CZ  ARG A 114       4.811   9.398 -13.155  1.00 94.56           C  
ATOM   1660  N   LYS A 115      -0.762  13.423 -10.374  1.00 95.56           N  
ATOM   1661  H   LYS A 115      -0.091  14.163 -10.525  1.00 95.56           H  
ATOM   1662  CA  LYS A 115      -1.735  13.565  -9.276  1.00 95.56           C  
ATOM   1663  HA  LYS A 115      -1.686  12.679  -8.642  1.00 95.56           H  
ATOM   1664  C   LYS A 115      -3.156  13.588  -9.846  1.00 95.56           C  
ATOM   1665  CB  LYS A 115      -1.424  14.812  -8.408  1.00 95.56           C  
ATOM   1666  HB2 LYS A 115      -1.362  15.696  -9.044  1.00 95.56           H  
ATOM   1667  HB3 LYS A 115      -0.462  14.674  -7.915  1.00 95.56           H  
ATOM   1668  O   LYS A 115      -3.987  12.801  -9.411  1.00 95.56           O  
ATOM   1669  CG  LYS A 115      -2.512  15.058  -7.341  1.00 95.56           C  
ATOM   1670  HG2 LYS A 115      -3.464  15.184  -7.856  1.00 95.56           H  
ATOM   1671  HG3 LYS A 115      -2.591  14.168  -6.715  1.00 95.56           H  
ATOM   1672  CD  LYS A 115      -2.345  16.303  -6.441  1.00 95.56           C  
ATOM   1673  HD2 LYS A 115      -2.331  17.195  -7.067  1.00 95.56           H  
ATOM   1674  HD3 LYS A 115      -1.420  16.237  -5.868  1.00 95.56           H  
ATOM   1675  CE  LYS A 115      -3.565  16.348  -5.488  1.00 95.56           C  
ATOM   1676  HE2 LYS A 115      -4.452  16.103  -6.072  1.00 95.56           H  
ATOM   1677  HE3 LYS A 115      -3.469  15.551  -4.752  1.00 95.56           H  
ATOM   1678  NZ  LYS A 115      -3.849  17.638  -4.787  1.00 95.56           N  
ATOM   1679  HZ1 LYS A 115      -4.696  17.536  -4.246  1.00 95.56           H  
ATOM   1680  HZ2 LYS A 115      -3.127  17.936  -4.147  1.00 95.56           H  
ATOM   1681  HZ3 LYS A 115      -4.098  18.386  -5.417  1.00 95.56           H  
ATOM   1682  N   THR A 116      -3.413  14.440 -10.840  1.00 95.25           N  
ATOM   1683  H   THR A 116      -2.700  15.101 -11.116  1.00 95.25           H  
ATOM   1684  CA  THR A 116      -4.722  14.536 -11.502  1.00 95.25           C  
ATOM   1685  HA  THR A 116      -5.476  14.796 -10.758  1.00 95.25           H  
ATOM   1686  C   THR A 116      -5.141  13.202 -12.116  1.00 95.25           C  
ATOM   1687  CB  THR A 116      -4.702  15.635 -12.575  1.00 95.25           C  
ATOM   1688  HB  THR A 116      -3.962  15.386 -13.335  1.00 95.25           H  
ATOM   1689  O   THR A 116      -6.247  12.744 -11.849  1.00 95.25           O  
ATOM   1690  CG2 THR A 116      -6.057  15.844 -13.246  1.00 95.25           C  
ATOM   1691 HG21 THR A 116      -6.337  14.958 -13.815  1.00 95.25           H  
ATOM   1692 HG22 THR A 116      -6.003  16.687 -13.934  1.00 95.25           H  
ATOM   1693 HG23 THR A 116      -6.827  16.034 -12.498  1.00 95.25           H  
ATOM   1694  OG1 THR A 116      -4.352  16.868 -11.988  1.00 95.25           O  
ATOM   1695  HG1 THR A 116      -5.171  17.286 -11.711  1.00 95.25           H  
ATOM   1696  N   ALA A 117      -4.246  12.546 -12.864  1.00 95.56           N  
ATOM   1697  H   ALA A 117      -3.357  12.983 -13.065  1.00 95.56           H  
ATOM   1698  CA  ALA A 117      -4.527  11.259 -13.496  1.00 95.56           C  
ATOM   1699  HA  ALA A 117      -5.396  11.376 -14.144  1.00 95.56           H  
ATOM   1700  C   ALA A 117      -4.891  10.160 -12.492  1.00 95.56           C  
ATOM   1701  CB  ALA A 117      -3.317  10.851 -14.345  1.00 95.56           C  
ATOM   1702  HB1 ALA A 117      -3.548   9.929 -14.879  1.00 95.56           H  
ATOM   1703  HB2 ALA A 117      -3.085  11.633 -15.068  1.00 95.56           H  
ATOM   1704  HB3 ALA A 117      -2.450  10.679 -13.707  1.00 95.56           H  
ATOM   1705  O   ALA A 117      -5.892   9.472 -12.661  1.00 95.56           O  
ATOM   1706  N   TRP A 118      -4.114  10.010 -11.418  1.00 97.12           N  
ATOM   1707  H   TRP A 118      -3.289  10.584 -11.317  1.00 97.12           H  
ATOM   1708  CA  TRP A 118      -4.386   8.982 -10.414  1.00 97.12           C  
ATOM   1709  HA  TRP A 118      -4.564   8.031 -10.916  1.00 97.12           H  
ATOM   1710  C   TRP A 118      -5.649   9.245  -9.610  1.00 97.12           C  
ATOM   1711  CB  TRP A 118      -3.191   8.828  -9.480  1.00 97.12           C  
ATOM   1712  HB2 TRP A 118      -3.494   8.218  -8.630  1.00 97.12           H  
ATOM   1713  HB3 TRP A 118      -2.909   9.809  -9.096  1.00 97.12           H  
ATOM   1714  O   TRP A 118      -6.348   8.290  -9.300  1.00 97.12           O  
ATOM   1715  CG  TRP A 118      -1.992   8.173 -10.080  1.00 97.12           C  
ATOM   1716  CD1 TRP A 118      -1.975   7.351 -11.157  1.00 97.12           C  
ATOM   1717  HD1 TRP A 118      -2.833   7.062 -11.746  1.00 97.12           H  
ATOM   1718  CD2 TRP A 118      -0.621   8.234  -9.602  1.00 97.12           C  
ATOM   1719  CE2 TRP A 118       0.171   7.390 -10.430  1.00 97.12           C  
ATOM   1720  CE3 TRP A 118       0.031   8.913  -8.550  1.00 97.12           C  
ATOM   1721  HE3 TRP A 118      -0.553   9.550  -7.903  1.00 97.12           H  
ATOM   1722  NE1 TRP A 118      -0.691   6.918 -11.395  1.00 97.12           N  
ATOM   1723  HE1 TRP A 118      -0.469   6.284 -12.149  1.00 97.12           H  
ATOM   1724  CH2 TRP A 118       2.154   7.854  -9.115  1.00 97.12           C  
ATOM   1725  HH2 TRP A 118       3.203   7.703  -8.904  1.00 97.12           H  
ATOM   1726  CZ2 TRP A 118       1.535   7.205 -10.201  1.00 97.12           C  
ATOM   1727  HZ2 TRP A 118       2.078   6.588 -10.901  1.00 97.12           H  
ATOM   1728  CZ3 TRP A 118       1.407   8.730  -8.312  1.00 97.12           C  
ATOM   1729  HZ3 TRP A 118       1.871   9.227  -7.473  1.00 97.12           H  
ATOM   1730  N   ILE A 119      -5.971  10.503  -9.297  1.00 97.00           N  
ATOM   1731  H   ILE A 119      -5.357  11.255  -9.577  1.00 97.00           H  
ATOM   1732  CA  ILE A 119      -7.235  10.823  -8.622  1.00 97.00           C  
ATOM   1733  HA  ILE A 119      -7.332  10.185  -7.743  1.00 97.00           H  
ATOM   1734  C   ILE A 119      -8.421  10.483  -9.533  1.00 97.00           C  
ATOM   1735  CB  ILE A 119      -7.251  12.292  -8.146  1.00 97.00           C  
ATOM   1736  HB  ILE A 119      -6.971  12.932  -8.983  1.00 97.00           H  
ATOM   1737  O   ILE A 119      -9.366   9.849  -9.071  1.00 97.00           O  
ATOM   1738  CG1 ILE A 119      -6.228  12.478  -7.001  1.00 97.00           C  
ATOM   1739 HG12 ILE A 119      -5.278  12.021  -7.278  1.00 97.00           H  
ATOM   1740 HG13 ILE A 119      -6.586  11.968  -6.107  1.00 97.00           H  
ATOM   1741  CG2 ILE A 119      -8.655  12.709  -7.664  1.00 97.00           C  
ATOM   1742 HG21 ILE A 119      -8.991  12.047  -6.866  1.00 97.00           H  
ATOM   1743 HG22 ILE A 119      -8.655  13.736  -7.298  1.00 97.00           H  
ATOM   1744 HG23 ILE A 119      -9.371  12.663  -8.485  1.00 97.00           H  
ATOM   1745  CD1 ILE A 119      -5.945  13.946  -6.664  1.00 97.00           C  
ATOM   1746 HD11 ILE A 119      -5.150  13.987  -5.920  1.00 97.00           H  
ATOM   1747 HD12 ILE A 119      -6.829  14.435  -6.255  1.00 97.00           H  
ATOM   1748 HD13 ILE A 119      -5.632  14.475  -7.564  1.00 97.00           H  
ATOM   1749  N   ALA A 120      -8.362  10.850 -10.818  1.00 96.62           N  
ATOM   1750  H   ALA A 120      -7.559  11.364 -11.153  1.00 96.62           H  
ATOM   1751  CA  ALA A 120      -9.418  10.541 -11.782  1.00 96.62           C  
ATOM   1752  HA  ALA A 120     -10.364  10.938 -11.412  1.00 96.62           H  
ATOM   1753  C   ALA A 120      -9.604   9.023 -11.960  1.00 96.62           C  
ATOM   1754  CB  ALA A 120      -9.091  11.242 -13.105  1.00 96.62           C  
ATOM   1755  HB1 ALA A 120      -9.029  12.320 -12.953  1.00 96.62           H  
ATOM   1756  HB2 ALA A 120      -9.877  11.039 -13.832  1.00 96.62           H  
ATOM   1757  HB3 ALA A 120      -8.141  10.883 -13.501  1.00 96.62           H  
ATOM   1758  O   ALA A 120     -10.704   8.507 -11.778  1.00 96.62           O  
ATOM   1759  N   LEU A 121      -8.515   8.293 -12.217  1.00 97.94           N  
ATOM   1760  H   LEU A 121      -7.640   8.773 -12.370  1.00 97.94           H  
ATOM   1761  CA  LEU A 121      -8.550   6.839 -12.386  1.00 97.94           C  
ATOM   1762  HA  LEU A 121      -9.278   6.586 -13.157  1.00 97.94           H  
ATOM   1763  C   LEU A 121      -8.987   6.108 -11.108  1.00 97.94           C  
ATOM   1764  CB  LEU A 121      -7.161   6.346 -12.812  1.00 97.94           C  
ATOM   1765  HB2 LEU A 121      -7.160   5.260 -12.724  1.00 97.94           H  
ATOM   1766  HB3 LEU A 121      -6.423   6.742 -12.116  1.00 97.94           H  
ATOM   1767  O   LEU A 121      -9.746   5.145 -11.183  1.00 97.94           O  
ATOM   1768  CG  LEU A 121      -6.754   6.694 -14.253  1.00 97.94           C  
ATOM   1769  HG  LEU A 121      -6.940   7.750 -14.449  1.00 97.94           H  
ATOM   1770  CD1 LEU A 121      -5.258   6.421 -14.431  1.00 97.94           C  
ATOM   1771 HD11 LEU A 121      -4.959   6.714 -15.437  1.00 97.94           H  
ATOM   1772 HD12 LEU A 121      -4.690   7.012 -13.713  1.00 97.94           H  
ATOM   1773 HD13 LEU A 121      -5.051   5.360 -14.289  1.00 97.94           H  
ATOM   1774  CD2 LEU A 121      -7.526   5.847 -15.266  1.00 97.94           C  
ATOM   1775 HD21 LEU A 121      -8.589   6.087 -15.230  1.00 97.94           H  
ATOM   1776 HD22 LEU A 121      -7.395   4.785 -15.058  1.00 97.94           H  
ATOM   1777 HD23 LEU A 121      -7.166   6.043 -16.276  1.00 97.94           H  
ATOM   1778  N   ALA A 122      -8.538   6.554  -9.930  1.00 98.19           N  
ATOM   1779  H   ALA A 122      -7.894   7.332  -9.902  1.00 98.19           H  
ATOM   1780  CA  ALA A 122      -8.960   5.951  -8.670  1.00 98.19           C  
ATOM   1781  HA  ALA A 122      -8.777   4.878  -8.730  1.00 98.19           H  
ATOM   1782  C   ALA A 122     -10.463   6.144  -8.444  1.00 98.19           C  
ATOM   1783  CB  ALA A 122      -8.134   6.516  -7.509  1.00 98.19           C  
ATOM   1784  HB1 ALA A 122      -8.453   6.052  -6.576  1.00 98.19           H  
ATOM   1785  HB2 ALA A 122      -7.079   6.293  -7.669  1.00 98.19           H  
ATOM   1786  HB3 ALA A 122      -8.272   7.595  -7.438  1.00 98.19           H  
ATOM   1787  O   ALA A 122     -11.146   5.189  -8.090  1.00 98.19           O  
ATOM   1788  N   ARG A 123     -11.000   7.343  -8.710  1.00 97.31           N  
ATOM   1789  H   ARG A 123     -10.391   8.084  -9.024  1.00 97.31           H  
ATOM   1790  CA  ARG A 123     -12.448   7.601  -8.644  1.00 97.31           C  
ATOM   1791  HA  ARG A 123     -12.826   7.343  -7.654  1.00 97.31           H  
ATOM   1792  C   ARG A 123     -13.237   6.729  -9.605  1.00 97.31           C  
ATOM   1793  CB  ARG A 123     -12.747   9.071  -8.926  1.00 97.31           C  
ATOM   1794  HB2 ARG A 123     -12.179   9.416  -9.791  1.00 97.31           H  
ATOM   1795  HB3 ARG A 123     -13.810   9.184  -9.141  1.00 97.31           H  
ATOM   1796  O   ARG A 123     -14.231   6.152  -9.185  1.00 97.31           O  
ATOM   1797  CG  ARG A 123     -12.411   9.911  -7.701  1.00 97.31           C  
ATOM   1798  HG2 ARG A 123     -11.358   9.802  -7.439  1.00 97.31           H  
ATOM   1799  HG3 ARG A 123     -13.020   9.577  -6.861  1.00 97.31           H  
ATOM   1800  CD  ARG A 123     -12.718  11.373  -7.993  1.00 97.31           C  
ATOM   1801  HD2 ARG A 123     -13.766  11.473  -8.276  1.00 97.31           H  
ATOM   1802  HD3 ARG A 123     -12.086  11.704  -8.817  1.00 97.31           H  
ATOM   1803  NE  ARG A 123     -12.453  12.161  -6.789  1.00 97.31           N  
ATOM   1804  HE  ARG A 123     -12.409  11.651  -5.918  1.00 97.31           H  
ATOM   1805  NH1 ARG A 123     -12.136  14.210  -7.784  1.00 97.31           N  
ATOM   1806 HH11 ARG A 123     -11.802  15.159  -7.689  1.00 97.31           H  
ATOM   1807 HH12 ARG A 123     -12.518  13.858  -8.650  1.00 97.31           H  
ATOM   1808  NH2 ARG A 123     -11.670  13.901  -5.626  1.00 97.31           N  
ATOM   1809 HH21 ARG A 123     -11.711  13.376  -4.764  1.00 97.31           H  
ATOM   1810 HH22 ARG A 123     -11.275  14.830  -5.598  1.00 97.31           H  
ATOM   1811  CZ  ARG A 123     -12.104  13.422  -6.744  1.00 97.31           C  
ATOM   1812  N   GLN A 124     -12.761   6.574 -10.837  1.00 97.44           N  
ATOM   1813  H   GLN A 124     -11.964   7.125 -11.124  1.00 97.44           H  
ATOM   1814  CA  GLN A 124     -13.389   5.690 -11.814  1.00 97.44           C  
ATOM   1815  HA  GLN A 124     -14.408   6.033 -11.994  1.00 97.44           H  
ATOM   1816  C   GLN A 124     -13.462   4.243 -11.299  1.00 97.44           C  
ATOM   1817  CB  GLN A 124     -12.596   5.774 -13.124  1.00 97.44           C  
ATOM   1818  HB2 GLN A 124     -11.593   5.382 -12.956  1.00 97.44           H  
ATOM   1819  HB3 GLN A 124     -12.513   6.816 -13.433  1.00 97.44           H  
ATOM   1820  O   GLN A 124     -14.503   3.604 -11.416  1.00 97.44           O  
ATOM   1821  CG  GLN A 124     -13.263   4.977 -14.252  1.00 97.44           C  
ATOM   1822  HG2 GLN A 124     -14.219   5.438 -14.498  1.00 97.44           H  
ATOM   1823  HG3 GLN A 124     -13.447   3.954 -13.924  1.00 97.44           H  
ATOM   1824  CD  GLN A 124     -12.406   4.902 -15.509  1.00 97.44           C  
ATOM   1825  NE2 GLN A 124     -12.943   4.400 -16.597  1.00 97.44           N  
ATOM   1826 HE21 GLN A 124     -13.935   4.211 -16.627  1.00 97.44           H  
ATOM   1827 HE22 GLN A 124     -12.354   4.422 -17.417  1.00 97.44           H  
ATOM   1828  OE1 GLN A 124     -11.238   5.252 -15.542  1.00 97.44           O  
ATOM   1829  N   GLN A 125     -12.384   3.721 -10.701  1.00 98.25           N  
ATOM   1830  H   GLN A 125     -11.543   4.276 -10.642  1.00 98.25           H  
ATOM   1831  CA  GLN A 125     -12.392   2.371 -10.125  1.00 98.25           C  
ATOM   1832  HA  GLN A 125     -12.785   1.675 -10.866  1.00 98.25           H  
ATOM   1833  C   GLN A 125     -13.319   2.256  -8.906  1.00 98.25           C  
ATOM   1834  CB  GLN A 125     -10.963   1.941  -9.752  1.00 98.25           C  
ATOM   1835  HB2 GLN A 125     -10.517   2.701  -9.111  1.00 98.25           H  
ATOM   1836  HB3 GLN A 125     -11.014   1.010  -9.187  1.00 98.25           H  
ATOM   1837  O   GLN A 125     -14.002   1.247  -8.758  1.00 98.25           O  
ATOM   1838  CG  GLN A 125     -10.043   1.711 -10.963  1.00 98.25           C  
ATOM   1839  HG2 GLN A 125      -9.081   1.342 -10.609  1.00 98.25           H  
ATOM   1840  HG3 GLN A 125      -9.877   2.654 -11.482  1.00 98.25           H  
ATOM   1841  CD  GLN A 125     -10.614   0.693 -11.942  1.00 98.25           C  
ATOM   1842  NE2 GLN A 125     -10.806   1.050 -13.191  1.00 98.25           N  
ATOM   1843 HE21 GLN A 125     -11.460   0.457 -13.682  1.00 98.25           H  
ATOM   1844 HE22 GLN A 125     -10.649   2.006 -13.476  1.00 98.25           H  
ATOM   1845  OE1 GLN A 125     -10.927  -0.431 -11.598  1.00 98.25           O  
ATOM   1846  N   LEU A 126     -13.378   3.283  -8.053  1.00 98.31           N  
ATOM   1847  H   LEU A 126     -12.782   4.081  -8.220  1.00 98.31           H  
ATOM   1848  CA  LEU A 126     -14.285   3.318  -6.900  1.00 98.31           C  
ATOM   1849  HA  LEU A 126     -14.158   2.408  -6.314  1.00 98.31           H  
ATOM   1850  C   LEU A 126     -15.754   3.337  -7.338  1.00 98.31           C  
ATOM   1851  CB  LEU A 126     -13.948   4.526  -6.015  1.00 98.31           C  
ATOM   1852  HB2 LEU A 126     -14.712   4.632  -5.244  1.00 98.31           H  
ATOM   1853  HB3 LEU A 126     -13.981   5.422  -6.635  1.00 98.31           H  
ATOM   1854  O   LEU A 126     -16.547   2.557  -6.821  1.00 98.31           O  
ATOM   1855  CG  LEU A 126     -12.571   4.417  -5.335  1.00 98.31           C  
ATOM   1856  HG  LEU A 126     -11.827   4.023  -6.027  1.00 98.31           H  
ATOM   1857  CD1 LEU A 126     -12.138   5.802  -4.882  1.00 98.31           C  
ATOM   1858 HD11 LEU A 126     -12.038   6.436  -5.763  1.00 98.31           H  
ATOM   1859 HD12 LEU A 126     -11.171   5.735  -4.384  1.00 98.31           H  
ATOM   1860 HD13 LEU A 126     -12.882   6.212  -4.199  1.00 98.31           H  
ATOM   1861  CD2 LEU A 126     -12.561   3.532  -4.097  1.00 98.31           C  
ATOM   1862 HD21 LEU A 126     -11.538   3.390  -3.748  1.00 98.31           H  
ATOM   1863 HD22 LEU A 126     -12.994   2.557  -4.322  1.00 98.31           H  
ATOM   1864 HD23 LEU A 126     -13.139   4.012  -3.308  1.00 98.31           H  
ATOM   1865  N   GLU A 127     -16.096   4.152  -8.337  1.00 97.50           N  
ATOM   1866  H   GLU A 127     -15.397   4.777  -8.711  1.00 97.50           H  
ATOM   1867  CA  GLU A 127     -17.436   4.207  -8.926  1.00 97.50           C  
ATOM   1868  HA  GLU A 127     -18.162   4.419  -8.141  1.00 97.50           H  
ATOM   1869  C   GLU A 127     -17.828   2.866  -9.562  1.00 97.50           C  
ATOM   1870  CB  GLU A 127     -17.477   5.352  -9.948  1.00 97.50           C  
ATOM   1871  HB2 GLU A 127     -17.193   6.275  -9.443  1.00 97.50           H  
ATOM   1872  HB3 GLU A 127     -16.752   5.150 -10.737  1.00 97.50           H  
ATOM   1873  O   GLU A 127     -18.893   2.331  -9.260  1.00 97.50           O  
ATOM   1874  CG  GLU A 127     -18.868   5.540 -10.573  1.00 97.50           C  
ATOM   1875  HG2 GLU A 127     -19.148   4.629 -11.103  1.00 97.50           H  
ATOM   1876  HG3 GLU A 127     -19.588   5.702  -9.770  1.00 97.50           H  
ATOM   1877  CD  GLU A 127     -18.934   6.718 -11.559  1.00 97.50           C  
ATOM   1878  OE1 GLU A 127     -20.069   7.051 -11.966  1.00 97.50           O  
ATOM   1879  OE2 GLU A 127     -17.862   7.266 -11.911  1.00 97.50           O  
ATOM   1880  N   GLN A 128     -16.943   2.269 -10.370  1.00 97.94           N  
ATOM   1881  H   GLN A 128     -16.085   2.759 -10.580  1.00 97.94           H  
ATOM   1882  CA  GLN A 128     -17.169   0.954 -10.985  1.00 97.94           C  
ATOM   1883  HA  GLN A 128     -18.078   0.993 -11.585  1.00 97.94           H  
ATOM   1884  C   GLN A 128     -17.366  -0.162  -9.951  1.00 97.94           C  
ATOM   1885  CB  GLN A 128     -15.977   0.597 -11.887  1.00 97.94           C  
ATOM   1886  HB2 GLN A 128     -16.014  -0.465 -12.130  1.00 97.94           H  
ATOM   1887  HB3 GLN A 128     -15.048   0.793 -11.352  1.00 97.94           H  
ATOM   1888  O   GLN A 128     -18.131  -1.094 -10.193  1.00 97.94           O  
ATOM   1889  CG  GLN A 128     -16.001   1.387 -13.200  1.00 97.94           C  
ATOM   1890  HG2 GLN A 128     -16.875   1.082 -13.775  1.00 97.94           H  
ATOM   1891  HG3 GLN A 128     -16.103   2.452 -12.993  1.00 97.94           H  
ATOM   1892  CD  GLN A 128     -14.758   1.181 -14.064  1.00 97.94           C  
ATOM   1893  NE2 GLN A 128     -14.723   1.799 -15.224  1.00 97.94           N  
ATOM   1894 HE21 GLN A 128     -13.899   1.645 -15.788  1.00 97.94           H  
ATOM   1895 HE22 GLN A 128     -15.510   2.368 -15.500  1.00 97.94           H  
ATOM   1896  OE1 GLN A 128     -13.810   0.473 -13.759  1.00 97.94           O  
ATOM   1897  N   ALA A 129     -16.686  -0.072  -8.807  1.00 97.88           N  
ATOM   1898  H   ALA A 129     -16.035   0.692  -8.693  1.00 97.88           H  
ATOM   1899  CA  ALA A 129     -16.815  -1.026  -7.711  1.00 97.88           C  
ATOM   1900  HA  ALA A 129     -16.961  -2.021  -8.129  1.00 97.88           H  
ATOM   1901  C   ALA A 129     -18.020  -0.749  -6.792  1.00 97.88           C  
ATOM   1902  CB  ALA A 129     -15.495  -1.027  -6.929  1.00 97.88           C  
ATOM   1903  HB1 ALA A 129     -14.668  -1.266  -7.599  1.00 97.88           H  
ATOM   1904  HB2 ALA A 129     -15.538  -1.774  -6.136  1.00 97.88           H  
ATOM   1905  HB3 ALA A 129     -15.327  -0.046  -6.486  1.00 97.88           H  
ATOM   1906  O   ALA A 129     -18.295  -1.557  -5.906  1.00 97.88           O  
ATOM   1907  N   GLY A 130     -18.715   0.385  -6.948  1.00 97.81           N  
ATOM   1908  H   GLY A 130     -18.477   1.003  -7.711  1.00 97.81           H  
ATOM   1909  CA  GLY A 130     -19.731   0.835  -5.992  1.00 97.81           C  
ATOM   1910  HA2 GLY A 130     -20.496   0.066  -5.887  1.00 97.81           H  
ATOM   1911  HA3 GLY A 130     -20.194   1.743  -6.379  1.00 97.81           H  
ATOM   1912  C   GLY A 130     -19.160   1.145  -4.602  1.00 97.81           C  
ATOM   1913  O   GLY A 130     -19.888   1.098  -3.611  1.00 97.81           O  
ATOM   1914  N   TYR A 131     -17.858   1.433  -4.510  1.00 97.44           N  
ATOM   1915  H   TYR A 131     -17.346   1.563  -5.371  1.00 97.44           H  
ATOM   1916  CA  TYR A 131     -17.186   1.759  -3.257  1.00 97.44           C  
ATOM   1917  HA  TYR A 131     -17.649   1.186  -2.454  1.00 97.44           H  
ATOM   1918  C   TYR A 131     -17.350   3.250  -2.951  1.00 97.44           C  
ATOM   1919  CB  TYR A 131     -15.712   1.347  -3.323  1.00 97.44           C  
ATOM   1920  HB2 TYR A 131     -15.654   0.313  -3.666  1.00 97.44           H  
ATOM   1921  HB3 TYR A 131     -15.203   1.964  -4.064  1.00 97.44           H  
ATOM   1922  O   TYR A 131     -16.848   4.110  -3.677  1.00 97.44           O  
ATOM   1923  CG  TYR A 131     -14.992   1.461  -1.990  1.00 97.44           C  
ATOM   1924  CD1 TYR A 131     -14.595   2.719  -1.495  1.00 97.44           C  
ATOM   1925  HD1 TYR A 131     -14.828   3.619  -2.046  1.00 97.44           H  
ATOM   1926  CD2 TYR A 131     -14.756   0.307  -1.217  1.00 97.44           C  
ATOM   1927  HD2 TYR A 131     -15.086  -0.657  -1.576  1.00 97.44           H  
ATOM   1928  CE1 TYR A 131     -13.932   2.818  -0.260  1.00 97.44           C  
ATOM   1929  HE1 TYR A 131     -13.641   3.776   0.146  1.00 97.44           H  
ATOM   1930  CE2 TYR A 131     -14.114   0.407   0.034  1.00 97.44           C  
ATOM   1931  HE2 TYR A 131     -13.957  -0.477   0.634  1.00 97.44           H  
ATOM   1932  OH  TYR A 131     -13.078   1.783   1.713  1.00 97.44           O  
ATOM   1933  HH  TYR A 131     -13.092   0.959   2.205  1.00 97.44           H  
ATOM   1934  CZ  TYR A 131     -13.694   1.667   0.509  1.00 97.44           C  
ATOM   1935  N   VAL A 132     -18.021   3.563  -1.844  1.00 96.44           N  
ATOM   1936  H   VAL A 132     -18.378   2.813  -1.270  1.00 96.44           H  
ATOM   1937  CA  VAL A 132     -18.290   4.942  -1.423  1.00 96.44           C  
ATOM   1938  HA  VAL A 132     -18.250   5.587  -2.301  1.00 96.44           H  
ATOM   1939  C   VAL A 132     -17.220   5.418  -0.442  1.00 96.44           C  
ATOM   1940  CB  VAL A 132     -19.711   5.070  -0.840  1.00 96.44           C  
ATOM   1941  HB  VAL A 132     -19.804   4.422   0.032  1.00 96.44           H  
ATOM   1942  O   VAL A 132     -16.939   4.761   0.555  1.00 96.44           O  
ATOM   1943  CG1 VAL A 132     -20.022   6.512  -0.417  1.00 96.44           C  
ATOM   1944 HG11 VAL A 132     -19.366   6.816   0.398  1.00 96.44           H  
ATOM   1945 HG12 VAL A 132     -21.048   6.574  -0.054  1.00 96.44           H  
ATOM   1946 HG13 VAL A 132     -19.898   7.191  -1.260  1.00 96.44           H  
ATOM   1947  CG2 VAL A 132     -20.766   4.653  -1.877  1.00 96.44           C  
ATOM   1948 HG21 VAL A 132     -20.643   3.603  -2.142  1.00 96.44           H  
ATOM   1949 HG22 VAL A 132     -21.765   4.779  -1.460  1.00 96.44           H  
ATOM   1950 HG23 VAL A 132     -20.671   5.260  -2.777  1.00 96.44           H  
ATOM   1951  N   ILE A 133     -16.642   6.593  -0.705  1.00 96.44           N  
ATOM   1952  H   ILE A 133     -16.928   7.083  -1.541  1.00 96.44           H  
ATOM   1953  CA  ILE A 133     -15.812   7.315   0.268  1.00 96.44           C  
ATOM   1954  HA  ILE A 133     -15.283   6.595   0.893  1.00 96.44           H  
ATOM   1955  C   ILE A 133     -16.754   8.112   1.179  1.00 96.44           C  
ATOM   1956  CB  ILE A 133     -14.765   8.211  -0.439  1.00 96.44           C  
ATOM   1957  HB  ILE A 133     -15.304   8.952  -1.031  1.00 96.44           H  
ATOM   1958  O   ILE A 133     -17.163   9.219   0.835  1.00 96.44           O  
ATOM   1959  CG1 ILE A 133     -13.856   7.431  -1.419  1.00 96.44           C  
ATOM   1960 HG12 ILE A 133     -14.475   6.885  -2.131  1.00 96.44           H  
ATOM   1961 HG13 ILE A 133     -13.267   8.146  -1.994  1.00 96.44           H  
ATOM   1962  CG2 ILE A 133     -13.904   8.974   0.586  1.00 96.44           C  
ATOM   1963 HG21 ILE A 133     -13.387   8.285   1.254  1.00 96.44           H  
ATOM   1964 HG22 ILE A 133     -13.172   9.596   0.070  1.00 96.44           H  
ATOM   1965 HG23 ILE A 133     -14.530   9.629   1.193  1.00 96.44           H  
ATOM   1966  CD1 ILE A 133     -12.887   6.444  -0.760  1.00 96.44           C  
ATOM   1967 HD11 ILE A 133     -12.073   6.983  -0.274  1.00 96.44           H  
ATOM   1968 HD12 ILE A 133     -12.469   5.783  -1.518  1.00 96.44           H  
ATOM   1969 HD13 ILE A 133     -13.413   5.853  -0.010  1.00 96.44           H  
ATOM   1970  N   ASP A 134     -17.124   7.528   2.316  1.00 95.25           N  
ATOM   1971  H   ASP A 134     -16.805   6.590   2.514  1.00 95.25           H  
ATOM   1972  CA  ASP A 134     -18.064   8.086   3.300  1.00 95.25           C  
ATOM   1973  HA  ASP A 134     -18.696   8.825   2.806  1.00 95.25           H  
ATOM   1974  C   ASP A 134     -17.381   8.810   4.474  1.00 95.25           C  
ATOM   1975  CB  ASP A 134     -18.983   6.959   3.795  1.00 95.25           C  
ATOM   1976  HB2 ASP A 134     -19.726   7.389   4.467  1.00 95.25           H  
ATOM   1977  HB3 ASP A 134     -19.515   6.543   2.940  1.00 95.25           H  
ATOM   1978  O   ASP A 134     -18.004   9.628   5.150  1.00 95.25           O  
ATOM   1979  CG  ASP A 134     -18.256   5.818   4.524  1.00 95.25           C  
ATOM   1980  OD1 ASP A 134     -16.999   5.799   4.524  1.00 95.25           O  
ATOM   1981  OD2 ASP A 134     -18.978   4.955   5.065  1.00 95.25           O  
ATOM   1982  N   ARG A 135     -16.079   8.581   4.668  1.00 96.31           N  
ATOM   1983  H   ARG A 135     -15.694   7.796   4.162  1.00 96.31           H  
ATOM   1984  CA  ARG A 135     -15.209   9.318   5.595  1.00 96.31           C  
ATOM   1985  HA  ARG A 135     -15.697  10.264   5.833  1.00 96.31           H  
ATOM   1986  C   ARG A 135     -13.837   9.625   4.981  1.00 96.31           C  
ATOM   1987  CB  ARG A 135     -15.083   8.534   6.906  1.00 96.31           C  
ATOM   1988  HB2 ARG A 135     -14.550   9.145   7.634  1.00 96.31           H  
ATOM   1989  HB3 ARG A 135     -16.080   8.337   7.298  1.00 96.31           H  
ATOM   1990  O   ARG A 135     -13.428   8.931   4.042  1.00 96.31           O  
ATOM   1991  CG  ARG A 135     -14.338   7.208   6.728  1.00 96.31           C  
ATOM   1992  HG2 ARG A 135     -13.336   7.393   6.343  1.00 96.31           H  
ATOM   1993  HG3 ARG A 135     -14.876   6.564   6.032  1.00 96.31           H  
ATOM   1994  CD  ARG A 135     -14.222   6.503   8.077  1.00 96.31           C  
ATOM   1995  HD2 ARG A 135     -15.219   6.240   8.429  1.00 96.31           H  
ATOM   1996  HD3 ARG A 135     -13.761   7.173   8.802  1.00 96.31           H  
ATOM   1997  NE  ARG A 135     -13.421   5.289   7.919  1.00 96.31           N  
ATOM   1998  HE  ARG A 135     -13.892   4.508   7.486  1.00 96.31           H  
ATOM   1999  NH1 ARG A 135     -11.371   6.083   8.663  1.00 96.31           N  
ATOM   2000 HH11 ARG A 135     -11.793   6.747   9.297  1.00 96.31           H  
ATOM   2001 HH12 ARG A 135     -10.369   5.957   8.678  1.00 96.31           H  
ATOM   2002  NH2 ARG A 135     -11.537   4.159   7.565  1.00 96.31           N  
ATOM   2003 HH21 ARG A 135     -10.531   4.109   7.638  1.00 96.31           H  
ATOM   2004 HH22 ARG A 135     -12.052   3.506   6.991  1.00 96.31           H  
ATOM   2005  CZ  ARG A 135     -12.117   5.200   8.064  1.00 96.31           C  
ATOM   2006  N   PRO A 136     -13.099  10.622   5.508  1.00 97.94           N  
ATOM   2007  CA  PRO A 136     -11.696  10.817   5.167  1.00 97.94           C  
ATOM   2008  HA  PRO A 136     -11.629  11.107   4.118  1.00 97.94           H  
ATOM   2009  C   PRO A 136     -10.878   9.553   5.422  1.00 97.94           C  
ATOM   2010  CB  PRO A 136     -11.215  11.976   6.040  1.00 97.94           C  
ATOM   2011  HB2 PRO A 136     -10.443  12.561   5.542  1.00 97.94           H  
ATOM   2012  HB3 PRO A 136     -10.860  11.615   7.005  1.00 97.94           H  
ATOM   2013  O   PRO A 136     -10.886   9.015   6.529  1.00 97.94           O  
ATOM   2014  CG  PRO A 136     -12.489  12.783   6.246  1.00 97.94           C  
ATOM   2015  HG2 PRO A 136     -12.705  13.353   5.342  1.00 97.94           H  
ATOM   2016  HG3 PRO A 136     -12.425  13.439   7.115  1.00 97.94           H  
ATOM   2017  CD  PRO A 136     -13.533  11.681   6.414  1.00 97.94           C  
ATOM   2018  HD2 PRO A 136     -13.524  11.317   7.441  1.00 97.94           H  
ATOM   2019  HD3 PRO A 136     -14.519  12.066   6.155  1.00 97.94           H  
ATOM   2020  N   GLN A 137     -10.181   9.066   4.398  1.00 98.12           N  
ATOM   2021  H   GLN A 137     -10.225   9.537   3.506  1.00 98.12           H  
ATOM   2022  CA  GLN A 137      -9.366   7.862   4.521  1.00 98.12           C  
ATOM   2023  HA  GLN A 137      -8.912   7.878   5.512  1.00 98.12           H  
ATOM   2024  C   GLN A 137      -8.232   7.808   3.500  1.00 98.12           C  
ATOM   2025  CB  GLN A 137     -10.241   6.600   4.442  1.00 98.12           C  
ATOM   2026  HB2 GLN A 137      -9.608   5.733   4.634  1.00 98.12           H  
ATOM   2027  HB3 GLN A 137     -10.992   6.637   5.231  1.00 98.12           H  
ATOM   2028  O   GLN A 137      -8.316   8.381   2.412  1.00 98.12           O  
ATOM   2029  CG  GLN A 137     -10.950   6.405   3.094  1.00 98.12           C  
ATOM   2030  HG2 GLN A 137     -10.215   6.287   2.298  1.00 98.12           H  
ATOM   2031  HG3 GLN A 137     -11.562   7.279   2.873  1.00 98.12           H  
ATOM   2032  CD  GLN A 137     -11.831   5.162   3.117  1.00 98.12           C  
ATOM   2033  NE2 GLN A 137     -13.105   5.292   2.816  1.00 98.12           N  
ATOM   2034 HE21 GLN A 137     -13.513   6.210   2.708  1.00 98.12           H  
ATOM   2035 HE22 GLN A 137     -13.675   4.459   2.852  1.00 98.12           H  
ATOM   2036  OE1 GLN A 137     -11.385   4.065   3.427  1.00 98.12           O  
ATOM   2037  N   VAL A 138      -7.171   7.080   3.834  1.00 98.56           N  
ATOM   2038  H   VAL A 138      -7.131   6.702   4.770  1.00 98.56           H  
ATOM   2039  CA  VAL A 138      -6.079   6.783   2.911  1.00 98.56           C  
ATOM   2040  HA  VAL A 138      -5.901   7.677   2.314  1.00 98.56           H  
ATOM   2041  C   VAL A 138      -6.476   5.659   1.959  1.00 98.56           C  
ATOM   2042  CB  VAL A 138      -4.767   6.475   3.655  1.00 98.56           C  
ATOM   2043  HB  VAL A 138      -4.922   5.657   4.359  1.00 98.56           H  
ATOM   2044  O   VAL A 138      -6.948   4.600   2.367  1.00 98.56           O  
ATOM   2045  CG1 VAL A 138      -3.633   6.092   2.690  1.00 98.56           C  
ATOM   2046 HG11 VAL A 138      -2.696   6.002   3.239  1.00 98.56           H  
ATOM   2047 HG12 VAL A 138      -3.528   6.850   1.914  1.00 98.56           H  
ATOM   2048 HG13 VAL A 138      -3.848   5.127   2.231  1.00 98.56           H  
ATOM   2049  CG2 VAL A 138      -4.308   7.718   4.424  1.00 98.56           C  
ATOM   2050 HG21 VAL A 138      -4.224   8.567   3.745  1.00 98.56           H  
ATOM   2051 HG22 VAL A 138      -3.352   7.535   4.915  1.00 98.56           H  
ATOM   2052 HG23 VAL A 138      -5.041   7.961   5.194  1.00 98.56           H  
ATOM   2053  N   LEU A 139      -6.211   5.883   0.676  1.00 98.81           N  
ATOM   2054  H   LEU A 139      -5.886   6.807   0.431  1.00 98.81           H  
ATOM   2055  CA  LEU A 139      -6.200   4.878  -0.376  1.00 98.81           C  
ATOM   2056  HA  LEU A 139      -6.645   3.953  -0.008  1.00 98.81           H  
ATOM   2057  C   LEU A 139      -4.756   4.586  -0.783  1.00 98.81           C  
ATOM   2058  CB  LEU A 139      -7.005   5.375  -1.587  1.00 98.81           C  
ATOM   2059  HB2 LEU A 139      -6.499   6.248  -1.997  1.00 98.81           H  
ATOM   2060  HB3 LEU A 139      -6.996   4.595  -2.349  1.00 98.81           H  
ATOM   2061  O   LEU A 139      -3.941   5.502  -0.947  1.00 98.81           O  
ATOM   2062  CG  LEU A 139      -8.464   5.761  -1.289  1.00 98.81           C  
ATOM   2063  HG  LEU A 139      -8.493   6.566  -0.555  1.00 98.81           H  
ATOM   2064  CD1 LEU A 139      -9.104   6.260  -2.583  1.00 98.81           C  
ATOM   2065 HD11 LEU A 139     -10.127   6.577  -2.380  1.00 98.81           H  
ATOM   2066 HD12 LEU A 139      -8.544   7.113  -2.965  1.00 98.81           H  
ATOM   2067 HD13 LEU A 139      -9.110   5.464  -3.327  1.00 98.81           H  
ATOM   2068  CD2 LEU A 139      -9.282   4.581  -0.771  1.00 98.81           C  
ATOM   2069 HD21 LEU A 139      -8.891   4.249   0.191  1.00 98.81           H  
ATOM   2070 HD22 LEU A 139     -10.319   4.884  -0.623  1.00 98.81           H  
ATOM   2071 HD23 LEU A 139      -9.247   3.761  -1.488  1.00 98.81           H  
ATOM   2072  N   VAL A 140      -4.456   3.313  -1.022  1.00 98.88           N  
ATOM   2073  H   VAL A 140      -5.163   2.614  -0.846  1.00 98.88           H  
ATOM   2074  CA  VAL A 140      -3.227   2.903  -1.710  1.00 98.88           C  
ATOM   2075  HA  VAL A 140      -2.458   3.665  -1.589  1.00 98.88           H  
ATOM   2076  C   VAL A 140      -3.548   2.767  -3.192  1.00 98.88           C  
ATOM   2077  CB  VAL A 140      -2.685   1.589  -1.129  1.00 98.88           C  
ATOM   2078  HB  VAL A 140      -3.465   0.831  -1.213  1.00 98.88           H  
ATOM   2079  O   VAL A 140      -4.187   1.807  -3.603  1.00 98.88           O  
ATOM   2080  CG1 VAL A 140      -1.434   1.116  -1.877  1.00 98.88           C  
ATOM   2081 HG11 VAL A 140      -0.672   1.894  -1.837  1.00 98.88           H  
ATOM   2082 HG12 VAL A 140      -1.675   0.891  -2.916  1.00 98.88           H  
ATOM   2083 HG13 VAL A 140      -1.056   0.205  -1.413  1.00 98.88           H  
ATOM   2084  CG2 VAL A 140      -2.307   1.727   0.349  1.00 98.88           C  
ATOM   2085 HG21 VAL A 140      -2.045   0.750   0.755  1.00 98.88           H  
ATOM   2086 HG22 VAL A 140      -1.460   2.403   0.466  1.00 98.88           H  
ATOM   2087 HG23 VAL A 140      -3.151   2.122   0.914  1.00 98.88           H  
ATOM   2088  N   VAL A 141      -3.113   3.717  -4.012  1.00 98.94           N  
ATOM   2089  H   VAL A 141      -2.590   4.490  -3.624  1.00 98.94           H  
ATOM   2090  CA  VAL A 141      -3.343   3.694  -5.462  1.00 98.94           C  
ATOM   2091  HA  VAL A 141      -4.197   3.047  -5.661  1.00 98.94           H  
ATOM   2092  C   VAL A 141      -2.130   3.102  -6.171  1.00 98.94           C  
ATOM   2093  CB  VAL A 141      -3.724   5.080  -6.005  1.00 98.94           C  
ATOM   2094  HB  VAL A 141      -2.895   5.774  -5.861  1.00 98.94           H  
ATOM   2095  O   VAL A 141      -1.012   3.587  -6.009  1.00 98.94           O  
ATOM   2096  CG1 VAL A 141      -4.054   5.014  -7.503  1.00 98.94           C  
ATOM   2097 HG11 VAL A 141      -4.381   5.991  -7.857  1.00 98.94           H  
ATOM   2098 HG12 VAL A 141      -3.174   4.721  -8.075  1.00 98.94           H  
ATOM   2099 HG13 VAL A 141      -4.851   4.291  -7.678  1.00 98.94           H  
ATOM   2100  CG2 VAL A 141      -4.955   5.623  -5.265  1.00 98.94           C  
ATOM   2101 HG21 VAL A 141      -4.697   5.875  -4.237  1.00 98.94           H  
ATOM   2102 HG22 VAL A 141      -5.749   4.877  -5.261  1.00 98.94           H  
ATOM   2103 HG23 VAL A 141      -5.329   6.518  -5.764  1.00 98.94           H  
ATOM   2104  N   VAL A 142      -2.340   2.059  -6.969  1.00 98.88           N  
ATOM   2105  H   VAL A 142      -3.290   1.729  -7.058  1.00 98.88           H  
ATOM   2106  CA  VAL A 142      -1.301   1.326  -7.702  1.00 98.88           C  
ATOM   2107  HA  VAL A 142      -0.318   1.736  -7.471  1.00 98.88           H  
ATOM   2108  C   VAL A 142      -1.543   1.484  -9.193  1.00 98.88           C  
ATOM   2109  CB  VAL A 142      -1.307  -0.160  -7.298  1.00 98.88           C  
ATOM   2110  HB  VAL A 142      -2.308  -0.565  -7.449  1.00 98.88           H  
ATOM   2111  O   VAL A 142      -2.550   1.019  -9.708  1.00 98.88           O  
ATOM   2112  CG1 VAL A 142      -0.315  -1.004  -8.110  1.00 98.88           C  
ATOM   2113 HG11 VAL A 142      -0.360  -2.040  -7.775  1.00 98.88           H  
ATOM   2114 HG12 VAL A 142       0.697  -0.622  -7.975  1.00 98.88           H  
ATOM   2115 HG13 VAL A 142      -0.577  -0.982  -9.168  1.00 98.88           H  
ATOM   2116  CG2 VAL A 142      -0.945  -0.309  -5.816  1.00 98.88           C  
ATOM   2117 HG21 VAL A 142       0.032   0.135  -5.623  1.00 98.88           H  
ATOM   2118 HG22 VAL A 142      -1.696   0.187  -5.201  1.00 98.88           H  
ATOM   2119 HG23 VAL A 142      -0.932  -1.363  -5.539  1.00 98.88           H  
ATOM   2120  N   ASP A 143      -0.606   2.104  -9.900  1.00 98.75           N  
ATOM   2121  H   ASP A 143       0.216   2.447  -9.425  1.00 98.75           H  
ATOM   2122  CA  ASP A 143      -0.645   2.206 -11.355  1.00 98.75           C  
ATOM   2123  HA  ASP A 143      -1.680   2.152 -11.693  1.00 98.75           H  
ATOM   2124  C   ASP A 143       0.125   1.044 -11.983  1.00 98.75           C  
ATOM   2125  CB  ASP A 143      -0.111   3.570 -11.779  1.00 98.75           C  
ATOM   2126  HB2 ASP A 143      -0.617   4.323 -11.175  1.00 98.75           H  
ATOM   2127  HB3 ASP A 143       0.957   3.635 -11.575  1.00 98.75           H  
ATOM   2128  O   ASP A 143       1.365   1.016 -11.967  1.00 98.75           O  
ATOM   2129  CG  ASP A 143      -0.369   3.878 -13.253  1.00 98.75           C  
ATOM   2130  OD1 ASP A 143      -0.640   2.961 -14.057  1.00 98.75           O  
ATOM   2131  OD2 ASP A 143      -0.257   5.079 -13.590  1.00 98.75           O  
ATOM   2132  N   ARG A 144      -0.630   0.075 -12.510  1.00 98.44           N  
ATOM   2133  H   ARG A 144      -1.629   0.221 -12.510  1.00 98.44           H  
ATOM   2134  CA  ARG A 144      -0.104  -1.149 -13.120  1.00 98.44           C  
ATOM   2135  HA  ARG A 144       0.798  -1.427 -12.575  1.00 98.44           H  
ATOM   2136  C   ARG A 144       0.333  -0.972 -14.575  1.00 98.44           C  
ATOM   2137  CB  ARG A 144      -1.104  -2.309 -12.969  1.00 98.44           C  
ATOM   2138  HB2 ARG A 144      -1.460  -2.362 -11.940  1.00 98.44           H  
ATOM   2139  HB3 ARG A 144      -0.567  -3.232 -13.186  1.00 98.44           H  
ATOM   2140  O   ARG A 144       0.788  -1.948 -15.172  1.00 98.44           O  
ATOM   2141  CG  ARG A 144      -2.306  -2.199 -13.926  1.00 98.44           C  
ATOM   2142  HG2 ARG A 144      -3.009  -1.446 -13.571  1.00 98.44           H  
ATOM   2143  HG3 ARG A 144      -1.967  -1.906 -14.919  1.00 98.44           H  
ATOM   2144  CD  ARG A 144      -3.053  -3.521 -14.054  1.00 98.44           C  
ATOM   2145  HD2 ARG A 144      -3.870  -3.549 -13.333  1.00 98.44           H  
ATOM   2146  HD3 ARG A 144      -2.359  -4.336 -13.849  1.00 98.44           H  
ATOM   2147  NE  ARG A 144      -3.552  -3.689 -15.424  1.00 98.44           N  
ATOM   2148  HE  ARG A 144      -3.317  -2.966 -16.089  1.00 98.44           H  
ATOM   2149  NH1 ARG A 144      -4.798  -5.620 -15.187  1.00 98.44           N  
ATOM   2150 HH11 ARG A 144      -5.330  -6.359 -15.624  1.00 98.44           H  
ATOM   2151 HH12 ARG A 144      -4.530  -5.653 -14.213  1.00 98.44           H  
ATOM   2152  NH2 ARG A 144      -4.512  -4.694 -17.182  1.00 98.44           N  
ATOM   2153 HH21 ARG A 144      -4.210  -3.887 -17.709  1.00 98.44           H  
ATOM   2154 HH22 ARG A 144      -5.136  -5.368 -17.603  1.00 98.44           H  
ATOM   2155  CZ  ARG A 144      -4.285  -4.669 -15.907  1.00 98.44           C  
ATOM   2156  N   ASN A 145       0.222   0.227 -15.153  1.00 98.19           N  
ATOM   2157  H   ASN A 145      -0.179   0.995 -14.634  1.00 98.19           H  
ATOM   2158  CA  ASN A 145       0.706   0.483 -16.507  1.00 98.19           C  
ATOM   2159  HA  ASN A 145       0.108  -0.107 -17.202  1.00 98.19           H  
ATOM   2160  C   ASN A 145       2.197   0.089 -16.592  1.00 98.19           C  
ATOM   2161  CB  ASN A 145       0.465   1.960 -16.845  1.00 98.19           C  
ATOM   2162  HB2 ASN A 145      -0.610   2.138 -16.843  1.00 98.19           H  
ATOM   2163  HB3 ASN A 145       0.911   2.592 -16.076  1.00 98.19           H  
ATOM   2164  O   ASN A 145       2.996   0.583 -15.781  1.00 98.19           O  
ATOM   2165  CG  ASN A 145       1.008   2.410 -18.187  1.00 98.19           C  
ATOM   2166  ND2 ASN A 145       0.704   3.624 -18.569  1.00 98.19           N  
ATOM   2167 HD21 ASN A 145       0.926   3.886 -19.519  1.00 98.19           H  
ATOM   2168 HD22 ASN A 145       0.076   4.171 -17.997  1.00 98.19           H  
ATOM   2169  OD1 ASN A 145       1.772   1.736 -18.863  1.00 98.19           O  
ATOM   2170  N   PRO A 146       2.613  -0.793 -17.525  1.00 97.44           N  
ATOM   2171  CA  PRO A 146       4.007  -1.222 -17.653  1.00 97.44           C  
ATOM   2172  HA  PRO A 146       4.277  -1.781 -16.757  1.00 97.44           H  
ATOM   2173  C   PRO A 146       5.014  -0.075 -17.828  1.00 97.44           C  
ATOM   2174  CB  PRO A 146       4.027  -2.168 -18.858  1.00 97.44           C  
ATOM   2175  HB2 PRO A 146       4.202  -1.605 -19.775  1.00 97.44           H  
ATOM   2176  HB3 PRO A 146       4.776  -2.951 -18.742  1.00 97.44           H  
ATOM   2177  O   PRO A 146       6.166  -0.211 -17.419  1.00 97.44           O  
ATOM   2178  CG  PRO A 146       2.612  -2.741 -18.885  1.00 97.44           C  
ATOM   2179  HG2 PRO A 146       2.528  -3.553 -18.163  1.00 97.44           H  
ATOM   2180  HG3 PRO A 146       2.328  -3.079 -19.881  1.00 97.44           H  
ATOM   2181  CD  PRO A 146       1.761  -1.562 -18.425  1.00 97.44           C  
ATOM   2182  HD2 PRO A 146       0.868  -1.935 -17.923  1.00 97.44           H  
ATOM   2183  HD3 PRO A 146       1.483  -0.946 -19.280  1.00 97.44           H  
ATOM   2184  N   SER A 147       4.587   1.064 -18.382  1.00 97.38           N  
ATOM   2185  H   SER A 147       3.635   1.106 -18.718  1.00 97.38           H  
ATOM   2186  CA  SER A 147       5.409   2.270 -18.545  1.00 97.38           C  
ATOM   2187  HA  SER A 147       6.438   1.966 -18.740  1.00 97.38           H  
ATOM   2188  C   SER A 147       5.451   3.177 -17.306  1.00 97.38           C  
ATOM   2189  CB  SER A 147       4.917   3.070 -19.756  1.00 97.38           C  
ATOM   2190  HB2 SER A 147       5.528   3.964 -19.876  1.00 97.38           H  
ATOM   2191  HB3 SER A 147       3.881   3.370 -19.599  1.00 97.38           H  
ATOM   2192  O   SER A 147       6.199   4.157 -17.302  1.00 97.38           O  
ATOM   2193  OG  SER A 147       5.005   2.289 -20.932  1.00 97.38           O  
ATOM   2194  HG  SER A 147       5.903   1.967 -21.036  1.00 97.38           H  
ATOM   2195  N   VAL A 148       4.667   2.884 -16.260  1.00 97.88           N  
ATOM   2196  H   VAL A 148       4.087   2.060 -16.321  1.00 97.88           H  
ATOM   2197  CA  VAL A 148       4.580   3.705 -15.040  1.00 97.88           C  
ATOM   2198  HA  VAL A 148       5.260   4.550 -15.145  1.00 97.88           H  
ATOM   2199  C   VAL A 148       5.053   2.954 -13.802  1.00 97.88           C  
ATOM   2200  CB  VAL A 148       3.174   4.301 -14.833  1.00 97.88           C  
ATOM   2201  HB  VAL A 148       2.444   3.498 -14.729  1.00 97.88           H  
ATOM   2202  O   VAL A 148       6.035   3.388 -13.198  1.00 97.88           O  
ATOM   2203  CG1 VAL A 148       3.137   5.166 -13.563  1.00 97.88           C  
ATOM   2204 HG11 VAL A 148       3.948   5.894 -13.579  1.00 97.88           H  
ATOM   2205 HG12 VAL A 148       3.217   4.526 -12.685  1.00 97.88           H  
ATOM   2206 HG13 VAL A 148       2.183   5.690 -13.507  1.00 97.88           H  
ATOM   2207  CG2 VAL A 148       2.790   5.192 -16.019  1.00 97.88           C  
ATOM   2208 HG21 VAL A 148       3.540   5.967 -16.176  1.00 97.88           H  
ATOM   2209 HG22 VAL A 148       2.704   4.590 -16.923  1.00 97.88           H  
ATOM   2210 HG23 VAL A 148       1.821   5.655 -15.833  1.00 97.88           H  
ATOM   2211  N   GLN A 149       4.361   1.878 -13.409  1.00 98.56           N  
ATOM   2212  H   GLN A 149       3.585   1.580 -13.983  1.00 98.56           H  
ATOM   2213  CA  GLN A 149       4.694   1.047 -12.243  1.00 98.56           C  
ATOM   2214  HA  GLN A 149       3.814   0.455 -11.993  1.00 98.56           H  
ATOM   2215  C   GLN A 149       5.016   1.876 -10.987  1.00 98.56           C  
ATOM   2216  CB  GLN A 149       5.813   0.074 -12.621  1.00 98.56           C  
ATOM   2217  HB2 GLN A 149       6.133  -0.480 -11.739  1.00 98.56           H  
ATOM   2218  HB3 GLN A 149       6.658   0.652 -12.994  1.00 98.56           H  
ATOM   2219  O   GLN A 149       6.128   1.877 -10.438  1.00 98.56           O  
ATOM   2220  CG  GLN A 149       5.396  -0.938 -13.688  1.00 98.56           C  
ATOM   2221  HG2 GLN A 149       5.063  -0.411 -14.582  1.00 98.56           H  
ATOM   2222  HG3 GLN A 149       6.269  -1.522 -13.980  1.00 98.56           H  
ATOM   2223  CD  GLN A 149       4.320  -1.907 -13.214  1.00 98.56           C  
ATOM   2224  NE2 GLN A 149       3.259  -2.027 -13.963  1.00 98.56           N  
ATOM   2225 HE21 GLN A 149       2.542  -2.701 -13.736  1.00 98.56           H  
ATOM   2226 HE22 GLN A 149       3.112  -1.419 -14.756  1.00 98.56           H  
ATOM   2227  OE1 GLN A 149       4.422  -2.586 -12.199  1.00 98.56           O  
ATOM   2228  N   ARG A 150       4.007   2.605 -10.508  1.00 98.50           N  
ATOM   2229  H   ARG A 150       3.101   2.478 -10.936  1.00 98.50           H  
ATOM   2230  CA  ARG A 150       4.098   3.449  -9.308  1.00 98.50           C  
ATOM   2231  HA  ARG A 150       5.036   3.268  -8.784  1.00 98.50           H  
ATOM   2232  C   ARG A 150       2.974   3.151  -8.328  1.00 98.50           C  
ATOM   2233  CB  ARG A 150       4.001   4.911  -9.720  1.00 98.50           C  
ATOM   2234  HB2 ARG A 150       3.779   5.512  -8.839  1.00 98.50           H  
ATOM   2235  HB3 ARG A 150       3.149   4.966 -10.399  1.00 98.50           H  
ATOM   2236  O   ARG A 150       1.855   2.868  -8.732  1.00 98.50           O  
ATOM   2237  CG  ARG A 150       5.224   5.505 -10.421  1.00 98.50           C  
ATOM   2238  HG2 ARG A 150       5.511   4.889 -11.273  1.00 98.50           H  
ATOM   2239  HG3 ARG A 150       4.939   6.490 -10.790  1.00 98.50           H  
ATOM   2240  CD  ARG A 150       6.407   5.651  -9.463  1.00 98.50           C  
ATOM   2241  HD2 ARG A 150       6.893   4.680  -9.364  1.00 98.50           H  
ATOM   2242  HD3 ARG A 150       6.035   5.935  -8.478  1.00 98.50           H  
ATOM   2243  NE  ARG A 150       7.377   6.647  -9.960  1.00 98.50           N  
ATOM   2244  HE  ARG A 150       7.968   6.332 -10.716  1.00 98.50           H  
ATOM   2245  NH1 ARG A 150       6.856   8.341  -8.486  1.00 98.50           N  
ATOM   2246 HH11 ARG A 150       6.968   9.290  -8.158  1.00 98.50           H  
ATOM   2247 HH12 ARG A 150       6.228   7.743  -7.969  1.00 98.50           H  
ATOM   2248  NH2 ARG A 150       8.392   8.687 -10.059  1.00 98.50           N  
ATOM   2249 HH21 ARG A 150       8.480   9.625  -9.694  1.00 98.50           H  
ATOM   2250 HH22 ARG A 150       9.021   8.352 -10.775  1.00 98.50           H  
ATOM   2251  CZ  ARG A 150       7.541   7.874  -9.494  1.00 98.50           C  
ATOM   2252  N   LEU A 151       3.277   3.314  -7.046  1.00 98.69           N  
ATOM   2253  H   LEU A 151       4.222   3.578  -6.807  1.00 98.69           H  
ATOM   2254  CA  LEU A 151       2.285   3.364  -5.978  1.00 98.69           C  
ATOM   2255  HA  LEU A 151       1.304   3.128  -6.390  1.00 98.69           H  
ATOM   2256  C   LEU A 151       2.220   4.785  -5.418  1.00 98.69           C  
ATOM   2257  CB  LEU A 151       2.619   2.272  -4.952  1.00 98.69           C  
ATOM   2258  HB2 LEU A 151       2.562   1.328  -5.493  1.00 98.69           H  
ATOM   2259  HB3 LEU A 151       3.647   2.395  -4.609  1.00 98.69           H  
ATOM   2260  O   LEU A 151       3.246   5.470  -5.326  1.00 98.69           O  
ATOM   2261  CG  LEU A 151       1.685   2.154  -3.730  1.00 98.69           C  
ATOM   2262  HG  LEU A 151       0.644   2.252  -4.038  1.00 98.69           H  
ATOM   2263  CD1 LEU A 151       1.892   0.759  -3.141  1.00 98.69           C  
ATOM   2264 HD11 LEU A 151       1.311   0.633  -2.227  1.00 98.69           H  
ATOM   2265 HD12 LEU A 151       1.565  -0.003  -3.849  1.00 98.69           H  
ATOM   2266 HD13 LEU A 151       2.948   0.611  -2.917  1.00 98.69           H  
ATOM   2267  CD2 LEU A 151       2.000   3.179  -2.630  1.00 98.69           C  
ATOM   2268 HD21 LEU A 151       3.074   3.349  -2.558  1.00 98.69           H  
ATOM   2269 HD22 LEU A 151       1.497   4.125  -2.828  1.00 98.69           H  
ATOM   2270 HD23 LEU A 151       1.624   2.827  -1.669  1.00 98.69           H  
ATOM   2271  N   CYS A 152       1.020   5.230  -5.062  1.00 98.50           N  
ATOM   2272  H   CYS A 152       0.228   4.622  -5.213  1.00 98.50           H  
ATOM   2273  CA  CYS A 152       0.744   6.505  -4.424  1.00 98.50           C  
ATOM   2274  HA  CYS A 152       1.676   6.944  -4.067  1.00 98.50           H  
ATOM   2275  C   CYS A 152      -0.200   6.323  -3.235  1.00 98.50           C  
ATOM   2276  CB  CYS A 152       0.127   7.434  -5.465  1.00 98.50           C  
ATOM   2277  HB2 CYS A 152       0.689   7.336  -6.394  1.00 98.50           H  
ATOM   2278  HB3 CYS A 152      -0.904   7.138  -5.658  1.00 98.50           H  
ATOM   2279  O   CYS A 152      -1.239   5.687  -3.357  1.00 98.50           O  
ATOM   2280  SG  CYS A 152       0.193   9.147  -4.876  1.00 98.50           S  
ATOM   2281  HG  CYS A 152      -0.576   8.990  -3.794  1.00 98.50           H  
ATOM   2282  N   LEU A 153       0.143   6.921  -2.101  1.00 98.88           N  
ATOM   2283  H   LEU A 153       0.996   7.461  -2.087  1.00 98.88           H  
ATOM   2284  CA  LEU A 153      -0.748   7.055  -0.954  1.00 98.88           C  
ATOM   2285  HA  LEU A 153      -1.444   6.218  -0.914  1.00 98.88           H  
ATOM   2286  C   LEU A 153      -1.551   8.346  -1.133  1.00 98.88           C  
ATOM   2287  CB  LEU A 153       0.090   7.072   0.335  1.00 98.88           C  
ATOM   2288  HB2 LEU A 153       0.732   7.952   0.313  1.00 98.88           H  
ATOM   2289  HB3 LEU A 153      -0.586   7.165   1.185  1.00 98.88           H  
ATOM   2290  O   LEU A 153      -0.954   9.409  -1.338  1.00 98.88           O  
ATOM   2291  CG  LEU A 153       0.996   5.845   0.546  1.00 98.88           C  
ATOM   2292  HG  LEU A 153       1.704   5.763  -0.279  1.00 98.88           H  
ATOM   2293  CD1 LEU A 153       1.800   6.043   1.828  1.00 98.88           C  
ATOM   2294 HD11 LEU A 153       2.435   6.924   1.732  1.00 98.88           H  
ATOM   2295 HD12 LEU A 153       2.421   5.169   2.024  1.00 98.88           H  
ATOM   2296 HD13 LEU A 153       1.124   6.197   2.668  1.00 98.88           H  
ATOM   2297  CD2 LEU A 153       0.207   4.543   0.639  1.00 98.88           C  
ATOM   2298 HD21 LEU A 153      -0.293   4.344  -0.308  1.00 98.88           H  
ATOM   2299 HD22 LEU A 153       0.879   3.713   0.860  1.00 98.88           H  
ATOM   2300 HD23 LEU A 153      -0.539   4.616   1.430  1.00 98.88           H  
ATOM   2301  N   ILE A 154      -2.880   8.259  -1.101  1.00 98.75           N  
ATOM   2302  H   ILE A 154      -3.304   7.355  -0.945  1.00 98.75           H  
ATOM   2303  CA  ILE A 154      -3.781   9.396  -1.329  1.00 98.75           C  
ATOM   2304  HA  ILE A 154      -3.200  10.318  -1.328  1.00 98.75           H  
ATOM   2305  C   ILE A 154      -4.784   9.488  -0.181  1.00 98.75           C  
ATOM   2306  CB  ILE A 154      -4.484   9.283  -2.707  1.00 98.75           C  
ATOM   2307  HB  ILE A 154      -5.050   8.351  -2.736  1.00 98.75           H  
ATOM   2308  O   ILE A 154      -5.484   8.521   0.085  1.00 98.75           O  
ATOM   2309  CG1 ILE A 154      -3.432   9.244  -3.842  1.00 98.75           C  
ATOM   2310 HG12 ILE A 154      -2.868   8.316  -3.756  1.00 98.75           H  
ATOM   2311 HG13 ILE A 154      -2.737  10.075  -3.713  1.00 98.75           H  
ATOM   2312  CG2 ILE A 154      -5.478  10.443  -2.911  1.00 98.75           C  
ATOM   2313 HG21 ILE A 154      -6.263  10.403  -2.156  1.00 98.75           H  
ATOM   2314 HG22 ILE A 154      -5.975  10.358  -3.877  1.00 98.75           H  
ATOM   2315 HG23 ILE A 154      -4.964  11.402  -2.847  1.00 98.75           H  
ATOM   2316  CD1 ILE A 154      -3.991   9.301  -5.270  1.00 98.75           C  
ATOM   2317 HD11 ILE A 154      -4.310  10.317  -5.506  1.00 98.75           H  
ATOM   2318 HD12 ILE A 154      -4.842   8.628  -5.368  1.00 98.75           H  
ATOM   2319 HD13 ILE A 154      -3.214   9.008  -5.976  1.00 98.75           H  
ATOM   2320  N   LEU A 155      -4.890  10.652   0.460  1.00 98.69           N  
ATOM   2321  H   LEU A 155      -4.299  11.414   0.158  1.00 98.69           H  
ATOM   2322  CA  LEU A 155      -6.045  11.000   1.283  1.00 98.69           C  
ATOM   2323  HA  LEU A 155      -6.287  10.163   1.939  1.00 98.69           H  
ATOM   2324  C   LEU A 155      -7.236  11.262   0.357  1.00 98.69           C  
ATOM   2325  CB  LEU A 155      -5.718  12.229   2.154  1.00 98.69           C  
ATOM   2326  HB2 LEU A 155      -4.960  11.959   2.888  1.00 98.69           H  
ATOM   2327  HB3 LEU A 155      -5.301  12.999   1.504  1.00 98.69           H  
ATOM   2328  O   LEU A 155      -7.244  12.249  -0.388  1.00 98.69           O  
ATOM   2329  CG  LEU A 155      -6.941  12.827   2.884  1.00 98.69           C  
ATOM   2330  HG  LEU A 155      -7.732  13.037   2.163  1.00 98.69           H  
ATOM   2331  CD1 LEU A 155      -7.499  11.879   3.943  1.00 98.69           C  
ATOM   2332 HD11 LEU A 155      -7.768  10.919   3.502  1.00 98.69           H  
ATOM   2333 HD12 LEU A 155      -6.771  11.732   4.740  1.00 98.69           H  
ATOM   2334 HD13 LEU A 155      -8.403  12.312   4.370  1.00 98.69           H  
ATOM   2335  CD2 LEU A 155      -6.578  14.157   3.542  1.00 98.69           C  
ATOM   2336 HD21 LEU A 155      -7.457  14.584   4.026  1.00 98.69           H  
ATOM   2337 HD22 LEU A 155      -6.214  14.863   2.796  1.00 98.69           H  
ATOM   2338 HD23 LEU A 155      -5.817  14.006   4.308  1.00 98.69           H  
ATOM   2339  N   ALA A 156      -8.228  10.382   0.421  1.00 98.44           N  
ATOM   2340  H   ALA A 156      -8.140   9.609   1.066  1.00 98.44           H  
ATOM   2341  CA  ALA A 156      -9.534  10.572  -0.177  1.00 98.44           C  
ATOM   2342  HA  ALA A 156      -9.433  11.234  -1.037  1.00 98.44           H  
ATOM   2343  C   ALA A 156     -10.477  11.234   0.829  1.00 98.44           C  
ATOM   2344  CB  ALA A 156     -10.061   9.227  -0.677  1.00 98.44           C  
ATOM   2345  HB1 ALA A 156     -11.041   9.360  -1.135  1.00 98.44           H  
ATOM   2346  HB2 ALA A 156     -10.146   8.527   0.154  1.00 98.44           H  
ATOM   2347  HB3 ALA A 156      -9.373   8.829  -1.423  1.00 98.44           H  
ATOM   2348  O   ALA A 156     -10.499  10.886   2.008  1.00 98.44           O  
ATOM   2349  N   LEU A 157     -11.254  12.194   0.339  1.00 97.88           N  
ATOM   2350  H   LEU A 157     -11.197  12.393  -0.650  1.00 97.88           H  
ATOM   2351  CA  LEU A 157     -12.200  12.974   1.123  1.00 97.88           C  
ATOM   2352  HA  LEU A 157     -12.167  12.638   2.160  1.00 97.88           H  
ATOM   2353  C   LEU A 157     -13.620  12.788   0.568  1.00 97.88           C  
ATOM   2354  CB  LEU A 157     -11.783  14.447   1.093  1.00 97.88           C  
ATOM   2355  HB2 LEU A 157     -12.578  15.045   1.539  1.00 97.88           H  
ATOM   2356  HB3 LEU A 157     -11.668  14.735   0.048  1.00 97.88           H  
ATOM   2357  O   LEU A 157     -13.789  12.851  -0.659  1.00 97.88           O  
ATOM   2358  CG  LEU A 157     -10.467  14.762   1.817  1.00 97.88           C  
ATOM   2359  HG  LEU A 157      -9.658  14.174   1.383  1.00 97.88           H  
ATOM   2360  CD1 LEU A 157     -10.138  16.231   1.616  1.00 97.88           C  
ATOM   2361 HD11 LEU A 157     -10.938  16.853   2.019  1.00 97.88           H  
ATOM   2362 HD12 LEU A 157     -10.034  16.428   0.549  1.00 97.88           H  
ATOM   2363 HD13 LEU A 157      -9.201  16.464   2.120  1.00 97.88           H  
ATOM   2364  CD2 LEU A 157     -10.541  14.481   3.313  1.00 97.88           C  
ATOM   2365 HD21 LEU A 157     -11.442  14.927   3.735  1.00 97.88           H  
ATOM   2366 HD22 LEU A 157      -9.673  14.895   3.827  1.00 97.88           H  
ATOM   2367 HD23 LEU A 157     -10.562  13.403   3.473  1.00 97.88           H  
ATOM   2368  N   PRO A 158     -14.631  12.584   1.430  1.00 95.12           N  
ATOM   2369  CA  PRO A 158     -16.026  12.505   1.015  1.00 95.12           C  
ATOM   2370  HA  PRO A 158     -16.147  11.677   0.316  1.00 95.12           H  
ATOM   2371  C   PRO A 158     -16.465  13.816   0.379  1.00 95.12           C  
ATOM   2372  CB  PRO A 158     -16.849  12.233   2.279  1.00 95.12           C  
ATOM   2373  HB2 PRO A 158     -17.662  11.531   2.093  1.00 95.12           H  
ATOM   2374  HB3 PRO A 158     -17.242  13.161   2.695  1.00 95.12           H  
ATOM   2375  O   PRO A 158     -16.241  14.886   0.946  1.00 95.12           O  
ATOM   2376  CG  PRO A 158     -15.824  11.662   3.242  1.00 95.12           C  
ATOM   2377  HG2 PRO A 158     -15.710  10.598   3.033  1.00 95.12           H  
ATOM   2378  HG3 PRO A 158     -16.104  11.843   4.279  1.00 95.12           H  
ATOM   2379  CD  PRO A 158     -14.535  12.376   2.865  1.00 95.12           C  
ATOM   2380  HD2 PRO A 158     -13.690  11.740   3.127  1.00 95.12           H  
ATOM   2381  HD3 PRO A 158     -14.472  13.337   3.376  1.00 95.12           H  
ATOM   2382  N   ASN A 159     -17.119  13.733  -0.779  1.00 89.69           N  
ATOM   2383  H   ASN A 159     -17.303  12.812  -1.150  1.00 89.69           H  
ATOM   2384  CA  ASN A 159     -17.726  14.878  -1.467  1.00 89.69           C  
ATOM   2385  HA  ASN A 159     -18.064  14.517  -2.439  1.00 89.69           H  
ATOM   2386  C   ASN A 159     -16.767  16.051  -1.778  1.00 89.69           C  
ATOM   2387  CB  ASN A 159     -18.984  15.317  -0.691  1.00 89.69           C  
ATOM   2388  HB2 ASN A 159     -19.535  16.053  -1.276  1.00 89.69           H  
ATOM   2389  HB3 ASN A 159     -18.680  15.790   0.243  1.00 89.69           H  
ATOM   2390  O   ASN A 159     -17.230  17.146  -2.090  1.00 89.69           O  
ATOM   2391  CG  ASN A 159     -19.917  14.159  -0.396  1.00 89.69           C  
ATOM   2392  ND2 ASN A 159     -20.327  13.984   0.838  1.00 89.69           N  
ATOM   2393 HD21 ASN A 159     -20.901  13.170   1.005  1.00 89.69           H  
ATOM   2394 HD22 ASN A 159     -19.997  14.586   1.579  1.00 89.69           H  
ATOM   2395  OD1 ASN A 159     -20.262  13.377  -1.265  1.00 89.69           O  
ATOM   2396  N   ASP A 160     -15.446  15.841  -1.724  1.00 92.56           N  
ATOM   2397  H   ASP A 160     -15.121  14.940  -1.403  1.00 92.56           H  
ATOM   2398  CA  ASP A 160     -14.432  16.865  -1.995  1.00 92.56           C  
ATOM   2399  HA  ASP A 160     -14.940  17.800  -2.229  1.00 92.56           H  
ATOM   2400  C   ASP A 160     -13.563  16.434  -3.196  1.00 92.56           C  
ATOM   2401  CB  ASP A 160     -13.618  17.151  -0.720  1.00 92.56           C  
ATOM   2402  HB2 ASP A 160     -14.311  17.397   0.084  1.00 92.56           H  
ATOM   2403  HB3 ASP A 160     -13.096  16.235  -0.440  1.00 92.56           H  
ATOM   2404  O   ASP A 160     -12.965  15.346  -3.185  1.00 92.56           O  
ATOM   2405  CG  ASP A 160     -12.587  18.288  -0.836  1.00 92.56           C  
ATOM   2406  OD1 ASP A 160     -12.129  18.573  -1.964  1.00 92.56           O  
ATOM   2407  OD2 ASP A 160     -12.190  18.845   0.215  1.00 92.56           O  
ATOM   2408  N   PRO A 161     -13.486  17.253  -4.264  1.00 89.69           N  
ATOM   2409  CA  PRO A 161     -12.686  16.937  -5.433  1.00 89.69           C  
ATOM   2410  HA  PRO A 161     -12.958  15.936  -5.766  1.00 89.69           H  
ATOM   2411  C   PRO A 161     -11.167  17.014  -5.186  1.00 89.69           C  
ATOM   2412  CB  PRO A 161     -13.139  17.912  -6.519  1.00 89.69           C  
ATOM   2413  HB2 PRO A 161     -13.994  17.493  -7.049  1.00 89.69           H  
ATOM   2414  HB3 PRO A 161     -12.340  18.158  -7.218  1.00 89.69           H  
ATOM   2415  O   PRO A 161     -10.427  16.369  -5.934  1.00 89.69           O  
ATOM   2416  CG  PRO A 161     -13.587  19.131  -5.720  1.00 89.69           C  
ATOM   2417  HG2 PRO A 161     -12.720  19.734  -5.451  1.00 89.69           H  
ATOM   2418  HG3 PRO A 161     -14.318  19.728  -6.264  1.00 89.69           H  
ATOM   2419  CD  PRO A 161     -14.189  18.514  -4.461  1.00 89.69           C  
ATOM   2420  HD2 PRO A 161     -14.046  19.190  -3.618  1.00 89.69           H  
ATOM   2421  HD3 PRO A 161     -15.250  18.317  -4.612  1.00 89.69           H  
ATOM   2422  N   ASP A 162     -10.683  17.732  -4.171  1.00 91.88           N  
ATOM   2423  H   ASP A 162     -11.329  18.147  -3.513  1.00 91.88           H  
ATOM   2424  CA  ASP A 162      -9.257  17.954  -3.907  1.00 91.88           C  
ATOM   2425  HA  ASP A 162      -8.722  17.814  -4.847  1.00 91.88           H  
ATOM   2426  C   ASP A 162      -8.671  16.931  -2.927  1.00 91.88           C  
ATOM   2427  CB  ASP A 162      -8.977  19.401  -3.485  1.00 91.88           C  
ATOM   2428  HB2 ASP A 162      -9.475  19.608  -2.538  1.00 91.88           H  
ATOM   2429  HB3 ASP A 162      -9.378  20.076  -4.241  1.00 91.88           H  
ATOM   2430  O   ASP A 162      -8.348  17.216  -1.768  1.00 91.88           O  
ATOM   2431  CG  ASP A 162      -7.464  19.652  -3.351  1.00 91.88           C  
ATOM   2432  OD1 ASP A 162      -6.668  19.094  -4.160  1.00 91.88           O  
ATOM   2433  OD2 ASP A 162      -7.076  20.386  -2.419  1.00 91.88           O  
ATOM   2434  N   TRP A 163      -8.503  15.709  -3.430  1.00 97.88           N  
ATOM   2435  H   TRP A 163      -8.825  15.542  -4.372  1.00 97.88           H  
ATOM   2436  CA  TRP A 163      -7.758  14.663  -2.736  1.00 97.88           C  
ATOM   2437  HA  TRP A 163      -8.117  14.600  -1.708  1.00 97.88           H  
ATOM   2438  C   TRP A 163      -6.263  14.992  -2.676  1.00 97.88           C  
ATOM   2439  CB  TRP A 163      -8.017  13.315  -3.406  1.00 97.88           C  
ATOM   2440  HB2 TRP A 163      -7.777  13.392  -4.466  1.00 97.88           H  
ATOM   2441  HB3 TRP A 163      -7.340  12.579  -2.972  1.00 97.88           H  
ATOM   2442  O   TRP A 163      -5.685  15.590  -3.594  1.00 97.88           O  
ATOM   2443  CG  TRP A 163      -9.405  12.768  -3.283  1.00 97.88           C  
ATOM   2444  CD1 TRP A 163     -10.479  13.374  -2.720  1.00 97.88           C  
ATOM   2445  HD1 TRP A 163     -10.491  14.361  -2.280  1.00 97.88           H  
ATOM   2446  CD2 TRP A 163      -9.869  11.457  -3.714  1.00 97.88           C  
ATOM   2447  CE2 TRP A 163     -11.254  11.349  -3.387  1.00 97.88           C  
ATOM   2448  CE3 TRP A 163      -9.253  10.354  -4.344  1.00 97.88           C  
ATOM   2449  HE3 TRP A 163      -8.203  10.400  -4.595  1.00 97.88           H  
ATOM   2450  NE1 TRP A 163     -11.576  12.542  -2.783  1.00 97.88           N  
ATOM   2451  HE1 TRP A 163     -12.471  12.785  -2.382  1.00 97.88           H  
ATOM   2452  CH2 TRP A 163     -11.360   9.135  -4.319  1.00 97.88           C  
ATOM   2453  HH2 TRP A 163     -11.940   8.254  -4.550  1.00 97.88           H  
ATOM   2454  CZ2 TRP A 163     -12.000  10.211  -3.691  1.00 97.88           C  
ATOM   2455  HZ2 TRP A 163     -13.044  10.153  -3.424  1.00 97.88           H  
ATOM   2456  CZ3 TRP A 163      -9.993   9.196  -4.644  1.00 97.88           C  
ATOM   2457  HZ3 TRP A 163      -9.520   8.352  -5.123  1.00 97.88           H  
ATOM   2458  N   GLN A 164      -5.606  14.574  -1.597  1.00 97.44           N  
ATOM   2459  H   GLN A 164      -6.107  14.007  -0.928  1.00 97.44           H  
ATOM   2460  CA  GLN A 164      -4.222  14.939  -1.298  1.00 97.44           C  
ATOM   2461  HA  GLN A 164      -3.893  15.695  -2.012  1.00 97.44           H  
ATOM   2462  C   GLN A 164      -3.284  13.741  -1.438  1.00 97.44           C  
ATOM   2463  CB  GLN A 164      -4.161  15.603   0.082  1.00 97.44           C  
ATOM   2464  HB2 GLN A 164      -4.613  14.949   0.828  1.00 97.44           H  
ATOM   2465  HB3 GLN A 164      -4.749  16.519   0.037  1.00 97.44           H  
ATOM   2466  O   GLN A 164      -3.537  12.667  -0.912  1.00 97.44           O  
ATOM   2467  CG  GLN A 164      -2.729  15.940   0.532  1.00 97.44           C  
ATOM   2468  HG2 GLN A 164      -2.175  15.016   0.697  1.00 97.44           H  
ATOM   2469  HG3 GLN A 164      -2.227  16.516  -0.245  1.00 97.44           H  
ATOM   2470  CD  GLN A 164      -2.694  16.752   1.824  1.00 97.44           C  
ATOM   2471  NE2 GLN A 164      -1.531  16.877   2.422  1.00 97.44           N  
ATOM   2472 HE21 GLN A 164      -0.708  16.378   2.116  1.00 97.44           H  
ATOM   2473 HE22 GLN A 164      -1.464  17.481   3.229  1.00 97.44           H  
ATOM   2474  OE1 GLN A 164      -3.696  17.295   2.263  1.00 97.44           O  
ATOM   2475  N   VAL A 165      -2.158  13.933  -2.124  1.00 98.00           N  
ATOM   2476  H   VAL A 165      -1.946  14.869  -2.438  1.00 98.00           H  
ATOM   2477  CA  VAL A 165      -1.091  12.925  -2.196  1.00 98.00           C  
ATOM   2478  HA  VAL A 165      -1.533  11.929  -2.231  1.00 98.00           H  
ATOM   2479  C   VAL A 165      -0.230  13.016  -0.939  1.00 98.00           C  
ATOM   2480  CB  VAL A 165      -0.244  13.117  -3.466  1.00 98.00           C  
ATOM   2481  HB  VAL A 165       0.038  14.166  -3.552  1.00 98.00           H  
ATOM   2482  O   VAL A 165       0.305  14.084  -0.651  1.00 98.00           O  
ATOM   2483  CG1 VAL A 165       1.042  12.282  -3.453  1.00 98.00           C  
ATOM   2484 HG11 VAL A 165       1.742  12.689  -2.723  1.00 98.00           H  
ATOM   2485 HG12 VAL A 165       1.516  12.309  -4.435  1.00 98.00           H  
ATOM   2486 HG13 VAL A 165       0.815  11.251  -3.182  1.00 98.00           H  
ATOM   2487  CG2 VAL A 165      -1.063  12.743  -4.708  1.00 98.00           C  
ATOM   2488 HG21 VAL A 165      -1.998  13.303  -4.720  1.00 98.00           H  
ATOM   2489 HG22 VAL A 165      -0.496  12.967  -5.612  1.00 98.00           H  
ATOM   2490 HG23 VAL A 165      -1.301  11.680  -4.690  1.00 98.00           H  
ATOM   2491  N   ILE A 166      -0.056  11.889  -0.249  1.00 98.62           N  
ATOM   2492  H   ILE A 166      -0.564  11.070  -0.553  1.00 98.62           H  
ATOM   2493  CA  ILE A 166       0.806  11.751   0.935  1.00 98.62           C  
ATOM   2494  HA  ILE A 166       0.859  12.706   1.458  1.00 98.62           H  
ATOM   2495  C   ILE A 166       2.237  11.379   0.518  1.00 98.62           C  
ATOM   2496  CB  ILE A 166       0.187  10.709   1.899  1.00 98.62           C  
ATOM   2497  HB  ILE A 166      -0.002   9.796   1.334  1.00 98.62           H  
ATOM   2498  O   ILE A 166       3.216  11.960   0.983  1.00 98.62           O  
ATOM   2499  CG1 ILE A 166      -1.166  11.214   2.452  1.00 98.62           C  
ATOM   2500 HG12 ILE A 166      -1.780  11.599   1.638  1.00 98.62           H  
ATOM   2501 HG13 ILE A 166      -0.986  12.032   3.150  1.00 98.62           H  
ATOM   2502  CG2 ILE A 166       1.146  10.361   3.053  1.00 98.62           C  
ATOM   2503 HG21 ILE A 166       2.082   9.943   2.681  1.00 98.62           H  
ATOM   2504 HG22 ILE A 166       0.700   9.614   3.709  1.00 98.62           H  
ATOM   2505 HG23 ILE A 166       1.362  11.257   3.634  1.00 98.62           H  
ATOM   2506  CD1 ILE A 166      -1.990  10.129   3.153  1.00 98.62           C  
ATOM   2507 HD11 ILE A 166      -2.953  10.551   3.442  1.00 98.62           H  
ATOM   2508 HD12 ILE A 166      -2.157   9.292   2.475  1.00 98.62           H  
ATOM   2509 HD13 ILE A 166      -1.488   9.778   4.054  1.00 98.62           H  
ATOM   2510  N   GLY A 167       2.380  10.425  -0.405  1.00 98.44           N  
ATOM   2511  H   GLY A 167       1.549   9.982  -0.772  1.00 98.44           H  
ATOM   2512  CA  GLY A 167       3.685   9.918  -0.827  1.00 98.44           C  
ATOM   2513  HA2 GLY A 167       4.321  10.757  -1.108  1.00 98.44           H  
ATOM   2514  HA3 GLY A 167       4.147   9.406   0.017  1.00 98.44           H  
ATOM   2515  C   GLY A 167       3.598   8.945  -1.998  1.00 98.44           C  
ATOM   2516  O   GLY A 167       2.531   8.421  -2.302  1.00 98.44           O  
ATOM   2517  N   SER A 168       4.718   8.704  -2.682  1.00 98.69           N  
ATOM   2518  H   SER A 168       5.580   9.124  -2.363  1.00 98.69           H  
ATOM   2519  CA  SER A 168       4.792   7.754  -3.799  1.00 98.69           C  
ATOM   2520  HA  SER A 168       4.017   7.002  -3.652  1.00 98.69           H  
ATOM   2521  C   SER A 168       6.130   7.030  -3.835  1.00 98.69           C  
ATOM   2522  CB  SER A 168       4.532   8.472  -5.133  1.00 98.69           C  
ATOM   2523  HB2 SER A 168       3.527   8.891  -5.111  1.00 98.69           H  
ATOM   2524  HB3 SER A 168       5.249   9.286  -5.243  1.00 98.69           H  
ATOM   2525  O   SER A 168       7.162   7.597  -3.480  1.00 98.69           O  
ATOM   2526  OG  SER A 168       4.646   7.603  -6.257  1.00 98.69           O  
ATOM   2527  HG  SER A 168       4.077   6.854  -6.066  1.00 98.69           H  
ATOM   2528  N   THR A 169       6.119   5.788  -4.314  1.00 98.75           N  
ATOM   2529  H   THR A 169       5.230   5.389  -4.577  1.00 98.75           H  
ATOM   2530  CA  THR A 169       7.309   4.971  -4.585  1.00 98.75           C  
ATOM   2531  HA  THR A 169       8.185   5.613  -4.672  1.00 98.75           H  
ATOM   2532  C   THR A 169       7.147   4.211  -5.904  1.00 98.75           C  
ATOM   2533  CB  THR A 169       7.581   3.967  -3.454  1.00 98.75           C  
ATOM   2534  HB  THR A 169       8.496   3.420  -3.683  1.00 98.75           H  
ATOM   2535  O   THR A 169       6.115   4.296  -6.580  1.00 98.75           O  
ATOM   2536  CG2 THR A 169       7.740   4.598  -2.078  1.00 98.75           C  
ATOM   2537 HG21 THR A 169       8.405   5.460  -2.134  1.00 98.75           H  
ATOM   2538 HG22 THR A 169       6.764   4.903  -1.699  1.00 98.75           H  
ATOM   2539 HG23 THR A 169       8.171   3.867  -1.393  1.00 98.75           H  
ATOM   2540  OG1 THR A 169       6.515   3.063  -3.390  1.00 98.75           O  
ATOM   2541  HG1 THR A 169       6.585   2.564  -2.573  1.00 98.75           H  
ATOM   2542  N   LYS A 170       8.190   3.477  -6.304  1.00 98.62           N  
ATOM   2543  H   LYS A 170       8.979   3.407  -5.678  1.00 98.62           H  
ATOM   2544  CA  LYS A 170       8.060   2.446  -7.339  1.00 98.62           C  
ATOM   2545  HA  LYS A 170       7.497   2.837  -8.187  1.00 98.62           H  
ATOM   2546  C   LYS A 170       7.284   1.251  -6.787  1.00 98.62           C  
ATOM   2547  CB  LYS A 170       9.430   1.972  -7.832  1.00 98.62           C  
ATOM   2548  HB2 LYS A 170       9.925   1.416  -7.035  1.00 98.62           H  
ATOM   2549  HB3 LYS A 170       9.255   1.289  -8.663  1.00 98.62           H  
ATOM   2550  O   LYS A 170       7.421   0.921  -5.615  1.00 98.62           O  
ATOM   2551  CG  LYS A 170      10.362   3.095  -8.299  1.00 98.62           C  
ATOM   2552  HG2 LYS A 170      10.718   3.634  -7.421  1.00 98.62           H  
ATOM   2553  HG3 LYS A 170       9.836   3.766  -8.978  1.00 98.62           H  
ATOM   2554  CD  LYS A 170      11.563   2.476  -9.011  1.00 98.62           C  
ATOM   2555  HD2 LYS A 170      12.003   1.721  -8.359  1.00 98.62           H  
ATOM   2556  HD3 LYS A 170      11.193   1.991  -9.914  1.00 98.62           H  
ATOM   2557  CE  LYS A 170      12.648   3.464  -9.433  1.00 98.62           C  
ATOM   2558  HE2 LYS A 170      12.234   4.157 -10.165  1.00 98.62           H  
ATOM   2559  HE3 LYS A 170      12.977   4.026  -8.558  1.00 98.62           H  
ATOM   2560  NZ  LYS A 170      13.786   2.707 -10.015  1.00 98.62           N  
ATOM   2561  HZ1 LYS A 170      14.167   2.063  -9.337  1.00 98.62           H  
ATOM   2562  HZ2 LYS A 170      13.467   2.127 -10.778  1.00 98.62           H  
ATOM   2563  HZ3 LYS A 170      14.526   3.310 -10.346  1.00 98.62           H  
ATOM   2564  N   VAL A 171       6.550   0.572  -7.654  1.00 98.69           N  
ATOM   2565  H   VAL A 171       6.532   0.881  -8.616  1.00 98.69           H  
ATOM   2566  CA  VAL A 171       5.910  -0.723  -7.382  1.00 98.69           C  
ATOM   2567  HA  VAL A 171       6.317  -1.145  -6.463  1.00 98.69           H  
ATOM   2568  C   VAL A 171       6.261  -1.673  -8.523  1.00 98.69           C  
ATOM   2569  CB  VAL A 171       4.392  -0.530  -7.181  1.00 98.69           C  
ATOM   2570  HB  VAL A 171       4.275   0.302  -6.487  1.00 98.69           H  
ATOM   2571  O   VAL A 171       6.751  -1.236  -9.562  1.00 98.69           O  
ATOM   2572  CG1 VAL A 171       3.672  -0.166  -8.475  1.00 98.69           C  
ATOM   2573 HG11 VAL A 171       3.596  -1.025  -9.142  1.00 98.69           H  
ATOM   2574 HG12 VAL A 171       4.243   0.619  -8.971  1.00 98.69           H  
ATOM   2575 HG13 VAL A 171       2.676   0.217  -8.254  1.00 98.69           H  
ATOM   2576  CG2 VAL A 171       3.651  -1.721  -6.580  1.00 98.69           C  
ATOM   2577 HG21 VAL A 171       2.623  -1.424  -6.371  1.00 98.69           H  
ATOM   2578 HG22 VAL A 171       4.116  -2.011  -5.638  1.00 98.69           H  
ATOM   2579 HG23 VAL A 171       3.640  -2.572  -7.262  1.00 98.69           H  
ATOM   2580  N   SER A 172       6.043  -2.966  -8.341  1.00 98.62           N  
ATOM   2581  H   SER A 172       5.746  -3.280  -7.428  1.00 98.62           H  
ATOM   2582  CA  SER A 172       6.091  -3.941  -9.426  1.00 98.62           C  
ATOM   2583  HA  SER A 172       6.075  -3.428 -10.387  1.00 98.62           H  
ATOM   2584  C   SER A 172       4.875  -4.842  -9.362  1.00 98.62           C  
ATOM   2585  CB  SER A 172       7.365  -4.774  -9.353  1.00 98.62           C  
ATOM   2586  HB2 SER A 172       7.597  -5.014  -8.316  1.00 98.62           H  
ATOM   2587  HB3 SER A 172       7.226  -5.700  -9.911  1.00 98.62           H  
ATOM   2588  O   SER A 172       4.657  -5.532  -8.371  1.00 98.62           O  
ATOM   2589  OG  SER A 172       8.426  -4.053  -9.928  1.00 98.62           O  
ATOM   2590  HG  SER A 172       8.238  -4.050 -10.870  1.00 98.62           H  
ATOM   2591  N   THR A 173       4.101  -4.839 -10.436  1.00 98.50           N  
ATOM   2592  H   THR A 173       4.352  -4.219 -11.193  1.00 98.50           H  
ATOM   2593  CA  THR A 173       2.889  -5.649 -10.600  1.00 98.50           C  
ATOM   2594  HA  THR A 173       2.590  -6.065  -9.638  1.00 98.50           H  
ATOM   2595  C   THR A 173       3.142  -6.844 -11.522  1.00 98.50           C  
ATOM   2596  CB  THR A 173       1.721  -4.772 -11.085  1.00 98.50           C  
ATOM   2597  HB  THR A 173       0.850  -5.392 -11.296  1.00 98.50           H  
ATOM   2598  O   THR A 173       4.265  -7.067 -11.999  1.00 98.50           O  
ATOM   2599  CG2 THR A 173       1.321  -3.725 -10.046  1.00 98.50           C  
ATOM   2600 HG21 THR A 173       1.057  -4.221  -9.112  1.00 98.50           H  
ATOM   2601 HG22 THR A 173       2.137  -3.024  -9.868  1.00 98.50           H  
ATOM   2602 HG23 THR A 173       0.451  -3.175 -10.405  1.00 98.50           H  
ATOM   2603  OG1 THR A 173       2.073  -4.087 -12.259  1.00 98.50           O  
ATOM   2604  HG1 THR A 173       2.808  -3.507 -12.045  1.00 98.50           H  
ATOM   2605  N   GLY A 174       2.096  -7.634 -11.727  1.00 96.88           N  
ATOM   2606  H   GLY A 174       1.230  -7.391 -11.267  1.00 96.88           H  
ATOM   2607  CA  GLY A 174       2.074  -8.843 -12.528  1.00 96.88           C  
ATOM   2608  HA2 GLY A 174       2.709  -9.602 -12.072  1.00 96.88           H  
ATOM   2609  HA3 GLY A 174       1.048  -9.211 -12.525  1.00 96.88           H  
ATOM   2610  C   GLY A 174       2.511  -8.608 -13.968  1.00 96.88           C  
ATOM   2611  O   GLY A 174       2.137  -7.616 -14.594  1.00 96.88           O  
ATOM   2612  N   THR A 175       3.346  -9.508 -14.481  1.00 95.12           N  
ATOM   2613  H   THR A 175       3.563 -10.319 -13.918  1.00 95.12           H  
ATOM   2614  CA  THR A 175       3.911  -9.414 -15.830  1.00 95.12           C  
ATOM   2615  HA  THR A 175       3.619  -8.457 -16.261  1.00 95.12           H  
ATOM   2616  C   THR A 175       3.335 -10.468 -16.771  1.00 95.12           C  
ATOM   2617  CB  THR A 175       5.444  -9.390 -15.754  1.00 95.12           C  
ATOM   2618  HB  THR A 175       5.719  -8.725 -14.935  1.00 95.12           H  
ATOM   2619  O   THR A 175       2.460 -11.254 -16.419  1.00 95.12           O  
ATOM   2620  CG2 THR A 175       6.112 -10.727 -15.506  1.00 95.12           C  
ATOM   2621 HG21 THR A 175       7.107 -10.565 -15.092  1.00 95.12           H  
ATOM   2622 HG22 THR A 175       5.523 -11.310 -14.797  1.00 95.12           H  
ATOM   2623 HG23 THR A 175       6.203 -11.247 -16.459  1.00 95.12           H  
ATOM   2624  OG1 THR A 175       6.004  -8.892 -16.948  1.00 95.12           O  
ATOM   2625  HG1 THR A 175       6.948  -8.806 -16.793  1.00 95.12           H  
ATOM   2626  N   THR A 176       3.807 -10.455 -18.010  1.00 95.38           N  
ATOM   2627  H   THR A 176       4.604  -9.860 -18.183  1.00 95.38           H  
ATOM   2628  CA  THR A 176       3.371 -11.360 -19.077  1.00 95.38           C  
ATOM   2629  HA  THR A 176       2.517 -11.942 -18.731  1.00 95.38           H  
ATOM   2630  C   THR A 176       4.470 -12.365 -19.425  1.00 95.38           C  
ATOM   2631  CB  THR A 176       2.907 -10.554 -20.302  1.00 95.38           C  
ATOM   2632  HB  THR A 176       2.614 -11.231 -21.105  1.00 95.38           H  
ATOM   2633  O   THR A 176       5.583 -12.315 -18.896  1.00 95.38           O  
ATOM   2634  CG2 THR A 176       1.725  -9.640 -19.979  1.00 95.38           C  
ATOM   2635 HG21 THR A 176       1.526  -8.979 -20.822  1.00 95.38           H  
ATOM   2636 HG22 THR A 176       1.940  -9.014 -19.113  1.00 95.38           H  
ATOM   2637 HG23 THR A 176       0.844 -10.244 -19.760  1.00 95.38           H  
ATOM   2638  OG1 THR A 176       3.932  -9.749 -20.819  1.00 95.38           O  
ATOM   2639  HG1 THR A 176       4.068  -9.017 -20.213  1.00 95.38           H  
ATOM   2640  N   GLY A 177       4.168 -13.305 -20.320  1.00 93.81           N  
ATOM   2641  H   GLY A 177       3.230 -13.321 -20.693  1.00 93.81           H  
ATOM   2642  CA  GLY A 177       5.169 -14.182 -20.929  1.00 93.81           C  
ATOM   2643  HA2 GLY A 177       6.168 -13.770 -20.786  1.00 93.81           H  
ATOM   2644  HA3 GLY A 177       4.986 -14.220 -22.003  1.00 93.81           H  
ATOM   2645  C   GLY A 177       5.158 -15.614 -20.403  1.00 93.81           C  
ATOM   2646  O   GLY A 177       4.753 -16.518 -21.124  1.00 93.81           O  
ATOM   2647  N   ARG A 178       5.631 -15.872 -19.180  1.00 92.88           N  
ATOM   2648  H   ARG A 178       5.838 -15.093 -18.571  1.00 92.88           H  
ATOM   2649  CA  ARG A 178       5.769 -17.255 -18.676  1.00 92.88           C  
ATOM   2650  HA  ARG A 178       6.051 -17.890 -19.515  1.00 92.88           H  
ATOM   2651  C   ARG A 178       4.442 -17.801 -18.139  1.00 92.88           C  
ATOM   2652  CB  ARG A 178       6.872 -17.336 -17.614  1.00 92.88           C  
ATOM   2653  HB2 ARG A 178       6.639 -16.639 -16.808  1.00 92.88           H  
ATOM   2654  HB3 ARG A 178       6.892 -18.343 -17.196  1.00 92.88           H  
ATOM   2655  O   ARG A 178       3.667 -17.060 -17.546  1.00 92.88           O  
ATOM   2656  CG  ARG A 178       8.257 -17.005 -18.188  1.00 92.88           C  
ATOM   2657  HG2 ARG A 178       8.259 -15.989 -18.582  1.00 92.88           H  
ATOM   2658  HG3 ARG A 178       8.496 -17.701 -18.992  1.00 92.88           H  
ATOM   2659  CD  ARG A 178       9.312 -17.113 -17.087  1.00 92.88           C  
ATOM   2660  HD2 ARG A 178       9.313 -18.132 -16.700  1.00 92.88           H  
ATOM   2661  HD3 ARG A 178       9.039 -16.434 -16.279  1.00 92.88           H  
ATOM   2662  NE  ARG A 178      10.658 -16.762 -17.580  1.00 92.88           N  
ATOM   2663  HE  ARG A 178      10.732 -16.382 -18.512  1.00 92.88           H  
ATOM   2664  NH1 ARG A 178      11.755 -17.297 -15.653  1.00 92.88           N  
ATOM   2665 HH11 ARG A 178      10.871 -17.528 -15.223  1.00 92.88           H  
ATOM   2666 HH12 ARG A 178      12.611 -17.389 -15.125  1.00 92.88           H  
ATOM   2667  NH2 ARG A 178      12.913 -16.458 -17.359  1.00 92.88           N  
ATOM   2668 HH21 ARG A 178      12.974 -16.043 -18.278  1.00 92.88           H  
ATOM   2669 HH22 ARG A 178      13.734 -16.470 -16.771  1.00 92.88           H  
ATOM   2670  CZ  ARG A 178      11.769 -16.842 -16.871  1.00 92.88           C  
ATOM   2671  N   LYS A 179       4.195 -19.112 -18.311  1.00 95.00           N  
ATOM   2672  H   LYS A 179       4.844 -19.638 -18.879  1.00 95.00           H  
ATOM   2673  CA  LYS A 179       3.040 -19.806 -17.696  1.00 95.00           C  
ATOM   2674  HA  LYS A 179       2.136 -19.443 -18.185  1.00 95.00           H  
ATOM   2675  C   LYS A 179       2.940 -19.426 -16.211  1.00 95.00           C  
ATOM   2676  CB  LYS A 179       3.108 -21.340 -17.887  1.00 95.00           C  
ATOM   2677  HB2 LYS A 179       3.352 -21.555 -18.928  1.00 95.00           H  
ATOM   2678  HB3 LYS A 179       3.893 -21.745 -17.250  1.00 95.00           H  
ATOM   2679  O   LYS A 179       3.969 -19.429 -15.542  1.00 95.00           O  
ATOM   2680  CG  LYS A 179       1.769 -22.042 -17.554  1.00 95.00           C  
ATOM   2681  HG2 LYS A 179       1.009 -21.676 -18.244  1.00 95.00           H  
ATOM   2682  HG3 LYS A 179       1.463 -21.774 -16.543  1.00 95.00           H  
ATOM   2683  CD  LYS A 179       1.811 -23.584 -17.642  1.00 95.00           C  
ATOM   2684  HD2 LYS A 179       2.476 -23.960 -16.864  1.00 95.00           H  
ATOM   2685  HD3 LYS A 179       2.190 -23.888 -18.618  1.00 95.00           H  
ATOM   2686  CE  LYS A 179       0.397 -24.175 -17.438  1.00 95.00           C  
ATOM   2687  HE2 LYS A 179      -0.043 -23.709 -16.557  1.00 95.00           H  
ATOM   2688  HE3 LYS A 179      -0.221 -23.901 -18.293  1.00 95.00           H  
ATOM   2689  NZ  LYS A 179       0.364 -25.657 -17.252  1.00 95.00           N  
ATOM   2690  HZ1 LYS A 179       0.821 -26.174 -17.989  1.00 95.00           H  
ATOM   2691  HZ2 LYS A 179      -0.587 -25.994 -17.200  1.00 95.00           H  
ATOM   2692  HZ3 LYS A 179       0.758 -25.913 -16.358  1.00 95.00           H  
ATOM   2693  N   TYR A 180       1.723 -19.131 -15.753  1.00 92.81           N  
ATOM   2694  H   TYR A 180       0.957 -19.142 -16.411  1.00 92.81           H  
ATOM   2695  CA  TYR A 180       1.382 -18.650 -14.406  1.00 92.81           C  
ATOM   2696  HA  TYR A 180       0.293 -18.666 -14.354  1.00 92.81           H  
ATOM   2697  C   TYR A 180       1.730 -17.189 -14.098  1.00 92.81           C  
ATOM   2698  CB  TYR A 180       1.853 -19.627 -13.318  1.00 92.81           C  
ATOM   2699  HB2 TYR A 180       1.394 -19.345 -12.371  1.00 92.81           H  
ATOM   2700  HB3 TYR A 180       2.931 -19.531 -13.187  1.00 92.81           H  
ATOM   2701  O   TYR A 180       1.587 -16.767 -12.960  1.00 92.81           O  
ATOM   2702  CG  TYR A 180       1.495 -21.074 -13.593  1.00 92.81           C  
ATOM   2703  CD1 TYR A 180       0.147 -21.433 -13.791  1.00 92.81           C  
ATOM   2704  HD1 TYR A 180      -0.628 -20.685 -13.720  1.00 92.81           H  
ATOM   2705  CD2 TYR A 180       2.499 -22.060 -13.624  1.00 92.81           C  
ATOM   2706  HD2 TYR A 180       3.524 -21.780 -13.428  1.00 92.81           H  
ATOM   2707  CE1 TYR A 180      -0.197 -22.776 -14.025  1.00 92.81           C  
ATOM   2708  HE1 TYR A 180      -1.232 -23.067 -14.132  1.00 92.81           H  
ATOM   2709  CE2 TYR A 180       2.154 -23.412 -13.821  1.00 92.81           C  
ATOM   2710  HE2 TYR A 180       2.915 -24.177 -13.785  1.00 92.81           H  
ATOM   2711  OH  TYR A 180       0.466 -25.065 -14.246  1.00 92.81           O  
ATOM   2712  HH  TYR A 180       0.940 -25.662 -13.662  1.00 92.81           H  
ATOM   2713  CZ  TYR A 180       0.804 -23.768 -14.019  1.00 92.81           C  
ATOM   2714  N   TYR A 181       2.140 -16.390 -15.087  1.00 95.69           N  
ATOM   2715  H   TYR A 181       2.319 -16.772 -16.005  1.00 95.69           H  
ATOM   2716  CA  TYR A 181       2.368 -14.958 -14.882  1.00 95.69           C  
ATOM   2717  HA  TYR A 181       2.563 -14.759 -13.829  1.00 95.69           H  
ATOM   2718  C   TYR A 181       1.107 -14.203 -15.271  1.00 95.69           C  
ATOM   2719  CB  TYR A 181       3.589 -14.465 -15.665  1.00 95.69           C  
ATOM   2720  HB2 TYR A 181       3.491 -14.726 -16.719  1.00 95.69           H  
ATOM   2721  HB3 TYR A 181       3.576 -13.377 -15.609  1.00 95.69           H  
ATOM   2722  O   TYR A 181       0.751 -14.149 -16.449  1.00 95.69           O  
ATOM   2723  CG  TYR A 181       4.945 -14.911 -15.143  1.00 95.69           C  
ATOM   2724  CD1 TYR A 181       6.052 -14.078 -15.362  1.00 95.69           C  
ATOM   2725  HD1 TYR A 181       5.918 -13.211 -15.992  1.00 95.69           H  
ATOM   2726  CD2 TYR A 181       5.134 -16.113 -14.433  1.00 95.69           C  
ATOM   2727  HD2 TYR A 181       4.328 -16.799 -14.218  1.00 95.69           H  
ATOM   2728  CE1 TYR A 181       7.314 -14.384 -14.815  1.00 95.69           C  
ATOM   2729  HE1 TYR A 181       8.157 -13.728 -14.972  1.00 95.69           H  
ATOM   2730  CE2 TYR A 181       6.386 -16.445 -13.912  1.00 95.69           C  
ATOM   2731  HE2 TYR A 181       6.492 -17.349 -13.331  1.00 95.69           H  
ATOM   2732  OH  TYR A 181       8.658 -15.962 -13.557  1.00 95.69           O  
ATOM   2733  HH  TYR A 181       8.475 -16.571 -12.837  1.00 95.69           H  
ATOM   2734  CZ  TYR A 181       7.469 -15.575 -14.074  1.00 95.69           C  
ATOM   2735  N   TYR A 182       0.409 -13.662 -14.282  1.00 98.06           N  
ATOM   2736  H   TYR A 182       0.726 -13.773 -13.330  1.00 98.06           H  
ATOM   2737  CA  TYR A 182      -0.840 -12.945 -14.485  1.00 98.06           C  
ATOM   2738  HA  TYR A 182      -1.269 -13.225 -15.447  1.00 98.06           H  
ATOM   2739  C   TYR A 182      -0.607 -11.442 -14.500  1.00 98.06           C  
ATOM   2740  CB  TYR A 182      -1.845 -13.349 -13.410  1.00 98.06           C  
ATOM   2741  HB2 TYR A 182      -2.745 -12.747 -13.531  1.00 98.06           H  
ATOM   2742  HB3 TYR A 182      -1.431 -13.124 -12.427  1.00 98.06           H  
ATOM   2743  O   TYR A 182       0.277 -10.935 -13.815  1.00 98.06           O  
ATOM   2744  CG  TYR A 182      -2.225 -14.814 -13.465  1.00 98.06           C  
ATOM   2745  CD1 TYR A 182      -3.445 -15.201 -14.048  1.00 98.06           C  
ATOM   2746  HD1 TYR A 182      -4.102 -14.458 -14.476  1.00 98.06           H  
ATOM   2747  CD2 TYR A 182      -1.396 -15.783 -12.866  1.00 98.06           C  
ATOM   2748  HD2 TYR A 182      -0.486 -15.482 -12.368  1.00 98.06           H  
ATOM   2749  CE1 TYR A 182      -3.845 -16.548 -14.001  1.00 98.06           C  
ATOM   2750  HE1 TYR A 182      -4.813 -16.838 -14.381  1.00 98.06           H  
ATOM   2751  CE2 TYR A 182      -1.784 -17.134 -12.831  1.00 98.06           C  
ATOM   2752  HE2 TYR A 182      -1.157 -17.854 -12.327  1.00 98.06           H  
ATOM   2753  OH  TYR A 182      -3.425 -18.811 -13.338  1.00 98.06           O  
ATOM   2754  HH  TYR A 182      -2.963 -19.288 -12.645  1.00 98.06           H  
ATOM   2755  CZ  TYR A 182      -3.020 -17.515 -13.389  1.00 98.06           C  
ATOM   2756  N   ILE A 183      -1.436 -10.719 -15.247  1.00 98.00           N  
ATOM   2757  H   ILE A 183      -2.186 -11.196 -15.727  1.00 98.00           H  
ATOM   2758  CA  ILE A 183      -1.475  -9.257 -15.169  1.00 98.00           C  
ATOM   2759  HA  ILE A 183      -0.462  -8.877 -15.037  1.00 98.00           H  
ATOM   2760  C   ILE A 183      -2.306  -8.896 -13.933  1.00 98.00           C  
ATOM   2761  CB  ILE A 183      -2.051  -8.645 -16.465  1.00 98.00           C  
ATOM   2762  HB  ILE A 183      -3.103  -8.919 -16.544  1.00 98.00           H  
ATOM   2763  O   ILE A 183      -3.476  -9.276 -13.862  1.00 98.00           O  
ATOM   2764  CG1 ILE A 183      -1.309  -9.163 -17.721  1.00 98.00           C  
ATOM   2765 HG12 ILE A 183      -0.266  -8.847 -17.681  1.00 98.00           H  
ATOM   2766 HG13 ILE A 183      -1.332 -10.252 -17.736  1.00 98.00           H  
ATOM   2767  CG2 ILE A 183      -1.942  -7.113 -16.382  1.00 98.00           C  
ATOM   2768 HG21 ILE A 183      -2.471  -6.652 -17.216  1.00 98.00           H  
ATOM   2769 HG22 ILE A 183      -0.896  -6.807 -16.410  1.00 98.00           H  
ATOM   2770 HG23 ILE A 183      -2.382  -6.745 -15.456  1.00 98.00           H  
ATOM   2771  CD1 ILE A 183      -1.928  -8.697 -19.043  1.00 98.00           C  
ATOM   2772 HD11 ILE A 183      -1.401  -9.175 -19.868  1.00 98.00           H  
ATOM   2773 HD12 ILE A 183      -2.979  -8.982 -19.081  1.00 98.00           H  
ATOM   2774 HD13 ILE A 183      -1.835  -7.616 -19.156  1.00 98.00           H  
ATOM   2775  N   THR A 184      -1.725  -8.180 -12.960  1.00 98.38           N  
ATOM   2776  H   THR A 184      -0.756  -7.913 -13.067  1.00 98.38           H  
ATOM   2777  CA  THR A 184      -2.429  -7.768 -11.725  1.00 98.38           C  
ATOM   2778  HA  THR A 184      -2.629  -8.653 -11.121  1.00 98.38           H  
ATOM   2779  C   THR A 184      -3.734  -7.057 -12.077  1.00 98.38           C  
ATOM   2780  CB  THR A 184      -1.586  -6.785 -10.901  1.00 98.38           C  
ATOM   2781  HB  THR A 184      -1.340  -5.919 -11.515  1.00 98.38           H  
ATOM   2782  O   THR A 184      -3.665  -6.086 -12.820  1.00 98.38           O  
ATOM   2783  CG2 THR A 184      -2.254  -6.306  -9.616  1.00 98.38           C  
ATOM   2784 HG21 THR A 184      -1.573  -5.650  -9.074  1.00 98.38           H  
ATOM   2785 HG22 THR A 184      -3.160  -5.743  -9.840  1.00 98.38           H  
ATOM   2786 HG23 THR A 184      -2.510  -7.160  -8.989  1.00 98.38           H  
ATOM   2787  OG1 THR A 184      -0.398  -7.412 -10.497  1.00 98.38           O  
ATOM   2788  HG1 THR A 184      -0.629  -8.079  -9.847  1.00 98.38           H  
ATOM   2789  N   PRO A 185      -4.911  -7.483 -11.594  1.00 98.38           N  
ATOM   2790  CA  PRO A 185      -6.190  -6.919 -12.027  1.00 98.38           C  
ATOM   2791  HA  PRO A 185      -6.269  -6.982 -13.113  1.00 98.38           H  
ATOM   2792  C   PRO A 185      -6.356  -5.450 -11.609  1.00 98.38           C  
ATOM   2793  CB  PRO A 185      -7.253  -7.829 -11.408  1.00 98.38           C  
ATOM   2794  HB2 PRO A 185      -7.472  -8.638 -12.105  1.00 98.38           H  
ATOM   2795  HB3 PRO A 185      -8.168  -7.292 -11.157  1.00 98.38           H  
ATOM   2796  O   PRO A 185      -5.875  -5.050 -10.553  1.00 98.38           O  
ATOM   2797  CG  PRO A 185      -6.566  -8.404 -10.168  1.00 98.38           C  
ATOM   2798  HG2 PRO A 185      -6.984  -9.370  -9.884  1.00 98.38           H  
ATOM   2799  HG3 PRO A 185      -6.634  -7.697  -9.341  1.00 98.38           H  
ATOM   2800  CD  PRO A 185      -5.109  -8.525 -10.600  1.00 98.38           C  
ATOM   2801  HD2 PRO A 185      -4.934  -9.498 -11.058  1.00 98.38           H  
ATOM   2802  HD3 PRO A 185      -4.456  -8.388  -9.738  1.00 98.38           H  
ATOM   2803  N   THR A 186      -7.039  -4.651 -12.434  1.00 98.50           N  
ATOM   2804  H   THR A 186      -7.450  -5.034 -13.273  1.00 98.50           H  
ATOM   2805  CA  THR A 186      -7.560  -3.336 -12.020  1.00 98.50           C  
ATOM   2806  HA  THR A 186      -6.801  -2.815 -11.437  1.00 98.50           H  
ATOM   2807  C   THR A 186      -8.793  -3.521 -11.138  1.00 98.50           C  
ATOM   2808  CB  THR A 186      -7.927  -2.451 -13.221  1.00 98.50           C  
ATOM   2809  HB  THR A 186      -8.402  -1.537 -12.867  1.00 98.50           H  
ATOM   2810  O   THR A 186      -9.513  -4.509 -11.298  1.00 98.50           O  
ATOM   2811  CG2 THR A 186      -6.694  -2.076 -14.040  1.00 98.50           C  
ATOM   2812 HG21 THR A 186      -6.244  -2.968 -14.477  1.00 98.50           H  
ATOM   2813 HG22 THR A 186      -5.967  -1.572 -13.403  1.00 98.50           H  
ATOM   2814 HG23 THR A 186      -6.991  -1.399 -14.841  1.00 98.50           H  
ATOM   2815  OG1 THR A 186      -8.810  -3.139 -14.078  1.00 98.50           O  
ATOM   2816  HG1 THR A 186      -9.682  -3.085 -13.681  1.00 98.50           H  
ATOM   2817  N   GLY A 187      -9.043  -2.586 -10.226  1.00 98.50           N  
ATOM   2818  H   GLY A 187      -8.439  -1.778 -10.164  1.00 98.50           H  
ATOM   2819  CA  GLY A 187     -10.196  -2.637  -9.328  1.00 98.50           C  
ATOM   2820  HA2 GLY A 187     -11.031  -2.093  -9.771  1.00 98.50           H  
ATOM   2821  HA3 GLY A 187     -10.511  -3.672  -9.192  1.00 98.50           H  
ATOM   2822  C   GLY A 187      -9.917  -2.054  -7.949  1.00 98.50           C  
ATOM   2823  O   GLY A 187      -8.867  -1.455  -7.705  1.00 98.50           O  
ATOM   2824  N   VAL A 188     -10.868  -2.263  -7.041  1.00 98.75           N  
ATOM   2825  H   VAL A 188     -11.684  -2.790  -7.319  1.00 98.75           H  
ATOM   2826  CA  VAL A 188     -10.765  -1.916  -5.620  1.00 98.75           C  
ATOM   2827  HA  VAL A 188      -9.854  -1.344  -5.445  1.00 98.75           H  
ATOM   2828  C   VAL A 188     -10.690  -3.208  -4.816  1.00 98.75           C  
ATOM   2829  CB  VAL A 188     -11.959  -1.058  -5.166  1.00 98.75           C  
ATOM   2830  HB  VAL A 188     -12.879  -1.632  -5.274  1.00 98.75           H  
ATOM   2831  O   VAL A 188     -11.588  -4.043  -4.892  1.00 98.75           O  
ATOM   2832  CG1 VAL A 188     -11.814  -0.633  -3.698  1.00 98.75           C  
ATOM   2833 HG11 VAL A 188     -12.651   0.004  -3.414  1.00 98.75           H  
ATOM   2834 HG12 VAL A 188     -11.821  -1.509  -3.050  1.00 98.75           H  
ATOM   2835 HG13 VAL A 188     -10.883  -0.083  -3.558  1.00 98.75           H  
ATOM   2836  CG2 VAL A 188     -12.086   0.213  -6.013  1.00 98.75           C  
ATOM   2837 HG21 VAL A 188     -12.959   0.772  -5.674  1.00 98.75           H  
ATOM   2838 HG22 VAL A 188     -12.249  -0.041  -7.060  1.00 98.75           H  
ATOM   2839 HG23 VAL A 188     -11.193   0.830  -5.920  1.00 98.75           H  
ATOM   2840  N   PHE A 189      -9.621  -3.366  -4.043  1.00 98.50           N  
ATOM   2841  H   PHE A 189      -8.914  -2.644  -4.046  1.00 98.50           H  
ATOM   2842  CA  PHE A 189      -9.343  -4.556  -3.244  1.00 98.50           C  
ATOM   2843  HA  PHE A 189     -10.169  -5.262  -3.334  1.00 98.50           H  
ATOM   2844  C   PHE A 189      -9.202  -4.155  -1.780  1.00 98.50           C  
ATOM   2845  CB  PHE A 189      -8.074  -5.237  -3.765  1.00 98.50           C  
ATOM   2846  HB2 PHE A 189      -7.213  -4.604  -3.547  1.00 98.50           H  
ATOM   2847  HB3 PHE A 189      -7.936  -6.175  -3.227  1.00 98.50           H  
ATOM   2848  O   PHE A 189      -8.409  -3.272  -1.450  1.00 98.50           O  
ATOM   2849  CG  PHE A 189      -8.105  -5.528  -5.251  1.00 98.50           C  
ATOM   2850  CD1 PHE A 189      -8.821  -6.634  -5.744  1.00 98.50           C  
ATOM   2851  HD1 PHE A 189      -9.337  -7.293  -5.061  1.00 98.50           H  
ATOM   2852  CD2 PHE A 189      -7.471  -4.648  -6.146  1.00 98.50           C  
ATOM   2853  HD2 PHE A 189      -6.952  -3.779  -5.770  1.00 98.50           H  
ATOM   2854  CE1 PHE A 189      -8.903  -6.858  -7.130  1.00 98.50           C  
ATOM   2855  HE1 PHE A 189      -9.484  -7.685  -7.509  1.00 98.50           H  
ATOM   2856  CE2 PHE A 189      -7.555  -4.873  -7.530  1.00 98.50           C  
ATOM   2857  HE2 PHE A 189      -7.095  -4.185  -8.223  1.00 98.50           H  
ATOM   2858  CZ  PHE A 189      -8.278  -5.970  -8.021  1.00 98.50           C  
ATOM   2859  HZ  PHE A 189      -8.381  -6.109  -9.088  1.00 98.50           H  
ATOM   2860  N   THR A 190      -9.983  -4.773  -0.898  1.00 97.38           N  
ATOM   2861  H   THR A 190     -10.620  -5.495  -1.202  1.00 97.38           H  
ATOM   2862  CA  THR A 190     -10.106  -4.341   0.496  1.00 97.38           C  
ATOM   2863  HA  THR A 190      -9.607  -3.379   0.610  1.00 97.38           H  
ATOM   2864  C   THR A 190      -9.421  -5.310   1.460  1.00 97.38           C  
ATOM   2865  CB  THR A 190     -11.574  -4.104   0.872  1.00 97.38           C  
ATOM   2866  HB  THR A 190     -11.638  -3.882   1.937  1.00 97.38           H  
ATOM   2867  O   THR A 190      -9.554  -6.529   1.354  1.00 97.38           O  
ATOM   2868  CG2 THR A 190     -12.184  -2.935   0.097  1.00 97.38           C  
ATOM   2869 HG21 THR A 190     -13.205  -2.770   0.439  1.00 97.38           H  
ATOM   2870 HG22 THR A 190     -11.599  -2.032   0.270  1.00 97.38           H  
ATOM   2871 HG23 THR A 190     -12.199  -3.155  -0.971  1.00 97.38           H  
ATOM   2872  OG1 THR A 190     -12.348  -5.238   0.562  1.00 97.38           O  
ATOM   2873  HG1 THR A 190     -13.167  -5.188   1.061  1.00 97.38           H  
ATOM   2874  N   ASN A 191      -8.678  -4.757   2.417  1.00 96.19           N  
ATOM   2875  H   ASN A 191      -8.590  -3.751   2.428  1.00 96.19           H  
ATOM   2876  CA  ASN A 191      -8.087  -5.476   3.541  1.00 96.19           C  
ATOM   2877  HA  ASN A 191      -7.779  -6.473   3.225  1.00 96.19           H  
ATOM   2878  C   ASN A 191      -9.146  -5.626   4.642  1.00 96.19           C  
ATOM   2879  CB  ASN A 191      -6.842  -4.701   3.989  1.00 96.19           C  
ATOM   2880  HB2 ASN A 191      -7.152  -3.709   4.318  1.00 96.19           H  
ATOM   2881  HB3 ASN A 191      -6.160  -4.581   3.148  1.00 96.19           H  
ATOM   2882  O   ASN A 191      -9.239  -4.797   5.546  1.00 96.19           O  
ATOM   2883  CG  ASN A 191      -6.075  -5.391   5.103  1.00 96.19           C  
ATOM   2884  ND2 ASN A 191      -5.649  -4.623   6.074  1.00 96.19           N  
ATOM   2885 HD21 ASN A 191      -5.925  -3.651   6.075  1.00 96.19           H  
ATOM   2886 HD22 ASN A 191      -5.102  -4.974   6.847  1.00 96.19           H  
ATOM   2887  OD1 ASN A 191      -5.758  -6.569   5.047  1.00 96.19           O  
ATOM   2888  N   THR A 192      -9.981  -6.651   4.492  1.00 88.12           N  
ATOM   2889  H   THR A 192      -9.814  -7.300   3.736  1.00 88.12           H  
ATOM   2890  CA  THR A 192     -11.138  -6.937   5.353  1.00 88.12           C  
ATOM   2891  HA  THR A 192     -11.342  -6.063   5.970  1.00 88.12           H  
ATOM   2892  C   THR A 192     -10.855  -8.094   6.301  1.00 88.12           C  
ATOM   2893  CB  THR A 192     -12.399  -7.240   4.527  1.00 88.12           C  
ATOM   2894  HB  THR A 192     -13.198  -7.596   5.177  1.00 88.12           H  
ATOM   2895  O   THR A 192      -9.929  -8.878   6.084  1.00 88.12           O  
ATOM   2896  CG2 THR A 192     -12.896  -6.043   3.729  1.00 88.12           C  
ATOM   2897 HG21 THR A 192     -13.267  -5.278   4.412  1.00 88.12           H  
ATOM   2898 HG22 THR A 192     -13.715  -6.348   3.078  1.00 88.12           H  
ATOM   2899 HG23 THR A 192     -12.073  -5.628   3.147  1.00 88.12           H  
ATOM   2900  OG1 THR A 192     -12.119  -8.204   3.546  1.00 88.12           O  
ATOM   2901  HG1 THR A 192     -11.789  -7.736   2.775  1.00 88.12           H  
ATOM   2902  N   ALA A 193     -11.648  -8.218   7.364  1.00 86.44           N  
ATOM   2903  H   ALA A 193     -12.409  -7.569   7.501  1.00 86.44           H  
ATOM   2904  CA  ALA A 193     -11.447  -9.248   8.379  1.00 86.44           C  
ATOM   2905  HA  ALA A 193     -10.377  -9.334   8.568  1.00 86.44           H  
ATOM   2906  C   ALA A 193     -11.931 -10.647   7.972  1.00 86.44           C  
ATOM   2907  CB  ALA A 193     -12.111  -8.769   9.656  1.00 86.44           C  
ATOM   2908  HB1 ALA A 193     -13.182  -8.649   9.491  1.00 86.44           H  
ATOM   2909  HB2 ALA A 193     -11.666  -7.811   9.924  1.00 86.44           H  
ATOM   2910  HB3 ALA A 193     -11.950  -9.482  10.465  1.00 86.44           H  
ATOM   2911  O   ALA A 193     -11.807 -11.592   8.749  1.00 86.44           O  
ATOM   2912  N   ASP A 194     -12.440 -10.813   6.749  1.00 87.69           N  
ATOM   2913  H   ASP A 194     -12.445 -10.031   6.110  1.00 87.69           H  
ATOM   2914  CA  ASP A 194     -12.813 -12.127   6.224  1.00 87.69           C  
ATOM   2915  HA  ASP A 194     -13.417 -12.598   7.000  1.00 87.69           H  
ATOM   2916  C   ASP A 194     -11.598 -13.039   5.967  1.00 87.69           C  
ATOM   2917  CB  ASP A 194     -13.707 -11.978   4.981  1.00 87.69           C  
ATOM   2918  HB2 ASP A 194     -14.491 -11.248   5.184  1.00 87.69           H  
ATOM   2919  HB3 ASP A 194     -14.188 -12.938   4.793  1.00 87.69           H  
ATOM   2920  O   ASP A 194     -11.731 -14.245   5.745  1.00 87.69           O  
ATOM   2921  CG  ASP A 194     -12.945 -11.563   3.719  1.00 87.69           C  
ATOM   2922  OD1 ASP A 194     -11.827 -11.026   3.829  1.00 87.69           O  
ATOM   2923  OD2 ASP A 194     -13.409 -11.840   2.588  1.00 87.69           O  
ATOM   2924  N   ARG A 195     -10.395 -12.460   5.991  1.00 88.69           N  
ATOM   2925  H   ARG A 195     -10.385 -11.455   6.095  1.00 88.69           H  
ATOM   2926  CA  ARG A 195      -9.117 -13.141   5.831  1.00 88.69           C  
ATOM   2927  HA  ARG A 195      -9.223 -14.162   6.197  1.00 88.69           H  
ATOM   2928  C   ARG A 195      -8.052 -12.458   6.670  1.00 88.69           C  
ATOM   2929  CB  ARG A 195      -8.748 -13.194   4.340  1.00 88.69           C  
ATOM   2930  HB2 ARG A 195      -9.553 -13.712   3.819  1.00 88.69           H  
ATOM   2931  HB3 ARG A 195      -7.831 -13.769   4.212  1.00 88.69           H  
ATOM   2932  O   ARG A 195      -8.027 -11.239   6.793  1.00 88.69           O  
ATOM   2933  CG  ARG A 195      -8.483 -11.837   3.675  1.00 88.69           C  
ATOM   2934  HG2 ARG A 195      -9.331 -11.168   3.820  1.00 88.69           H  
ATOM   2935  HG3 ARG A 195      -7.609 -11.372   4.132  1.00 88.69           H  
ATOM   2936  CD  ARG A 195      -8.197 -12.012   2.174  1.00 88.69           C  
ATOM   2937  HD2 ARG A 195      -7.296 -12.612   2.044  1.00 88.69           H  
ATOM   2938  HD3 ARG A 195      -8.013 -11.028   1.743  1.00 88.69           H  
ATOM   2939  NE  ARG A 195      -9.324 -12.624   1.448  1.00 88.69           N  
ATOM   2940  HE  ARG A 195      -9.287 -13.621   1.294  1.00 88.69           H  
ATOM   2941  NH1 ARG A 195     -10.640 -10.745   1.397  1.00 88.69           N  
ATOM   2942 HH11 ARG A 195      -9.859 -10.237   1.788  1.00 88.69           H  
ATOM   2943 HH12 ARG A 195     -11.500 -10.545   1.887  1.00 88.69           H  
ATOM   2944  NH2 ARG A 195     -11.510 -12.693   0.831  1.00 88.69           N  
ATOM   2945 HH21 ARG A 195     -11.511 -13.700   0.916  1.00 88.69           H  
ATOM   2946 HH22 ARG A 195     -12.373 -12.244   1.104  1.00 88.69           H  
ATOM   2947  CZ  ARG A 195     -10.470 -12.015   1.205  1.00 88.69           C  
ATOM   2948  N   LEU A 196      -7.136 -13.248   7.209  1.00 91.25           N  
ATOM   2949  H   LEU A 196      -7.164 -14.223   6.945  1.00 91.25           H  
ATOM   2950  CA  LEU A 196      -5.975 -12.780   7.943  1.00 91.25           C  
ATOM   2951  HA  LEU A 196      -6.173 -11.768   8.297  1.00 91.25           H  
ATOM   2952  C   LEU A 196      -4.760 -12.743   7.007  1.00 91.25           C  
ATOM   2953  CB  LEU A 196      -5.785 -13.704   9.161  1.00 91.25           C  
ATOM   2954  HB2 LEU A 196      -5.454 -14.681   8.807  1.00 91.25           H  
ATOM   2955  HB3 LEU A 196      -6.746 -13.838   9.657  1.00 91.25           H  
ATOM   2956  O   LEU A 196      -4.316 -13.764   6.495  1.00 91.25           O  
ATOM   2957  CG  LEU A 196      -4.782 -13.181  10.197  1.00 91.25           C  
ATOM   2958  HG  LEU A 196      -3.843 -12.955   9.692  1.00 91.25           H  
ATOM   2959  CD1 LEU A 196      -5.295 -11.933  10.924  1.00 91.25           C  
ATOM   2960 HD11 LEU A 196      -6.256 -12.142  11.395  1.00 91.25           H  
ATOM   2961 HD12 LEU A 196      -5.428 -11.107  10.225  1.00 91.25           H  
ATOM   2962 HD13 LEU A 196      -4.582 -11.628  11.690  1.00 91.25           H  
ATOM   2963  CD2 LEU A 196      -4.481 -14.253  11.242  1.00 91.25           C  
ATOM   2964 HD21 LEU A 196      -5.410 -14.557  11.724  1.00 91.25           H  
ATOM   2965 HD22 LEU A 196      -4.028 -15.115  10.753  1.00 91.25           H  
ATOM   2966 HD23 LEU A 196      -3.788 -13.860  11.986  1.00 91.25           H  
ATOM   2967  N   GLY A 197      -4.151 -11.580   6.805  1.00 93.62           N  
ATOM   2968  H   GLY A 197      -4.611 -10.734   7.111  1.00 93.62           H  
ATOM   2969  CA  GLY A 197      -2.836 -11.552   6.164  1.00 93.62           C  
ATOM   2970  HA2 GLY A 197      -2.893 -12.067   5.205  1.00 93.62           H  
ATOM   2971  HA3 GLY A 197      -2.562 -10.516   5.963  1.00 93.62           H  
ATOM   2972  C   GLY A 197      -1.758 -12.247   7.018  1.00 93.62           C  
ATOM   2973  O   GLY A 197      -2.015 -12.776   8.096  1.00 93.62           O  
ATOM   2974  N   TYR A 198      -0.505 -12.231   6.574  1.00 96.62           N  
ATOM   2975  H   TYR A 198      -0.306 -11.831   5.668  1.00 96.62           H  
ATOM   2976  CA  TYR A 198       0.580 -12.871   7.326  1.00 96.62           C  
ATOM   2977  HA  TYR A 198       0.291 -12.955   8.374  1.00 96.62           H  
ATOM   2978  C   TYR A 198       1.855 -12.028   7.331  1.00 96.62           C  
ATOM   2979  CB  TYR A 198       0.778 -14.312   6.822  1.00 96.62           C  
ATOM   2980  HB2 TYR A 198      -0.158 -14.855   6.952  1.00 96.62           H  
ATOM   2981  HB3 TYR A 198       1.514 -14.819   7.446  1.00 96.62           H  
ATOM   2982  O   TYR A 198       1.888 -10.894   6.838  1.00 96.62           O  
ATOM   2983  CG  TYR A 198       1.190 -14.424   5.370  1.00 96.62           C  
ATOM   2984  CD1 TYR A 198       0.207 -14.357   4.364  1.00 96.62           C  
ATOM   2985  HD1 TYR A 198      -0.836 -14.243   4.618  1.00 96.62           H  
ATOM   2986  CD2 TYR A 198       2.540 -14.627   5.023  1.00 96.62           C  
ATOM   2987  HD2 TYR A 198       3.291 -14.738   5.792  1.00 96.62           H  
ATOM   2988  CE1 TYR A 198       0.572 -14.462   3.012  1.00 96.62           C  
ATOM   2989  HE1 TYR A 198      -0.185 -14.414   2.244  1.00 96.62           H  
ATOM   2990  CE2 TYR A 198       2.903 -14.743   3.667  1.00 96.62           C  
ATOM   2991  HE2 TYR A 198       3.926 -14.950   3.387  1.00 96.62           H  
ATOM   2992  OH  TYR A 198       2.293 -14.729   1.349  1.00 96.62           O  
ATOM   2993  HH  TYR A 198       1.544 -14.694   0.749  1.00 96.62           H  
ATOM   2994  CZ  TYR A 198       1.922 -14.651   2.654  1.00 96.62           C  
ATOM   2995  N   ARG A 199       2.904 -12.564   7.962  1.00 97.88           N  
ATOM   2996  H   ARG A 199       2.797 -13.501   8.324  1.00 97.88           H  
ATOM   2997  CA  ARG A 199       4.249 -11.985   7.966  1.00 97.88           C  
ATOM   2998  HA  ARG A 199       4.230 -11.058   7.394  1.00 97.88           H  
ATOM   2999  C   ARG A 199       5.211 -12.921   7.255  1.00 97.88           C  
ATOM   3000  CB  ARG A 199       4.719 -11.658   9.392  1.00 97.88           C  
ATOM   3001  HB2 ARG A 199       5.764 -11.352   9.346  1.00 97.88           H  
ATOM   3002  HB3 ARG A 199       4.645 -12.547  10.018  1.00 97.88           H  
ATOM   3003  O   ARG A 199       5.228 -14.118   7.527  1.00 97.88           O  
ATOM   3004  CG  ARG A 199       3.902 -10.515  10.012  1.00 97.88           C  
ATOM   3005  HG2 ARG A 199       2.876 -10.851  10.165  1.00 97.88           H  
ATOM   3006  HG3 ARG A 199       3.891  -9.675   9.317  1.00 97.88           H  
ATOM   3007  CD  ARG A 199       4.482 -10.043  11.353  1.00 97.88           C  
ATOM   3008  HD2 ARG A 199       4.442 -10.866  12.067  1.00 97.88           H  
ATOM   3009  HD3 ARG A 199       5.524  -9.752  11.216  1.00 97.88           H  
ATOM   3010  NE  ARG A 199       3.717  -8.903  11.894  1.00 97.88           N  
ATOM   3011  HE  ARG A 199       2.911  -9.109  12.467  1.00 97.88           H  
ATOM   3012  NH1 ARG A 199       4.702  -7.135  10.737  1.00 97.88           N  
ATOM   3013 HH11 ARG A 199       4.563  -6.196  10.393  1.00 97.88           H  
ATOM   3014 HH12 ARG A 199       5.396  -7.713  10.284  1.00 97.88           H  
ATOM   3015  NH2 ARG A 199       2.913  -6.780  11.926  1.00 97.88           N  
ATOM   3016 HH21 ARG A 199       2.839  -5.896  11.444  1.00 97.88           H  
ATOM   3017 HH22 ARG A 199       2.093  -7.155  12.382  1.00 97.88           H  
ATOM   3018  CZ  ARG A 199       3.801  -7.630  11.533  1.00 97.88           C  
ATOM   3019  N   ALA A 200       6.043 -12.362   6.384  1.00 97.62           N  
ATOM   3020  H   ALA A 200       5.951 -11.373   6.205  1.00 97.62           H  
ATOM   3021  CA  ALA A 200       7.078 -13.106   5.686  1.00 97.62           C  
ATOM   3022  HA  ALA A 200       6.602 -13.844   5.039  1.00 97.62           H  
ATOM   3023  C   ALA A 200       7.983 -13.833   6.691  1.00 97.62           C  
ATOM   3024  CB  ALA A 200       7.879 -12.124   4.825  1.00 97.62           C  
ATOM   3025  HB1 ALA A 200       8.627 -12.658   4.240  1.00 97.62           H  
ATOM   3026  HB2 ALA A 200       7.207 -11.596   4.149  1.00 97.62           H  
ATOM   3027  HB3 ALA A 200       8.378 -11.392   5.460  1.00 97.62           H  
ATOM   3028  O   ALA A 200       8.473 -13.227   7.650  1.00 97.62           O  
ATOM   3029  N   LEU A 201       8.279 -15.115   6.453  1.00 96.44           N  
ATOM   3030  H   LEU A 201       7.767 -15.594   5.726  1.00 96.44           H  
ATOM   3031  CA  LEU A 201       9.263 -15.839   7.278  1.00 96.44           C  
ATOM   3032  HA  LEU A 201       9.117 -15.546   8.318  1.00 96.44           H  
ATOM   3033  C   LEU A 201      10.707 -15.455   6.918  1.00 96.44           C  
ATOM   3034  CB  LEU A 201       9.058 -17.361   7.194  1.00 96.44           C  
ATOM   3035  HB2 LEU A 201       9.328 -17.704   6.195  1.00 96.44           H  
ATOM   3036  HB3 LEU A 201       9.761 -17.836   7.878  1.00 96.44           H  
ATOM   3037  O   LEU A 201      11.641 -15.756   7.661  1.00 96.44           O  
ATOM   3038  CG  LEU A 201       7.643 -17.861   7.539  1.00 96.44           C  
ATOM   3039  HG  LEU A 201       6.906 -17.353   6.918  1.00 96.44           H  
ATOM   3040  CD1 LEU A 201       7.564 -19.359   7.253  1.00 96.44           C  
ATOM   3041 HD11 LEU A 201       6.561 -19.719   7.481  1.00 96.44           H  
ATOM   3042 HD12 LEU A 201       7.753 -19.550   6.197  1.00 96.44           H  
ATOM   3043 HD13 LEU A 201       8.283 -19.907   7.860  1.00 96.44           H  
ATOM   3044  CD2 LEU A 201       7.323 -17.619   9.015  1.00 96.44           C  
ATOM   3045 HD21 LEU A 201       8.070 -18.091   9.653  1.00 96.44           H  
ATOM   3046 HD22 LEU A 201       7.268 -16.549   9.215  1.00 96.44           H  
ATOM   3047 HD23 LEU A 201       6.346 -18.047   9.239  1.00 96.44           H  
ATOM   3048  N   GLY A 202      10.897 -14.782   5.779  1.00 95.75           N  
ATOM   3049  H   GLY A 202      10.080 -14.534   5.239  1.00 95.75           H  
ATOM   3050  CA  GLY A 202      12.206 -14.389   5.268  1.00 95.75           C  
ATOM   3051  HA2 GLY A 202      12.759 -13.869   6.050  1.00 95.75           H  
ATOM   3052  HA3 GLY A 202      12.056 -13.714   4.425  1.00 95.75           H  
ATOM   3053  C   GLY A 202      13.047 -15.563   4.774  1.00 95.75           C  
ATOM   3054  O   GLY A 202      14.277 -15.454   4.784  1.00 95.75           O  
ATOM   3055  N   THR A 203      12.408 -16.669   4.383  1.00 94.69           N  
ATOM   3056  H   THR A 203      11.399 -16.661   4.337  1.00 94.69           H  
ATOM   3057  CA  THR A 203      13.083 -17.847   3.834  1.00 94.69           C  
ATOM   3058  HA  THR A 203      13.952 -18.062   4.457  1.00 94.69           H  
ATOM   3059  C   THR A 203      13.583 -17.557   2.423  1.00 94.69           C  
ATOM   3060  CB  THR A 203      12.199 -19.108   3.841  1.00 94.69           C  
ATOM   3061  HB  THR A 203      12.761 -19.930   3.398  1.00 94.69           H  
ATOM   3062  O   THR A 203      12.968 -16.803   1.668  1.00 94.69           O  
ATOM   3063  CG2 THR A 203      11.790 -19.514   5.257  1.00 94.69           C  
ATOM   3064 HG21 THR A 203      11.363 -18.668   5.797  1.00 94.69           H  
ATOM   3065 HG22 THR A 203      12.663 -19.876   5.798  1.00 94.69           H  
ATOM   3066 HG23 THR A 203      11.053 -20.316   5.213  1.00 94.69           H  
ATOM   3067  OG1 THR A 203      11.024 -18.928   3.092  1.00 94.69           O  
ATOM   3068  HG1 THR A 203      10.803 -19.780   2.706  1.00 94.69           H  
ATOM   3069  N   LYS A 204      14.733 -18.136   2.077  1.00 95.56           N  
ATOM   3070  H   LYS A 204      15.138 -18.810   2.712  1.00 95.56           H  
ATOM   3071  CA  LYS A 204      15.236 -18.134   0.704  1.00 95.56           C  
ATOM   3072  HA  LYS A 204      14.914 -17.226   0.193  1.00 95.56           H  
ATOM   3073  C   LYS A 204      14.631 -19.324  -0.033  1.00 95.56           C  
ATOM   3074  CB  LYS A 204      16.766 -18.204   0.686  1.00 95.56           C  
ATOM   3075  HB2 LYS A 204      17.083 -18.348  -0.347  1.00 95.56           H  
ATOM   3076  HB3 LYS A 204      17.093 -19.069   1.262  1.00 95.56           H  
ATOM   3077  O   LYS A 204      14.591 -20.415   0.528  1.00 95.56           O  
ATOM   3078  CG  LYS A 204      17.428 -16.932   1.236  1.00 95.56           C  
ATOM   3079  HG2 LYS A 204      17.112 -16.078   0.638  1.00 95.56           H  
ATOM   3080  HG3 LYS A 204      17.132 -16.772   2.273  1.00 95.56           H  
ATOM   3081  CD  LYS A 204      18.953 -17.078   1.158  1.00 95.56           C  
ATOM   3082  HD2 LYS A 204      19.227 -17.318   0.131  1.00 95.56           H  
ATOM   3083  HD3 LYS A 204      19.270 -17.896   1.804  1.00 95.56           H  
ATOM   3084  CE  LYS A 204      19.655 -15.783   1.569  1.00 95.56           C  
ATOM   3085  HE2 LYS A 204      19.441 -15.584   2.619  1.00 95.56           H  
ATOM   3086  HE3 LYS A 204      19.244 -14.976   0.963  1.00 95.56           H  
ATOM   3087  NZ  LYS A 204      21.118 -15.884   1.337  1.00 95.56           N  
ATOM   3088  HZ1 LYS A 204      21.597 -15.028   1.577  1.00 95.56           H  
ATOM   3089  HZ2 LYS A 204      21.287 -16.055   0.356  1.00 95.56           H  
ATOM   3090  HZ3 LYS A 204      21.520 -16.653   1.854  1.00 95.56           H  
ATOM   3091  N   ASN A 205      14.190 -19.118  -1.267  1.00 91.50           N  
ATOM   3092  H   ASN A 205      14.218 -18.180  -1.641  1.00 91.50           H  
ATOM   3093  CA  ASN A 205      13.869 -20.224  -2.168  1.00 91.50           C  
ATOM   3094  HA  ASN A 205      13.377 -21.010  -1.596  1.00 91.50           H  
ATOM   3095  C   ASN A 205      15.148 -20.849  -2.763  1.00 91.50           C  
ATOM   3096  CB  ASN A 205      12.864 -19.723  -3.217  1.00 91.50           C  
ATOM   3097  HB2 ASN A 205      12.492 -20.568  -3.796  1.00 91.50           H  
ATOM   3098  HB3 ASN A 205      12.009 -19.287  -2.701  1.00 91.50           H  
ATOM   3099  O   ASN A 205      16.262 -20.419  -2.454  1.00 91.50           O  
ATOM   3100  CG  ASN A 205      13.413 -18.699  -4.191  1.00 91.50           C  
ATOM   3101  ND2 ASN A 205      12.535 -18.037  -4.891  1.00 91.50           N  
ATOM   3102 HD21 ASN A 205      12.887 -17.314  -5.502  1.00 91.50           H  
ATOM   3103 HD22 ASN A 205      11.550 -18.147  -4.694  1.00 91.50           H  
ATOM   3104  OD1 ASN A 205      14.603 -18.482  -4.367  1.00 91.50           O  
ATOM   3105  N   GLU A 206      14.988 -21.830  -3.654  1.00 94.50           N  
ATOM   3106  H   GLU A 206      14.055 -22.169  -3.840  1.00 94.50           H  
ATOM   3107  CA  GLU A 206      16.084 -22.522  -4.357  1.00 94.50           C  
ATOM   3108  HA  GLU A 206      16.685 -23.057  -3.622  1.00 94.50           H  
ATOM   3109  C   GLU A 206      17.048 -21.583  -5.112  1.00 94.50           C  
ATOM   3110  CB  GLU A 206      15.470 -23.571  -5.305  1.00 94.50           C  
ATOM   3111  HB2 GLU A 206      16.269 -24.185  -5.720  1.00 94.50           H  
ATOM   3112  HB3 GLU A 206      14.819 -24.214  -4.711  1.00 94.50           H  
ATOM   3113  O   GLU A 206      18.218 -21.907  -5.287  1.00 94.50           O  
ATOM   3114  CG  GLU A 206      14.657 -22.954  -6.463  1.00 94.50           C  
ATOM   3115  HG2 GLU A 206      15.346 -22.444  -7.137  1.00 94.50           H  
ATOM   3116  HG3 GLU A 206      13.977 -22.204  -6.061  1.00 94.50           H  
ATOM   3117  CD  GLU A 206      13.827 -23.964  -7.276  1.00 94.50           C  
ATOM   3118  OE1 GLU A 206      13.107 -23.493  -8.192  1.00 94.50           O  
ATOM   3119  OE2 GLU A 206      13.853 -25.168  -6.952  1.00 94.50           O  
ATOM   3120  N   ASN A 207      16.593 -20.383  -5.492  1.00 92.50           N  
ATOM   3121  H   ASN A 207      15.647 -20.140  -5.235  1.00 92.50           H  
ATOM   3122  CA  ASN A 207      17.395 -19.368  -6.183  1.00 92.50           C  
ATOM   3123  HA  ASN A 207      18.201 -19.873  -6.716  1.00 92.50           H  
ATOM   3124  C   ASN A 207      18.075 -18.375  -5.221  1.00 92.50           C  
ATOM   3125  CB  ASN A 207      16.513 -18.661  -7.227  1.00 92.50           C  
ATOM   3126  HB2 ASN A 207      17.106 -17.907  -7.744  1.00 92.50           H  
ATOM   3127  HB3 ASN A 207      15.679 -18.162  -6.735  1.00 92.50           H  
ATOM   3128  O   ASN A 207      18.642 -17.373  -5.654  1.00 92.50           O  
ATOM   3129  CG  ASN A 207      15.998 -19.629  -8.275  1.00 92.50           C  
ATOM   3130  ND2 ASN A 207      14.709 -19.870  -8.332  1.00 92.50           N  
ATOM   3131 HD21 ASN A 207      14.460 -20.675  -8.890  1.00 92.50           H  
ATOM   3132 HD22 ASN A 207      14.093 -19.538  -7.603  1.00 92.50           H  
ATOM   3133  OD1 ASN A 207      16.749 -20.176  -9.058  1.00 92.50           O  
ATOM   3134  N   GLY A 208      17.991 -18.603  -3.907  1.00 95.00           N  
ATOM   3135  H   GLY A 208      17.504 -19.434  -3.603  1.00 95.00           H  
ATOM   3136  CA  GLY A 208      18.572 -17.727  -2.892  1.00 95.00           C  
ATOM   3137  HA2 GLY A 208      19.574 -17.437  -3.208  1.00 95.00           H  
ATOM   3138  HA3 GLY A 208      18.654 -18.293  -1.964  1.00 95.00           H  
ATOM   3139  C   GLY A 208      17.775 -16.446  -2.617  1.00 95.00           C  
ATOM   3140  O   GLY A 208      18.277 -15.579  -1.898  1.00 95.00           O  
ATOM   3141  N   ILE A 209      16.553 -16.333  -3.146  1.00 96.12           N  
ATOM   3142  H   ILE A 209      16.191 -17.119  -3.667  1.00 96.12           H  
ATOM   3143  CA  ILE A 209      15.731 -15.118  -3.094  1.00 96.12           C  
ATOM   3144  HA  ILE A 209      16.372 -14.266  -2.869  1.00 96.12           H  
ATOM   3145  C   ILE A 209      14.671 -15.213  -1.998  1.00 96.12           C  
ATOM   3146  CB  ILE A 209      15.056 -14.869  -4.456  1.00 96.12           C  
ATOM   3147  HB  ILE A 209      14.367 -15.696  -4.627  1.00 96.12           H  
ATOM   3148  O   ILE A 209      14.000 -16.237  -1.861  1.00 96.12           O  
ATOM   3149  CG1 ILE A 209      16.027 -14.829  -5.658  1.00 96.12           C  
ATOM   3150 HG12 ILE A 209      15.451 -14.739  -6.579  1.00 96.12           H  
ATOM   3151 HG13 ILE A 209      16.565 -15.776  -5.719  1.00 96.12           H  
ATOM   3152  CG2 ILE A 209      14.249 -13.563  -4.419  1.00 96.12           C  
ATOM   3153 HG21 ILE A 209      13.969 -13.283  -5.435  1.00 96.12           H  
ATOM   3154 HG22 ILE A 209      14.867 -12.763  -4.011  1.00 96.12           H  
ATOM   3155 HG23 ILE A 209      13.346 -13.676  -3.819  1.00 96.12           H  
ATOM   3156  CD1 ILE A 209      17.048 -13.686  -5.624  1.00 96.12           C  
ATOM   3157 HD11 ILE A 209      16.542 -12.722  -5.677  1.00 96.12           H  
ATOM   3158 HD12 ILE A 209      17.713 -13.775  -6.484  1.00 96.12           H  
ATOM   3159 HD13 ILE A 209      17.647 -13.741  -4.716  1.00 96.12           H  
ATOM   3160  N   ARG A 210      14.468 -14.118  -1.261  1.00 96.25           N  
ATOM   3161  H   ARG A 210      15.090 -13.335  -1.400  1.00 96.25           H  
ATOM   3162  CA  ARG A 210      13.362 -13.959  -0.308  1.00 96.25           C  
ATOM   3163  HA  ARG A 210      13.022 -14.939   0.026  1.00 96.25           H  
ATOM   3164  C   ARG A 210      12.173 -13.262  -0.976  1.00 96.25           C  
ATOM   3165  CB  ARG A 210      13.846 -13.183   0.923  1.00 96.25           C  
ATOM   3166  HB2 ARG A 210      13.028 -13.182   1.643  1.00 96.25           H  
ATOM   3167  HB3 ARG A 210      14.065 -12.155   0.636  1.00 96.25           H  
ATOM   3168  O   ARG A 210      12.084 -12.037  -0.955  1.00 96.25           O  
ATOM   3169  CG  ARG A 210      15.086 -13.771   1.604  1.00 96.25           C  
ATOM   3170  HG2 ARG A 210      15.929 -13.750   0.912  1.00 96.25           H  
ATOM   3171  HG3 ARG A 210      14.896 -14.797   1.918  1.00 96.25           H  
ATOM   3172  CD  ARG A 210      15.416 -12.906   2.821  1.00 96.25           C  
ATOM   3173  HD2 ARG A 210      14.625 -13.035   3.560  1.00 96.25           H  
ATOM   3174  HD3 ARG A 210      15.413 -11.860   2.513  1.00 96.25           H  
ATOM   3175  NE  ARG A 210      16.748 -13.216   3.376  1.00 96.25           N  
ATOM   3176  HE  ARG A 210      17.509 -13.151   2.715  1.00 96.25           H  
ATOM   3177  NH1 ARG A 210      16.141 -13.488   5.572  1.00 96.25           N  
ATOM   3178 HH11 ARG A 210      16.402 -13.669   6.531  1.00 96.25           H  
ATOM   3179 HH12 ARG A 210      15.252 -13.841   5.248  1.00 96.25           H  
ATOM   3180  NH2 ARG A 210      18.294 -13.428   5.043  1.00 96.25           N  
ATOM   3181 HH21 ARG A 210      18.501 -13.523   6.027  1.00 96.25           H  
ATOM   3182 HH22 ARG A 210      19.031 -13.179   4.399  1.00 96.25           H  
ATOM   3183  CZ  ARG A 210      17.051 -13.375   4.653  1.00 96.25           C  
ATOM   3184  N   GLY A 211      11.263 -14.032  -1.576  1.00 93.75           N  
ATOM   3185  H   GLY A 211      11.411 -15.031  -1.570  1.00 93.75           H  
ATOM   3186  CA  GLY A 211      10.152 -13.502  -2.389  1.00 93.75           C  
ATOM   3187  HA2 GLY A 211      10.552 -13.071  -3.307  1.00 93.75           H  
ATOM   3188  HA3 GLY A 211       9.491 -14.325  -2.661  1.00 93.75           H  
ATOM   3189  C   GLY A 211       9.302 -12.428  -1.693  1.00 93.75           C  
ATOM   3190  O   GLY A 211       9.027 -11.395  -2.297  1.00 93.75           O  
ATOM   3191  N   ASN A 212       8.997 -12.622  -0.403  1.00 96.69           N  
ATOM   3192  H   ASN A 212       9.237 -13.513   0.007  1.00 96.69           H  
ATOM   3193  CA  ASN A 212       8.190 -11.694   0.411  1.00 96.69           C  
ATOM   3194  HA  ASN A 212       7.618 -11.063  -0.270  1.00 96.69           H  
ATOM   3195  C   ASN A 212       9.034 -10.714   1.244  1.00 96.69           C  
ATOM   3196  CB  ASN A 212       7.162 -12.488   1.246  1.00 96.69           C  
ATOM   3197  HB2 ASN A 212       6.599 -11.796   1.872  1.00 96.69           H  
ATOM   3198  HB3 ASN A 212       7.667 -13.213   1.885  1.00 96.69           H  
ATOM   3199  O   ASN A 212       8.532 -10.058   2.156  1.00 96.69           O  
ATOM   3200  CG  ASN A 212       6.154 -13.206   0.371  1.00 96.69           C  
ATOM   3201  ND2 ASN A 212       5.298 -14.021   0.940  1.00 96.69           N  
ATOM   3202 HD21 ASN A 212       4.525 -14.353   0.381  1.00 96.69           H  
ATOM   3203 HD22 ASN A 212       5.197 -14.079   1.943  1.00 96.69           H  
ATOM   3204  OD1 ASN A 212       6.181 -13.068  -0.835  1.00 96.69           O  
ATOM   3205  N   GLY A 213      10.334 -10.630   0.952  1.00 97.06           N  
ATOM   3206  H   GLY A 213      10.681 -11.165   0.169  1.00 97.06           H  
ATOM   3207  CA  GLY A 213      11.291  -9.827   1.701  1.00 97.06           C  
ATOM   3208  HA2 GLY A 213      12.144  -9.607   1.059  1.00 97.06           H  
ATOM   3209  HA3 GLY A 213      10.826  -8.881   1.979  1.00 97.06           H  
ATOM   3210  C   GLY A 213      11.821 -10.514   2.959  1.00 97.06           C  
ATOM   3211  O   GLY A 213      11.755 -11.732   3.128  1.00 97.06           O  
ATOM   3212  N   ILE A 214      12.438  -9.724   3.835  1.00 97.69           N  
ATOM   3213  H   ILE A 214      12.419  -8.728   3.668  1.00 97.69           H  
ATOM   3214  CA  ILE A 214      13.019 -10.215   5.091  1.00 97.69           C  
ATOM   3215  HA  ILE A 214      13.596 -11.111   4.859  1.00 97.69           H  
ATOM   3216  C   ILE A 214      11.938 -10.645   6.091  1.00 97.69           C  
ATOM   3217  CB  ILE A 214      13.991  -9.181   5.697  1.00 97.69           C  
ATOM   3218  HB  ILE A 214      14.381  -9.593   6.628  1.00 97.69           H  
ATOM   3219  O   ILE A 214      10.764 -10.302   5.956  1.00 97.69           O  
ATOM   3220  CG1 ILE A 214      13.279  -7.850   6.026  1.00 97.69           C  
ATOM   3221 HG12 ILE A 214      12.959  -7.359   5.107  1.00 97.69           H  
ATOM   3222 HG13 ILE A 214      12.393  -8.059   6.626  1.00 97.69           H  
ATOM   3223  CG2 ILE A 214      15.184  -8.998   4.743  1.00 97.69           C  
ATOM   3224 HG21 ILE A 214      15.645  -9.962   4.527  1.00 97.69           H  
ATOM   3225 HG22 ILE A 214      15.934  -8.349   5.194  1.00 97.69           H  
ATOM   3226 HG23 ILE A 214      14.842  -8.550   3.809  1.00 97.69           H  
ATOM   3227  CD1 ILE A 214      14.147  -6.874   6.826  1.00 97.69           C  
ATOM   3228 HD11 ILE A 214      14.519  -7.359   7.729  1.00 97.69           H  
ATOM   3229 HD12 ILE A 214      14.986  -6.527   6.223  1.00 97.69           H  
ATOM   3230 HD13 ILE A 214      13.546  -6.011   7.111  1.00 97.69           H  
ATOM   3231  N   LYS A 215      12.343 -11.398   7.119  1.00 97.88           N  
ATOM   3232  H   LYS A 215      13.331 -11.578   7.226  1.00 97.88           H  
ATOM   3233  CA  LYS A 215      11.428 -11.876   8.160  1.00 97.88           C  
ATOM   3234  HA  LYS A 215      10.700 -12.528   7.678  1.00 97.88           H  
ATOM   3235  C   LYS A 215      10.667 -10.706   8.796  1.00 97.88           C  
ATOM   3236  CB  LYS A 215      12.197 -12.693   9.211  1.00 97.88           C  
ATOM   3237  HB2 LYS A 215      12.728 -13.501   8.709  1.00 97.88           H  
ATOM   3238  HB3 LYS A 215      12.926 -12.051   9.704  1.00 97.88           H  
ATOM   3239  O   LYS A 215      11.279  -9.712   9.174  1.00 97.88           O  
ATOM   3240  CG  LYS A 215      11.257 -13.295  10.270  1.00 97.88           C  
ATOM   3241  HG2 LYS A 215      10.491 -13.890   9.772  1.00 97.88           H  
ATOM   3242  HG3 LYS A 215      10.772 -12.493  10.826  1.00 97.88           H  
ATOM   3243  CD  LYS A 215      12.017 -14.185  11.262  1.00 97.88           C  
ATOM   3244  HD2 LYS A 215      12.465 -15.017  10.720  1.00 97.88           H  
ATOM   3245  HD3 LYS A 215      12.801 -13.600  11.742  1.00 97.88           H  
ATOM   3246  CE  LYS A 215      11.044 -14.718  12.323  1.00 97.88           C  
ATOM   3247  HE2 LYS A 215      10.240 -15.252  11.816  1.00 97.88           H  
ATOM   3248  HE3 LYS A 215      10.597 -13.871  12.843  1.00 97.88           H  
ATOM   3249  NZ  LYS A 215      11.712 -15.619  13.297  1.00 97.88           N  
ATOM   3250  HZ1 LYS A 215      12.446 -15.135  13.794  1.00 97.88           H  
ATOM   3251  HZ2 LYS A 215      11.043 -15.955  13.975  1.00 97.88           H  
ATOM   3252  HZ3 LYS A 215      12.105 -16.423  12.827  1.00 97.88           H  
ATOM   3253  N   GLY A 216       9.354 -10.861   8.952  1.00 97.62           N  
ATOM   3254  H   GLY A 216       8.931 -11.692   8.564  1.00 97.62           H  
ATOM   3255  CA  GLY A 216       8.482  -9.898   9.624  1.00 97.62           C  
ATOM   3256  HA2 GLY A 216       7.704 -10.444  10.158  1.00 97.62           H  
ATOM   3257  HA3 GLY A 216       9.059  -9.338  10.359  1.00 97.62           H  
ATOM   3258  C   GLY A 216       7.798  -8.883   8.707  1.00 97.62           C  
ATOM   3259  O   GLY A 216       6.883  -8.212   9.183  1.00 97.62           O  
ATOM   3260  N   MET A 217       8.179  -8.790   7.424  1.00 98.50           N  
ATOM   3261  H   MET A 217       8.925  -9.381   7.086  1.00 98.50           H  
ATOM   3262  CA  MET A 217       7.476  -7.943   6.449  1.00 98.50           C  
ATOM   3263  HA  MET A 217       7.481  -6.910   6.798  1.00 98.50           H  
ATOM   3264  C   MET A 217       6.014  -8.362   6.322  1.00 98.50           C  
ATOM   3265  CB  MET A 217       8.147  -7.994   5.069  1.00 98.50           C  
ATOM   3266  HB2 MET A 217       7.522  -7.459   4.354  1.00 98.50           H  
ATOM   3267  HB3 MET A 217       8.218  -9.032   4.742  1.00 98.50           H  
ATOM   3268  O   MET A 217       5.707  -9.555   6.321  1.00 98.50           O  
ATOM   3269  CG  MET A 217       9.544  -7.369   5.039  1.00 98.50           C  
ATOM   3270  HG2 MET A 217      10.192  -7.899   5.737  1.00 98.50           H  
ATOM   3271  HG3 MET A 217       9.948  -7.521   4.038  1.00 98.50           H  
ATOM   3272  SD  MET A 217       9.631  -5.593   5.401  1.00 98.50           S  
ATOM   3273  CE  MET A 217      10.021  -5.630   7.173  1.00 98.50           C  
ATOM   3274  HE1 MET A 217       9.167  -5.996   7.742  1.00 98.50           H  
ATOM   3275  HE2 MET A 217      10.880  -6.277   7.349  1.00 98.50           H  
ATOM   3276  HE3 MET A 217      10.264  -4.621   7.507  1.00 98.50           H  
ATOM   3277  N   ARG A 218       5.116  -7.383   6.223  1.00 98.50           N  
ATOM   3278  H   ARG A 218       5.439  -6.428   6.161  1.00 98.50           H  
ATOM   3279  CA  ARG A 218       3.676  -7.616   6.132  1.00 98.50           C  
ATOM   3280  HA  ARG A 218       3.397  -8.388   6.849  1.00 98.50           H  
ATOM   3281  C   ARG A 218       3.312  -8.112   4.731  1.00 98.50           C  
ATOM   3282  CB  ARG A 218       2.978  -6.299   6.510  1.00 98.50           C  
ATOM   3283  HB2 ARG A 218       3.396  -5.934   7.448  1.00 98.50           H  
ATOM   3284  HB3 ARG A 218       3.204  -5.557   5.744  1.00 98.50           H  
ATOM   3285  O   ARG A 218       3.792  -7.563   3.738  1.00 98.50           O  
ATOM   3286  CG  ARG A 218       1.458  -6.375   6.670  1.00 98.50           C  
ATOM   3287  HG2 ARG A 218       1.097  -5.352   6.777  1.00 98.50           H  
ATOM   3288  HG3 ARG A 218       1.012  -6.812   5.777  1.00 98.50           H  
ATOM   3289  CD  ARG A 218       0.977  -7.109   7.926  1.00 98.50           C  
ATOM   3290  HD2 ARG A 218       1.351  -6.579   8.802  1.00 98.50           H  
ATOM   3291  HD3 ARG A 218       1.370  -8.126   7.946  1.00 98.50           H  
ATOM   3292  NE  ARG A 218      -0.499  -7.108   7.961  1.00 98.50           N  
ATOM   3293  HE  ARG A 218      -0.944  -6.288   8.347  1.00 98.50           H  
ATOM   3294  NH1 ARG A 218      -0.775  -9.003   6.752  1.00 98.50           N  
ATOM   3295 HH11 ARG A 218       0.183  -9.257   6.947  1.00 98.50           H  
ATOM   3296 HH12 ARG A 218      -1.221  -9.436   5.956  1.00 98.50           H  
ATOM   3297  NH2 ARG A 218      -2.543  -7.669   7.119  1.00 98.50           N  
ATOM   3298 HH21 ARG A 218      -2.933  -6.806   7.471  1.00 98.50           H  
ATOM   3299 HH22 ARG A 218      -3.162  -8.273   6.598  1.00 98.50           H  
ATOM   3300  CZ  ARG A 218      -1.276  -7.927   7.282  1.00 98.50           C  
ATOM   3301  N   VAL A 219       2.464  -9.134   4.658  1.00 98.38           N  
ATOM   3302  H   VAL A 219       2.209  -9.619   5.507  1.00 98.38           H  
ATOM   3303  CA  VAL A 219       1.784  -9.554   3.426  1.00 98.38           C  
ATOM   3304  HA  VAL A 219       2.128  -8.939   2.595  1.00 98.38           H  
ATOM   3305  C   VAL A 219       0.290  -9.314   3.585  1.00 98.38           C  
ATOM   3306  CB  VAL A 219       2.077 -11.019   3.054  1.00 98.38           C  
ATOM   3307  HB  VAL A 219       1.684 -11.686   3.821  1.00 98.38           H  
ATOM   3308  O   VAL A 219      -0.383 -10.039   4.322  1.00 98.38           O  
ATOM   3309  CG1 VAL A 219       1.371 -11.325   1.725  1.00 98.38           C  
ATOM   3310 HG11 VAL A 219       1.527 -10.527   0.999  1.00 98.38           H  
ATOM   3311 HG12 VAL A 219       0.300 -11.441   1.888  1.00 98.38           H  
ATOM   3312 HG13 VAL A 219       1.734 -12.255   1.287  1.00 98.38           H  
ATOM   3313  CG2 VAL A 219       3.592 -11.265   2.947  1.00 98.38           C  
ATOM   3314 HG21 VAL A 219       3.785 -12.076   2.245  1.00 98.38           H  
ATOM   3315 HG22 VAL A 219       3.980 -11.548   3.926  1.00 98.38           H  
ATOM   3316 HG23 VAL A 219       4.101 -10.366   2.601  1.00 98.38           H  
ATOM   3317  N   TRP A 220      -0.220  -8.270   2.934  1.00 98.19           N  
ATOM   3318  H   TRP A 220       0.372  -7.777   2.280  1.00 98.19           H  
ATOM   3319  CA  TRP A 220      -1.660  -8.035   2.842  1.00 98.19           C  
ATOM   3320  HA  TRP A 220      -2.133  -8.290   3.790  1.00 98.19           H  
ATOM   3321  C   TRP A 220      -2.226  -8.946   1.766  1.00 98.19           C  
ATOM   3322  CB  TRP A 220      -1.984  -6.570   2.552  1.00 98.19           C  
ATOM   3323  HB2 TRP A 220      -1.518  -6.281   1.610  1.00 98.19           H  
ATOM   3324  HB3 TRP A 220      -3.062  -6.473   2.428  1.00 98.19           H  
ATOM   3325  O   TRP A 220      -1.733  -8.957   0.639  1.00 98.19           O  
ATOM   3326  CG  TRP A 220      -1.547  -5.619   3.618  1.00 98.19           C  
ATOM   3327  CD1 TRP A 220      -2.287  -5.204   4.672  1.00 98.19           C  
ATOM   3328  HD1 TRP A 220      -3.307  -5.499   4.868  1.00 98.19           H  
ATOM   3329  CD2 TRP A 220      -0.264  -4.945   3.742  1.00 98.19           C  
ATOM   3330  CE2 TRP A 220      -0.305  -4.107   4.896  1.00 98.19           C  
ATOM   3331  CE3 TRP A 220       0.924  -4.955   2.982  1.00 98.19           C  
ATOM   3332  HE3 TRP A 220       0.969  -5.567   2.093  1.00 98.19           H  
ATOM   3333  NE1 TRP A 220      -1.556  -4.318   5.442  1.00 98.19           N  
ATOM   3334  HE1 TRP A 220      -1.933  -3.864   6.262  1.00 98.19           H  
ATOM   3335  CH2 TRP A 220       1.966  -3.360   4.501  1.00 98.19           C  
ATOM   3336  HH2 TRP A 220       2.819  -2.769   4.798  1.00 98.19           H  
ATOM   3337  CZ2 TRP A 220       0.794  -3.324   5.275  1.00 98.19           C  
ATOM   3338  HZ2 TRP A 220       0.734  -2.720   6.168  1.00 98.19           H  
ATOM   3339  CZ3 TRP A 220       2.026  -4.167   3.352  1.00 98.19           C  
ATOM   3340  HZ3 TRP A 220       2.919  -4.177   2.746  1.00 98.19           H  
ATOM   3341  N   ASP A 221      -3.237  -9.710   2.142  1.00 96.75           N  
ATOM   3342  H   ASP A 221      -3.673  -9.552   3.040  1.00 96.75           H  
ATOM   3343  CA  ASP A 221      -3.890 -10.686   1.291  1.00 96.75           C  
ATOM   3344  HA  ASP A 221      -3.336 -10.820   0.362  1.00 96.75           H  
ATOM   3345  C   ASP A 221      -5.287 -10.159   0.957  1.00 96.75           C  
ATOM   3346  CB  ASP A 221      -3.898 -12.024   2.040  1.00 96.75           C  
ATOM   3347  HB2 ASP A 221      -4.474 -11.923   2.959  1.00 96.75           H  
ATOM   3348  HB3 ASP A 221      -2.873 -12.281   2.308  1.00 96.75           H  
ATOM   3349  O   ASP A 221      -6.046  -9.812   1.859  1.00 96.75           O  
ATOM   3350  CG  ASP A 221      -4.480 -13.165   1.219  1.00 96.75           C  
ATOM   3351  OD1 ASP A 221      -5.173 -12.923   0.209  1.00 96.75           O  
ATOM   3352  OD2 ASP A 221      -4.331 -14.332   1.634  1.00 96.75           O  
ATOM   3353  N   PHE A 222      -5.606 -10.077  -0.332  1.00 96.44           N  
ATOM   3354  H   PHE A 222      -4.935 -10.415  -1.007  1.00 96.44           H  
ATOM   3355  CA  PHE A 222      -6.878  -9.575  -0.853  1.00 96.44           C  
ATOM   3356  HA  PHE A 222      -7.444  -9.133  -0.033  1.00 96.44           H  
ATOM   3357  C   PHE A 222      -7.754 -10.687  -1.431  1.00 96.44           C  
ATOM   3358  CB  PHE A 222      -6.620  -8.472  -1.880  1.00 96.44           C  
ATOM   3359  HB2 PHE A 222      -6.159  -8.909  -2.766  1.00 96.44           H  
ATOM   3360  HB3 PHE A 222      -7.581  -8.054  -2.177  1.00 96.44           H  
ATOM   3361  O   PHE A 222      -8.719 -10.420  -2.145  1.00 96.44           O  
ATOM   3362  CG  PHE A 222      -5.746  -7.356  -1.358  1.00 96.44           C  
ATOM   3363  CD1 PHE A 222      -6.261  -6.432  -0.432  1.00 96.44           C  
ATOM   3364  HD1 PHE A 222      -7.291  -6.502  -0.115  1.00 96.44           H  
ATOM   3365  CD2 PHE A 222      -4.399  -7.279  -1.749  1.00 96.44           C  
ATOM   3366  HD2 PHE A 222      -3.991  -8.013  -2.428  1.00 96.44           H  
ATOM   3367  CE1 PHE A 222      -5.428  -5.437   0.106  1.00 96.44           C  
ATOM   3368  HE1 PHE A 222      -5.827  -4.734   0.823  1.00 96.44           H  
ATOM   3369  CE2 PHE A 222      -3.570  -6.285  -1.214  1.00 96.44           C  
ATOM   3370  HE2 PHE A 222      -2.530  -6.252  -1.506  1.00 96.44           H  
ATOM   3371  CZ  PHE A 222      -4.076  -5.374  -0.272  1.00 96.44           C  
ATOM   3372  HZ  PHE A 222      -3.428  -4.637   0.176  1.00 96.44           H  
ATOM   3373  N   GLY A 223      -7.435 -11.946  -1.145  1.00 94.12           N  
ATOM   3374  H   GLY A 223      -6.584 -12.127  -0.632  1.00 94.12           H  
ATOM   3375  CA  GLY A 223      -8.250 -13.075  -1.551  1.00 94.12           C  
ATOM   3376  HA2 GLY A 223      -9.301 -12.814  -1.431  1.00 94.12           H  
ATOM   3377  HA3 GLY A 223      -8.036 -13.915  -0.890  1.00 94.12           H  
ATOM   3378  C   GLY A 223      -8.036 -13.513  -2.992  1.00 94.12           C  
ATOM   3379  O   GLY A 223      -7.106 -13.099  -3.688  1.00 94.12           O  
ATOM   3380  N   TRP A 224      -8.917 -14.413  -3.424  1.00 95.25           N  
ATOM   3381  H   TRP A 224      -9.703 -14.641  -2.832  1.00 95.25           H  
ATOM   3382  CA  TRP A 224      -8.955 -14.893  -4.798  1.00 95.25           C  
ATOM   3383  HA  TRP A 224      -7.934 -15.084  -5.127  1.00 95.25           H  
ATOM   3384  C   TRP A 224      -9.568 -13.834  -5.710  1.00 95.25           C  
ATOM   3385  CB  TRP A 224      -9.721 -16.215  -4.872  1.00 95.25           C  
ATOM   3386  HB2 TRP A 224     -10.690 -16.107  -4.383  1.00 95.25           H  
ATOM   3387  HB3 TRP A 224      -9.905 -16.451  -5.920  1.00 95.25           H  
ATOM   3388  O   TRP A 224     -10.694 -13.398  -5.495  1.00 95.25           O  
ATOM   3389  CG  TRP A 224      -8.979 -17.367  -4.275  1.00 95.25           C  
ATOM   3390  CD1 TRP A 224      -9.256 -17.984  -3.103  1.00 95.25           C  
ATOM   3391  HD1 TRP A 224     -10.084 -17.736  -2.456  1.00 95.25           H  
ATOM   3392  CD2 TRP A 224      -7.841 -18.080  -4.847  1.00 95.25           C  
ATOM   3393  CE2 TRP A 224      -7.467 -19.123  -3.951  1.00 95.25           C  
ATOM   3394  CE3 TRP A 224      -7.109 -17.962  -6.047  1.00 95.25           C  
ATOM   3395  HE3 TRP A 224      -7.377 -17.186  -6.749  1.00 95.25           H  
ATOM   3396  NE1 TRP A 224      -8.355 -19.014  -2.901  1.00 95.25           N  
ATOM   3397  HE1 TRP A 224      -8.420 -19.682  -2.147  1.00 95.25           H  
ATOM   3398  CH2 TRP A 224      -5.706 -19.864  -5.436  1.00 95.25           C  
ATOM   3399  HH2 TRP A 224      -4.900 -20.545  -5.668  1.00 95.25           H  
ATOM   3400  CZ2 TRP A 224      -6.414 -20.004  -4.230  1.00 95.25           C  
ATOM   3401  HZ2 TRP A 224      -6.155 -20.790  -3.536  1.00 95.25           H  
ATOM   3402  CZ3 TRP A 224      -6.056 -18.848  -6.344  1.00 95.25           C  
ATOM   3403  HZ3 TRP A 224      -5.521 -18.762  -7.278  1.00 95.25           H  
ATOM   3404  N   GLN A 225      -8.826 -13.446  -6.741  1.00 97.00           N  
ATOM   3405  H   GLN A 225      -7.902 -13.844  -6.829  1.00 97.00           H  
ATOM   3406  CA  GLN A 225      -9.196 -12.412  -7.697  1.00 97.00           C  
ATOM   3407  HA  GLN A 225     -10.234 -12.122  -7.532  1.00 97.00           H  
ATOM   3408  C   GLN A 225      -9.090 -12.946  -9.122  1.00 97.00           C  
ATOM   3409  CB  GLN A 225      -8.301 -11.175  -7.500  1.00 97.00           C  
ATOM   3410  HB2 GLN A 225      -7.262 -11.456  -7.671  1.00 97.00           H  
ATOM   3411  HB3 GLN A 225      -8.571 -10.422  -8.240  1.00 97.00           H  
ATOM   3412  O   GLN A 225      -8.191 -13.722  -9.447  1.00 97.00           O  
ATOM   3413  CG  GLN A 225      -8.416 -10.552  -6.095  1.00 97.00           C  
ATOM   3414  HG2 GLN A 225      -8.073 -11.263  -5.343  1.00 97.00           H  
ATOM   3415  HG3 GLN A 225      -7.770  -9.676  -6.043  1.00 97.00           H  
ATOM   3416  CD  GLN A 225      -9.832 -10.104  -5.750  1.00 97.00           C  
ATOM   3417  NE2 GLN A 225     -10.181  -9.984  -4.492  1.00 97.00           N  
ATOM   3418 HE21 GLN A 225     -11.142  -9.732  -4.313  1.00 97.00           H  
ATOM   3419 HE22 GLN A 225      -9.553 -10.208  -3.732  1.00 97.00           H  
ATOM   3420  OE1 GLN A 225     -10.646  -9.826  -6.617  1.00 97.00           O  
ATOM   3421  N   TRP A 226      -9.997 -12.513  -9.997  1.00 98.06           N  
ATOM   3422  H   TRP A 226     -10.692 -11.852  -9.680  1.00 98.06           H  
ATOM   3423  CA  TRP A 226      -9.919 -12.822 -11.422  1.00 98.06           C  
ATOM   3424  HA  TRP A 226      -9.625 -13.865 -11.545  1.00 98.06           H  
ATOM   3425  C   TRP A 226      -8.865 -11.948 -12.100  1.00 98.06           C  
ATOM   3426  CB  TRP A 226     -11.291 -12.638 -12.075  1.00 98.06           C  
ATOM   3427  HB2 TRP A 226     -11.158 -12.642 -13.157  1.00 98.06           H  
ATOM   3428  HB3 TRP A 226     -11.701 -11.668 -11.796  1.00 98.06           H  
ATOM   3429  O   TRP A 226      -9.000 -10.727 -12.140  1.00 98.06           O  
ATOM   3430  CG  TRP A 226     -12.277 -13.711 -11.751  1.00 98.06           C  
ATOM   3431  CD1 TRP A 226     -13.297 -13.620 -10.868  1.00 98.06           C  
ATOM   3432  HD1 TRP A 226     -13.531 -12.748 -10.275  1.00 98.06           H  
ATOM   3433  CD2 TRP A 226     -12.340 -15.061 -12.302  1.00 98.06           C  
ATOM   3434  CE2 TRP A 226     -13.452 -15.734 -11.716  1.00 98.06           C  
ATOM   3435  CE3 TRP A 226     -11.564 -15.783 -13.237  1.00 98.06           C  
ATOM   3436  HE3 TRP A 226     -10.697 -15.312 -13.675  1.00 98.06           H  
ATOM   3437  NE1 TRP A 226     -13.994 -14.813 -10.845  1.00 98.06           N  
ATOM   3438  HE1 TRP A 226     -14.802 -14.974 -10.261  1.00 98.06           H  
ATOM   3439  CH2 TRP A 226     -13.012 -17.735 -13.003  1.00 98.06           C  
ATOM   3440  HH2 TRP A 226     -13.263 -18.750 -13.274  1.00 98.06           H  
ATOM   3441  CZ2 TRP A 226     -13.789 -17.052 -12.052  1.00 98.06           C  
ATOM   3442  HZ2 TRP A 226     -14.633 -17.536 -11.583  1.00 98.06           H  
ATOM   3443  CZ3 TRP A 226     -11.904 -17.101 -13.595  1.00 98.06           C  
ATOM   3444  HZ3 TRP A 226     -11.314 -17.634 -14.326  1.00 98.06           H  
ATOM   3445  N   ALA A 227      -7.850 -12.573 -12.689  1.00 98.25           N  
ATOM   3446  H   ALA A 227      -7.787 -13.577 -12.600  1.00 98.25           H  
ATOM   3447  CA  ALA A 227      -6.762 -11.901 -13.387  1.00 98.25           C  
ATOM   3448  HA  ALA A 227      -7.009 -10.848 -13.525  1.00 98.25           H  
ATOM   3449  C   ALA A 227      -6.532 -12.512 -14.771  1.00 98.25           C  
ATOM   3450  CB  ALA A 227      -5.509 -11.977 -12.515  1.00 98.25           C  
ATOM   3451  HB1 ALA A 227      -5.203 -13.016 -12.395  1.00 98.25           H  
ATOM   3452  HB2 ALA A 227      -4.699 -11.414 -12.977  1.00 98.25           H  
ATOM   3453  HB3 ALA A 227      -5.724 -11.553 -11.534  1.00 98.25           H  
ATOM   3454  O   ALA A 227      -6.773 -13.698 -14.997  1.00 98.25           O  
ATOM   3455  N   GLU A 228      -6.054 -11.709 -15.716  1.00 98.31           N  
ATOM   3456  H   GLU A 228      -5.802 -10.762 -15.474  1.00 98.31           H  
ATOM   3457  CA  GLU A 228      -5.735 -12.187 -17.063  1.00 98.31           C  
ATOM   3458  HA  GLU A 228      -6.554 -12.799 -17.441  1.00 98.31           H  
ATOM   3459  C   GLU A 228      -4.466 -13.040 -17.045  1.00 98.31           C  
ATOM   3460  CB  GLU A 228      -5.547 -11.013 -18.022  1.00 98.31           C  
ATOM   3461  HB2 GLU A 228      -4.791 -10.341 -17.616  1.00 98.31           H  
ATOM   3462  HB3 GLU A 228      -5.193 -11.401 -18.977  1.00 98.31           H  
ATOM   3463  O   GLU A 228      -3.436 -12.636 -16.493  1.00 98.31           O  
ATOM   3464  CG  GLU A 228      -6.851 -10.239 -18.251  1.00 98.31           C  
ATOM   3465  HG2 GLU A 228      -7.253  -9.926 -17.288  1.00 98.31           H  
ATOM   3466  HG3 GLU A 228      -7.585 -10.896 -18.719  1.00 98.31           H  
ATOM   3467  CD  GLU A 228      -6.635  -8.998 -19.123  1.00 98.31           C  
ATOM   3468  OE1 GLU A 228      -7.495  -8.098 -19.013  1.00 98.31           O  
ATOM   3469  OE2 GLU A 228      -5.600  -8.932 -19.832  1.00 98.31           O  
ATOM   3470  N   LYS A 229      -4.515 -14.205 -17.697  1.00 98.12           N  
ATOM   3471  H   LYS A 229      -5.393 -14.487 -18.109  1.00 98.12           H  
ATOM   3472  CA  LYS A 229      -3.352 -15.075 -17.896  1.00 98.12           C  
ATOM   3473  HA  LYS A 229      -2.842 -15.208 -16.942  1.00 98.12           H  
ATOM   3474  C   LYS A 229      -2.378 -14.401 -18.861  1.00 98.12           C  
ATOM   3475  CB  LYS A 229      -3.814 -16.453 -18.395  1.00 98.12           C  
ATOM   3476  HB2 LYS A 229      -4.428 -16.325 -19.286  1.00 98.12           H  
ATOM   3477  HB3 LYS A 229      -2.939 -17.044 -18.667  1.00 98.12           H  
ATOM   3478  O   LYS A 229      -2.513 -14.474 -20.083  1.00 98.12           O  
ATOM   3479  CG  LYS A 229      -4.615 -17.215 -17.325  1.00 98.12           C  
ATOM   3480  HG2 LYS A 229      -3.991 -17.345 -16.441  1.00 98.12           H  
ATOM   3481  HG3 LYS A 229      -5.501 -16.644 -17.047  1.00 98.12           H  
ATOM   3482  CD  LYS A 229      -5.045 -18.596 -17.824  1.00 98.12           C  
ATOM   3483  HD2 LYS A 229      -5.537 -18.465 -18.788  1.00 98.12           H  
ATOM   3484  HD3 LYS A 229      -4.172 -19.232 -17.972  1.00 98.12           H  
ATOM   3485  CE  LYS A 229      -6.040 -19.279 -16.886  1.00 98.12           C  
ATOM   3486  HE2 LYS A 229      -5.556 -19.519 -15.940  1.00 98.12           H  
ATOM   3487  HE3 LYS A 229      -6.848 -18.574 -16.689  1.00 98.12           H  
ATOM   3488  NZ  LYS A 229      -6.610 -20.494 -17.524  1.00 98.12           N  
ATOM   3489  HZ1 LYS A 229      -6.910 -20.286 -18.466  1.00 98.12           H  
ATOM   3490  HZ2 LYS A 229      -5.936 -21.240 -17.619  1.00 98.12           H  
ATOM   3491  HZ3 LYS A 229      -7.429 -20.828 -17.037  1.00 98.12           H  
ATOM   3492  N   GLY A 230      -1.358 -13.752 -18.310  1.00 96.50           N  
ATOM   3493  H   GLY A 230      -1.304 -13.743 -17.301  1.00 96.50           H  
ATOM   3494  CA  GLY A 230      -0.393 -12.924 -19.031  1.00 96.50           C  
ATOM   3495  HA2 GLY A 230       0.267 -12.457 -18.300  1.00 96.50           H  
ATOM   3496  HA3 GLY A 230      -0.939 -12.130 -19.539  1.00 96.50           H  
ATOM   3497  C   GLY A 230       0.483 -13.678 -20.043  1.00 96.50           C  
ATOM   3498  O   GLY A 230       1.167 -13.051 -20.851  1.00 96.50           O  
ATOM   3499  N   TRP A 231       0.474 -15.008 -20.049  1.00 96.00           N  
ATOM   3500  H   TRP A 231      -0.082 -15.479 -19.350  1.00 96.00           H  
ATOM   3501  CA  TRP A 231       1.193 -15.826 -21.033  1.00 96.00           C  
ATOM   3502  HA  TRP A 231       2.017 -15.256 -21.461  1.00 96.00           H  
ATOM   3503  C   TRP A 231       0.337 -16.301 -22.203  1.00 96.00           C  
ATOM   3504  CB  TRP A 231       1.790 -17.033 -20.329  1.00 96.00           C  
ATOM   3505  HB2 TRP A 231       2.379 -16.656 -19.493  1.00 96.00           H  
ATOM   3506  HB3 TRP A 231       2.462 -17.542 -21.020  1.00 96.00           H  
ATOM   3507  O   TRP A 231       0.886 -16.814 -23.176  1.00 96.00           O  
ATOM   3508  CG  TRP A 231       0.806 -18.037 -19.828  1.00 96.00           C  
ATOM   3509  CD1 TRP A 231       0.453 -19.171 -20.471  1.00 96.00           C  
ATOM   3510  HD1 TRP A 231       0.822 -19.462 -21.443  1.00 96.00           H  
ATOM   3511  CD2 TRP A 231       0.027 -18.011 -18.600  1.00 96.00           C  
ATOM   3512  CE2 TRP A 231      -0.754 -19.202 -18.541  1.00 96.00           C  
ATOM   3513  CE3 TRP A 231      -0.074 -17.116 -17.521  1.00 96.00           C  
ATOM   3514  HE3 TRP A 231       0.530 -16.220 -17.527  1.00 96.00           H  
ATOM   3515  NE1 TRP A 231      -0.475 -19.860 -19.717  1.00 96.00           N  
ATOM   3516  HE1 TRP A 231      -0.959 -20.681 -20.051  1.00 96.00           H  
ATOM   3517  CH2 TRP A 231      -1.654 -18.585 -16.394  1.00 96.00           C  
ATOM   3518  HH2 TRP A 231      -2.293 -18.803 -15.551  1.00 96.00           H  
ATOM   3519  CZ2 TRP A 231      -1.570 -19.504 -17.449  1.00 96.00           C  
ATOM   3520  HZ2 TRP A 231      -2.139 -20.422 -17.422  1.00 96.00           H  
ATOM   3521  CZ3 TRP A 231      -0.927 -17.383 -16.436  1.00 96.00           C  
ATOM   3522  HZ3 TRP A 231      -1.007 -16.677 -15.622  1.00 96.00           H  
ATOM   3523  N   LEU A 232      -0.989 -16.173 -22.116  1.00 96.88           N  
ATOM   3524  H   LEU A 232      -1.395 -15.682 -21.333  1.00 96.88           H  
ATOM   3525  CA  LEU A 232      -1.883 -16.601 -23.184  1.00 96.88           C  
ATOM   3526  HA  LEU A 232      -1.375 -17.368 -23.768  1.00 96.88           H  
ATOM   3527  C   LEU A 232      -2.210 -15.421 -24.104  1.00 96.88           C  
ATOM   3528  CB  LEU A 232      -3.150 -17.250 -22.610  1.00 96.88           C  
ATOM   3529  HB2 LEU A 232      -3.640 -16.540 -21.944  1.00 96.88           H  
ATOM   3530  HB3 LEU A 232      -3.834 -17.465 -23.431  1.00 96.88           H  
ATOM   3531  O   LEU A 232      -2.587 -14.356 -23.604  1.00 96.88           O  
ATOM   3532  CG  LEU A 232      -2.878 -18.558 -21.849  1.00 96.88           C  
ATOM   3533  HG  LEU A 232      -2.234 -18.340 -20.997  1.00 96.88           H  
ATOM   3534  CD1 LEU A 232      -4.186 -19.111 -21.315  1.00 96.88           C  
ATOM   3535 HD11 LEU A 232      -4.856 -19.375 -22.132  1.00 96.88           H  
ATOM   3536 HD12 LEU A 232      -4.659 -18.336 -20.711  1.00 96.88           H  
ATOM   3537 HD13 LEU A 232      -4.015 -19.992 -20.696  1.00 96.88           H  
ATOM   3538  CD2 LEU A 232      -2.237 -19.653 -22.709  1.00 96.88           C  
ATOM   3539 HD21 LEU A 232      -2.831 -19.807 -23.610  1.00 96.88           H  
ATOM   3540 HD22 LEU A 232      -2.203 -20.590 -22.153  1.00 96.88           H  
ATOM   3541 HD23 LEU A 232      -1.220 -19.374 -22.986  1.00 96.88           H  
ATOM   3542  N   PRO A 233      -2.136 -15.600 -25.438  1.00 95.44           N  
ATOM   3543  CA  PRO A 233      -2.570 -14.581 -26.393  1.00 95.44           C  
ATOM   3544  HA  PRO A 233      -1.941 -13.698 -26.283  1.00 95.44           H  
ATOM   3545  C   PRO A 233      -4.036 -14.176 -26.211  1.00 95.44           C  
ATOM   3546  CB  PRO A 233      -2.347 -15.198 -27.780  1.00 95.44           C  
ATOM   3547  HB2 PRO A 233      -3.248 -15.712 -28.115  1.00 95.44           H  
ATOM   3548  HB3 PRO A 233      -2.050 -14.446 -28.511  1.00 95.44           H  
ATOM   3549  O   PRO A 233      -4.378 -13.019 -26.417  1.00 95.44           O  
ATOM   3550  CG  PRO A 233      -1.242 -16.223 -27.546  1.00 95.44           C  
ATOM   3551  HG2 PRO A 233      -1.271 -17.028 -28.281  1.00 95.44           H  
ATOM   3552  HG3 PRO A 233      -0.273 -15.724 -27.559  1.00 95.44           H  
ATOM   3553  CD  PRO A 233      -1.537 -16.729 -26.139  1.00 95.44           C  
ATOM   3554  HD2 PRO A 233      -0.604 -17.045 -25.671  1.00 95.44           H  
ATOM   3555  HD3 PRO A 233      -2.246 -17.556 -26.178  1.00 95.44           H  
ATOM   3556  N   SER A 234      -4.890 -15.114 -25.783  1.00 96.69           N  
ATOM   3557  H   SER A 234      -4.544 -16.045 -25.599  1.00 96.69           H  
ATOM   3558  CA  SER A 234      -6.317 -14.873 -25.539  1.00 96.69           C  
ATOM   3559  HA  SER A 234      -6.749 -14.392 -26.416  1.00 96.69           H  
ATOM   3560  C   SER A 234      -6.598 -13.965 -24.344  1.00 96.69           C  
ATOM   3561  CB  SER A 234      -7.042 -16.205 -25.301  1.00 96.69           C  
ATOM   3562  HB2 SER A 234      -8.099 -16.012 -25.115  1.00 96.69           H  
ATOM   3563  HB3 SER A 234      -6.955 -16.829 -26.191  1.00 96.69           H  
ATOM   3564  O   SER A 234      -7.718 -13.479 -24.227  1.00 96.69           O  
ATOM   3565  OG  SER A 234      -6.485 -16.889 -24.188  1.00 96.69           O  
ATOM   3566  HG  SER A 234      -7.066 -17.618 -23.958  1.00 96.69           H  
ATOM   3567  N   ARG A 235      -5.621 -13.776 -23.440  1.00 96.69           N  
ATOM   3568  H   ARG A 235      -4.710 -14.156 -23.649  1.00 96.69           H  
ATOM   3569  CA  ARG A 235      -5.807 -13.090 -22.149  1.00 96.69           C  
ATOM   3570  HA  ARG A 235      -4.932 -13.284 -21.528  1.00 96.69           H  
ATOM   3571  C   ARG A 235      -6.979 -13.629 -21.325  1.00 96.69           C  
ATOM   3572  CB  ARG A 235      -5.938 -11.569 -22.366  1.00 96.69           C  
ATOM   3573  HB2 ARG A 235      -6.098 -11.080 -21.405  1.00 96.69           H  
ATOM   3574  HB3 ARG A 235      -6.819 -11.364 -22.975  1.00 96.69           H  
ATOM   3575  O   ARG A 235      -7.537 -12.906 -20.504  1.00 96.69           O  
ATOM   3576  CG  ARG A 235      -4.730 -10.904 -23.023  1.00 96.69           C  
ATOM   3577  HG2 ARG A 235      -4.956  -9.844 -23.139  1.00 96.69           H  
ATOM   3578  HG3 ARG A 235      -4.538 -11.331 -24.007  1.00 96.69           H  
ATOM   3579  CD  ARG A 235      -3.504 -11.066 -22.130  1.00 96.69           C  
ATOM   3580  HD2 ARG A 235      -3.797 -10.880 -21.097  1.00 96.69           H  
ATOM   3581  HD3 ARG A 235      -3.152 -12.093 -22.221  1.00 96.69           H  
ATOM   3582  NE  ARG A 235      -2.460 -10.096 -22.497  1.00 96.69           N  
ATOM   3583  HE  ARG A 235      -2.792  -9.183 -22.773  1.00 96.69           H  
ATOM   3584  NH1 ARG A 235      -0.713 -11.407 -21.933  1.00 96.69           N  
ATOM   3585 HH11 ARG A 235       0.270 -11.613 -21.828  1.00 96.69           H  
ATOM   3586 HH12 ARG A 235      -1.390 -12.150 -21.837  1.00 96.69           H  
ATOM   3587  NH2 ARG A 235      -0.326  -9.316 -22.630  1.00 96.69           N  
ATOM   3588 HH21 ARG A 235      -0.681  -8.421 -22.936  1.00 96.69           H  
ATOM   3589 HH22 ARG A 235       0.667  -9.473 -22.530  1.00 96.69           H  
ATOM   3590  CZ  ARG A 235      -1.168 -10.268 -22.352  1.00 96.69           C  
ATOM   3591  N   GLU A 236      -7.355 -14.896 -21.516  1.00 97.31           N  
ATOM   3592  H   GLU A 236      -6.895 -15.446 -22.227  1.00 97.31           H  
ATOM   3593  CA  GLU A 236      -8.424 -15.494 -20.715  1.00 97.31           C  
ATOM   3594  HA  GLU A 236      -9.338 -14.939 -20.932  1.00 97.31           H  
ATOM   3595  C   GLU A 236      -8.127 -15.333 -19.215  1.00 97.31           C  
ATOM   3596  CB  GLU A 236      -8.677 -16.961 -21.099  1.00 97.31           C  
ATOM   3597  HB2 GLU A 236      -9.579 -17.302 -20.590  1.00 97.31           H  
ATOM   3598  HB3 GLU A 236      -8.836 -17.027 -22.175  1.00 97.31           H  
ATOM   3599  O   GLU A 236      -6.966 -15.329 -18.783  1.00 97.31           O  
ATOM   3600  CG  GLU A 236      -7.504 -17.857 -20.691  1.00 97.31           C  
ATOM   3601  HG2 GLU A 236      -7.328 -17.718 -19.625  1.00 97.31           H  
ATOM   3602  HG3 GLU A 236      -6.621 -17.536 -21.244  1.00 97.31           H  
ATOM   3603  CD  GLU A 236      -7.732 -19.352 -20.914  1.00 97.31           C  
ATOM   3604  OE1 GLU A 236      -7.095 -20.129 -20.157  1.00 97.31           O  
ATOM   3605  OE2 GLU A 236      -8.504 -19.703 -21.825  1.00 97.31           O  
ATOM   3606  N   LYS A 237      -9.178 -15.178 -18.411  1.00 97.88           N  
ATOM   3607  H   LYS A 237     -10.109 -15.247 -18.797  1.00 97.88           H  
ATOM   3608  CA  LYS A 237      -9.021 -14.955 -16.975  1.00 97.88           C  
ATOM   3609  HA  LYS A 237      -8.087 -14.412 -16.832  1.00 97.88           H  
ATOM   3610  C   LYS A 237      -8.856 -16.276 -16.225  1.00 97.88           C  
ATOM   3611  CB  LYS A 237     -10.142 -14.060 -16.424  1.00 97.88           C  
ATOM   3612  HB2 LYS A 237     -10.008 -13.969 -15.346  1.00 97.88           H  
ATOM   3613  HB3 LYS A 237     -11.111 -14.518 -16.619  1.00 97.88           H  
ATOM   3614  O   LYS A 237      -9.420 -17.303 -16.593  1.00 97.88           O  
ATOM   3615  CG  LYS A 237     -10.092 -12.646 -17.030  1.00 97.88           C  
ATOM   3616  HG2 LYS A 237      -9.094 -12.233 -16.885  1.00 97.88           H  
ATOM   3617  HG3 LYS A 237     -10.296 -12.697 -18.100  1.00 97.88           H  
ATOM   3618  CD  LYS A 237     -11.114 -11.711 -16.368  1.00 97.88           C  
ATOM   3619  HD2 LYS A 237     -10.914 -11.670 -15.297  1.00 97.88           H  
ATOM   3620  HD3 LYS A 237     -12.119 -12.099 -16.531  1.00 97.88           H  
ATOM   3621  CE  LYS A 237     -10.994 -10.299 -16.957  1.00 97.88           C  
ATOM   3622  HE2 LYS A 237     -11.207 -10.344 -18.025  1.00 97.88           H  
ATOM   3623  HE3 LYS A 237      -9.963  -9.962 -16.850  1.00 97.88           H  
ATOM   3624  NZ  LYS A 237     -11.910  -9.338 -16.290  1.00 97.88           N  
ATOM   3625  HZ1 LYS A 237     -12.875  -9.616 -16.400  1.00 97.88           H  
ATOM   3626  HZ2 LYS A 237     -11.698  -9.271 -15.304  1.00 97.88           H  
ATOM   3627  HZ3 LYS A 237     -11.793  -8.418 -16.690  1.00 97.88           H  
ATOM   3628  N   GLY A 238      -8.074 -16.242 -15.155  1.00 96.94           N  
ATOM   3629  H   GLY A 238      -7.636 -15.359 -14.931  1.00 96.94           H  
ATOM   3630  CA  GLY A 238      -7.979 -17.286 -14.138  1.00 96.94           C  
ATOM   3631  HA2 GLY A 238      -7.054 -17.850 -14.262  1.00 96.94           H  
ATOM   3632  HA3 GLY A 238      -8.825 -17.969 -14.213  1.00 96.94           H  
ATOM   3633  C   GLY A 238      -7.982 -16.655 -12.750  1.00 96.94           C  
ATOM   3634  O   GLY A 238      -7.789 -15.445 -12.621  1.00 96.94           O  
ATOM   3635  N   GLN A 239      -8.220 -17.458 -11.718  1.00 96.75           N  
ATOM   3636  H   GLN A 239      -8.349 -18.449 -11.859  1.00 96.75           H  
ATOM   3637  CA  GLN A 239      -8.144 -16.971 -10.345  1.00 96.75           C  
ATOM   3638  HA  GLN A 239      -8.493 -15.938 -10.324  1.00 96.75           H  
ATOM   3639  C   GLN A 239      -6.695 -16.977  -9.851  1.00 96.75           C  
ATOM   3640  CB  GLN A 239      -9.078 -17.771  -9.431  1.00 96.75           C  
ATOM   3641  HB2 GLN A 239      -8.902 -17.465  -8.399  1.00 96.75           H  
ATOM   3642  HB3 GLN A 239      -8.861 -18.836  -9.517  1.00 96.75           H  
ATOM   3643  O   GLN A 239      -5.970 -17.953 -10.044  1.00 96.75           O  
ATOM   3644  CG  GLN A 239     -10.554 -17.504  -9.757  1.00 96.75           C  
ATOM   3645  HG2 GLN A 239     -10.794 -17.882 -10.751  1.00 96.75           H  
ATOM   3646  HG3 GLN A 239     -10.738 -16.430  -9.744  1.00 96.75           H  
ATOM   3647  CD  GLN A 239     -11.472 -18.184  -8.749  1.00 96.75           C  
ATOM   3648  NE2 GLN A 239     -12.345 -17.457  -8.086  1.00 96.75           N  
ATOM   3649 HE21 GLN A 239     -12.403 -16.456  -8.212  1.00 96.75           H  
ATOM   3650 HE22 GLN A 239     -12.903 -17.959  -7.410  1.00 96.75           H  
ATOM   3651  OE1 GLN A 239     -11.413 -19.379  -8.533  1.00 96.75           O  
ATOM   3652  N   ILE A 240      -6.293 -15.887  -9.200  1.00 96.69           N  
ATOM   3653  H   ILE A 240      -6.939 -15.114  -9.127  1.00 96.69           H  
ATOM   3654  CA  ILE A 240      -5.033 -15.764  -8.459  1.00 96.69           C  
ATOM   3655  HA  ILE A 240      -4.553 -16.741  -8.405  1.00 96.69           H  
ATOM   3656  C   ILE A 240      -5.315 -15.317  -7.034  1.00 96.69           C  
ATOM   3657  CB  ILE A 240      -4.047 -14.783  -9.126  1.00 96.69           C  
ATOM   3658  HB  ILE A 240      -3.130 -14.803  -8.536  1.00 96.69           H  
ATOM   3659  O   ILE A 240      -6.308 -14.633  -6.794  1.00 96.69           O  
ATOM   3660  CG1 ILE A 240      -4.545 -13.317  -9.164  1.00 96.69           C  
ATOM   3661 HG12 ILE A 240      -5.412 -13.243  -9.820  1.00 96.69           H  
ATOM   3662 HG13 ILE A 240      -4.854 -13.007  -8.166  1.00 96.69           H  
ATOM   3663  CG2 ILE A 240      -3.696 -15.291 -10.525  1.00 96.69           C  
ATOM   3664 HG21 ILE A 240      -4.536 -15.157 -11.207  1.00 96.69           H  
ATOM   3665 HG22 ILE A 240      -3.434 -16.349 -10.483  1.00 96.69           H  
ATOM   3666 HG23 ILE A 240      -2.830 -14.737 -10.888  1.00 96.69           H  
ATOM   3667  CD1 ILE A 240      -3.477 -12.312  -9.615  1.00 96.69           C  
ATOM   3668 HD11 ILE A 240      -2.598 -12.396  -8.975  1.00 96.69           H  
ATOM   3669 HD12 ILE A 240      -3.876 -11.301  -9.530  1.00 96.69           H  
ATOM   3670 HD13 ILE A 240      -3.193 -12.489 -10.652  1.00 96.69           H  
ATOM   3671  N   ARG A 241      -4.420 -15.629  -6.099  1.00 95.25           N  
ATOM   3672  H   ARG A 241      -3.626 -16.202  -6.346  1.00 95.25           H  
ATOM   3673  CA  ARG A 241      -4.396 -14.946  -4.806  1.00 95.25           C  
ATOM   3674  HA  ARG A 241      -5.421 -14.767  -4.482  1.00 95.25           H  
ATOM   3675  C   ARG A 241      -3.715 -13.590  -4.994  1.00 95.25           C  
ATOM   3676  CB  ARG A 241      -3.684 -15.832  -3.772  1.00 95.25           C  
ATOM   3677  HB2 ARG A 241      -2.606 -15.779  -3.930  1.00 95.25           H  
ATOM   3678  HB3 ARG A 241      -3.984 -16.871  -3.907  1.00 95.25           H  
ATOM   3679  O   ARG A 241      -2.536 -13.543  -5.341  1.00 95.25           O  
ATOM   3680  CG  ARG A 241      -3.995 -15.417  -2.329  1.00 95.25           C  
ATOM   3681  HG2 ARG A 241      -3.898 -14.337  -2.216  1.00 95.25           H  
ATOM   3682  HG3 ARG A 241      -3.275 -15.896  -1.666  1.00 95.25           H  
ATOM   3683  CD  ARG A 241      -5.406 -15.864  -1.927  1.00 95.25           C  
ATOM   3684  HD2 ARG A 241      -5.488 -16.941  -2.070  1.00 95.25           H  
ATOM   3685  HD3 ARG A 241      -6.140 -15.365  -2.560  1.00 95.25           H  
ATOM   3686  NE  ARG A 241      -5.670 -15.539  -0.524  1.00 95.25           N  
ATOM   3687  HE  ARG A 241      -4.996 -14.953  -0.054  1.00 95.25           H  
ATOM   3688  NH1 ARG A 241      -7.771 -16.412  -0.289  1.00 95.25           N  
ATOM   3689 HH11 ARG A 241      -8.487 -16.748   0.340  1.00 95.25           H  
ATOM   3690 HH12 ARG A 241      -7.691 -16.766  -1.232  1.00 95.25           H  
ATOM   3691  NH2 ARG A 241      -6.756 -15.459   1.452  1.00 95.25           N  
ATOM   3692 HH21 ARG A 241      -7.456 -15.776   2.107  1.00 95.25           H  
ATOM   3693 HH22 ARG A 241      -5.899 -15.039   1.784  1.00 95.25           H  
ATOM   3694  CZ  ARG A 241      -6.729 -15.803   0.203  1.00 95.25           C  
ATOM   3695  N   LEU A 242      -4.454 -12.491  -4.844  1.00 97.81           N  
ATOM   3696  H   LEU A 242      -5.403 -12.587  -4.513  1.00 97.81           H  
ATOM   3697  CA  LEU A 242      -3.869 -11.155  -4.946  1.00 97.81           C  
ATOM   3698  HA  LEU A 242      -3.057 -11.191  -5.673  1.00 97.81           H  
ATOM   3699  C   LEU A 242      -3.285 -10.754  -3.595  1.00 97.81           C  
ATOM   3700  CB  LEU A 242      -4.903 -10.137  -5.455  1.00 97.81           C  
ATOM   3701  HB2 LEU A 242      -5.745 -10.134  -4.762  1.00 97.81           H  
ATOM   3702  HB3 LEU A 242      -5.265 -10.458  -6.431  1.00 97.81           H  
ATOM   3703  O   LEU A 242      -4.005 -10.641  -2.610  1.00 97.81           O  
ATOM   3704  CG  LEU A 242      -4.348  -8.701  -5.566  1.00 97.81           C  
ATOM   3705  HG  LEU A 242      -3.955  -8.379  -4.601  1.00 97.81           H  
ATOM   3706  CD1 LEU A 242      -3.225  -8.579  -6.598  1.00 97.81           C  
ATOM   3707 HD11 LEU A 242      -2.353  -9.148  -6.277  1.00 97.81           H  
ATOM   3708 HD12 LEU A 242      -3.566  -8.952  -7.564  1.00 97.81           H  
ATOM   3709 HD13 LEU A 242      -2.935  -7.532  -6.689  1.00 97.81           H  
ATOM   3710  CD2 LEU A 242      -5.463  -7.737  -5.954  1.00 97.81           C  
ATOM   3711 HD21 LEU A 242      -6.247  -7.771  -5.198  1.00 97.81           H  
ATOM   3712 HD22 LEU A 242      -5.888  -8.008  -6.920  1.00 97.81           H  
ATOM   3713 HD23 LEU A 242      -5.083  -6.717  -6.001  1.00 97.81           H  
ATOM   3714  N   GLU A 243      -1.989 -10.470  -3.573  1.00 98.06           N  
ATOM   3715  H   GLU A 243      -1.439 -10.657  -4.400  1.00 98.06           H  
ATOM   3716  CA  GLU A 243      -1.279 -10.036  -2.373  1.00 98.06           C  
ATOM   3717  HA  GLU A 243      -1.994  -9.824  -1.578  1.00 98.06           H  
ATOM   3718  C   GLU A 243      -0.466  -8.767  -2.643  1.00 98.06           C  
ATOM   3719  CB  GLU A 243      -0.337 -11.142  -1.887  1.00 98.06           C  
ATOM   3720  HB2 GLU A 243       0.376 -11.342  -2.686  1.00 98.06           H  
ATOM   3721  HB3 GLU A 243       0.215 -10.767  -1.026  1.00 98.06           H  
ATOM   3722  O   GLU A 243       0.055  -8.569  -3.746  1.00 98.06           O  
ATOM   3723  CG  GLU A 243      -1.030 -12.456  -1.485  1.00 98.06           C  
ATOM   3724  HG2 GLU A 243      -1.741 -12.248  -0.686  1.00 98.06           H  
ATOM   3725  HG3 GLU A 243      -1.574 -12.860  -2.338  1.00 98.06           H  
ATOM   3726  CD  GLU A 243       0.002 -13.493  -1.013  1.00 98.06           C  
ATOM   3727  OE1 GLU A 243      -0.332 -14.322  -0.142  1.00 98.06           O  
ATOM   3728  OE2 GLU A 243       1.164 -13.428  -1.476  1.00 98.06           O  
ATOM   3729  N   MET A 244      -0.294  -7.934  -1.616  1.00 98.75           N  
ATOM   3730  H   MET A 244      -0.746  -8.180  -0.747  1.00 98.75           H  
ATOM   3731  CA  MET A 244       0.696  -6.857  -1.587  1.00 98.75           C  
ATOM   3732  HA  MET A 244       1.188  -6.816  -2.559  1.00 98.75           H  
ATOM   3733  C   MET A 244       1.761  -7.165  -0.537  1.00 98.75           C  
ATOM   3734  CB  MET A 244       0.027  -5.498  -1.351  1.00 98.75           C  
ATOM   3735  HB2 MET A 244      -0.668  -5.299  -2.167  1.00 98.75           H  
ATOM   3736  HB3 MET A 244      -0.528  -5.533  -0.413  1.00 98.75           H  
ATOM   3737  O   MET A 244       1.442  -7.436   0.620  1.00 98.75           O  
ATOM   3738  CG  MET A 244       1.034  -4.343  -1.298  1.00 98.75           C  
ATOM   3739  HG2 MET A 244       1.716  -4.495  -0.462  1.00 98.75           H  
ATOM   3740  HG3 MET A 244       1.616  -4.351  -2.219  1.00 98.75           H  
ATOM   3741  SD  MET A 244       0.284  -2.700  -1.122  1.00 98.75           S  
ATOM   3742  CE  MET A 244      -0.353  -2.797   0.575  1.00 98.75           C  
ATOM   3743  HE1 MET A 244      -0.849  -1.859   0.824  1.00 98.75           H  
ATOM   3744  HE2 MET A 244      -1.073  -3.610   0.668  1.00 98.75           H  
ATOM   3745  HE3 MET A 244       0.471  -2.952   1.271  1.00 98.75           H  
ATOM   3746  N   HIS A 245       3.035  -7.103  -0.924  1.00 98.69           N  
ATOM   3747  H   HIS A 245       3.242  -6.870  -1.885  1.00 98.69           H  
ATOM   3748  CA  HIS A 245       4.141  -7.472  -0.041  1.00 98.69           C  
ATOM   3749  HA  HIS A 245       3.903  -7.137   0.968  1.00 98.69           H  
ATOM   3750  C   HIS A 245       5.473  -6.816  -0.435  1.00 98.69           C  
ATOM   3751  CB  HIS A 245       4.255  -9.007  -0.001  1.00 98.69           C  
ATOM   3752  HB2 HIS A 245       5.038  -9.284   0.705  1.00 98.69           H  
ATOM   3753  HB3 HIS A 245       3.320  -9.420   0.379  1.00 98.69           H  
ATOM   3754  O   HIS A 245       5.656  -6.329  -1.553  1.00 98.69           O  
ATOM   3755  CG  HIS A 245       4.558  -9.665  -1.324  1.00 98.69           C  
ATOM   3756  CD2 HIS A 245       3.680 -10.225  -2.218  1.00 98.69           C  
ATOM   3757  HD2 HIS A 245       2.607 -10.272  -2.109  1.00 98.69           H  
ATOM   3758  ND1 HIS A 245       5.814  -9.889  -1.819  1.00 98.69           N  
ATOM   3759  HD1 HIS A 245       6.682  -9.611  -1.384  1.00 98.69           H  
ATOM   3760  CE1 HIS A 245       5.717 -10.575  -2.958  1.00 98.69           C  
ATOM   3761  HE1 HIS A 245       6.562 -10.936  -3.525  1.00 98.69           H  
ATOM   3762  NE2 HIS A 245       4.431 -10.768  -3.278  1.00 98.69           N  
ATOM   3763  N   ALA A 246       6.428  -6.801   0.501  1.00 98.31           N  
ATOM   3764  H   ALA A 246       6.233  -7.243   1.388  1.00 98.31           H  
ATOM   3765  CA  ALA A 246       7.816  -6.440   0.211  1.00 98.31           C  
ATOM   3766  HA  ALA A 246       7.823  -5.491  -0.327  1.00 98.31           H  
ATOM   3767  C   ALA A 246       8.496  -7.499  -0.676  1.00 98.31           C  
ATOM   3768  CB  ALA A 246       8.573  -6.250   1.530  1.00 98.31           C  
ATOM   3769  HB1 ALA A 246       9.591  -5.915   1.331  1.00 98.31           H  
ATOM   3770  HB2 ALA A 246       8.073  -5.503   2.146  1.00 98.31           H  
ATOM   3771  HB3 ALA A 246       8.608  -7.196   2.069  1.00 98.31           H  
ATOM   3772  O   ALA A 246       7.984  -8.598  -0.850  1.00 98.31           O  
ATOM   3773  N   THR A 247       9.680  -7.208  -1.206  1.00 97.19           N  
ATOM   3774  H   THR A 247      10.099  -6.315  -0.991  1.00 97.19           H  
ATOM   3775  CA  THR A 247      10.467  -8.165  -2.002  1.00 97.19           C  
ATOM   3776  HA  THR A 247      10.013  -9.154  -1.938  1.00 97.19           H  
ATOM   3777  C   THR A 247      11.881  -8.310  -1.441  1.00 97.19           C  
ATOM   3778  CB  THR A 247      10.419  -7.758  -3.481  1.00 97.19           C  
ATOM   3779  HB  THR A 247       9.375  -7.629  -3.766  1.00 97.19           H  
ATOM   3780  O   THR A 247      12.247  -7.620  -0.491  1.00 97.19           O  
ATOM   3781  CG2 THR A 247      11.172  -6.464  -3.792  1.00 97.19           C  
ATOM   3782 HG21 THR A 247      10.713  -5.635  -3.253  1.00 97.19           H  
ATOM   3783 HG22 THR A 247      11.116  -6.252  -4.859  1.00 97.19           H  
ATOM   3784 HG23 THR A 247      12.216  -6.545  -3.489  1.00 97.19           H  
ATOM   3785  OG1 THR A 247      10.966  -8.755  -4.305  1.00 97.19           O  
ATOM   3786  HG1 THR A 247      11.883  -8.506  -4.442  1.00 97.19           H  
ATOM   3787  N   ASP A 248      12.686  -9.218  -1.997  1.00 96.88           N  
ATOM   3788  H   ASP A 248      12.292  -9.849  -2.680  1.00 96.88           H  
ATOM   3789  CA  ASP A 248      14.086  -9.379  -1.599  1.00 96.88           C  
ATOM   3790  HA  ASP A 248      14.090  -9.729  -0.567  1.00 96.88           H  
ATOM   3791  C   ASP A 248      14.848  -8.042  -1.719  1.00 96.88           C  
ATOM   3792  CB  ASP A 248      14.760 -10.461  -2.447  1.00 96.88           C  
ATOM   3793  HB2 ASP A 248      14.137 -11.355  -2.426  1.00 96.88           H  
ATOM   3794  HB3 ASP A 248      14.845 -10.129  -3.482  1.00 96.88           H  
ATOM   3795  O   ASP A 248      14.972  -7.520  -2.836  1.00 96.88           O  
ATOM   3796  CG  ASP A 248      16.150 -10.801  -1.908  1.00 96.88           C  
ATOM   3797  OD1 ASP A 248      17.041  -9.924  -1.985  1.00 96.88           O  
ATOM   3798  OD2 ASP A 248      16.307 -11.938  -1.408  1.00 96.88           O  
ATOM   3799  N   PRO A 249      15.368  -7.489  -0.606  1.00 93.88           N  
ATOM   3800  CA  PRO A 249      15.943  -6.145  -0.601  1.00 93.88           C  
ATOM   3801  HA  PRO A 249      15.260  -5.442  -1.077  1.00 93.88           H  
ATOM   3802  C   PRO A 249      17.293  -6.069  -1.320  1.00 93.88           C  
ATOM   3803  CB  PRO A 249      16.070  -5.772   0.876  1.00 93.88           C  
ATOM   3804  HB2 PRO A 249      15.136  -5.324   1.215  1.00 93.88           H  
ATOM   3805  HB3 PRO A 249      16.901  -5.092   1.062  1.00 93.88           H  
ATOM   3806  O   PRO A 249      17.709  -4.994  -1.740  1.00 93.88           O  
ATOM   3807  CG  PRO A 249      16.269  -7.120   1.561  1.00 93.88           C  
ATOM   3808  HG2 PRO A 249      15.973  -7.073   2.609  1.00 93.88           H  
ATOM   3809  HG3 PRO A 249      17.309  -7.431   1.469  1.00 93.88           H  
ATOM   3810  CD  PRO A 249      15.374  -8.047   0.740  1.00 93.88           C  
ATOM   3811  HD2 PRO A 249      14.361  -8.032   1.141  1.00 93.88           H  
ATOM   3812  HD3 PRO A 249      15.777  -9.060   0.748  1.00 93.88           H  
ATOM   3813  N   VAL A 250      17.993  -7.198  -1.475  1.00 93.25           N  
ATOM   3814  H   VAL A 250      17.552  -8.078  -1.248  1.00 93.25           H  
ATOM   3815  CA  VAL A 250      19.320  -7.236  -2.101  1.00 93.25           C  
ATOM   3816  HA  VAL A 250      19.837  -6.297  -1.904  1.00 93.25           H  
ATOM   3817  C   VAL A 250      19.178  -7.363  -3.615  1.00 93.25           C  
ATOM   3818  CB  VAL A 250      20.168  -8.381  -1.511  1.00 93.25           C  
ATOM   3819  HB  VAL A 250      19.677  -9.335  -1.702  1.00 93.25           H  
ATOM   3820  O   VAL A 250      19.809  -6.627  -4.375  1.00 93.25           O  
ATOM   3821  CG1 VAL A 250      21.568  -8.430  -2.135  1.00 93.25           C  
ATOM   3822 HG11 VAL A 250      22.147  -9.235  -1.685  1.00 93.25           H  
ATOM   3823 HG12 VAL A 250      21.496  -8.625  -3.205  1.00 93.25           H  
ATOM   3824 HG13 VAL A 250      22.081  -7.480  -1.979  1.00 93.25           H  
ATOM   3825  CG2 VAL A 250      20.341  -8.222   0.008  1.00 93.25           C  
ATOM   3826 HG21 VAL A 250      20.993  -9.008   0.390  1.00 93.25           H  
ATOM   3827 HG22 VAL A 250      20.778  -7.249   0.231  1.00 93.25           H  
ATOM   3828 HG23 VAL A 250      19.374  -8.306   0.503  1.00 93.25           H  
ATOM   3829  N   TYR A 251      18.335  -8.285  -4.078  1.00 94.44           N  
ATOM   3830  H   TYR A 251      17.864  -8.869  -3.400  1.00 94.44           H  
ATOM   3831  CA  TYR A 251      18.312  -8.673  -5.491  1.00 94.44           C  
ATOM   3832  HA  TYR A 251      19.202  -8.289  -5.989  1.00 94.44           H  
ATOM   3833  C   TYR A 251      17.116  -8.133  -6.274  1.00 94.44           C  
ATOM   3834  CB  TYR A 251      18.376 -10.198  -5.578  1.00 94.44           C  
ATOM   3835  HB2 TYR A 251      18.361 -10.494  -6.627  1.00 94.44           H  
ATOM   3836  HB3 TYR A 251      17.486 -10.611  -5.103  1.00 94.44           H  
ATOM   3837  O   TYR A 251      17.237  -7.901  -7.480  1.00 94.44           O  
ATOM   3838  CG  TYR A 251      19.614 -10.789  -4.933  1.00 94.44           C  
ATOM   3839  CD1 TYR A 251      20.886 -10.543  -5.489  1.00 94.44           C  
ATOM   3840  HD1 TYR A 251      20.979  -9.937  -6.378  1.00 94.44           H  
ATOM   3841  CD2 TYR A 251      19.496 -11.567  -3.767  1.00 94.44           C  
ATOM   3842  HD2 TYR A 251      18.527 -11.741  -3.322  1.00 94.44           H  
ATOM   3843  CE1 TYR A 251      22.039 -11.082  -4.886  1.00 94.44           C  
ATOM   3844  HE1 TYR A 251      23.012 -10.892  -5.312  1.00 94.44           H  
ATOM   3845  CE2 TYR A 251      20.643 -12.116  -3.167  1.00 94.44           C  
ATOM   3846  HE2 TYR A 251      20.552 -12.723  -2.279  1.00 94.44           H  
ATOM   3847  OH  TYR A 251      23.020 -12.405  -3.134  1.00 94.44           O  
ATOM   3848  HH  TYR A 251      23.817 -12.179  -3.619  1.00 94.44           H  
ATOM   3849  CZ  TYR A 251      21.915 -11.876  -3.724  1.00 94.44           C  
ATOM   3850  N   LEU A 252      15.965  -7.945  -5.622  1.00 95.38           N  
ATOM   3851  H   LEU A 252      15.943  -8.076  -4.621  1.00 95.38           H  
ATOM   3852  CA  LEU A 252      14.711  -7.639  -6.312  1.00 95.38           C  
ATOM   3853  HA  LEU A 252      14.863  -7.691  -7.390  1.00 95.38           H  
ATOM   3854  C   LEU A 252      14.197  -6.221  -6.067  1.00 95.38           C  
ATOM   3855  CB  LEU A 252      13.647  -8.681  -5.946  1.00 95.38           C  
ATOM   3856  HB2 LEU A 252      12.710  -8.352  -6.395  1.00 95.38           H  
ATOM   3857  HB3 LEU A 252      13.527  -8.677  -4.862  1.00 95.38           H  
ATOM   3858  O   LEU A 252      13.572  -5.666  -6.963  1.00 95.38           O  
ATOM   3859  CG  LEU A 252      13.913 -10.129  -6.402  1.00 95.38           C  
ATOM   3860  HG  LEU A 252      14.736 -10.554  -5.827  1.00 95.38           H  
ATOM   3861  CD1 LEU A 252      12.647 -10.951  -6.147  1.00 95.38           C  
ATOM   3862 HD11 LEU A 252      12.486 -11.057  -5.074  1.00 95.38           H  
ATOM   3863 HD12 LEU A 252      12.737 -11.940  -6.597  1.00 95.38           H  
ATOM   3864 HD13 LEU A 252      11.778 -10.457  -6.584  1.00 95.38           H  
ATOM   3865  CD2 LEU A 252      14.255 -10.245  -7.890  1.00 95.38           C  
ATOM   3866 HD21 LEU A 252      13.472  -9.779  -8.488  1.00 95.38           H  
ATOM   3867 HD22 LEU A 252      15.212  -9.763  -8.089  1.00 95.38           H  
ATOM   3868 HD23 LEU A 252      14.349 -11.296  -8.165  1.00 95.38           H  
ATOM   3869  N   GLU A 253      14.479  -5.600  -4.922  1.00 96.31           N  
ATOM   3870  H   GLU A 253      14.910  -6.123  -4.173  1.00 96.31           H  
ATOM   3871  CA  GLU A 253      13.993  -4.241  -4.633  1.00 96.31           C  
ATOM   3872  HA  GLU A 253      12.909  -4.237  -4.739  1.00 96.31           H  
ATOM   3873  C   GLU A 253      14.543  -3.206  -5.629  1.00 96.31           C  
ATOM   3874  CB  GLU A 253      14.305  -3.897  -3.171  1.00 96.31           C  
ATOM   3875  HB2 GLU A 253      13.870  -4.694  -2.568  1.00 96.31           H  
ATOM   3876  HB3 GLU A 253      15.384  -3.874  -3.014  1.00 96.31           H  
ATOM   3877  O   GLU A 253      13.816  -2.332  -6.099  1.00 96.31           O  
ATOM   3878  CG  GLU A 253      13.687  -2.558  -2.735  1.00 96.31           C  
ATOM   3879  HG2 GLU A 253      14.250  -1.744  -3.192  1.00 96.31           H  
ATOM   3880  HG3 GLU A 253      12.666  -2.516  -3.114  1.00 96.31           H  
ATOM   3881  CD  GLU A 253      13.627  -2.355  -1.209  1.00 96.31           C  
ATOM   3882  OE1 GLU A 253      13.225  -1.245  -0.788  1.00 96.31           O  
ATOM   3883  OE2 GLU A 253      13.856  -3.319  -0.448  1.00 96.31           O  
ATOM   3884  N   GLN A 254      15.787  -3.384  -6.080  1.00 94.12           N  
ATOM   3885  H   GLN A 254      16.344  -4.104  -5.641  1.00 94.12           H  
ATOM   3886  CA  GLN A 254      16.386  -2.575  -7.149  1.00 94.12           C  
ATOM   3887  HA  GLN A 254      16.321  -1.529  -6.853  1.00 94.12           H  
ATOM   3888  C   GLN A 254      15.664  -2.691  -8.507  1.00 94.12           C  
ATOM   3889  CB  GLN A 254      17.876  -2.931  -7.279  1.00 94.12           C  
ATOM   3890  HB2 GLN A 254      18.366  -2.744  -6.324  1.00 94.12           H  
ATOM   3891  HB3 GLN A 254      18.326  -2.269  -8.019  1.00 94.12           H  
ATOM   3892  O   GLN A 254      15.819  -1.817  -9.358  1.00 94.12           O  
ATOM   3893  CG  GLN A 254      18.139  -4.390  -7.692  1.00 94.12           C  
ATOM   3894  HG2 GLN A 254      17.718  -5.068  -6.950  1.00 94.12           H  
ATOM   3895  HG3 GLN A 254      17.671  -4.594  -8.655  1.00 94.12           H  
ATOM   3896  CD  GLN A 254      19.630  -4.670  -7.832  1.00 94.12           C  
ATOM   3897  NE2 GLN A 254      20.190  -5.609  -7.103  1.00 94.12           N  
ATOM   3898 HE21 GLN A 254      21.195  -5.658  -7.185  1.00 94.12           H  
ATOM   3899 HE22 GLN A 254      19.734  -5.983  -6.284  1.00 94.12           H  
ATOM   3900  OE1 GLN A 254      20.330  -4.044  -8.606  1.00 94.12           O  
ATOM   3901  N   ARG A 255      14.866  -3.750  -8.714  1.00 92.12           N  
ATOM   3902  H   ARG A 255      14.704  -4.373  -7.936  1.00 92.12           H  
ATOM   3903  CA  ARG A 255      14.107  -4.004  -9.951  1.00 92.12           C  
ATOM   3904  HA  ARG A 255      14.596  -3.483 -10.774  1.00 92.12           H  
ATOM   3905  C   ARG A 255      12.685  -3.441  -9.912  1.00 92.12           C  
ATOM   3906  CB  ARG A 255      14.082  -5.506 -10.281  1.00 92.12           C  
ATOM   3907  HB2 ARG A 255      13.592  -5.637 -11.245  1.00 92.12           H  
ATOM   3908  HB3 ARG A 255      13.489  -6.031  -9.532  1.00 92.12           H  
ATOM   3909  O   ARG A 255      11.973  -3.555 -10.909  1.00 92.12           O  
ATOM   3910  CG  ARG A 255      15.477  -6.144 -10.356  1.00 92.12           C  
ATOM   3911  HG2 ARG A 255      16.098  -5.584 -11.056  1.00 92.12           H  
ATOM   3912  HG3 ARG A 255      15.939  -6.128  -9.369  1.00 92.12           H  
ATOM   3913  CD  ARG A 255      15.360  -7.597 -10.825  1.00 92.12           C  
ATOM   3914  HD2 ARG A 255      14.694  -8.129 -10.146  1.00 92.12           H  
ATOM   3915  HD3 ARG A 255      14.927  -7.606 -11.826  1.00 92.12           H  
ATOM   3916  NE  ARG A 255      16.673  -8.268 -10.844  1.00 92.12           N  
ATOM   3917  HE  ARG A 255      17.433  -7.780 -10.391  1.00 92.12           H  
ATOM   3918  NH1 ARG A 255      15.975 -10.253 -11.755  1.00 92.12           N  
ATOM   3919 HH11 ARG A 255      16.149 -11.209 -12.029  1.00 92.12           H  
ATOM   3920 HH12 ARG A 255      15.033  -9.892 -11.807  1.00 92.12           H  
ATOM   3921  NH2 ARG A 255      18.139  -9.966 -11.219  1.00 92.12           N  
ATOM   3922 HH21 ARG A 255      18.879  -9.400 -10.829  1.00 92.12           H  
ATOM   3923 HH22 ARG A 255      18.368 -10.914 -11.480  1.00 92.12           H  
ATOM   3924  CZ  ARG A 255      16.924  -9.493 -11.277  1.00 92.12           C  
ATOM   3925  N   LEU A 256      12.266  -2.844  -8.791  1.00 97.94           N  
ATOM   3926  H   LEU A 256      12.898  -2.782  -8.006  1.00 97.94           H  
ATOM   3927  CA  LEU A 256      10.965  -2.185  -8.698  1.00 97.94           C  
ATOM   3928  HA  LEU A 256      10.204  -2.928  -8.936  1.00 97.94           H  
ATOM   3929  C   LEU A 256      10.840  -1.060  -9.736  1.00 97.94           C  
ATOM   3930  CB  LEU A 256      10.705  -1.672  -7.273  1.00 97.94           C  
ATOM   3931  HB2 LEU A 256      11.529  -1.019  -6.985  1.00 97.94           H  
ATOM   3932  HB3 LEU A 256       9.791  -1.079  -7.281  1.00 97.94           H  
ATOM   3933  O   LEU A 256      11.820  -0.379 -10.054  1.00 97.94           O  
ATOM   3934  CG  LEU A 256      10.543  -2.778  -6.214  1.00 97.94           C  
ATOM   3935  HG  LEU A 256      11.431  -3.411  -6.196  1.00 97.94           H  
ATOM   3936  CD1 LEU A 256      10.369  -2.127  -4.849  1.00 97.94           C  
ATOM   3937 HD11 LEU A 256      10.315  -2.897  -4.080  1.00 97.94           H  
ATOM   3938 HD12 LEU A 256       9.452  -1.539  -4.844  1.00 97.94           H  
ATOM   3939 HD13 LEU A 256      11.224  -1.484  -4.639  1.00 97.94           H  
ATOM   3940  CD2 LEU A 256       9.324  -3.665  -6.460  1.00 97.94           C  
ATOM   3941 HD21 LEU A 256       9.500  -4.285  -7.339  1.00 97.94           H  
ATOM   3942 HD22 LEU A 256       9.165  -4.321  -5.605  1.00 97.94           H  
ATOM   3943 HD23 LEU A 256       8.436  -3.051  -6.612  1.00 97.94           H  
ATOM   3944  N   GLY A 257       9.618  -0.833 -10.225  1.00 98.06           N  
ATOM   3945  H   GLY A 257       8.849  -1.390  -9.882  1.00 98.06           H  
ATOM   3946  CA  GLY A 257       9.319   0.115 -11.308  1.00 98.06           C  
ATOM   3947  HA2 GLY A 257      10.116   0.851 -11.408  1.00 98.06           H  
ATOM   3948  HA3 GLY A 257       8.393   0.637 -11.065  1.00 98.06           H  
ATOM   3949  C   GLY A 257       9.133  -0.536 -12.679  1.00 98.06           C  
ATOM   3950  O   GLY A 257       9.068   0.169 -13.681  1.00 98.06           O  
ATOM   3951  N   HIS A 258       9.042  -1.865 -12.718  1.00 97.06           N  
ATOM   3952  H   HIS A 258       9.135  -2.362 -11.844  1.00 97.06           H  
ATOM   3953  CA  HIS A 258       8.737  -2.667 -13.905  1.00 97.06           C  
ATOM   3954  HA  HIS A 258       8.302  -2.032 -14.677  1.00 97.06           H  
ATOM   3955  C   HIS A 258       7.729  -3.764 -13.547  1.00 97.06           C  
ATOM   3956  CB  HIS A 258      10.031  -3.279 -14.453  1.00 97.06           C  
ATOM   3957  HB2 HIS A 258       9.800  -3.869 -15.340  1.00 97.06           H  
ATOM   3958  HB3 HIS A 258      10.456  -3.948 -13.704  1.00 97.06           H  
ATOM   3959  O   HIS A 258       7.653  -4.172 -12.390  1.00 97.06           O  
ATOM   3960  CG  HIS A 258      11.058  -2.242 -14.823  1.00 97.06           C  
ATOM   3961  CD2 HIS A 258      12.209  -1.954 -14.141  1.00 97.06           C  
ATOM   3962  HD2 HIS A 258      12.557  -2.453 -13.248  1.00 97.06           H  
ATOM   3963  ND1 HIS A 258      10.961  -1.341 -15.857  1.00 97.06           N  
ATOM   3964  HD1 HIS A 258      10.167  -1.218 -16.469  1.00 97.06           H  
ATOM   3965  CE1 HIS A 258      12.034  -0.536 -15.806  1.00 97.06           C  
ATOM   3966  HE1 HIS A 258      12.218   0.291 -16.475  1.00 97.06           H  
ATOM   3967  NE2 HIS A 258      12.830  -0.872 -14.777  1.00 97.06           N  
ATOM   3968  N   THR A 259       6.981  -4.291 -14.516  1.00 97.06           N  
ATOM   3969  H   THR A 259       7.057  -3.952 -15.465  1.00 97.06           H  
ATOM   3970  CA  THR A 259       6.151  -5.485 -14.294  1.00 97.06           C  
ATOM   3971  HA  THR A 259       5.497  -5.318 -13.438  1.00 97.06           H  
ATOM   3972  C   THR A 259       7.059  -6.681 -13.998  1.00 97.06           C  
ATOM   3973  CB  THR A 259       5.264  -5.782 -15.508  1.00 97.06           C  
ATOM   3974  HB  THR A 259       4.786  -6.753 -15.377  1.00 97.06           H  
ATOM   3975  O   THR A 259       7.782  -7.159 -14.877  1.00 97.06           O  
ATOM   3976  CG2 THR A 259       4.173  -4.739 -15.689  1.00 97.06           C  
ATOM   3977 HG21 THR A 259       4.613  -3.752 -15.832  1.00 97.06           H  
ATOM   3978 HG22 THR A 259       3.525  -4.732 -14.812  1.00 97.06           H  
ATOM   3979 HG23 THR A 259       3.568  -4.998 -16.558  1.00 97.06           H  
ATOM   3980  OG1 THR A 259       6.045  -5.785 -16.682  1.00 97.06           O  
ATOM   3981  HG1 THR A 259       6.655  -6.522 -16.604  1.00 97.06           H  
ATOM   3982  N   ALA A 260       7.065  -7.144 -12.750  1.00 93.75           N  
ATOM   3983  H   ALA A 260       6.372  -6.778 -12.114  1.00 93.75           H  
ATOM   3984  CA  ALA A 260       8.067  -8.080 -12.242  1.00 93.75           C  
ATOM   3985  HA  ALA A 260       8.358  -8.741 -13.059  1.00 93.75           H  
ATOM   3986  C   ALA A 260       7.520  -8.996 -11.135  1.00 93.75           C  
ATOM   3987  CB  ALA A 260       9.315  -7.292 -11.808  1.00 93.75           C  
ATOM   3988  HB1 ALA A 260       9.667  -6.669 -12.630  1.00 93.75           H  
ATOM   3989  HB2 ALA A 260      10.112  -7.982 -11.529  1.00 93.75           H  
ATOM   3990  HB3 ALA A 260       9.081  -6.654 -10.955  1.00 93.75           H  
ATOM   3991  O   ALA A 260       8.245  -9.329 -10.196  1.00 93.75           O  
ATOM   3992  N   SER A 261       6.254  -9.402 -11.223  1.00 94.56           N  
ATOM   3993  H   SER A 261       5.667  -9.038 -11.959  1.00 94.56           H  
ATOM   3994  CA  SER A 261       5.651 -10.421 -10.355  1.00 94.56           C  
ATOM   3995  HA  SER A 261       6.443 -11.002  -9.882  1.00 94.56           H  
ATOM   3996  C   SER A 261       4.799 -11.412 -11.162  1.00 94.56           C  
ATOM   3997  CB  SER A 261       4.837  -9.749  -9.238  1.00 94.56           C  
ATOM   3998  HB2 SER A 261       4.718 -10.446  -8.408  1.00 94.56           H  
ATOM   3999  HB3 SER A 261       5.359  -8.861  -8.880  1.00 94.56           H  
ATOM   4000  O   SER A 261       4.574 -11.223 -12.359  1.00 94.56           O  
ATOM   4001  OG  SER A 261       3.563  -9.396  -9.712  1.00 94.56           O  
ATOM   4002  HG  SER A 261       3.118  -8.831  -9.077  1.00 94.56           H  
ATOM   4003  N   GLU A 262       4.325 -12.468 -10.501  1.00 94.56           N  
ATOM   4004  H   GLU A 262       4.571 -12.603  -9.531  1.00 94.56           H  
ATOM   4005  CA  GLU A 262       3.396 -13.456 -11.074  1.00 94.56           C  
ATOM   4006  HA  GLU A 262       3.586 -13.538 -12.144  1.00 94.56           H  
ATOM   4007  C   GLU A 262       1.919 -13.027 -10.939  1.00 94.56           C  
ATOM   4008  CB  GLU A 262       3.672 -14.843 -10.458  1.00 94.56           C  
ATOM   4009  HB2 GLU A 262       3.490 -14.803  -9.384  1.00 94.56           H  
ATOM   4010  HB3 GLU A 262       2.999 -15.572 -10.908  1.00 94.56           H  
ATOM   4011  O   GLU A 262       1.023 -13.763 -11.336  1.00 94.56           O  
ATOM   4012  CG  GLU A 262       5.126 -15.279 -10.723  1.00 94.56           C  
ATOM   4013  HG2 GLU A 262       5.802 -14.608 -10.193  1.00 94.56           H  
ATOM   4014  HG3 GLU A 262       5.326 -15.159 -11.788  1.00 94.56           H  
ATOM   4015  CD  GLU A 262       5.458 -16.717 -10.298  1.00 94.56           C  
ATOM   4016  OE1 GLU A 262       6.450 -17.251 -10.856  1.00 94.56           O  
ATOM   4017  OE2 GLU A 262       4.791 -17.237  -9.383  1.00 94.56           O  
ATOM   4018  N   GLY A 263       1.655 -11.824 -10.416  1.00 96.19           N  
ATOM   4019  H   GLY A 263       2.437 -11.222 -10.201  1.00 96.19           H  
ATOM   4020  CA  GLY A 263       0.307 -11.289 -10.186  1.00 96.19           C  
ATOM   4021  HA2 GLY A 263      -0.390 -12.116 -10.050  1.00 96.19           H  
ATOM   4022  HA3 GLY A 263      -0.008 -10.716 -11.058  1.00 96.19           H  
ATOM   4023  C   GLY A 263       0.211 -10.395  -8.944  1.00 96.19           C  
ATOM   4024  O   GLY A 263      -0.665  -9.533  -8.878  1.00 96.19           O  
ATOM   4025  N   CYS A 264       1.141 -10.542  -7.995  1.00 97.50           N  
ATOM   4026  H   CYS A 264       1.739 -11.354  -8.053  1.00 97.50           H  
ATOM   4027  CA  CYS A 264       1.199  -9.765  -6.752  1.00 97.50           C  
ATOM   4028  HA  CYS A 264       0.204  -9.757  -6.309  1.00 97.50           H  
ATOM   4029  C   CYS A 264       1.628  -8.301  -6.964  1.00 97.50           C  
ATOM   4030  CB  CYS A 264       2.155 -10.445  -5.753  1.00 97.50           C  
ATOM   4031  HB2 CYS A 264       1.994 -10.022  -4.761  1.00 97.50           H  
ATOM   4032  HB3 CYS A 264       3.192 -10.263  -6.034  1.00 97.50           H  
ATOM   4033  O   CYS A 264       2.226  -7.942  -7.983  1.00 97.50           O  
ATOM   4034  SG  CYS A 264       1.877 -12.236  -5.663  1.00 97.50           S  
ATOM   4035  HG  CYS A 264       1.984 -12.393  -4.340  1.00 97.50           H  
ATOM   4036  N   ILE A 265       1.416  -7.474  -5.944  1.00 98.62           N  
ATOM   4037  H   ILE A 265       0.928  -7.846  -5.142  1.00 98.62           H  
ATOM   4038  CA  ILE A 265       1.869  -6.085  -5.855  1.00 98.62           C  
ATOM   4039  HA  ILE A 265       2.123  -5.717  -6.849  1.00 98.62           H  
ATOM   4040  C   ILE A 265       3.134  -6.041  -4.982  1.00 98.62           C  
ATOM   4041  CB  ILE A 265       0.726  -5.203  -5.301  1.00 98.62           C  
ATOM   4042  HB  ILE A 265       0.463  -5.570  -4.309  1.00 98.62           H  
ATOM   4043  O   ILE A 265       3.073  -6.137  -3.757  1.00 98.62           O  
ATOM   4044  CG1 ILE A 265      -0.536  -5.285  -6.194  1.00 98.62           C  
ATOM   4045 HG12 ILE A 265      -0.337  -4.808  -7.154  1.00 98.62           H  
ATOM   4046 HG13 ILE A 265      -0.788  -6.328  -6.387  1.00 98.62           H  
ATOM   4047  CG2 ILE A 265       1.180  -3.739  -5.175  1.00 98.62           C  
ATOM   4048 HG21 ILE A 265       1.321  -3.313  -6.169  1.00 98.62           H  
ATOM   4049 HG22 ILE A 265       2.106  -3.663  -4.604  1.00 98.62           H  
ATOM   4050 HG23 ILE A 265       0.424  -3.163  -4.641  1.00 98.62           H  
ATOM   4051  CD1 ILE A 265      -1.782  -4.649  -5.567  1.00 98.62           C  
ATOM   4052 HD11 ILE A 265      -1.962  -5.075  -4.580  1.00 98.62           H  
ATOM   4053 HD12 ILE A 265      -2.646  -4.854  -6.199  1.00 98.62           H  
ATOM   4054 HD13 ILE A 265      -1.664  -3.569  -5.484  1.00 98.62           H  
ATOM   4055  N   ARG A 266       4.305  -5.895  -5.607  1.00 98.69           N  
ATOM   4056  H   ARG A 266       4.295  -5.824  -6.614  1.00 98.69           H  
ATOM   4057  CA  ARG A 266       5.601  -5.820  -4.912  1.00 98.69           C  
ATOM   4058  HA  ARG A 266       5.515  -6.343  -3.960  1.00 98.69           H  
ATOM   4059  C   ARG A 266       5.966  -4.373  -4.607  1.00 98.69           C  
ATOM   4060  CB  ARG A 266       6.698  -6.516  -5.728  1.00 98.69           C  
ATOM   4061  HB2 ARG A 266       7.659  -6.353  -5.242  1.00 98.69           H  
ATOM   4062  HB3 ARG A 266       6.731  -6.082  -6.727  1.00 98.69           H  
ATOM   4063  O   ARG A 266       6.066  -3.558  -5.524  1.00 98.69           O  
ATOM   4064  CG  ARG A 266       6.451  -8.024  -5.841  1.00 98.69           C  
ATOM   4065  HG2 ARG A 266       5.479  -8.206  -6.301  1.00 98.69           H  
ATOM   4066  HG3 ARG A 266       6.448  -8.453  -4.839  1.00 98.69           H  
ATOM   4067  CD  ARG A 266       7.532  -8.711  -6.682  1.00 98.69           C  
ATOM   4068  HD2 ARG A 266       7.494  -8.322  -7.700  1.00 98.69           H  
ATOM   4069  HD3 ARG A 266       8.509  -8.494  -6.252  1.00 98.69           H  
ATOM   4070  NE  ARG A 266       7.311 -10.168  -6.687  1.00 98.69           N  
ATOM   4071  HE  ARG A 266       6.577 -10.508  -6.082  1.00 98.69           H  
ATOM   4072  NH1 ARG A 266       9.040 -10.807  -8.059  1.00 98.69           N  
ATOM   4073 HH11 ARG A 266       9.513 -11.577  -8.511  1.00 98.69           H  
ATOM   4074 HH12 ARG A 266       8.990  -9.912  -8.524  1.00 98.69           H  
ATOM   4075  NH2 ARG A 266       7.815 -12.353  -7.008  1.00 98.69           N  
ATOM   4076 HH21 ARG A 266       7.098 -12.613  -6.345  1.00 98.69           H  
ATOM   4077 HH22 ARG A 266       8.407 -13.117  -7.301  1.00 98.69           H  
ATOM   4078  CZ  ARG A 266       8.064 -11.095  -7.249  1.00 98.69           C  
ATOM   4079  N   ILE A 267       6.210  -4.068  -3.336  1.00 98.75           N  
ATOM   4080  H   ILE A 267       6.106  -4.807  -2.655  1.00 98.75           H  
ATOM   4081  CA  ILE A 267       6.554  -2.726  -2.843  1.00 98.75           C  
ATOM   4082  HA  ILE A 267       6.593  -2.052  -3.698  1.00 98.75           H  
ATOM   4083  C   ILE A 267       7.948  -2.697  -2.189  1.00 98.75           C  
ATOM   4084  CB  ILE A 267       5.455  -2.190  -1.894  1.00 98.75           C  
ATOM   4085  HB  ILE A 267       5.780  -1.219  -1.519  1.00 98.75           H  
ATOM   4086  O   ILE A 267       8.465  -3.750  -1.806  1.00 98.75           O  
ATOM   4087  CG1 ILE A 267       5.214  -3.099  -0.672  1.00 98.75           C  
ATOM   4088 HG12 ILE A 267       4.739  -4.024  -0.996  1.00 98.75           H  
ATOM   4089 HG13 ILE A 267       6.170  -3.341  -0.208  1.00 98.75           H  
ATOM   4090  CG2 ILE A 267       4.156  -1.967  -2.683  1.00 98.75           C  
ATOM   4091 HG21 ILE A 267       3.396  -1.512  -2.047  1.00 98.75           H  
ATOM   4092 HG22 ILE A 267       3.765  -2.915  -3.053  1.00 98.75           H  
ATOM   4093 HG23 ILE A 267       4.345  -1.295  -3.520  1.00 98.75           H  
ATOM   4094  CD1 ILE A 267       4.320  -2.459   0.395  1.00 98.75           C  
ATOM   4095 HD11 ILE A 267       3.304  -2.330   0.023  1.00 98.75           H  
ATOM   4096 HD12 ILE A 267       4.282  -3.116   1.264  1.00 98.75           H  
ATOM   4097 HD13 ILE A 267       4.727  -1.494   0.694  1.00 98.75           H  
ATOM   4098  N   PRO A 268       8.578  -1.514  -2.036  1.00 98.44           N  
ATOM   4099  CA  PRO A 268       9.819  -1.379  -1.278  1.00 98.44           C  
ATOM   4100  HA  PRO A 268      10.592  -1.994  -1.740  1.00 98.44           H  
ATOM   4101  C   PRO A 268       9.638  -1.795   0.182  1.00 98.44           C  
ATOM   4102  CB  PRO A 268      10.214   0.096  -1.380  1.00 98.44           C  
ATOM   4103  HB2 PRO A 268       9.858   0.646  -0.509  1.00 98.44           H  
ATOM   4104  HB3 PRO A 268      11.293   0.210  -1.485  1.00 98.44           H  
ATOM   4105  O   PRO A 268       8.570  -1.573   0.762  1.00 98.44           O  
ATOM   4106  CG  PRO A 268       9.484   0.598  -2.621  1.00 98.44           C  
ATOM   4107  HG2 PRO A 268       9.270   1.664  -2.551  1.00 98.44           H  
ATOM   4108  HG3 PRO A 268      10.073   0.383  -3.513  1.00 98.44           H  
ATOM   4109  CD  PRO A 268       8.206  -0.234  -2.618  1.00 98.44           C  
ATOM   4110  HD2 PRO A 268       7.829  -0.351  -3.634  1.00 98.44           H  
ATOM   4111  HD3 PRO A 268       7.457   0.251  -1.991  1.00 98.44           H  
ATOM   4112  N   ALA A 269      10.689  -2.324   0.811  1.00 98.50           N  
ATOM   4113  H   ALA A 269      11.568  -2.416   0.323  1.00 98.50           H  
ATOM   4114  CA  ALA A 269      10.619  -2.751   2.209  1.00 98.50           C  
ATOM   4115  HA  ALA A 269       9.808  -3.471   2.317  1.00 98.50           H  
ATOM   4116  C   ALA A 269      10.317  -1.574   3.157  1.00 98.50           C  
ATOM   4117  CB  ALA A 269      11.934  -3.451   2.567  1.00 98.50           C  
ATOM   4118  HB1 ALA A 269      12.090  -4.302   1.905  1.00 98.50           H  
ATOM   4119  HB2 ALA A 269      11.895  -3.803   3.598  1.00 98.50           H  
ATOM   4120  HB3 ALA A 269      12.771  -2.762   2.449  1.00 98.50           H  
ATOM   4121  O   ALA A 269       9.524  -1.709   4.086  1.00 98.50           O  
ATOM   4122  N   SER A 270      10.879  -0.392   2.882  1.00 98.56           N  
ATOM   4123  H   SER A 270      11.506  -0.342   2.092  1.00 98.56           H  
ATOM   4124  CA  SER A 270      10.594   0.827   3.657  1.00 98.56           C  
ATOM   4125  HA  SER A 270      10.783   0.622   4.711  1.00 98.56           H  
ATOM   4126  C   SER A 270       9.132   1.273   3.554  1.00 98.56           C  
ATOM   4127  CB  SER A 270      11.521   1.972   3.238  1.00 98.56           C  
ATOM   4128  HB2 SER A 270      11.200   2.884   3.741  1.00 98.56           H  
ATOM   4129  HB3 SER A 270      12.539   1.746   3.555  1.00 98.56           H  
ATOM   4130  O   SER A 270       8.539   1.648   4.562  1.00 98.56           O  
ATOM   4131  OG  SER A 270      11.502   2.166   1.832  1.00 98.56           O  
ATOM   4132  HG  SER A 270      12.222   1.662   1.445  1.00 98.56           H  
ATOM   4133  N   LEU A 271       8.513   1.160   2.372  1.00 98.81           N  
ATOM   4134  H   LEU A 271       9.037   0.799   1.588  1.00 98.81           H  
ATOM   4135  CA  LEU A 271       7.085   1.442   2.211  1.00 98.81           C  
ATOM   4136  HA  LEU A 271       6.882   2.406   2.677  1.00 98.81           H  
ATOM   4137  C   LEU A 271       6.220   0.400   2.933  1.00 98.81           C  
ATOM   4138  CB  LEU A 271       6.722   1.528   0.719  1.00 98.81           C  
ATOM   4139  HB2 LEU A 271       7.297   2.330   0.258  1.00 98.81           H  
ATOM   4140  HB3 LEU A 271       6.988   0.585   0.241  1.00 98.81           H  
ATOM   4141  O   LEU A 271       5.231   0.770   3.554  1.00 98.81           O  
ATOM   4142  CG  LEU A 271       5.216   1.780   0.497  1.00 98.81           C  
ATOM   4143  HG  LEU A 271       4.639   0.963   0.930  1.00 98.81           H  
ATOM   4144  CD1 LEU A 271       4.759   3.109   1.098  1.00 98.81           C  
ATOM   4145 HD11 LEU A 271       5.421   3.905   0.758  1.00 98.81           H  
ATOM   4146 HD12 LEU A 271       4.785   3.060   2.187  1.00 98.81           H  
ATOM   4147 HD13 LEU A 271       3.733   3.321   0.800  1.00 98.81           H  
ATOM   4148  CD2 LEU A 271       4.878   1.835  -0.984  1.00 98.81           C  
ATOM   4149 HD21 LEU A 271       5.115   2.822  -1.380  1.00 98.81           H  
ATOM   4150 HD22 LEU A 271       5.390   1.048  -1.538  1.00 98.81           H  
ATOM   4151 HD23 LEU A 271       3.803   1.674  -1.078  1.00 98.81           H  
ATOM   4152  N   ASN A 272       6.589  -0.884   2.874  1.00 98.81           N  
ATOM   4153  H   ASN A 272       7.402  -1.128   2.328  1.00 98.81           H  
ATOM   4154  CA  ASN A 272       5.893  -1.942   3.611  1.00 98.81           C  
ATOM   4155  HA  ASN A 272       4.859  -1.996   3.268  1.00 98.81           H  
ATOM   4156  C   ASN A 272       5.852  -1.627   5.112  1.00 98.81           C  
ATOM   4157  CB  ASN A 272       6.598  -3.279   3.330  1.00 98.81           C  
ATOM   4158  HB2 ASN A 272       7.602  -3.269   3.752  1.00 98.81           H  
ATOM   4159  HB3 ASN A 272       6.690  -3.418   2.253  1.00 98.81           H  
ATOM   4160  O   ASN A 272       4.781  -1.611   5.709  1.00 98.81           O  
ATOM   4161  CG  ASN A 272       5.873  -4.470   3.931  1.00 98.81           C  
ATOM   4162  ND2 ASN A 272       5.238  -5.258   3.098  1.00 98.81           N  
ATOM   4163 HD21 ASN A 272       5.159  -5.009   2.122  1.00 98.81           H  
ATOM   4164 HD22 ASN A 272       4.694  -6.012   3.491  1.00 98.81           H  
ATOM   4165  OD1 ASN A 272       5.908  -4.731   5.121  1.00 98.81           O  
ATOM   4166  N   VAL A 273       7.006  -1.281   5.691  1.00 98.75           N  
ATOM   4167  H   VAL A 273       7.850  -1.312   5.137  1.00 98.75           H  
ATOM   4168  CA  VAL A 273       7.099  -0.883   7.100  1.00 98.75           C  
ATOM   4169  HA  VAL A 273       6.667  -1.677   7.709  1.00 98.75           H  
ATOM   4170  C   VAL A 273       6.278   0.372   7.385  1.00 98.75           C  
ATOM   4171  CB  VAL A 273       8.566  -0.687   7.523  1.00 98.75           C  
ATOM   4172  HB  VAL A 273       9.059  -0.009   6.827  1.00 98.75           H  
ATOM   4173  O   VAL A 273       5.612   0.409   8.410  1.00 98.75           O  
ATOM   4174  CG1 VAL A 273       8.703  -0.113   8.942  1.00 98.75           C  
ATOM   4175 HG11 VAL A 273       9.750  -0.103   9.243  1.00 98.75           H  
ATOM   4176 HG12 VAL A 273       8.119  -0.705   9.647  1.00 98.75           H  
ATOM   4177 HG13 VAL A 273       8.342   0.915   8.963  1.00 98.75           H  
ATOM   4178  CG2 VAL A 273       9.305  -2.032   7.509  1.00 98.75           C  
ATOM   4179 HG21 VAL A 273       9.255  -2.479   6.516  1.00 98.75           H  
ATOM   4180 HG22 VAL A 273       8.844  -2.715   8.222  1.00 98.75           H  
ATOM   4181 HG23 VAL A 273      10.353  -1.880   7.764  1.00 98.75           H  
ATOM   4182  N   PHE A 274       6.290   1.373   6.500  1.00 98.88           N  
ATOM   4183  H   PHE A 274       6.896   1.309   5.694  1.00 98.88           H  
ATOM   4184  CA  PHE A 274       5.501   2.594   6.677  1.00 98.88           C  
ATOM   4185  HA  PHE A 274       5.769   3.048   7.631  1.00 98.88           H  
ATOM   4186  C   PHE A 274       3.993   2.305   6.719  1.00 98.88           C  
ATOM   4187  CB  PHE A 274       5.851   3.587   5.561  1.00 98.88           C  
ATOM   4188  HB2 PHE A 274       6.933   3.718   5.539  1.00 98.88           H  
ATOM   4189  HB3 PHE A 274       5.549   3.178   4.597  1.00 98.88           H  
ATOM   4190  O   PHE A 274       3.316   2.729   7.651  1.00 98.88           O  
ATOM   4191  CG  PHE A 274       5.215   4.950   5.741  1.00 98.88           C  
ATOM   4192  CD1 PHE A 274       3.998   5.274   5.110  1.00 98.88           C  
ATOM   4193  HD1 PHE A 274       3.503   4.551   4.479  1.00 98.88           H  
ATOM   4194  CD2 PHE A 274       5.834   5.890   6.581  1.00 98.88           C  
ATOM   4195  HD2 PHE A 274       6.745   5.631   7.100  1.00 98.88           H  
ATOM   4196  CE1 PHE A 274       3.412   6.538   5.323  1.00 98.88           C  
ATOM   4197  HE1 PHE A 274       2.480   6.803   4.847  1.00 98.88           H  
ATOM   4198  CE2 PHE A 274       5.246   7.146   6.793  1.00 98.88           C  
ATOM   4199  HE2 PHE A 274       5.710   7.848   7.471  1.00 98.88           H  
ATOM   4200  CZ  PHE A 274       4.033   7.471   6.168  1.00 98.88           C  
ATOM   4201  HZ  PHE A 274       3.572   8.430   6.355  1.00 98.88           H  
ATOM   4202  N   ILE A 275       3.471   1.532   5.758  1.00 98.88           N  
ATOM   4203  H   ILE A 275       4.088   1.172   5.044  1.00 98.88           H  
ATOM   4204  CA  ILE A 275       2.049   1.155   5.717  1.00 98.88           C  
ATOM   4205  HA  ILE A 275       1.451   2.066   5.737  1.00 98.88           H  
ATOM   4206  C   ILE A 275       1.668   0.353   6.976  1.00 98.88           C  
ATOM   4207  CB  ILE A 275       1.717   0.395   4.408  1.00 98.88           C  
ATOM   4208  HB  ILE A 275       2.390  -0.460   4.338  1.00 98.88           H  
ATOM   4209  O   ILE A 275       0.663   0.678   7.598  1.00 98.88           O  
ATOM   4210  CG1 ILE A 275       1.924   1.292   3.162  1.00 98.88           C  
ATOM   4211 HG12 ILE A 275       1.175   2.084   3.157  1.00 98.88           H  
ATOM   4212 HG13 ILE A 275       2.904   1.768   3.209  1.00 98.88           H  
ATOM   4213  CG2 ILE A 275       0.266  -0.128   4.392  1.00 98.88           C  
ATOM   4214 HG21 ILE A 275      -0.438   0.696   4.282  1.00 98.88           H  
ATOM   4215 HG22 ILE A 275       0.020  -0.665   5.308  1.00 98.88           H  
ATOM   4216 HG23 ILE A 275       0.125  -0.829   3.569  1.00 98.88           H  
ATOM   4217  CD1 ILE A 275       1.831   0.546   1.824  1.00 98.88           C  
ATOM   4218 HD11 ILE A 275       2.527  -0.293   1.819  1.00 98.88           H  
ATOM   4219 HD12 ILE A 275       2.087   1.228   1.013  1.00 98.88           H  
ATOM   4220 HD13 ILE A 275       0.818   0.181   1.656  1.00 98.88           H  
ATOM   4221  N   ASP A 276       2.485  -0.633   7.374  1.00 98.69           N  
ATOM   4222  H   ASP A 276       3.292  -0.834   6.801  1.00 98.69           H  
ATOM   4223  CA  ASP A 276       2.257  -1.514   8.542  1.00 98.69           C  
ATOM   4224  HA  ASP A 276       1.252  -1.933   8.487  1.00 98.69           H  
ATOM   4225  C   ASP A 276       2.361  -0.750   9.879  1.00 98.69           C  
ATOM   4226  CB  ASP A 276       3.284  -2.673   8.451  1.00 98.69           C  
ATOM   4227  HB2 ASP A 276       4.284  -2.251   8.551  1.00 98.69           H  
ATOM   4228  HB3 ASP A 276       3.214  -3.104   7.452  1.00 98.69           H  
ATOM   4229  O   ASP A 276       1.585  -0.968  10.804  1.00 98.69           O  
ATOM   4230  CG  ASP A 276       3.157  -3.849   9.445  1.00 98.69           C  
ATOM   4231  OD1 ASP A 276       2.087  -4.116  10.023  1.00 98.69           O  
ATOM   4232  OD2 ASP A 276       4.169  -4.573   9.647  1.00 98.69           O  
ATOM   4233  N   LYS A 277       3.310   0.186  10.003  1.00 98.62           N  
ATOM   4234  H   LYS A 277       3.921   0.346   9.215  1.00 98.62           H  
ATOM   4235  CA  LYS A 277       3.510   0.984  11.223  1.00 98.62           C  
ATOM   4236  HA  LYS A 277       3.462   0.321  12.088  1.00 98.62           H  
ATOM   4237  C   LYS A 277       2.408   2.021  11.423  1.00 98.62           C  
ATOM   4238  CB  LYS A 277       4.890   1.649  11.172  1.00 98.62           C  
ATOM   4239  HB2 LYS A 277       5.650   0.875  11.059  1.00 98.62           H  
ATOM   4240  HB3 LYS A 277       4.927   2.299  10.297  1.00 98.62           H  
ATOM   4241  O   LYS A 277       1.994   2.221  12.561  1.00 98.62           O  
ATOM   4242  CG  LYS A 277       5.215   2.477  12.425  1.00 98.62           C  
ATOM   4243  HG2 LYS A 277       5.268   1.827  13.298  1.00 98.62           H  
ATOM   4244  HG3 LYS A 277       4.447   3.234  12.582  1.00 98.62           H  
ATOM   4245  CD  LYS A 277       6.552   3.188  12.214  1.00 98.62           C  
ATOM   4246  HD2 LYS A 277       7.353   2.452  12.141  1.00 98.62           H  
ATOM   4247  HD3 LYS A 277       6.499   3.746  11.279  1.00 98.62           H  
ATOM   4248  CE  LYS A 277       6.837   4.166  13.352  1.00 98.62           C  
ATOM   4249  HE2 LYS A 277       7.068   3.605  14.257  1.00 98.62           H  
ATOM   4250  HE3 LYS A 277       5.934   4.753  13.523  1.00 98.62           H  
ATOM   4251  NZ  LYS A 277       7.948   5.071  12.969  1.00 98.62           N  
ATOM   4252  HZ1 LYS A 277       8.788   4.567  12.722  1.00 98.62           H  
ATOM   4253  HZ2 LYS A 277       8.145   5.781  13.660  1.00 98.62           H  
ATOM   4254  HZ3 LYS A 277       7.718   5.602  12.141  1.00 98.62           H  
ATOM   4255  N   HIS A 278       1.959   2.677  10.354  1.00 98.69           N  
ATOM   4256  H   HIS A 278       2.375   2.480   9.455  1.00 98.69           H  
ATOM   4257  CA  HIS A 278       0.906   3.699  10.417  1.00 98.69           C  
ATOM   4258  HA  HIS A 278       0.886   4.131  11.417  1.00 98.69           H  
ATOM   4259  C   HIS A 278      -0.501   3.122  10.198  1.00 98.69           C  
ATOM   4260  CB  HIS A 278       1.247   4.854   9.465  1.00 98.69           C  
ATOM   4261  HB2 HIS A 278       1.367   4.472   8.451  1.00 98.69           H  
ATOM   4262  HB3 HIS A 278       0.420   5.564   9.464  1.00 98.69           H  
ATOM   4263  O   HIS A 278      -1.476   3.864  10.225  1.00 98.69           O  
ATOM   4264  CG  HIS A 278       2.491   5.614   9.867  1.00 98.69           C  
ATOM   4265  CD2 HIS A 278       3.734   5.486   9.321  1.00 98.69           C  
ATOM   4266  HD2 HIS A 278       4.012   4.828   8.512  1.00 98.69           H  
ATOM   4267  ND1 HIS A 278       2.546   6.604  10.847  1.00 98.69           N  
ATOM   4268  CE1 HIS A 278       3.802   7.075  10.843  1.00 98.69           C  
ATOM   4269  HE1 HIS A 278       4.148   7.903  11.445  1.00 98.69           H  
ATOM   4270  NE2 HIS A 278       4.553   6.390   9.961  1.00 98.69           N  
ATOM   4271  HE2 HIS A 278       5.539   6.524   9.786  1.00 98.69           H  
ATOM   4272  N   GLY A 279      -0.627   1.807   9.979  1.00 98.06           N  
ATOM   4273  H   GLY A 279       0.209   1.242   9.923  1.00 98.06           H  
ATOM   4274  CA  GLY A 279      -1.905   1.108   9.816  1.00 98.06           C  
ATOM   4275  HA2 GLY A 279      -2.488   1.199  10.733  1.00 98.06           H  
ATOM   4276  HA3 GLY A 279      -1.704   0.051   9.641  1.00 98.06           H  
ATOM   4277  C   GLY A 279      -2.749   1.628   8.650  1.00 98.06           C  
ATOM   4278  O   GLY A 279      -3.973   1.657   8.752  1.00 98.06           O  
ATOM   4279  N   LEU A 280      -2.129   2.102   7.559  1.00 98.56           N  
ATOM   4280  H   LEU A 280      -1.125   1.996   7.531  1.00 98.56           H  
ATOM   4281  CA  LEU A 280      -2.804   2.951   6.557  1.00 98.56           C  
ATOM   4282  HA  LEU A 280      -3.211   3.823   7.070  1.00 98.56           H  
ATOM   4283  C   LEU A 280      -3.990   2.280   5.850  1.00 98.56           C  
ATOM   4284  CB  LEU A 280      -1.812   3.417   5.481  1.00 98.56           C  
ATOM   4285  HB2 LEU A 280      -2.364   4.020   4.760  1.00 98.56           H  
ATOM   4286  HB3 LEU A 280      -1.434   2.541   4.954  1.00 98.56           H  
ATOM   4287  O   LEU A 280      -4.874   2.979   5.360  1.00 98.56           O  
ATOM   4288  CG  LEU A 280      -0.624   4.243   5.983  1.00 98.56           C  
ATOM   4289  HG  LEU A 280       0.011   3.623   6.616  1.00 98.56           H  
ATOM   4290  CD1 LEU A 280       0.183   4.710   4.778  1.00 98.56           C  
ATOM   4291 HD11 LEU A 280       0.437   3.860   4.145  1.00 98.56           H  
ATOM   4292 HD12 LEU A 280       1.101   5.168   5.146  1.00 98.56           H  
ATOM   4293 HD13 LEU A 280      -0.398   5.434   4.207  1.00 98.56           H  
ATOM   4294  CD2 LEU A 280      -1.049   5.485   6.756  1.00 98.56           C  
ATOM   4295 HD21 LEU A 280      -1.482   5.179   7.708  1.00 98.56           H  
ATOM   4296 HD22 LEU A 280      -1.786   6.058   6.192  1.00 98.56           H  
ATOM   4297 HD23 LEU A 280      -0.184   6.112   6.972  1.00 98.56           H  
ATOM   4298  N   ILE A 281      -3.997   0.948   5.788  1.00 97.94           N  
ATOM   4299  H   ILE A 281      -3.245   0.459   6.252  1.00 97.94           H  
ATOM   4300  CA  ILE A 281      -5.088   0.137   5.225  1.00 97.94           C  
ATOM   4301  HA  ILE A 281      -5.934   0.797   5.035  1.00 97.94           H  
ATOM   4302  C   ILE A 281      -5.608  -0.909   6.220  1.00 97.94           C  
ATOM   4303  CB  ILE A 281      -4.705  -0.487   3.866  1.00 97.94           C  
ATOM   4304  HB  ILE A 281      -5.539  -1.101   3.528  1.00 97.94           H  
ATOM   4305  O   ILE A 281      -6.226  -1.887   5.815  1.00 97.94           O  
ATOM   4306  CG1 ILE A 281      -3.455  -1.388   3.987  1.00 97.94           C  
ATOM   4307 HG12 ILE A 281      -2.579  -0.776   4.204  1.00 97.94           H  
ATOM   4308 HG13 ILE A 281      -3.592  -2.086   4.813  1.00 97.94           H  
ATOM   4309  CG2 ILE A 281      -4.527   0.626   2.821  1.00 97.94           C  
ATOM   4310 HG21 ILE A 281      -5.393   1.288   2.835  1.00 97.94           H  
ATOM   4311 HG22 ILE A 281      -4.453   0.194   1.823  1.00 97.94           H  
ATOM   4312 HG23 ILE A 281      -3.634   1.210   3.044  1.00 97.94           H  
ATOM   4313  CD1 ILE A 281      -3.181  -2.213   2.726  1.00 97.94           C  
ATOM   4314 HD11 ILE A 281      -2.983  -1.559   1.877  1.00 97.94           H  
ATOM   4315 HD12 ILE A 281      -4.038  -2.849   2.505  1.00 97.94           H  
ATOM   4316 HD13 ILE A 281      -2.306  -2.841   2.892  1.00 97.94           H  
ATOM   4317  N   ASP A 282      -5.327  -0.741   7.511  1.00 97.44           N  
ATOM   4318  H   ASP A 282      -4.861   0.107   7.801  1.00 97.44           H  
ATOM   4319  CA  ASP A 282      -5.660  -1.711   8.560  1.00 97.44           C  
ATOM   4320  HA  ASP A 282      -5.985  -2.643   8.099  1.00 97.44           H  
ATOM   4321  C   ASP A 282      -6.847  -1.248   9.421  1.00 97.44           C  
ATOM   4322  CB  ASP A 282      -4.400  -2.045   9.387  1.00 97.44           C  
ATOM   4323  HB2 ASP A 282      -4.673  -2.656  10.247  1.00 97.44           H  
ATOM   4324  HB3 ASP A 282      -3.975  -1.118   9.772  1.00 97.44           H  
ATOM   4325  O   ASP A 282      -7.045  -1.778  10.506  1.00 97.44           O  
ATOM   4326  CG  ASP A 282      -3.330  -2.822   8.600  1.00 97.44           C  
ATOM   4327  OD1 ASP A 282      -3.641  -3.860   7.964  1.00 97.44           O  
ATOM   4328  OD2 ASP A 282      -2.157  -2.395   8.620  1.00 97.44           O  
ATOM   4329  N   ALA A 283      -7.659  -0.282   8.973  1.00 96.62           N  
ATOM   4330  H   ALA A 283      -7.510   0.101   8.050  1.00 96.62           H  
ATOM   4331  CA  ALA A 283      -8.709   0.299   9.816  1.00 96.62           C  
ATOM   4332  HA  ALA A 283      -8.230   0.763  10.678  1.00 96.62           H  
ATOM   4333  C   ALA A 283      -9.684  -0.760  10.373  1.00 96.62           C  
ATOM   4334  CB  ALA A 283      -9.411   1.399   9.016  1.00 96.62           C  
ATOM   4335  HB1 ALA A 283     -10.133   1.912   9.651  1.00 96.62           H  
ATOM   4336  HB2 ALA A 283      -8.672   2.127   8.682  1.00 96.62           H  
ATOM   4337  HB3 ALA A 283      -9.901   0.974   8.140  1.00 96.62           H  
ATOM   4338  O   ALA A 283      -9.962  -0.767  11.568  1.00 96.62           O  
ATOM   4339  N   GLU A 284     -10.115  -1.716   9.545  1.00 95.62           N  
ATOM   4340  H   GLU A 284      -9.851  -1.678   8.571  1.00 95.62           H  
ATOM   4341  CA  GLU A 284     -10.940  -2.841  10.004  1.00 95.62           C  
ATOM   4342  HA  GLU A 284     -11.750  -2.456  10.624  1.00 95.62           H  
ATOM   4343  C   GLU A 284     -10.138  -3.833  10.868  1.00 95.62           C  
ATOM   4344  CB  GLU A 284     -11.563  -3.512   8.774  1.00 95.62           C  
ATOM   4345  HB2 GLU A 284     -10.771  -3.925   8.150  1.00 95.62           H  
ATOM   4346  HB3 GLU A 284     -12.096  -2.749   8.206  1.00 95.62           H  
ATOM   4347  O   GLU A 284     -10.626  -4.314  11.888  1.00 95.62           O  
ATOM   4348  CG  GLU A 284     -12.550  -4.626   9.150  1.00 95.62           C  
ATOM   4349  HG2 GLU A 284     -13.303  -4.228   9.830  1.00 95.62           H  
ATOM   4350  HG3 GLU A 284     -11.990  -5.408   9.663  1.00 95.62           H  
ATOM   4351  CD  GLU A 284     -13.238  -5.261   7.937  1.00 95.62           C  
ATOM   4352  OE1 GLU A 284     -13.859  -6.330   8.120  1.00 95.62           O  
ATOM   4353  OE2 GLU A 284     -13.071  -4.751   6.808  1.00 95.62           O  
ATOM   4354  N   TYR A 285      -8.873  -4.097  10.529  1.00 96.25           N  
ATOM   4355  H   TYR A 285      -8.471  -3.587   9.755  1.00 96.25           H  
ATOM   4356  CA  TYR A 285      -7.995  -4.961  11.330  1.00 96.25           C  
ATOM   4357  HA  TYR A 285      -8.459  -5.941  11.436  1.00 96.25           H  
ATOM   4358  C   TYR A 285      -7.777  -4.410  12.746  1.00 96.25           C  
ATOM   4359  CB  TYR A 285      -6.638  -5.126  10.631  1.00 96.25           C  
ATOM   4360  HB2 TYR A 285      -6.361  -4.197  10.134  1.00 96.25           H  
ATOM   4361  HB3 TYR A 285      -5.890  -5.312  11.402  1.00 96.25           H  
ATOM   4362  O   TYR A 285      -7.688  -5.190  13.692  1.00 96.25           O  
ATOM   4363  CG  TYR A 285      -6.540  -6.246   9.618  1.00 96.25           C  
ATOM   4364  CD1 TYR A 285      -5.408  -7.083   9.639  1.00 96.25           C  
ATOM   4365  HD1 TYR A 285      -4.636  -6.926  10.378  1.00 96.25           H  
ATOM   4366  CD2 TYR A 285      -7.538  -6.440   8.643  1.00 96.25           C  
ATOM   4367  HD2 TYR A 285      -8.399  -5.791   8.589  1.00 96.25           H  
ATOM   4368  CE1 TYR A 285      -5.290  -8.120   8.699  1.00 96.25           C  
ATOM   4369  HE1 TYR A 285      -4.439  -8.784   8.696  1.00 96.25           H  
ATOM   4370  CE2 TYR A 285      -7.413  -7.481   7.707  1.00 96.25           C  
ATOM   4371  HE2 TYR A 285      -8.156  -7.604   6.933  1.00 96.25           H  
ATOM   4372  OH  TYR A 285      -6.128  -9.345   6.860  1.00 96.25           O  
ATOM   4373  HH  TYR A 285      -6.972  -9.573   6.464  1.00 96.25           H  
ATOM   4374  CZ  TYR A 285      -6.290  -8.327   7.739  1.00 96.25           C  
ATOM   4375  N   GLU A 286      -7.704  -3.087  12.911  1.00 96.12           N  
ATOM   4376  H   GLU A 286      -7.728  -2.503  12.087  1.00 96.12           H  
ATOM   4377  CA  GLU A 286      -7.612  -2.434  14.220  1.00 96.12           C  
ATOM   4378  HA  GLU A 286      -6.800  -2.886  14.789  1.00 96.12           H  
ATOM   4379  C   GLU A 286      -8.887  -2.627  15.043  1.00 96.12           C  
ATOM   4380  CB  GLU A 286      -7.340  -0.929  14.066  1.00 96.12           C  
ATOM   4381  HB2 GLU A 286      -8.093  -0.497  13.406  1.00 96.12           H  
ATOM   4382  HB3 GLU A 286      -7.446  -0.448  15.038  1.00 96.12           H  
ATOM   4383  O   GLU A 286      -8.795  -2.889  16.244  1.00 96.12           O  
ATOM   4384  CG  GLU A 286      -5.954  -0.581  13.511  1.00 96.12           C  
ATOM   4385  HG2 GLU A 286      -5.923   0.495  13.340  1.00 96.12           H  
ATOM   4386  HG3 GLU A 286      -5.813  -1.071  12.547  1.00 96.12           H  
ATOM   4387  CD  GLU A 286      -4.785  -0.960  14.423  1.00 96.12           C  
ATOM   4388  OE1 GLU A 286      -3.631  -0.785  13.983  1.00 96.12           O  
ATOM   4389  OE2 GLU A 286      -4.958  -1.442  15.570  1.00 96.12           O  
ATOM   4390  N   GLN A 287     -10.067  -2.565  14.412  1.00 95.50           N  
ATOM   4391  H   GLN A 287     -10.084  -2.362  13.422  1.00 95.50           H  
ATOM   4392  CA  GLN A 287     -11.324  -2.882  15.092  1.00 95.50           C  
ATOM   4393  HA  GLN A 287     -11.416  -2.234  15.963  1.00 95.50           H  
ATOM   4394  C   GLN A 287     -11.307  -4.328  15.599  1.00 95.50           C  
ATOM   4395  CB  GLN A 287     -12.538  -2.662  14.174  1.00 95.50           C  
ATOM   4396  HB2 GLN A 287     -13.430  -2.960  14.725  1.00 95.50           H  
ATOM   4397  HB3 GLN A 287     -12.461  -3.310  13.301  1.00 95.50           H  
ATOM   4398  O   GLN A 287     -11.568  -4.581  16.776  1.00 95.50           O  
ATOM   4399  CG  GLN A 287     -12.744  -1.218  13.703  1.00 95.50           C  
ATOM   4400  HG2 GLN A 287     -12.892  -0.566  14.564  1.00 95.50           H  
ATOM   4401  HG3 GLN A 287     -11.864  -0.869  13.162  1.00 95.50           H  
ATOM   4402  CD  GLN A 287     -13.947  -1.135  12.769  1.00 95.50           C  
ATOM   4403  NE2 GLN A 287     -15.083  -0.658  13.220  1.00 95.50           N  
ATOM   4404 HE21 GLN A 287     -15.878  -0.778  12.610  1.00 95.50           H  
ATOM   4405 HE22 GLN A 287     -15.163  -0.453  14.206  1.00 95.50           H  
ATOM   4406  OE1 GLN A 287     -13.916  -1.550  11.625  1.00 95.50           O  
ATOM   4407  N   TRP A 288     -10.932  -5.275  14.736  1.00 94.75           N  
ATOM   4408  H   TRP A 288     -10.755  -5.005  13.779  1.00 94.75           H  
ATOM   4409  CA  TRP A 288     -10.886  -6.696  15.082  1.00 94.75           C  
ATOM   4410  HA  TRP A 288     -11.833  -6.970  15.547  1.00 94.75           H  
ATOM   4411  C   TRP A 288      -9.806  -7.038  16.102  1.00 94.75           C  
ATOM   4412  CB  TRP A 288     -10.738  -7.524  13.808  1.00 94.75           C  
ATOM   4413  HB2 TRP A 288     -10.018  -7.065  13.130  1.00 94.75           H  
ATOM   4414  HB3 TRP A 288     -10.372  -8.515  14.076  1.00 94.75           H  
ATOM   4415  O   TRP A 288     -10.016  -7.899  16.951  1.00 94.75           O  
ATOM   4416  CG  TRP A 288     -12.049  -7.709  13.130  1.00 94.75           C  
ATOM   4417  CD1 TRP A 288     -12.562  -6.950  12.142  1.00 94.75           C  
ATOM   4418  HD1 TRP A 288     -12.043  -6.137  11.656  1.00 94.75           H  
ATOM   4419  CD2 TRP A 288     -13.114  -8.610  13.528  1.00 94.75           C  
ATOM   4420  CE2 TRP A 288     -14.266  -8.320  12.742  1.00 94.75           C  
ATOM   4421  CE3 TRP A 288     -13.236  -9.569  14.553  1.00 94.75           C  
ATOM   4422  HE3 TRP A 288     -12.376  -9.827  15.152  1.00 94.75           H  
ATOM   4423  NE1 TRP A 288     -13.842  -7.366  11.844  1.00 94.75           N  
ATOM   4424  HE1 TRP A 288     -14.394  -6.958  11.102  1.00 94.75           H  
ATOM   4425  CH2 TRP A 288     -15.629  -9.708  14.159  1.00 94.75           C  
ATOM   4426  HH2 TRP A 288     -16.597 -10.054  14.490  1.00 94.75           H  
ATOM   4427  CZ2 TRP A 288     -15.515  -8.877  13.031  1.00 94.75           C  
ATOM   4428  HZ2 TRP A 288     -16.388  -8.588  12.465  1.00 94.75           H  
ATOM   4429  CZ3 TRP A 288     -14.488 -10.117  14.864  1.00 94.75           C  
ATOM   4430  HZ3 TRP A 288     -14.578 -10.808  15.689  1.00 94.75           H  
ATOM   4431  N   ALA A 289      -8.678  -6.329  16.107  1.00 95.06           N  
ATOM   4432  H   ALA A 289      -8.535  -5.651  15.372  1.00 95.06           H  
ATOM   4433  CA  ALA A 289      -7.628  -6.516  17.104  1.00 95.06           C  
ATOM   4434  HA  ALA A 289      -7.340  -7.567  17.099  1.00 95.06           H  
ATOM   4435  C   ALA A 289      -8.073  -6.187  18.544  1.00 95.06           C  
ATOM   4436  CB  ALA A 289      -6.419  -5.677  16.684  1.00 95.06           C  
ATOM   4437  HB1 ALA A 289      -6.695  -4.623  16.640  1.00 95.06           H  
ATOM   4438  HB2 ALA A 289      -5.610  -5.809  17.402  1.00 95.06           H  
ATOM   4439  HB3 ALA A 289      -6.085  -6.002  15.699  1.00 95.06           H  
ATOM   4440  O   ALA A 289      -7.375  -6.567  19.492  1.00 95.06           O  
ATOM   4441  N   ALA A 290      -9.207  -5.498  18.725  1.00 93.56           N  
ATOM   4442  H   ALA A 290      -9.714  -5.171  17.915  1.00 93.56           H  
ATOM   4443  CA  ALA A 290      -9.801  -5.257  20.038  1.00 93.56           C  
ATOM   4444  HA  ALA A 290      -9.014  -4.940  20.722  1.00 93.56           H  
ATOM   4445  C   ALA A 290     -10.455  -6.513  20.641  1.00 93.56           C  
ATOM   4446  CB  ALA A 290     -10.813  -4.114  19.916  1.00 93.56           C  
ATOM   4447  HB1 ALA A 290     -10.349  -3.251  19.437  1.00 93.56           H  
ATOM   4448  HB2 ALA A 290     -11.166  -3.830  20.907  1.00 93.56           H  
ATOM   4449  HB3 ALA A 290     -11.670  -4.437  19.323  1.00 93.56           H  
ATOM   4450  O   ALA A 290     -10.470  -6.650  21.864  1.00 93.56           O  
ATOM   4451  N   VAL A 291     -10.960  -7.426  19.804  1.00 92.56           N  
ATOM   4452  H   VAL A 291     -10.886  -7.255  18.812  1.00 92.56           H  
ATOM   4453  CA  VAL A 291     -11.761  -8.588  20.236  1.00 92.56           C  
ATOM   4454  HA  VAL A 291     -11.808  -8.602  21.325  1.00 92.56           H  
ATOM   4455  C   VAL A 291     -11.148  -9.935  19.843  1.00 92.56           C  
ATOM   4456  CB  VAL A 291     -13.220  -8.469  19.745  1.00 92.56           C  
ATOM   4457  HB  VAL A 291     -13.774  -9.335  20.106  1.00 92.56           H  
ATOM   4458  O   VAL A 291     -11.384 -10.931  20.519  1.00 92.56           O  
ATOM   4459  CG1 VAL A 291     -13.893  -7.213  20.318  1.00 92.56           C  
ATOM   4460 HG11 VAL A 291     -14.949  -7.213  20.045  1.00 92.56           H  
ATOM   4461 HG12 VAL A 291     -13.433  -6.309  19.919  1.00 92.56           H  
ATOM   4462 HG13 VAL A 291     -13.817  -7.214  21.405  1.00 92.56           H  
ATOM   4463  CG2 VAL A 291     -13.337  -8.431  18.216  1.00 92.56           C  
ATOM   4464 HG21 VAL A 291     -12.934  -9.348  17.785  1.00 92.56           H  
ATOM   4465 HG22 VAL A 291     -14.387  -8.363  17.932  1.00 92.56           H  
ATOM   4466 HG23 VAL A 291     -12.806  -7.572  17.807  1.00 92.56           H  
ATOM   4467  N   ASP A 292     -10.289  -9.973  18.822  1.00 91.94           N  
ATOM   4468  H   ASP A 292     -10.166  -9.132  18.276  1.00 91.94           H  
ATOM   4469  CA  ASP A 292      -9.656 -11.186  18.308  1.00 91.94           C  
ATOM   4470  HA  ASP A 292      -9.969 -12.033  18.918  1.00 91.94           H  
ATOM   4471  C   ASP A 292      -8.120 -11.099  18.377  1.00 91.94           C  
ATOM   4472  CB  ASP A 292     -10.175 -11.473  16.895  1.00 91.94           C  
ATOM   4473  HB2 ASP A 292      -9.904 -10.638  16.249  1.00 91.94           H  
ATOM   4474  HB3 ASP A 292     -11.263 -11.525  16.930  1.00 91.94           H  
ATOM   4475  O   ASP A 292      -7.448 -10.288  17.724  1.00 91.94           O  
ATOM   4476  CG  ASP A 292      -9.649 -12.785  16.295  1.00 91.94           C  
ATOM   4477  OD1 ASP A 292      -8.656 -13.374  16.785  1.00 91.94           O  
ATOM   4478  OD2 ASP A 292     -10.176 -13.213  15.252  1.00 91.94           O  
ATOM   4479  N   MET A 293      -7.541 -12.009  19.165  1.00 93.69           N  
ATOM   4480  H   MET A 293      -8.155 -12.681  19.604  1.00 93.69           H  
ATOM   4481  CA  MET A 293      -6.100 -12.106  19.390  1.00 93.69           C  
ATOM   4482  HA  MET A 293      -5.762 -11.154  19.799  1.00 93.69           H  
ATOM   4483  C   MET A 293      -5.306 -12.372  18.102  1.00 93.69           C  
ATOM   4484  CB  MET A 293      -5.835 -13.212  20.424  1.00 93.69           C  
ATOM   4485  HB2 MET A 293      -6.464 -13.044  21.298  1.00 93.69           H  
ATOM   4486  HB3 MET A 293      -6.114 -14.173  19.992  1.00 93.69           H  
ATOM   4487  O   MET A 293      -4.139 -11.996  18.029  1.00 93.69           O  
ATOM   4488  CG  MET A 293      -4.367 -13.287  20.877  1.00 93.69           C  
ATOM   4489  HG2 MET A 293      -4.260 -14.151  21.533  1.00 93.69           H  
ATOM   4490  HG3 MET A 293      -3.734 -13.469  20.009  1.00 93.69           H  
ATOM   4491  SD  MET A 293      -3.730 -11.829  21.759  1.00 93.69           S  
ATOM   4492  CE  MET A 293      -4.615 -12.028  23.329  1.00 93.69           C  
ATOM   4493  HE1 MET A 293      -5.688 -11.929  23.165  1.00 93.69           H  
ATOM   4494  HE2 MET A 293      -4.404 -13.011  23.748  1.00 93.69           H  
ATOM   4495  HE3 MET A 293      -4.289 -11.261  24.032  1.00 93.69           H  
ATOM   4496  N   ARG A 294      -5.897 -12.997  17.078  1.00 93.88           N  
ATOM   4497  H   ARG A 294      -6.884 -13.198  17.148  1.00 93.88           H  
ATOM   4498  CA  ARG A 294      -5.212 -13.315  15.814  1.00 93.88           C  
ATOM   4499  HA  ARG A 294      -4.261 -13.802  16.029  1.00 93.88           H  
ATOM   4500  C   ARG A 294      -4.884 -12.050  15.026  1.00 93.88           C  
ATOM   4501  CB  ARG A 294      -6.079 -14.258  14.972  1.00 93.88           C  
ATOM   4502  HB2 ARG A 294      -7.010 -13.747  14.726  1.00 93.88           H  
ATOM   4503  HB3 ARG A 294      -5.557 -14.474  14.039  1.00 93.88           H  
ATOM   4504  O   ARG A 294      -3.744 -11.889  14.591  1.00 93.88           O  
ATOM   4505  CG  ARG A 294      -6.378 -15.590  15.683  1.00 93.88           C  
ATOM   4506  HG2 ARG A 294      -5.446 -16.137  15.825  1.00 93.88           H  
ATOM   4507  HG3 ARG A 294      -6.825 -15.408  16.661  1.00 93.88           H  
ATOM   4508  CD  ARG A 294      -7.345 -16.451  14.870  1.00 93.88           C  
ATOM   4509  HD2 ARG A 294      -7.482 -17.402  15.384  1.00 93.88           H  
ATOM   4510  HD3 ARG A 294      -6.911 -16.637  13.887  1.00 93.88           H  
ATOM   4511  NE  ARG A 294      -8.651 -15.794  14.722  1.00 93.88           N  
ATOM   4512  HE  ARG A 294      -8.837 -14.958  15.258  1.00 93.88           H  
ATOM   4513  NH1 ARG A 294      -9.586 -17.206  13.154  1.00 93.88           N  
ATOM   4514 HH11 ARG A 294      -8.788 -17.823  13.200  1.00 93.88           H  
ATOM   4515 HH12 ARG A 294     -10.372 -17.376  12.543  1.00 93.88           H  
ATOM   4516  NH2 ARG A 294     -10.657 -15.391  13.807  1.00 93.88           N  
ATOM   4517 HH21 ARG A 294     -11.432 -15.582  13.190  1.00 93.88           H  
ATOM   4518 HH22 ARG A 294     -10.683 -14.541  14.353  1.00 93.88           H  
ATOM   4519  CZ  ARG A 294      -9.619 -16.139  13.902  1.00 93.88           C  
ATOM   4520  N   PHE A 295      -5.837 -11.122  14.921  1.00 95.12           N  
ATOM   4521  H   PHE A 295      -6.743 -11.316  15.323  1.00 95.12           H  
ATOM   4522  CA  PHE A 295      -5.603  -9.801  14.328  1.00 95.12           C  
ATOM   4523  HA  PHE A 295      -5.190  -9.923  13.327  1.00 95.12           H  
ATOM   4524  C   PHE A 295      -4.579  -9.020  15.150  1.00 95.12           C  
ATOM   4525  CB  PHE A 295      -6.922  -9.029  14.208  1.00 95.12           C  
ATOM   4526  HB2 PHE A 295      -7.456  -9.054  15.158  1.00 95.12           H  
ATOM   4527  HB3 PHE A 295      -6.703  -7.985  13.983  1.00 95.12           H  
ATOM   4528  O   PHE A 295      -3.600  -8.509  14.604  1.00 95.12           O  
ATOM   4529  CG  PHE A 295      -7.813  -9.572  13.114  1.00 95.12           C  
ATOM   4530  CD1 PHE A 295      -7.683  -9.090  11.799  1.00 95.12           C  
ATOM   4531  HD1 PHE A 295      -6.977  -8.304  11.574  1.00 95.12           H  
ATOM   4532  CD2 PHE A 295      -8.747 -10.582  13.398  1.00 95.12           C  
ATOM   4533  HD2 PHE A 295      -8.852 -10.962  14.403  1.00 95.12           H  
ATOM   4534  CE1 PHE A 295      -8.476  -9.627  10.772  1.00 95.12           C  
ATOM   4535  HE1 PHE A 295      -8.378  -9.262   9.761  1.00 95.12           H  
ATOM   4536  CE2 PHE A 295      -9.558 -11.104  12.380  1.00 95.12           C  
ATOM   4537  HE2 PHE A 295     -10.288 -11.867  12.607  1.00 95.12           H  
ATOM   4538  CZ  PHE A 295      -9.409 -10.637  11.065  1.00 95.12           C  
ATOM   4539  HZ  PHE A 295     -10.016 -11.057  10.278  1.00 95.12           H  
ATOM   4540  N   LYS A 296      -4.722  -9.022  16.482  1.00 96.00           N  
ATOM   4541  H   LYS A 296      -5.554  -9.447  16.865  1.00 96.00           H  
ATOM   4542  CA  LYS A 296      -3.769  -8.360  17.383  1.00 96.00           C  
ATOM   4543  HA  LYS A 296      -3.728  -7.306  17.107  1.00 96.00           H  
ATOM   4544  C   LYS A 296      -2.341  -8.899  17.256  1.00 96.00           C  
ATOM   4545  CB  LYS A 296      -4.290  -8.482  18.818  1.00 96.00           C  
ATOM   4546  HB2 LYS A 296      -5.328  -8.149  18.840  1.00 96.00           H  
ATOM   4547  HB3 LYS A 296      -4.259  -9.525  19.132  1.00 96.00           H  
ATOM   4548  O   LYS A 296      -1.399  -8.113  17.298  1.00 96.00           O  
ATOM   4549  CG  LYS A 296      -3.468  -7.632  19.794  1.00 96.00           C  
ATOM   4550  HG2 LYS A 296      -2.454  -8.025  19.870  1.00 96.00           H  
ATOM   4551  HG3 LYS A 296      -3.432  -6.603  19.436  1.00 96.00           H  
ATOM   4552  CD  LYS A 296      -4.125  -7.664  21.174  1.00 96.00           C  
ATOM   4553  HD2 LYS A 296      -4.155  -8.692  21.536  1.00 96.00           H  
ATOM   4554  HD3 LYS A 296      -5.146  -7.296  21.080  1.00 96.00           H  
ATOM   4555  CE  LYS A 296      -3.352  -6.785  22.158  1.00 96.00           C  
ATOM   4556  HE2 LYS A 296      -3.238  -5.795  21.718  1.00 96.00           H  
ATOM   4557  HE3 LYS A 296      -2.360  -7.212  22.310  1.00 96.00           H  
ATOM   4558  NZ  LYS A 296      -4.088  -6.688  23.440  1.00 96.00           N  
ATOM   4559  HZ1 LYS A 296      -5.011  -6.313  23.269  1.00 96.00           H  
ATOM   4560  HZ2 LYS A 296      -4.209  -7.603  23.849  1.00 96.00           H  
ATOM   4561  HZ3 LYS A 296      -3.613  -6.083  24.094  1.00 96.00           H  
ATOM   4562  N   ALA A 297      -2.177 -10.214  17.107  1.00 96.50           N  
ATOM   4563  H   ALA A 297      -3.000 -10.798  17.150  1.00 96.50           H  
ATOM   4564  CA  ALA A 297      -0.881 -10.874  16.962  1.00 96.50           C  
ATOM   4565  HA  ALA A 297      -0.192 -10.465  17.701  1.00 96.50           H  
ATOM   4566  C   ALA A 297      -0.253 -10.652  15.580  1.00 96.50           C  
ATOM   4567  CB  ALA A 297      -1.066 -12.371  17.240  1.00 96.50           C  
ATOM   4568  HB1 ALA A 297      -0.106 -12.881  17.153  1.00 96.50           H  
ATOM   4569  HB2 ALA A 297      -1.765 -12.801  16.522  1.00 96.50           H  
ATOM   4570  HB3 ALA A 297      -1.454 -12.516  18.248  1.00 96.50           H  
ATOM   4571  O   ALA A 297       0.974 -10.642  15.452  1.00 96.50           O  
ATOM   4572  N   LEU A 298      -1.077 -10.474  14.545  1.00 97.00           N  
ATOM   4573  H   LEU A 298      -2.072 -10.571  14.688  1.00 97.00           H  
ATOM   4574  CA  LEU A 298      -0.596 -10.132  13.216  1.00 97.00           C  
ATOM   4575  HA  LEU A 298       0.234 -10.796  12.973  1.00 97.00           H  
ATOM   4576  C   LEU A 298      -0.080  -8.698  13.159  1.00 97.00           C  
ATOM   4577  CB  LEU A 298      -1.716 -10.352  12.196  1.00 97.00           C  
ATOM   4578  HB2 LEU A 298      -2.588  -9.778  12.507  1.00 97.00           H  
ATOM   4579  HB3 LEU A 298      -1.993 -11.407  12.195  1.00 97.00           H  
ATOM   4580  O   LEU A 298       0.965  -8.479  12.552  1.00 97.00           O  
ATOM   4581  CG  LEU A 298      -1.326  -9.921  10.771  1.00 97.00           C  
ATOM   4582  HG  LEU A 298      -1.055  -8.866  10.749  1.00 97.00           H  
ATOM   4583  CD1 LEU A 298      -0.177 -10.748  10.193  1.00 97.00           C  
ATOM   4584 HD11 LEU A 298      -0.443 -11.804  10.230  1.00 97.00           H  
ATOM   4585 HD12 LEU A 298       0.727 -10.574  10.777  1.00 97.00           H  
ATOM   4586 HD13 LEU A 298      -0.002 -10.451   9.159  1.00 97.00           H  
ATOM   4587  CD2 LEU A 298      -2.544 -10.095   9.896  1.00 97.00           C  
ATOM   4588 HD21 LEU A 298      -2.811 -11.152   9.865  1.00 97.00           H  
ATOM   4589 HD22 LEU A 298      -3.371  -9.537  10.334  1.00 97.00           H  
ATOM   4590 HD23 LEU A 298      -2.344  -9.759   8.879  1.00 97.00           H  
ATOM   4591  N   LEU A 299      -0.786  -7.731  13.745  1.00 97.50           N  
ATOM   4592  H   LEU A 299      -1.640  -7.989  14.218  1.00 97.50           H  
ATOM   4593  CA  LEU A 299      -0.426  -6.312  13.696  1.00 97.50           C  
ATOM   4594  HA  LEU A 299      -0.257  -6.033  12.656  1.00 97.50           H  
ATOM   4595  C   LEU A 299       0.876  -6.013  14.455  1.00 97.50           C  
ATOM   4596  CB  LEU A 299      -1.592  -5.474  14.241  1.00 97.50           C  
ATOM   4597  HB2 LEU A 299      -1.838  -5.834  15.240  1.00 97.50           H  
ATOM   4598  HB3 LEU A 299      -1.260  -4.439  14.327  1.00 97.50           H  
ATOM   4599  O   LEU A 299       1.258  -6.713  15.393  1.00 97.50           O  
ATOM   4600  CG  LEU A 299      -2.866  -5.478  13.376  1.00 97.50           C  
ATOM   4601  HG  LEU A 299      -3.220  -6.499  13.234  1.00 97.50           H  
ATOM   4602  CD1 LEU A 299      -3.950  -4.678  14.091  1.00 97.50           C  
ATOM   4603 HD11 LEU A 299      -4.071  -5.037  15.113  1.00 97.50           H  
ATOM   4604 HD12 LEU A 299      -4.898  -4.794  13.567  1.00 97.50           H  
ATOM   4605 HD13 LEU A 299      -3.694  -3.619  14.101  1.00 97.50           H  
ATOM   4606  CD2 LEU A 299      -2.636  -4.864  11.995  1.00 97.50           C  
ATOM   4607 HD21 LEU A 299      -3.585  -4.788  11.463  1.00 97.50           H  
ATOM   4608 HD22 LEU A 299      -2.227  -3.858  12.089  1.00 97.50           H  
ATOM   4609 HD23 LEU A 299      -1.963  -5.481  11.399  1.00 97.50           H  
ATOM   4610  N   ARG A 300       1.600  -4.966  14.039  1.00 97.25           N  
ATOM   4611  H   ARG A 300       1.247  -4.394  13.285  1.00 97.25           H  
ATOM   4612  CA  ARG A 300       2.849  -4.583  14.715  1.00 97.25           C  
ATOM   4613  HA  ARG A 300       3.501  -5.456  14.730  1.00 97.25           H  
ATOM   4614  C   ARG A 300       2.562  -4.158  16.161  1.00 97.25           C  
ATOM   4615  CB  ARG A 300       3.550  -3.444  13.975  1.00 97.25           C  
ATOM   4616  HB2 ARG A 300       2.804  -2.716  13.658  1.00 97.25           H  
ATOM   4617  HB3 ARG A 300       4.245  -2.957  14.658  1.00 97.25           H  
ATOM   4618  O   ARG A 300       1.617  -3.400  16.383  1.00 97.25           O  
ATOM   4619  CG  ARG A 300       4.300  -3.898  12.730  1.00 97.25           C  
ATOM   4620  HG2 ARG A 300       3.551  -4.284  12.038  1.00 97.25           H  
ATOM   4621  HG3 ARG A 300       5.012  -4.687  12.972  1.00 97.25           H  
ATOM   4622  CD  ARG A 300       5.017  -2.712  12.083  1.00 97.25           C  
ATOM   4623  HD2 ARG A 300       5.270  -2.962  11.052  1.00 97.25           H  
ATOM   4624  HD3 ARG A 300       4.339  -1.859  12.047  1.00 97.25           H  
ATOM   4625  NE  ARG A 300       6.225  -2.359  12.844  1.00 97.25           N  
ATOM   4626  HE  ARG A 300       6.096  -2.052  13.798  1.00 97.25           H  
ATOM   4627  NH1 ARG A 300       7.795  -3.015  11.308  1.00 97.25           N  
ATOM   4628 HH11 ARG A 300       7.033  -3.295  10.706  1.00 97.25           H  
ATOM   4629 HH12 ARG A 300       8.760  -3.072  11.016  1.00 97.25           H  
ATOM   4630  NH2 ARG A 300       8.417  -2.099  13.272  1.00 97.25           N  
ATOM   4631 HH21 ARG A 300       8.144  -1.676  14.148  1.00 97.25           H  
ATOM   4632 HH22 ARG A 300       9.398  -2.153  13.036  1.00 97.25           H  
ATOM   4633  CZ  ARG A 300       7.475  -2.495  12.466  1.00 97.25           C  
ATOM   4634  N   PRO A 301       3.373  -4.574  17.148  1.00 96.56           N  
ATOM   4635  CA  PRO A 301       3.193  -4.132  18.531  1.00 96.56           C  
ATOM   4636  HA  PRO A 301       2.154  -4.259  18.833  1.00 96.56           H  
ATOM   4637  C   PRO A 301       3.571  -2.656  18.736  1.00 96.56           C  
ATOM   4638  CB  PRO A 301       4.077  -5.069  19.358  1.00 96.56           C  
ATOM   4639  HB2 PRO A 301       4.469  -4.585  20.253  1.00 96.56           H  
ATOM   4640  HB3 PRO A 301       3.505  -5.956  19.631  1.00 96.56           H  
ATOM   4641  O   PRO A 301       3.069  -2.026  19.656  1.00 96.56           O  
ATOM   4642  CG  PRO A 301       5.192  -5.464  18.389  1.00 96.56           C  
ATOM   4643  HG2 PRO A 301       5.955  -4.686  18.372  1.00 96.56           H  
ATOM   4644  HG3 PRO A 301       5.632  -6.427  18.648  1.00 96.56           H  
ATOM   4645  CD  PRO A 301       4.479  -5.513  17.039  1.00 96.56           C  
ATOM   4646  HD2 PRO A 301       4.085  -6.513  16.863  1.00 96.56           H  
ATOM   4647  HD3 PRO A 301       5.168  -5.228  16.243  1.00 96.56           H  
ATOM   4648  N   ASP A 302       4.438  -2.105  17.880  1.00 97.12           N  
ATOM   4649  H   ASP A 302       4.813  -2.671  17.132  1.00 97.12           H  
ATOM   4650  CA  ASP A 302       4.927  -0.720  17.914  1.00 97.12           C  
ATOM   4651  HA  ASP A 302       4.746  -0.316  18.910  1.00 97.12           H  
ATOM   4652  C   ASP A 302       4.200   0.217  16.929  1.00 97.12           C  
ATOM   4653  CB  ASP A 302       6.454  -0.713  17.678  1.00 97.12           C  
ATOM   4654  HB2 ASP A 302       6.922  -1.393  18.390  1.00 97.12           H  
ATOM   4655  HB3 ASP A 302       6.835   0.287  17.885  1.00 97.12           H  
ATOM   4656  O   ASP A 302       4.671   1.330  16.676  1.00 97.12           O  
ATOM   4657  CG  ASP A 302       6.874  -1.125  16.253  1.00 97.12           C  
ATOM   4658  OD1 ASP A 302       6.210  -1.990  15.641  1.00 97.12           O  
ATOM   4659  OD2 ASP A 302       7.913  -0.656  15.736  1.00 97.12           O  
ATOM   4660  N   ARG A 303       3.082  -0.229  16.338  1.00 97.50           N  
ATOM   4661  H   ARG A 303       2.717  -1.125  16.626  1.00 97.50           H  
ATOM   4662  CA  ARG A 303       2.303   0.586  15.395  1.00 97.50           C  
ATOM   4663  HA  ARG A 303       2.989   0.958  14.634  1.00 97.50           H  
ATOM   4664  C   ARG A 303       1.686   1.813  16.060  1.00 97.50           C  
ATOM   4665  CB  ARG A 303       1.229  -0.241  14.680  1.00 97.50           C  
ATOM   4666  HB2 ARG A 303       1.700  -1.101  14.203  1.00 97.50           H  
ATOM   4667  HB3 ARG A 303       0.777   0.356  13.888  1.00 97.50           H  
ATOM   4668  O   ARG A 303       1.392   1.822  17.254  1.00 97.50           O  
ATOM   4669  CG  ARG A 303       0.114  -0.717  15.613  1.00 97.50           C  
ATOM   4670  HG2 ARG A 303      -0.505   0.130  15.910  1.00 97.50           H  
ATOM   4671  HG3 ARG A 303       0.528  -1.161  16.518  1.00 97.50           H  
ATOM   4672  CD  ARG A 303      -0.746  -1.736  14.880  1.00 97.50           C  
ATOM   4673  HD2 ARG A 303      -1.044  -1.322  13.917  1.00 97.50           H  
ATOM   4674  HD3 ARG A 303      -0.163  -2.640  14.697  1.00 97.50           H  
ATOM   4675  NE  ARG A 303      -1.959  -2.032  15.639  1.00 97.50           N  
ATOM   4676  HE  ARG A 303      -2.792  -1.599  15.268  1.00 97.50           H  
ATOM   4677  NH1 ARG A 303      -1.156  -3.488  17.202  1.00 97.50           N  
ATOM   4678 HH11 ARG A 303      -0.232  -3.350  16.820  1.00 97.50           H  
ATOM   4679 HH12 ARG A 303      -1.332  -4.171  17.926  1.00 97.50           H  
ATOM   4680  NH2 ARG A 303      -3.342  -2.952  17.144  1.00 97.50           N  
ATOM   4681 HH21 ARG A 303      -3.585  -3.560  17.912  1.00 97.50           H  
ATOM   4682 HH22 ARG A 303      -4.062  -2.432  16.662  1.00 97.50           H  
ATOM   4683  CZ  ARG A 303      -2.142  -2.823  16.665  1.00 97.50           C  
ATOM   4684  N   LYS A 304       1.455   2.833  15.244  1.00 97.38           N  
ATOM   4685  H   LYS A 304       1.684   2.689  14.270  1.00 97.38           H  
ATOM   4686  CA  LYS A 304       0.741   4.065  15.570  1.00 97.38           C  
ATOM   4687  HA  LYS A 304       0.228   3.975  16.528  1.00 97.38           H  
ATOM   4688  C   LYS A 304      -0.305   4.282  14.472  1.00 97.38           C  
ATOM   4689  CB  LYS A 304       1.736   5.232  15.651  1.00 97.38           C  
ATOM   4690  HB2 LYS A 304       1.173   6.151  15.817  1.00 97.38           H  
ATOM   4691  HB3 LYS A 304       2.265   5.323  14.702  1.00 97.38           H  
ATOM   4692  O   LYS A 304       0.003   4.973  13.504  1.00 97.38           O  
ATOM   4693  CG  LYS A 304       2.760   5.059  16.779  1.00 97.38           C  
ATOM   4694  HG2 LYS A 304       3.374   4.178  16.594  1.00 97.38           H  
ATOM   4695  HG3 LYS A 304       2.240   4.942  17.730  1.00 97.38           H  
ATOM   4696  CD  LYS A 304       3.660   6.293  16.832  1.00 97.38           C  
ATOM   4697  HD2 LYS A 304       4.143   6.425  15.864  1.00 97.38           H  
ATOM   4698  HD3 LYS A 304       3.044   7.168  17.042  1.00 97.38           H  
ATOM   4699  CE  LYS A 304       4.716   6.125  17.923  1.00 97.38           C  
ATOM   4700  HE2 LYS A 304       5.330   5.257  17.683  1.00 97.38           H  
ATOM   4701  HE3 LYS A 304       4.208   5.925  18.866  1.00 97.38           H  
ATOM   4702  NZ  LYS A 304       5.542   7.351  18.028  1.00 97.38           N  
ATOM   4703  HZ1 LYS A 304       4.951   8.133  18.267  1.00 97.38           H  
ATOM   4704  HZ2 LYS A 304       6.251   7.248  18.741  1.00 97.38           H  
ATOM   4705  HZ3 LYS A 304       5.976   7.560  17.140  1.00 97.38           H  
ATOM   4706  N   PRO A 305      -1.477   3.624  14.550  1.00 96.69           N  
ATOM   4707  CA  PRO A 305      -2.475   3.715  13.495  1.00 96.69           C  
ATOM   4708  HA  PRO A 305      -2.047   3.376  12.552  1.00 96.69           H  
ATOM   4709  C   PRO A 305      -2.944   5.163  13.350  1.00 96.69           C  
ATOM   4710  CB  PRO A 305      -3.603   2.762  13.892  1.00 96.69           C  
ATOM   4711  HB2 PRO A 305      -4.580   3.117  13.565  1.00 96.69           H  
ATOM   4712  HB3 PRO A 305      -3.401   1.777  13.471  1.00 96.69           H  
ATOM   4713  O   PRO A 305      -3.214   5.835  14.346  1.00 96.69           O  
ATOM   4714  CG  PRO A 305      -3.499   2.702  15.415  1.00 96.69           C  
ATOM   4715  HG2 PRO A 305      -3.880   1.759  15.807  1.00 96.69           H  
ATOM   4716  HG3 PRO A 305      -4.036   3.544  15.851  1.00 96.69           H  
ATOM   4717  CD  PRO A 305      -2.001   2.859  15.673  1.00 96.69           C  
ATOM   4718  HD2 PRO A 305      -1.843   3.371  16.622  1.00 96.69           H  
ATOM   4719  HD3 PRO A 305      -1.534   1.875  15.686  1.00 96.69           H  
ATOM   4720  N   THR A 306      -3.004   5.644  12.113  1.00 97.88           N  
ATOM   4721  H   THR A 306      -2.770   5.034  11.343  1.00 97.88           H  
ATOM   4722  CA  THR A 306      -3.454   7.005  11.811  1.00 97.88           C  
ATOM   4723  HA  THR A 306      -3.023   7.676  12.554  1.00 97.88           H  
ATOM   4724  C   THR A 306      -4.976   7.126  11.919  1.00 97.88           C  
ATOM   4725  CB  THR A 306      -2.923   7.467  10.447  1.00 97.88           C  
ATOM   4726  HB  THR A 306      -1.833   7.484  10.477  1.00 97.88           H  
ATOM   4727  O   THR A 306      -5.721   6.190  11.624  1.00 97.88           O  
ATOM   4728  CG2 THR A 306      -3.368   6.617   9.264  1.00 97.88           C  
ATOM   4729 HG21 THR A 306      -3.045   5.583   9.390  1.00 97.88           H  
ATOM   4730 HG22 THR A 306      -4.456   6.641   9.194  1.00 97.88           H  
ATOM   4731 HG23 THR A 306      -2.947   7.018   8.342  1.00 97.88           H  
ATOM   4732  OG1 THR A 306      -3.395   8.753  10.160  1.00 97.88           O  
ATOM   4733  HG1 THR A 306      -2.991   9.355  10.790  1.00 97.88           H  
ATOM   4734  N   ALA A 307      -5.473   8.306  12.296  1.00 96.94           N  
ATOM   4735  H   ALA A 307      -4.830   9.057  12.504  1.00 96.94           H  
ATOM   4736  CA  ALA A 307      -6.914   8.565  12.366  1.00 96.94           C  
ATOM   4737  HA  ALA A 307      -7.370   7.784  12.975  1.00 96.94           H  
ATOM   4738  C   ALA A 307      -7.609   8.526  10.986  1.00 96.94           C  
ATOM   4739  CB  ALA A 307      -7.127   9.905  13.072  1.00 96.94           C  
ATOM   4740  HB1 ALA A 307      -6.727  10.718  12.466  1.00 96.94           H  
ATOM   4741  HB2 ALA A 307      -8.195  10.063  13.223  1.00 96.94           H  
ATOM   4742  HB3 ALA A 307      -6.634   9.900  14.043  1.00 96.94           H  
ATOM   4743  O   ALA A 307      -8.827   8.385  10.908  1.00 96.94           O  
ATOM   4744  N   ILE A 308      -6.837   8.608   9.896  1.00 98.19           N  
ATOM   4745  H   ILE A 308      -5.844   8.727  10.038  1.00 98.19           H  
ATOM   4746  CA  ILE A 308      -7.327   8.522   8.511  1.00 98.19           C  
ATOM   4747  HA  ILE A 308      -8.414   8.592   8.530  1.00 98.19           H  
ATOM   4748  C   ILE A 308      -7.034   7.166   7.855  1.00 98.19           C  
ATOM   4749  CB  ILE A 308      -6.831   9.713   7.663  1.00 98.19           C  
ATOM   4750  HB  ILE A 308      -7.216   9.591   6.651  1.00 98.19           H  
ATOM   4751  O   ILE A 308      -6.991   7.070   6.629  1.00 98.19           O  
ATOM   4752  CG1 ILE A 308      -5.292   9.770   7.598  1.00 98.19           C  
ATOM   4753 HG12 ILE A 308      -4.906  10.080   8.569  1.00 98.19           H  
ATOM   4754 HG13 ILE A 308      -4.890   8.780   7.380  1.00 98.19           H  
ATOM   4755  CG2 ILE A 308      -7.415  11.024   8.209  1.00 98.19           C  
ATOM   4756 HG21 ILE A 308      -7.192  11.840   7.522  1.00 98.19           H  
ATOM   4757 HG22 ILE A 308      -6.997  11.255   9.189  1.00 98.19           H  
ATOM   4758 HG23 ILE A 308      -8.498  10.936   8.294  1.00 98.19           H  
ATOM   4759  CD1 ILE A 308      -4.771  10.744   6.537  1.00 98.19           C  
ATOM   4760 HD11 ILE A 308      -5.102  10.424   5.549  1.00 98.19           H  
ATOM   4761 HD12 ILE A 308      -5.118  11.758   6.736  1.00 98.19           H  
ATOM   4762 HD13 ILE A 308      -3.681  10.756   6.555  1.00 98.19           H  
ATOM   4763  N   SER A 309      -6.804   6.100   8.626  1.00 97.94           N  
ATOM   4764  H   SER A 309      -6.748   6.210   9.628  1.00 97.94           H  
ATOM   4765  CA  SER A 309      -6.581   4.762   8.062  1.00 97.94           C  
ATOM   4766  HA  SER A 309      -5.698   4.781   7.423  1.00 97.94           H  
ATOM   4767  C   SER A 309      -7.782   4.339   7.227  1.00 97.94           C  
ATOM   4768  CB  SER A 309      -6.362   3.735   9.172  1.00 97.94           C  
ATOM   4769  HB2 SER A 309      -6.455   2.730   8.760  1.00 97.94           H  
ATOM   4770  HB3 SER A 309      -7.103   3.867   9.961  1.00 97.94           H  
ATOM   4771  O   SER A 309      -8.910   4.542   7.662  1.00 97.94           O  
ATOM   4772  OG  SER A 309      -5.066   3.880   9.696  1.00 97.94           O  
ATOM   4773  HG  SER A 309      -4.610   3.049   9.540  1.00 97.94           H  
ATOM   4774  N   GLY A 310      -7.561   3.755   6.050  1.00 97.50           N  
ATOM   4775  H   GLY A 310      -6.602   3.609   5.768  1.00 97.50           H  
ATOM   4776  CA  GLY A 310      -8.597   3.168   5.197  1.00 97.50           C  
ATOM   4777  HA2 GLY A 310      -8.442   3.512   4.174  1.00 97.50           H  
ATOM   4778  HA3 GLY A 310      -9.591   3.490   5.506  1.00 97.50           H  
ATOM   4779  C   GLY A 310      -8.558   1.640   5.210  1.00 97.50           C  
ATOM   4780  O   GLY A 310      -8.044   1.027   6.146  1.00 97.50           O  
ATOM   4781  N   VAL A 311      -9.081   1.028   4.144  1.00 97.50           N  
ATOM   4782  H   VAL A 311      -9.594   1.602   3.490  1.00 97.50           H  
ATOM   4783  CA  VAL A 311      -9.000  -0.431   3.898  1.00 97.50           C  
ATOM   4784  HA  VAL A 311      -8.213  -0.852   4.524  1.00 97.50           H  
ATOM   4785  C   VAL A 311      -8.624  -0.790   2.458  1.00 97.50           C  
ATOM   4786  CB  VAL A 311     -10.313  -1.151   4.280  1.00 97.50           C  
ATOM   4787  HB  VAL A 311     -10.201  -2.212   4.056  1.00 97.50           H  
ATOM   4788  O   VAL A 311      -8.406  -1.960   2.158  1.00 97.50           O  
ATOM   4789  CG1 VAL A 311     -10.607  -1.032   5.779  1.00 97.50           C  
ATOM   4790 HG11 VAL A 311     -11.459  -1.662   6.031  1.00 97.50           H  
ATOM   4791 HG12 VAL A 311     -10.829  -0.000   6.051  1.00 97.50           H  
ATOM   4792 HG13 VAL A 311      -9.744  -1.383   6.345  1.00 97.50           H  
ATOM   4793  CG2 VAL A 311     -11.523  -0.626   3.492  1.00 97.50           C  
ATOM   4794 HG21 VAL A 311     -11.708   0.419   3.740  1.00 97.50           H  
ATOM   4795 HG22 VAL A 311     -12.402  -1.212   3.761  1.00 97.50           H  
ATOM   4796 HG23 VAL A 311     -11.352  -0.729   2.420  1.00 97.50           H  
ATOM   4797  N   ALA A 312      -8.581   0.179   1.541  1.00 98.38           N  
ATOM   4798  H   ALA A 312      -8.674   1.140   1.837  1.00 98.38           H  
ATOM   4799  CA  ALA A 312      -8.608  -0.095   0.108  1.00 98.38           C  
ATOM   4800  HA  ALA A 312      -8.890  -1.137  -0.044  1.00 98.38           H  
ATOM   4801  C   ALA A 312      -7.252   0.105  -0.588  1.00 98.38           C  
ATOM   4802  CB  ALA A 312      -9.725   0.738  -0.526  1.00 98.38           C  
ATOM   4803  HB1 ALA A 312      -9.743   0.572  -1.603  1.00 98.38           H  
ATOM   4804  HB2 ALA A 312     -10.689   0.451  -0.106  1.00 98.38           H  
ATOM   4805  HB3 ALA A 312      -9.554   1.797  -0.327  1.00 98.38           H  
ATOM   4806  O   ALA A 312      -6.603   1.151  -0.476  1.00 98.38           O  
ATOM   4807  N   VAL A 313      -6.887  -0.888  -1.399  1.00 98.88           N  
ATOM   4808  H   VAL A 313      -7.456  -1.723  -1.396  1.00 98.88           H  
ATOM   4809  CA  VAL A 313      -5.917  -0.773  -2.487  1.00 98.88           C  
ATOM   4810  HA  VAL A 313      -5.314   0.121  -2.328  1.00 98.88           H  
ATOM   4811  C   VAL A 313      -6.686  -0.623  -3.796  1.00 98.88           C  
ATOM   4812  CB  VAL A 313      -4.966  -1.983  -2.541  1.00 98.88           C  
ATOM   4813  HB  VAL A 313      -5.542  -2.891  -2.724  1.00 98.88           H  
ATOM   4814  O   VAL A 313      -7.488  -1.481  -4.156  1.00 98.88           O  
ATOM   4815  CG1 VAL A 313      -3.936  -1.827  -3.670  1.00 98.88           C  
ATOM   4816 HG11 VAL A 313      -3.374  -0.903  -3.536  1.00 98.88           H  
ATOM   4817 HG12 VAL A 313      -3.250  -2.674  -3.660  1.00 98.88           H  
ATOM   4818 HG13 VAL A 313      -4.437  -1.809  -4.638  1.00 98.88           H  
ATOM   4819  CG2 VAL A 313      -4.195  -2.161  -1.227  1.00 98.88           C  
ATOM   4820 HG21 VAL A 313      -3.462  -2.959  -1.344  1.00 98.88           H  
ATOM   4821 HG22 VAL A 313      -3.670  -1.247  -0.951  1.00 98.88           H  
ATOM   4822 HG23 VAL A 313      -4.886  -2.431  -0.428  1.00 98.88           H  
ATOM   4823  N   VAL A 314      -6.439   0.460  -4.525  1.00 98.88           N  
ATOM   4824  H   VAL A 314      -5.729   1.097  -4.192  1.00 98.88           H  
ATOM   4825  CA  VAL A 314      -7.060   0.743  -5.821  1.00 98.88           C  
ATOM   4826  HA  VAL A 314      -7.875   0.040  -5.991  1.00 98.88           H  
ATOM   4827  C   VAL A 314      -6.020   0.543  -6.915  1.00 98.88           C  
ATOM   4828  CB  VAL A 314      -7.664   2.159  -5.865  1.00 98.88           C  
ATOM   4829  HB  VAL A 314      -6.866   2.900  -5.828  1.00 98.88           H  
ATOM   4830  O   VAL A 314      -5.050   1.296  -6.997  1.00 98.88           O  
ATOM   4831  CG1 VAL A 314      -8.457   2.351  -7.161  1.00 98.88           C  
ATOM   4832 HG11 VAL A 314      -7.792   2.315  -8.024  1.00 98.88           H  
ATOM   4833 HG12 VAL A 314      -9.206   1.566  -7.256  1.00 98.88           H  
ATOM   4834 HG13 VAL A 314      -8.964   3.316  -7.144  1.00 98.88           H  
ATOM   4835  CG2 VAL A 314      -8.610   2.419  -4.684  1.00 98.88           C  
ATOM   4836 HG21 VAL A 314      -9.377   1.646  -4.643  1.00 98.88           H  
ATOM   4837 HG22 VAL A 314      -9.089   3.392  -4.796  1.00 98.88           H  
ATOM   4838 HG23 VAL A 314      -8.054   2.417  -3.746  1.00 98.88           H  
ATOM   4839  N   VAL A 315      -6.201  -0.466  -7.763  1.00 98.88           N  
ATOM   4840  H   VAL A 315      -7.054  -1.002  -7.688  1.00 98.88           H  
ATOM   4841  CA  VAL A 315      -5.309  -0.723  -8.898  1.00 98.88           C  
ATOM   4842  HA  VAL A 315      -4.348  -0.248  -8.698  1.00 98.88           H  
ATOM   4843  C   VAL A 315      -5.901  -0.092 -10.152  1.00 98.88           C  
ATOM   4844  CB  VAL A 315      -5.019  -2.217  -9.103  1.00 98.88           C  
ATOM   4845  HB  VAL A 315      -5.948  -2.712  -9.385  1.00 98.88           H  
ATOM   4846  O   VAL A 315      -7.005  -0.434 -10.574  1.00 98.88           O  
ATOM   4847  CG1 VAL A 315      -3.982  -2.411 -10.221  1.00 98.88           C  
ATOM   4848 HG11 VAL A 315      -3.068  -1.868  -9.984  1.00 98.88           H  
ATOM   4849 HG12 VAL A 315      -4.379  -2.051 -11.171  1.00 98.88           H  
ATOM   4850 HG13 VAL A 315      -3.755  -3.472 -10.331  1.00 98.88           H  
ATOM   4851  CG2 VAL A 315      -4.471  -2.889  -7.835  1.00 98.88           C  
ATOM   4852 HG21 VAL A 315      -5.179  -2.777  -7.013  1.00 98.88           H  
ATOM   4853 HG22 VAL A 315      -3.515  -2.451  -7.548  1.00 98.88           H  
ATOM   4854 HG23 VAL A 315      -4.340  -3.955  -8.022  1.00 98.88           H  
ATOM   4855  N   VAL A 316      -5.141   0.809 -10.764  1.00 98.75           N  
ATOM   4856  H   VAL A 316      -4.219   0.972 -10.386  1.00 98.75           H  
ATOM   4857  CA  VAL A 316      -5.493   1.543 -11.982  1.00 98.75           C  
ATOM   4858  HA  VAL A 316      -6.490   1.243 -12.303  1.00 98.75           H  
ATOM   4859  C   VAL A 316      -4.527   1.196 -13.108  1.00 98.75           C  
ATOM   4860  CB  VAL A 316      -5.522   3.065 -11.742  1.00 98.75           C  
ATOM   4861  HB  VAL A 316      -5.904   3.519 -12.657  1.00 98.75           H  
ATOM   4862  O   VAL A 316      -3.394   0.790 -12.855  1.00 98.75           O  
ATOM   4863  CG1 VAL A 316      -6.460   3.444 -10.588  1.00 98.75           C  
ATOM   4864 HG11 VAL A 316      -7.465   3.077 -10.796  1.00 98.75           H  
ATOM   4865 HG12 VAL A 316      -6.106   3.015  -9.650  1.00 98.75           H  
ATOM   4866 HG13 VAL A 316      -6.501   4.528 -10.478  1.00 98.75           H  
ATOM   4867  CG2 VAL A 316      -4.151   3.695 -11.459  1.00 98.75           C  
ATOM   4868 HG21 VAL A 316      -3.714   3.256 -10.562  1.00 98.75           H  
ATOM   4869 HG22 VAL A 316      -4.265   4.769 -11.309  1.00 98.75           H  
ATOM   4870 HG23 VAL A 316      -3.483   3.539 -12.307  1.00 98.75           H  
ATOM   4871  N   ASP A 317      -4.948   1.402 -14.351  1.00 97.94           N  
ATOM   4872  H   ASP A 317      -5.886   1.739 -14.513  1.00 97.94           H  
ATOM   4873  CA  ASP A 317      -4.084   1.295 -15.526  1.00 97.94           C  
ATOM   4874  HA  ASP A 317      -3.052   1.135 -15.213  1.00 97.94           H  
ATOM   4875  C   ASP A 317      -4.138   2.610 -16.307  1.00 97.94           C  
ATOM   4876  CB  ASP A 317      -4.506   0.081 -16.369  1.00 97.94           C  
ATOM   4877  HB2 ASP A 317      -4.737  -0.742 -15.693  1.00 97.94           H  
ATOM   4878  HB3 ASP A 317      -5.406   0.309 -16.941  1.00 97.94           H  
ATOM   4879  O   ASP A 317      -5.179   2.984 -16.842  1.00 97.94           O  
ATOM   4880  CG  ASP A 317      -3.396  -0.388 -17.310  1.00 97.94           C  
ATOM   4881  OD1 ASP A 317      -2.593   0.470 -17.749  1.00 97.94           O  
ATOM   4882  OD2 ASP A 317      -3.299  -1.634 -17.478  1.00 97.94           O  
ATOM   4883  N   SER A 318      -3.033   3.355 -16.317  1.00 97.56           N  
ATOM   4884  H   SER A 318      -2.217   3.029 -15.818  1.00 97.56           H  
ATOM   4885  CA  SER A 318      -2.958   4.651 -16.998  1.00 97.56           C  
ATOM   4886  HA  SER A 318      -3.944   5.113 -16.955  1.00 97.56           H  
ATOM   4887  C   SER A 318      -2.601   4.565 -18.484  1.00 97.56           C  
ATOM   4888  CB  SER A 318      -1.994   5.581 -16.261  1.00 97.56           C  
ATOM   4889  HB2 SER A 318      -1.978   6.554 -16.751  1.00 97.56           H  
ATOM   4890  HB3 SER A 318      -2.346   5.716 -15.238  1.00 97.56           H  
ATOM   4891  O   SER A 318      -2.390   5.613 -19.092  1.00 97.56           O  
ATOM   4892  OG  SER A 318      -0.688   5.038 -16.237  1.00 97.56           O  
ATOM   4893  HG  SER A 318      -0.511   4.840 -15.314  1.00 97.56           H  
ATOM   4894  N   ALA A 319      -2.493   3.365 -19.072  1.00 95.00           N  
ATOM   4895  H   ALA A 319      -2.688   2.530 -18.537  1.00 95.00           H  
ATOM   4896  CA  ALA A 319      -2.066   3.190 -20.465  1.00 95.00           C  
ATOM   4897  HA  ALA A 319      -1.040   3.545 -20.568  1.00 95.00           H  
ATOM   4898  C   ALA A 319      -2.911   4.005 -21.460  1.00 95.00           C  
ATOM   4899  CB  ALA A 319      -2.087   1.695 -20.797  1.00 95.00           C  
ATOM   4900  HB1 ALA A 319      -1.417   1.154 -20.129  1.00 95.00           H  
ATOM   4901  HB2 ALA A 319      -1.768   1.544 -21.828  1.00 95.00           H  
ATOM   4902  HB3 ALA A 319      -3.097   1.301 -20.682  1.00 95.00           H  
ATOM   4903  O   ALA A 319      -2.348   4.672 -22.326  1.00 95.00           O  
ATOM   4904  N   ASP A 320      -4.230   4.022 -21.258  1.00 87.38           N  
ATOM   4905  H   ASP A 320      -4.604   3.398 -20.557  1.00 87.38           H  
ATOM   4906  CA  ASP A 320      -5.192   4.726 -22.114  1.00 87.38           C  
ATOM   4907  HA  ASP A 320      -4.691   5.028 -23.034  1.00 87.38           H  
ATOM   4908  C   ASP A 320      -5.732   6.018 -21.469  1.00 87.38           C  
ATOM   4909  CB  ASP A 320      -6.315   3.755 -22.511  1.00 87.38           C  
ATOM   4910  HB2 ASP A 320      -7.014   4.268 -23.173  1.00 87.38           H  
ATOM   4911  HB3 ASP A 320      -6.857   3.457 -21.614  1.00 87.38           H  
ATOM   4912  O   ASP A 320      -6.713   6.602 -21.936  1.00 87.38           O  
ATOM   4913  CG  ASP A 320      -5.797   2.508 -23.239  1.00 87.38           C  
ATOM   4914  OD1 ASP A 320      -4.949   2.660 -24.148  1.00 87.38           O  
ATOM   4915  OD2 ASP A 320      -6.263   1.403 -22.884  1.00 87.38           O  
ATOM   4916  N   TYR A 321      -5.118   6.484 -20.371  1.00 87.12           N  
ATOM   4917  H   TYR A 321      -4.265   6.035 -20.070  1.00 87.12           H  
ATOM   4918  CA  TYR A 321      -5.565   7.703 -19.703  1.00 87.12           C  
ATOM   4919  HA  TYR A 321      -6.655   7.687 -19.674  1.00 87.12           H  
ATOM   4920  C   TYR A 321      -5.135   8.944 -20.487  1.00 87.12           C  
ATOM   4921  CB  TYR A 321      -5.090   7.772 -18.248  1.00 87.12           C  
ATOM   4922  HB2 TYR A 321      -5.468   6.897 -17.719  1.00 87.12           H  
ATOM   4923  HB3 TYR A 321      -4.001   7.736 -18.221  1.00 87.12           H  
ATOM   4924  O   TYR A 321      -3.949   9.280 -20.573  1.00 87.12           O  
ATOM   4925  CG  TYR A 321      -5.571   9.032 -17.544  1.00 87.12           C  
ATOM   4926  CD1 TYR A 321      -4.753  10.178 -17.511  1.00 87.12           C  
ATOM   4927  HD1 TYR A 321      -3.774  10.140 -17.966  1.00 87.12           H  
ATOM   4928  CD2 TYR A 321      -6.871   9.088 -17.004  1.00 87.12           C  
ATOM   4929  HD2 TYR A 321      -7.522   8.229 -17.062  1.00 87.12           H  
ATOM   4930  CE1 TYR A 321      -5.229  11.375 -16.941  1.00 87.12           C  
ATOM   4931  HE1 TYR A 321      -4.607  12.258 -16.935  1.00 87.12           H  
ATOM   4932  CE2 TYR A 321      -7.341  10.273 -16.405  1.00 87.12           C  
ATOM   4933  HE2 TYR A 321      -8.340  10.322 -16.000  1.00 87.12           H  
ATOM   4934  OH  TYR A 321      -6.967  12.559 -15.785  1.00 87.12           O  
ATOM   4935  HH  TYR A 321      -6.397  13.312 -15.955  1.00 87.12           H  
ATOM   4936  CZ  TYR A 321      -6.524  11.419 -16.376  1.00 87.12           C  
ATOM   4937  N   HIS A 322      -6.121   9.693 -20.973  1.00 75.62           N  
ATOM   4938  H   HIS A 322      -7.068   9.353 -20.883  1.00 75.62           H
[truncated: 26,415 more chars]
