# Supplementary material for: A distinctive family of L,D-transpeptidases catalyzing L-Ala-mDAP crosslinks in Alpha- and Betaproteobacteria
Source: Nat Commun. 2024 Feb 13;15:1343. doi: 10.1038/s41467-024-45620-5 (PMC10864386; doi:10.1038/s41467-024-45620-5)
Supplement: Supplementary file 4 — Supplementary Dataset 1 [file 41467_2024_45620_MOESM4_ESM.zip › WP_253736052.1_Granulibacter_bethesdensis_AF2.pdb]

ATOM      1  N   MET A   1      46.019  13.138  79.091  1.00 35.31           N  
ATOM      2  H   MET A   1      46.361  13.709  79.850  1.00 35.31           H  
ATOM      3  H2  MET A   1      45.449  12.391  79.459  1.00 35.31           H  
ATOM      4  H3  MET A   1      45.451  13.701  78.474  1.00 35.31           H  
ATOM      5  CA  MET A   1      47.147  12.552  78.343  1.00 35.31           C  
ATOM      6  HA  MET A   1      47.748  13.334  77.880  1.00 35.31           H  
ATOM      7  C   MET A   1      46.586  11.687  77.235  1.00 35.31           C  
ATOM      8  CB  MET A   1      48.063  11.692  79.234  1.00 35.31           C  
ATOM      9  HB2 MET A   1      47.480  11.136  79.969  1.00 35.31           H  
ATOM     10  HB3 MET A   1      48.573  10.971  78.596  1.00 35.31           H  
ATOM     11  O   MET A   1      46.110  10.601  77.527  1.00 35.31           O  
ATOM     12  CG  MET A   1      49.153  12.505  79.935  1.00 35.31           C  
ATOM     13  HG2 MET A   1      48.741  13.022  80.801  1.00 35.31           H  
ATOM     14  HG3 MET A   1      49.529  13.250  79.234  1.00 35.31           H  
ATOM     15  SD  MET A   1      50.568  11.484  80.431  1.00 35.31           S  
ATOM     16  CE  MET A   1      50.269  11.251  82.200  1.00 35.31           C  
ATOM     17  HE1 MET A   1      51.063  10.632  82.619  1.00 35.31           H  
ATOM     18  HE2 MET A   1      49.310  10.755  82.352  1.00 35.31           H  
ATOM     19  HE3 MET A   1      50.268  12.218  82.704  1.00 35.31           H  
ATOM     20  N   MET A   2      46.589  12.199  76.010  1.00 33.81           N  
ATOM     21  H   MET A   2      46.827  13.172  75.882  1.00 33.81           H  
ATOM     22  CA  MET A   2      46.786  11.416  74.789  1.00 33.81           C  
ATOM     23  HA  MET A   2      47.697  10.830  74.909  1.00 33.81           H  
ATOM     24  C   MET A   2      47.045  12.423  73.671  1.00 33.81           C  
ATOM     25  CB  MET A   2      45.630  10.445  74.475  1.00 33.81           C  
ATOM     26  HB2 MET A   2      44.772  10.651  75.114  1.00 33.81           H  
ATOM     27  HB3 MET A   2      45.320  10.545  73.435  1.00 33.81           H  
ATOM     28  O   MET A   2      46.173  13.204  73.296  1.00 33.81           O  
ATOM     29  CG  MET A   2      46.124   9.007  74.701  1.00 33.81           C  
ATOM     30  HG2 MET A   2      46.844   8.766  73.920  1.00 33.81           H  
ATOM     31  HG3 MET A   2      46.638   8.951  75.661  1.00 33.81           H  
ATOM     32  SD  MET A   2      44.837   7.736  74.706  1.00 33.81           S  
ATOM     33  CE  MET A   2      45.885   6.264  74.853  1.00 33.81           C  
ATOM     34  HE1 MET A   2      46.559   6.208  73.998  1.00 33.81           H  
ATOM     35  HE2 MET A   2      46.467   6.317  75.773  1.00 33.81           H  
ATOM     36  HE3 MET A   2      45.256   5.374  74.873  1.00 33.81           H  
ATOM     37  N   ASP A   3      48.317  12.463  73.303  1.00 33.06           N  
ATOM     38  H   ASP A   3      48.936  11.770  73.700  1.00 33.06           H  
ATOM     39  CA  ASP A   3      48.939  13.267  72.267  1.00 33.06           C  
ATOM     40  HA  ASP A   3      48.620  14.306  72.351  1.00 33.06           H  
ATOM     41  C   ASP A   3      48.619  12.758  70.857  1.00 33.06           C  
ATOM     42  CB  ASP A   3      50.466  13.163  72.470  1.00 33.06           C  
ATOM     43  HB2 ASP A   3      50.744  12.122  72.637  1.00 33.06           H  
ATOM     44  HB3 ASP A   3      50.979  13.498  71.568  1.00 33.06           H  
ATOM     45  O   ASP A   3      48.276  11.591  70.674  1.00 33.06           O  
ATOM     46  CG  ASP A   3      50.988  14.039  73.599  1.00 33.06           C  
ATOM     47  OD1 ASP A   3      50.636  15.238  73.584  1.00 33.06           O  
ATOM     48  OD2 ASP A   3      51.715  13.504  74.464  1.00 33.06           O  
ATOM     49  N   ALA A   4      48.937  13.639  69.899  1.00 35.03           N  
ATOM     50  H   ALA A   4      49.134  14.570  70.237  1.00 35.03           H  
ATOM     51  CA  ALA A   4      49.489  13.340  68.574  1.00 35.03           C  
ATOM     52  HA  ALA A   4      49.806  14.307  68.183  1.00 35.03           H  
ATOM     53  C   ALA A   4      48.539  12.766  67.510  1.00 35.03           C  
ATOM     54  CB  ALA A   4      50.754  12.481  68.772  1.00 35.03           C  
ATOM     55  HB1 ALA A   4      51.484  13.006  69.388  1.00 35.03           H  
ATOM     56  HB2 ALA A   4      50.491  11.538  69.250  1.00 35.03           H  
ATOM     57  HB3 ALA A   4      51.222  12.231  67.820  1.00 35.03           H  
ATOM     58  O   ALA A   4      47.661  11.968  67.792  1.00 35.03           O  
ATOM     59  N   GLN A   5      48.684  13.028  66.213  1.00 34.41           N  
ATOM     60  H   GLN A   5      48.113  12.390  65.677  1.00 34.41           H  
ATOM     61  CA  GLN A   5      49.408  13.966  65.339  1.00 34.41           C  
ATOM     62  HA  GLN A   5      49.081  14.993  65.503  1.00 34.41           H  
ATOM     63  C   GLN A   5      48.997  13.504  63.923  1.00 34.41           C  
ATOM     64  CB  GLN A   5      50.949  13.837  65.414  1.00 34.41           C  
ATOM     65  HB2 GLN A   5      51.359  13.819  64.404  1.00 34.41           H  
ATOM     66  HB3 GLN A   5      51.213  12.871  65.845  1.00 34.41           H  
ATOM     67  O   GLN A   5      48.716  12.322  63.732  1.00 34.41           O  
ATOM     68  CG  GLN A   5      51.667  14.996  66.135  1.00 34.41           C  
ATOM     69  HG2 GLN A   5      51.624  15.877  65.494  1.00 34.41           H  
ATOM     70  HG3 GLN A   5      51.171  15.252  67.070  1.00 34.41           H  
ATOM     71  CD  GLN A   5      53.134  14.701  66.448  1.00 34.41           C  
ATOM     72  NE2 GLN A   5      53.841  15.632  67.049  1.00 34.41           N  
ATOM     73 HE21 GLN A   5      54.795  15.378  67.263  1.00 34.41           H  
ATOM     74 HE22 GLN A   5      53.426  16.511  67.325  1.00 34.41           H  
ATOM     75  OE1 GLN A   5      53.675  13.646  66.175  1.00 34.41           O  
ATOM     76  N   GLY A   6      49.039  14.390  62.926  1.00 32.84           N  
ATOM     77  H   GLY A   6      49.243  15.355  63.145  1.00 32.84           H  
ATOM     78  CA  GLY A   6      49.087  13.975  61.517  1.00 32.84           C  
ATOM     79  HA2 GLY A   6      50.057  14.245  61.100  1.00 32.84           H  
ATOM     80  HA3 GLY A   6      48.996  12.892  61.429  1.00 32.84           H  
ATOM     81  C   GLY A   6      48.003  14.588  60.642  1.00 32.84           C  
ATOM     82  O   GLY A   6      47.053  13.919  60.257  1.00 32.84           O  
ATOM     83  N   ALA A   7      48.165  15.869  60.312  1.00 36.31           N  
ATOM     84  H   ALA A   7      48.991  16.344  60.649  1.00 36.31           H  
ATOM     85  CA  ALA A   7      47.502  16.482  59.169  1.00 36.31           C  
ATOM     86  HA  ALA A   7      46.539  16.003  58.989  1.00 36.31           H  
ATOM     87  C   ALA A   7      48.399  16.266  57.939  1.00 36.31           C  
ATOM     88  CB  ALA A   7      47.256  17.965  59.483  1.00 36.31           C  
ATOM     89  HB1 ALA A   7      46.604  18.056  60.352  1.00 36.31           H  
ATOM     90  HB2 ALA A   7      48.202  18.469  59.683  1.00 36.31           H  
ATOM     91  HB3 ALA A   7      46.778  18.440  58.627  1.00 36.31           H  
ATOM     92  O   ALA A   7      49.448  16.898  57.825  1.00 36.31           O  
ATOM     93  N   GLU A   8      48.027  15.338  57.058  1.00 36.91           N  
ATOM     94  H   GLU A   8      47.199  14.787  57.239  1.00 36.91           H  
ATOM     95  CA  GLU A   8      48.729  15.096  55.796  1.00 36.91           C  
ATOM     96  HA  GLU A   8      49.797  15.251  55.952  1.00 36.91           H  
ATOM     97  C   GLU A   8      48.269  16.096  54.727  1.00 36.91           C  
ATOM     98  CB  GLU A   8      48.558  13.644  55.325  1.00 36.91           C  
ATOM     99  HB2 GLU A   8      48.892  13.580  54.289  1.00 36.91           H  
ATOM    100  HB3 GLU A   8      47.503  13.371  55.371  1.00 36.91           H  
ATOM    101  O   GLU A   8      47.130  16.094  54.260  1.00 36.91           O  
ATOM    102  CG  GLU A   8      49.399  12.666  56.161  1.00 36.91           C  
ATOM    103  HG2 GLU A   8      50.429  13.025  56.179  1.00 36.91           H  
ATOM    104  HG3 GLU A   8      49.029  12.661  57.186  1.00 36.91           H  
ATOM    105  CD  GLU A   8      49.369  11.234  55.601  1.00 36.91           C  
ATOM    106  OE1 GLU A   8      50.396  10.536  55.757  1.00 36.91           O  
ATOM    107  OE2 GLU A   8      48.327  10.848  55.025  1.00 36.91           O  
ATOM    108  N   THR A   9      49.188  16.979  54.351  1.00 35.09           N  
ATOM    109  H   THR A   9      50.044  17.021  54.886  1.00 35.09           H  
ATOM    110  CA  THR A   9      49.068  17.941  53.257  1.00 35.09           C  
ATOM    111  HA  THR A   9      48.065  18.368  53.276  1.00 35.09           H  
ATOM    112  C   THR A   9      49.287  17.213  51.927  1.00 35.09           C  
ATOM    113  CB  THR A   9      50.106  19.073  53.435  1.00 35.09           C  
ATOM    114  HB  THR A   9      51.017  18.837  52.886  1.00 35.09           H  
ATOM    115  O   THR A   9      50.412  16.839  51.601  1.00 35.09           O  
ATOM    116  CG2 THR A   9      49.572  20.420  52.954  1.00 35.09           C  
ATOM    117 HG21 THR A   9      48.693  20.698  53.536  1.00 35.09           H  
ATOM    118 HG22 THR A   9      50.340  21.185  53.069  1.00 35.09           H  
ATOM    119 HG23 THR A   9      49.301  20.349  51.901  1.00 35.09           H  
ATOM    120  OG1 THR A   9      50.464  19.255  54.790  1.00 35.09           O  
ATOM    121  HG1 THR A   9      51.224  19.839  54.822  1.00 35.09           H  
ATOM    122  N   LEU A  10      48.224  16.992  51.149  1.00 36.16           N  
ATOM    123  H   LEU A  10      47.309  17.225  51.507  1.00 36.16           H  
ATOM    124  CA  LEU A  10      48.314  16.351  49.834  1.00 36.16           C  
ATOM    125  HA  LEU A  10      49.139  15.639  49.867  1.00 36.16           H  
ATOM    126  C   LEU A  10      48.634  17.398  48.750  1.00 36.16           C  
ATOM    127  CB  LEU A  10      47.025  15.551  49.549  1.00 36.16           C  
ATOM    128  HB2 LEU A  10      46.602  15.185  50.484  1.00 36.16           H  
ATOM    129  HB3 LEU A  10      46.286  16.218  49.103  1.00 36.16           H  
ATOM    130  O   LEU A  10      47.769  18.148  48.298  1.00 36.16           O  
ATOM    131  CG  LEU A  10      47.275  14.346  48.620  1.00 36.16           C  
ATOM    132  HG  LEU A  10      48.061  14.593  47.906  1.00 36.16           H  
ATOM    133  CD1 LEU A  10      47.693  13.115  49.428  1.00 36.16           C  
ATOM    134 HD11 LEU A  10      48.596  13.333  49.999  1.00 36.16           H  
ATOM    135 HD12 LEU A  10      46.902  12.828  50.121  1.00 36.16           H  
ATOM    136 HD13 LEU A  10      47.899  12.282  48.756  1.00 36.16           H  
ATOM    137  CD2 LEU A  10      46.017  13.990  47.828  1.00 36.16           C  
ATOM    138 HD21 LEU A  10      45.722  14.837  47.210  1.00 36.16           H  
ATOM    139 HD22 LEU A  10      45.206  13.741  48.513  1.00 36.16           H  
ATOM    140 HD23 LEU A  10      46.219  13.135  47.182  1.00 36.16           H  
ATOM    141  N   THR A  11      49.898  17.467  48.343  1.00 35.81           N  
ATOM    142  H   THR A  11      50.591  16.942  48.858  1.00 35.81           H  
ATOM    143  CA  THR A  11      50.391  18.309  47.245  1.00 35.81           C  
ATOM    144  HA  THR A  11      49.983  19.312  47.370  1.00 35.81           H  
ATOM    145  C   THR A  11      49.912  17.736  45.905  1.00 35.81           C  
ATOM    146  CB  THR A  11      51.935  18.395  47.277  1.00 35.81           C  
ATOM    147  HB  THR A  11      52.367  17.625  46.638  1.00 35.81           H  
ATOM    148  O   THR A  11      50.403  16.705  45.451  1.00 35.81           O  
ATOM    149  CG2 THR A  11      52.445  19.764  46.832  1.00 35.81           C  
ATOM    150 HG21 THR A  11      53.535  19.774  46.844  1.00 35.81           H  
ATOM    151 HG22 THR A  11      52.102  19.967  45.817  1.00 35.81           H  
ATOM    152 HG23 THR A  11      52.069  20.536  47.503  1.00 35.81           H  
ATOM    153  OG1 THR A  11      52.436  18.197  48.581  1.00 35.81           O  
ATOM    154  HG1 THR A  11      53.382  18.046  48.523  1.00 35.81           H  
ATOM    155  N   ALA A  12      48.941  18.384  45.257  1.00 38.56           N  
ATOM    156  H   ALA A  12      48.500  19.173  45.708  1.00 38.56           H  
ATOM    157  CA  ALA A  12      48.467  17.994  43.930  1.00 38.56           C  
ATOM    158  HA  ALA A  12      48.368  16.909  43.901  1.00 38.56           H  
ATOM    159  C   ALA A  12      49.486  18.414  42.854  1.00 38.56           C  
ATOM    160  CB  ALA A  12      47.071  18.589  43.701  1.00 38.56           C  
ATOM    161  HB1 ALA A  12      46.700  18.279  42.723  1.00 38.56           H  
ATOM    162  HB2 ALA A  12      46.386  18.233  44.470  1.00 38.56           H  
ATOM    163  HB3 ALA A  12      47.117  19.677  43.733  1.00 38.56           H  
ATOM    164  O   ALA A  12      49.615  19.592  42.523  1.00 38.56           O  
ATOM    165  N   ALA A  13      50.232  17.444  42.324  1.00 38.31           N  
ATOM    166  H   ALA A  13      50.127  16.510  42.693  1.00 38.31           H  
ATOM    167  CA  ALA A  13      51.118  17.630  41.182  1.00 38.31           C  
ATOM    168  HA  ALA A  13      51.764  18.485  41.382  1.00 38.31           H  
ATOM    169  C   ALA A  13      50.303  17.917  39.906  1.00 38.31           C  
ATOM    170  CB  ALA A  13      52.000  16.382  41.041  1.00 38.31           C  
ATOM    171  HB1 ALA A  13      52.691  16.515  40.208  1.00 38.31           H  
ATOM    172  HB2 ALA A  13      51.379  15.507  40.848  1.00 38.31           H  
ATOM    173  HB3 ALA A  13      52.571  16.225  41.956  1.00 38.31           H  
ATOM    174  O   ALA A  13      49.372  17.185  39.569  1.00 38.31           O  
ATOM    175  N   ALA A  14      50.663  18.988  39.195  1.00 38.97           N  
ATOM    176  H   ALA A  14      51.427  19.553  39.538  1.00 38.97           H  
ATOM    177  CA  ALA A  14      50.049  19.391  37.935  1.00 38.97           C  
ATOM    178  HA  ALA A  14      48.969  19.449  38.075  1.00 38.97           H  
ATOM    179  C   ALA A  14      50.346  18.363  36.827  1.00 38.97           C  
ATOM    180  CB  ALA A  14      50.569  20.792  37.585  1.00 38.97           C  
ATOM    181  HB1 ALA A  14      51.651  20.770  37.456  1.00 38.97           H  
ATOM    182  HB2 ALA A  14      50.311  21.495  38.377  1.00 38.97           H  
ATOM    183  HB3 ALA A  14      50.111  21.126  36.654  1.00 38.97           H  
ATOM    184  O   ALA A  14      51.494  18.202  36.411  1.00 38.97           O  
ATOM    185  N   ALA A  15      49.313  17.666  36.349  1.00 42.50           N  
ATOM    186  H   ALA A  15      48.402  17.808  36.761  1.00 42.50           H  
ATOM    187  CA  ALA A  15      49.413  16.759  35.210  1.00 42.50           C  
ATOM    188  HA  ALA A  15      50.335  16.190  35.328  1.00 42.50           H  
ATOM    189  C   ALA A  15      49.459  17.553  33.881  1.00 42.50           C  
ATOM    190  CB  ALA A  15      48.246  15.765  35.255  1.00 42.50           C  
ATOM    191  HB1 ALA A  15      48.261  15.220  36.199  1.00 42.50           H  
ATOM    192  HB2 ALA A  15      48.337  15.056  34.433  1.00 42.50           H  
ATOM    193  HB3 ALA A  15      47.300  16.298  35.159  1.00 42.50           H  
ATOM    194  O   ALA A  15      48.713  18.524  33.729  1.00 42.50           O  
ATOM    195  N   PRO A  16      50.317  17.171  32.917  1.00 43.69           N  
ATOM    196  CA  PRO A  16      50.489  17.892  31.658  1.00 43.69           C  
ATOM    197  HA  PRO A  16      50.624  18.951  31.874  1.00 43.69           H  
ATOM    198  C   PRO A  16      49.281  17.738  30.722  1.00 43.69           C  
ATOM    199  CB  PRO A  16      51.786  17.349  31.048  1.00 43.69           C  
ATOM    200  HB2 PRO A  16      51.761  17.345  29.958  1.00 43.69           H  
ATOM    201  HB3 PRO A  16      52.628  17.942  31.405  1.00 43.69           H  
ATOM    202  O   PRO A  16      48.684  16.669  30.609  1.00 43.69           O  
ATOM    203  CG  PRO A  16      51.883  15.936  31.619  1.00 43.69           C  
ATOM    204  HG2 PRO A  16      52.916  15.592  31.678  1.00 43.69           H  
ATOM    205  HG3 PRO A  16      51.289  15.256  31.008  1.00 43.69           H  
ATOM    206  CD  PRO A  16      51.249  16.059  33.000  1.00 43.69           C  
ATOM    207  HD2 PRO A  16      52.019  16.288  33.736  1.00 43.69           H  
ATOM    208  HD3 PRO A  16      50.738  15.132  33.261  1.00 43.69           H  
ATOM    209  N   VAL A  17      48.949  18.833  30.033  1.00 45.34           N  
ATOM    210  H   VAL A  17      49.509  19.659  30.185  1.00 45.34           H  
ATOM    211  CA  VAL A  17      47.843  18.947  29.072  1.00 45.34           C  
ATOM    212  HA  VAL A  17      46.929  18.629  29.573  1.00 45.34           H  
ATOM    213  C   VAL A  17      48.127  18.055  27.852  1.00 45.34           C  
ATOM    214  CB  VAL A  17      47.667  20.421  28.640  1.00 45.34           C  
ATOM    215  HB  VAL A  17      48.547  20.742  28.082  1.00 45.34           H  
ATOM    216  O   VAL A  17      49.130  18.281  27.170  1.00 45.34           O  
ATOM    217  CG1 VAL A  17      46.433  20.610  27.750  1.00 45.34           C  
ATOM    218 HG11 VAL A  17      45.533  20.304  28.284  1.00 45.34           H  
ATOM    219 HG12 VAL A  17      46.341  21.657  27.461  1.00 45.34           H  
ATOM    220 HG13 VAL A  17      46.529  20.015  26.841  1.00 45.34           H  
ATOM    221  CG2 VAL A  17      47.513  21.355  29.851  1.00 45.34           C  
ATOM    222 HG21 VAL A  17      46.681  21.027  30.474  1.00 45.34           H  
ATOM    223 HG22 VAL A  17      48.424  21.367  30.450  1.00 45.34           H  
ATOM    224 HG23 VAL A  17      47.323  22.374  29.511  1.00 45.34           H  
ATOM    225  N   PRO A  18      47.292  17.043  27.550  1.00 46.19           N  
ATOM    226  CA  PRO A  18      47.513  16.167  26.408  1.00 46.19           C  
ATOM    227  HA  PRO A  18      48.540  15.803  26.429  1.00 46.19           H  
ATOM    228  C   PRO A  18      47.284  16.927  25.098  1.00 46.19           C  
ATOM    229  CB  PRO A  18      46.571  14.976  26.598  1.00 46.19           C  
ATOM    230  HB2 PRO A  18      46.214  14.574  25.650  1.00 46.19           H  
ATOM    231  HB3 PRO A  18      47.081  14.202  27.172  1.00 46.19           H  
ATOM    232  O   PRO A  18      46.285  17.620  24.910  1.00 46.19           O  
ATOM    233  CG  PRO A  18      45.435  15.557  27.437  1.00 46.19           C  
ATOM    234  HG2 PRO A  18      44.949  14.796  28.048  1.00 46.19           H  
ATOM    235  HG3 PRO A  18      44.709  16.034  26.778  1.00 46.19           H  
ATOM    236  CD  PRO A  18      46.116  16.623  28.293  1.00 46.19           C  
ATOM    237  HD2 PRO A  18      45.432  17.455  28.462  1.00 46.19           H  
ATOM    238  HD3 PRO A  18      46.425  16.187  29.243  1.00 46.19           H  
ATOM    239  N   SER A  19      48.247  16.794  24.190  1.00 42.97           N  
ATOM    240  H   SER A  19      49.060  16.246  24.433  1.00 42.97           H  
ATOM    241  CA  SER A  19      48.221  17.361  22.847  1.00 42.97           C  
ATOM    242  HA  SER A  19      48.143  18.446  22.924  1.00 42.97           H  
ATOM    243  C   SER A  19      47.019  16.821  22.068  1.00 42.97           C  
ATOM    244  CB  SER A  19      49.529  17.004  22.127  1.00 42.97           C  
ATOM    245  HB2 SER A  19      49.629  17.618  21.232  1.00 42.97           H  
ATOM    246  HB3 SER A  19      49.506  15.955  21.831  1.00 42.97           H  
ATOM    247  O   SER A  19      46.862  15.610  21.927  1.00 42.97           O  
ATOM    248  OG  SER A  19      50.646  17.204  22.981  1.00 42.97           O  
ATOM    249  HG  SER A  19      50.603  18.085  23.360  1.00 42.97           H  
ATOM    250  N   LEU A  20      46.180  17.722  21.550  1.00 43.16           N  
ATOM    251  H   LEU A  20      46.340  18.696  21.765  1.00 43.16           H  
ATOM    252  CA  LEU A  20      45.062  17.406  20.659  1.00 43.16           C  
ATOM    253  HA  LEU A  20      44.430  16.647  21.120  1.00 43.16           H  
ATOM    254  C   LEU A  20      45.605  16.834  19.342  1.00 43.16           C  
ATOM    255  CB  LEU A  20      44.230  18.686  20.421  1.00 43.16           C  
ATOM    256  HB2 LEU A  20      44.917  19.499  20.184  1.00 43.16           H  
ATOM    257  HB3 LEU A  20      43.595  18.541  19.547  1.00 43.16           H  
ATOM    258  O   LEU A  20      45.862  17.564  18.388  1.00 43.16           O  
ATOM    259  CG  LEU A  20      43.337  19.098  21.606  1.00 43.16           C  
ATOM    260  HG  LEU A  20      43.870  18.937  22.543  1.00 43.16           H  
ATOM    261  CD1 LEU A  20      42.984  20.583  21.508  1.00 43.16           C  
ATOM    262 HD11 LEU A  20      42.351  20.866  22.348  1.00 43.16           H  
ATOM    263 HD12 LEU A  20      42.457  20.781  20.575  1.00 43.16           H  
ATOM    264 HD13 LEU A  20      43.895  21.182  21.542  1.00 43.16           H  
ATOM    265  CD2 LEU A  20      42.033  18.297  21.620  1.00 43.16           C  
ATOM    266 HD21 LEU A  20      41.471  18.471  20.702  1.00 43.16           H  
ATOM    267 HD22 LEU A  20      41.427  18.599  22.474  1.00 43.16           H  
ATOM    268 HD23 LEU A  20      42.252  17.233  21.712  1.00 43.16           H  
ATOM    269  N   GLN A  21      45.810  15.520  19.290  1.00 42.12           N  
ATOM    270  H   GLN A  21      45.705  14.984  20.140  1.00 42.12           H  
ATOM    271  CA  GLN A  21      45.981  14.808  18.031  1.00 42.12           C  
ATOM    272  HA  GLN A  21      46.692  15.342  17.400  1.00 42.12           H  
ATOM    273  C   GLN A  21      44.625  14.804  17.325  1.00 42.12           C  
ATOM    274  CB  GLN A  21      46.517  13.388  18.279  1.00 42.12           C  
ATOM    275  HB2 GLN A  21      45.965  12.928  19.099  1.00 42.12           H  
ATOM    276  HB3 GLN A  21      46.360  12.790  17.382  1.00 42.12           H  
ATOM    277  O   GLN A  21      43.722  14.055  17.690  1.00 42.12           O  
ATOM    278  CG  GLN A  21      48.021  13.400  18.594  1.00 42.12           C  
ATOM    279  HG2 GLN A  21      48.555  13.837  17.750  1.00 42.12           H  
ATOM    280  HG3 GLN A  21      48.206  14.018  19.473  1.00 42.12           H  
ATOM    281  CD  GLN A  21      48.588  12.008  18.865  1.00 42.12           C  
ATOM    282  NE2 GLN A  21      49.877  11.809  18.697  1.00 42.12           N  
ATOM    283 HE21 GLN A  21      50.487  12.558  18.400  1.00 42.12           H  
ATOM    284 HE22 GLN A  21      50.198  10.873  18.897  1.00 42.12           H  
ATOM    285  OE1 GLN A  21      47.903  11.074  19.239  1.00 42.12           O  
ATOM    286  N   THR A  22      44.464  15.678  16.333  1.00 44.84           N  
ATOM    287  H   THR A  22      45.196  16.343  16.132  1.00 44.84           H  
ATOM    288  CA  THR A  22      43.332  15.624  15.409  1.00 44.84           C  
ATOM    289  HA  THR A  22      42.398  15.599  15.969  1.00 44.84           H  
ATOM    290  C   THR A  22      43.453  14.335  14.609  1.00 44.84           C  
ATOM    291  CB  THR A  22      43.312  16.844  14.478  1.00 44.84           C  
ATOM    292  HB  THR A  22      42.601  16.669  13.670  1.00 44.84           H  
ATOM    293  O   THR A  22      44.302  14.223  13.723  1.00 44.84           O  
ATOM    294  CG2 THR A  22      42.890  18.103  15.236  1.00 44.84           C  
ATOM    295 HG21 THR A  22      43.571  18.293  16.066  1.00 44.84           H  
ATOM    296 HG22 THR A  22      41.879  17.972  15.622  1.00 44.84           H  
ATOM    297 HG23 THR A  22      42.900  18.957  14.558  1.00 44.84           H  
ATOM    298  OG1 THR A  22      44.595  17.056  13.932  1.00 44.84           O  
ATOM    299  HG1 THR A  22      44.838  16.229  13.510  1.00 44.84           H  
ATOM    300  N   THR A  23      42.643  13.341  14.961  1.00 47.31           N  
ATOM    301  H   THR A  23      42.005  13.470  15.733  1.00 47.31           H  
ATOM    302  CA  THR A  23      42.466  12.135  14.157  1.00 47.31           C  
ATOM    303  HA  THR A  23      43.419  11.607  14.136  1.00 47.31           H  
ATOM    304  C   THR A  23      42.059  12.548  12.738  1.00 47.31           C  
ATOM    305  CB  THR A  23      41.411  11.204  14.775  1.00 47.31           C  
ATOM    306  HB  THR A  23      41.045  10.515  14.013  1.00 47.31           H  
ATOM    307  O   THR A  23      41.210  13.433  12.585  1.00 47.31           O  
ATOM    308  CG2 THR A  23      42.002  10.399  15.931  1.00 47.31           C  
ATOM    309 HG21 THR A  23      41.239   9.741  16.348  1.00 47.31           H  
ATOM    310 HG22 THR A  23      42.360  11.072  16.711  1.00 47.31           H  
ATOM    311 HG23 THR A  23      42.832   9.790  15.572  1.00 47.31           H  
ATOM    312  OG1 THR A  23      40.332  11.938  15.312  1.00 47.31           O  
ATOM    313  HG1 THR A  23      39.579  11.347  15.379  1.00 47.31           H  
ATOM    314  N   PRO A  24      42.671  11.972  11.685  1.00 49.09           N  
ATOM    315  CA  PRO A  24      42.292  12.283  10.314  1.00 49.09           C  
ATOM    316  HA  PRO A  24      42.491  13.335  10.114  1.00 49.09           H  
ATOM    317  C   PRO A  24      40.806  11.978  10.153  1.00 49.09           C  
ATOM    318  CB  PRO A  24      43.165  11.402   9.411  1.00 49.09           C  
ATOM    319  HB2 PRO A  24      42.619  10.511   9.101  1.00 49.09           H  
ATOM    320  HB3 PRO A  24      43.515  11.949   8.535  1.00 49.09           H  
ATOM    321  O   PRO A  24      40.380  10.865  10.456  1.00 49.09           O  
ATOM    322  CG  PRO A  24      44.324  10.985  10.312  1.00 49.09           C  
ATOM    323  HG2 PRO A  24      44.727  10.012  10.032  1.00 49.09           H  
ATOM    324  HG3 PRO A  24      45.104  11.746  10.275  1.00 49.09           H  
ATOM    325  CD  PRO A  24      43.711  10.961  11.707  1.00 49.09           C  
ATOM    326  HD2 PRO A  24      44.486  11.186  12.440  1.00 49.09           H  
ATOM    327  HD3 PRO A  24      43.267   9.985  11.903  1.00 49.09           H  
ATOM    328  N   SER A  25      40.023  12.975   9.734  1.00 52.00           N  
ATOM    329  H   SER A  25      40.431  13.883   9.564  1.00 52.00           H  
ATOM    330  CA  SER A  25      38.607  12.787   9.437  1.00 52.00           C  
ATOM    331  HA  SER A  25      38.079  12.510  10.349  1.00 52.00           H  
ATOM    332  C   SER A  25      38.477  11.653   8.432  1.00 52.00           C  
ATOM    333  CB  SER A  25      37.981  14.065   8.872  1.00 52.00           C  
ATOM    334  HB2 SER A  25      36.949  13.860   8.588  1.00 52.00           H  
ATOM    335  HB3 SER A  25      38.529  14.392   7.989  1.00 52.00           H  
ATOM    336  O   SER A  25      38.907  11.775   7.286  1.00 52.00           O  
ATOM    337  OG  SER A  25      37.998  15.086   9.850  1.00 52.00           O  
ATOM    338  HG  SER A  25      38.137  14.685  10.711  1.00 52.00           H  
ATOM    339  N   GLU A  26      37.931  10.535   8.898  1.00 54.12           N  
ATOM    340  H   GLU A  26      37.732  10.470   9.886  1.00 54.12           H  
ATOM    341  CA  GLU A  26      37.483   9.439   8.063  1.00 54.12           C  
ATOM    342  HA  GLU A  26      38.342   8.955   7.599  1.00 54.12           H  
ATOM    343  C   GLU A  26      36.583  10.056   6.995  1.00 54.12           C  
ATOM    344  CB  GLU A  26      36.765   8.434   8.975  1.00 54.12           C  
ATOM    345  HB2 GLU A  26      35.857   8.888   9.370  1.00 54.12           H  
ATOM    346  HB3 GLU A  26      37.430   8.222   9.812  1.00 54.12           H  
ATOM    347  O   GLU A  26      35.545  10.645   7.305  1.00 54.12           O  
ATOM    348  CG  GLU A  26      36.420   7.100   8.303  1.00 54.12           C  
ATOM    349  HG2 GLU A  26      37.315   6.719   7.810  1.00 54.12           H  
ATOM    350  HG3 GLU A  26      35.660   7.273   7.541  1.00 54.12           H  
ATOM    351  CD  GLU A  26      35.912   6.058   9.320  1.00 54.12           C  
ATOM    352  OE1 GLU A  26      35.876   4.866   8.944  1.00 54.12           O  
ATOM    353  OE2 GLU A  26      35.570   6.451  10.460  1.00 54.12           O  
ATOM    354  N   ILE A  27      37.053  10.042   5.747  1.00 52.31           N  
ATOM    355  H   ILE A  27      37.961   9.633   5.580  1.00 52.31           H  
ATOM    356  CA  ILE A  27      36.293  10.541   4.608  1.00 52.31           C  
ATOM    357  HA  ILE A  27      35.976  11.565   4.804  1.00 52.31           H  
ATOM    358  C   ILE A  27      35.062   9.642   4.537  1.00 52.31           C  
ATOM    359  CB  ILE A  27      37.143  10.515   3.313  1.00 52.31           C  
ATOM    360  HB  ILE A  27      37.481   9.493   3.142  1.00 52.31           H  
ATOM    361  O   ILE A  27      35.132   8.531   4.012  1.00 52.31           O  
ATOM    362  CG1 ILE A  27      38.390  11.422   3.456  1.00 52.31           C  
ATOM    363 HG12 ILE A  27      38.074  12.458   3.575  1.00 52.31           H  
ATOM    364 HG13 ILE A  27      38.942  11.138   4.352  1.00 52.31           H  
ATOM    365  CG2 ILE A  27      36.293  10.951   2.101  1.00 52.31           C  
ATOM    366 HG21 ILE A  27      36.869  10.863   1.180  1.00 52.31           H  
ATOM    367 HG22 ILE A  27      35.418  10.310   1.996  1.00 52.31           H  
ATOM    368 HG23 ILE A  27      35.964  11.983   2.225  1.00 52.31           H  
ATOM    369  CD1 ILE A  27      39.372  11.330   2.280  1.00 52.31           C  
ATOM    370 HD11 ILE A  27      40.274  11.891   2.523  1.00 52.31           H  
ATOM    371 HD12 ILE A  27      39.640  10.289   2.100  1.00 52.31           H  
ATOM    372 HD13 ILE A  27      38.933  11.758   1.379  1.00 52.31           H  
ATOM    373  N   GLN A  28      33.953  10.096   5.121  1.00 50.78           N  
ATOM    374  H   GLN A  28      34.029  10.913   5.710  1.00 50.78           H  
ATOM    375  CA  GLN A  28      32.665   9.439   4.989  1.00 50.78           C  
ATOM    376  HA  GLN A  28      32.756   8.398   5.299  1.00 50.78           H  
ATOM    377  C   GLN A  28      32.325   9.479   3.506  1.00 50.78           C  
ATOM    378  CB  GLN A  28      31.589  10.115   5.850  1.00 50.78           C  
ATOM    379  HB2 GLN A  28      31.590  11.191   5.672  1.00 50.78           H  
ATOM    380  HB3 GLN A  28      30.619   9.717   5.552  1.00 50.78           H  
ATOM    381  O   GLN A  28      31.941  10.508   2.950  1.00 50.78           O  
ATOM    382  CG  GLN A  28      31.789   9.835   7.347  1.00 50.78           C  
ATOM    383  HG2 GLN A  28      31.888   8.760   7.501  1.00 50.78           H  
ATOM    384  HG3 GLN A  28      32.709  10.312   7.687  1.00 50.78           H  
ATOM    385  CD  GLN A  28      30.632  10.334   8.209  1.00 50.78           C  
ATOM    386  NE2 GLN A  28      30.672  10.089   9.499  1.00 50.78           N  
ATOM    387 HE21 GLN A  28      31.446   9.576   9.896  1.00 50.78           H  
ATOM    388 HE22 GLN A  28      29.884  10.419  10.038  1.00 50.78           H  
ATOM    389  OE1 GLN A  28      29.674  10.942   7.759  1.00 50.78           O  
ATOM    390  N   THR A  29      32.558   8.356   2.840  1.00 59.38           N  
ATOM    391  H   THR A  29      32.920   7.562   3.350  1.00 59.38           H  
ATOM    392  CA  THR A  29      32.132   8.150   1.468  1.00 59.38           C  
ATOM    393  HA  THR A  29      32.476   8.981   0.852  1.00 59.38           H  
ATOM    394  C   THR A  29      30.613   8.175   1.493  1.00 59.38           C  
ATOM    395  CB  THR A  29      32.696   6.839   0.887  1.00 59.38           C  
ATOM    396  HB  THR A  29      32.011   6.453   0.132  1.00 59.38           H  
ATOM    397  O   THR A  29      29.974   7.256   1.998  1.00 59.38           O  
ATOM    398  CG2 THR A  29      34.057   7.080   0.237  1.00 59.38           C  
ATOM    399 HG21 THR A  29      34.453   6.138  -0.142  1.00 59.38           H  
ATOM    400 HG22 THR A  29      33.946   7.774  -0.596  1.00 59.38           H  
ATOM    401 HG23 THR A  29      34.751   7.502   0.964  1.00 59.38           H  
ATOM    402  OG1 THR A  29      32.919   5.851   1.871  1.00 59.38           O  
ATOM    403  HG1 THR A  29      33.762   6.038   2.291  1.00 59.38           H  
ATOM    404  N   ILE A  30      30.028   9.272   1.009  1.00 66.25           N  
ATOM    405  H   ILE A  30      30.607  10.055   0.741  1.00 66.25           H  
ATOM    406  CA  ILE A  30      28.583   9.359   0.807  1.00 66.25           C  
ATOM    407  HA  ILE A  30      28.097   9.208   1.771  1.00 66.25           H  
ATOM    408  C   ILE A  30      28.231   8.224  -0.161  1.00 66.25           C  
ATOM    409  CB  ILE A  30      28.166  10.743   0.259  1.00 66.25           C  
ATOM    410  HB  ILE A  30      28.703  10.924  -0.672  1.00 66.25           H  
ATOM    411  O   ILE A  30      28.772   8.208  -1.273  1.00 66.25           O  
ATOM    412  CG1 ILE A  30      28.542  11.853   1.270  1.00 66.25           C  
ATOM    413 HG12 ILE A  30      27.990  11.702   2.197  1.00 66.25           H  
ATOM    414 HG13 ILE A  30      29.605  11.786   1.502  1.00 66.25           H  
ATOM    415  CG2 ILE A  30      26.654  10.767  -0.041  1.00 66.25           C  
ATOM    416 HG21 ILE A  30      26.085  10.601   0.874  1.00 66.25           H  
ATOM    417 HG22 ILE A  30      26.393   9.997  -0.767  1.00 66.25           H  
ATOM    418 HG23 ILE A  30      26.366  11.724  -0.475  1.00 66.25           H  
ATOM    419  CD1 ILE A  30      28.285  13.278   0.765  1.00 66.25           C  
ATOM    420 HD11 ILE A  30      28.763  13.422  -0.204  1.00 66.25           H  
ATOM    421 HD12 ILE A  30      28.703  13.990   1.476  1.00 66.25           H  
ATOM    422 HD13 ILE A  30      27.215  13.467   0.679  1.00 66.25           H  
ATOM    423  N   PRO A  31      27.392   7.250   0.235  1.00 72.44           N  
ATOM    424  CA  PRO A  31      27.020   6.173  -0.663  1.00 72.44           C  
ATOM    425  HA  PRO A  31      27.912   5.623  -0.960  1.00 72.44           H  
ATOM    426  C   PRO A  31      26.360   6.772  -1.905  1.00 72.44           C  
ATOM    427  CB  PRO A  31      26.100   5.244   0.137  1.00 72.44           C  
ATOM    428  HB2 PRO A  31      26.690   4.429   0.557  1.00 72.44           H  
ATOM    429  HB3 PRO A  31      25.286   4.846  -0.469  1.00 72.44           H  
ATOM    430  O   PRO A  31      25.490   7.639  -1.807  1.00 72.44           O  
ATOM    431  CG  PRO A  31      25.579   6.123   1.274  1.00 72.44           C  
ATOM    432  HG2 PRO A  31      25.361   5.540   2.169  1.00 72.44           H  
ATOM    433  HG3 PRO A  31      24.688   6.654   0.939  1.00 72.44           H  
ATOM    434  CD  PRO A  31      26.705   7.125   1.511  1.00 72.44           C  
ATOM    435  HD2 PRO A  31      27.396   6.736   2.259  1.00 72.44           H  
ATOM    436  HD3 PRO A  31      26.284   8.076   1.838  1.00 72.44           H  
ATOM    437  N   LEU A  32      26.793   6.321  -3.083  1.00 79.25           N  
ATOM    438  H   LEU A  32      27.537   5.638  -3.097  1.00 79.25           H  
ATOM    439  CA  LEU A  32      26.167   6.699  -4.343  1.00 79.25           C  
ATOM    440  HA  LEU A  32      26.134   7.787  -4.400  1.00 79.25           H  
ATOM    441  C   LEU A  32      24.735   6.151  -4.341  1.00 79.25           C  
ATOM    442  CB  LEU A  32      27.008   6.152  -5.513  1.00 79.25           C  
ATOM    443  HB2 LEU A  32      28.043   6.473  -5.395  1.00 79.25           H  
ATOM    444  HB3 LEU A  32      26.991   5.063  -5.466  1.00 79.25           H  
ATOM    445  O   LEU A  32      24.529   4.946  -4.478  1.00 79.25           O  
ATOM    446  CG  LEU A  32      26.500   6.600  -6.897  1.00 79.25           C  
ATOM    447  HG  LEU A  32      25.419   6.473  -6.955  1.00 79.25           H  
ATOM    448  CD1 LEU A  32      26.846   8.065  -7.176  1.00 79.25           C  
ATOM    449 HD11 LEU A  32      27.924   8.215  -7.123  1.00 79.25           H  
ATOM    450 HD12 LEU A  32      26.355   8.710  -6.448  1.00 79.25           H  
ATOM    451 HD13 LEU A  32      26.492   8.342  -8.169  1.00 79.25           H  
ATOM    452  CD2 LEU A  32      27.137   5.744  -7.991  1.00 79.25           C  
ATOM    453 HD21 LEU A  32      26.768   6.060  -8.967  1.00 79.25           H  
ATOM    454 HD22 LEU A  32      28.222   5.845  -7.963  1.00 79.25           H  
ATOM    455 HD23 LEU A  32      26.867   4.699  -7.839  1.00 79.25           H  
ATOM    456  N   ILE A  33      23.753   7.034  -4.165  1.00 82.62           N  
ATOM    457  H   ILE A  33      24.000   7.990  -3.951  1.00 82.62           H  
ATOM    458  CA  ILE A  33      22.338   6.671  -4.225  1.00 82.62           C  
ATOM    459  HA  ILE A  33      22.206   5.744  -3.667  1.00 82.62           H  
ATOM    460  C   ILE A  33      21.986   6.455  -5.706  1.00 82.62           C  
ATOM    461  CB  ILE A  33      21.452   7.745  -3.550  1.00 82.62           C  
ATOM    462  HB  ILE A  33      21.580   8.687  -4.082  1.00 82.62           H  
ATOM    463  O   ILE A  33      22.073   7.410  -6.484  1.00 82.62           O  
ATOM    464  CG1 ILE A  33      21.871   7.953  -2.074  1.00 82.62           C  
ATOM    465 HG12 ILE A  33      21.758   7.017  -1.527  1.00 82.62           H  
ATOM    466 HG13 ILE A  33      22.923   8.238  -2.036  1.00 82.62           H  
ATOM    467  CG2 ILE A  33      19.973   7.332  -3.637  1.00 82.62           C  
ATOM    468 HG21 ILE A  33      19.331   8.123  -3.249  1.00 82.62           H  
ATOM    469 HG22 ILE A  33      19.798   6.421  -3.065  1.00 82.62           H  
ATOM    470 HG23 ILE A  33      19.688   7.168  -4.677  1.00 82.62           H  
ATOM    471  CD1 ILE A  33      21.094   9.054  -1.343  1.00 82.62           C  
ATOM    472 HD11 ILE A  33      21.547   9.221  -0.365  1.00 82.62           H  
ATOM    473 HD12 ILE A  33      21.133   9.981  -1.915  1.00 82.62           H  
ATOM    474 HD13 ILE A  33      20.056   8.755  -1.193  1.00 82.62           H  
ATOM    475  N   PRO A  34      21.615   5.234  -6.135  1.00 85.56           N  
ATOM    476  CA  PRO A  34      21.238   4.992  -7.526  1.00 85.56           C  
ATOM    477  HA  PRO A  34      22.048   5.286  -8.192  1.00 85.56           H  
ATOM    478  C   PRO A  34      19.985   5.795  -7.872  1.00 85.56           C  
ATOM    479  CB  PRO A  34      21.003   3.483  -7.630  1.00 85.56           C  
ATOM    480  HB2 PRO A  34      20.220   3.234  -8.347  1.00 85.56           H  
ATOM    481  HB3 PRO A  34      21.937   2.993  -7.904  1.00 85.56           H  
ATOM    482  O   PRO A  34      19.113   5.956  -7.028  1.00 85.56           O  
ATOM    483  CG  PRO A  34      20.618   3.073  -6.208  1.00 85.56           C  
ATOM    484  HG2 PRO A  34      20.881   2.034  -6.010  1.00 85.56           H  
ATOM    485  HG3 PRO A  34      19.549   3.228  -6.058  1.00 85.56           H  
ATOM    486  CD  PRO A  34      21.410   4.037  -5.328  1.00 85.56           C  
ATOM    487  HD2 PRO A  34      20.843   4.253  -4.423  1.00 85.56           H  
ATOM    488  HD3 PRO A  34      22.375   3.598  -5.075  1.00 85.56           H  
ATOM    489  N   SER A  35      19.851   6.304  -9.094  1.00 86.19           N  
ATOM    490  H   SER A  35      20.594   6.201  -9.770  1.00 86.19           H  
ATOM    491  CA  SER A  35      18.621   6.995  -9.503  1.00 86.19           C  
ATOM    492  HA  SER A  35      18.408   7.780  -8.778  1.00 86.19           H  
ATOM    493  C   SER A  35      17.425   6.036  -9.528  1.00 86.19           C  
ATOM    494  CB  SER A  35      18.796   7.649 -10.875  1.00 86.19           C  
ATOM    495  HB2 SER A  35      17.908   8.233 -11.119  1.00 86.19           H  
ATOM    496  HB3 SER A  35      18.926   6.875 -11.632  1.00 86.19           H  
ATOM    497  O   SER A  35      17.578   4.856  -9.846  1.00 86.19           O  
ATOM    498  OG  SER A  35      19.936   8.490 -10.869  1.00 86.19           O  
ATOM    499  HG  SER A  35      19.835   9.158 -10.188  1.00 86.19           H  
ATOM    500  N   LEU A  36      16.226   6.545  -9.225  1.00 85.56           N  
ATOM    501  H   LEU A  36      16.146   7.522  -8.982  1.00 85.56           H  
ATOM    502  CA  LEU A  36      14.998   5.781  -9.445  1.00 85.56           C  
ATOM    503  HA  LEU A  36      15.091   4.840  -8.903  1.00 85.56           H  
ATOM    504  C   LEU A  36      14.838   5.477 -10.943  1.00 85.56           C  
ATOM    505  CB  LEU A  36      13.766   6.546  -8.926  1.00 85.56           C  
ATOM    506  HB2 LEU A  36      12.870   6.028  -9.269  1.00 85.56           H  
ATOM    507  HB3 LEU A  36      13.760   7.540  -9.374  1.00 85.56           H  
ATOM    508  O   LEU A  36      15.114   6.359 -11.764  1.00 85.56           O  
ATOM    509  CG  LEU A  36      13.684   6.683  -7.396  1.00 85.56           C  
ATOM    510  HG  LEU A  36      14.574   7.195  -7.029  1.00 85.56           H  
ATOM    511  CD1 LEU A  36      12.457   7.515  -7.020  1.00 85.56           C  
ATOM    512 HD11 LEU A  36      12.423   7.628  -5.937  1.00 85.56           H  
ATOM    513 HD12 LEU A  36      11.550   7.011  -7.355  1.00 85.56           H  
ATOM    514 HD13 LEU A  36      12.525   8.502  -7.479  1.00 85.56           H  
ATOM    515  CD2 LEU A  36      13.562   5.326  -6.708  1.00 85.56           C  
ATOM    516 HD21 LEU A  36      14.477   4.749  -6.846  1.00 85.56           H  
ATOM    517 HD22 LEU A  36      12.719   4.764  -7.109  1.00 85.56           H  
ATOM    518 HD23 LEU A  36      13.421   5.470  -5.637  1.00 85.56           H  
ATOM    519  N   PRO A  37      14.363   4.276 -11.320  1.00 84.94           N  
ATOM    520  CA  PRO A  37      14.012   3.998 -12.702  1.00 84.94           C  
ATOM    521  HA  PRO A  37      14.917   4.065 -13.307  1.00 84.94           H  
ATOM    522  C   PRO A  37      12.971   5.006 -13.207  1.00 84.94           C  
ATOM    523  CB  PRO A  37      13.496   2.557 -12.728  1.00 84.94           C  
ATOM    524  HB2 PRO A  37      13.804   2.031 -13.632  1.00 84.94           H  
ATOM    525  HB3 PRO A  37      12.410   2.554 -12.637  1.00 84.94           H  
ATOM    526  O   PRO A  37      11.984   5.314 -12.529  1.00 84.94           O  
ATOM    527  CG  PRO A  37      14.092   1.929 -11.470  1.00 84.94           C  
ATOM    528  HG2 PRO A  37      13.474   1.115 -11.091  1.00 84.94           H  
ATOM    529  HG3 PRO A  37      15.103   1.580 -11.680  1.00 84.94           H  
ATOM    530  CD  PRO A  37      14.148   3.099 -10.493  1.00 84.94           C  
ATOM    531  HD2 PRO A  37      14.964   2.944  -9.787  1.00 84.94           H  
ATOM    532  HD3 PRO A  37      13.198   3.193  -9.966  1.00 84.94           H  
ATOM    533  N   SER A  38      13.214   5.523 -14.408  1.00 89.62           N  
ATOM    534  H   SER A  38      14.050   5.238 -14.898  1.00 89.62           H  
ATOM    535  CA  SER A  38      12.316   6.433 -15.109  1.00 89.62           C  
ATOM    536  HA  SER A  38      11.342   6.448 -14.620  1.00 89.62           H  
ATOM    537  C   SER A  38      12.144   5.916 -16.528  1.00 89.62           C  
ATOM    538  CB  SER A  38      12.873   7.857 -15.089  1.00 89.62           C  
ATOM    539  HB2 SER A  38      13.088   8.145 -14.060  1.00 89.62           H  
ATOM    540  HB3 SER A  38      13.791   7.906 -15.675  1.00 89.62           H  
ATOM    541  O   SER A  38      13.097   5.901 -17.307  1.00 89.62           O  
ATOM    542  OG  SER A  38      11.908   8.737 -15.626  1.00 89.62           O  
ATOM    543  HG  SER A  38      12.270   9.626 -15.647  1.00 89.62           H  
ATOM    544  N   LEU A  39      10.944   5.423 -16.826  1.00 94.69           N  
ATOM    545  H   LEU A  39      10.206   5.521 -16.143  1.00 94.69           H  
ATOM    546  CA  LEU A  39      10.563   4.984 -18.162  1.00 94.69           C  
ATOM    547  HA  LEU A  39      11.454   4.738 -18.740  1.00 94.69           H  
ATOM    548  C   LEU A  39       9.862   6.113 -18.909  1.00 94.69           C  
ATOM    549  CB  LEU A  39       9.664   3.740 -18.084  1.00 94.69           C  
ATOM    550  HB2 LEU A  39       8.805   3.960 -17.450  1.00 94.69           H  
ATOM    551  HB3 LEU A  39       9.285   3.548 -19.089  1.00 94.69           H  
ATOM    552  O   LEU A  39       9.164   6.933 -18.309  1.00 94.69           O  
ATOM    553  CG  LEU A  39      10.343   2.457 -17.578  1.00 94.69           C  
ATOM    554  HG  LEU A  39      10.528   2.544 -16.507  1.00 94.69           H  
ATOM    555  CD1 LEU A  39       9.398   1.281 -17.828  1.00 94.69           C  
ATOM    556 HD11 LEU A  39       8.458   1.436 -17.300  1.00 94.69           H  
ATOM    557 HD12 LEU A  39       9.863   0.352 -17.499  1.00 94.69           H  
ATOM    558 HD13 LEU A  39       9.189   1.192 -18.894  1.00 94.69           H  
ATOM    559  CD2 LEU A  39      11.662   2.139 -18.285  1.00 94.69           C  
ATOM    560 HD21 LEU A  39      12.028   1.159 -17.979  1.00 94.69           H  
ATOM    561 HD22 LEU A  39      12.415   2.881 -18.019  1.00 94.69           H  
ATOM    562 HD23 LEU A  39      11.520   2.152 -19.366  1.00 94.69           H  
ATOM    563  N   GLY A  40       9.994   6.118 -20.235  1.00 95.56           N  
ATOM    564  H   GLY A  40      10.541   5.391 -20.675  1.00 95.56           H  
ATOM    565  CA  GLY A  40       9.154   6.967 -21.069  1.00 95.56           C  
ATOM    566  HA2 GLY A  40       9.511   6.929 -22.098  1.00 95.56           H  
ATOM    567  HA3 GLY A  40       9.217   7.995 -20.712  1.00 95.56           H  
ATOM    568  C   GLY A  40       7.693   6.508 -21.033  1.00 95.56           C  
ATOM    569  O   GLY A  40       7.397   5.336 -20.804  1.00 95.56           O  
ATOM    570  N   LYS A  41       6.759   7.413 -21.346  1.00 95.50           N  
ATOM    571  H   LYS A  41       7.063   8.373 -21.433  1.00 95.50           H  
ATOM    572  CA  LYS A  41       5.306   7.156 -21.307  1.00 95.50           C  
ATOM    573  HA  LYS A  41       5.005   7.044 -20.265  1.00 95.50           H  
ATOM    574  C   LYS A  41       4.869   5.874 -22.024  1.00 95.50           C  
ATOM    575  CB  LYS A  41       4.596   8.394 -21.868  1.00 95.50           C  
ATOM    576  HB2 LYS A  41       4.874   8.552 -22.910  1.00 95.50           H  
ATOM    577  HB3 LYS A  41       4.940   9.249 -21.286  1.00 95.50           H  
ATOM    578  O   LYS A  41       4.077   5.097 -21.498  1.00 95.50           O  
ATOM    579  CG  LYS A  41       3.067   8.296 -21.758  1.00 95.50           C  
ATOM    580  HG2 LYS A  41       2.807   7.859 -20.794  1.00 95.50           H  
ATOM    581  HG3 LYS A  41       2.674   7.652 -22.545  1.00 95.50           H  
ATOM    582  CD  LYS A  41       2.445   9.692 -21.864  1.00 95.50           C  
ATOM    583  HD2 LYS A  41       2.462  10.039 -22.897  1.00 95.50           H  
ATOM    584  HD3 LYS A  41       3.039  10.376 -21.258  1.00 95.50           H  
ATOM    585  CE  LYS A  41       1.012   9.679 -21.326  1.00 95.50           C  
ATOM    586  HE2 LYS A  41       0.856   8.741 -20.793  1.00 95.50           H  
ATOM    587  HE3 LYS A  41       0.303   9.735 -22.152  1.00 95.50           H  
ATOM    588  NZ  LYS A  41       0.813  10.792 -20.366  1.00 95.50           N  
ATOM    589  HZ1 LYS A  41       1.457  10.713 -19.592  1.00 95.50           H  
ATOM    590  HZ2 LYS A  41       0.996  11.706 -20.755  1.00 95.50           H  
ATOM    591  HZ3 LYS A  41      -0.086  10.771 -19.906  1.00 95.50           H  
ATOM    592  N   SER A  42       5.400   5.623 -23.224  1.00 97.00           N  
ATOM    593  H   SER A  42       6.076   6.280 -23.585  1.00 97.00           H  
ATOM    594  CA  SER A  42       5.061   4.419 -23.999  1.00 97.00           C  
ATOM    595  HA  SER A  42       3.977   4.360 -24.097  1.00 97.00           H  
ATOM    596  C   SER A  42       5.540   3.130 -23.324  1.00 97.00           C  
ATOM    597  CB  SER A  42       5.665   4.505 -25.402  1.00 97.00           C  
ATOM    598  HB2 SER A  42       6.753   4.474 -25.340  1.00 97.00           H  
ATOM    599  HB3 SER A  42       5.363   5.441 -25.872  1.00 97.00           H  
ATOM    600  O   SER A  42       4.831   2.125 -23.344  1.00 97.00           O  
ATOM    601  OG  SER A  42       5.205   3.428 -26.193  1.00 97.00           O  
ATOM    602  HG  SER A  42       5.395   2.602 -25.743  1.00 97.00           H  
ATOM    603  N   GLU A  43       6.734   3.143 -22.736  1.00 98.00           N  
ATOM    604  H   GLU A  43       7.238   4.015 -22.655  1.00 98.00           H  
ATOM    605  CA  GLU A  43       7.314   1.987 -22.045  1.00 98.00           C  
ATOM    606  HA  GLU A  43       7.207   1.091 -22.656  1.00 98.00           H  
ATOM    607  C   GLU A  43       6.590   1.740 -20.718  1.00 98.00           C  
ATOM    608  CB  GLU A  43       8.805   2.237 -21.797  1.00 98.00           C  
ATOM    609  HB2 GLU A  43       9.215   1.406 -21.222  1.00 98.00           H  
ATOM    610  HB3 GLU A  43       8.892   3.150 -21.208  1.00 98.00           H  
ATOM    611  O   GLU A  43       6.246   0.601 -20.404  1.00 98.00           O  
ATOM    612  CG  GLU A  43       9.622   2.387 -23.087  1.00 98.00           C  
ATOM    613  HG2 GLU A  43       9.156   3.131 -23.733  1.00 98.00           H  
ATOM    614  HG3 GLU A  43       9.619   1.433 -23.614  1.00 98.00           H  
ATOM    615  CD  GLU A  43      11.059   2.839 -22.796  1.00 98.00           C  
ATOM    616  OE1 GLU A  43      11.964   2.342 -23.501  1.00 98.00           O  
ATOM    617  OE2 GLU A  43      11.220   3.712 -21.908  1.00 98.00           O  
ATOM    618  N   ALA A  44       6.258   2.809 -19.989  1.00 98.12           N  
ATOM    619  H   ALA A  44       6.598   3.715 -20.280  1.00 98.12           H  
ATOM    620  CA  ALA A  44       5.465   2.741 -18.769  1.00 98.12           C  
ATOM    621  HA  ALA A  44       5.983   2.095 -18.060  1.00 98.12           H  
ATOM    622  C   ALA A  44       4.070   2.140 -19.014  1.00 98.12           C  
ATOM    623  CB  ALA A  44       5.373   4.151 -18.180  1.00 98.12           C  
ATOM    624  HB1 ALA A  44       4.885   4.828 -18.881  1.00 98.12           H  
ATOM    625  HB2 ALA A  44       6.370   4.528 -17.955  1.00 98.12           H  
ATOM    626  HB3 ALA A  44       4.789   4.121 -17.260  1.00 98.12           H  
ATOM    627  O   ALA A  44       3.621   1.283 -18.253  1.00 98.12           O  
ATOM    628  N   LEU A  45       3.398   2.514 -20.108  1.00 98.06           N  
ATOM    629  H   LEU A  45       3.780   3.267 -20.661  1.00 98.06           H  
ATOM    630  CA  LEU A  45       2.112   1.922 -20.504  1.00 98.06           C  
ATOM    631  HA  LEU A  45       1.428   1.981 -19.657  1.00 98.06           H  
ATOM    632  C   LEU A  45       2.230   0.432 -20.871  1.00 98.06           C  
ATOM    633  CB  LEU A  45       1.536   2.718 -21.688  1.00 98.06           C  
ATOM    634  HB2 LEU A  45       2.331   2.874 -22.418  1.00 98.06           H  
ATOM    635  HB3 LEU A  45       0.760   2.126 -22.172  1.00 98.06           H  
ATOM    636  O   LEU A  45       1.333  -0.362 -20.554  1.00 98.06           O  
ATOM    637  CG  LEU A  45       0.931   4.078 -21.296  1.00 98.06           C  
ATOM    638  HG  LEU A  45       1.614   4.619 -20.642  1.00 98.06           H  
ATOM    639  CD1 LEU A  45       0.686   4.909 -22.557  1.00 98.06           C  
ATOM    640 HD11 LEU A  45       1.636   5.078 -23.065  1.00 98.06           H  
ATOM    641 HD12 LEU A  45       0.267   5.876 -22.278  1.00 98.06           H  
ATOM    642 HD13 LEU A  45       0.001   4.390 -23.227  1.00 98.06           H  
ATOM    643  CD2 LEU A  45      -0.414   3.912 -20.582  1.00 98.06           C  
ATOM    644 HD21 LEU A  45      -0.797   4.892 -20.298  1.00 98.06           H  
ATOM    645 HD22 LEU A  45      -1.133   3.416 -21.235  1.00 98.06           H  
ATOM    646 HD23 LEU A  45      -0.290   3.320 -19.675  1.00 98.06           H  
ATOM    647  N   ALA A  46       3.325   0.033 -21.524  1.00 98.25           N  
ATOM    648  H   ALA A  46       4.026   0.720 -21.761  1.00 98.25           H  
ATOM    649  CA  ALA A  46       3.594  -1.370 -21.834  1.00 98.25           C  
ATOM    650  HA  ALA A  46       2.725  -1.782 -22.346  1.00 98.25           H  
ATOM    651  C   ALA A  46       3.810  -2.195 -20.552  1.00 98.25           C  
ATOM    652  CB  ALA A  46       4.791  -1.451 -22.788  1.00 98.25           C  
ATOM    653  HB1 ALA A  46       4.960  -2.488 -23.078  1.00 98.25           H  
ATOM    654  HB2 ALA A  46       4.597  -0.856 -23.680  1.00 98.25           H  
ATOM    655  HB3 ALA A  46       5.691  -1.075 -22.300  1.00 98.25           H  
ATOM    656  O   ALA A  46       3.220  -3.271 -20.403  1.00 98.25           O  
ATOM    657  N   GLU A  47       4.568  -1.653 -19.598  1.00 98.50           N  
ATOM    658  H   GLU A  47       5.057  -0.794 -19.804  1.00 98.50           H  
ATOM    659  CA  GLU A  47       4.806  -2.259 -18.286  1.00 98.50           C  
ATOM    660  HA  GLU A  47       5.156  -3.280 -18.437  1.00 98.50           H  
ATOM    661  C   GLU A  47       3.520  -2.341 -17.446  1.00 98.50           C  
ATOM    662  CB  GLU A  47       5.919  -1.467 -17.581  1.00 98.50           C  
ATOM    663  HB2 GLU A  47       5.606  -0.429 -17.477  1.00 98.50           H  
ATOM    664  HB3 GLU A  47       6.816  -1.482 -18.200  1.00 98.50           H  
ATOM    665  O   GLU A  47       3.173  -3.403 -16.925  1.00 98.50           O  
ATOM    666  CG  GLU A  47       6.269  -2.000 -16.187  1.00 98.50           C  
ATOM    667  HG2 GLU A  47       5.389  -1.909 -15.551  1.00 98.50           H  
ATOM    668  HG3 GLU A  47       7.044  -1.356 -15.773  1.00 98.50           H  
ATOM    669  CD  GLU A  47       6.765  -3.452 -16.145  1.00 98.50           C  
ATOM    670  OE1 GLU A  47       6.830  -3.975 -15.006  1.00 98.50           O  
ATOM    671  OE2 GLU A  47       7.054  -4.033 -17.214  1.00 98.50           O  
ATOM    672  N   ALA A  48       2.718  -1.274 -17.398  1.00 98.38           N  
ATOM    673  H   ALA A  48       3.049  -0.407 -17.796  1.00 98.38           H  
ATOM    674  CA  ALA A  48       1.414  -1.293 -16.731  1.00 98.38           C  
ATOM    675  HA  ALA A  48       1.565  -1.546 -15.682  1.00 98.38           H  
ATOM    676  C   ALA A  48       0.469  -2.347 -17.333  1.00 98.38           C  
ATOM    677  CB  ALA A  48       0.803   0.107 -16.810  1.00 98.38           C  
ATOM    678  HB1 ALA A  48      -0.202   0.100 -16.388  1.00 98.38           H  
ATOM    679  HB2 ALA A  48       0.753   0.444 -17.845  1.00 98.38           H  
ATOM    680  HB3 ALA A  48       1.423   0.794 -16.233  1.00 98.38           H  
ATOM    681  O   ALA A  48      -0.295  -2.999 -16.614  1.00 98.38           O  
ATOM    682  N   SER A  49       0.544  -2.576 -18.646  1.00 98.19           N  
ATOM    683  H   SER A  49       1.175  -2.000 -19.185  1.00 98.19           H  
ATOM    684  CA  SER A  49      -0.218  -3.633 -19.317  1.00 98.19           C  
ATOM    685  HA  SER A  49      -1.264  -3.545 -19.022  1.00 98.19           H  
ATOM    686  C   SER A  49       0.256  -5.041 -18.932  1.00 98.19           C  
ATOM    687  CB  SER A  49      -0.145  -3.451 -20.833  1.00 98.19           C  
ATOM    688  HB2 SER A  49       0.890  -3.482 -21.173  1.00 98.19           H  
ATOM    689  HB3 SER A  49      -0.696  -4.260 -21.313  1.00 98.19           H  
ATOM    690  O   SER A  49      -0.571  -5.952 -18.811  1.00 98.19           O  
ATOM    691  OG  SER A  49      -0.731  -2.224 -21.208  1.00 98.19           O  
ATOM    692  HG  SER A  49      -0.122  -1.515 -20.988  1.00 98.19           H  
ATOM    693  N   LEU A  50       1.561  -5.241 -18.714  1.00 98.31           N  
ATOM    694  H   LEU A  50       2.187  -4.452 -18.802  1.00 98.31           H  
ATOM    695  CA  LEU A  50       2.121  -6.488 -18.178  1.00 98.31           C  
ATOM    696  HA  LEU A  50       1.747  -7.326 -18.767  1.00 98.31           H  
ATOM    697  C   LEU A  50       1.654  -6.728 -16.739  1.00 98.31           C  
ATOM    698  CB  LEU A  50       3.662  -6.458 -18.257  1.00 98.31           C  
ATOM    699  HB2 LEU A  50       4.073  -7.227 -17.604  1.00 98.31           H  
ATOM    700  HB3 LEU A  50       4.025  -5.503 -17.876  1.00 98.31           H  
ATOM    701  O   LEU A  50       1.128  -7.805 -16.445  1.00 98.31           O  
ATOM    702  CG  LEU A  50       4.227  -6.668 -19.670  1.00 98.31           C  
ATOM    703  HG  LEU A  50       3.645  -6.094 -20.391  1.00 98.31           H  
ATOM    704  CD1 LEU A  50       5.685  -6.234 -19.750  1.00 98.31           C  
ATOM    705 HD11 LEU A  50       6.095  -6.425 -20.741  1.00 98.31           H  
ATOM    706 HD12 LEU A  50       5.762  -5.165 -19.551  1.00 98.31           H  
ATOM    707 HD13 LEU A  50       6.285  -6.747 -18.998  1.00 98.31           H  
ATOM    708  CD2 LEU A  50       4.177  -8.153 -20.056  1.00 98.31           C  
ATOM    709 HD21 LEU A  50       4.410  -8.267 -21.114  1.00 98.31           H  
ATOM    710 HD22 LEU A  50       4.941  -8.683 -19.487  1.00 98.31           H  
ATOM    711 HD23 LEU A  50       3.219  -8.601 -19.793  1.00 98.31           H  
ATOM    712  N   LEU A  51       1.746  -5.712 -15.878  1.00 98.38           N  
ATOM    713  H   LEU A  51       2.239  -4.882 -16.175  1.00 98.38           H  
ATOM    714  CA  LEU A  51       1.271  -5.781 -14.494  1.00 98.38           C  
ATOM    715  HA  LEU A  51       1.770  -6.607 -13.988  1.00 98.38           H  
ATOM    716  C   LEU A  51      -0.232  -6.036 -14.402  1.00 98.38           C  
ATOM    717  CB  LEU A  51       1.597  -4.473 -13.769  1.00 98.38           C  
ATOM    718  HB2 LEU A  51       1.279  -3.642 -14.398  1.00 98.38           H  
ATOM    719  HB3 LEU A  51       1.019  -4.439 -12.846  1.00 98.38           H  
ATOM    720  O   LEU A  51      -0.667  -6.809 -13.556  1.00 98.38           O  
ATOM    721  CG  LEU A  51       3.073  -4.288 -13.395  1.00 98.38           C  
ATOM    722  HG  LEU A  51       3.699  -4.356 -14.284  1.00 98.38           H  
ATOM    723  CD1 LEU A  51       3.192  -2.897 -12.791  1.00 98.38           C  
ATOM    724 HD11 LEU A  51       2.802  -2.155 -13.488  1.00 98.38           H  
ATOM    725 HD12 LEU A  51       2.649  -2.842 -11.847  1.00 98.38           H  
ATOM    726 HD13 LEU A  51       4.244  -2.673 -12.616  1.00 98.38           H  
ATOM    727  CD2 LEU A  51       3.531  -5.308 -12.348  1.00 98.38           C  
ATOM    728 HD21 LEU A  51       2.881  -5.290 -11.473  1.00 98.38           H  
ATOM    729 HD22 LEU A  51       4.548  -5.067 -12.038  1.00 98.38           H  
ATOM    730 HD23 LEU A  51       3.557  -6.311 -12.773  1.00 98.38           H  
ATOM    731  N   ARG A  52      -1.041  -5.455 -15.293  1.00 98.12           N  
ATOM    732  H   ARG A  52      -0.639  -4.752 -15.896  1.00 98.12           H  
ATOM    733  CA  ARG A  52      -2.483  -5.732 -15.367  1.00 98.12           C  
ATOM    734  HA  ARG A  52      -2.930  -5.515 -14.397  1.00 98.12           H  
ATOM    735  C   ARG A  52      -2.773  -7.209 -15.649  1.00 98.12           C  
ATOM    736  CB  ARG A  52      -3.096  -4.788 -16.406  1.00 98.12           C  
ATOM    737  HB2 ARG A  52      -2.989  -3.769 -16.032  1.00 98.12           H  
ATOM    738  HB3 ARG A  52      -2.547  -4.864 -17.345  1.00 98.12           H  
ATOM    739  O   ARG A  52      -3.637  -7.799 -14.999  1.00 98.12           O  
ATOM    740  CG  ARG A  52      -4.576  -5.072 -16.681  1.00 98.12           C  
ATOM    741  HG2 ARG A  52      -4.665  -5.961 -17.307  1.00 98.12           H  
ATOM    742  HG3 ARG A  52      -5.101  -5.251 -15.743  1.00 98.12           H  
ATOM    743  CD  ARG A  52      -5.185  -3.870 -17.407  1.00 98.12           C  
ATOM    744  HD2 ARG A  52      -4.587  -3.661 -18.294  1.00 98.12           H  
ATOM    745  HD3 ARG A  52      -5.128  -2.995 -16.761  1.00 98.12           H  
ATOM    746  NE  ARG A  52      -6.578  -4.105 -17.826  1.00 98.12           N  
ATOM    747  HE  ARG A  52      -6.706  -4.500 -18.747  1.00 98.12           H  
ATOM    748  NH1 ARG A  52      -7.683  -3.200 -16.007  1.00 98.12           N  
ATOM    749 HH11 ARG A  52      -6.836  -3.199 -15.457  1.00 98.12           H  
ATOM    750 HH12 ARG A  52      -8.540  -2.823 -15.628  1.00 98.12           H  
ATOM    751  NH2 ARG A  52      -8.811  -3.739 -17.820  1.00 98.12           N  
ATOM    752 HH21 ARG A  52      -8.882  -4.024 -18.787  1.00 98.12           H  
ATOM    753 HH22 ARG A  52      -9.634  -3.453 -17.310  1.00 98.12           H  
ATOM    754  CZ  ARG A  52      -7.667  -3.684 -17.210  1.00 98.12           C  
ATOM    755  N   ARG A  53      -2.031  -7.833 -16.572  1.00 97.75           N  
ATOM    756  H   ARG A  53      -1.316  -7.292 -17.038  1.00 97.75           H  
ATOM    757  CA  ARG A  53      -2.130  -9.283 -16.832  1.00 97.75           C  
ATOM    758  HA  ARG A  53      -3.177  -9.555 -16.966  1.00 97.75           H  
ATOM    759  C   ARG A  53      -1.642 -10.109 -15.642  1.00 97.75           C  
ATOM    760  CB  ARG A  53      -1.346  -9.667 -18.095  1.00 97.75           C  
ATOM    761  HB2 ARG A  53      -1.289 -10.755 -18.143  1.00 97.75           H  
ATOM    762  HB3 ARG A  53      -0.330  -9.277 -18.032  1.00 97.75           H  
ATOM    763  O   ARG A  53      -2.273 -11.107 -15.299  1.00 97.75           O  
ATOM    764  CG  ARG A  53      -2.017  -9.167 -19.380  1.00 97.75           C  
ATOM    765  HG2 ARG A  53      -2.019  -8.077 -19.404  1.00 97.75           H  
ATOM    766  HG3 ARG A  53      -3.050  -9.513 -19.392  1.00 97.75           H  
ATOM    767  CD  ARG A  53      -1.311  -9.718 -20.628  1.00 97.75           C  
ATOM    768  HD2 ARG A  53      -1.922  -9.496 -21.503  1.00 97.75           H  
ATOM    769  HD3 ARG A  53      -1.251 -10.803 -20.548  1.00 97.75           H  
ATOM    770  NE  ARG A  53       0.050  -9.168 -20.815  1.00 97.75           N  
ATOM    771  HE  ARG A  53       0.820  -9.716 -20.459  1.00 97.75           H  
ATOM    772  NH1 ARG A  53      -0.536  -7.250 -21.942  1.00 97.75           N  
ATOM    773 HH11 ARG A  53      -1.509  -7.434 -21.746  1.00 97.75           H  
ATOM    774 HH12 ARG A  53      -0.261  -6.421 -22.451  1.00 97.75           H  
ATOM    775  NH2 ARG A  53       1.606  -7.721 -21.663  1.00 97.75           N  
ATOM    776 HH21 ARG A  53       1.834  -6.842 -22.106  1.00 97.75           H  
ATOM    777 HH22 ARG A  53       2.367  -8.289 -21.318  1.00 97.75           H  
ATOM    778  CZ  ARG A  53       0.366  -8.056 -21.462  1.00 97.75           C  
ATOM    779  N   ALA A  54      -0.552  -9.691 -14.999  1.00 98.12           N  
ATOM    780  H   ALA A  54      -0.058  -8.882 -15.349  1.00 98.12           H  
ATOM    781  CA  ALA A  54      -0.046 -10.344 -13.795  1.00 98.12           C  
ATOM    782  HA  ALA A  54       0.123 -11.398 -14.014  1.00 98.12           H  
ATOM    783  C   ALA A  54      -1.073 -10.281 -12.653  1.00 98.12           C  
ATOM    784  CB  ALA A  54       1.299  -9.719 -13.412  1.00 98.12           C  
ATOM    785  HB1 ALA A  54       1.172  -8.669 -13.150  1.00 98.12           H  
ATOM    786  HB2 ALA A  54       1.715 -10.243 -12.552  1.00 98.12           H  
ATOM    787  HB3 ALA A  54       2.001  -9.794 -14.243  1.00 98.12           H  
ATOM    788  O   ALA A  54      -1.377 -11.312 -12.063  1.00 98.12           O  
ATOM    789  N   MET A  55      -1.700  -9.123 -12.421  1.00 98.06           N  
ATOM    790  H   MET A  55      -1.373  -8.304 -12.914  1.00 98.06           H  
ATOM    791  CA  MET A  55      -2.747  -8.938 -11.414  1.00 98.06           C  
ATOM    792  HA  MET A  55      -2.325  -9.165 -10.435  1.00 98.06           H  
ATOM    793  C   MET A  55      -3.926  -9.884 -11.655  1.00 98.06           C  
ATOM    794  CB  MET A  55      -3.223  -7.475 -11.418  1.00 98.06           C  
ATOM    795  HB2 MET A  55      -2.361  -6.809 -11.373  1.00 98.06           H  
ATOM    796  HB3 MET A  55      -3.761  -7.269 -12.344  1.00 98.06           H  
ATOM    797  O   MET A  55      -4.375 -10.540 -10.721  1.00 98.06           O  
ATOM    798  CG  MET A  55      -4.136  -7.158 -10.226  1.00 98.06           C  
ATOM    799  HG2 MET A  55      -3.548  -7.234  -9.312  1.00 98.06           H  
ATOM    800  HG3 MET A  55      -4.939  -7.893 -10.178  1.00 98.06           H  
ATOM    801  SD  MET A  55      -4.886  -5.506 -10.309  1.00 98.06           S  
ATOM    802  CE  MET A  55      -5.731  -5.415  -8.707  1.00 98.06           C  
ATOM    803  HE1 MET A  55      -6.760  -5.089  -8.855  1.00 98.06           H  
ATOM    804  HE2 MET A  55      -5.221  -4.691  -8.071  1.00 98.06           H  
ATOM    805  HE3 MET A  55      -5.722  -6.389  -8.216  1.00 98.06           H  
ATOM    806  N   GLN A  56      -4.402 -10.002 -12.900  1.00 97.38           N  
ATOM    807  H   GLN A  56      -4.003  -9.422 -13.625  1.00 97.38           H  
ATOM    808  CA  GLN A  56      -5.500 -10.913 -13.250  1.00 97.38           C  
ATOM    809  HA  GLN A  56      -6.375 -10.648 -12.658  1.00 97.38           H  
ATOM    810  C   GLN A  56      -5.178 -12.381 -12.954  1.00 97.38           C  
ATOM    811  CB  GLN A  56      -5.840 -10.730 -14.732  1.00 97.38           C  
ATOM    812  HB2 GLN A  56      -5.974  -9.662 -14.907  1.00 97.38           H  
ATOM    813  HB3 GLN A  56      -5.015 -11.084 -15.349  1.00 97.38           H  
ATOM    814  O   GLN A  56      -6.063 -13.137 -12.557  1.00 97.38           O  
ATOM    815  CG  GLN A  56      -7.134 -11.460 -15.126  1.00 97.38           C  
ATOM    816  HG2 GLN A  56      -7.006 -12.536 -15.012  1.00 97.38           H  
ATOM    817  HG3 GLN A  56      -7.935 -11.138 -14.460  1.00 97.38           H  
ATOM    818  CD  GLN A  56      -7.559 -11.191 -16.566  1.00 97.38           C  
ATOM    819  NE2 GLN A  56      -8.832 -11.316 -16.871  1.00 97.38           N  
ATOM    820 HE21 GLN A  56      -9.496 -11.637 -16.181  1.00 97.38           H  
ATOM    821 HE22 GLN A  56      -9.066 -11.185 -17.845  1.00 97.38           H  
ATOM    822  OE1 GLN A  56      -6.775 -10.865 -17.442  1.00 97.38           O  
ATOM    823  N   ARG A  57      -3.920 -12.784 -13.149  1.00 97.81           N  
ATOM    824  H   ARG A  57      -3.258 -12.101 -13.490  1.00 97.81           H  
ATOM    825  CA  ARG A  57      -3.444 -14.146 -12.890  1.00 97.81           C  
ATOM    826  HA  ARG A  57      -4.211 -14.859 -13.194  1.00 97.81           H  
ATOM    827  C   ARG A  57      -3.184 -14.407 -11.404  1.00 97.81           C  
ATOM    828  CB  ARG A  57      -2.185 -14.360 -13.739  1.00 97.81           C  
ATOM    829  HB2 ARG A  57      -2.432 -14.194 -14.788  1.00 97.81           H  
ATOM    830  HB3 ARG A  57      -1.448 -13.613 -13.445  1.00 97.81           H  
ATOM    831  O   ARG A  57      -3.423 -15.515 -10.938  1.00 97.81           O  
ATOM    832  CG  ARG A  57      -1.580 -15.767 -13.590  1.00 97.81           C  
ATOM    833  HG2 ARG A  57      -2.289 -16.505 -13.963  1.00 97.81           H  
ATOM    834  HG3 ARG A  57      -1.372 -15.982 -12.542  1.00 97.81           H  
ATOM    835  CD  ARG A  57      -0.265 -15.886 -14.366  1.00 97.81           C  
ATOM    836  HD2 ARG A  57       0.109 -16.905 -14.261  1.00 97.81           H  
ATOM    837  HD3 ARG A  57      -0.472 -15.704 -15.420  1.00 97.81           H  
ATOM    838  NE  ARG A  57       0.752 -14.944 -13.846  1.00 97.81           N  
ATOM    839  HE  ARG A  57       0.834 -14.857 -12.843  1.00 97.81           H  
ATOM    840  NH1 ARG A  57       1.526 -14.105 -15.839  1.00 97.81           N  
ATOM    841 HH11 ARG A  57       0.945 -14.766 -16.334  1.00 97.81           H  
ATOM    842 HH12 ARG A  57       2.168 -13.496 -16.327  1.00 97.81           H  
ATOM    843  NH2 ARG A  57       2.322 -13.297 -13.922  1.00 97.81           N  
ATOM    844 HH21 ARG A  57       2.950 -12.683 -14.420  1.00 97.81           H  
ATOM    845 HH22 ARG A  57       2.287 -13.179 -12.919  1.00 97.81           H  
ATOM    846  CZ  ARG A  57       1.526 -14.125 -14.534  1.00 97.81           C  
ATOM    847  N   GLU A  58      -2.653 -13.425 -10.680  1.00 98.31           N  
ATOM    848  H   GLU A  58      -2.443 -12.559 -11.157  1.00 98.31           H  
ATOM    849  CA  GLU A  58      -2.097 -13.603  -9.331  1.00 98.31           C  
ATOM    850  HA  GLU A  58      -1.879 -14.658  -9.166  1.00 98.31           H  
ATOM    851  C   GLU A  58      -3.056 -13.199  -8.205  1.00 98.31           C  
ATOM    852  CB  GLU A  58      -0.767 -12.834  -9.215  1.00 98.31           C  
ATOM    853  HB2 GLU A  58      -0.431 -12.855  -8.178  1.00 98.31           H  
ATOM    854  HB3 GLU A  58      -0.922 -11.794  -9.503  1.00 98.31           H  
ATOM    855  O   GLU A  58      -2.896 -13.675  -7.083  1.00 98.31           O  
ATOM    856  CG  GLU A  58       0.322 -13.470 -10.093  1.00 98.31           C  
ATOM    857  HG2 GLU A  58       0.546 -14.464  -9.705  1.00 98.31           H  
ATOM    858  HG3 GLU A  58      -0.057 -13.602 -11.107  1.00 98.31           H  
ATOM    859  CD  GLU A  58       1.620 -12.656 -10.159  1.00 98.31           C  
ATOM    860  OE1 GLU A  58       2.203 -12.630 -11.269  1.00 98.31           O  
ATOM    861  OE2 GLU A  58       2.076 -12.121  -9.125  1.00 98.31           O  
ATOM    862  N   VAL A  59      -4.062 -12.359  -8.480  1.00 98.06           N  
ATOM    863  H   VAL A  59      -4.139 -11.995  -9.419  1.00 98.06           H  
ATOM    864  CA  VAL A  59      -5.012 -11.857  -7.476  1.00 98.06           C  
ATOM    865  HA  VAL A  59      -4.706 -12.212  -6.492  1.00 98.06           H  
ATOM    866  C   VAL A  59      -6.422 -12.389  -7.766  1.00 98.06           C  
ATOM    867  CB  VAL A  59      -4.985 -10.317  -7.387  1.00 98.06           C  
ATOM    868  HB  VAL A  59      -5.352  -9.881  -8.316  1.00 98.06           H  
ATOM    869  O   VAL A  59      -7.144 -11.823  -8.592  1.00 98.06           O  
ATOM    870  CG1 VAL A  59      -5.871  -9.828  -6.231  1.00 98.06           C  
ATOM    871 HG11 VAL A  59      -6.906 -10.132  -6.387  1.00 98.06           H  
ATOM    872 HG12 VAL A  59      -5.842  -8.739  -6.182  1.00 98.06           H  
ATOM    873 HG13 VAL A  59      -5.514 -10.240  -5.287  1.00 98.06           H  
ATOM    874  CG2 VAL A  59      -3.567  -9.788  -7.135  1.00 98.06           C  
ATOM    875 HG21 VAL A  59      -3.585  -8.708  -6.994  1.00 98.06           H  
ATOM    876 HG22 VAL A  59      -2.930 -10.004  -7.993  1.00 98.06           H  
ATOM    877 HG23 VAL A  59      -3.140 -10.263  -6.252  1.00 98.06           H  
ATOM    878  N   PRO A  60      -6.873 -13.455  -7.074  1.00 94.50           N  
ATOM    879  CA  PRO A  60      -8.225 -13.974  -7.229  1.00 94.50           C  
ATOM    880  HA  PRO A  60      -8.331 -14.345  -8.248  1.00 94.50           H  
ATOM    881  C   PRO A  60      -9.282 -12.904  -6.950  1.00 94.50           C  
ATOM    882  CB  PRO A  60      -8.344 -15.146  -6.247  1.00 94.50           C  
ATOM    883  HB2 PRO A  60      -8.730 -14.799  -5.289  1.00 94.50           H  
ATOM    884  HB3 PRO A  60      -8.972 -15.943  -6.645  1.00 94.50           H  
ATOM    885  O   PRO A  60      -9.159 -12.123  -6.007  1.00 94.50           O  
ATOM    886  CG  PRO A  60      -6.899 -15.602  -6.068  1.00 94.50           C  
ATOM    887  HG2 PRO A  60      -6.744 -16.105  -5.114  1.00 94.50           H  
ATOM    888  HG3 PRO A  60      -6.609 -16.247  -6.898  1.00 94.50           H  
ATOM    889  CD  PRO A  60      -6.128 -14.290  -6.146  1.00 94.50           C  
ATOM    890  HD2 PRO A  60      -5.113 -14.483  -6.494  1.00 94.50           H  
ATOM    891  HD3 PRO A  60      -6.121 -13.811  -5.167  1.00 94.50           H  
ATOM    892  N   ARG A  61     -10.357 -12.906  -7.747  1.00 90.75           N  
ATOM    893  H   ARG A  61     -10.351 -13.557  -8.520  1.00 90.75           H  
ATOM    894  CA  ARG A  61     -11.476 -11.945  -7.661  1.00 90.75           C  
ATOM    895  HA  ARG A  61     -12.169 -12.175  -8.470  1.00 90.75           H  
ATOM    896  C   ARG A  61     -11.093 -10.479  -7.907  1.00 90.75           C  
ATOM    897  CB  ARG A  61     -12.249 -12.087  -6.334  1.00 90.75           C  
ATOM    898  HB2 ARG A  61     -13.157 -11.487  -6.401  1.00 90.75           H  
ATOM    899  HB3 ARG A  61     -11.646 -11.675  -5.524  1.00 90.75           H  
ATOM    900  O   ARG A  61     -11.909  -9.599  -7.640  1.00 90.75           O  
ATOM    901  CG  ARG A  61     -12.652 -13.520  -5.974  1.00 90.75           C  
ATOM    902  HG2 ARG A  61     -11.763 -14.135  -5.834  1.00 90.75           H  
ATOM    903  HG3 ARG A  61     -13.263 -13.940  -6.772  1.00 90.75           H  
ATOM    904  CD  ARG A  61     -13.450 -13.495  -4.667  1.00 90.75           C  
ATOM    905  HD2 ARG A  61     -14.349 -12.896  -4.817  1.00 90.75           H  
ATOM    906  HD3 ARG A  61     -12.849 -13.006  -3.901  1.00 90.75           H  
ATOM    907  NE  ARG A  61     -13.845 -14.855  -4.251  1.00 90.75           N  
ATOM    908  HE  ARG A  61     -14.426 -15.367  -4.899  1.00 90.75           H  
ATOM    909  NH1 ARG A  61     -12.795 -14.920  -2.198  1.00 90.75           N  
ATOM    910 HH11 ARG A  61     -12.545 -15.418  -1.355  1.00 90.75           H  
ATOM    911 HH12 ARG A  61     -12.425 -13.993  -2.350  1.00 90.75           H  
ATOM    912  NH2 ARG A  61     -13.975 -16.678  -2.897  1.00 90.75           N  
ATOM    913 HH21 ARG A  61     -14.550 -17.149  -3.581  1.00 90.75           H  
ATOM    914 HH22 ARG A  61     -13.724 -17.152  -2.041  1.00 90.75           H  
ATOM    915  CZ  ARG A  61     -13.536 -15.470  -3.121  1.00 90.75           C  
ATOM    916  N   THR A  62      -9.899 -10.198  -8.431  1.00 94.38           N  
ATOM    917  H   THR A  62      -9.234 -10.940  -8.592  1.00 94.38           H  
ATOM    918  CA  THR A  62      -9.632  -8.877  -9.008  1.00 94.38           C  
ATOM    919  HA  THR A  62      -9.848  -8.123  -8.251  1.00 94.38           H  
ATOM    920  C   THR A  62     -10.560  -8.629 -10.198  1.00 94.38           C  
ATOM    921  CB  THR A  62      -8.162  -8.711  -9.405  1.00 94.38           C  
ATOM    922  HB  THR A  62      -7.534  -9.028  -8.572  1.00 94.38           H  
ATOM    923  O   THR A  62     -10.879  -9.551 -10.954  1.00 94.38           O  
ATOM    924  CG2 THR A  62      -7.751  -9.465 -10.665  1.00 94.38           C  
ATOM    925 HG21 THR A  62      -8.204  -9.018 -11.550  1.00 94.38           H  
ATOM    926 HG22 THR A  62      -8.058 -10.509 -10.599  1.00 94.38           H  
ATOM    927 HG23 THR A  62      -6.666  -9.425 -10.759  1.00 94.38           H  
ATOM    928  OG1 THR A  62      -7.917  -7.353  -9.664  1.00 94.38           O  
ATOM    929  HG1 THR A  62      -7.016  -7.278  -9.988  1.00 94.38           H  
ATOM    930  N   SER A  63     -10.987  -7.383 -10.380  1.00 93.50           N  
ATOM    931  H   SER A  63     -10.652  -6.676  -9.742  1.00 93.50           H  
ATOM    932  CA  SER A  63     -11.728  -6.950 -11.560  1.00 93.50           C  
ATOM    933  HA  SER A  63     -11.995  -7.820 -12.160  1.00 93.50           H  
ATOM    934  C   SER A  63     -10.859  -6.036 -12.403  1.00 93.50           C  
ATOM    935  CB  SER A  63     -13.039  -6.263 -11.186  1.00 93.50           C  
ATOM    936  HB2 SER A  63     -13.683  -6.980 -10.675  1.00 93.50           H  
ATOM    937  HB3 SER A  63     -12.841  -5.427 -10.515  1.00 93.50           H  
ATOM    938  O   SER A  63     -10.357  -5.012 -11.942  1.00 93.50           O  
ATOM    939  OG  SER A  63     -13.691  -5.797 -12.359  1.00 93.50           O  
ATOM    940  HG  SER A  63     -13.522  -4.860 -12.480  1.00 93.50           H  
ATOM    941  N   LEU A  64     -10.740  -6.383 -13.678  1.00 92.19           N  
ATOM    942  H   LEU A  64     -11.153  -7.257 -13.972  1.00 92.19           H  
ATOM    943  CA  LEU A  64     -10.131  -5.524 -14.684  1.00 92.19           C  
ATOM    944  HA  LEU A  64      -9.363  -4.904 -14.221  1.00 92.19           H  
ATOM    945  C   LEU A  64     -11.144  -4.549 -15.304  1.00 92.19           C  
ATOM    946  CB  LEU A  64      -9.474  -6.437 -15.728  1.00 92.19           C  
ATOM    947  HB2 LEU A  64     -10.218  -7.133 -16.117  1.00 92.19           H  
ATOM    948  HB3 LEU A  64      -9.172  -5.818 -16.572  1.00 92.19           H  
ATOM    949  O   LEU A  64     -10.744  -3.539 -15.886  1.00 92.19           O  
ATOM    950  CG  LEU A  64      -8.249  -7.250 -15.257  1.00 92.19           C  
ATOM    951  HG  LEU A  64      -8.592  -8.169 -14.780  1.00 92.19           H  
ATOM    952  CD1 LEU A  64      -7.443  -7.614 -16.506  1.00 92.19           C  
ATOM    953 HD11 LEU A  64      -7.153  -6.715 -17.050  1.00 92.19           H  
ATOM    954 HD12 LEU A  64      -8.036  -8.256 -17.157  1.00 92.19           H  
ATOM    955 HD13 LEU A  64      -6.527  -8.140 -16.238  1.00 92.19           H  
ATOM    956  CD2 LEU A  64      -7.333  -6.520 -14.273  1.00 92.19           C  
ATOM    957 HD21 LEU A  64      -7.070  -5.537 -14.665  1.00 92.19           H  
ATOM    958 HD22 LEU A  64      -6.421  -7.095 -14.112  1.00 92.19           H  
ATOM    959 HD23 LEU A  64      -7.831  -6.403 -13.311  1.00 92.19           H  
ATOM    960  N   SER A  65     -12.441  -4.832 -15.174  1.00 93.25           N  
ATOM    961  H   SER A  65     -12.710  -5.685 -14.705  1.00 93.25           H  
ATOM    962  CA  SER A  65     -13.520  -4.002 -15.706  1.00 93.25           C  
ATOM    963  HA  SER A  65     -13.272  -3.716 -16.728  1.00 93.25           H  
ATOM    964  C   SER A  65     -13.689  -2.741 -14.865  1.00 93.25           C  
ATOM    965  CB  SER A  65     -14.829  -4.793 -15.757  1.00 93.25           C  
ATOM    966  HB2 SER A  65     -15.146  -5.051 -14.747  1.00 93.25           H  
ATOM    967  HB3 SER A  65     -15.600  -4.183 -16.229  1.00 93.25           H  
ATOM    968  O   SER A  65     -13.990  -2.818 -13.668  1.00 93.25           O  
ATOM    969  OG  SER A  65     -14.631  -5.976 -16.508  1.00 93.25           O  
ATOM    970  HG  SER A  65     -15.484  -6.388 -16.662  1.00 93.25           H  
ATOM    971  N   ILE A  66     -13.469  -1.596 -15.508  1.00 95.69           N  
ATOM    972  H   ILE A  66     -13.225  -1.633 -16.487  1.00 95.69           H  
ATOM    973  CA  ILE A  66     -13.611  -0.253 -14.948  1.00 95.69           C  
ATOM    974  HA  ILE A  66     -14.224  -0.285 -14.048  1.00 95.69           H  
ATOM    975  C   ILE A  66     -14.332   0.576 -16.003  1.00 95.69           C  
ATOM    976  CB  ILE A  66     -12.236   0.354 -14.595  1.00 95.69           C  
ATOM    977  HB  ILE A  66     -11.628   0.396 -15.499  1.00 95.69           H  
ATOM    978  O   ILE A  66     -13.851   0.688 -17.132  1.00 95.69           O  
ATOM    979  CG1 ILE A  66     -11.511  -0.538 -13.562  1.00 95.69           C  
ATOM    980 HG12 ILE A  66     -11.446  -1.562 -13.930  1.00 95.69           H  
ATOM    981 HG13 ILE A  66     -12.075  -0.548 -12.629  1.00 95.69           H  
ATOM    982  CG2 ILE A  66     -12.428   1.789 -14.072  1.00 95.69           C  
ATOM    983 HG21 ILE A  66     -11.473   2.237 -13.799  1.00 95.69           H  
ATOM    984 HG22 ILE A  66     -12.862   2.417 -14.850  1.00 95.69           H  
ATOM    985 HG23 ILE A  66     -13.097   1.796 -13.212  1.00 95.69           H  
ATOM    986  CD1 ILE A  66     -10.080  -0.106 -13.275  1.00 95.69           C  
ATOM    987 HD11 ILE A  66      -9.511  -0.054 -14.204  1.00 95.69           H  
ATOM    988 HD12 ILE A  66      -9.615  -0.832 -12.608  1.00 95.69           H  
ATOM    989 HD13 ILE A  66     -10.097   0.865 -12.782  1.00 95.69           H  
ATOM    990  N   THR A  67     -15.497   1.104 -15.651  1.00 96.06           N  
ATOM    991  H   THR A  67     -15.808   0.999 -14.695  1.00 96.06           H  
ATOM    992  CA  THR A  67     -16.272   1.969 -16.552  1.00 96.06           C  
ATOM    993  HA  THR A  67     -16.322   1.484 -17.526  1.00 96.06           H  
ATOM    994  C   THR A  67     -15.587   3.333 -16.725  1.00 96.06           C  
ATOM    995  CB  THR A  67     -17.710   2.159 -16.056  1.00 96.06           C  
ATOM    996  HB  THR A  67     -18.245   2.814 -16.743  1.00 96.06           H  
ATOM    997  O   THR A  67     -14.814   3.742 -15.850  1.00 96.06           O  
ATOM    998  CG2 THR A  67     -18.464   0.832 -15.952  1.00 96.06           C  
ATOM    999 HG21 THR A  67     -19.493   1.035 -15.658  1.00 96.06           H  
ATOM   1000 HG22 THR A  67     -18.002   0.178 -15.212  1.00 96.06           H  
ATOM   1001 HG23 THR A  67     -18.471   0.341 -16.925  1.00 96.06           H  
ATOM   1002  OG1 THR A  67     -17.696   2.726 -14.773  1.00 96.06           O  
ATOM   1003  HG1 THR A  67     -17.473   2.028 -14.154  1.00 96.06           H  
ATOM   1004  N   PRO A  68     -15.832   4.060 -17.830  1.00 96.38           N  
ATOM   1005  CA  PRO A  68     -15.338   5.428 -17.990  1.00 96.38           C  
ATOM   1006  HA  PRO A  68     -14.251   5.402 -18.066  1.00 96.38           H  
ATOM   1007  C   PRO A  68     -15.732   6.353 -16.828  1.00 96.38           C  
ATOM   1008  CB  PRO A  68     -15.927   5.913 -19.318  1.00 96.38           C  
ATOM   1009  HB2 PRO A  68     -16.898   6.379 -19.154  1.00 96.38           H  
ATOM   1010  HB3 PRO A  68     -15.256   6.605 -19.828  1.00 96.38           H  
ATOM   1011  O   PRO A  68     -14.914   7.160 -16.388  1.00 96.38           O  
ATOM   1012  CG  PRO A  68     -16.121   4.623 -20.111  1.00 96.38           C  
ATOM   1013  HG2 PRO A  68     -15.174   4.311 -20.551  1.00 96.38           H  
ATOM   1014  HG3 PRO A  68     -16.888   4.731 -20.878  1.00 96.38           H  
ATOM   1015  CD  PRO A  68     -16.541   3.633 -19.029  1.00 96.38           C  
ATOM   1016  HD2 PRO A  68     -16.267   2.621 -19.329  1.00 96.38           H  
ATOM   1017  HD3 PRO A  68     -17.616   3.705 -18.863  1.00 96.38           H  
ATOM   1018  N   GLU A  69     -16.939   6.190 -16.285  1.00 95.81           N  
ATOM   1019  H   GLU A  69     -17.580   5.542 -16.720  1.00 95.81           H  
ATOM   1020  CA  GLU A  69     -17.469   6.966 -15.162  1.00 95.81           C  
ATOM   1021  HA  GLU A  69     -17.346   8.029 -15.368  1.00 95.81           H  
ATOM   1022  C   GLU A  69     -16.710   6.655 -13.863  1.00 95.81           C  
ATOM   1023  CB  GLU A  69     -18.975   6.685 -14.983  1.00 95.81           C  
ATOM   1024  HB2 GLU A  69     -19.316   7.267 -14.127  1.00 95.81           H  
ATOM   1025  HB3 GLU A  69     -19.126   5.634 -14.737  1.00 95.81           H  
ATOM   1026  O   GLU A  69     -16.212   7.566 -13.197  1.00 95.81           O  
ATOM   1027  CG  GLU A  69     -19.860   7.067 -16.187  1.00 95.81           C  
ATOM   1028  HG2 GLU A  69     -19.642   8.100 -16.460  1.00 95.81           H  
ATOM   1029  HG3 GLU A  69     -20.901   7.023 -15.866  1.00 95.81           H  
ATOM   1030  CD  GLU A  69     -19.699   6.158 -17.421  1.00 95.81           C  
ATOM   1031  OE1 GLU A  69     -19.936   6.646 -18.545  1.00 95.81           O  
ATOM   1032  OE2 GLU A  69     -19.263   4.991 -17.260  1.00 95.81           O  
ATOM   1033  N   GLU A  70     -16.526   5.367 -13.537  1.00 95.88           N  
ATOM   1034  H   GLU A  70     -16.955   4.667 -14.125  1.00 95.88           H  
ATOM   1035  CA  GLU A  70     -15.696   4.932 -12.404  1.00 95.88           C  
ATOM   1036  HA  GLU A  70     -16.106   5.326 -11.474  1.00 95.88           H  
ATOM   1037  C   GLU A  70     -14.258   5.452 -12.529  1.00 95.88           C  
ATOM   1038  CB  GLU A  70     -15.639   3.398 -12.328  1.00 95.88           C  
ATOM   1039  HB2 GLU A  70     -15.452   3.010 -13.329  1.00 95.88           H  
ATOM   1040  HB3 GLU A  70     -14.778   3.125 -11.717  1.00 95.88           H  
ATOM   1041  O   GLU A  70     -13.702   5.977 -11.561  1.00 95.88           O  
ATOM   1042  CG  GLU A  70     -16.863   2.702 -11.711  1.00 95.88           C  
ATOM   1043  HG2 GLU A  70     -16.949   3.015 -10.670  1.00 95.88           H  
ATOM   1044  HG3 GLU A  70     -17.773   3.010 -12.226  1.00 95.88           H  
ATOM   1045  CD  GLU A  70     -16.715   1.169 -11.786  1.00 95.88           C  
ATOM   1046  OE1 GLU A  70     -16.988   0.464 -10.785  1.00 95.88           O  
ATOM   1047  OE2 GLU A  70     -16.252   0.642 -12.829  1.00 95.88           O  
ATOM   1048  N   LYS A  71     -13.660   5.335 -13.727  1.00 97.50           N  
ATOM   1049  H   LYS A  71     -14.190   4.912 -14.475  1.00 97.50           H  
ATOM   1050  CA  LYS A  71     -12.309   5.838 -14.001  1.00 97.50           C  
ATOM   1051  HA  LYS A  71     -11.620   5.364 -13.302  1.00 97.50           H  
ATOM   1052  C   LYS A  71     -12.243   7.336 -13.723  1.00 97.50           C  
ATOM   1053  CB  LYS A  71     -11.874   5.511 -15.445  1.00 97.50           C  
ATOM   1054  HB2 LYS A  71     -12.546   6.004 -16.148  1.00 97.50           H  
ATOM   1055  HB3 LYS A  71     -11.934   4.436 -15.613  1.00 97.50           H  
ATOM   1056  O   LYS A  71     -11.401   7.762 -12.938  1.00 97.50           O  
ATOM   1057  CG  LYS A  71     -10.431   5.980 -15.707  1.00 97.50           C  
ATOM   1058  HG2 LYS A  71     -10.330   7.021 -15.402  1.00 97.50           H  
ATOM   1059  HG3 LYS A  71      -9.754   5.383 -15.096  1.00 97.50           H  
ATOM   1060  CD  LYS A  71      -9.990   5.899 -17.178  1.00 97.50           C  
ATOM   1061  HD2 LYS A  71     -10.001   4.865 -17.520  1.00 97.50           H  
ATOM   1062  HD3 LYS A  71     -10.659   6.504 -17.790  1.00 97.50           H  
ATOM   1063  CE  LYS A  71      -8.565   6.473 -17.223  1.00 97.50           C  
ATOM   1064  HE2 LYS A  71      -7.907   5.805 -16.667  1.00 97.50           H  
ATOM   1065  HE3 LYS A  71      -8.555   7.424 -16.689  1.00 97.50           H  
ATOM   1066  NZ  LYS A  71      -7.999   6.698 -18.576  1.00 97.50           N  
ATOM   1067  HZ1 LYS A  71      -8.377   7.533 -19.000  1.00 97.50           H  
ATOM   1068  HZ2 LYS A  71      -7.017   6.897 -18.453  1.00 97.50           H  
ATOM   1069  HZ3 LYS A  71      -8.095   5.899 -19.186  1.00 97.50           H  
ATOM   1070  N   SER A  72     -13.118   8.120 -14.349  1.00 97.12           N  
ATOM   1071  H   SER A  72     -13.808   7.687 -14.946  1.00 97.12           H  
ATOM   1072  CA  SER A  72     -13.123   9.580 -14.225  1.00 97.12           C  
ATOM   1073  HA  SER A  72     -12.178   9.973 -14.600  1.00 97.12           H  
ATOM   1074  C   SER A  72     -13.262  10.014 -12.764  1.00 97.12           C  
ATOM   1075  CB  SER A  72     -14.259  10.152 -15.077  1.00 97.12           C  
ATOM   1076  HB2 SER A  72     -15.223   9.875 -14.652  1.00 97.12           H  
ATOM   1077  HB3 SER A  72     -14.188   9.749 -16.087  1.00 97.12           H  
ATOM   1078  O   SER A  72     -12.490  10.841 -12.275  1.00 97.12           O  
ATOM   1079  OG  SER A  72     -14.147  11.557 -15.133  1.00 97.12           O  
ATOM   1080  HG  SER A  72     -14.840  11.898 -15.704  1.00 97.12           H  
ATOM   1081  N   ARG A  73     -14.165   9.369 -12.018  1.00 96.38           N  
ATOM   1082  H   ARG A  73     -14.766   8.698 -12.475  1.00 96.38           H  
ATOM   1083  CA  ARG A  73     -14.387   9.647 -10.597  1.00 96.38           C  
ATOM   1084  HA  ARG A  73     -14.581  10.714 -10.484  1.00 96.38           H  
ATOM   1085  C   ARG A  73     -13.173   9.332  -9.727  1.00 96.38           C  
ATOM   1086  CB  ARG A  73     -15.628   8.874 -10.153  1.00 96.38           C  
ATOM   1087  HB2 ARG A  73     -15.453   7.806 -10.281  1.00 96.38           H  
ATOM   1088  HB3 ARG A  73     -16.462   9.162 -10.793  1.00 96.38           H  
ATOM   1089  O   ARG A  73     -12.747  10.193  -8.957  1.00 96.38           O  
ATOM   1090  CG  ARG A  73     -16.001   9.160  -8.695  1.00 96.38           C  
ATOM   1091  HG2 ARG A  73     -16.184  10.226  -8.555  1.00 96.38           H  
ATOM   1092  HG3 ARG A  73     -15.209   8.826  -8.024  1.00 96.38           H  
ATOM   1093  CD  ARG A  73     -17.272   8.373  -8.411  1.00 96.38           C  
ATOM   1094  HD2 ARG A  73     -18.057   8.735  -9.076  1.00 96.38           H  
ATOM   1095  HD3 ARG A  73     -17.081   7.325  -8.639  1.00 96.38           H  
ATOM   1096  NE  ARG A  73     -17.728   8.493  -7.017  1.00 96.38           N  
ATOM   1097  HE  ARG A  73     -17.354   9.239  -6.448  1.00 96.38           H  
ATOM   1098  NH1 ARG A  73     -19.380   6.950  -7.271  1.00 96.38           N  
ATOM   1099 HH11 ARG A  73     -20.260   6.562  -6.964  1.00 96.38           H  
ATOM   1100 HH12 ARG A  73     -19.149   6.930  -8.254  1.00 96.38           H  
ATOM   1101  NH2 ARG A  73     -19.227   7.967  -5.355  1.00 96.38           N  
ATOM   1102 HH21 ARG A  73     -20.168   7.655  -5.160  1.00 96.38           H  
ATOM   1103 HH22 ARG A  73     -18.880   8.728  -4.788  1.00 96.38           H  
ATOM   1104  CZ  ARG A  73     -18.757   7.818  -6.545  1.00 96.38           C  
ATOM   1105  N   TRP A  74     -12.615   8.122  -9.813  1.00 98.12           N  
ATOM   1106  H   TRP A  74     -12.999   7.449 -10.460  1.00 98.12           H  
ATOM   1107  CA  TRP A  74     -11.466   7.746  -8.980  1.00 98.12           C  
ATOM   1108  HA  TRP A  74     -11.702   7.957  -7.937  1.00 98.12           H  
ATOM   1109  C   TRP A  74     -10.237   8.589  -9.299  1.00 98.12           C  
ATOM   1110  CB  TRP A  74     -11.157   6.251  -9.119  1.00 98.12           C  
ATOM   1111  HB2 TRP A  74     -11.142   5.985 -10.176  1.00 98.12           H  
ATOM   1112  HB3 TRP A  74     -10.157   6.069  -8.725  1.00 98.12           H  
ATOM   1113  O   TRP A  74      -9.615   9.121  -8.384  1.00 98.12           O  
ATOM   1114  CG  TRP A  74     -12.086   5.329  -8.389  1.00 98.12           C  
ATOM   1115  CD1 TRP A  74     -12.592   5.533  -7.151  1.00 98.12           C  
ATOM   1116  HD1 TRP A  74     -12.413   6.405  -6.540  1.00 98.12           H  
ATOM   1117  CD2 TRP A  74     -12.610   4.035  -8.817  1.00 98.12           C  
ATOM   1118  CE2 TRP A  74     -13.411   3.504  -7.760  1.00 98.12           C  
ATOM   1119  CE3 TRP A  74     -12.486   3.254  -9.988  1.00 98.12           C  
ATOM   1120  HE3 TRP A  74     -11.909   3.641 -10.815  1.00 98.12           H  
ATOM   1121  NE1 TRP A  74     -13.366   4.460  -6.769  1.00 98.12           N  
ATOM   1122  HE1 TRP A  74     -13.823   4.410  -5.870  1.00 98.12           H  
ATOM   1123  CH2 TRP A  74     -13.918   1.516  -9.038  1.00 98.12           C  
ATOM   1124  HH2 TRP A  74     -14.452   0.583  -9.143  1.00 98.12           H  
ATOM   1125  CZ2 TRP A  74     -14.062   2.268  -7.861  1.00 98.12           C  
ATOM   1126  HZ2 TRP A  74     -14.689   1.920  -7.054  1.00 98.12           H  
ATOM   1127  CZ3 TRP A  74     -13.117   1.998 -10.089  1.00 98.12           C  
ATOM   1128  HZ3 TRP A  74     -13.018   1.419 -10.995  1.00 98.12           H  
ATOM   1129  N   ILE A  75      -9.935   8.784 -10.582  1.00 98.44           N  
ATOM   1130  H   ILE A  75     -10.520   8.364 -11.289  1.00 98.44           H  
ATOM   1131  CA  ILE A  75      -8.804   9.605 -11.015  1.00 98.44           C  
ATOM   1132  HA  ILE A  75      -7.899   9.250 -10.523  1.00 98.44           H  
ATOM   1133  C   ILE A  75      -8.975  11.065 -10.581  1.00 98.44           C  
ATOM   1134  CB  ILE A  75      -8.635   9.458 -12.538  1.00 98.44           C  
ATOM   1135  HB  ILE A  75      -9.594   9.683 -13.006  1.00 98.44           H  
ATOM   1136  O   ILE A  75      -8.031  11.653 -10.057  1.00 98.44           O  
ATOM   1137  CG1 ILE A  75      -8.241   8.019 -12.955  1.00 98.44           C  
ATOM   1138 HG12 ILE A  75      -8.181   7.974 -14.043  1.00 98.44           H  
ATOM   1139 HG13 ILE A  75      -9.026   7.327 -12.650  1.00 98.44           H  
ATOM   1140  CG2 ILE A  75      -7.638  10.471 -13.102  1.00 98.44           C  
ATOM   1141 HG21 ILE A  75      -8.012  11.489 -12.991  1.00 98.44           H  
ATOM   1142 HG22 ILE A  75      -6.668  10.387 -12.612  1.00 98.44           H  
ATOM   1143 HG23 ILE A  75      -7.528  10.275 -14.169  1.00 98.44           H  
ATOM   1144  CD1 ILE A  75      -6.932   7.473 -12.379  1.00 98.44           C  
ATOM   1145 HD11 ILE A  75      -6.782   6.457 -12.744  1.00 98.44           H  
ATOM   1146 HD12 ILE A  75      -6.959   7.453 -11.289  1.00 98.44           H  
ATOM   1147 HD13 ILE A  75      -6.097   8.080 -12.727  1.00 98.44           H  
ATOM   1148  N   GLY A  76     -10.174  11.641 -10.714  1.00 98.19           N  
ATOM   1149  H   GLY A  76     -10.913  11.132 -11.177  1.00 98.19           H  
ATOM   1150  CA  GLY A  76     -10.454  13.012 -10.281  1.00 98.19           C  
ATOM   1151  HA2 GLY A  76      -9.797  13.701 -10.813  1.00 98.19           H  
ATOM   1152  HA3 GLY A  76     -11.487  13.249 -10.534  1.00 98.19           H  
ATOM   1153  C   GLY A  76     -10.269  13.219  -8.774  1.00 98.19           C  
ATOM   1154  O   GLY A  76      -9.662  14.207  -8.348  1.00 98.19           O  
ATOM   1155  N   LEU A  77     -10.737  12.269  -7.956  1.00 98.44           N  
ATOM   1156  H   LEU A  77     -11.223  11.484  -8.365  1.00 98.44           H  
ATOM   1157  CA  LEU A  77     -10.541  12.295  -6.502  1.00 98.44           C  
ATOM   1158  HA  LEU A  77     -10.855  13.266  -6.120  1.00 98.44           H  
ATOM   1159  C   LEU A  77      -9.061  12.140  -6.129  1.00 98.44           C  
ATOM   1160  CB  LEU A  77     -11.391  11.191  -5.847  1.00 98.44           C  
ATOM   1161  HB2 LEU A  77     -11.069  11.068  -4.813  1.00 98.44           H  
ATOM   1162  HB3 LEU A  77     -11.194  10.254  -6.368  1.00 98.44           H  
ATOM   1163  O   LEU A  77      -8.558  12.904  -5.304  1.00 98.44           O  
ATOM   1164  CG  LEU A  77     -12.906  11.463  -5.851  1.00 98.44           C  
ATOM   1165  HG  LEU A  77     -13.237  11.728  -6.855  1.00 98.44           H  
ATOM   1166  CD1 LEU A  77     -13.655  10.204  -5.409  1.00 98.44           C  
ATOM   1167 HD11 LEU A  77     -14.728  10.395  -5.435  1.00 98.44           H  
ATOM   1168 HD12 LEU A  77     -13.354   9.927  -4.399  1.00 98.44           H  
ATOM   1169 HD13 LEU A  77     -13.426   9.389  -6.096  1.00 98.44           H  
ATOM   1170  CD2 LEU A  77     -13.289  12.595  -4.893  1.00 98.44           C  
ATOM   1171 HD21 LEU A  77     -14.371  12.725  -4.890  1.00 98.44           H  
ATOM   1172 HD22 LEU A  77     -12.955  12.360  -3.882  1.00 98.44           H  
ATOM   1173 HD23 LEU A  77     -12.835  13.532  -5.217  1.00 98.44           H  
ATOM   1174  N   THR A  78      -8.344  11.212  -6.766  1.00 98.75           N  
ATOM   1175  H   THR A  78      -8.816  10.577  -7.395  1.00 98.75           H  
ATOM   1176  CA  THR A  78      -6.905  11.005  -6.547  1.00 98.75           C  
ATOM   1177  HA  THR A  78      -6.733  10.825  -5.486  1.00 98.75           H  
ATOM   1178  C   THR A  78      -6.089  12.236  -6.939  1.00 98.75           C  
ATOM   1179  CB  THR A  78      -6.424   9.770  -7.321  1.00 98.75           C  
ATOM   1180  HB  THR A  78      -6.663   9.882  -8.379  1.00 98.75           H  
ATOM   1181  O   THR A  78      -5.257  12.690  -6.156  1.00 98.75           O  
ATOM   1182  CG2 THR A  78      -4.932   9.476  -7.172  1.00 98.75           C  
ATOM   1183 HG21 THR A  78      -4.680   9.294  -6.128  1.00 98.75           H  
ATOM   1184 HG22 THR A  78      -4.339  10.314  -7.539  1.00 98.75           H  
ATOM   1185 HG23 THR A  78      -4.673   8.601  -7.768  1.00 98.75           H  
ATOM   1186  OG1 THR A  78      -7.082   8.642  -6.804  1.00 98.75           O  
ATOM   1187  HG1 THR A  78      -6.408   8.021  -6.518  1.00 98.75           H  
ATOM   1188  N   ALA A  79      -6.353  12.832  -8.105  1.00 98.56           N  
ATOM   1189  H   ALA A  79      -7.032  12.415  -8.725  1.00 98.56           H  
ATOM   1190  CA  ALA A  79      -5.677  14.050  -8.549  1.00 98.56           C  
ATOM   1191  HA  ALA A  79      -4.601  13.879  -8.542  1.00 98.56           H  
ATOM   1192  C   ALA A  79      -5.966  15.240  -7.618  1.00 98.56           C  
ATOM   1193  CB  ALA A  79      -6.112  14.347  -9.989  1.00 98.56           C  
ATOM   1194  HB1 ALA A  79      -5.588  15.230 -10.354  1.00 98.56           H  
ATOM   1195  HB2 ALA A  79      -5.858  13.504 -10.631  1.00 98.56           H  
ATOM   1196  HB3 ALA A  79      -7.187  14.517 -10.034  1.00 98.56           H  
ATOM   1197  O   ALA A  79      -5.085  16.058  -7.353  1.00 98.56           O  
ATOM   1198  N   THR A  80      -7.186  15.329  -7.078  1.00 98.25           N  
ATOM   1199  H   THR A  80      -7.883  14.652  -7.354  1.00 98.25           H  
ATOM   1200  CA  THR A  80      -7.538  16.342  -6.072  1.00 98.25           C  
ATOM   1201  HA  THR A  80      -7.265  17.325  -6.458  1.00 98.25           H  
ATOM   1202  C   THR A  80      -6.753  16.136  -4.777  1.00 98.25           C  
ATOM   1203  CB  THR A  80      -9.048  16.351  -5.800  1.00 98.25           C  
ATOM   1204  HB  THR A  80      -9.371  15.370  -5.451  1.00 98.25           H  
ATOM   1205  O   THR A  80      -6.206  17.102  -4.249  1.00 98.25           O  
ATOM   1206  CG2 THR A  80      -9.454  17.404  -4.768  1.00 98.25           C  
ATOM   1207 HG21 THR A  80      -9.090  18.386  -5.072  1.00 98.25           H  
ATOM   1208 HG22 THR A  80      -9.044  17.151  -3.791  1.00 98.25           H  
ATOM   1209 HG23 THR A  80     -10.541  17.432  -4.691  1.00 98.25           H  
ATOM   1210  OG1 THR A  80      -9.726  16.663  -6.997  1.00 98.25           O  
ATOM   1211  HG1 THR A  80      -9.784  15.852  -7.508  1.00 98.25           H  
ATOM   1212  N   ALA A  81      -6.635  14.893  -4.298  1.00 98.56           N  
ATOM   1213  H   ALA A  81      -7.115  14.139  -4.768  1.00 98.56           H  
ATOM   1214  CA  ALA A  81      -5.856  14.570  -3.104  1.00 98.56           C  
ATOM   1215  HA  ALA A  81      -6.230  15.170  -2.274  1.00 98.56           H  
ATOM   1216  C   ALA A  81      -4.363  14.907  -3.275  1.00 98.56           C  
ATOM   1217  CB  ALA A  81      -6.069  13.091  -2.760  1.00 98.56           C  
ATOM   1218  HB1 ALA A  81      -5.528  12.850  -1.844  1.00 98.56           H  
ATOM   1219  HB2 ALA A  81      -5.699  12.457  -3.566  1.00 98.56           H  
ATOM   1220  HB3 ALA A  81      -7.130  12.894  -2.607  1.00 98.56           H  
ATOM   1221  O   ALA A  81      -3.772  15.521  -2.389  1.00 98.56           O  
ATOM   1222  N   LEU A  82      -3.766  14.582  -4.430  1.00 98.69           N  
ATOM   1223  H   LEU A  82      -4.292  14.046  -5.105  1.00 98.69           H  
ATOM   1224  CA  LEU A  82      -2.378  14.947  -4.752  1.00 98.69           C  
ATOM   1225  HA  LEU A  82      -1.709  14.556  -3.985  1.00 98.69           H  
ATOM   1226  C   LEU A  82      -2.168  16.463  -4.750  1.00 98.69           C  
ATOM   1227  CB  LEU A  82      -1.988  14.345  -6.111  1.00 98.69           C  
ATOM   1228  HB2 LEU A  82      -2.768  14.583  -6.834  1.00 98.69           H  
ATOM   1229  HB3 LEU A  82      -1.065  14.812  -6.456  1.00 98.69           H  
ATOM   1230  O   LEU A  82      -1.231  16.952  -4.123  1.00 98.69           O  
ATOM   1231  CG  LEU A  82      -1.775  12.823  -6.070  1.00 98.69           C  
ATOM   1232  HG  LEU A  82      -2.595  12.343  -5.535  1.00 98.69           H  
ATOM   1233  CD1 LEU A  82      -1.752  12.291  -7.495  1.00 98.69           C  
ATOM   1234 HD11 LEU A  82      -1.478  11.236  -7.484  1.00 98.69           H  
ATOM   1235 HD12 LEU A  82      -2.750  12.388  -7.923  1.00 98.69           H  
ATOM   1236 HD13 LEU A  82      -1.027  12.839  -8.098  1.00 98.69           H  
ATOM   1237  CD2 LEU A  82      -0.458  12.430  -5.401  1.00 98.69           C  
ATOM   1238 HD21 LEU A  82      -0.416  12.810  -4.380  1.00 98.69           H  
ATOM   1239 HD22 LEU A  82      -0.366  11.345  -5.373  1.00 98.69           H  
ATOM   1240 HD23 LEU A  82       0.377  12.841  -5.968  1.00 98.69           H  
ATOM   1241  N   ARG A  83      -3.083  17.214  -5.373  1.00 98.00           N  
ATOM   1242  H   ARG A  83      -3.814  16.737  -5.881  1.00 98.00           H  
ATOM   1243  CA  ARG A  83      -3.028  18.681  -5.407  1.00 98.00           C  
ATOM   1244  HA  ARG A  83      -2.059  18.978  -5.807  1.00 98.00           H  
ATOM   1245  C   ARG A  83      -3.139  19.298  -4.014  1.00 98.00           C  
ATOM   1246  CB  ARG A  83      -4.142  19.191  -6.323  1.00 98.00           C  
ATOM   1247  HB2 ARG A  83      -5.103  19.064  -5.823  1.00 98.00           H  
ATOM   1248  HB3 ARG A  83      -4.140  18.583  -7.227  1.00 98.00           H  
ATOM   1249  O   ARG A  83      -2.385  20.208  -3.697  1.00 98.00           O  
ATOM   1250  CG  ARG A  83      -3.955  20.663  -6.728  1.00 98.00           C  
ATOM   1251  HG2 ARG A  83      -3.731  21.273  -5.853  1.00 98.00           H  
ATOM   1252  HG3 ARG A  83      -3.114  20.733  -7.418  1.00 98.00           H  
ATOM   1253  CD  ARG A  83      -5.214  21.228  -7.400  1.00 98.00           C  
ATOM   1254  HD2 ARG A  83      -4.957  22.160  -7.904  1.00 98.00           H  
ATOM   1255  HD3 ARG A  83      -5.939  21.444  -6.616  1.00 98.00           H  
ATOM   1256  NE  ARG A  83      -5.801  20.275  -8.364  1.00 98.00           N  
ATOM   1257  HE  ARG A  83      -5.199  19.525  -8.672  1.00 98.00           H  
ATOM   1258  NH1 ARG A  83      -7.900  21.188  -8.494  1.00 98.00           N  
ATOM   1259 HH11 ARG A  83      -7.559  22.005  -8.008  1.00 98.00           H  
ATOM   1260 HH12 ARG A  83      -8.854  21.139  -8.822  1.00 98.00           H  
ATOM   1261  NH2 ARG A  83      -7.490  19.210  -9.448  1.00 98.00           N  
ATOM   1262 HH21 ARG A  83      -8.459  19.150  -9.726  1.00 98.00           H  
ATOM   1263 HH22 ARG A  83      -6.862  18.452  -9.676  1.00 98.00           H  
ATOM   1264  CZ  ARG A  83      -7.057  20.231  -8.765  1.00 98.00           C  
ATOM   1265  N   GLN A  84      -4.055  18.801  -3.183  1.00 98.12           N  
ATOM   1266  H   GLN A  84      -4.637  18.043  -3.511  1.00 98.12           H  
ATOM   1267  CA  GLN A  84      -4.222  19.261  -1.798  1.00 98.12           C  
ATOM   1268  HA  GLN A  84      -4.362  20.341  -1.788  1.00 98.12           H  
ATOM   1269  C   GLN A  84      -2.989  18.965  -0.937  1.00 98.12           C  
ATOM   1270  CB  GLN A  84      -5.452  18.586  -1.179  1.00 98.12           C  
ATOM   1271  HB2 GLN A  84      -5.433  18.727  -0.099  1.00 98.12           H  
ATOM   1272  HB3 GLN A  84      -5.414  17.516  -1.383  1.00 98.12           H  
ATOM   1273  O   GLN A  84      -2.655  19.759  -0.065  1.00 98.12           O  
ATOM   1274  CG  GLN A  84      -6.767  19.173  -1.710  1.00 98.12           C  
ATOM   1275  HG2 GLN A  84      -6.772  19.160  -2.800  1.00 98.12           H  
ATOM   1276  HG3 GLN A  84      -6.846  20.210  -1.385  1.00 98.12           H  
ATOM   1277  CD  GLN A  84      -7.993  18.409  -1.219  1.00 98.12           C  
ATOM   1278  NE2 GLN A  84      -9.180  18.925  -1.451  1.00 98.12           N  
ATOM   1279 HE21 GLN A  84      -9.275  19.818  -1.914  1.00 98.12           H  
ATOM   1280 HE22 GLN A  84      -9.961  18.394  -1.093  1.00 98.12           H  
ATOM   1281  OE1 GLN A  84      -7.933  17.342  -0.632  1.00 98.12           O  
ATOM   1282  N   ALA A  85      -2.302  17.852  -1.204  1.00 98.12           N  
ATOM   1283  H   ALA A  85      -2.668  17.205  -1.888  1.00 98.12           H  
ATOM   1284  CA  ALA A  85      -1.052  17.494  -0.544  1.00 98.12           C  
ATOM   1285  HA  ALA A  85      -1.120  17.774   0.507  1.00 98.12           H  
ATOM   1286  C   ALA A  85       0.183  18.225  -1.115  1.00 98.12           C  
ATOM   1287  CB  ALA A  85      -0.909  15.968  -0.617  1.00 98.12           C  
ATOM   1288  HB1 ALA A  85      -0.833  15.652  -1.658  1.00 98.12           H  
ATOM   1289  HB2 ALA A  85      -1.776  15.493  -0.159  1.00 98.12           H  
ATOM   1290  HB3 ALA A  85      -0.012  15.658  -0.081  1.00 98.12           H  
ATOM   1291  O   ALA A  85       1.279  18.046  -0.593  1.00 98.12           O  
ATOM   1292  N   GLY A  86       0.036  19.018  -2.185  1.00 98.12           N  
ATOM   1293  H   GLY A  86      -0.889  19.153  -2.568  1.00 98.12           H  
ATOM   1294  CA  GLY A  86       1.159  19.682  -2.855  1.00 98.12           C  
ATOM   1295  HA2 GLY A  86       1.726  20.256  -2.122  1.00 98.12           H  
ATOM   1296  HA3 GLY A  86       0.763  20.367  -3.604  1.00 98.12           H  
ATOM   1297  C   GLY A  86       2.121  18.719  -3.558  1.00 98.12           C  
ATOM   1298  O   GLY A  86       3.280  19.064  -3.775  1.00 98.12           O  
ATOM   1299  N   ILE A  87       1.666  17.509  -3.897  1.00 97.94           N  
ATOM   1300  H   ILE A  87       0.684  17.314  -3.761  1.00 97.94           H  
ATOM   1301  CA  ILE A  87       2.489  16.491  -4.554  1.00 97.94           C  
ATOM   1302  HA  ILE A  87       3.524  16.631  -4.243  1.00 97.94           H  
ATOM   1303  C   ILE A  87       2.440  16.685  -6.067  1.00 97.94           C  
ATOM   1304  CB  ILE A  87       2.066  15.068  -4.131  1.00 97.94           C  
ATOM   1305  HB  ILE A  87       1.011  14.946  -4.377  1.00 97.94           H  
ATOM   1306  O   ILE A  87       1.373  16.640  -6.682  1.00 97.94           O  
ATOM   1307  CG1 ILE A  87       2.214  14.839  -2.609  1.00 97.94           C  
ATOM   1308 HG12 ILE A  87       1.600  15.565  -2.077  1.00 97.94           H  
ATOM   1309 HG13 ILE A  87       1.821  13.851  -2.369  1.00 97.94           H  
ATOM   1310  CG2 ILE A  87       2.852  13.991  -4.906  1.00 97.94           C  
ATOM   1311 HG21 ILE A  87       2.617  13.001  -4.516  1.00 97.94           H  
ATOM   1312 HG22 ILE A  87       2.581  14.011  -5.962  1.00 97.94           H  
ATOM   1313 HG23 ILE A  87       3.925  14.160  -4.823  1.00 97.94           H  
ATOM   1314  CD1 ILE A  87       3.643  14.927  -2.052  1.00 97.94           C  
ATOM   1315 HD11 ILE A  87       3.616  14.737  -0.979  1.00 97.94           H  
ATOM   1316 HD12 ILE A  87       4.285  14.181  -2.519  1.00 97.94           H  
ATOM   1317 HD13 ILE A  87       4.055  15.923  -2.214  1.00 97.94           H  
ATOM   1318  N   VAL A  88       3.620  16.846  -6.661  1.00 95.81           N  
ATOM   1319  H   VAL A  88       4.445  16.866  -6.079  1.00 95.81           H  
ATOM   1320  CA  VAL A  88       3.836  16.853  -8.109  1.00 95.81           C  
ATOM   1321  HA  VAL A  88       2.877  16.916  -8.624  1.00 95.81           H  
ATOM   1322  C   VAL A  88       4.502  15.536  -8.489  1.00 95.81           C  
ATOM   1323  CB  VAL A  88       4.683  18.069  -8.530  1.00 95.81           C  
ATOM   1324  HB  VAL A  88       5.642  18.040  -8.013  1.00 95.81           H  
ATOM   1325  O   VAL A  88       5.526  15.175  -7.915  1.00 95.81           O  
ATOM   1326  CG1 VAL A  88       4.948  18.080 -10.041  1.00 95.81           C  
ATOM   1327 HG11 VAL A  88       4.010  18.071 -10.597  1.00 95.81           H  
ATOM   1328 HG12 VAL A  88       5.543  17.212 -10.324  1.00 95.81           H  
ATOM   1329 HG13 VAL A  88       5.518  18.970 -10.308  1.00 95.81           H  
ATOM   1330  CG2 VAL A  88       3.969  19.375  -8.149  1.00 95.81           C  
ATOM   1331 HG21 VAL A  88       4.510  20.228  -8.559  1.00 95.81           H  
ATOM   1332 HG22 VAL A  88       3.940  19.480  -7.065  1.00 95.81           H  
ATOM   1333 HG23 VAL A  88       2.951  19.372  -8.537  1.00 95.81           H  
ATOM   1334  N   LEU A  89       3.911  14.810  -9.438  1.00 96.25           N  
ATOM   1335  H   LEU A  89       3.099  15.183  -9.907  1.00 96.25           H  
ATOM   1336  CA  LEU A  89       4.517  13.599  -9.987  1.00 96.25           C  
ATOM   1337  HA  LEU A  89       5.089  13.095  -9.207  1.00 96.25           H  
ATOM   1338  C   LEU A  89       5.497  14.003 -11.093  1.00 96.25           C  
ATOM   1339  CB  LEU A  89       3.433  12.631 -10.494  1.00 96.25           C  
ATOM   1340  HB2 LEU A  89       2.924  13.105 -11.333  1.00 96.25           H  
ATOM   1341  HB3 LEU A  89       3.921  11.729 -10.864  1.00 96.25           H  
ATOM   1342  O   LEU A  89       5.112  14.648 -12.063  1.00 96.25           O  
ATOM   1343  CG  LEU A  89       2.363  12.232  -9.462  1.00 96.25           C  
ATOM   1344  HG  LEU A  89       1.821  13.121  -9.141  1.00 96.25           H  
ATOM   1345  CD1 LEU A  89       1.363  11.276 -10.107  1.00 96.25           C  
ATOM   1346 HD11 LEU A  89       0.591  11.008  -9.385  1.00 96.25           H  
ATOM   1347 HD12 LEU A  89       1.870  10.377 -10.457  1.00 96.25           H  
ATOM   1348 HD13 LEU A  89       0.886  11.764 -10.957  1.00 96.25           H  
ATOM   1349  CD2 LEU A  89       2.946  11.547  -8.225  1.00 96.25           C  
ATOM   1350 HD21 LEU A  89       2.144  11.315  -7.524  1.00 96.25           H  
ATOM   1351 HD22 LEU A  89       3.652  12.211  -7.726  1.00 96.25           H  
ATOM   1352 HD23 LEU A  89       3.455  10.627  -8.514  1.00 96.25           H  
ATOM   1353  N   ASP A  90       6.761  13.630 -10.941  1.00 93.31           N  
ATOM   1354  H   ASP A  90       7.037  13.126 -10.110  1.00 93.31           H  
ATOM   1355  CA  ASP A  90       7.875  14.004 -11.824  1.00 93.31           C  
ATOM   1356  HA  ASP A  90       7.580  14.861 -12.430  1.00 93.31           H  
ATOM   1357  C   ASP A  90       8.284  12.893 -12.806  1.00 93.31           C  
ATOM   1358  CB  ASP A  90       9.057  14.442 -10.946  1.00 93.31           C  
ATOM   1359  HB2 ASP A  90       8.748  15.307 -10.360  1.00 93.31           H  
ATOM   1360  HB3 ASP A  90       9.875  14.760 -11.592  1.00 93.31           H  
ATOM   1361  O   ASP A  90       9.125  13.101 -13.679  1.00 93.31           O  
ATOM   1362  CG  ASP A  90       9.575  13.360  -9.981  1.00 93.31           C  
ATOM   1363  OD1 ASP A  90       8.921  12.293  -9.838  1.00 93.31           O  
ATOM   1364  OD2 ASP A  90      10.610  13.628  -9.337  1.00 93.31           O  
ATOM   1365  N   ARG A  91       7.667  11.715 -12.684  1.00 95.44           N  
ATOM   1366  H   ARG A  91       7.007  11.631 -11.924  1.00 95.44           H  
ATOM   1367  CA  ARG A  91       7.858  10.554 -13.556  1.00 95.44           C  
ATOM   1368  HA  ARG A  91       8.079  10.913 -14.562  1.00 95.44           H  
ATOM   1369  C   ARG A  91       6.594   9.709 -13.630  1.00 95.44           C  
ATOM   1370  CB  ARG A  91       9.059   9.723 -13.063  1.00 95.44           C  
ATOM   1371  HB2 ARG A  91       9.274   8.944 -13.795  1.00 95.44           H  
ATOM   1372  HB3 ARG A  91       9.934  10.369 -12.997  1.00 95.44           H  
ATOM   1373  O   ARG A  91       5.735   9.787 -12.748  1.00 95.44           O  
ATOM   1374  CG  ARG A  91       8.814   9.066 -11.698  1.00 95.44           C  
ATOM   1375  HG2 ARG A  91       8.603   9.834 -10.954  1.00 95.44           H  
ATOM   1376  HG3 ARG A  91       7.959   8.393 -11.766  1.00 95.44           H  
ATOM   1377  CD  ARG A  91      10.031   8.257 -11.248  1.00 95.44           C  
ATOM   1378  HD2 ARG A  91      10.887   8.926 -11.159  1.00 95.44           H  
ATOM   1379  HD3 ARG A  91      10.260   7.502 -11.999  1.00 95.44           H  
ATOM   1380  NE  ARG A  91       9.754   7.645  -9.942  1.00 95.44           N  
ATOM   1381  HE  ARG A  91       9.632   8.293  -9.177  1.00 95.44           H  
ATOM   1382  NH1 ARG A  91       9.647   5.415 -10.565  1.00 95.44           N  
ATOM   1383 HH11 ARG A  91       9.314   4.485 -10.354  1.00 95.44           H  
ATOM   1384 HH12 ARG A  91      10.172   5.575 -11.413  1.00 95.44           H  
ATOM   1385  NH2 ARG A  91       8.957   6.072  -8.555  1.00 95.44           N  
ATOM   1386 HH21 ARG A  91       8.634   5.122  -8.445  1.00 95.44           H  
ATOM   1387 HH22 ARG A  91       8.627   6.799  -7.936  1.00 95.44           H  
ATOM   1388  CZ  ARG A  91       9.466   6.381  -9.707  1.00 95.44           C  
ATOM   1389  N   GLU A  92       6.553   8.850 -14.641  1.00 97.44           N  
ATOM   1390  H   GLU A  92       7.313   8.860 -15.306  1.00 97.44           H  
ATOM   1391  CA  GLU A  92       5.610   7.737 -14.731  1.00 97.44           C  
ATOM   1392  HA  GLU A  92       4.585   8.107 -14.716  1.00 97.44           H  
ATOM   1393  C   GLU A  92       5.821   6.789 -13.542  1.00 97.44           C  
ATOM   1394  CB  GLU A  92       5.852   6.981 -16.045  1.00 97.44           C  
ATOM   1395  HB2 GLU A  92       5.263   6.064 -16.044  1.00 97.44           H  
ATOM   1396  HB3 GLU A  92       6.902   6.689 -16.090  1.00 97.44           H  
ATOM   1397  O   GLU A  92       6.887   6.187 -13.388  1.00 97.44           O  
ATOM   1398  CG  GLU A  92       5.534   7.794 -17.311  1.00 97.44           C  
ATOM   1399  HG2 GLU A  92       6.053   8.752 -17.269  1.00 97.44           H  
ATOM   1400  HG3 GLU A  92       5.944   7.248 -18.161  1.00 97.44           H  
ATOM   1401  CD  GLU A  92       4.037   8.030 -17.571  1.00 97.44           C  
ATOM   1402  OE1 GLU A  92       3.747   8.717 -18.578  1.00 97.44           O  
ATOM   1403  OE2 GLU A  92       3.194   7.473 -16.830  1.00 97.44           O  
ATOM   1404  N   GLN A  93       4.819   6.675 -12.672  1.00 98.06           N  
ATOM   1405  H   GLN A  93       3.986   7.226 -12.818  1.00 98.06           H  
ATOM   1406  CA  GLN A  93       4.879   5.800 -11.505  1.00 98.06           C  
ATOM   1407  HA  GLN A  93       5.463   4.922 -11.779  1.00 98.06           H  
ATOM   1408  C   GLN A  93       3.498   5.311 -11.075  1.00 98.06           C  
ATOM   1409  CB  GLN A  93       5.609   6.501 -10.346  1.00 98.06           C  
ATOM   1410  HB2 GLN A  93       6.567   6.871 -10.710  1.00 98.06           H  
ATOM   1411  HB3 GLN A  93       5.820   5.768  -9.568  1.00 98.06           H  
ATOM   1412  O   GLN A  93       2.463   5.884 -11.419  1.00 98.06           O  
ATOM   1413  CG  GLN A  93       4.823   7.666  -9.725  1.00 98.06           C  
ATOM   1414  HG2 GLN A  93       4.429   8.304 -10.516  1.00 98.06           H  
ATOM   1415  HG3 GLN A  93       3.982   7.283  -9.146  1.00 98.06           H  
ATOM   1416  CD  GLN A  93       5.716   8.493  -8.811  1.00 98.06           C  
ATOM   1417  NE2 GLN A  93       6.023   9.712  -9.202  1.00 98.06           N  
ATOM   1418 HE21 GLN A  93       5.729  10.011 -10.121  1.00 98.06           H  
ATOM   1419 HE22 GLN A  93       6.693  10.248  -8.670  1.00 98.06           H  
ATOM   1420  OE1 GLN A  93       6.182   8.039  -7.770  1.00 98.06           O  
ATOM   1421  N   LEU A  94       3.481   4.247 -10.279  1.00 98.62           N  
ATOM   1422  H   LEU A  94       4.353   3.762 -10.118  1.00 98.62           H  
ATOM   1423  CA  LEU A  94       2.260   3.704  -9.708  1.00 98.62           C  
ATOM   1424  HA  LEU A  94       1.460   3.858 -10.432  1.00 98.62           H  
ATOM   1425  C   LEU A  94       1.852   4.435  -8.424  1.00 98.62           C  
ATOM   1426  CB  LEU A  94       2.409   2.191  -9.495  1.00 98.62           C  
ATOM   1427  HB2 LEU A  94       3.310   2.015  -8.907  1.00 98.62           H  
ATOM   1428  HB3 LEU A  94       1.558   1.825  -8.920  1.00 98.62           H  
ATOM   1429  O   LEU A  94       2.630   4.598  -7.489  1.00 98.62           O  
ATOM   1430  CG  LEU A  94       2.493   1.405 -10.816  1.00 98.62           C  
ATOM   1431  HG  LEU A  94       3.249   1.838 -11.470  1.00 98.62           H  
ATOM   1432  CD1 LEU A  94       2.877  -0.037 -10.524  1.00 98.62           C  
ATOM   1433 HD11 LEU A  94       3.778  -0.062  -9.912  1.00 98.62           H  
ATOM   1434 HD12 LEU A  94       3.094  -0.539 -11.467  1.00 98.62           H  
ATOM   1435 HD13 LEU A  94       2.050  -0.535 -10.018  1.00 98.62           H  
ATOM   1436  CD2 LEU A  94       1.161   1.362 -11.569  1.00 98.62           C  
ATOM   1437 HD21 LEU A  94       1.259   0.723 -12.446  1.00 98.62           H  
ATOM   1438 HD22 LEU A  94       0.911   2.366 -11.911  1.00 98.62           H  
ATOM   1439 HD23 LEU A  94       0.366   0.988 -10.922  1.00 98.62           H  
ATOM   1440  N   LEU A  95       0.582   4.801  -8.339  1.00 98.88           N  
ATOM   1441  H   LEU A  95       0.019   4.705  -9.172  1.00 98.88           H  
ATOM   1442  CA  LEU A  95      -0.093   5.160  -7.099  1.00 98.88           C  
ATOM   1443  HA  LEU A  95       0.638   5.414  -6.332  1.00 98.88           H  
ATOM   1444  C   LEU A  95      -0.900   3.955  -6.623  1.00 98.88           C  
ATOM   1445  CB  LEU A  95      -1.013   6.367  -7.331  1.00 98.88           C  
ATOM   1446  HB2 LEU A  95      -1.816   6.052  -7.997  1.00 98.88           H  
ATOM   1447  HB3 LEU A  95      -1.463   6.652  -6.380  1.00 98.88           H  
ATOM   1448  O   LEU A  95      -1.601   3.323  -7.417  1.00 98.88           O  
ATOM   1449  CG  LEU A  95      -0.330   7.596  -7.952  1.00 98.88           C  
ATOM   1450  HG  LEU A  95       0.159   7.323  -8.888  1.00 98.88           H  
ATOM   1451  CD1 LEU A  95      -1.411   8.626  -8.268  1.00 98.88           C  
ATOM   1452 HD11 LEU A  95      -0.958   9.472  -8.785  1.00 98.88           H  
ATOM   1453 HD12 LEU A  95      -2.149   8.190  -8.941  1.00 98.88           H  
ATOM   1454 HD13 LEU A  95      -1.897   8.958  -7.350  1.00 98.88           H  
ATOM   1455  CD2 LEU A  95       0.704   8.217  -7.012  1.00 98.88           C  
ATOM   1456 HD21 LEU A  95       1.507   7.504  -6.827  1.00 98.88           H  
ATOM   1457 HD22 LEU A  95       0.235   8.505  -6.071  1.00 98.88           H  
ATOM   1458 HD23 LEU A  95       1.135   9.099  -7.486  1.00 98.88           H  
ATOM   1459  N   ILE A  96      -0.867   3.665  -5.324  1.00 98.88           N  
ATOM   1460  H   ILE A  96      -0.271   4.212  -4.719  1.00 98.88           H  
ATOM   1461  CA  ILE A  96      -1.809   2.721  -4.717  1.00 98.88           C  
ATOM   1462  HA  ILE A  96      -2.230   2.076  -5.488  1.00 98.88           H  
ATOM   1463  C   ILE A  96      -2.974   3.507  -4.143  1.00 98.88           C  
ATOM   1464  CB  ILE A  96      -1.113   1.807  -3.697  1.00 98.88           C  
ATOM   1465  HB  ILE A  96      -0.643   2.428  -2.935  1.00 98.88           H  
ATOM   1466  O   ILE A  96      -2.901   4.069  -3.053  1.00 98.88           O  
ATOM   1467  CG1 ILE A  96      -0.033   0.935  -4.372  1.00 98.88           C  
ATOM   1468 HG12 ILE A  96       0.297   0.192  -3.646  1.00 98.88           H  
ATOM   1469 HG13 ILE A  96       0.815   1.563  -4.644  1.00 98.88           H  
ATOM   1470  CG2 ILE A  96      -2.122   0.895  -2.982  1.00 98.88           C  
ATOM   1471 HG21 ILE A  96      -2.797   1.488  -2.364  1.00 98.88           H  
ATOM   1472 HG22 ILE A  96      -2.706   0.338  -3.714  1.00 98.88           H  
ATOM   1473 HG23 ILE A  96      -1.597   0.203  -2.324  1.00 98.88           H  
ATOM   1474  CD1 ILE A  96      -0.463   0.166  -5.626  1.00 98.88           C  
ATOM   1475 HD11 ILE A  96      -0.557   0.845  -6.474  1.00 98.88           H  
ATOM   1476 HD12 ILE A  96       0.294  -0.582  -5.860  1.00 98.88           H  
ATOM   1477 HD13 ILE A  96      -1.408  -0.351  -5.461  1.00 98.88           H  
ATOM   1478  N   VAL A  97      -4.062   3.570  -4.899  1.00 98.94           N  
ATOM   1479  H   VAL A  97      -4.074   3.080  -5.782  1.00 98.94           H  
ATOM   1480  CA  VAL A  97      -5.269   4.284  -4.490  1.00 98.94           C  
ATOM   1481  HA  VAL A  97      -4.970   5.117  -3.855  1.00 98.94           H  
ATOM   1482  C   VAL A  97      -6.160   3.348  -3.682  1.00 98.94           C  
ATOM   1483  CB  VAL A  97      -6.001   4.884  -5.700  1.00 98.94           C  
ATOM   1484  HB  VAL A  97      -6.338   4.078  -6.351  1.00 98.94           H  
ATOM   1485  O   VAL A  97      -6.379   2.208  -4.077  1.00 98.94           O  
ATOM   1486  CG1 VAL A  97      -7.225   5.697  -5.263  1.00 98.94           C  
ATOM   1487 HG11 VAL A  97      -6.929   6.499  -4.588  1.00 98.94           H  
ATOM   1488 HG12 VAL A  97      -7.717   6.121  -6.139  1.00 98.94           H  
ATOM   1489 HG13 VAL A  97      -7.950   5.055  -4.762  1.00 98.94           H  
ATOM   1490  CG2 VAL A  97      -5.073   5.805  -6.507  1.00 98.94           C  
ATOM   1491 HG21 VAL A  97      -5.621   6.235  -7.345  1.00 98.94           H  
ATOM   1492 HG22 VAL A  97      -4.238   5.235  -6.915  1.00 98.94           H  
ATOM   1493 HG23 VAL A  97      -4.681   6.600  -5.873  1.00 98.94           H  
ATOM   1494  N   VAL A  98      -6.706   3.819  -2.568  1.00 98.88           N  
ATOM   1495  H   VAL A  98      -6.458   4.758  -2.290  1.00 98.88           H  
ATOM   1496  CA  VAL A  98      -7.682   3.101  -1.744  1.00 98.88           C  
ATOM   1497  HA  VAL A  98      -7.928   2.151  -2.218  1.00 98.88           H  
ATOM   1498  C   VAL A  98      -8.952   3.934  -1.657  1.00 98.88           C  
ATOM   1499  CB  VAL A  98      -7.115   2.790  -0.347  1.00 98.88           C  
ATOM   1500  HB  VAL A  98      -6.804   3.722   0.125  1.00 98.88           H  
ATOM   1501  O   VAL A  98      -8.938   5.029  -1.100  1.00 98.88           O  
ATOM   1502  CG1 VAL A  98      -8.162   2.117   0.554  1.00 98.88           C  
ATOM   1503 HG11 VAL A  98      -8.969   2.816   0.775  1.00 98.88           H  
ATOM   1504 HG12 VAL A  98      -8.574   1.242   0.050  1.00 98.88           H  
ATOM   1505 HG13 VAL A  98      -7.701   1.817   1.495  1.00 98.88           H  
ATOM   1506  CG2 VAL A  98      -5.896   1.862  -0.436  1.00 98.88           C  
ATOM   1507 HG21 VAL A  98      -5.490   1.686   0.560  1.00 98.88           H  
ATOM   1508 HG22 VAL A  98      -5.113   2.327  -1.034  1.00 98.88           H  
ATOM   1509 HG23 VAL A  98      -6.178   0.913  -0.894  1.00 98.88           H  
ATOM   1510  N   ASP A  99     -10.063   3.409  -2.165  1.00 98.62           N  
ATOM   1511  H   ASP A  99     -10.011   2.484  -2.569  1.00 98.62           H  
ATOM   1512  CA  ASP A  99     -11.382   4.000  -1.958  1.00 98.62           C  
ATOM   1513  HA  ASP A  99     -11.261   5.072  -1.800  1.00 98.62           H  
ATOM   1514  C   ASP A  99     -12.032   3.412  -0.705  1.00 98.62           C  
ATOM   1515  CB  ASP A  99     -12.262   3.854  -3.197  1.00 98.62           C  
ATOM   1516  HB2 ASP A  99     -11.717   4.233  -4.062  1.00 98.62           H  
ATOM   1517  HB3 ASP A  99     -12.486   2.801  -3.369  1.00 98.62           H  
ATOM   1518  O   ASP A  99     -12.524   2.276  -0.687  1.00 98.62           O  
ATOM   1519  CG  ASP A  99     -13.572   4.639  -3.068  1.00 98.62           C  
ATOM   1520  OD1 ASP A  99     -13.897   5.181  -1.984  1.00 98.62           O  
ATOM   1521  OD2 ASP A  99     -14.295   4.691  -4.085  1.00 98.62           O  
ATOM   1522  N   ARG A 100     -12.032   4.213   0.360  1.00 98.12           N  
ATOM   1523  H   ARG A 100     -11.659   5.141   0.220  1.00 98.12           H  
ATOM   1524  CA  ARG A 100     -12.556   3.842   1.678  1.00 98.12           C  
ATOM   1525  HA  ARG A 100     -12.428   2.765   1.787  1.00 98.12           H  
ATOM   1526  C   ARG A 100     -14.056   4.093   1.844  1.00 98.12           C  
ATOM   1527  CB  ARG A 100     -11.725   4.512   2.776  1.00 98.12           C  
ATOM   1528  HB2 ARG A 100     -12.092   4.176   3.746  1.00 98.12           H  
ATOM   1529  HB3 ARG A 100     -10.685   4.198   2.683  1.00 98.12           H  
ATOM   1530  O   ARG A 100     -14.569   3.891   2.953  1.00 98.12           O  
ATOM   1531  CG  ARG A 100     -11.758   6.040   2.686  1.00 98.12           C  
ATOM   1532  HG2 ARG A 100     -11.051   6.339   1.912  1.00 98.12           H  
ATOM   1533  HG3 ARG A 100     -12.754   6.412   2.446  1.00 98.12           H  
ATOM   1534  CD  ARG A 100     -11.263   6.676   3.968  1.00 98.12           C  
ATOM   1535  HD2 ARG A 100     -10.314   6.219   4.249  1.00 98.12           H  
ATOM   1536  HD3 ARG A 100     -11.101   7.737   3.778  1.00 98.12           H  
ATOM   1537  NE  ARG A 100     -12.258   6.495   5.021  1.00 98.12           N  
ATOM   1538  HE  ARG A 100     -12.913   5.741   4.875  1.00 98.12           H  
ATOM   1539  NH1 ARG A 100     -11.809   8.404   6.239  1.00 98.12           N  
ATOM   1540 HH11 ARG A 100     -12.062   9.094   6.933  1.00 98.12           H  
ATOM   1541 HH12 ARG A 100     -10.860   8.347   5.899  1.00 98.12           H  
ATOM   1542  NH2 ARG A 100     -13.622   7.168   6.628  1.00 98.12           N  
ATOM   1543 HH21 ARG A 100     -14.280   6.497   6.258  1.00 98.12           H  
ATOM   1544 HH22 ARG A 100     -13.926   7.900   7.254  1.00 98.12           H  
ATOM   1545  CZ  ARG A 100     -12.538   7.363   5.960  1.00 98.12           C  
ATOM   1546  N   ALA A 101     -14.768   4.506   0.792  1.00 97.44           N  
ATOM   1547  H   ALA A 101     -14.303   4.682  -0.087  1.00 97.44           H  
ATOM   1548  CA  ALA A 101     -16.218   4.654   0.850  1.00 97.44           C  
ATOM   1549  HA  ALA A 101     -16.428   5.431   1.585  1.00 97.44           H  
ATOM   1550  C   ALA A 101     -16.878   3.318   1.263  1.00 97.44           C  
ATOM   1551  CB  ALA A 101     -16.747   5.145  -0.497  1.00 97.44           C  
ATOM   1552  HB1 ALA A 101     -16.489   4.437  -1.285  1.00 97.44           H  
ATOM   1553  HB2 ALA A 101     -16.289   6.105  -0.731  1.00 97.44           H  
ATOM   1554  HB3 ALA A 101     -17.829   5.273  -0.459  1.00 97.44           H  
ATOM   1555  O   ALA A 101     -16.460   2.257   0.780  1.00 97.44           O  
ATOM   1556  N   PRO A 102     -17.914   3.318   2.131  1.00 95.81           N  
ATOM   1557  CA  PRO A 102     -18.496   2.084   2.674  1.00 95.81           C  
ATOM   1558  HA  PRO A 102     -17.736   1.579   3.271  1.00 95.81           H  
ATOM   1559  C   PRO A 102     -19.025   1.099   1.623  1.00 95.81           C  
ATOM   1560  CB  PRO A 102     -19.638   2.537   3.590  1.00 95.81           C  
ATOM   1561  HB2 PRO A 102     -19.745   1.878   4.452  1.00 95.81           H  
ATOM   1562  HB3 PRO A 102     -20.573   2.580   3.031  1.00 95.81           H  
ATOM   1563  O   PRO A 102     -19.020  -0.105   1.861  1.00 95.81           O  
ATOM   1564  CG  PRO A 102     -19.248   3.950   4.011  1.00 95.81           C  
ATOM   1565  HG2 PRO A 102     -18.606   3.912   4.891  1.00 95.81           H  
ATOM   1566  HG3 PRO A 102     -20.126   4.563   4.217  1.00 95.81           H  
ATOM   1567  CD  PRO A 102     -18.460   4.485   2.818  1.00 95.81           C  
ATOM   1568  HD2 PRO A 102     -17.675   5.147   3.184  1.00 95.81           H  
ATOM   1569  HD3 PRO A 102     -19.124   5.028   2.145  1.00 95.81           H  
ATOM   1570  N   ARG A 103     -19.483   1.608   0.471  1.00 95.19           N  
ATOM   1571  H   ARG A 103     -19.410   2.608   0.345  1.00 95.19           H  
ATOM   1572  CA  ARG A 103     -20.030   0.806  -0.639  1.00 95.19           C  
ATOM   1573  HA  ARG A 103     -20.432  -0.126  -0.241  1.00 95.19           H  
ATOM   1574  C   ARG A 103     -18.978   0.358  -1.662  1.00 95.19           C  
ATOM   1575  CB  ARG A 103     -21.170   1.569  -1.338  1.00 95.19           C  
ATOM   1576  HB2 ARG A 103     -20.793   2.522  -1.710  1.00 95.19           H  
ATOM   1577  HB3 ARG A 103     -21.503   0.983  -2.194  1.00 95.19           H  
ATOM   1578  O   ARG A 103     -19.329  -0.390  -2.566  1.00 95.19           O  
ATOM   1579  CG  ARG A 103     -22.383   1.812  -0.428  1.00 95.19           C  
ATOM   1580  HG2 ARG A 103     -22.111   2.494   0.378  1.00 95.19           H  
ATOM   1581  HG3 ARG A 103     -22.701   0.863   0.002  1.00 95.19           H  
ATOM   1582  CD  ARG A 103     -23.542   2.411  -1.237  1.00 95.19           C  
ATOM   1583  HD2 ARG A 103     -23.781   1.733  -2.055  1.00 95.19           H  
ATOM   1584  HD3 ARG A 103     -23.222   3.355  -1.679  1.00 95.19           H  
ATOM   1585  NE  ARG A 103     -24.751   2.592  -0.407  1.00 95.19           N  
ATOM   1586  HE  ARG A 103     -25.277   1.753  -0.204  1.00 95.19           H  
ATOM   1587  NH1 ARG A 103     -24.699   4.885  -0.173  1.00 95.19           N  
ATOM   1588 HH11 ARG A 103     -23.884   4.933  -0.769  1.00 95.19           H  
ATOM   1589 HH12 ARG A 103     -25.128   5.740   0.150  1.00 95.19           H  
ATOM   1590  NH2 ARG A 103     -26.355   3.718   0.753  1.00 95.19           N  
ATOM   1591 HH21 ARG A 103     -26.849   2.854   0.921  1.00 95.19           H  
ATOM   1592 HH22 ARG A 103     -26.754   4.588   1.074  1.00 95.19           H  
ATOM   1593  CZ  ARG A 103     -25.256   3.727   0.050  1.00 95.19           C  
ATOM   1594  N   MET A 104     -17.735   0.828  -1.536  1.00 96.31           N  
ATOM   1595  H   MET A 104     -17.506   1.378  -0.721  1.00 96.31           H  
ATOM   1596  CA  MET A 104     -16.666   0.578  -2.508  1.00 96.31           C  
ATOM   1597  HA  MET A 104     -17.080   0.089  -3.389  1.00 96.31           H  
ATOM   1598  C   MET A 104     -15.632  -0.391  -1.941  1.00 96.31           C  
ATOM   1599  CB  MET A 104     -16.036   1.903  -2.970  1.00 96.31           C  
ATOM   1600  HB2 MET A 104     -15.602   2.426  -2.117  1.00 96.31           H  
ATOM   1601  HB3 MET A 104     -15.233   1.695  -3.676  1.00 96.31           H  
ATOM   1602  O   MET A 104     -15.613  -1.557  -2.330  1.00 96.31           O  
ATOM   1603  CG  MET A 104     -17.045   2.832  -3.649  1.00 96.31           C  
ATOM   1604  HG2 MET A 104     -17.778   3.168  -2.915  1.00 96.31           H  
ATOM   1605  HG3 MET A 104     -16.503   3.709  -4.002  1.00 96.31           H  
ATOM   1606  SD  MET A 104     -17.925   2.140  -5.070  1.00 96.31           S  
ATOM   1607  CE  MET A 104     -18.729   3.654  -5.657  1.00 96.31           C  
ATOM   1608  HE1 MET A 104     -19.395   4.042  -4.886  1.00 96.31           H  
ATOM   1609  HE2 MET A 104     -17.971   4.402  -5.889  1.00 96.31           H  
ATOM   1610  HE3 MET A 104     -19.300   3.432  -6.558  1.00 96.31           H  
ATOM   1611  N   GLN A 105     -14.821   0.074  -0.981  1.00 98.06           N  
ATOM   1612  H   GLN A 105     -14.879   1.052  -0.735  1.00 98.06           H  
ATOM   1613  CA  GLN A 105     -13.784  -0.729  -0.326  1.00 98.06           C  
ATOM   1614  HA  GLN A 105     -13.153  -0.054   0.251  1.00 98.06           H  
ATOM   1615  C   GLN A 105     -12.853  -1.404  -1.347  1.00 98.06           C  
ATOM   1616  CB  GLN A 105     -14.432  -1.725   0.652  1.00 98.06           C  
ATOM   1617  HB2 GLN A 105     -15.084  -2.404   0.103  1.00 98.06           H  
ATOM   1618  HB3 GLN A 105     -13.645  -2.319   1.117  1.00 98.06           H  
ATOM   1619  O   GLN A 105     -12.717  -2.630  -1.373  1.00 98.06           O  
ATOM   1620  CG  GLN A 105     -15.239  -1.066   1.773  1.00 98.06           C  
ATOM   1621  HG2 GLN A 105     -15.993  -0.398   1.357  1.00 98.06           H  
ATOM   1622  HG3 GLN A 105     -15.766  -1.844   2.325  1.00 98.06           H  
ATOM   1623  CD  GLN A 105     -14.340  -0.319   2.741  1.00 98.06           C  
ATOM   1624  NE2 GLN A 105     -14.380   0.988   2.750  1.00 98.06           N  
ATOM   1625 HE21 GLN A 105     -14.951   1.487   2.082  1.00 98.06           H  
ATOM   1626 HE22 GLN A 105     -13.696   1.448   3.333  1.00 98.06           H  
ATOM   1627  OE1 GLN A 105     -13.596  -0.898   3.517  1.00 98.06           O  
ATOM   1628  N   TYR A 106     -12.228  -0.591  -2.202  1.00 98.44           N  
ATOM   1629  H   TYR A 106     -12.331   0.405  -2.071  1.00 98.44           H  
ATOM   1630  CA  TYR A 106     -11.333  -1.047  -3.268  1.00 98.44           C  
ATOM   1631  HA  TYR A 106     -11.248  -2.132  -3.226  1.00 98.44           H  
ATOM   1632  C   TYR A 106      -9.926  -0.482  -3.114  1.00 98.44           C  
ATOM   1633  CB  TYR A 106     -11.888  -0.673  -4.650  1.00 98.44           C  
ATOM   1634  HB2 TYR A 106     -11.103  -0.816  -5.393  1.00 98.44           H  
ATOM   1635  HB3 TYR A 106     -12.145   0.387  -4.658  1.00 98.44           H  
ATOM   1636  O   TYR A 106      -9.748   0.647  -2.667  1.00 98.44           O  
ATOM   1637  CG  TYR A 106     -13.077  -1.499  -5.090  1.00 98.44           C  
ATOM   1638  CD1 TYR A 106     -12.915  -2.872  -5.356  1.00 98.44           C  
ATOM   1639  HD1 TYR A 106     -11.944  -3.330  -5.238  1.00 98.44           H  
ATOM   1640  CD2 TYR A 106     -14.335  -0.895  -5.260  1.00 98.44           C  
ATOM   1641  HD2 TYR A 106     -14.451   0.164  -5.082  1.00 98.44           H  
ATOM   1642  CE1 TYR A 106     -14.012  -3.644  -5.777  1.00 98.44           C  
ATOM   1643  HE1 TYR A 106     -13.908  -4.702  -5.969  1.00 98.44           H  
ATOM   1644  CE2 TYR A 106     -15.441  -1.664  -5.665  1.00 98.44           C  
ATOM   1645  HE2 TYR A 106     -16.407  -1.196  -5.779  1.00 98.44           H  
ATOM   1646  OH  TYR A 106     -16.339  -3.779  -6.340  1.00 98.44           O  
ATOM   1647  HH  TYR A 106     -17.151  -3.268  -6.334  1.00 98.44           H  
ATOM   1648  CZ  TYR A 106     -15.279  -3.041  -5.923  1.00 98.44           C  
ATOM   1649  N   LEU A 107      -8.942  -1.260  -3.554  1.00 98.75           N  
ATOM   1650  H   LEU A 107      -9.182  -2.193  -3.858  1.00 98.75           H  
ATOM   1651  CA  LEU A 107      -7.599  -0.803  -3.879  1.00 98.75           C  
ATOM   1652  HA  LEU A 107      -7.496   0.230  -3.548  1.00 98.75           H  
ATOM   1653  C   LEU A 107      -7.417  -0.843  -5.396  1.00 98.75           C  
ATOM   1654  CB  LEU A 107      -6.585  -1.642  -3.093  1.00 98.75           C  
ATOM   1655  HB2 LEU A 107      -6.740  -2.699  -3.307  1.00 98.75           H  
ATOM   1656  HB3 LEU A 107      -6.820  -1.466  -2.043  1.00 98.75           H  
ATOM   1657  O   LEU A 107      -7.793  -1.824  -6.046  1.00 98.75           O  
ATOM   1658  CG  LEU A 107      -5.098  -1.291  -3.296  1.00 98.75           C  
ATOM   1659  HG  LEU A 107      -4.982  -0.208  -3.345  1.00 98.75           H  
ATOM   1660  CD1 LEU A 107      -4.313  -1.812  -2.089  1.00 98.75           C  
ATOM   1661 HD11 LEU A 107      -4.654  -1.314  -1.182  1.00 98.75           H  
ATOM   1662 HD12 LEU A 107      -4.443  -2.889  -1.983  1.00 98.75           H  
ATOM   1663 HD13 LEU A 107      -3.252  -1.592  -2.206  1.00 98.75           H  
ATOM   1664  CD2 LEU A 107      -4.486  -1.935  -4.546  1.00 98.75           C  
ATOM   1665 HD21 LEU A 107      -4.719  -2.999  -4.577  1.00 98.75           H  
ATOM   1666 HD22 LEU A 107      -4.861  -1.453  -5.448  1.00 98.75           H  
ATOM   1667 HD23 LEU A 107      -3.403  -1.809  -4.536  1.00 98.75           H  
ATOM   1668  N   LEU A 108      -6.835   0.222  -5.941  1.00 98.44           N  
ATOM   1669  H   LEU A 108      -6.563   0.973  -5.323  1.00 98.44           H  
ATOM   1670  CA  LEU A 108      -6.589   0.431  -7.359  1.00 98.44           C  
ATOM   1671  HA  LEU A 108      -6.791  -0.493  -7.901  1.00 98.44           H  
ATOM   1672  C   LEU A 108      -5.122   0.835  -7.569  1.00 98.44           C  
ATOM   1673  CB  LEU A 108      -7.534   1.510  -7.925  1.00 98.44           C  
ATOM   1674  HB2 LEU A 108      -7.171   2.505  -7.669  1.00 98.44           H  
ATOM   1675  HB3 LEU A 108      -7.472   1.428  -9.010  1.00 98.44           H  
ATOM   1676  O   LEU A 108      -4.731   1.926  -7.149  1.00 98.44           O  
ATOM   1677  CG  LEU A 108      -9.011   1.401  -7.500  1.00 98.44           C  
ATOM   1678  HG  LEU A 108      -9.246   0.376  -7.215  1.00 98.44           H  
ATOM   1679  CD1 LEU A 108      -9.346   2.342  -6.336  1.00 98.44           C  
ATOM   1680 HD11 LEU A 108      -9.171   3.377  -6.629  1.00 98.44           H  
ATOM   1681 HD12 LEU A 108      -8.727   2.109  -5.470  1.00 98.44           H  
ATOM   1682 HD13 LEU A 108     -10.393   2.228  -6.057  1.00 98.44           H  
ATOM   1683  CD2 LEU A 108      -9.924   1.767  -8.661  1.00 98.44           C  
ATOM   1684 HD21 LEU A 108      -9.784   1.059  -9.477  1.00 98.44           H  
ATOM   1685 HD22 LEU A 108      -9.714   2.782  -9.001  1.00 98.44           H  
ATOM   1686 HD23 LEU A 108     -10.959   1.704  -8.326  1.00 98.44           H  
ATOM   1687  N   PRO A 109      -4.295   0.004  -8.221  1.00 98.75           N  
ATOM   1688  CA  PRO A 109      -3.010   0.457  -8.733  1.00 98.75           C  
ATOM   1689  HA  PRO A 109      -2.487   1.018  -7.959  1.00 98.75           H  
ATOM   1690  C   PRO A 109      -3.247   1.350  -9.957  1.00 98.75           C  
ATOM   1691  CB  PRO A 109      -2.211  -0.810  -9.057  1.00 98.75           C  
ATOM   1692  HB2 PRO A 109      -1.202  -0.747  -8.648  1.00 98.75           H  
ATOM   1693  HB3 PRO A 109      -2.159  -0.965 -10.134  1.00 98.75           H  
ATOM   1694  O   PRO A 109      -3.940   0.945 -10.897  1.00 98.75           O  
ATOM   1695  CG  PRO A 109      -3.009  -1.946  -8.409  1.00 98.75           C  
ATOM   1696  HG2 PRO A 109      -2.908  -2.880  -8.962  1.00 98.75           H  
ATOM   1697  HG3 PRO A 109      -2.688  -2.074  -7.375  1.00 98.75           H  
ATOM   1698  CD  PRO A 109      -4.442  -1.423  -8.437  1.00 98.75           C  
ATOM   1699  HD2 PRO A 109      -4.883  -1.598  -9.418  1.00 98.75           H  
ATOM   1700  HD3 PRO A 109      -5.039  -1.902  -7.661  1.00 98.75           H  
ATOM   1701  N   VAL A 110      -2.690   2.557  -9.948  1.00 98.81           N  
ATOM   1702  H   VAL A 110      -2.168   2.838  -9.130  1.00 98.81           H  
ATOM   1703  CA  VAL A 110      -2.886   3.564 -10.999  1.00 98.81           C  
ATOM   1704  HA  VAL A 110      -3.452   3.129 -11.823  1.00 98.81           H  
ATOM   1705  C   VAL A 110      -1.535   4.009 -11.534  1.00 98.81           C  
ATOM   1706  CB  VAL A 110      -3.680   4.777 -10.470  1.00 98.81           C  
ATOM   1707  HB  VAL A 110      -3.113   5.269  -9.680  1.00 98.81           H  
ATOM   1708  O   VAL A 110      -0.751   4.562 -10.776  1.00 98.81           O  
ATOM   1709  CG1 VAL A 110      -3.947   5.802 -11.578  1.00 98.81           C  
ATOM   1710 HG11 VAL A 110      -4.483   6.655 -11.164  1.00 98.81           H  
ATOM   1711 HG12 VAL A 110      -3.007   6.174 -11.985  1.00 98.81           H  
ATOM   1712 HG13 VAL A 110      -4.529   5.350 -12.382  1.00 98.81           H  
ATOM   1713  CG2 VAL A 110      -5.029   4.342  -9.882  1.00 98.81           C  
ATOM   1714 HG21 VAL A 110      -5.530   3.661 -10.571  1.00 98.81           H  
ATOM   1715 HG22 VAL A 110      -5.658   5.211  -9.692  1.00 98.81           H  
ATOM   1716 HG23 VAL A 110      -4.863   3.825  -8.937  1.00 98.81           H  
ATOM   1717  N   LEU A 111      -1.273   3.804 -12.825  1.00 98.75           N  
ATOM   1718  H   LEU A 111      -2.000   3.406 -13.402  1.00 98.75           H  
ATOM   1719  CA  LEU A 111      -0.157   4.461 -13.503  1.00 98.75           C  
ATOM   1720  HA  LEU A 111       0.722   4.422 -12.859  1.00 98.75           H  
ATOM   1721  C   LEU A 111      -0.518   5.932 -13.720  1.00 98.75           C  
ATOM   1722  CB  LEU A 111       0.172   3.737 -14.821  1.00 98.75           C  
ATOM   1723  HB2 LEU A 111       0.518   2.727 -14.600  1.00 98.75           H  
ATOM   1724  HB3 LEU A 111      -0.743   3.667 -15.408  1.00 98.75           H  
ATOM   1725  O   LEU A 111      -1.545   6.230 -14.343  1.00 98.75           O  
ATOM   1726  CG  LEU A 111       1.241   4.465 -15.665  1.00 98.75           C  
ATOM   1727  HG  LEU A 111       0.936   5.499 -15.823  1.00 98.75           H  
ATOM   1728  CD1 LEU A 111       2.609   4.444 -14.986  1.00 98.75           C  
ATOM   1729 HD11 LEU A 111       2.569   4.952 -14.022  1.00 98.75           H  
ATOM   1730 HD12 LEU A 111       3.309   5.000 -15.610  1.00 98.75           H  
ATOM   1731 HD13 LEU A 111       2.969   3.423 -14.860  1.00 98.75           H  
ATOM   1732  CD2 LEU A 111       1.371   3.817 -17.042  1.00 98.75           C  
ATOM   1733 HD21 LEU A 111       2.003   4.451 -17.663  1.00 98.75           H  
ATOM   1734 HD22 LEU A 111       0.388   3.738 -17.507  1.00 98.75           H  
ATOM   1735 HD23 LEU A 111       1.836   2.835 -16.959  1.00 98.75           H  
ATOM   1736  N   ALA A 112       0.322   6.815 -13.194  1.00 98.38           N  
ATOM   1737  H   ALA A 112       1.144   6.482 -12.710  1.00 98.38           H  
ATOM   1738  CA  ALA A 112       0.144   8.255 -13.217  1.00 98.38           C  
ATOM   1739  HA  ALA A 112      -0.524   8.524 -14.035  1.00 98.38           H  
ATOM   1740  C   ALA A 112       1.479   8.979 -13.447  1.00 98.38           C  
ATOM   1741  CB  ALA A 112      -0.499   8.675 -11.890  1.00 98.38           C  
ATOM   1742  HB1 ALA A 112      -0.618   9.758 -11.864  1.00 98.38           H  
ATOM   1743  HB2 ALA A 112       0.144   8.373 -11.064  1.00 98.38           H  
ATOM   1744  HB3 ALA A 112      -1.477   8.204 -11.785  1.00 98.38           H  
ATOM   1745  O   ALA A 112       2.550   8.489 -13.087  1.00 98.38           O  
ATOM   1746  N   ASP A 113       1.375  10.183 -13.995  1.00 96.81           N  
ATOM   1747  H   ASP A 113       0.456  10.520 -14.243  1.00 96.81           H  
ATOM   1748  CA  ASP A 113       2.462  11.128 -14.238  1.00 96.81           C  
ATOM   1749  HA  ASP A 113       3.314  10.866 -13.610  1.00 96.81           H  
ATOM   1750  C   ASP A 113       2.016  12.553 -13.846  1.00 96.81           C  
ATOM   1751  CB  ASP A 113       2.912  11.026 -15.717  1.00 96.81           C  
ATOM   1752  HB2 ASP A 113       3.797  11.647 -15.854  1.00 96.81           H  
ATOM   1753  HB3 ASP A 113       3.211   9.995 -15.908  1.00 96.81           H  
ATOM   1754  O   ASP A 113       0.898  12.767 -13.366  1.00 96.81           O  
ATOM   1755  CG  ASP A 113       1.856  11.446 -16.765  1.00 96.81           C  
ATOM   1756  OD1 ASP A 113       0.804  11.998 -16.373  1.00 96.81           O  
ATOM   1757  OD2 ASP A 113       2.076  11.305 -17.993  1.00 96.81           O  
ATOM   1758  N   GLY A 114       2.889  13.544 -14.047  1.00 95.50           N  
ATOM   1759  H   GLY A 114       3.812  13.313 -14.388  1.00 95.50           H  
ATOM   1760  CA  GLY A 114       2.571  14.964 -13.844  1.00 95.50           C  
ATOM   1761  HA2 GLY A 114       2.017  15.078 -12.912  1.00 95.50           H  
ATOM   1762  HA3 GLY A 114       3.501  15.527 -13.761  1.00 95.50           H  
ATOM   1763  C   GLY A 114       1.745  15.605 -14.966  1.00 95.50           C  
ATOM   1764  O   GLY A 114       1.549  16.820 -14.951  1.00 95.50           O  
ATOM   1765  N   GLY A 115       1.311  14.825 -15.959  1.00 94.62           N  
ATOM   1766  H   GLY A 115       1.390  13.824 -15.852  1.00 94.62           H  
ATOM   1767  CA  GLY A 115       0.507  15.288 -17.082  1.00 94.62           C  
ATOM   1768  HA2 GLY A 115       0.635  14.582 -17.903  1.00 94.62           H  
ATOM   1769  HA3 GLY A 115       0.852  16.269 -17.409  1.00 94.62           H  
ATOM   1770  C   GLY A 115      -0.983  15.379 -16.751  1.00 94.62           C  
ATOM   1771  O   GLY A 115      -1.395  15.465 -15.595  1.00 94.62           O  
ATOM   1772  N   ASP A 116      -1.813  15.367 -17.796  1.00 96.06           N  
ATOM   1773  H   ASP A 116      -1.428  15.270 -18.725  1.00 96.06           H  
ATOM   1774  CA  ASP A 116      -3.270  15.373 -17.651  1.00 96.06           C  
ATOM   1775  HA  ASP A 116      -3.545  16.231 -17.037  1.00 96.06           H  
ATOM   1776  C   ASP A 116      -3.762  14.067 -16.985  1.00 96.06           C  
ATOM   1777  CB  ASP A 116      -3.926  15.586 -19.026  1.00 96.06           C  
ATOM   1778  HB2 ASP A 116      -3.675  14.749 -19.677  1.00 96.06           H  
ATOM   1779  HB3 ASP A 116      -3.508  16.490 -19.469  1.00 96.06           H  
ATOM   1780  O   ASP A 116      -3.562  12.986 -17.560  1.00 96.06           O  
ATOM   1781  CG  ASP A 116      -5.455  15.734 -18.975  1.00 96.06           C  
ATOM   1782  OD1 ASP A 116      -6.071  15.413 -17.931  1.00 96.06           O  
ATOM   1783  OD2 ASP A 116      -6.015  16.140 -20.013  1.00 96.06           O  
ATOM   1784  N   PRO A 117      -4.462  14.139 -15.830  1.00 97.62           N  
ATOM   1785  CA  PRO A 117      -5.042  12.970 -15.176  1.00 97.62           C  
ATOM   1786  HA  PRO A 117      -4.221  12.346 -14.821  1.00 97.62           H  
ATOM   1787  C   PRO A 117      -5.937  12.115 -16.080  1.00 97.62           C  
ATOM   1788  CB  PRO A 117      -5.813  13.512 -13.969  1.00 97.62           C  
ATOM   1789  HB2 PRO A 117      -5.786  12.813 -13.133  1.00 97.62           H  
ATOM   1790  HB3 PRO A 117      -6.841  13.740 -14.249  1.00 97.62           H  
ATOM   1791  O   PRO A 117      -6.026  10.905 -15.875  1.00 97.62           O  
ATOM   1792  CG  PRO A 117      -5.080  14.808 -13.636  1.00 97.62           C  
ATOM   1793  HG2 PRO A 117      -4.183  14.584 -13.058  1.00 97.62           H  
ATOM   1794  HG3 PRO A 117      -5.719  15.513 -13.104  1.00 97.62           H  
ATOM   1795  CD  PRO A 117      -4.684  15.327 -15.013  1.00 97.62           C  
ATOM   1796  HD2 PRO A 117      -3.785  15.937 -14.928  1.00 97.62           H  
ATOM   1797  HD3 PRO A 117      -5.499  15.913 -15.438  1.00 97.62           H  
ATOM   1798  N   ALA A 118      -6.565  12.676 -17.120  1.00 95.50           N  
ATOM   1799  H   ALA A 118      -6.431  13.662 -17.298  1.00 95.50           H  
ATOM   1800  CA  ALA A 118      -7.354  11.900 -18.082  1.00 95.50           C  
ATOM   1801  HA  ALA A 118      -8.192  11.445 -17.553  1.00 95.50           H  
ATOM   1802  C   ALA A 118      -6.546  10.762 -18.748  1.00 95.50           C  
ATOM   1803  CB  ALA A 118      -7.908  12.871 -19.130  1.00 95.50           C  
ATOM   1804  HB1 ALA A 118      -8.484  13.657 -18.641  1.00 95.50           H  
ATOM   1805  HB2 ALA A 118      -7.091  13.335 -19.682  1.00 95.50           H  
ATOM   1806  HB3 ALA A 118      -8.553  12.337 -19.829  1.00 95.50           H  
ATOM   1807  O   ALA A 118      -7.103   9.707 -19.090  1.00 95.50           O  
ATOM   1808  N   GLY A 119      -5.229  10.955 -18.884  1.00 95.94           N  
ATOM   1809  H   GLY A 119      -4.846  11.818 -18.525  1.00 95.94           H  
ATOM   1810  CA  GLY A 119      -4.282   9.985 -19.430  1.00 95.94           C  
ATOM   1811  HA2 GLY A 119      -4.711   9.525 -20.321  1.00 95.94           H  
ATOM   1812  HA3 GLY A 119      -3.379  10.522 -19.720  1.00 95.94           H  
ATOM   1813  C   GLY A 119      -3.866   8.871 -18.466  1.00 95.94           C  
ATOM   1814  O   GLY A 119      -3.283   7.887 -18.916  1.00 95.94           O  
ATOM   1815  N   TRP A 120      -4.177   8.975 -17.171  1.00 98.44           N  
ATOM   1816  H   TRP A 120      -4.663   9.797 -16.842  1.00 98.44           H  
ATOM   1817  CA  TRP A 120      -3.804   7.960 -16.183  1.00 98.44           C  
ATOM   1818  HA  TRP A 120      -2.734   7.770 -16.271  1.00 98.44           H  
ATOM   1819  C   TRP A 120      -4.523   6.631 -16.444  1.00 98.44           C  
ATOM   1820  CB  TRP A 120      -4.064   8.478 -14.763  1.00 98.44           C  
ATOM   1821  HB2 TRP A 120      -3.862   7.670 -14.059  1.00 98.44           H  
ATOM   1822  HB3 TRP A 120      -5.121   8.729 -14.681  1.00 98.44           H  
ATOM   1823  O   TRP A 120      -5.645   6.585 -16.969  1.00 98.44           O  
ATOM   1824  CG  TRP A 120      -3.264   9.669 -14.315  1.00 98.44           C  
ATOM   1825  CD1 TRP A 120      -2.318  10.330 -15.029  1.00 98.44           C  
ATOM   1826  HD1 TRP A 120      -1.992  10.089 -16.030  1.00 98.44           H  
ATOM   1827  CD2 TRP A 120      -3.334  10.365 -13.029  1.00 98.44           C  
ATOM   1828  CE2 TRP A 120      -2.429  11.467 -13.066  1.00 98.44           C  
ATOM   1829  CE3 TRP A 120      -4.064  10.177 -11.832  1.00 98.44           C  
ATOM   1830  HE3 TRP A 120      -4.721   9.325 -11.741  1.00 98.44           H  
ATOM   1831  NE1 TRP A 120      -1.815  11.382 -14.293  1.00 98.44           N  
ATOM   1832  HE1 TRP A 120      -1.094  12.005 -14.630  1.00 98.44           H  
ATOM   1833  CH2 TRP A 120      -3.073  12.175 -10.847  1.00 98.44           C  
ATOM   1834  HH2 TRP A 120      -2.984  12.882 -10.035  1.00 98.44           H  
ATOM   1835  CZ2 TRP A 120      -2.294  12.359 -11.998  1.00 98.44           C  
ATOM   1836  HZ2 TRP A 120      -1.591  13.176 -12.077  1.00 98.44           H  
ATOM   1837  CZ3 TRP A 120      -3.950  11.080 -10.757  1.00 98.44           C  
ATOM   1838  HZ3 TRP A 120      -4.539  10.933  -9.864  1.00 98.44           H  
ATOM   1839  N   MET A 121      -3.885   5.524 -16.066  1.00 98.12           N  
ATOM   1840  H   MET A 121      -2.998   5.634 -15.596  1.00 98.12           H  
ATOM   1841  CA  MET A 121      -4.389   4.171 -16.304  1.00 98.12           C  
ATOM   1842  HA  MET A 121      -5.353   4.224 -16.809  1.00 98.12           H  
ATOM   1843  C   MET A 121      -4.596   3.435 -14.986  1.00 98.12           C  
ATOM   1844  CB  MET A 121      -3.437   3.411 -17.239  1.00 98.12           C  
ATOM   1845  HB2 MET A 121      -3.401   3.922 -18.202  1.00 98.12           H  
ATOM   1846  HB3 MET A 121      -2.432   3.410 -16.818  1.00 98.12           H  
ATOM   1847  O   MET A 121      -3.660   3.240 -14.220  1.00 98.12           O  
ATOM   1848  CG  MET A 121      -3.876   1.957 -17.460  1.00 98.12           C  
ATOM   1849  HG2 MET A 121      -4.890   1.948 -17.862  1.00 98.12           H  
ATOM   1850  HG3 MET A 121      -3.876   1.436 -16.503  1.00 98.12           H  
ATOM   1851  SD  MET A 121      -2.799   1.037 -18.586  1.00 98.12           S  
ATOM   1852  CE  MET A 121      -3.517  -0.616 -18.436  1.00 98.12           C  
ATOM   1853  HE1 MET A 121      -3.438  -0.952 -17.402  1.00 98.12           H  
ATOM   1854  HE2 MET A 121      -2.967  -1.301 -19.081  1.00 98.12           H  
ATOM   1855  HE3 MET A 121      -4.564  -0.589 -18.738  1.00 98.12           H  
ATOM   1856  N   ILE A 122      -5.812   2.940 -14.755  1.00 98.56           N  
ATOM   1857  H   ILE A 122      -6.543   3.098 -15.434  1.00 98.56           H  
ATOM   1858  CA  ILE A 122      -6.087   2.047 -13.630  1.00 98.56           C  
ATOM   1859  HA  ILE A 122      -5.395   2.286 -12.822  1.00 98.56           H  
ATOM   1860  C   ILE A 122      -5.818   0.604 -14.069  1.00 98.56           C  
ATOM   1861  CB  ILE A 122      -7.510   2.247 -13.075  1.00 98.56           C  
ATOM   1862  HB  ILE A 122      -8.226   1.901 -13.821  1.00 98.56           H  
ATOM   1863  O   ILE A 122      -6.454   0.099 -14.999  1.00 98.56           O  
ATOM   1864  CG1 ILE A 122      -7.822   3.731 -12.765  1.00 98.56           C  
ATOM   1865 HG12 ILE A 122      -7.671   4.327 -13.666  1.00 98.56           H  
ATOM   1866 HG13 ILE A 122      -7.135   4.101 -12.004  1.00 98.56           H  
ATOM   1867  CG2 ILE A 122      -7.610   1.381 -11.808  1.00 98.56           C  
ATOM   1868 HG21 ILE A 122      -8.563   1.533 -11.301  1.00 98.56           H  
ATOM   1869 HG22 ILE A 122      -7.527   0.322 -12.053  1.00 98.56           H  
ATOM   1870 HG23 ILE A 122      -6.806   1.643 -11.121  1.00 98.56           H  
ATOM   1871  CD1 ILE A 122      -9.257   4.005 -12.300  1.00 98.56           C  
ATOM   1872 HD11 ILE A 122      -9.395   5.079 -12.175  1.00 98.56           H  
ATOM   1873 HD12 ILE A 122      -9.961   3.647 -13.051  1.00 98.56           H  
ATOM   1874 HD13 ILE A 122      -9.457   3.526 -11.341  1.00 98.56           H  
ATOM   1875  N   LEU A 123      -4.885  -0.075 -13.399  1.00 98.25           N  
ATOM   1876  H   LEU A 123      -4.406   0.391 -12.642  1.00 98.25           H  
ATOM   1877  CA  LEU A 123      -4.471  -1.437 -13.751  1.00 98.25           C  
ATOM   1878  HA  LEU A 123      -4.293  -1.486 -14.825  1.00 98.25           H  
ATOM   1879  C   LEU A 123      -5.559  -2.465 -13.427  1.00 98.25           C  
ATOM   1880  CB  LEU A 123      -3.167  -1.805 -13.023  1.00 98.25           C  
ATOM   1881  HB2 LEU A 123      -3.226  -1.467 -11.989  1.00 98.25           H  
ATOM   1882  HB3 LEU A 123      -3.092  -2.893 -13.005  1.00 98.25           H  
ATOM   1883  O   LEU A 123      -5.685  -3.456 -14.139  1.00 98.25           O  
ATOM   1884  CG  LEU A 123      -1.878  -1.278 -13.680  1.00 98.25           C  
ATOM   1885  HG  LEU A 123      -1.833  -1.646 -14.705  1.00 98.25           H  
ATOM   1886  CD1 LEU A 123      -1.770   0.246 -13.702  1.00 98.25           C  
ATOM   1887 HD11 LEU A 123      -0.786   0.542 -14.064  1.00 98.25           H  
ATOM   1888 HD12 LEU A 123      -1.906   0.652 -12.700  1.00 98.25           H  
ATOM   1889 HD13 LEU A 123      -2.514   0.672 -14.375  1.00 98.25           H  
ATOM   1890  CD2 LEU A 123      -0.677  -1.829 -12.915  1.00 98.25           C  
ATOM   1891 HD21 LEU A 123       0.242  -1.552 -13.433  1.00 98.25           H  
ATOM   1892 HD22 LEU A 123      -0.645  -1.419 -11.906  1.00 98.25           H  
ATOM   1893 HD23 LEU A 123      -0.738  -2.916 -12.865  1.00 98.25           H  
ATOM   1894  N   GLY A 124      -6.373  -2.222 -12.405  1.00 98.00           N  
ATOM   1895  H   GLY A 124      -6.189  -1.401 -11.847  1.00 98.00           H  
ATOM   1896  CA  GLY A 124      -7.474  -3.078 -11.965  1.00 98.00           C  
ATOM   1897  HA2 GLY A 124      -7.128  -4.108 -11.879  1.00 98.00           H  
ATOM   1898  HA3 GLY A 124      -8.287  -3.040 -12.690  1.00 98.00           H  
ATOM   1899  C   GLY A 124      -8.002  -2.622 -10.606  1.00 98.00           C  
ATOM   1900  O   GLY A 124      -7.510  -1.642 -10.047  1.00 98.00           O  
ATOM   1901  N   LYS A 125      -8.995  -3.332 -10.068  1.00 97.75           N  
ATOM   1902  H   LYS A 125      -9.378  -4.100 -10.601  1.00 97.75           H  
ATOM   1903  CA  LYS A 125      -9.524  -3.103  -8.718  1.00 97.75           C  
ATOM   1904  HA  LYS A 125      -8.802  -2.495  -8.174  1.00 97.75           H  
ATOM   1905  C   LYS A 125      -9.654  -4.413  -7.951  1.00 97.75           C  
ATOM   1906  CB  LYS A 125     -10.835  -2.290  -8.763  1.00 97.75           C  
ATOM   1907  HB2 LYS A 125     -11.116  -2.029  -7.743  1.00 97.75           H  
ATOM   1908  HB3 LYS A 125     -10.635  -1.360  -9.294  1.00 97.75           H  
ATOM   1909  O   LYS A 125     -10.144  -5.406  -8.487  1.00 97.75           O  
ATOM   1910  CG  LYS A 125     -12.031  -2.996  -9.434  1.00 97.75           C  
ATOM   1911  HG2 LYS A 125     -11.736  -3.334 -10.427  1.00 97.75           H  
ATOM   1912  HG3 LYS A 125     -12.328  -3.857  -8.834  1.00 97.75           H  
ATOM   1913  CD  LYS A 125     -13.237  -2.050  -9.584  1.00 97.75           C  
ATOM   1914  HD2 LYS A 125     -12.921  -1.188 -10.172  1.00 97.75           H  
ATOM   1915  HD3 LYS A 125     -13.550  -1.704  -8.600  1.00 97.75           H  
ATOM   1916  CE  LYS A 125     -14.425  -2.730 -10.289  1.00 97.75           C  
ATOM   1917  HE2 LYS A 125     -14.878  -3.442  -9.600  1.00 97.75           H  
ATOM   1918  HE3 LYS A 125     -14.041  -3.282 -11.147  1.00 97.75           H  
ATOM   1919  NZ  LYS A 125     -15.452  -1.762 -10.781  1.00 97.75           N  
ATOM   1920  HZ1 LYS A 125     -15.111  -1.145 -11.504  1.00 97.75           H  
ATOM   1921  HZ2 LYS A 125     -16.253  -2.211 -11.201  1.00 97.75           H  
ATOM   1922  HZ3 LYS A 125     -15.833  -1.126 -10.095  1.00 97.75           H  
ATOM   1923  N   ALA A 126      -9.249  -4.404  -6.688  1.00 98.19           N  
ATOM   1924  H   ALA A 126      -8.838  -3.555  -6.326  1.00 98.19           H  
ATOM   1925  CA  ALA A 126      -9.405  -5.531  -5.776  1.00 98.19           C  
ATOM   1926  HA  ALA A 126     -10.085  -6.264  -6.211  1.00 98.19           H  
ATOM   1927  C   ALA A 126     -10.020  -5.056  -4.459  1.00 98.19           C  
ATOM   1928  CB  ALA A 126      -8.045  -6.206  -5.582  1.00 98.19           C  
ATOM   1929  HB1 ALA A 126      -8.134  -7.020  -4.862  1.00 98.19           H  
ATOM   1930  HB2 ALA A 126      -7.698  -6.611  -6.533  1.00 98.19           H  
ATOM   1931  HB3 ALA A 126      -7.323  -5.474  -5.221  1.00 98.19           H  
ATOM   1932  O   ALA A 126      -9.732  -3.951  -3.999  1.00 98.19           O  
ATOM   1933  N   HIS A 127     -10.889  -5.871  -3.862  1.00 98.25           N  
ATOM   1934  H   HIS A 127     -11.092  -6.774  -4.267  1.00 98.25           H  
ATOM   1935  CA  HIS A 127     -11.508  -5.514  -2.590  1.00 98.25           C  
ATOM   1936  HA  HIS A 127     -11.941  -4.519  -2.696  1.00 98.25           H  
ATOM   1937  C   HIS A 127     -10.475  -5.452  -1.460  1.00 98.25           C  
ATOM   1938  CB  HIS A 127     -12.637  -6.482  -2.235  1.00 98.25           C  
ATOM   1939  HB2 HIS A 127     -12.865  -6.364  -1.176  1.00 98.25           H  
ATOM   1940  HB3 HIS A 127     -12.309  -7.510  -2.395  1.00 98.25           H  
ATOM   1941  O   HIS A 127      -9.571  -6.284  -1.371  1.00 98.25           O  
ATOM   1942  CG  HIS A 127     -13.915  -6.225  -2.982  1.00 98.25           C  
ATOM   1943  CD2 HIS A 127     -14.533  -7.076  -3.857  1.00 98.25           C  
ATOM   1944  HD2 HIS A 127     -14.172  -8.047  -4.165  1.00 98.25           H  
ATOM   1945  ND1 HIS A 127     -14.723  -5.117  -2.847  1.00 98.25           N  
ATOM   1946  HD1 HIS A 127     -14.509  -4.259  -2.358  1.00 98.25           H  
ATOM   1947  CE1 HIS A 127     -15.810  -5.309  -3.611  1.00 98.25           C  
ATOM   1948  HE1 HIS A 127     -16.610  -4.594  -3.732  1.00 98.25           H  
ATOM   1949  NE2 HIS A 127     -15.735  -6.488  -4.250  1.00 98.25           N  
ATOM   1950  N   VAL A 128     -10.668  -4.491  -0.565  1.00 98.62           N  
ATOM   1951  H   VAL A 128     -11.445  -3.864  -0.722  1.00 98.62           H  
ATOM   1952  CA  VAL A 128      -9.929  -4.315   0.690  1.00 98.62           C  
ATOM   1953  HA  VAL A 128      -9.388  -5.232   0.925  1.00 98.62           H  
ATOM   1954  C   VAL A 128     -10.914  -4.081   1.835  1.00 98.62           C  
ATOM   1955  CB  VAL A 128      -8.888  -3.179   0.580  1.00 98.62           C  
ATOM   1956  HB  VAL A 128      -8.396  -3.059   1.545  1.00 98.62           H  
ATOM   1957  O   VAL A 128     -12.127  -4.115   1.639  1.00 98.62           O  
ATOM   1958  CG1 VAL A 128      -7.798  -3.553  -0.426  1.00 98.62           C  
ATOM   1959 HG11 VAL A 128      -8.191  -3.526  -1.442  1.00 98.62           H  
ATOM   1960 HG12 VAL A 128      -7.430  -4.558  -0.216  1.00 98.62           H  
ATOM   1961 HG13 VAL A 128      -6.964  -2.858  -0.328  1.00 98.62           H  
ATOM   1962  CG2 VAL A 128      -9.502  -1.825   0.210  1.00 98.62           C  
ATOM   1963 HG21 VAL A 128      -9.992  -1.892  -0.761  1.00 98.62           H  
ATOM   1964 HG22 VAL A 128     -10.229  -1.517   0.962  1.00 98.62           H  
ATOM   1965 HG23 VAL A 128      -8.713  -1.075   0.153  1.00 98.62           H  
ATOM   1966  N   SER A 129     -10.411  -3.862   3.044  1.00 98.50           N  
ATOM   1967  H   SER A 129      -9.413  -3.957   3.165  1.00 98.50           H  
ATOM   1968  CA  SER A 129     -11.218  -3.411   4.178  1.00 98.50           C  
ATOM   1969  HA  SER A 129     -12.181  -3.045   3.821  1.00 98.50           H  
ATOM   1970  C   SER A 129     -10.535  -2.275   4.913  1.00 98.50           C  
ATOM   1971  CB  SER A 129     -11.470  -4.552   5.159  1.00 98.50           C  
ATOM   1972  HB2 SER A 129     -10.562  -5.143   5.287  1.00 98.50           H  
ATOM   1973  HB3 SER A 129     -11.770  -4.144   6.124  1.00 98.50           H  
ATOM   1974  O   SER A 129      -9.393  -2.408   5.345  1.00 98.50           O  
ATOM   1975  OG  SER A 129     -12.493  -5.387   4.691  1.00 98.50           O  
ATOM   1976  HG  SER A 129     -13.293  -4.857   4.703  1.00 98.50           H  
ATOM   1977  N   THR A 130     -11.263  -1.184   5.115  1.00 98.56           N  
ATOM   1978  H   THR A 130     -12.162  -1.123   4.659  1.00 98.56           H  
ATOM   1979  CA  THR A 130     -10.807  -0.010   5.863  1.00 98.56           C  
ATOM   1980  HA  THR A 130      -9.741  -0.102   6.071  1.00 98.56           H  
ATOM   1981  C   THR A 130     -11.503   0.085   7.222  1.00 98.56           C  
ATOM   1982  CB  THR A 130     -10.976   1.266   5.017  1.00 98.56           C  
ATOM   1983  HB  THR A 130     -10.538   2.111   5.549  1.00 98.56           H  
ATOM   1984  O   THR A 130     -12.303  -0.779   7.601  1.00 98.56           O  
ATOM   1985  CG2 THR A 130     -10.250   1.141   3.677  1.00 98.56           C  
ATOM   1986 HG21 THR A 130      -9.216   0.840   3.844  1.00 98.56           H  
ATOM   1987 HG22 THR A 130     -10.742   0.406   3.040  1.00 98.56           H  
ATOM   1988 HG23 THR A 130     -10.250   2.102   3.162  1.00 98.56           H  
ATOM   1989  OG1 THR A 130     -12.338   1.570   4.790  1.00 98.56           O  
ATOM   1990  HG1 THR A 130     -12.773   1.607   5.645  1.00 98.56           H  
ATOM   1991  N   GLY A 131     -11.196   1.149   7.961  1.00 97.31           N  
ATOM   1992  H   GLY A 131     -10.481   1.772   7.613  1.00 97.31           H  
ATOM   1993  CA  GLY A 131     -11.711   1.418   9.297  1.00 97.31           C  
ATOM   1994  HA2 GLY A 131     -11.285   0.705  10.002  1.00 97.31           H  
ATOM   1995  HA3 GLY A 131     -11.373   2.417   9.575  1.00 97.31           H  
ATOM   1996  C   GLY A 131     -13.236   1.387   9.390  1.00 97.31           C  
ATOM   1997  O   GLY A 131     -13.926   2.003   8.575  1.00 97.31           O  
ATOM   1998  N   GLN A 132     -13.749   0.653  10.379  1.00 95.56           N  
ATOM   1999  H   GLN A 132     -13.106   0.199  11.011  1.00 95.56           H  
ATOM   2000  CA  GLN A 132     -15.178   0.474  10.629  1.00 95.56           C  
ATOM   2001  HA  GLN A 132     -15.733   0.711   9.721  1.00 95.56           H  
ATOM   2002  C   GLN A 132     -15.658   1.395  11.758  1.00 95.56           C  
ATOM   2003  CB  GLN A 132     -15.451  -1.001  10.966  1.00 95.56           C  
ATOM   2004  HB2 GLN A 132     -15.034  -1.633  10.181  1.00 95.56           H  
ATOM   2005  HB3 GLN A 132     -14.957  -1.259  11.903  1.00 95.56           H  
ATOM   2006  O   GLN A 132     -15.352   1.112  12.913  1.00 95.56           O  
ATOM   2007  CG  GLN A 132     -16.959  -1.269  11.088  1.00 95.56           C  
ATOM   2008  HG2 GLN A 132     -17.433  -1.082  10.125  1.00 95.56           H  
ATOM   2009  HG3 GLN A 132     -17.397  -0.588  11.818  1.00 95.56           H  
ATOM   2010  CD  GLN A 132     -17.306  -2.685  11.533  1.00 95.56           C  
ATOM   2011  NE2 GLN A 132     -18.583  -2.981  11.650  1.00 95.56           N  
ATOM   2012 HE21 GLN A 132     -19.277  -2.276  11.447  1.00 95.56           H  
ATOM   2013 HE22 GLN A 132     -18.818  -3.926  11.920  1.00 95.56           H  
ATOM   2014  OE1 GLN A 132     -16.473  -3.537  11.818  1.00 95.56           O  
ATOM   2015  N   PRO A 133     -16.446   2.450  11.487  1.00 92.88           N  
ATOM   2016  CA  PRO A 133     -16.997   3.280  12.556  1.00 92.88           C  
ATOM   2017  HA  PRO A 133     -16.186   3.654  13.180  1.00 92.88           H  
ATOM   2018  C   PRO A 133     -17.981   2.515  13.460  1.00 92.88           C  
ATOM   2019  CB  PRO A 133     -17.662   4.456  11.839  1.00 92.88           C  
ATOM   2020  HB2 PRO A 133     -16.923   5.244  11.695  1.00 92.88           H  
ATOM   2021  HB3 PRO A 133     -18.527   4.844  12.377  1.00 92.88           H  
ATOM   2022  O   PRO A 133     -18.469   1.438  13.120  1.00 92.88           O  
ATOM   2023  CG  PRO A 133     -18.055   3.880  10.480  1.00 92.88           C  
ATOM   2024  HG2 PRO A 133     -18.121   4.653   9.715  1.00 92.88           H  
ATOM   2025  HG3 PRO A 133     -19.001   3.346  10.570  1.00 92.88           H  
ATOM   2026  CD  PRO A 133     -16.935   2.886  10.184  1.00 92.88           C  
ATOM   2027  HD2 PRO A 133     -16.130   3.380   9.639  1.00 92.88           H  
ATOM   2028  HD3 PRO A 133     -17.335   2.056   9.601  1.00 92.88           H  
ATOM   2029  N   GLY A 134     -18.298   3.107  14.614  1.00 92.62           N  
ATOM   2030  H   GLY A 134     -17.927   4.033  14.771  1.00 92.62           H  
ATOM   2031  CA  GLY A 134     -19.333   2.644  15.546  1.00 92.62           C  
ATOM   2032  HA2 GLY A 134     -19.874   3.513  15.919  1.00 92.62           H  
ATOM   2033  HA3 GLY A 134     -20.047   2.017  15.012  1.00 92.62           H  
ATOM   2034  C   GLY A 134     -18.836   1.852  16.759  1.00 92.62           C  
ATOM   2035  O   GLY A 134     -19.612   1.615  17.679  1.00 92.62           O  
ATOM   2036  N   ARG A 135     -17.556   1.463  16.813  1.00 93.06           N  
ATOM   2037  H   ARG A 135     -16.953   1.715  16.043  1.00 93.06           H  
ATOM   2038  CA  ARG A 135     -16.964   0.746  17.958  1.00 93.06           C  
ATOM   2039  HA  ARG A 135     -17.708   0.653  18.749  1.00 93.06           H  
ATOM   2040  C   ARG A 135     -15.790   1.520  18.542  1.00 93.06           C  
ATOM   2041  CB  ARG A 135     -16.526  -0.661  17.536  1.00 93.06           C  
ATOM   2042  HB2 ARG A 135     -15.852  -0.583  16.683  1.00 93.06           H  
ATOM   2043  HB3 ARG A 135     -15.982  -1.117  18.363  1.00 93.06           H  
ATOM   2044  O   ARG A 135     -15.003   2.088  17.786  1.00 93.06           O  
ATOM   2045  CG  ARG A 135     -17.716  -1.553  17.151  1.00 93.06           C  
ATOM   2046  HG2 ARG A 135     -18.228  -1.121  16.291  1.00 93.06           H  
ATOM   2047  HG3 ARG A 135     -18.421  -1.610  17.981  1.00 93.06           H  
ATOM   2048  CD  ARG A 135     -17.249  -2.962  16.775  1.00 93.06           C  
ATOM   2049  HD2 ARG A 135     -18.105  -3.510  16.381  1.00 93.06           H  
ATOM   2050  HD3 ARG A 135     -16.493  -2.881  15.993  1.00 93.06           H  
ATOM   2051  NE  ARG A 135     -16.695  -3.686  17.937  1.00 93.06           N  
ATOM   2052  HE  ARG A 135     -16.650  -3.176  18.807  1.00 93.06           H  
ATOM   2053  NH1 ARG A 135     -16.172  -5.638  16.860  1.00 93.06           N  
ATOM   2054 HH11 ARG A 135     -16.498  -5.216  16.003  1.00 93.06           H  
ATOM   2055 HH12 ARG A 135     -15.785  -6.570  16.898  1.00 93.06           H  
ATOM   2056  NH2 ARG A 135     -15.750  -5.438  19.044  1.00 93.06           N  
ATOM   2057 HH21 ARG A 135     -15.362  -6.371  19.061  1.00 93.06           H  
ATOM   2058 HH22 ARG A 135     -15.733  -4.894  19.894  1.00 93.06           H  
ATOM   2059  CZ  ARG A 135     -16.207  -4.912  17.943  1.00 93.06           C  
ATOM   2060  N   LYS A 136     -15.670   1.534  19.875  1.00 94.56           N  
ATOM   2061  H   LYS A 136     -16.355   1.037  20.426  1.00 94.56           H  
ATOM   2062  CA  LYS A 136     -14.550   2.187  20.572  1.00 94.56           C  
ATOM   2063  HA  LYS A 136     -14.618   3.261  20.395  1.00 94.56           H  
ATOM   2064  C   LYS A 136     -13.215   1.711  19.988  1.00 94.56           C  
ATOM   2065  CB  LYS A 136     -14.641   1.944  22.086  1.00 94.56           C  
ATOM   2066  HB2 LYS A 136     -15.637   2.215  22.437  1.00 94.56           H  
ATOM   2067  HB3 LYS A 136     -14.468   0.888  22.293  1.00 94.56           H  
ATOM   2068  O   LYS A 136     -13.065   0.522  19.726  1.00 94.56           O  
ATOM   2069  CG  LYS A 136     -13.605   2.793  22.838  1.00 94.56           C  
ATOM   2070  HG2 LYS A 136     -12.609   2.542  22.473  1.00 94.56           H  
ATOM   2071  HG3 LYS A 136     -13.791   3.848  22.641  1.00 94.56           H  
ATOM   2072  CD  LYS A 136     -13.628   2.547  24.348  1.00 94.56           C  
ATOM   2073  HD2 LYS A 136     -14.571   2.898  24.767  1.00 94.56           H  
ATOM   2074  HD3 LYS A 136     -13.513   1.480  24.537  1.00 94.56           H  
ATOM   2075  CE  LYS A 136     -12.447   3.303  24.967  1.00 94.56           C  
ATOM   2076  HE2 LYS A 136     -12.556   4.368  24.761  1.00 94.56           H  
ATOM   2077  HE3 LYS A 136     -11.538   2.970  24.464  1.00 94.56           H  
ATOM   2078  NZ  LYS A 136     -12.335   3.060  26.425  1.00 94.56           N  
ATOM   2079  HZ1 LYS A 136     -11.528   3.547  26.790  1.00 94.56           H  
ATOM   2080  HZ2 LYS A 136     -12.188   2.075  26.591  1.00 94.56           H  
ATOM   2081  HZ3 LYS A 136     -13.162   3.367  26.918  1.00 94.56           H  
ATOM   2082  N   ASP A 137     -12.303   2.651  19.756  1.00 92.44           N  
ATOM   2083  H   ASP A 137     -12.504   3.596  20.050  1.00 92.44           H  
ATOM   2084  CA  ASP A 137     -10.976   2.453  19.156  1.00 92.44           C  
ATOM   2085  HA  ASP A 137     -10.509   3.437  19.132  1.00 92.44           H  
ATOM   2086  C   ASP A 137     -10.974   2.008  17.682  1.00 92.44           C  
ATOM   2087  CB  ASP A 137     -10.073   1.621  20.084  1.00 92.44           C  
ATOM   2088  HB2 ASP A 137     -10.421   0.588  20.104  1.00 92.44           H  
ATOM   2089  HB3 ASP A 137      -9.055   1.629  19.695  1.00 92.44           H  
ATOM   2090  O   ASP A 137      -9.922   1.715  17.119  1.00 92.44           O  
ATOM   2091  CG  ASP A 137     -10.056   2.196  21.508  1.00 92.44           C  
ATOM   2092  OD1 ASP A 137     -10.013   3.442  21.639  1.00 92.44           O  
ATOM   2093  OD2 ASP A 137     -10.204   1.410  22.471  1.00 92.44           O  
ATOM   2094  N   HIS A 138     -12.129   2.017  17.006  1.00 95.94           N  
ATOM   2095  H   HIS A 138     -12.984   2.243  17.494  1.00 95.94           H  
ATOM   2096  CA  HIS A 138     -12.181   1.864  15.556  1.00 95.94           C  
ATOM   2097  HA  HIS A 138     -11.272   1.366  15.217  1.00 95.94           H  
ATOM   2098  C   HIS A 138     -12.238   3.225  14.861  1.00 95.94           C  
ATOM   2099  CB  HIS A 138     -13.340   0.987  15.115  1.00 95.94           C  
ATOM   2100  HB2 HIS A 138     -14.290   1.399  15.455  1.00 95.94           H  
ATOM   2101  HB3 HIS A 138     -13.308   1.036  14.027  1.00 95.94           H  
ATOM   2102  O   HIS A 138     -13.265   3.910  14.837  1.00 95.94           O  
ATOM   2103  CG  HIS A 138     -13.256  -0.473  15.462  1.00 95.94           C  
ATOM   2104  CD2 HIS A 138     -13.089  -1.056  16.690  1.00 95.94           C  
ATOM   2105  HD2 HIS A 138     -12.964  -0.534  17.627  1.00 95.94           H  
ATOM   2106  ND1 HIS A 138     -13.366  -1.486  14.543  1.00 95.94           N  
ATOM   2107  HD1 HIS A 138     -13.444  -1.352  13.545  1.00 95.94           H  
ATOM   2108  CE1 HIS A 138     -13.271  -2.653  15.195  1.00 95.94           C  
ATOM   2109  HE1 HIS A 138     -13.304  -3.624  14.725  1.00 95.94           H  
ATOM   2110  NE2 HIS A 138     -13.108  -2.449  16.511  1.00 95.94           N  
ATOM   2111  N   TYR A 139     -11.115   3.610  14.270  1.00 97.75           N  
ATOM   2112  H   TYR A 139     -10.302   3.013  14.322  1.00 97.75           H  
ATOM   2113  CA  TYR A 139     -10.979   4.861  13.541  1.00 97.75           C  
ATOM   2114  HA  TYR A 139     -11.585   5.627  14.026  1.00 97.75           H  
ATOM   2115  C   TYR A 139     -11.469   4.723  12.105  1.00 97.75           C  
ATOM   2116  CB  TYR A 139      -9.526   5.329  13.603  1.00 97.75           C  
ATOM   2117  HB2 TYR A 139      -8.868   4.533  13.256  1.00 97.75           H  
ATOM   2118  HB3 TYR A 139      -9.398   6.175  12.927  1.00 97.75           H  
ATOM   2119  O   TYR A 139     -11.432   3.648  11.508  1.00 97.75           O  
ATOM   2120  CG  TYR A 139      -9.113   5.754  14.996  1.00 97.75           C  
ATOM   2121  CD1 TYR A 139      -9.041   7.122  15.309  1.00 97.75           C  
ATOM   2122  HD1 TYR A 139      -9.265   7.866  14.559  1.00 97.75           H  
ATOM   2123  CD2 TYR A 139      -8.776   4.791  15.970  1.00 97.75           C  
ATOM   2124  HD2 TYR A 139      -8.796   3.738  15.732  1.00 97.75           H  
ATOM   2125  CE1 TYR A 139      -8.613   7.532  16.582  1.00 97.75           C  
ATOM   2126  HE1 TYR A 139      -8.505   8.584  16.804  1.00 97.75           H  
ATOM   2127  CE2 TYR A 139      -8.363   5.198  17.252  1.00 97.75           C  
ATOM   2128  HE2 TYR A 139      -8.096   4.457  17.991  1.00 97.75           H  
ATOM   2129  OH  TYR A 139      -7.900   6.980  18.800  1.00 97.75           O  
ATOM   2130  HH  TYR A 139      -7.544   6.250  19.312  1.00 97.75           H  
ATOM   2131  CZ  TYR A 139      -8.274   6.574  17.558  1.00 97.75           C  
ATOM   2132  N   LEU A 140     -11.898   5.841  11.527  1.00 97.25           N  
ATOM   2133  H   LEU A 140     -11.852   6.691  12.071  1.00 97.25           H  
ATOM   2134  CA  LEU A 140     -12.044   5.966  10.084  1.00 97.25           C  
ATOM   2135  HA  LEU A 140     -12.548   5.091   9.674  1.00 97.25           H  
ATOM   2136  C   LEU A 140     -10.635   6.057   9.481  1.00 97.25           C  
ATOM   2137  CB  LEU A 140     -12.856   7.237   9.774  1.00 97.25           C  
ATOM   2138  HB2 LEU A 140     -12.539   8.033  10.448  1.00 97.25           H  
ATOM   2139  HB3 LEU A 140     -12.566   7.581   8.781  1.00 97.25           H  
ATOM   2140  O   LEU A 140      -9.899   6.970   9.843  1.00 97.25           O  
ATOM   2141  CG  LEU A 140     -14.388   7.065   9.852  1.00 97.25           C  
ATOM   2142  HG  LEU A 140     -14.690   6.121   9.398  1.00 97.25           H  
ATOM   2143  CD1 LEU A 140     -14.820   7.083  11.308  1.00 97.25           C  
ATOM   2144 HD11 LEU A 140     -14.389   7.937  11.831  1.00 97.25           H  
ATOM   2145 HD12 LEU A 140     -15.906   7.123  11.395  1.00 97.25           H  
ATOM   2146 HD13 LEU A 140     -14.476   6.161  11.776  1.00 97.25           H  
ATOM   2147  CD2 LEU A 140     -15.146   8.204   9.155  1.00 97.25           C  
ATOM   2148 HD21 LEU A 140     -15.441   7.913   8.147  1.00 97.25           H  
ATOM   2149 HD22 LEU A 140     -14.524   9.099   9.142  1.00 97.25           H  
ATOM   2150 HD23 LEU A 140     -16.081   8.406   9.678  1.00 97.25           H  
ATOM   2151  N   THR A 141     -10.269   5.161   8.557  1.00 98.38           N  
ATOM   2152  H   THR A 141     -10.886   4.392   8.337  1.00 98.38           H  
ATOM   2153  CA  THR A 141      -8.970   5.229   7.852  1.00 98.38           C  
ATOM   2154  HA  THR A 141      -8.169   5.021   8.562  1.00 98.38           H  
ATOM   2155  C   THR A 141      -8.781   6.619   7.240  1.00 98.38           C  
ATOM   2156  CB  THR A 141      -8.909   4.198   6.718  1.00 98.38           C  
ATOM   2157  HB  THR A 141      -9.724   4.378   6.017  1.00 98.38           H  
ATOM   2158  O   THR A 141      -9.619   7.003   6.437  1.00 98.38           O  
ATOM   2159  CG2 THR A 141      -7.586   4.194   5.959  1.00 98.38           C  
ATOM   2160 HG21 THR A 141      -6.758   3.989   6.637  1.00 98.38           H  
ATOM   2161 HG22 THR A 141      -7.413   5.157   5.479  1.00 98.38           H  
ATOM   2162 HG23 THR A 141      -7.614   3.429   5.183  1.00 98.38           H  
ATOM   2163  OG1 THR A 141      -9.058   2.916   7.274  1.00 98.38           O  
ATOM   2164  HG1 THR A 141      -8.231   2.745   7.731  1.00 98.38           H  
ATOM   2165  N   PRO A 142      -7.755   7.404   7.586  1.00 98.12           N  
ATOM   2166  CA  PRO A 142      -7.654   8.797   7.148  1.00 98.12           C  
ATOM   2167  HA  PRO A 142      -8.521   9.353   7.502  1.00 98.12           H  
ATOM   2168  C   PRO A 142      -7.592   8.910   5.615  1.00 98.12           C  
ATOM   2169  CB  PRO A 142      -6.406   9.343   7.847  1.00 98.12           C  
ATOM   2170  HB2 PRO A 142      -5.888  10.096   7.253  1.00 98.12           H  
ATOM   2171  HB3 PRO A 142      -6.690   9.761   8.813  1.00 98.12           H  
ATOM   2172  O   PRO A 142      -7.027   8.047   4.950  1.00 98.12           O  
ATOM   2173  CG  PRO A 142      -5.551   8.097   8.072  1.00 98.12           C  
ATOM   2174  HG2 PRO A 142      -4.856   8.224   8.902  1.00 98.12           H  
ATOM   2175  HG3 PRO A 142      -5.019   7.850   7.153  1.00 98.12           H  
ATOM   2176  CD  PRO A 142      -6.592   7.021   8.364  1.00 98.12           C  
ATOM   2177  HD2 PRO A 142      -6.214   6.043   8.066  1.00 98.12           H  
ATOM   2178  HD3 PRO A 142      -6.850   7.028   9.423  1.00 98.12           H  
ATOM   2179  N   THR A 143      -8.211   9.951   5.052  1.00 98.31           N  
ATOM   2180  H   THR A 143      -8.595  10.670   5.650  1.00 98.31           H  
ATOM   2181  CA  THR A 143      -8.064  10.315   3.630  1.00 98.31           C  
ATOM   2182  HA  THR A 143      -7.942   9.412   3.033  1.00 98.31           H  
ATOM   2183  C   THR A 143      -6.828  11.186   3.438  1.00 98.31           C  
ATOM   2184  CB  THR A 143      -9.274  11.093   3.093  1.00 98.31           C  
ATOM   2185  HB  THR A 143      -9.040  11.489   2.104  1.00 98.31           H  
ATOM   2186  O   THR A 143      -6.501  11.965   4.330  1.00 98.31           O  
ATOM   2187  CG2 THR A 143     -10.524  10.227   2.983  1.00 98.31           C  
ATOM   2188 HG21 THR A 143     -10.843   9.910   3.976  1.00 98.31           H  
ATOM   2189 HG22 THR A 143     -11.321  10.810   2.522  1.00 98.31           H  
ATOM   2190 HG23 THR A 143     -10.313   9.363   2.352  1.00 98.31           H  
ATOM   2191  OG1 THR A 143      -9.591  12.157   3.963  1.00 98.31           O  
ATOM   2192  HG1 THR A 143      -8.829  12.741   3.998  1.00 98.31           H  
ATOM   2193  N   GLY A 144      -6.187  11.111   2.275  1.00 98.44           N  
ATOM   2194  H   GLY A 144      -6.512  10.459   1.575  1.00 98.44           H  
ATOM   2195  CA  GLY A 144      -5.002  11.907   1.956  1.00 98.44           C  
ATOM   2196  HA2 GLY A 144      -5.298  12.797   1.401  1.00 98.44           H  
ATOM   2197  HA3 GLY A 144      -4.512  12.228   2.875  1.00 98.44           H  
ATOM   2198  C   GLY A 144      -3.980  11.136   1.128  1.00 98.44           C  
ATOM   2199  O   GLY A 144      -4.276  10.066   0.593  1.00 98.44           O  
ATOM   2200  N   VAL A 145      -2.777  11.696   1.030  1.00 98.81           N  
ATOM   2201  H   VAL A 145      -2.597  12.544   1.548  1.00 98.81           H  
ATOM   2202  CA  VAL A 145      -1.624  11.084   0.360  1.00 98.81           C  
ATOM   2203  HA  VAL A 145      -1.937  10.175  -0.155  1.00 98.81           H  
ATOM   2204  C   VAL A 145      -0.599  10.706   1.420  1.00 98.81           C  
ATOM   2205  CB  VAL A 145      -1.007  12.030  -0.683  1.00 98.81           C  
ATOM   2206  HB  VAL A 145      -0.617  12.917  -0.183  1.00 98.81           H  
ATOM   2207  O   VAL A 145      -0.166  11.554   2.195  1.00 98.81           O  
ATOM   2208  CG1 VAL A 145       0.144  11.340  -1.427  1.00 98.81           C  
ATOM   2209 HG11 VAL A 145       0.497  11.970  -2.243  1.00 98.81           H  
ATOM   2210 HG12 VAL A 145      -0.185  10.384  -1.835  1.00 98.81           H  
ATOM   2211 HG13 VAL A 145       0.979  11.173  -0.746  1.00 98.81           H  
ATOM   2212  CG2 VAL A 145      -2.045  12.485  -1.714  1.00 98.81           C  
ATOM   2213 HG21 VAL A 145      -1.567  13.179  -2.405  1.00 98.81           H  
ATOM   2214 HG22 VAL A 145      -2.435  11.631  -2.269  1.00 98.81           H  
ATOM   2215 HG23 VAL A 145      -2.864  13.016  -1.228  1.00 98.81           H  
ATOM   2216  N   PHE A 146      -0.209   9.437   1.442  1.00 98.69           N  
ATOM   2217  H   PHE A 146      -0.615   8.798   0.773  1.00 98.69           H  
ATOM   2218  CA  PHE A 146       0.681   8.857   2.439  1.00 98.69           C  
ATOM   2219  HA  PHE A 146       0.958   9.615   3.172  1.00 98.69           H  
ATOM   2220  C   PHE A 146       1.938   8.329   1.740  1.00 98.69           C  
ATOM   2221  CB  PHE A 146      -0.063   7.766   3.217  1.00 98.69           C  
ATOM   2222  HB2 PHE A 146       0.593   7.389   4.001  1.00 98.69           H  
ATOM   2223  HB3 PHE A 146      -0.295   6.936   2.549  1.00 98.69           H  
ATOM   2224  O   PHE A 146       1.861   7.319   1.029  1.00 98.69           O  
ATOM   2225  CG  PHE A 146      -1.346   8.260   3.853  1.00 98.69           C  
ATOM   2226  CD1 PHE A 146      -1.307   8.976   5.064  1.00 98.69           C  
ATOM   2227  HD1 PHE A 146      -0.364   9.153   5.558  1.00 98.69           H  
ATOM   2228  CD2 PHE A 146      -2.572   8.067   3.192  1.00 98.69           C  
ATOM   2229  HD2 PHE A 146      -2.599   7.549   2.244  1.00 98.69           H  
ATOM   2230  CE1 PHE A 146      -2.493   9.492   5.616  1.00 98.69           C  
ATOM   2231  HE1 PHE A 146      -2.454  10.067   6.530  1.00 98.69           H  
ATOM   2232  CE2 PHE A 146      -3.753   8.590   3.743  1.00 98.69           C  
ATOM   2233  HE2 PHE A 146      -4.692   8.477   3.220  1.00 98.69           H  
ATOM   2234  CZ  PHE A 146      -3.715   9.302   4.951  1.00 98.69           C  
ATOM   2235  HZ  PHE A 146      -4.622   9.732   5.351  1.00 98.69           H  
ATOM   2236  N   PRO A 147       3.087   9.011   1.890  1.00 98.06           N  
ATOM   2237  CA  PRO A 147       4.355   8.531   1.360  1.00 98.06           C  
ATOM   2238  HA  PRO A 147       4.246   8.347   0.291  1.00 98.06           H  
ATOM   2239  C   PRO A 147       4.793   7.242   2.066  1.00 98.06           C  
ATOM   2240  CB  PRO A 147       5.366   9.667   1.573  1.00 98.06           C  
ATOM   2241  HB2 PRO A 147       5.978   9.467   2.452  1.00 98.06           H  
ATOM   2242  HB3 PRO A 147       6.002   9.801   0.698  1.00 98.06           H  
ATOM   2243  O   PRO A 147       4.807   7.176   3.293  1.00 98.06           O  
ATOM   2244  CG  PRO A 147       4.505  10.903   1.837  1.00 98.06           C  
ATOM   2245  HG2 PRO A 147       5.009  11.615   2.491  1.00 98.06           H  
ATOM   2246  HG3 PRO A 147       4.226  11.380   0.898  1.00 98.06           H  
ATOM   2247  CD  PRO A 147       3.256  10.326   2.490  1.00 98.06           C  
ATOM   2248  HD2 PRO A 147       2.407  10.981   2.291  1.00 98.06           H  
ATOM   2249  HD3 PRO A 147       3.412  10.219   3.563  1.00 98.06           H  
ATOM   2250  N   HIS A 148       5.195   6.244   1.289  1.00 97.75           N  
ATOM   2251  H   HIS A 148       5.148   6.379   0.289  1.00 97.75           H  
ATOM   2252  CA  HIS A 148       5.948   5.085   1.749  1.00 97.75           C  
ATOM   2253  HA  HIS A 148       5.741   4.906   2.804  1.00 97.75           H  
ATOM   2254  C   HIS A 148       7.439   5.408   1.597  1.00 97.75           C  
ATOM   2255  CB  HIS A 148       5.506   3.848   0.962  1.00 97.75           C  
ATOM   2256  HB2 HIS A 148       5.702   4.002  -0.099  1.00 97.75           H  
ATOM   2257  HB3 HIS A 148       4.434   3.698   1.092  1.00 97.75           H  
ATOM   2258  O   HIS A 148       8.045   5.173   0.551  1.00 97.75           O  
ATOM   2259  CG  HIS A 148       6.205   2.598   1.412  1.00 97.75           C  
ATOM   2260  CD2 HIS A 148       6.341   2.137   2.695  1.00 97.75           C  
ATOM   2261  HD2 HIS A 148       5.948   2.588   3.594  1.00 97.75           H  
ATOM   2262  ND1 HIS A 148       6.881   1.729   0.593  1.00 97.75           N  
ATOM   2263  HD1 HIS A 148       6.981   1.809  -0.409  1.00 97.75           H  
ATOM   2264  CE1 HIS A 148       7.426   0.773   1.353  1.00 97.75           C  
ATOM   2265  HE1 HIS A 148       8.034  -0.041   0.988  1.00 97.75           H  
ATOM   2266  NE2 HIS A 148       7.117   0.982   2.638  1.00 97.75           N  
ATOM   2267  N   SER A 149       7.990   6.071   2.615  1.00 94.50           N  
ATOM   2268  H   SER A 149       7.447   6.193   3.458  1.00 94.50           H  
ATOM   2269  CA  SER A 149       9.373   6.551   2.631  1.00 94.50           C  
ATOM   2270  HA  SER A 149       9.763   6.546   1.613  1.00 94.50           H  
ATOM   2271  C   SER A 149      10.274   5.649   3.471  1.00 94.50           C  
ATOM   2272  CB  SER A 149       9.433   7.998   3.134  1.00 94.50           C  
ATOM   2273  HB2 SER A 149      10.400   8.425   2.871  1.00 94.50           H  
ATOM   2274  HB3 SER A 149       8.653   8.581   2.644  1.00 94.50           H  
ATOM   2275  O   SER A 149       9.814   4.838   4.269  1.00 94.50           O  
ATOM   2276  OG  SER A 149       9.272   8.064   4.541  1.00 94.50           O  
ATOM   2277  HG  SER A 149       9.078   8.971   4.787  1.00 94.50           H  
ATOM   2278  N   THR A 150      11.581   5.847   3.351  1.00 96.19           N  
ATOM   2279  H   THR A 150      11.923   6.515   2.676  1.00 96.19           H  
ATOM   2280  CA  THR A 150      12.608   5.103   4.097  1.00 96.19           C  
ATOM   2281  HA  THR A 150      12.298   4.062   4.180  1.00 96.19           H  
ATOM   2282  C   THR A 150      12.809   5.613   5.530  1.00 96.19           C  
ATOM   2283  CB  THR A 150      13.922   5.144   3.308  1.00 96.19           C  
ATOM   2284  HB  THR A 150      14.725   4.675   3.876  1.00 96.19           H  
ATOM   2285  O   THR A 150      13.668   5.116   6.252  1.00 96.19           O  
ATOM   2286  CG2 THR A 150      13.783   4.431   1.958  1.00 96.19           C  
ATOM   2287 HG21 THR A 150      14.444   4.883   1.218  1.00 96.19           H  
ATOM   2288 HG22 THR A 150      14.054   3.381   2.074  1.00 96.19           H  
ATOM   2289 HG23 THR A 150      12.767   4.480   1.566  1.00 96.19           H  
ATOM   2290  OG1 THR A 150      14.267   6.487   3.045  1.00 96.19           O  
ATOM   2291  HG1 THR A 150      15.044   6.453   2.482  1.00 96.19           H  
ATOM   2292  N   GLY A 151      12.009   6.588   5.982  1.00 96.50           N  
ATOM   2293  H   GLY A 151      11.289   6.934   5.364  1.00 96.50           H  
ATOM   2294  CA  GLY A 151      12.061   7.095   7.360  1.00 96.50           C  
ATOM   2295  HA2 GLY A 151      11.471   8.010   7.423  1.00 96.50           H  
ATOM   2296  HA3 GLY A 151      13.094   7.327   7.619  1.00 96.50           H  
ATOM   2297  C   GLY A 151      11.520   6.109   8.402  1.00 96.50           C  
ATOM   2298  O   GLY A 151      11.746   6.280   9.598  1.00 96.50           O  
ATOM   2299  N   ILE A 152      10.801   5.080   7.957  1.00 96.88           N  
ATOM   2300  H   ILE A 152      10.676   4.983   6.959  1.00 96.88           H  
ATOM   2301  CA  ILE A 152      10.296   3.981   8.776  1.00 96.88           C  
ATOM   2302  HA  ILE A 152      10.753   4.003   9.766  1.00 96.88           H  
ATOM   2303  C   ILE A 152      10.709   2.704   8.066  1.00 96.88           C  
ATOM   2304  CB  ILE A 152       8.761   4.078   8.914  1.00 96.88           C  
ATOM   2305  HB  ILE A 152       8.330   4.103   7.913  1.00 96.88           H  
ATOM   2306  O   ILE A 152      10.414   2.566   6.887  1.00 96.88           O  
ATOM   2307  CG1 ILE A 152       8.355   5.373   9.657  1.00 96.88           C  
ATOM   2308 HG12 ILE A 152       8.921   6.222   9.275  1.00 96.88           H  
ATOM   2309 HG13 ILE A 152       8.581   5.272  10.718  1.00 96.88           H  
ATOM   2310  CG2 ILE A 152       8.203   2.842   9.645  1.00 96.88           C  
ATOM   2311 HG21 ILE A 152       8.632   2.749  10.643  1.00 96.88           H  
ATOM   2312 HG22 ILE A 152       7.116   2.900   9.692  1.00 96.88           H  
ATOM   2313 HG23 ILE A 152       8.425   1.938   9.078  1.00 96.88           H  
ATOM   2314  CD1 ILE A 152       6.879   5.732   9.477  1.00 96.88           C  
ATOM   2315 HD11 ILE A 152       6.663   6.652  10.021  1.00 96.88           H  
ATOM   2316 HD12 ILE A 152       6.664   5.887   8.419  1.00 96.88           H  
ATOM   2317 HD13 ILE A 152       6.239   4.933   9.852  1.00 96.88           H  
ATOM   2318  N   LEU A 153      11.370   1.783   8.770  1.00 97.75           N  
ATOM   2319  H   LEU A 153      11.589   1.967   9.739  1.00 97.75           H  
ATOM   2320  CA  LEU A 153      11.576   0.431   8.265  1.00 97.75           C  
ATOM   2321  HA  LEU A 153      11.720   0.489   7.186  1.00 97.75           H  
ATOM   2322  C   LEU A 153      10.318  -0.395   8.545  1.00 97.75           C  
ATOM   2323  CB  LEU A 153      12.846  -0.182   8.882  1.00 97.75           C  
ATOM   2324  HB2 LEU A 153      12.708  -0.244   9.962  1.00 97.75           H  
ATOM   2325  HB3 LEU A 153      13.687   0.482   8.684  1.00 97.75           H  
ATOM   2326  O   LEU A 153       9.947  -0.625   9.697  1.00 97.75           O  
ATOM   2327  CG  LEU A 153      13.190  -1.588   8.347  1.00 97.75           C  
ATOM   2328  HG  LEU A 153      12.347  -2.259   8.509  1.00 97.75           H  
ATOM   2329  CD1 LEU A 153      13.541  -1.590   6.855  1.00 97.75           C  
ATOM   2330 HD11 LEU A 153      12.675  -1.288   6.266  1.00 97.75           H  
ATOM   2331 HD12 LEU A 153      13.834  -2.592   6.544  1.00 97.75           H  
ATOM   2332 HD13 LEU A 153      14.359  -0.896   6.660  1.00 97.75           H  
ATOM   2333  CD2 LEU A 153      14.387  -2.151   9.114  1.00 97.75           C  
ATOM   2334 HD21 LEU A 153      15.250  -1.499   8.982  1.00 97.75           H  
ATOM   2335 HD22 LEU A 153      14.623  -3.149   8.745  1.00 97.75           H  
ATOM   2336 HD23 LEU A 153      14.142  -2.216  10.174  1.00 97.75           H  
ATOM   2337  N   ASP A 154       9.680  -0.831   7.470  1.00 98.12           N  
ATOM   2338  H   ASP A 154       9.926  -0.416   6.583  1.00 98.12           H  
ATOM   2339  CA  ASP A 154       8.585  -1.795   7.463  1.00 98.12           C  
ATOM   2340  HA  ASP A 154       7.715  -1.376   7.969  1.00 98.12           H  
ATOM   2341  C   ASP A 154       8.950  -3.133   8.132  1.00 98.12           C  
ATOM   2342  CB  ASP A 154       8.251  -2.067   5.997  1.00 98.12           C  
ATOM   2343  HB2 ASP A 154       9.161  -1.919   5.416  1.00 98.12           H  
ATOM   2344  HB3 ASP A 154       7.928  -3.099   5.862  1.00 98.12           H  
ATOM   2345  O   ASP A 154      10.095  -3.421   8.485  1.00 98.12           O  
ATOM   2346  CG  ASP A 154       7.220  -1.179   5.348  1.00 98.12           C  
ATOM   2347  OD1 ASP A 154       6.717  -0.234   5.989  1.00 98.12           O  
ATOM   2348  OD2 ASP A 154       6.902  -1.572   4.200  1.00 98.12           O  
ATOM   2349  N   TYR A 155       7.961  -4.019   8.255  1.00 98.44           N  
ATOM   2350  H   TYR A 155       7.051  -3.774   7.892  1.00 98.44           H  
ATOM   2351  CA  TYR A 155       8.164  -5.349   8.820  1.00 98.44           C  
ATOM   2352  HA  TYR A 155       9.194  -5.651   8.630  1.00 98.44           H  
ATOM   2353  C   TYR A 155       7.278  -6.409   8.163  1.00 98.44           C  
ATOM   2354  CB  TYR A 155       7.994  -5.285  10.347  1.00 98.44           C  
ATOM   2355  HB2 TYR A 155       8.204  -6.263  10.779  1.00 98.44           H  
ATOM   2356  HB3 TYR A 155       8.746  -4.605  10.747  1.00 98.44           H  
ATOM   2357  O   TYR A 155       6.430  -6.143   7.307  1.00 98.44           O  
ATOM   2358  CG  TYR A 155       6.634  -4.811  10.813  1.00 98.44           C  
ATOM   2359  CD1 TYR A 155       6.360  -3.430  10.868  1.00 98.44           C  
ATOM   2360  HD1 TYR A 155       7.113  -2.716  10.568  1.00 98.44           H  
ATOM   2361  CD2 TYR A 155       5.656  -5.742  11.212  1.00 98.44           C  
ATOM   2362  HD2 TYR A 155       5.873  -6.800  11.188  1.00 98.44           H  
ATOM   2363  CE1 TYR A 155       5.109  -2.970  11.311  1.00 98.44           C  
ATOM   2364  HE1 TYR A 155       4.911  -1.909  11.338  1.00 98.44           H  
ATOM   2365  CE2 TYR A 155       4.413  -5.283  11.684  1.00 98.44           C  
ATOM   2366  HE2 TYR A 155       3.669  -5.978  12.044  1.00 98.44           H  
ATOM   2367  OH  TYR A 155       2.936  -3.465  12.190  1.00 98.44           O  
ATOM   2368  HH  TYR A 155       2.904  -2.506  12.155  1.00 98.44           H  
ATOM   2369  CZ  TYR A 155       4.137  -3.900  11.730  1.00 98.44           C  
ATOM   2370  N   ARG A 156       7.496  -7.665   8.560  1.00 98.38           N  
ATOM   2371  H   ARG A 156       8.189  -7.810   9.281  1.00 98.38           H  
ATOM   2372  CA  ARG A 156       6.693  -8.809   8.122  1.00 98.38           C  
ATOM   2373  HA  ARG A 156       5.970  -8.462   7.385  1.00 98.38           H  
ATOM   2374  C   ARG A 156       5.880  -9.363   9.278  1.00 98.38           C  
ATOM   2375  CB  ARG A 156       7.572  -9.870   7.444  1.00 98.38           C  
ATOM   2376  HB2 ARG A 156       8.383 -10.165   8.109  1.00 98.38           H  
ATOM   2377  HB3 ARG A 156       6.956 -10.744   7.230  1.00 98.38           H  
ATOM   2378  O   ARG A 156       6.359  -9.450  10.408  1.00 98.38           O  
ATOM   2379  CG  ARG A 156       8.144  -9.333   6.123  1.00 98.38           C  
ATOM   2380  HG2 ARG A 156       7.318  -8.982   5.504  1.00 98.38           H  
ATOM   2381  HG3 ARG A 156       8.800  -8.487   6.327  1.00 98.38           H  
ATOM   2382  CD  ARG A 156       8.937 -10.390   5.344  1.00 98.38           C  
ATOM   2383  HD2 ARG A 156       8.312 -11.267   5.171  1.00 98.38           H  
ATOM   2384  HD3 ARG A 156       9.803 -10.688   5.934  1.00 98.38           H  
ATOM   2385  NE  ARG A 156       9.395  -9.844   4.054  1.00 98.38           N  
ATOM   2386  HE  ARG A 156      10.312  -9.421   4.021  1.00 98.38           H  
ATOM   2387  NH1 ARG A 156       7.439 -10.049   2.834  1.00 98.38           N  
ATOM   2388 HH11 ARG A 156       6.969 -10.600   3.539  1.00 98.38           H  
ATOM   2389 HH12 ARG A 156       6.939  -9.760   2.005  1.00 98.38           H  
ATOM   2390  NH2 ARG A 156       9.117  -8.890   2.014  1.00 98.38           N  
ATOM   2391 HH21 ARG A 156      10.007  -8.435   2.160  1.00 98.38           H  
ATOM   2392 HH22 ARG A 156       8.490  -8.565   1.292  1.00 98.38           H  
ATOM   2393  CZ  ARG A 156       8.655  -9.616   2.982  1.00 98.38           C  
ATOM   2394  N   ALA A 157       4.656  -9.782   8.981  1.00 98.12           N  
ATOM   2395  H   ALA A 157       4.329  -9.660   8.033  1.00 98.12           H  
ATOM   2396  CA  ALA A 157       3.800 -10.464   9.935  1.00 98.12           C  
ATOM   2397  HA  ALA A 157       3.576  -9.776  10.750  1.00 98.12           H  
ATOM   2398  C   ALA A 157       4.519 -11.698  10.500  1.00 98.12           C  
ATOM   2399  CB  ALA A 157       2.491 -10.845   9.237  1.00 98.12           C  
ATOM   2400  HB1 ALA A 157       2.699 -11.529   8.413  1.00 98.12           H  
ATOM   2401  HB2 ALA A 157       1.813 -11.331   9.938  1.00 98.12           H  
ATOM   2402  HB3 ALA A 157       2.012  -9.953   8.836  1.00 98.12           H  
ATOM   2403  O   ALA A 157       5.068 -12.513   9.755  1.00 98.12           O  
ATOM   2404  N   GLN A 158       4.483 -11.869  11.821  1.00 97.38           N  
ATOM   2405  H   GLN A 158       4.116 -11.127  12.400  1.00 97.38           H  
ATOM   2406  CA  GLN A 158       5.036 -13.062  12.473  1.00 97.38           C  
ATOM   2407  HA  GLN A 158       5.979 -13.322  11.993  1.00 97.38           H  
ATOM   2408  C   GLN A 158       4.115 -14.284  12.334  1.00 97.38           C  
ATOM   2409  CB  GLN A 158       5.326 -12.757  13.946  1.00 97.38           C  
ATOM   2410  HB2 GLN A 158       5.631 -13.681  14.436  1.00 97.38           H  
ATOM   2411  HB3 GLN A 158       4.418 -12.395  14.428  1.00 97.38           H  
ATOM   2412  O   GLN A 158       4.564 -15.414  12.508  1.00 97.38           O  
ATOM   2413  CG  GLN A 158       6.455 -11.727  14.124  1.00 97.38           C  
ATOM   2414  HG2 GLN A 158       7.352 -12.084  13.617  1.00 97.38           H  
ATOM   2415  HG3 GLN A 158       6.166 -10.774  13.680  1.00 97.38           H  
ATOM   2416  CD  GLN A 158       6.790 -11.488  15.593  1.00 97.38           C  
ATOM   2417  NE2 GLN A 158       7.845 -10.762  15.889  1.00 97.38           N  
ATOM   2418 HE21 GLN A 158       8.407 -10.326  15.172  1.00 97.38           H  
ATOM   2419 HE22 GLN A 158       8.015 -10.611  16.873  1.00 97.38           H  
ATOM   2420  OE1 GLN A 158       6.113 -11.948  16.496  1.00 97.38           O  
ATOM   2421  N   GLY A 159       2.839 -14.071  11.985  1.00 96.62           N  
ATOM   2422  H   GLY A 159       2.543 -13.121  11.809  1.00 96.62           H  
ATOM   2423  CA  GLY A 159       1.842 -15.136  11.859  1.00 96.62           C  
ATOM   2424  HA2 GLY A 159       2.260 -15.959  11.280  1.00 96.62           H  
ATOM   2425  HA3 GLY A 159       0.971 -14.743  11.334  1.00 96.62           H  
ATOM   2426  C   GLY A 159       1.364 -15.699  13.197  1.00 96.62           C  
ATOM   2427  O   GLY A 159       0.885 -16.829  13.235  1.00 96.62           O  
ATOM   2428  N   THR A 160       1.511 -14.936  14.279  1.00 95.94           N  
ATOM   2429  H   THR A 160       1.882 -14.001  14.183  1.00 95.94           H  
ATOM   2430  CA  THR A 160       1.109 -15.321  15.634  1.00 95.94           C  
ATOM   2431  HA  THR A 160       1.316 -16.383  15.768  1.00 95.94           H  
ATOM   2432  C   THR A 160      -0.387 -15.111  15.855  1.00 95.94           C  
ATOM   2433  CB  THR A 160       1.924 -14.549  16.684  1.00 95.94           C  
ATOM   2434  HB  THR A 160       1.504 -14.722  17.675  1.00 95.94           H  
ATOM   2435  O   THR A 160      -0.988 -14.168  15.336  1.00 95.94           O  
ATOM   2436  CG2 THR A 160       3.389 -14.985  16.679  1.00 95.94           C  
ATOM   2437 HG21 THR A 160       3.943 -14.422  17.430  1.00 95.94           H  
ATOM   2438 HG22 THR A 160       3.456 -16.046  16.921  1.00 95.94           H  
ATOM   2439 HG23 THR A 160       3.839 -14.812  15.702  1.00 95.94           H  
ATOM   2440  OG1 THR A 160       1.919 -13.168  16.401  1.00 95.94           O  
ATOM   2441  HG1 THR A 160       2.398 -12.729  17.107  1.00 95.94           H  
ATOM   2442  N   TYR A 161      -0.995 -16.010  16.627  1.00 96.50           N  
ATOM   2443  H   TYR A 161      -0.449 -16.753  17.041  1.00 96.50           H  
ATOM   2444  CA  TYR A 161      -2.372 -15.869  17.086  1.00 96.50           C  
ATOM   2445  HA  TYR A 161      -2.976 -15.441  16.286  1.00 96.50           H  
ATOM   2446  C   TYR A 161      -2.430 -14.923  18.287  1.00 96.50           C  
ATOM   2447  CB  TYR A 161      -2.944 -17.248  17.437  1.00 96.50           C  
ATOM   2448  HB2 TYR A 161      -2.304 -17.722  18.181  1.00 96.50           H  
ATOM   2449  HB3 TYR A 161      -3.920 -17.108  17.902  1.00 96.50           H  
ATOM   2450  O   TYR A 161      -1.595 -15.006  19.186  1.00 96.50           O  
ATOM   2451  CG  TYR A 161      -3.113 -18.172  16.244  1.00 96.50           C  
ATOM   2452  CD1 TYR A 161      -4.103 -17.899  15.283  1.00 96.50           C  
ATOM   2453  HD1 TYR A 161      -4.732 -17.027  15.388  1.00 96.50           H  
ATOM   2454  CD2 TYR A 161      -2.288 -19.302  16.089  1.00 96.50           C  
ATOM   2455  HD2 TYR A 161      -1.541 -19.531  16.836  1.00 96.50           H  
ATOM   2456  CE1 TYR A 161      -4.279 -18.745  14.174  1.00 96.50           C  
ATOM   2457  HE1 TYR A 161      -5.056 -18.540  13.451  1.00 96.50           H  
ATOM   2458  CE2 TYR A 161      -2.456 -20.154  14.980  1.00 96.50           C  
ATOM   2459  HE2 TYR A 161      -1.830 -21.029  14.878  1.00 96.50           H  
ATOM   2460  OH  TYR A 161      -3.609 -20.693  12.944  1.00 96.50           O  
ATOM   2461  HH  TYR A 161      -3.132 -21.516  13.077  1.00 96.50           H  
ATOM   2462  CZ  TYR A 161      -3.454 -19.876  14.020  1.00 96.50           C  
ATOM   2463  N   ASN A 162      -3.424 -14.036  18.310  1.00 93.31           N  
ATOM   2464  H   ASN A 162      -4.039 -13.981  17.511  1.00 93.31           H  
ATOM   2465  CA  ASN A 162      -3.782 -13.286  19.514  1.00 93.31           C  
ATOM   2466  HA  ASN A 162      -2.872 -13.079  20.078  1.00 93.31           H  
ATOM   2467  C   ASN A 162      -4.691 -14.118  20.444  1.00 93.31           C  
ATOM   2468  CB  ASN A 162      -4.381 -11.931  19.089  1.00 93.31           C  
ATOM   2469  HB2 ASN A 162      -4.492 -11.298  19.970  1.00 93.31           H  
ATOM   2470  HB3 ASN A 162      -3.679 -11.436  18.417  1.00 93.31           H  
ATOM   2471  O   ASN A 162      -5.025 -15.264  20.143  1.00 93.31           O  
ATOM   2472  CG  ASN A 162      -5.733 -12.013  18.399  1.00 93.31           C  
ATOM   2473  ND2 ASN A 162      -6.207 -10.912  17.869  1.00 93.31           N  
ATOM   2474 HD21 ASN A 162      -7.115 -10.979  17.431  1.00 93.31           H  
ATOM   2475 HD22 ASN A 162      -5.688 -10.050  17.959  1.00 93.31           H  
ATOM   2476  OD1 ASN A 162      -6.406 -13.028  18.343  1.00 93.31           O  
ATOM   2477  N   GLU A 163      -5.146 -13.519  21.548  1.00 95.12           N  
ATOM   2478  H   GLU A 163      -4.810 -12.595  21.779  1.00 95.12           H  
ATOM   2479  CA  GLU A 163      -6.071 -14.140  22.516  1.00 95.12           C  
ATOM   2480  HA  GLU A 163      -5.576 -14.992  22.980  1.00 95.12           H  
ATOM   2481  C   GLU A 163      -7.377 -14.671  21.891  1.00 95.12           C  
ATOM   2482  CB  GLU A 163      -6.383 -13.114  23.622  1.00 95.12           C  
ATOM   2483  HB2 GLU A 163      -5.440 -12.765  24.043  1.00 95.12           H  
ATOM   2484  HB3 GLU A 163      -6.951 -13.606  24.412  1.00 95.12           H  
ATOM   2485  O   GLU A 163      -7.965 -15.621  22.396  1.00 95.12           O  
ATOM   2486  CG  GLU A 163      -7.191 -11.913  23.094  1.00 95.12           C  
ATOM   2487  HG2 GLU A 163      -6.672 -11.477  22.240  1.00 95.12           H  
ATOM   2488  HG3 GLU A 163      -8.157 -12.277  22.744  1.00 95.12           H  
ATOM   2489  CD  GLU A 163      -7.451 -10.809  24.121  1.00 95.12           C  
ATOM   2490  OE1 GLU A 163      -8.250  -9.916  23.752  1.00 95.12           O  
ATOM   2491  OE2 GLU A 163      -6.829 -10.834  25.203  1.00 95.12           O  
ATOM   2492  N   ASN A 164      -7.800 -14.106  20.754  1.00 93.12           N  
ATOM   2493  H   ASN A 164      -7.208 -13.401  20.338  1.00 93.12           H  
ATOM   2494  CA  ASN A 164      -8.999 -14.508  20.019  1.00 93.12           C  
ATOM   2495  HA  ASN A 164      -9.696 -14.968  20.720  1.00 93.12           H  
ATOM   2496  C   ASN A 164      -8.712 -15.571  18.944  1.00 93.12           C  
ATOM   2497  CB  ASN A 164      -9.677 -13.255  19.435  1.00 93.12           C  
ATOM   2498  HB2 ASN A 164     -10.546 -13.558  18.851  1.00 93.12           H  
ATOM   2499  HB3 ASN A 164      -8.987 -12.734  18.770  1.00 93.12           H  
ATOM   2500  O   ASN A 164      -9.574 -15.841  18.110  1.00 93.12           O  
ATOM   2501  CG  ASN A 164     -10.175 -12.319  20.519  1.00 93.12           C  
ATOM   2502  ND2 ASN A 164      -9.611 -11.140  20.650  1.00 93.12           N  
ATOM   2503 HD21 ASN A 164      -8.732 -10.951  20.190  1.00 93.12           H  
ATOM   2504 HD22 ASN A 164      -9.817 -10.681  21.526  1.00 93.12           H  
ATOM   2505  OD1 ASN A 164     -11.088 -12.633  21.255  1.00 93.12           O  
ATOM   2506  N   HIS A 165      -7.507 -16.150  18.922  1.00 95.12           N  
ATOM   2507  H   HIS A 165      -6.839 -15.878  19.628  1.00 95.12           H  
ATOM   2508  CA  HIS A 165      -7.069 -17.108  17.903  1.00 95.12           C  
ATOM   2509  HA  HIS A 165      -6.022 -17.310  18.129  1.00 95.12           H  
ATOM   2510  C   HIS A 165      -7.052 -16.534  16.473  1.00 95.12           C  
ATOM   2511  CB  HIS A 165      -7.812 -18.450  18.069  1.00 95.12           C  
ATOM   2512  HB2 HIS A 165      -8.304 -18.741  17.141  1.00 95.12           H  
ATOM   2513  HB3 HIS A 165      -8.598 -18.358  18.818  1.00 95.12           H  
ATOM   2514  O   HIS A 165      -7.318 -17.227  15.493  1.00 95.12           O  
ATOM   2515  CG  HIS A 165      -6.894 -19.558  18.501  1.00 95.12           C  
ATOM   2516  CD2 HIS A 165      -6.467 -20.613  17.743  1.00 95.12           C  
ATOM   2517  HD2 HIS A 165      -6.728 -20.801  16.712  1.00 95.12           H  
ATOM   2518  ND1 HIS A 165      -6.326 -19.691  19.747  1.00 95.12           N  
ATOM   2519  HD1 HIS A 165      -6.474 -19.079  20.537  1.00 95.12           H  
ATOM   2520  CE1 HIS A 165      -5.584 -20.810  19.744  1.00 95.12           C  
ATOM   2521  HE1 HIS A 165      -5.029 -21.189  20.589  1.00 95.12           H  
ATOM   2522  NE2 HIS A 165      -5.634 -21.403  18.541  1.00 95.12           N  
ATOM   2523  N   ILE A 166      -6.697 -15.250  16.338  1.00 95.94           N  
ATOM   2524  H   ILE A 166      -6.527 -14.718  17.179  1.00 95.94           H  
ATOM   2525  CA  ILE A 166      -6.634 -14.543  15.050  1.00 95.94           C  
ATOM   2526  HA  ILE A 166      -6.906 -15.226  14.245  1.00 95.94           H  
ATOM   2527  C   ILE A 166      -5.215 -14.049  14.771  1.00 95.94           C  
ATOM   2528  CB  ILE A 166      -7.649 -13.379  15.036  1.00 95.94           C  
ATOM   2529  HB  ILE A 166      -7.443 -12.732  15.889  1.00 95.94           H  
ATOM   2530  O   ILE A 166      -4.592 -13.406  15.619  1.00 95.94           O  
ATOM   2531  CG1 ILE A 166      -9.095 -13.905  15.160  1.00 95.94           C  
ATOM   2532 HG12 ILE A 166      -9.162 -14.572  16.020  1.00 95.94           H  
ATOM   2533 HG13 ILE A 166      -9.340 -14.490  14.273  1.00 95.94           H  
ATOM   2534  CG2 ILE A 166      -7.519 -12.533  13.757  1.00 95.94           C  
ATOM   2535 HG21 ILE A 166      -6.526 -12.090  13.682  1.00 95.94           H  
ATOM   2536 HG22 ILE A 166      -7.715 -13.149  12.880  1.00 95.94           H  
ATOM   2537 HG23 ILE A 166      -8.233 -11.710  13.798  1.00 95.94           H  
ATOM   2538  CD1 ILE A 166     -10.157 -12.817  15.366  1.00 95.94           C  
ATOM   2539 HD11 ILE A 166      -9.870 -12.169  16.194  1.00 95.94           H  
ATOM   2540 HD12 ILE A 166     -11.108 -13.293  15.605  1.00 95.94           H  
ATOM   2541 HD13 ILE A 166     -10.287 -12.227  14.459  1.00 95.94           H  
ATOM   2542  N   ARG A 167      -4.738 -14.252  13.539  1.00 96.06           N  
ATOM   2543  H   ARG A 167      -5.273 -14.844  12.919  1.00 96.06           H  
ATOM   2544  CA  ARG A 167      -3.507 -13.646  13.010  1.00 96.06           C  
ATOM   2545  HA  ARG A 167      -2.810 -13.464  13.828  1.00 96.06           H  
ATOM   2546  C   ARG A 167      -3.825 -12.303  12.360  1.00 96.06           C  
ATOM   2547  CB  ARG A 167      -2.832 -14.610  12.027  1.00 96.06           C  
ATOM   2548  HB2 ARG A 167      -3.514 -14.811  11.201  1.00 96.06           H  
ATOM   2549  HB3 ARG A 167      -1.941 -14.130  11.623  1.00 96.06           H  
ATOM   2550  O   ARG A 167      -4.064 -12.214  11.158  1.00 96.06           O  
ATOM   2551  CG  ARG A 167      -2.402 -15.917  12.707  1.00 96.06           C  
ATOM   2552  HG2 ARG A 167      -3.186 -16.278  13.373  1.00 96.06           H  
ATOM   2553  HG3 ARG A 167      -1.512 -15.728  13.307  1.00 96.06           H  
ATOM   2554  CD  ARG A 167      -2.103 -17.017  11.692  1.00 96.06           C  
ATOM   2555  HD2 ARG A 167      -1.368 -16.652  10.973  1.00 96.06           H  
ATOM   2556  HD3 ARG A 167      -1.682 -17.864  12.232  1.00 96.06           H  
ATOM   2557  NE  ARG A 167      -3.337 -17.431  11.000  1.00 96.06           N  
ATOM   2558  HE  ARG A 167      -4.179 -16.914  11.212  1.00 96.06           H  
ATOM   2559  NH1 ARG A 167      -2.514 -19.310   9.985  1.00 96.06           N  
ATOM   2560 HH11 ARG A 167      -1.682 -19.211  10.549  1.00 96.06           H  
ATOM   2561 HH12 ARG A 167      -2.690 -20.152   9.455  1.00 96.06           H  
ATOM   2562  NH2 ARG A 167      -4.642 -18.678   9.645  1.00 96.06           N  
ATOM   2563 HH21 ARG A 167      -4.833 -19.515   9.113  1.00 96.06           H  
ATOM   2564 HH22 ARG A 167      -5.377 -18.000   9.789  1.00 96.06           H  
ATOM   2565  CZ  ARG A 167      -3.492 -18.475  10.217  1.00 96.06           C  
ATOM   2566  N   GLY A 168      -3.864 -11.237  13.161  1.00 93.25           N  
ATOM   2567  H   GLY A 168      -3.690 -11.400  14.143  1.00 93.25           H  
ATOM   2568  CA  GLY A 168      -4.369  -9.922  12.729  1.00 93.25           C  
ATOM   2569  HA2 GLY A 168      -4.232  -9.213  13.546  1.00 93.25           H  
ATOM   2570  HA3 GLY A 168      -5.435 -10.005  12.520  1.00 93.25           H  
ATOM   2571  C   GLY A 168      -3.683  -9.337  11.484  1.00 93.25           C  
ATOM   2572  O   GLY A 168      -4.362  -8.748  10.641  1.00 93.25           O  
ATOM   2573  N   LEU A 169      -2.368  -9.552  11.355  1.00 96.94           N  
ATOM   2574  H   LEU A 169      -1.905 -10.062  12.093  1.00 96.94           H  
ATOM   2575  CA  LEU A 169      -1.532  -9.104  10.229  1.00 96.94           C  
ATOM   2576  HA  LEU A 169      -1.997  -8.228   9.776  1.00 96.94           H  
ATOM   2577  C   LEU A 169      -1.412 -10.147   9.097  1.00 96.94           C  
ATOM   2578  CB  LEU A 169      -0.148  -8.688  10.763  1.00 96.94           C  
ATOM   2579  HB2 LEU A 169       0.326  -9.566  11.201  1.00 96.94           H  
ATOM   2580  HB3 LEU A 169       0.465  -8.369   9.920  1.00 96.94           H  
ATOM   2581  O   LEU A 169      -0.655  -9.954   8.148  1.00 96.94           O  
ATOM   2582  CG  LEU A 169      -0.149  -7.553  11.805  1.00 96.94           C  
ATOM   2583  HG  LEU A 169      -0.777  -7.827  12.652  1.00 96.94           H  
ATOM   2584  CD1 LEU A 169       1.274  -7.360  12.317  1.00 96.94           C  
ATOM   2585 HD11 LEU A 169       1.318  -6.502  12.987  1.00 96.94           H  
ATOM   2586 HD12 LEU A 169       1.943  -7.194  11.473  1.00 96.94           H  
ATOM   2587 HD13 LEU A 169       1.596  -8.247  12.863  1.00 96.94           H  
ATOM   2588  CD2 LEU A 169      -0.652  -6.232  11.228  1.00 96.94           C  
ATOM   2589 HD21 LEU A 169      -0.518  -5.432  11.956  1.00 96.94           H  
ATOM   2590 HD22 LEU A 169      -1.716  -6.308  11.002  1.00 96.94           H  
ATOM   2591 HD23 LEU A 169      -0.099  -5.977  10.324  1.00 96.94           H  
ATOM   2592  N   GLY A 170      -2.143 -11.259   9.201  1.00 97.44           N  
ATOM   2593  H   GLY A 170      -2.760 -11.355   9.995  1.00 97.44           H  
ATOM   2594  CA  GLY A 170      -2.058 -12.398   8.293  1.00 97.44           C  
ATOM   2595  HA2 GLY A 170      -1.846 -12.049   7.283  1.00 97.44           H  
ATOM   2596  HA3 GLY A 170      -3.021 -12.907   8.281  1.00 97.44           H  
ATOM   2597  C   GLY A 170      -1.007 -13.431   8.693  1.00 97.44           C  
ATOM   2598  O   GLY A 170      -0.435 -13.402   9.784  1.00 97.44           O  
ATOM   2599  N   VAL A 171      -0.798 -14.404   7.806  1.00 97.75           N  
ATOM   2600  H   VAL A 171      -1.276 -14.348   6.919  1.00 97.75           H  
ATOM   2601  CA  VAL A 171       0.169 -15.493   8.007  1.00 97.75           C  
ATOM   2602  HA  VAL A 171      -0.019 -15.926   8.989  1.00 97.75           H  
ATOM   2603  C   VAL A 171       1.612 -14.979   8.023  1.00 97.75           C  
ATOM   2604  CB  VAL A 171      -0.010 -16.613   6.964  1.00 97.75           C  
ATOM   2605  HB  VAL A 171       0.702 -17.407   7.191  1.00 97.75           H  
ATOM   2606  O   VAL A 171       1.902 -13.871   7.569  1.00 97.75           O  
ATOM   2607  CG1 VAL A 171      -1.416 -17.216   7.059  1.00 97.75           C  
ATOM   2608 HG11 VAL A 171      -1.619 -17.522   8.085  1.00 97.75           H  
ATOM   2609 HG12 VAL A 171      -1.486 -18.087   6.407  1.00 97.75           H  
ATOM   2610 HG13 VAL A 171      -2.162 -16.484   6.749  1.00 97.75           H  
ATOM   2611  CG2 VAL A 171       0.239 -16.144   5.527  1.00 97.75           C  
ATOM   2612 HG21 VAL A 171       0.112 -16.981   4.840  1.00 97.75           H  
ATOM   2613 HG22 VAL A 171       1.260 -15.775   5.425  1.00 97.75           H  
ATOM   2614 HG23 VAL A 171      -0.457 -15.353   5.247  1.00 97.75           H  
ATOM   2615  N   LYS A 172       2.536 -15.792   8.546  1.00 97.94           N  
ATOM   2616  H   LYS A 172       2.253 -16.710   8.859  1.00 97.94           H  
ATOM   2617  CA  LYS A 172       3.952 -15.426   8.647  1.00 97.94           C  
ATOM   2618  HA  LYS A 172       4.018 -14.573   9.322  1.00 97.94           H  
ATOM   2619  C   LYS A 172       4.516 -14.998   7.287  1.00 97.94           C  
ATOM   2620  CB  LYS A 172       4.752 -16.586   9.258  1.00 97.94           C  
ATOM   2621  HB2 LYS A 172       4.299 -16.863  10.210  1.00 97.94           H  
ATOM   2622  HB3 LYS A 172       4.706 -17.447   8.590  1.00 97.94           H  
ATOM   2623  O   LYS A 172       4.310 -15.678   6.286  1.00 97.94           O  
ATOM   2624  CG  LYS A 172       6.223 -16.210   9.500  1.00 97.94           C  
ATOM   2625  HG2 LYS A 172       6.716 -16.024   8.545  1.00 97.94           H  
ATOM   2626  HG3 LYS A 172       6.268 -15.304  10.103  1.00 97.94           H  
ATOM   2627  CD  LYS A 172       6.968 -17.335  10.228  1.00 97.94           C  
ATOM   2628  HD2 LYS A 172       6.906 -18.250   9.638  1.00 97.94           H  
ATOM   2629  HD3 LYS A 172       6.495 -17.501  11.196  1.00 97.94           H  
ATOM   2630  CE  LYS A 172       8.438 -16.947  10.430  1.00 97.94           C  
ATOM   2631  HE2 LYS A 172       8.895 -16.786   9.454  1.00 97.94           H  
ATOM   2632  HE3 LYS A 172       8.473 -16.002  10.972  1.00 97.94           H  
ATOM   2633  NZ  LYS A 172       9.188 -17.987  11.180  1.00 97.94           N  
ATOM   2634  HZ1 LYS A 172       9.178 -18.867  10.684  1.00 97.94           H  
ATOM   2635  HZ2 LYS A 172       8.781 -18.128  12.094  1.00 97.94           H  
ATOM   2636  HZ3 LYS A 172      10.150 -17.708  11.307  1.00 97.94           H  
ATOM   2637  N   GLY A 173       5.260 -13.895   7.273  1.00 97.62           N  
ATOM   2638  H   GLY A 173       5.331 -13.369   8.133  1.00 97.62           H  
ATOM   2639  CA  GLY A 173       5.957 -13.385   6.093  1.00 97.62           C  
ATOM   2640  HA2 GLY A 173       6.877 -12.896   6.414  1.00 97.62           H  
ATOM   2641  HA3 GLY A 173       6.231 -14.219   5.448  1.00 97.62           H  
ATOM   2642  C   GLY A 173       5.165 -12.389   5.243  1.00 97.62           C  
ATOM   2643  O   GLY A 173       5.772 -11.771   4.370  1.00 97.62           O  
ATOM   2644  N   MET A 174       3.864 -12.187   5.496  1.00 98.38           N  
ATOM   2645  H   MET A 174       3.412 -12.717   6.227  1.00 98.38           H  
ATOM   2646  CA  MET A 174       3.087 -11.138   4.818  1.00 98.38           C  
ATOM   2647  HA  MET A 174       3.137 -11.292   3.740  1.00 98.38           H  
ATOM   2648  C   MET A 174       3.676  -9.758   5.102  1.00 98.38           C  
ATOM   2649  CB  MET A 174       1.614 -11.160   5.245  1.00 98.38           C  
ATOM   2650  HB2 MET A 174       1.111 -10.301   4.800  1.00 98.38           H  
ATOM   2651  HB3 MET A 174       1.549 -11.064   6.329  1.00 98.38           H  
ATOM   2652  O   MET A 174       4.099  -9.487   6.228  1.00 98.38           O  
ATOM   2653  CG  MET A 174       0.869 -12.426   4.814  1.00 98.38           C  
ATOM   2654  HG2 MET A 174      -0.138 -12.370   5.227  1.00 98.38           H  
ATOM   2655  HG3 MET A 174       1.352 -13.298   5.256  1.00 98.38           H  
ATOM   2656  SD  MET A 174       0.715 -12.695   3.028  1.00 98.38           S  
ATOM   2657  CE  MET A 174       2.140 -13.778   2.743  1.00 98.38           C  
ATOM   2658  HE1 MET A 174       2.218 -14.513   3.543  1.00 98.38           H  
ATOM   2659  HE2 MET A 174       1.994 -14.304   1.799  1.00 98.38           H  
ATOM   2660  HE3 MET A 174       3.057 -13.190   2.695  1.00 98.38           H  
ATOM   2661  N   ARG A 175       3.707  -8.892   4.088  1.00 98.50           N  
ATOM   2662  H   ARG A 175       3.276  -9.144   3.210  1.00 98.50           H  
ATOM   2663  CA  ARG A 175       4.263  -7.545   4.219  1.00 98.50           C  
ATOM   2664  HA  ARG A 175       5.199  -7.609   4.774  1.00 98.50           H  
ATOM   2665  C   ARG A 175       3.318  -6.652   5.015  1.00 98.50           C  
ATOM   2666  CB  ARG A 175       4.566  -6.990   2.819  1.00 98.50           C  
ATOM   2667  HB2 ARG A 175       5.213  -7.702   2.306  1.00 98.50           H  
ATOM   2668  HB3 ARG A 175       3.635  -6.920   2.255  1.00 98.50           H  
ATOM   2669  O   ARG A 175       2.098  -6.709   4.827  1.00 98.50           O  
ATOM   2670  CG  ARG A 175       5.257  -5.618   2.785  1.00 98.50           C  
ATOM   2671  HG2 ARG A 175       5.414  -5.357   1.738  1.00 98.50           H  
ATOM   2672  HG3 ARG A 175       4.609  -4.865   3.232  1.00 98.50           H  
ATOM   2673  CD  ARG A 175       6.623  -5.591   3.483  1.00 98.50           C  
ATOM   2674  HD2 ARG A 175       7.249  -6.390   3.085  1.00 98.50           H  
ATOM   2675  HD3 ARG A 175       6.490  -5.751   4.553  1.00 98.50           H  
ATOM   2676  NE  ARG A 175       7.284  -4.293   3.287  1.00 98.50           N  
ATOM   2677  HE  ARG A 175       7.008  -3.516   3.871  1.00 98.50           H  
ATOM   2678  NH1 ARG A 175       8.392  -4.713   1.296  1.00 98.50           N  
ATOM   2679 HH11 ARG A 175       8.652  -4.234   0.445  1.00 98.50           H  
ATOM   2680 HH12 ARG A 175       7.897  -5.580   1.146  1.00 98.50           H  
ATOM   2681  NH2 ARG A 175       8.471  -2.701   2.242  1.00 98.50           N  
ATOM   2682 HH21 ARG A 175       8.043  -2.050   2.884  1.00 98.50           H  
ATOM   2683 HH22 ARG A 175       8.847  -2.338   1.377  1.00 98.50           H  
ATOM   2684  CZ  ARG A 175       8.060  -3.927   2.286  1.00 98.50           C  
ATOM   2685  N   VAL A 176       3.889  -5.835   5.890  1.00 98.69           N  
ATOM   2686  H   VAL A 176       4.887  -5.879   6.035  1.00 98.69           H  
ATOM   2687  CA  VAL A 176       3.207  -4.720   6.539  1.00 98.69           C  
ATOM   2688  HA  VAL A 176       2.165  -4.683   6.221  1.00 98.69           H  
ATOM   2689  C   VAL A 176       3.895  -3.446   6.078  1.00 98.69           C  
ATOM   2690  CB  VAL A 176       3.243  -4.844   8.072  1.00 98.69           C  
ATOM   2691  HB  VAL A 176       4.271  -4.797   8.431  1.00 98.69           H  
ATOM   2692  O   VAL A 176       5.057  -3.241   6.417  1.00 98.69           O  
ATOM   2693  CG1 VAL A 176       2.450  -3.689   8.697  1.00 98.69           C  
ATOM   2694 HG11 VAL A 176       2.245  -3.895   9.748  1.00 98.69           H  
ATOM   2695 HG12 VAL A 176       3.038  -2.773   8.629  1.00 98.69           H  
ATOM   2696 HG13 VAL A 176       1.505  -3.537   8.175  1.00 98.69           H  
ATOM   2697  CG2 VAL A 176       2.645  -6.180   8.537  1.00 98.69           C  
ATOM   2698 HG21 VAL A 176       2.640  -6.204   9.626  1.00 98.69           H  
ATOM   2699 HG22 VAL A 176       3.258  -7.006   8.177  1.00 98.69           H  
ATOM   2700 HG23 VAL A 176       1.627  -6.289   8.161  1.00 98.69           H  
ATOM   2701  N   TRP A 177       3.169  -2.638   5.306  1.00 98.75           N  
ATOM   2702  H   TRP A 177       2.211  -2.887   5.107  1.00 98.75           H  
ATOM   2703  CA  TRP A 177       3.587  -1.287   4.944  1.00 98.75           C  
ATOM   2704  HA  TRP A 177       4.674  -1.244   4.876  1.00 98.75           H  
ATOM   2705  C   TRP A 177       3.144  -0.320   6.030  1.00 98.75           C  
ATOM   2706  CB  TRP A 177       3.034  -0.876   3.580  1.00 98.75           C  
ATOM   2707  HB2 TRP A 177       3.301   0.167   3.406  1.00 98.75           H  
ATOM   2708  HB3 TRP A 177       1.946  -0.937   3.609  1.00 98.75           H  
ATOM   2709  O   TRP A 177       1.956  -0.275   6.379  1.00 98.75           O  
ATOM   2710  CG  TRP A 177       3.528  -1.676   2.420  1.00 98.75           C  
ATOM   2711  CD1 TRP A 177       4.638  -1.404   1.704  1.00 98.75           C  
ATOM   2712  HD1 TRP A 177       5.305  -0.581   1.913  1.00 98.75           H  
ATOM   2713  CD2 TRP A 177       2.980  -2.893   1.843  1.00 98.75           C  
ATOM   2714  CE2 TRP A 177       3.805  -3.285   0.744  1.00 98.75           C  
ATOM   2715  CE3 TRP A 177       1.863  -3.699   2.147  1.00 98.75           C  
ATOM   2716  HE3 TRP A 177       1.223  -3.408   2.966  1.00 98.75           H  
ATOM   2717  NE1 TRP A 177       4.805  -2.333   0.699  1.00 98.75           N  
ATOM   2718  HE1 TRP A 177       5.583  -2.282   0.057  1.00 98.75           H  
ATOM   2719  CH2 TRP A 177       2.409  -5.218   0.322  1.00 98.75           C  
ATOM   2720  HH2 TRP A 177       2.197  -6.110  -0.248  1.00 98.75           H  
ATOM   2721  CZ2 TRP A 177       3.527  -4.433  -0.009  1.00 98.75           C  
ATOM   2722  HZ2 TRP A 177       4.179  -4.704  -0.826  1.00 98.75           H  
ATOM   2723  CZ3 TRP A 177       1.569  -4.840   1.382  1.00 98.75           C  
ATOM   2724  HZ3 TRP A 177       0.682  -5.417   1.599  1.00 98.75           H  
ATOM   2725  N   ASP A 178       4.094   0.432   6.566  1.00 98.56           N  
ATOM   2726  H   ASP A 178       5.041   0.316   6.234  1.00 98.56           H  
ATOM   2727  CA  ASP A 178       3.912   1.339   7.682  1.00 98.56           C  
ATOM   2728  HA  ASP A 178       2.898   1.223   8.066  1.00 98.56           H  
ATOM   2729  C   ASP A 178       4.066   2.798   7.236  1.00 98.56           C  
ATOM   2730  CB  ASP A 178       4.870   0.939   8.809  1.00 98.56           C  
ATOM   2731  HB2 ASP A 178       4.769  -0.131   8.994  1.00 98.56           H  
ATOM   2732  HB3 ASP A 178       5.899   1.137   8.509  1.00 98.56           H  
ATOM   2733  O   ASP A 178       5.149   3.281   6.917  1.00 98.56           O  
ATOM   2734  CG  ASP A 178       4.564   1.677  10.106  1.00 98.56           C  
ATOM   2735  OD1 ASP A 178       3.905   2.738  10.096  1.00 98.56           O  
ATOM   2736  OD2 ASP A 178       4.972   1.206  11.192  1.00 98.56           O  
ATOM   2737  N   PHE A 179       2.949   3.523   7.255  1.00 98.50           N  
ATOM   2738  H   PHE A 179       2.104   3.089   7.598  1.00 98.50           H  
ATOM   2739  CA  PHE A 179       2.867   4.924   6.843  1.00 98.50           C  
ATOM   2740  HA  PHE A 179       3.712   5.145   6.191  1.00 98.50           H  
ATOM   2741  C   PHE A 179       2.975   5.890   8.028  1.00 98.50           C  
ATOM   2742  CB  PHE A 179       1.589   5.138   6.028  1.00 98.50           C  
ATOM   2743  HB2 PHE A 179       1.534   6.184   5.729  1.00 98.50           H  
ATOM   2744  HB3 PHE A 179       0.723   4.931   6.658  1.00 98.50           H  
ATOM   2745  O   PHE A 179       2.613   7.063   7.923  1.00 98.50           O  
ATOM   2746  CG  PHE A 179       1.516   4.278   4.785  1.00 98.50           C  
ATOM   2747  CD1 PHE A 179       2.025   4.761   3.566  1.00 98.50           C  
ATOM   2748  HD1 PHE A 179       2.476   5.741   3.516  1.00 98.50           H  
ATOM   2749  CD2 PHE A 179       0.967   2.984   4.852  1.00 98.50           C  
ATOM   2750  HD2 PHE A 179       0.610   2.594   5.794  1.00 98.50           H  
ATOM   2751  CE1 PHE A 179       1.956   3.966   2.411  1.00 98.50           C  
ATOM   2752  HE1 PHE A 179       2.332   4.350   1.475  1.00 98.50           H  
ATOM   2753  CE2 PHE A 179       0.925   2.180   3.703  1.00 98.50           C  
ATOM   2754  HE2 PHE A 179       0.538   1.174   3.765  1.00 98.50           H  
ATOM   2755  CZ  PHE A 179       1.412   2.672   2.481  1.00 98.50           C  
ATOM   2756  HZ  PHE A 179       1.381   2.048   1.600  1.00 98.50           H  
ATOM   2757  N   GLY A 180       3.447   5.413   9.178  1.00 98.00           N  
ATOM   2758  H   GLY A 180       3.667   4.429   9.238  1.00 98.00           H  
ATOM   2759  CA  GLY A 180       3.691   6.245  10.342  1.00 98.00           C  
ATOM   2760  HA2 GLY A 180       4.396   5.728  10.993  1.00 98.00           H  
ATOM   2761  HA3 GLY A 180       4.156   7.175  10.017  1.00 98.00           H  
ATOM   2762  C   GLY A 180       2.444   6.589  11.147  1.00 98.00           C  
ATOM   2763  O   GLY A 180       1.361   6.021  10.982  1.00 98.00           O  
ATOM   2764  N   TRP A 181       2.633   7.514  12.087  1.00 97.94           N  
ATOM   2765  H   TRP A 181       3.515   8.007  12.098  1.00 97.94           H  
ATOM   2766  CA  TRP A 181       1.545   8.090  12.869  1.00 97.94           C  
ATOM   2767  HA  TRP A 181       0.868   7.293  13.175  1.00 97.94           H  
ATOM   2768  C   TRP A 181       0.762   9.080  12.012  1.00 97.94           C  
ATOM   2769  CB  TRP A 181       2.096   8.748  14.136  1.00 97.94           C  
ATOM   2770  HB2 TRP A 181       1.290   9.303  14.618  1.00 97.94           H  
ATOM   2771  HB3 TRP A 181       2.873   9.464  13.870  1.00 97.94           H  
ATOM   2772  O   TRP A 181       1.345   9.970  11.401  1.00 97.94           O  
ATOM   2773  CG  TRP A 181       2.630   7.768  15.131  1.00 97.94           C  
ATOM   2774  CD1 TRP A 181       3.933   7.536  15.409  1.00 97.94           C  
ATOM   2775  HD1 TRP A 181       4.758   8.071  14.961  1.00 97.94           H  
ATOM   2776  CD2 TRP A 181       1.866   6.900  16.020  1.00 97.94           C  
ATOM   2777  CE2 TRP A 181       2.784   6.139  16.802  1.00 97.94           C  
ATOM   2778  CE3 TRP A 181       0.490   6.707  16.266  1.00 97.94           C  
ATOM   2779  HE3 TRP A 181      -0.229   7.307  15.726  1.00 97.94           H  
ATOM   2780  NE1 TRP A 181       4.030   6.563  16.386  1.00 97.94           N  
ATOM   2781  HE1 TRP A 181       4.900   6.300  16.826  1.00 97.94           H  
ATOM   2782  CH2 TRP A 181       0.979   5.044  17.986  1.00 97.94           C  
ATOM   2783  HH2 TRP A 181       0.632   4.360  18.746  1.00 97.94           H  
ATOM   2784  CZ2 TRP A 181       2.358   5.217  17.768  1.00 97.94           C  
ATOM   2785  HZ2 TRP A 181       3.078   4.667  18.356  1.00 97.94           H  
ATOM   2786  CZ3 TRP A 181       0.049   5.792  17.240  1.00 97.94           C  
ATOM   2787  HZ3 TRP A 181      -1.008   5.693  17.441  1.00 97.94           H  
ATOM   2788  N   GLN A 182      -0.553   8.906  11.965  1.00 98.06           N  
ATOM   2789  H   GLN A 182      -0.949   8.138  12.488  1.00 98.06           H  
ATOM   2790  CA  GLN A 182      -1.478   9.701  11.171  1.00 98.06           C  
ATOM   2791  HA  GLN A 182      -0.985  10.614  10.838  1.00 98.06           H  
ATOM   2792  C   GLN A 182      -2.672  10.093  12.032  1.00 98.06           C  
ATOM   2793  CB  GLN A 182      -1.944   8.899   9.942  1.00 98.06           C  
ATOM   2794  HB2 GLN A 182      -2.663   9.498   9.382  1.00 98.06           H  
ATOM   2795  HB3 GLN A 182      -2.453   7.997  10.280  1.00 98.06           H  
ATOM   2796  O   GLN A 182      -3.225   9.262  12.755  1.00 98.06           O  
ATOM   2797  CG  GLN A 182      -0.797   8.490   9.000  1.00 98.06           C  
ATOM   2798  HG2 GLN A 182      -1.210   7.932   8.159  1.00 98.06           H  
ATOM   2799  HG3 GLN A 182      -0.103   7.833   9.523  1.00 98.06           H  
ATOM   2800  CD  GLN A 182      -0.033   9.679   8.430  1.00 98.06           C  
ATOM   2801  NE2 GLN A 182       1.200   9.504   8.017  1.00 98.06           N  
ATOM   2802 HE21 GLN A 182       1.663   8.609   8.086  1.00 98.06           H  
ATOM   2803 HE22 GLN A 182       1.687  10.331   7.704  1.00 98.06           H  
ATOM   2804  OE1 GLN A 182      -0.551  10.776   8.302  1.00 98.06           O  
ATOM   2805  N   ASN A 183      -3.106  11.344  11.924  1.00 97.56           N  
ATOM   2806  H   ASN A 183      -2.623  11.986  11.312  1.00 97.56           H  
ATOM   2807  CA  ASN A 183      -4.301  11.801  12.616  1.00 97.56           C  
ATOM   2808  HA  ASN A 183      -4.279  11.401  13.630  1.00 97.56           H  
ATOM   2809  C   ASN A 183      -5.557  11.265  11.909  1.00 97.56           C  
ATOM   2810  CB  ASN A 183      -4.260  13.329  12.715  1.00 97.56           C  
ATOM   2811  HB2 ASN A 183      -3.282  13.643  13.081  1.00 97.56           H  
ATOM   2812  HB3 ASN A 183      -4.436  13.776  11.737  1.00 97.56           H  
ATOM   2813  O   ASN A 183      -5.718  11.420  10.697  1.00 97.56           O  
ATOM   2814  CG  ASN A 183      -5.302  13.826  13.687  1.00 97.56           C  
ATOM   2815  ND2 ASN A 183      -5.062  13.652  14.967  1.00 97.56           N  
ATOM   2816 HD21 ASN A 183      -5.702  14.042  15.644  1.00 97.56           H  
ATOM   2817 HD22 ASN A 183      -4.180  13.250  15.253  1.00 97.56           H  
ATOM   2818  OD1 ASN A 183      -6.347  14.328  13.305  1.00 97.56           O  
ATOM   2819  N   ALA A 184      -6.450  10.615  12.653  1.00 97.75           N  
ATOM   2820  H   ALA A 184      -6.239  10.466  13.629  1.00 97.75           H  
ATOM   2821  CA  ALA A 184      -7.640   9.968  12.112  1.00 97.75           C  
ATOM   2822  HA  ALA A 184      -7.833  10.355  11.111  1.00 97.75           H  
ATOM   2823  C   ALA A 184      -8.879  10.253  12.963  1.00 97.75           C  
ATOM   2824  CB  ALA A 184      -7.367   8.467  11.994  1.00 97.75           C  
ATOM   2825  HB1 ALA A 184      -8.232   7.960  11.567  1.00 97.75           H  
ATOM   2826  HB2 ALA A 184      -7.154   8.054  12.980  1.00 97.75           H  
ATOM   2827  HB3 ALA A 184      -6.503   8.308  11.349  1.00 97.75           H  
ATOM   2828  O   ALA A 184      -8.814  10.378  14.185  1.00 97.75           O  
ATOM   2829  N   ARG A 185     -10.051  10.314  12.324  1.00 97.31           N  
ATOM   2830  H   ARG A 185     -10.051  10.166  11.325  1.00 97.31           H  
ATOM   2831  CA  ARG A 185     -11.320  10.557  13.025  1.00 97.31           C  
ATOM   2832  HA  ARG A 185     -11.158  11.371  13.732  1.00 97.31           H  
ATOM   2833  C   ARG A 185     -11.733   9.336  13.847  1.00 97.31           C  
ATOM   2834  CB  ARG A 185     -12.390  11.018  12.028  1.00 97.31           C  
ATOM   2835  HB2 ARG A 185     -12.655  10.199  11.360  1.00 97.31           H  
ATOM   2836  HB3 ARG A 185     -11.970  11.829  11.433  1.00 97.31           H  
ATOM   2837  O   ARG A 185     -11.809   8.224  13.312  1.00 97.31           O  
ATOM   2838  CG  ARG A 185     -13.648  11.540  12.740  1.00 97.31           C  
ATOM   2839  HG2 ARG A 185     -13.347  12.224  13.533  1.00 97.31           H  
ATOM   2840  HG3 ARG A 185     -14.197  10.713  13.190  1.00 97.31           H  
ATOM   2841  CD  ARG A 185     -14.559  12.310  11.776  1.00 97.31           C  
ATOM   2842  HD2 ARG A 185     -15.355  12.774  12.358  1.00 97.31           H  
ATOM   2843  HD3 ARG A 185     -13.973  13.107  11.318  1.00 97.31           H  
ATOM   2844  NE  ARG A 185     -15.170  11.449  10.738  1.00 97.31           N  
ATOM   2845  HE  ARG A 185     -15.238  10.464  10.951  1.00 97.31           H  
ATOM   2846  NH1 ARG A 185     -15.781  13.149   9.317  1.00 97.31           N  
ATOM   2847 HH11 ARG A 185     -16.231  13.480   8.475  1.00 97.31           H  
ATOM   2848 HH12 ARG A 185     -15.365  13.817   9.950  1.00 97.31           H  
ATOM   2849  NH2 ARG A 185     -16.322  11.064   8.793  1.00 97.31           N  
ATOM   2850 HH21 ARG A 185     -16.770  11.435   7.968  1.00 97.31           H  
ATOM   2851 HH22 ARG A 185     -16.390  10.080   9.009  1.00 97.31           H  
ATOM   2852  CZ  ARG A 185     -15.748  11.885   9.628  1.00 97.31           C  
ATOM   2853  N   LYS A 186     -12.057   9.551  15.124  1.00 97.44           N  
ATOM   2854  H   LYS A 186     -12.011  10.499  15.469  1.00 97.44           H  
ATOM   2855  CA  LYS A 186     -12.560   8.523  16.044  1.00 97.44           C  
ATOM   2856  HA  LYS A 186     -11.893   7.662  16.026  1.00 97.44           H  
ATOM   2857  C   LYS A 186     -13.945   8.077  15.587  1.00 97.44           C  
ATOM   2858  CB  LYS A 186     -12.594   9.084  17.477  1.00 97.44           C  
ATOM   2859  HB2 LYS A 186     -13.156  10.017  17.496  1.00 97.44           H  
ATOM   2860  HB3 LYS A 186     -13.095   8.367  18.128  1.00 97.44           H  
ATOM   2861  O   LYS A 186     -14.919   8.814  15.702  1.00 97.44           O  
ATOM   2862  CG  LYS A 186     -11.174   9.324  18.009  1.00 97.44           C  
ATOM   2863  HG2 LYS A 186     -10.643  10.008  17.348  1.00 97.44           H  
ATOM   2864  HG3 LYS A 186     -10.650   8.368  18.017  1.00 97.44           H  
ATOM   2865  CD  LYS A 186     -11.147   9.899  19.428  1.00 97.44           C  
ATOM   2866  HD2 LYS A 186     -11.600  10.891  19.423  1.00 97.44           H  
ATOM   2867  HD3 LYS A 186     -11.694   9.245  20.108  1.00 97.44           H  
ATOM   2868  CE  LYS A 186      -9.683  10.012  19.868  1.00 97.44           C  
ATOM   2869  HE2 LYS A 186      -9.227   9.022  19.864  1.00 97.44           H  
ATOM   2870  HE3 LYS A 186      -9.158  10.621  19.133  1.00 97.44           H  
ATOM   2871  NZ  LYS A 186      -9.536  10.647  21.197  1.00 97.44           N  
ATOM   2872  HZ1 LYS A 186      -9.944  11.571  21.187  1.00 97.44           H  
ATOM   2873  HZ2 LYS A 186     -10.001  10.146  21.941  1.00 97.44           H  
ATOM   2874  HZ3 LYS A 186      -8.566  10.807  21.425  1.00 97.44           H  
ATOM   2875  N   GLY A 187     -14.051   6.862  15.054  1.00 94.31           N  
ATOM   2876  H   GLY A 187     -13.234   6.269  15.019  1.00 94.31           H  
ATOM   2877  CA  GLY A 187     -15.269   6.399  14.385  1.00 94.31           C  
ATOM   2878  HA2 GLY A 187     -15.036   5.502  13.811  1.00 94.31           H  
ATOM   2879  HA3 GLY A 187     -15.615   7.187  13.716  1.00 94.31           H  
ATOM   2880  C   GLY A 187     -16.447   6.079  15.293  1.00 94.31           C  
ATOM   2881  O   GLY A 187     -17.540   5.831  14.795  1.00 94.31           O  
ATOM   2882  N   TRP A 188     -16.245   6.072  16.605  1.00 94.62           N  
ATOM   2883  H   TRP A 188     -15.311   6.265  16.940  1.00 94.62           H  
ATOM   2884  CA  TRP A 188     -17.287   5.844  17.607  1.00 94.62           C  
ATOM   2885  HA  TRP A 188     -18.152   5.371  17.143  1.00 94.62           H  
ATOM   2886  C   TRP A 188     -17.791   7.126  18.263  1.00 94.62           C  
ATOM   2887  CB  TRP A 188     -16.734   4.901  18.665  1.00 94.62           C  
ATOM   2888  HB2 TRP A 188     -16.401   4.002  18.145  1.00 94.62           H  
ATOM   2889  HB3 TRP A 188     -17.539   4.608  19.340  1.00 94.62           H  
ATOM   2890  O   TRP A 188     -18.655   7.054  19.134  1.00 94.62           O  
ATOM   2891  CG  TRP A 188     -15.598   5.455  19.468  1.00 94.62           C  
ATOM   2892  CD1 TRP A 188     -15.711   5.995  20.702  1.00 94.62           C  
ATOM   2893  HD1 TRP A 188     -16.643   6.095  21.240  1.00 94.62           H  
ATOM   2894  CD2 TRP A 188     -14.186   5.555  19.112  1.00 94.62           C  
ATOM   2895  CE2 TRP A 188     -13.493   6.148  20.211  1.00 94.62           C  
ATOM   2896  CE3 TRP A 188     -13.418   5.183  17.988  1.00 94.62           C  
ATOM   2897  HE3 TRP A 188     -13.898   4.681  17.160  1.00 94.62           H  
ATOM   2898  NE1 TRP A 188     -14.469   6.395  21.149  1.00 94.62           N  
ATOM   2899  HE1 TRP A 188     -14.307   6.805  22.057  1.00 94.62           H  
ATOM   2900  CH2 TRP A 188     -11.380   5.967  19.071  1.00 94.62           C  
ATOM   2901  HH2 TRP A 188     -10.306   6.078  19.075  1.00 94.62           H  
ATOM   2902  CZ2 TRP A 188     -12.110   6.342  20.206  1.00 94.62           C  
ATOM   2903  HZ2 TRP A 188     -11.601   6.740  21.071  1.00 94.62           H  
ATOM   2904  CZ3 TRP A 188     -12.030   5.409  17.957  1.00 94.62           C  
ATOM   2905  HZ3 TRP A 188     -11.445   5.108  17.100  1.00 94.62           H  
ATOM   2906  N   ARG A 189     -17.239   8.284  17.890  1.00 94.62           N  
ATOM   2907  H   ARG A 189     -16.590   8.293  17.117  1.00 94.62           H  
ATOM   2908  CA  ARG A 189     -17.646   9.578  18.431  1.00 94.62           C  
ATOM   2909  HA  ARG A 189     -18.311   9.425  19.281  1.00 94.62           H  
ATOM   2910  C   ARG A 189     -18.426  10.373  17.396  1.00 94.62           C  
ATOM   2911  CB  ARG A 189     -16.436  10.368  18.923  1.00 94.62           C  
ATOM   2912  HB2 ARG A 189     -16.822  11.305  19.325  1.00 94.62           H  
ATOM   2913  HB3 ARG A 189     -15.772  10.591  18.088  1.00 94.62           H  
ATOM   2914  O   ARG A 189     -18.146  10.300  16.202  1.00 94.62           O  
ATOM   2915  CG  ARG A 189     -15.657   9.640  20.026  1.00 94.62           C  
ATOM   2916  HG2 ARG A 189     -15.182   8.752  19.609  1.00 94.62           H  
ATOM   2917  HG3 ARG A 189     -16.336   9.342  20.825  1.00 94.62           H  
ATOM   2918  CD  ARG A 189     -14.575  10.557  20.591  1.00 94.62           C  
ATOM   2919  HD2 ARG A 189     -13.934  10.879  19.770  1.00 94.62           H  
ATOM   2920  HD3 ARG A 189     -13.957  10.002  21.297  1.00 94.62           H  
ATOM   2921  NE  ARG A 189     -15.144  11.750  21.237  1.00 94.62           N  
ATOM   2922  HE  ARG A 189     -15.255  12.576  20.666  1.00 94.62           H  
ATOM   2923  NH1 ARG A 189     -15.143  11.054  23.438  1.00 94.62           N  
ATOM   2924 HH11 ARG A 189     -15.053  10.084  23.170  1.00 94.62           H  
ATOM   2925 HH12 ARG A 189     -15.188  11.393  24.388  1.00 94.62           H  
ATOM   2926  NH2 ARG A 189     -15.343  13.180  22.973  1.00 94.62           N  
ATOM   2927 HH21 ARG A 189     -15.869  13.766  22.341  1.00 94.62           H  
ATOM   2928 HH22 ARG A 189     -14.431  13.607  22.890  1.00 94.62           H  
ATOM   2929  CZ  ARG A 189     -15.227  11.979  22.528  1.00 94.62           C  
ATOM   2930  N   THR A 190     -19.403  11.138  17.866  1.00 92.38           N  
ATOM   2931  H   THR A 190     -19.602  11.128  18.857  1.00 92.38           H  
ATOM   2932  CA  THR A 190     -20.278  11.972  17.029  1.00 92.38           C  
ATOM   2933  HA  THR A 190     -20.314  11.566  16.018  1.00 92.38           H  
ATOM   2934  C   THR A 190     -19.793  13.415  16.901  1.00 92.38           C  
ATOM   2935  CB  THR A 190     -21.705  11.965  17.592  1.00 92.38           C  
ATOM   2936  HB  THR A 190     -22.326  12.668  17.036  1.00 92.38           H  
ATOM   2937  O   THR A 190     -20.270  14.133  16.032  1.00 92.38           O  
ATOM   2938  CG2 THR A 190     -22.340  10.576  17.510  1.00 92.38           C  
ATOM   2939 HG21 THR A 190     -21.787   9.864  18.123  1.00 92.38           H  
ATOM   2940 HG22 THR A 190     -22.349  10.235  16.474  1.00 92.38           H  
ATOM   2941 HG23 THR A 190     -23.367  10.630  17.872  1.00 92.38           H  
ATOM   2942  OG1 THR A 190     -21.679  12.329  18.954  1.00 92.38           O  
ATOM   2943  HG1 THR A 190     -21.813  13.278  19.013  1.00 92.38           H  
ATOM   2944  N   ASP A 191     -18.847  13.840  17.741  1.00 94.44           N  
ATOM   2945  H   ASP A 191     -18.434  13.179  18.383  1.00 94.44           H  
ATOM   2946  CA  ASP A 191     -18.271  15.194  17.768  1.00 94.44           C  
ATOM   2947  HA  ASP A 191     -19.059  15.916  17.553  1.00 94.44           H  
ATOM   2948  C   ASP A 191     -17.175  15.423  16.713  1.00 94.44           C  
ATOM   2949  CB  ASP A 191     -17.743  15.485  19.183  1.00 94.44           C  
ATOM   2950  HB2 ASP A 191     -17.331  16.494  19.212  1.00 94.44           H  
ATOM   2951  HB3 ASP A 191     -18.586  15.456  19.874  1.00 94.44           H  
ATOM   2952  O   ASP A 191     -16.663  16.529  16.574  1.00 94.44           O  
ATOM   2953  CG  ASP A 191     -16.676  14.497  19.675  1.00 94.44           C  
ATOM   2954  OD1 ASP A 191     -16.214  13.631  18.896  1.00 94.44           O  
ATOM   2955  OD2 ASP A 191     -16.394  14.499  20.890  1.00 94.44           O  
ATOM   2956  N   GLY A 192     -16.813  14.383  15.957  1.00 92.44           N  
ATOM   2957  H   GLY A 192     -17.232  13.489  16.172  1.00 92.44           H  
ATOM   2958  CA  GLY A 192     -15.777  14.460  14.934  1.00 92.44           C  
ATOM   2959  HA2 GLY A 192     -15.933  15.355  14.332  1.00 92.44           H  
ATOM   2960  HA3 GLY A 192     -15.863  13.580  14.295  1.00 92.44           H  
ATOM   2961  C   GLY A 192     -14.350  14.503  15.481  1.00 92.44           C  
ATOM   2962  O   GLY A 192     -13.432  14.729  14.695  1.00 92.44           O  
ATOM   2963  N   GLU A 193     -14.154  14.250  16.780  1.00 96.25           N  
ATOM   2964  H   GLU A 193     -14.955  14.092  17.375  1.00 96.25           H  
ATOM   2965  CA  GLU A 193     -12.836  14.237  17.411  1.00 96.25           C  
ATOM   2966  HA  GLU A 193     -12.433  15.248  17.362  1.00 96.25           H  
ATOM   2967  C   GLU A 193     -11.871  13.294  16.675  1.00 96.25           C  
ATOM   2968  CB  GLU A 193     -12.977  13.849  18.895  1.00 96.25           C  
ATOM   2969  HB2 GLU A 193     -13.287  12.806  18.953  1.00 96.25           H  
ATOM   2970  HB3 GLU A 193     -13.753  14.471  19.343  1.00 96.25           H  
ATOM   2971  O   GLU A 193     -12.238  12.204  16.211  1.00 96.25           O  
ATOM   2972  CG  GLU A 193     -11.693  14.047  19.715  1.00 96.25           C  
ATOM   2973  HG2 GLU A 193     -10.876  13.524  19.218  1.00 96.25           H  
ATOM   2974  HG3 GLU A 193     -11.449  15.109  19.746  1.00 96.25           H  
ATOM   2975  CD  GLU A 193     -11.803  13.497  21.147  1.00 96.25           C  
ATOM   2976  OE1 GLU A 193     -10.803  12.916  21.624  1.00 96.25           O  
ATOM   2977  OE2 GLU A 193     -12.895  13.521  21.754  1.00 96.25           O  
ATOM   2978  N   THR A 194     -10.611  13.708  16.583  1.00 97.50           N  
ATOM   2979  H   THR A 194     -10.345  14.595  16.986  1.00 97.50           H  
ATOM   2980  CA  THR A 194      -9.542  12.917  15.983  1.00 97.50           C  
ATOM   2981  HA  THR A 194      -9.982  12.044  15.500  1.00 97.50           H  
ATOM   2982  C   THR A 194      -8.579  12.372  17.035  1.00 97.50           C  
ATOM   2983  CB  THR A 194      -8.814  13.691  14.879  1.00 97.50           C  
ATOM   2984  HB  THR A 194      -8.108  13.006  14.410  1.00 97.50           H  
ATOM   2985  O   THR A 194      -8.610  12.733  18.211  1.00 97.50           O  
ATOM   2986  CG2 THR A 194      -9.749  14.234  13.796  1.00 97.50           C  
ATOM   2987 HG21 THR A 194     -10.333  13.421  13.364  1.00 97.50           H  
ATOM   2988 HG22 THR A 194      -9.156  14.698  13.009  1.00 97.50           H  
ATOM   2989 HG23 THR A 194     -10.424  14.979  14.216  1.00 97.50           H  
ATOM   2990  OG1 THR A 194      -8.108  14.784  15.404  1.00 97.50           O  
ATOM   2991  HG1 THR A 194      -7.512  15.051  14.700  1.00 97.50           H  
ATOM   2992  N   GLY A 195      -7.753  11.417  16.633  1.00 96.56           N  
ATOM   2993  H   GLY A 195      -7.805  11.103  15.674  1.00 96.56           H  
ATOM   2994  CA  GLY A 195      -6.653  10.890  17.426  1.00 96.56           C  
ATOM   2995  HA2 GLY A 195      -6.178  11.700  17.979  1.00 96.56           H  
ATOM   2996  HA3 GLY A 195      -7.013  10.139  18.128  1.00 96.56           H  
ATOM   2997  C   GLY A 195      -5.621  10.253  16.513  1.00 96.56           C  
ATOM   2998  O   GLY A 195      -5.932   9.895  15.374  1.00 96.56           O  
ATOM   2999  N   ASP A 196      -4.400  10.124  17.009  1.00 97.44           N  
ATOM   3000  H   ASP A 196      -4.178  10.476  17.929  1.00 97.44           H  
ATOM   3001  CA  ASP A 196      -3.311   9.579  16.212  1.00 97.44           C  
ATOM   3002  HA  ASP A 196      -3.437   9.922  15.185  1.00 97.44           H  
ATOM   3003  C   ASP A 196      -3.370   8.053  16.196  1.00 97.44           C  
ATOM   3004  CB  ASP A 196      -1.963  10.128  16.686  1.00 97.44           C  
ATOM   3005  HB2 ASP A 196      -1.795   9.820  17.718  1.00 97.44           H  
ATOM   3006  HB3 ASP A 196      -1.173   9.703  16.067  1.00 97.44           H  
ATOM   3007  O   ASP A 196      -3.515   7.393  17.227  1.00 97.44           O  
ATOM   3008  CG  ASP A 196      -1.901  11.657  16.583  1.00 97.44           C  
ATOM   3009  OD1 ASP A 196      -2.607  12.231  15.713  1.00 97.44           O  
ATOM   3010  OD2 ASP A 196      -1.183  12.242  17.418  1.00 97.44           O  
ATOM   3011  N   ILE A 197      -3.257   7.491  14.998  1.00 97.50           N  
ATOM   3012  H   ILE A 197      -3.170   8.101  14.197  1.00 97.50           H  
ATOM   3013  CA  ILE A 197      -3.166   6.054  14.763  1.00 97.50           C  
ATOM   3014  HA  ILE A 197      -3.079   5.546  15.723  1.00 97.50           H  
ATOM   3015  C   ILE A 197      -1.906   5.745  13.975  1.00 97.50           C  
ATOM   3016  CB  ILE A 197      -4.417   5.497  14.050  1.00 97.50           C  
ATOM   3017  HB  ILE A 197      -4.291   4.416  13.993  1.00 97.50           H  
ATOM   3018  O   ILE A 197      -1.444   6.557  13.178  1.00 97.50           O  
ATOM   3019  CG1 ILE A 197      -4.594   6.020  12.604  1.00 97.50           C  
ATOM   3020 HG12 ILE A 197      -3.667   5.884  12.047  1.00 97.50           H  
ATOM   3021 HG13 ILE A 197      -4.818   7.087  12.625  1.00 97.50           H  
ATOM   3022  CG2 ILE A 197      -5.664   5.763  14.902  1.00 97.50           C  
ATOM   3023 HG21 ILE A 197      -5.916   6.823  14.891  1.00 97.50           H  
ATOM   3024 HG22 ILE A 197      -6.502   5.184  14.512  1.00 97.50           H  
ATOM   3025 HG23 ILE A 197      -5.484   5.459  15.933  1.00 97.50           H  
ATOM   3026  CD1 ILE A 197      -5.687   5.286  11.817  1.00 97.50           C  
ATOM   3027 HD11 ILE A 197      -6.671   5.511  12.227  1.00 97.50           H  
ATOM   3028 HD12 ILE A 197      -5.511   4.211  11.854  1.00 97.50           H  
ATOM   3029 HD13 ILE A 197      -5.655   5.609  10.777  1.00 97.50           H  
ATOM   3030  N   ARG A 198      -1.378   4.533  14.131  1.00 97.56           N  
ATOM   3031  H   ARG A 198      -1.783   3.908  14.813  1.00 97.56           H  
ATOM   3032  CA  ARG A 198      -0.394   4.007  13.187  1.00 97.56           C  
ATOM   3033  HA  ARG A 198       0.276   4.817  12.897  1.00 97.56           H  
ATOM   3034  C   ARG A 198      -1.129   3.536  11.931  1.00 97.56           C  
ATOM   3035  CB  ARG A 198       0.420   2.898  13.865  1.00 97.56           C  
ATOM   3036  HB2 ARG A 198      -0.175   1.986  13.910  1.00 97.56           H  
ATOM   3037  HB3 ARG A 198       0.659   3.189  14.888  1.00 97.56           H  
ATOM   3038  O   ARG A 198      -1.904   2.579  12.000  1.00 97.56           O  
ATOM   3039  CG  ARG A 198       1.727   2.607  13.121  1.00 97.56           C  
ATOM   3040  HG2 ARG A 198       1.542   2.512  12.051  1.00 97.56           H  
ATOM   3041  HG3 ARG A 198       2.129   1.663  13.488  1.00 97.56           H  
ATOM   3042  CD  ARG A 198       2.763   3.709  13.371  1.00 97.56           C  
ATOM   3043  HD2 ARG A 198       2.889   3.847  14.445  1.00 97.56           H  
ATOM   3044  HD3 ARG A 198       2.417   4.645  12.934  1.00 97.56           H  
ATOM   3045  NE  ARG A 198       4.045   3.333  12.779  1.00 97.56           N  
ATOM   3046  HE  ARG A 198       4.046   2.556  12.135  1.00 97.56           H  
ATOM   3047  NH1 ARG A 198       5.317   5.162  13.319  1.00 97.56           N  
ATOM   3048 HH11 ARG A 198       4.528   5.553  13.812  1.00 97.56           H  
ATOM   3049 HH12 ARG A 198       6.218   5.618  13.284  1.00 97.56           H  
ATOM   3050  NH2 ARG A 198       6.198   3.458  12.165  1.00 97.56           N  
ATOM   3051 HH21 ARG A 198       6.016   2.568  11.724  1.00 97.56           H  
ATOM   3052 HH22 ARG A 198       7.062   3.947  11.980  1.00 97.56           H  
ATOM   3053  CZ  ARG A 198       5.178   3.992  12.759  1.00 97.56           C  
ATOM   3054  N   LEU A 199      -0.937   4.213  10.800  1.00 98.62           N  
ATOM   3055  H   LEU A 199      -0.255   4.958  10.788  1.00 98.62           H  
ATOM   3056  CA  LEU A 199      -1.575   3.820   9.545  1.00 98.62           C  
ATOM   3057  HA  LEU A 199      -2.573   3.448   9.775  1.00 98.62           H  
ATOM   3058  C   LEU A 199      -0.777   2.691   8.895  1.00 98.62           C  
ATOM   3059  CB  LEU A 199      -1.741   5.028   8.613  1.00 98.62           C  
ATOM   3060  HB2 LEU A 199      -2.358   5.774   9.114  1.00 98.62           H  
ATOM   3061  HB3 LEU A 199      -0.759   5.466   8.433  1.00 98.62           H  
ATOM   3062  O   LEU A 199       0.325   2.897   8.401  1.00 98.62           O  
ATOM   3063  CG  LEU A 199      -2.382   4.671   7.254  1.00 98.62           C  
ATOM   3064  HG  LEU A 199      -1.762   3.946   6.727  1.00 98.62           H  
ATOM   3065  CD1 LEU A 199      -3.791   4.084   7.406  1.00 98.62           C  
ATOM   3066 HD11 LEU A 199      -4.246   3.975   6.421  1.00 98.62           H  
ATOM   3067 HD12 LEU A 199      -3.739   3.098   7.867  1.00 98.62           H  
ATOM   3068 HD13 LEU A 199      -4.401   4.747   8.020  1.00 98.62           H  
ATOM   3069  CD2 LEU A 199      -2.472   5.925   6.391  1.00 98.62           C  
ATOM   3070 HD21 LEU A 199      -1.466   6.287   6.176  1.00 98.62           H  
ATOM   3071 HD22 LEU A 199      -3.023   6.709   6.910  1.00 98.62           H  
ATOM   3072 HD23 LEU A 199      -2.967   5.709   5.444  1.00 98.62           H  
ATOM   3073  N   LEU A 200      -1.371   1.500   8.875  1.00 98.62           N  
ATOM   3074  H   LEU A 200      -2.264   1.408   9.337  1.00 98.62           H  
ATOM   3075  CA  LEU A 200      -0.773   0.308   8.285  1.00 98.62           C  
ATOM   3076  HA  LEU A 200       0.226   0.546   7.917  1.00 98.62           H  
ATOM   3077  C   LEU A 200      -1.598  -0.185   7.097  1.00 98.62           C  
ATOM   3078  CB  LEU A 200      -0.635  -0.793   9.351  1.00 98.62           C  
ATOM   3079  HB2 LEU A 200      -1.636  -1.101   9.654  1.00 98.62           H  
ATOM   3080  HB3 LEU A 200      -0.140  -1.647   8.890  1.00 98.62           H  
ATOM   3081  O   LEU A 200      -2.834  -0.184   7.149  1.00 98.62           O  
ATOM   3082  CG  LEU A 200       0.149  -0.405  10.618  1.00 98.62           C  
ATOM   3083  HG  LEU A 200      -0.352   0.418  11.127  1.00 98.62           H  
ATOM   3084  CD1 LEU A 200       0.166  -1.601  11.569  1.00 98.62           C  
ATOM   3085 HD11 LEU A 200      -0.854  -1.875  11.835  1.00 98.62           H  
ATOM   3086 HD12 LEU A 200       0.655  -2.450  11.090  1.00 98.62           H  
ATOM   3087 HD13 LEU A 200       0.705  -1.337  12.479  1.00 98.62           H  
ATOM   3088  CD2 LEU A 200       1.586   0.005  10.316  1.00 98.62           C  
ATOM   3089 HD21 LEU A 200       1.588   0.969   9.807  1.00 98.62           H  
ATOM   3090 HD22 LEU A 200       2.156   0.122  11.238  1.00 98.62           H  
ATOM   3091 HD23 LEU A 200       2.075  -0.734   9.683  1.00 98.62           H  
ATOM   3092  N   MET A 201      -0.914  -0.700   6.079  1.00 98.81           N  
ATOM   3093  H   MET A 201       0.093  -0.633   6.108  1.00 98.81           H  
ATOM   3094  CA  MET A 201      -1.502  -1.555   5.051  1.00 98.81           C  
ATOM   3095  HA  MET A 201      -2.578  -1.612   5.210  1.00 98.81           H  
ATOM   3096  C   MET A 201      -0.919  -2.963   5.182  1.00 98.81           C  
ATOM   3097  CB  MET A 201      -1.272  -0.951   3.662  1.00 98.81           C  
ATOM   3098  HB2 MET A 201      -1.646   0.072   3.646  1.00 98.81           H  
ATOM   3099  HB3 MET A 201      -0.207  -0.949   3.433  1.00 98.81           H  
ATOM   3100  O   MET A 201       0.296  -3.134   5.208  1.00 98.81           O  
ATOM   3101  CG  MET A 201      -2.007  -1.758   2.597  1.00 98.81           C  
ATOM   3102  HG2 MET A 201      -3.057  -1.791   2.887  1.00 98.81           H  
ATOM   3103  HG3 MET A 201      -1.622  -2.778   2.583  1.00 98.81           H  
ATOM   3104  SD  MET A 201      -1.917  -1.095   0.916  1.00 98.81           S  
ATOM   3105  CE  MET A 201      -0.185  -1.455   0.532  1.00 98.81           C  
ATOM   3106  HE1 MET A 201       0.478  -0.865   1.165  1.00 98.81           H  
ATOM   3107  HE2 MET A 201       0.011  -2.517   0.676  1.00 98.81           H  
ATOM   3108  HE3 MET A 201      -0.002  -1.210  -0.515  1.00 98.81           H  
ATOM   3109  N   HIS A 202      -1.767  -3.986   5.302  1.00 98.75           N  
ATOM   3110  H   HIS A 202      -2.761  -3.809   5.274  1.00 98.75           H  
ATOM   3111  CA  HIS A 202      -1.301  -5.351   5.567  1.00 98.75           C  
ATOM   3112  HA  HIS A 202      -0.396  -5.528   4.986  1.00 98.75           H  
ATOM   3113  C   HIS A 202      -2.319  -6.426   5.160  1.00 98.75           C  
ATOM   3114  CB  HIS A 202      -0.927  -5.471   7.054  1.00 98.75           C  
ATOM   3115  HB2 HIS A 202      -0.134  -4.758   7.278  1.00 98.75           H  
ATOM   3116  HB3 HIS A 202      -0.523  -6.467   7.235  1.00 98.75           H  
ATOM   3117  O   HIS A 202      -3.498  -6.145   4.943  1.00 98.75           O  
ATOM   3118  CG  HIS A 202      -2.062  -5.238   8.019  1.00 98.75           C  
ATOM   3119  CD2 HIS A 202      -2.434  -4.071   8.628  1.00 98.75           C  
ATOM   3120  HD2 HIS A 202      -1.966  -3.109   8.479  1.00 98.75           H  
ATOM   3121  ND1 HIS A 202      -2.906  -6.205   8.485  1.00 98.75           N  
ATOM   3122  HD1 HIS A 202      -2.927  -7.163   8.166  1.00 98.75           H  
ATOM   3123  CE1 HIS A 202      -3.763  -5.662   9.349  1.00 98.75           C  
ATOM   3124  HE1 HIS A 202      -4.533  -6.210   9.873  1.00 98.75           H  
ATOM   3125  NE2 HIS A 202      -3.520  -4.352   9.476  1.00 98.75           N  
ATOM   3126  N   ALA A 203      -1.870  -7.681   5.066  1.00 98.25           N  
ATOM   3127  H   ALA A 203      -0.896  -7.859   5.265  1.00 98.25           H  
ATOM   3128  CA  ALA A 203      -2.755  -8.836   4.894  1.00 98.25           C  
ATOM   3129  HA  ALA A 203      -3.417  -8.648   4.049  1.00 98.25           H  
ATOM   3130  C   ALA A 203      -3.622  -9.079   6.142  1.00 98.25           C  
ATOM   3131  CB  ALA A 203      -1.904 -10.069   4.574  1.00 98.25           C  
ATOM   3132  HB1 ALA A 203      -1.272 -10.303   5.431  1.00 98.25           H  
ATOM   3133  HB2 ALA A 203      -1.276  -9.881   3.703  1.00 98.25           H  
ATOM   3134  HB3 ALA A 203      -2.547 -10.923   4.360  1.00 98.25           H  
ATOM   3135  O   ALA A 203      -3.430  -8.467   7.187  1.00 98.25           O  
ATOM   3136  N   THR A 204      -4.569 -10.006   6.088  1.00 97.25           N  
ATOM   3137  H   THR A 204      -4.705 -10.524   5.232  1.00 97.25           H  
ATOM   3138  CA  THR A 204      -5.353 -10.394   7.269  1.00 97.25           C  
ATOM   3139  HA  THR A 204      -4.849 -10.034   8.166  1.00 97.25           H  
ATOM   3140  C   THR A 204      -5.403 -11.908   7.431  1.00 97.25           C  
ATOM   3141  CB  THR A 204      -6.721  -9.711   7.212  1.00 97.25           C  
ATOM   3142  HB  THR A 204      -6.570  -8.682   6.884  1.00 97.25           H  
ATOM   3143  O   THR A 204      -4.856 -12.624   6.596  1.00 97.25           O  
ATOM   3144  CG2 THR A 204      -7.715 -10.367   6.254  1.00 97.25           C  
ATOM   3145 HG21 THR A 204      -8.650  -9.808   6.260  1.00 97.25           H  
ATOM   3146 HG22 THR A 204      -7.310 -10.364   5.242  1.00 97.25           H  
ATOM   3147 HG23 THR A 204      -7.913 -11.396   6.554  1.00 97.25           H  
ATOM   3148  OG1 THR A 204      -7.246  -9.650   8.516  1.00 97.25           O  
ATOM   3149  HG1 THR A 204      -6.569  -9.237   9.058  1.00 97.25           H  
ATOM   3150  N   ASP A 205      -5.988 -12.413   8.523  1.00 96.69           N  
ATOM   3151  H   ASP A 205      -6.439 -11.788   9.175  1.00 96.69           H  
ATOM   3152  CA  ASP A 205      -6.086 -13.860   8.732  1.00 96.69           C  
ATOM   3153  HA  ASP A 205      -5.072 -14.258   8.695  1.00 96.69           H  
ATOM   3154  C   ASP A 205      -6.950 -14.489   7.623  1.00 96.69           C  
ATOM   3155  CB  ASP A 205      -6.656 -14.213  10.116  1.00 96.69           C  
ATOM   3156  HB2 ASP A 205      -6.190 -13.582  10.873  1.00 96.69           H  
ATOM   3157  HB3 ASP A 205      -7.729 -14.025  10.146  1.00 96.69           H  
ATOM   3158  O   ASP A 205      -8.157 -14.213   7.587  1.00 96.69           O  
ATOM   3159  CG  ASP A 205      -6.375 -15.685  10.454  1.00 96.69           C  
ATOM   3160  OD1 ASP A 205      -6.560 -16.569   9.585  1.00 96.69           O  
ATOM   3161  OD2 ASP A 205      -5.850 -15.946  11.555  1.00 96.69           O  
ATOM   3162  N   PRO A 206      -6.384 -15.343   6.749  1.00 95.06           N  
ATOM   3163  CA  PRO A 206      -7.130 -15.923   5.636  1.00 95.06           C  
ATOM   3164  HA  PRO A 206      -7.559 -15.132   5.021  1.00 95.06           H  
ATOM   3165  C   PRO A 206      -8.266 -16.841   6.098  1.00 95.06           C  
ATOM   3166  CB  PRO A 206      -6.091 -16.671   4.795  1.00 95.06           C  
ATOM   3167  HB2 PRO A 206      -6.506 -17.558   4.316  1.00 95.06           H  
ATOM   3168  HB3 PRO A 206      -5.677 -15.999   4.044  1.00 95.06           H  
ATOM   3169  O   PRO A 206      -9.269 -16.980   5.404  1.00 95.06           O  
ATOM   3170  CG  PRO A 206      -4.999 -17.022   5.800  1.00 95.06           C  
ATOM   3171  HG2 PRO A 206      -5.280 -17.919   6.351  1.00 95.06           H  
ATOM   3172  HG3 PRO A 206      -4.033 -17.154   5.312  1.00 95.06           H  
ATOM   3173  CD  PRO A 206      -5.006 -15.819   6.736  1.00 95.06           C  
ATOM   3174  HD2 PRO A 206      -4.354 -15.044   6.333  1.00 95.06           H  
ATOM   3175  HD3 PRO A 206      -4.672 -16.123   7.728  1.00 95.06           H  
ATOM   3176  N   ALA A 207      -8.141 -17.449   7.282  1.00 94.56           N  
ATOM   3177  H   ALA A 207      -7.359 -17.212   7.875  1.00 94.56           H  
ATOM   3178  CA  ALA A 207      -9.132 -18.389   7.796  1.00 94.56           C  
ATOM   3179  HA  ALA A 207      -9.531 -18.972   6.967  1.00 94.56           H  
ATOM   3180  C   ALA A 207     -10.325 -17.692   8.469  1.00 94.56           C  
ATOM   3181  CB  ALA A 207      -8.421 -19.351   8.755  1.00 94.56           C  
ATOM   3182  HB1 ALA A 207      -8.018 -18.805   9.608  1.00 94.56           H  
ATOM   3183  HB2 ALA A 207      -7.612 -19.863   8.234  1.00 94.56           H  
ATOM   3184  HB3 ALA A 207      -9.133 -20.092   9.116  1.00 94.56           H  
ATOM   3185  O   ALA A 207     -11.416 -18.254   8.509  1.00 94.56           O  
ATOM   3186  N   VAL A 208     -10.131 -16.480   9.006  1.00 94.00           N  
ATOM   3187  H   VAL A 208      -9.205 -16.086   8.922  1.00 94.00           H  
ATOM   3188  CA  VAL A 208     -11.124 -15.830   9.887  1.00 94.00           C  
ATOM   3189  HA  VAL A 208     -12.024 -16.443   9.928  1.00 94.00           H  
ATOM   3190  C   VAL A 208     -11.568 -14.457   9.386  1.00 94.00           C  
ATOM   3191  CB  VAL A 208     -10.582 -15.723  11.330  1.00 94.00           C  
ATOM   3192  HB  VAL A 208      -9.713 -15.066  11.338  1.00 94.00           H  
ATOM   3193  O   VAL A 208     -12.744 -14.107   9.495  1.00 94.00           O  
ATOM   3194  CG1 VAL A 208     -11.639 -15.138  12.279  1.00 94.00           C  
ATOM   3195 HG11 VAL A 208     -11.834 -14.093  12.039  1.00 94.00           H  
ATOM   3196 HG12 VAL A 208     -11.289 -15.193  13.310  1.00 94.00           H  
ATOM   3197 HG13 VAL A 208     -12.564 -15.710  12.199  1.00 94.00           H  
ATOM   3198  CG2 VAL A 208     -10.156 -17.087  11.887  1.00 94.00           C  
ATOM   3199 HG21 VAL A 208      -9.312 -17.482  11.321  1.00 94.00           H  
ATOM   3200 HG22 VAL A 208      -9.837 -16.988  12.924  1.00 94.00           H  
ATOM   3201 HG23 VAL A 208     -10.986 -17.792  11.833  1.00 94.00           H  
ATOM   3202  N   LEU A 209     -10.640 -13.651   8.870  1.00 95.12           N  
ATOM   3203  H   LEU A 209      -9.715 -14.019   8.701  1.00 95.12           H  
ATOM   3204  CA  LEU A 209     -10.880 -12.240   8.568  1.00 95.12           C  
ATOM   3205  HA  LEU A 209     -11.849 -11.939   8.966  1.00 95.12           H  
ATOM   3206  C   LEU A 209     -10.967 -11.943   7.072  1.00 95.12           C  
ATOM   3207  CB  LEU A 209      -9.794 -11.386   9.235  1.00 95.12           C  
ATOM   3208  HB2 LEU A 209      -8.822 -11.758   8.913  1.00 95.12           H  
ATOM   3209  HB3 LEU A 209      -9.899 -10.366   8.865  1.00 95.12           H  
ATOM   3210  O   LEU A 209     -11.617 -10.968   6.703  1.00 95.12           O  
ATOM   3211  CG  LEU A 209      -9.820 -11.346  10.774  1.00 95.12           C  
ATOM   3212  HG  LEU A 209      -9.624 -12.340  11.177  1.00 95.12           H  
ATOM   3213  CD1 LEU A 209      -8.725 -10.391  11.259  1.00 95.12           C  
ATOM   3214 HD11 LEU A 209      -8.805  -9.437  10.737  1.00 95.12           H  
ATOM   3215 HD12 LEU A 209      -8.814 -10.218  12.331  1.00 95.12           H  
ATOM   3216 HD13 LEU A 209      -7.751 -10.830  11.047  1.00 95.12           H  
ATOM   3217  CD2 LEU A 209     -11.157 -10.843  11.330  1.00 95.12           C  
ATOM   3218 HD21 LEU A 209     -11.091 -10.746  12.413  1.00 95.12           H  
ATOM   3219 HD22 LEU A 209     -11.938 -11.570  11.109  1.00 95.12           H  
ATOM   3220 HD23 LEU A 209     -11.408  -9.882  10.880  1.00 95.12           H  
ATOM   3221  N   GLU A 210     -10.377 -12.766   6.207  1.00 94.75           N  
ATOM   3222  H   GLU A 210      -9.786 -13.506   6.559  1.00 94.75           H  
ATOM   3223  CA  GLU A 210     -10.385 -12.509   4.761  1.00 94.75           C  
ATOM   3224  HA  GLU A 210     -10.036 -11.488   4.603  1.00 94.75           H  
ATOM   3225  C   GLU A 210     -11.795 -12.589   4.152  1.00 94.75           C  
ATOM   3226  CB  GLU A 210      -9.368 -13.430   4.082  1.00 94.75           C  
ATOM   3227  HB2 GLU A 210      -9.679 -14.469   4.184  1.00 94.75           H  
ATOM   3228  HB3 GLU A 210      -8.431 -13.272   4.616  1.00 94.75           H  
ATOM   3229  O   GLU A 210     -12.111 -11.854   3.221  1.00 94.75           O  
ATOM   3230  CG  GLU A 210      -9.140 -13.095   2.600  1.00 94.75           C  
ATOM   3231  HG2 GLU A 210     -10.001 -13.439   2.026  1.00 94.75           H  
ATOM   3232  HG3 GLU A 210      -9.078 -12.012   2.496  1.00 94.75           H  
ATOM   3233  CD  GLU A 210      -7.853 -13.705   2.013  1.00 94.75           C  
ATOM   3234  OE1 GLU A 210      -7.687 -13.618   0.777  1.00 94.75           O  
ATOM   3235  OE2 GLU A 210      -6.980 -14.165   2.777  1.00 94.75           O  
ATOM   3236  N   SER A 211     -12.703 -13.360   4.758  1.00 95.31           N  
ATOM   3237  H   SER A 211     -12.406 -13.909   5.552  1.00 95.31           H  
ATOM   3238  CA  SER A 211     -14.132 -13.368   4.404  1.00 95.31           C  
ATOM   3239  HA  SER A 211     -14.222 -13.588   3.340  1.00 95.31           H  
ATOM   3240  C   SER A 211     -14.847 -12.030   4.651  1.00 95.31           C  
ATOM   3241  CB  SER A 211     -14.844 -14.475   5.186  1.00 95.31           C  
ATOM   3242  HB2 SER A 211     -15.888 -14.531   4.877  1.00 95.31           H  
ATOM   3243  HB3 SER A 211     -14.362 -15.429   4.972  1.00 95.31           H  
ATOM   3244  O   SER A 211     -15.946 -11.820   4.139  1.00 95.31           O  
ATOM   3245  OG  SER A 211     -14.773 -14.210   6.576  1.00 95.31           O  
ATOM   3246  HG  SER A 211     -14.791 -15.043   7.053  1.00 95.31           H  
ATOM   3247  N   ARG A 212     -14.244 -11.117   5.427  1.00 96.19           N  
ATOM   3248  H   ARG A 212     -13.333 -11.350   5.796  1.00 96.19           H  
ATOM   3249  CA  ARG A 212     -14.776  -9.772   5.700  1.00 96.19           C  
ATOM   3250  HA  ARG A 212     -15.857  -9.795   5.560  1.00 96.19           H  
ATOM   3251  C   ARG A 212     -14.275  -8.706   4.722  1.00 96.19           C  
ATOM   3252  CB  ARG A 212     -14.482  -9.353   7.148  1.00 96.19           C  
ATOM   3253  HB2 ARG A 212     -14.952  -8.384   7.319  1.00 96.19           H  
ATOM   3254  HB3 ARG A 212     -13.408  -9.231   7.284  1.00 96.19           H  
ATOM   3255  O   ARG A 212     -14.775  -7.582   4.783  1.00 96.19           O  
ATOM   3256  CG  ARG A 212     -15.022 -10.346   8.185  1.00 96.19           C  
ATOM   3257  HG2 ARG A 212     -16.076 -10.538   7.986  1.00 96.19           H  
ATOM   3258  HG3 ARG A 212     -14.469 -11.284   8.125  1.00 96.19           H  
ATOM   3259  CD  ARG A 212     -14.867  -9.752   9.587  1.00 96.19           C  
ATOM   3260  HD2 ARG A 212     -13.806  -9.601   9.786  1.00 96.19           H  
ATOM   3261  HD3 ARG A 212     -15.373  -8.786   9.608  1.00 96.19           H  
ATOM   3262  NE  ARG A 212     -15.439 -10.641  10.613  1.00 96.19           N  
ATOM   3263  HE  ARG A 212     -15.531 -11.613  10.355  1.00 96.19           H  
ATOM   3264  NH1 ARG A 212     -15.655  -9.084  12.288  1.00 96.19           N  
ATOM   3265 HH11 ARG A 212     -15.283  -8.384  11.662  1.00 96.19           H  
ATOM   3266 HH12 ARG A 212     -15.959  -8.850  13.222  1.00 96.19           H  
ATOM   3267  NH2 ARG A 212     -16.308 -11.190  12.644  1.00 96.19           N  
ATOM   3268 HH21 ARG A 212     -16.402 -12.147  12.336  1.00 96.19           H  
ATOM   3269 HH22 ARG A 212     -16.569 -10.954  13.591  1.00 96.19           H  
ATOM   3270  CZ  ARG A 212     -15.797 -10.302  11.839  1.00 96.19           C  
ATOM   3271  N   ILE A 213     -13.318  -9.042   3.852  1.00 97.44           N  
ATOM   3272  H   ILE A 213     -13.005 -10.002   3.831  1.00 97.44           H  
ATOM   3273  CA  ILE A 213     -12.805  -8.138   2.817  1.00 97.44           C  
ATOM   3274  HA  ILE A 213     -12.410  -7.249   3.308  1.00 97.44           H  
ATOM   3275  C   ILE A 213     -13.943  -7.667   1.896  1.00 97.44           C  
ATOM   3276  CB  ILE A 213     -11.629  -8.785   2.054  1.00 97.44           C  
ATOM   3277  HB  ILE A 213     -11.951  -9.762   1.696  1.00 97.44           H  
ATOM   3278  O   ILE A 213     -14.866  -8.421   1.592  1.00 97.44           O  
ATOM   3279  CG1 ILE A 213     -10.383  -8.994   2.950  1.00 97.44           C  
ATOM   3280 HG12 ILE A 213     -10.678  -9.542   3.844  1.00 97.44           H  
ATOM   3281 HG13 ILE A 213      -9.671  -9.615   2.406  1.00 97.44           H  
ATOM   3282  CG2 ILE A 213     -11.268  -7.952   0.819  1.00 97.44           C  
ATOM   3283 HG21 ILE A 213     -10.317  -8.279   0.400  1.00 97.44           H  
ATOM   3284 HG22 ILE A 213     -12.030  -8.091   0.053  1.00 97.44           H  
ATOM   3285 HG23 ILE A 213     -11.182  -6.897   1.078  1.00 97.44           H  
ATOM   3286  CD1 ILE A 213      -9.648  -7.723   3.400  1.00 97.44           C  
ATOM   3287 HD11 ILE A 213      -9.283  -7.170   2.535  1.00 97.44           H  
ATOM   3288 HD12 ILE A 213      -8.794  -8.005   4.016  1.00 97.44           H  
ATOM   3289 HD13 ILE A 213     -10.310  -7.088   3.989  1.00 97.44           H  
ATOM   3290  N   GLY A 214     -13.885  -6.402   1.466  1.00 97.25           N  
ATOM   3291  H   GLY A 214     -13.087  -5.839   1.727  1.00 97.25           H  
ATOM   3292  CA  GLY A 214     -14.926  -5.731   0.677  1.00 97.25           C  
ATOM   3293  HA2 GLY A 214     -15.467  -6.458   0.071  1.00 97.25           H  
ATOM   3294  HA3 GLY A 214     -14.445  -5.015   0.011  1.00 97.25           H  
ATOM   3295  C   GLY A 214     -15.933  -4.957   1.529  1.00 97.25           C  
ATOM   3296  O   GLY A 214     -16.928  -4.451   1.018  1.00 97.25           O  
ATOM   3297  N   ARG A 215     -15.691  -4.863   2.841  1.00 97.06           N  
ATOM   3298  H   ARG A 215     -14.862  -5.329   3.182  1.00 97.06           H  
ATOM   3299  CA  ARG A 215     -16.499  -4.106   3.807  1.00 97.06           C  
ATOM   3300  HA  ARG A 215     -17.143  -3.410   3.270  1.00 97.06           H  
ATOM   3301  C   ARG A 215     -15.591  -3.307   4.728  1.00 97.06           C  
ATOM   3302  CB  ARG A 215     -17.370  -5.063   4.635  1.00 97.06           C  
ATOM   3303  HB2 ARG A 215     -17.999  -4.478   5.306  1.00 97.06           H  
ATOM   3304  HB3 ARG A 215     -16.721  -5.697   5.240  1.00 97.06           H  
ATOM   3305  O   ARG A 215     -14.441  -3.680   4.937  1.00 97.06           O  
ATOM   3306  CG  ARG A 215     -18.263  -5.955   3.763  1.00 97.06           C  
ATOM   3307  HG2 ARG A 215     -17.643  -6.581   3.122  1.00 97.06           H  
ATOM   3308  HG3 ARG A 215     -18.907  -5.333   3.141  1.00 97.06           H  
ATOM   3309  CD  ARG A 215     -19.117  -6.869   4.639  1.00 97.06           C  
ATOM   3310  HD2 ARG A 215     -19.792  -6.249   5.229  1.00 97.06           H  
ATOM   3311  HD3 ARG A 215     -18.462  -7.425   5.310  1.00 97.06           H  
ATOM   3312  NE  ARG A 215     -19.875  -7.819   3.809  1.00 97.06           N  
ATOM   3313  HE  ARG A 215     -19.482  -8.023   2.901  1.00 97.06           H  
ATOM   3314  NH1 ARG A 215     -21.573  -8.267   5.289  1.00 97.06           N  
ATOM   3315 HH11 ARG A 215     -22.436  -8.746   5.507  1.00 97.06           H  
ATOM   3316 HH12 ARG A 215     -21.153  -7.626   5.946  1.00 97.06           H  
ATOM   3317  NH2 ARG A 215     -21.554  -9.261   3.290  1.00 97.06           N  
ATOM   3318 HH21 ARG A 215     -21.128  -9.422   2.389  1.00 97.06           H  
ATOM   3319 HH22 ARG A 215     -22.410  -9.742   3.528  1.00 97.06           H  
ATOM   3320  CZ  ARG A 215     -20.993  -8.442   4.133  1.00 97.06           C  
ATOM   3321  N   GLN A 216     -16.121  -2.269   5.363  1.00 97.25           N  
ATOM   3322  H   GLN A 216     -17.078  -2.008   5.172  1.00 97.25           H  
ATOM   3323  CA  GLN A 216     -15.419  -1.626   6.472  1.00 97.25           C  
ATOM   3324  HA  GLN A 216     -14.414  -1.352   6.150  1.00 97.25           H  
ATOM   3325  C   GLN A 216     -15.308  -2.617   7.639  1.00 97.25           C  
ATOM   3326  CB  GLN A 216     -16.156  -0.354   6.888  1.00 97.25           C  
ATOM   3327  HB2 GLN A 216     -15.664   0.043   7.776  1.00 97.25           H  
ATOM   3328  HB3 GLN A 216     -17.193  -0.588   7.129  1.00 97.25           H  
ATOM   3329  O   GLN A 216     -16.316  -2.991   8.239  1.00 97.25           O  
ATOM   3330  CG  GLN A 216     -16.096   0.719   5.797  1.00 97.25           C  
ATOM   3331  HG2 GLN A 216     -16.568   0.357   4.884  1.00 97.25           H  
ATOM   3332  HG3 GLN A 216     -15.051   0.940   5.582  1.00 97.25           H  
ATOM   3333  CD  GLN A 216     -16.799   1.998   6.223  1.00 97.25           C  
ATOM   3334  NE2 GLN A 216     -16.264   3.149   5.883  1.00 97.25           N  
ATOM   3335 HE21 GLN A 216     -16.795   3.971   6.133  1.00 97.25           H  
ATOM   3336 HE22 GLN A 216     -15.482   3.177   5.245  1.00 97.25           H  
ATOM   3337  OE1 GLN A 216     -17.859   1.995   6.829  1.00 97.25           O  
ATOM   3338  N   ALA A 217     -14.093  -3.088   7.921  1.00 96.38           N  
ATOM   3339  H   ALA A 217     -13.314  -2.695   7.412  1.00 96.38           H  
ATOM   3340  CA  ALA A 217     -13.854  -4.210   8.830  1.00 96.38           C  
ATOM   3341  HA  ALA A 217     -14.586  -4.152   9.636  1.00 96.38           H  
ATOM   3342  C   ALA A 217     -12.470  -4.157   9.504  1.00 96.38           C  
ATOM   3343  CB  ALA A 217     -14.092  -5.527   8.071  1.00 96.38           C  
ATOM   3344  HB1 ALA A 217     -14.020  -6.371   8.757  1.00 96.38           H  
ATOM   3345  HB2 ALA A 217     -15.085  -5.525   7.621  1.00 96.38           H  
ATOM   3346  HB3 ALA A 217     -13.350  -5.646   7.281  1.00 96.38           H  
ATOM   3347  O   ALA A 217     -11.853  -5.197   9.750  1.00 96.38           O  
ATOM   3348  N   SER A 218     -11.960  -2.958   9.799  1.00 96.31           N  
ATOM   3349  H   SER A 218     -12.464  -2.132   9.509  1.00 96.31           H  
ATOM   3350  CA  SER A 218     -10.698  -2.755  10.523  1.00 96.31           C  
ATOM   3351  HA  SER A 218     -10.425  -3.687  11.018  1.00 96.31           H  
ATOM   3352  C   SER A 218     -10.820  -1.697  11.635  1.00 96.31           C  
ATOM   3353  CB  SER A 218      -9.581  -2.434   9.520  1.00 96.31           C  
ATOM   3354  HB2 SER A 218      -8.644  -2.824   9.918  1.00 96.31           H  
ATOM   3355  HB3 SER A 218      -9.778  -2.923   8.566  1.00 96.31           H  
ATOM   3356  O   SER A 218     -11.872  -1.076  11.803  1.00 96.31           O  
ATOM   3357  OG  SER A 218      -9.451  -1.046   9.328  1.00 96.31           O  
ATOM   3358  HG  SER A 218      -8.818  -0.894   8.622  1.00 96.31           H  
ATOM   3359  N   GLN A 219      -9.747  -1.506  12.409  1.00 95.44           N  
ATOM   3360  H   GLN A 219      -8.912  -2.041  12.217  1.00 95.44           H  
ATOM   3361  CA  GLN A 219      -9.624  -0.441  13.419  1.00 95.44           C  
ATOM   3362  HA  GLN A 219     -10.619  -0.181  13.781  1.00 95.44           H  
ATOM   3363  C   GLN A 219      -9.031   0.868  12.857  1.00 95.44           C  
ATOM   3364  CB  GLN A 219      -8.810  -0.963  14.616  1.00 95.44           C  
ATOM   3365  HB2 GLN A 219      -8.486  -0.129  15.240  1.00 95.44           H  
ATOM   3366  HB3 GLN A 219      -7.922  -1.482  14.254  1.00 95.44           H  
ATOM   3367  O   GLN A 219      -8.775   1.797  13.612  1.00 95.44           O  
ATOM   3368  CG  GLN A 219      -9.648  -1.897  15.497  1.00 95.44           C  
ATOM   3369  HG2 GLN A 219     -10.473  -1.318  15.913  1.00 95.44           H  
ATOM   3370  HG3 GLN A 219     -10.059  -2.712  14.902  1.00 95.44           H  
ATOM   3371  CD  GLN A 219      -8.857  -2.499  16.652  1.00 95.44           C  
ATOM   3372  NE2 GLN A 219      -9.518  -2.922  17.704  1.00 95.44           N  
ATOM   3373 HE21 GLN A 219      -8.944  -3.202  18.486  1.00 95.44           H  
ATOM   3374 HE22 GLN A 219     -10.496  -2.691  17.811  1.00 95.44           H  
ATOM   3375  OE1 GLN A 219      -7.652  -2.668  16.600  1.00 95.44           O  
ATOM   3376  N   GLY A 220      -8.815   0.954  11.540  1.00 96.62           N  
ATOM   3377  H   GLY A 220      -9.109   0.187  10.952  1.00 96.62           H  
ATOM   3378  CA  GLY A 220      -8.229   2.124  10.876  1.00 96.62           C  
ATOM   3379  HA2 GLY A 220      -7.738   2.763  11.610  1.00 96.62           H  
ATOM   3380  HA3 GLY A 220      -9.021   2.702  10.401  1.00 96.62           H  
ATOM   3381  C   GLY A 220      -7.185   1.762   9.818  1.00 96.62           C  
ATOM   3382  O   GLY A 220      -6.973   2.537   8.890  1.00 96.62           O  
ATOM   3383  N   CYS A 221      -6.596   0.567   9.891  1.00 97.69           N  
ATOM   3384  H   CYS A 221      -6.792  -0.021  10.688  1.00 97.69           H  
ATOM   3385  CA  CYS A 221      -5.686   0.042   8.870  1.00 97.69           C  
ATOM   3386  HA  CYS A 221      -4.960   0.815   8.620  1.00 97.69           H  
ATOM   3387  C   CYS A 221      -6.403  -0.330   7.560  1.00 97.69           C  
ATOM   3388  CB  CYS A 221      -4.915  -1.152   9.456  1.00 97.69           C  
ATOM   3389  HB2 CYS A 221      -4.304  -0.813  10.292  1.00 97.69           H  
ATOM   3390  HB3 CYS A 221      -4.241  -1.551   8.698  1.00 97.69           H  
ATOM   3391  O   CYS A 221      -7.626  -0.508   7.530  1.00 97.69           O  
ATOM   3392  SG  CYS A 221      -6.019  -2.486  10.012  1.00 97.69           S  
ATOM   3393  HG  CYS A 221      -5.007  -3.346  10.161  1.00 97.69           H  
ATOM   3394  N   VAL A 222      -5.632  -0.503   6.488  1.00 98.69           N  
ATOM   3395  H   VAL A 222      -4.639  -0.349   6.588  1.00 98.69           H  
ATOM   3396  CA  VAL A 222      -6.099  -1.065   5.216  1.00 98.69           C  
ATOM   3397  HA  VAL A 222      -7.183  -0.966   5.153  1.00 98.69           H  
ATOM   3398  C   VAL A 222      -5.747  -2.554   5.188  1.00 98.69           C  
ATOM   3399  CB  VAL A 222      -5.505  -0.301   4.015  1.00 98.69           C  
ATOM   3400  HB  VAL A 222      -4.426  -0.448   3.992  1.00 98.69           H  
ATOM   3401  O   VAL A 222      -4.576  -2.929   5.159  1.00 98.69           O  
ATOM   3402  CG1 VAL A 222      -6.115  -0.801   2.700  1.00 98.69           C  
ATOM   3403 HG11 VAL A 222      -5.972  -1.877   2.597  1.00 98.69           H  
ATOM   3404 HG12 VAL A 222      -7.181  -0.579   2.664  1.00 98.69           H  
ATOM   3405 HG13 VAL A 222      -5.617  -0.314   1.861  1.00 98.69           H  
ATOM   3406  CG2 VAL A 222      -5.784   1.206   4.099  1.00 98.69           C  
ATOM   3407 HG21 VAL A 222      -5.390   1.701   3.212  1.00 98.69           H  
ATOM   3408 HG22 VAL A 222      -5.284   1.636   4.966  1.00 98.69           H  
ATOM   3409 HG23 VAL A 222      -6.857   1.389   4.167  1.00 98.69           H  
ATOM   3410  N   ARG A 223      -6.765  -3.419   5.231  1.00 98.69           N  
ATOM   3411  H   ARG A 223      -7.698  -3.033   5.250  1.00 98.69           H  
ATOM   3412  CA  ARG A 223      -6.616  -4.882   5.191  1.00 98.69           C  
ATOM   3413  HA  ARG A 223      -5.609  -5.141   5.517  1.00 98.69           H  
ATOM   3414  C   ARG A 223      -6.787  -5.406   3.774  1.00 98.69           C  
ATOM   3415  CB  ARG A 223      -7.614  -5.563   6.130  1.00 98.69           C  
ATOM   3416  HB2 ARG A 223      -7.574  -6.640   5.967  1.00 98.69           H  
ATOM   3417  HB3 ARG A 223      -8.616  -5.209   5.890  1.00 98.69           H  
ATOM   3418  O   ARG A 223      -7.755  -5.057   3.100  1.00 98.69           O  
ATOM   3419  CG  ARG A 223      -7.322  -5.275   7.602  1.00 98.69           C  
ATOM   3420  HG2 ARG A 223      -7.338  -4.200   7.779  1.00 98.69           H  
ATOM   3421  HG3 ARG A 223      -6.335  -5.666   7.850  1.00 98.69           H  
ATOM   3422  CD  ARG A 223      -8.382  -5.945   8.480  1.00 98.69           C  
ATOM   3423  HD2 ARG A 223      -9.354  -5.504   8.261  1.00 98.69           H  
ATOM   3424  HD3 ARG A 223      -8.416  -7.009   8.245  1.00 98.69           H  
ATOM   3425  NE  ARG A 223      -8.055  -5.769   9.904  1.00 98.69           N  
ATOM   3426  HE  ARG A 223      -7.187  -5.293  10.103  1.00 98.69           H  
ATOM   3427  NH1 ARG A 223      -9.881  -6.850  10.785  1.00 98.69           N  
ATOM   3428 HH11 ARG A 223     -10.370  -7.226  11.584  1.00 98.69           H  
ATOM   3429 HH12 ARG A 223     -10.392  -6.672   9.932  1.00 98.69           H  
ATOM   3430  NH2 ARG A 223      -8.246  -6.168  12.132  1.00 98.69           N  
ATOM   3431 HH21 ARG A 223      -8.740  -6.564  12.919  1.00 98.69           H  
ATOM   3432 HH22 ARG A 223      -7.342  -5.743  12.278  1.00 98.69           H  
ATOM   3433  CZ  ARG A 223      -8.726  -6.268  10.924  1.00 98.69           C  
ATOM   3434  N   LEU A 224      -5.863  -6.259   3.351  1.00 98.62           N  
ATOM   3435  H   LEU A 224      -5.086  -6.438   3.971  1.00 98.62           H  
ATOM   3436  CA  LEU A 224      -5.786  -6.839   2.011  1.00 98.62           C  
ATOM   3437  HA  LEU A 224      -6.538  -6.379   1.370  1.00 98.62           H  
ATOM   3438  C   LEU A 224      -6.034  -8.357   2.076  1.00 98.62           C  
ATOM   3439  CB  LEU A 224      -4.390  -6.556   1.411  1.00 98.62           C  
ATOM   3440  HB2 LEU A 224      -3.632  -6.816   2.150  1.00 98.62           H  
ATOM   3441  HB3 LEU A 224      -4.250  -7.223   0.560  1.00 98.62           H  
ATOM   3442  O   LEU A 224      -5.632  -8.993   3.057  1.00 98.62           O  
ATOM   3443  CG  LEU A 224      -4.131  -5.126   0.903  1.00 98.62           C  
ATOM   3444  HG  LEU A 224      -4.803  -4.924   0.069  1.00 98.62           H  
ATOM   3445  CD1 LEU A 224      -4.338  -4.036   1.942  1.00 98.62           C  
ATOM   3446 HD11 LEU A 224      -3.747  -4.229   2.837  1.00 98.62           H  
ATOM   3447 HD12 LEU A 224      -5.399  -3.963   2.180  1.00 98.62           H  
ATOM   3448 HD13 LEU A 224      -4.063  -3.081   1.493  1.00 98.62           H  
ATOM   3449  CD2 LEU A 224      -2.693  -5.006   0.404  1.00 98.62           C  
ATOM   3450 HD21 LEU A 224      -1.992  -5.135   1.229  1.00 98.62           H  
ATOM   3451 HD22 LEU A 224      -2.541  -4.020  -0.034  1.00 98.62           H  
ATOM   3452 HD23 LEU A 224      -2.497  -5.757  -0.361  1.00 98.62           H  
ATOM   3453  N   PRO A 225      -6.607  -8.967   1.021  1.00 98.00           N  
ATOM   3454  CA  PRO A 225      -6.439 -10.394   0.750  1.00 98.00           C  
ATOM   3455  HA  PRO A 225      -6.958 -10.974   1.513  1.00 98.00           H  
ATOM   3456  C   PRO A 225      -4.959 -10.780   0.704  1.00 98.00           C  
ATOM   3457  CB  PRO A 225      -7.084 -10.633  -0.621  1.00 98.00           C  
ATOM   3458  HB2 PRO A 225      -7.557 -11.612  -0.696  1.00 98.00           H  
ATOM   3459  HB3 PRO A 225      -6.347 -10.512  -1.416  1.00 98.00           H  
ATOM   3460  O   PRO A 225      -4.132 -10.000   0.216  1.00 98.00           O  
ATOM   3461  CG  PRO A 225      -8.107  -9.513  -0.724  1.00 98.00           C  
ATOM   3462  HG2 PRO A 225      -8.360  -9.278  -1.758  1.00 98.00           H  
ATOM   3463  HG3 PRO A 225      -8.992  -9.818  -0.165  1.00 98.00           H  
ATOM   3464  CD  PRO A 225      -7.398  -8.350  -0.030  1.00 98.00           C  
ATOM   3465  HD2 PRO A 225      -8.125  -7.648   0.377  1.00 98.00           H  
ATOM   3466  HD3 PRO A 225      -6.740  -7.843  -0.737  1.00 98.00           H  
ATOM   3467  N   ALA A 226      -4.616 -11.996   1.134  1.00 98.00           N  
ATOM   3468  H   ALA A 226      -5.333 -12.618   1.481  1.00 98.00           H  
ATOM   3469  CA  ALA A 226      -3.222 -12.450   1.138  1.00 98.00           C  
ATOM   3470  HA  ALA A 226      -2.638 -11.779   1.768  1.00 98.00           H  
ATOM   3471  C   ALA A 226      -2.595 -12.422  -0.270  1.00 98.00           C  
ATOM   3472  CB  ALA A 226      -3.173 -13.852   1.752  1.00 98.00           C  
ATOM   3473  HB1 ALA A 226      -2.139 -14.196   1.798  1.00 98.00           H  
ATOM   3474  HB2 ALA A 226      -3.759 -14.547   1.151  1.00 98.00           H  
ATOM   3475  HB3 ALA A 226      -3.584 -13.827   2.761  1.00 98.00           H  
ATOM   3476  O   ALA A 226      -1.453 -11.996  -0.439  1.00 98.00           O  
ATOM   3477  N   ALA A 227      -3.363 -12.797  -1.297  1.00 98.31           N  
ATOM   3478  H   ALA A 227      -4.290 -13.144  -1.096  1.00 98.31           H  
ATOM   3479  CA  ALA A 227      -2.906 -12.772  -2.687  1.00 98.31           C  
ATOM   3480  HA  ALA A 227      -1.992 -13.359  -2.771  1.00 98.31           H  
ATOM   3481  C   ALA A 227      -2.586 -11.352  -3.187  1.00 98.31           C  
ATOM   3482  CB  ALA A 227      -3.984 -13.428  -3.550  1.00 98.31           C  
ATOM   3483  HB1 ALA A 227      -3.645 -13.452  -4.585  1.00 98.31           H  
ATOM   3484  HB2 ALA A 227      -4.912 -12.859  -3.486  1.00 98.31           H  
ATOM   3485  HB3 ALA A 227      -4.159 -14.451  -3.216  1.00 98.31           H  
ATOM   3486  O   ALA A 227      -1.595 -11.155  -3.886  1.00 98.31           O  
ATOM   3487  N   LEU A 228      -3.380 -10.350  -2.790  1.00 98.69           N  
ATOM   3488  H   LEU A 228      -4.123 -10.551  -2.136  1.00 98.69           H  
ATOM   3489  CA  LEU A 228      -3.115  -8.954  -3.143  1.00 98.69           C  
ATOM   3490  HA  LEU A 228      -2.916  -8.908  -4.213  1.00 98.69           H  
ATOM   3491  C   LEU A 228      -1.864  -8.432  -2.427  1.00 98.69           C  
ATOM   3492  CB  LEU A 228      -4.355  -8.099  -2.834  1.00 98.69           C  
ATOM   3493  HB2 LEU A 228      -4.582  -8.186  -1.772  1.00 98.69           H  
ATOM   3494  HB3 LEU A 228      -5.201  -8.496  -3.395  1.00 98.69           H  
ATOM   3495  O   LEU A 228      -1.038  -7.787  -3.060  1.00 98.69           O  
ATOM   3496  CG  LEU A 228      -4.189  -6.603  -3.175  1.00 98.69           C  
ATOM   3497  HG  LEU A 228      -3.376  -6.179  -2.586  1.00 98.69           H  
ATOM   3498  CD1 LEU A 228      -3.904  -6.359  -4.659  1.00 98.69           C  
ATOM   3499 HD11 LEU A 228      -4.692  -6.793  -5.273  1.00 98.69           H  
ATOM   3500 HD12 LEU A 228      -2.942  -6.793  -4.932  1.00 98.69           H  
ATOM   3501 HD13 LEU A 228      -3.847  -5.287  -4.848  1.00 98.69           H  
ATOM   3502  CD2 LEU A 228      -5.477  -5.874  -2.798  1.00 98.69           C  
ATOM   3503 HD21 LEU A 228      -6.326  -6.310  -3.326  1.00 98.69           H  
ATOM   3504 HD22 LEU A 228      -5.395  -4.817  -3.051  1.00 98.69           H  
ATOM   3505 HD23 LEU A 228      -5.656  -5.965  -1.727  1.00 98.69           H  
ATOM   3506  N   ASN A 229      -1.693  -8.747  -1.138  1.00 98.69           N  
ATOM   3507  H   ASN A 229      -2.405  -9.299  -0.680  1.00 98.69           H  
ATOM   3508  CA  ASN A 229      -0.477  -8.405  -0.393  1.00 98.69           C  
ATOM   3509  HA  ASN A 229      -0.370  -7.321  -0.360  1.00 98.69           H  
ATOM   3510  C   ASN A 229       0.775  -8.962  -1.090  1.00 98.69           C  
ATOM   3511  CB  ASN A 229      -0.614  -8.948   1.038  1.00 98.69           C  
ATOM   3512  HB2 ASN A 229      -1.535  -8.569   1.479  1.00 98.69           H  
ATOM   3513  HB3 ASN A 229      -0.676 -10.036   1.018  1.00 98.69           H  
ATOM   3514  O   ASN A 229       1.708  -8.215  -1.368  1.00 98.69           O  
ATOM   3515  CG  ASN A 229       0.561  -8.579   1.932  1.00 98.69           C  
ATOM   3516  ND2 ASN A 229       0.373  -7.604   2.786  1.00 98.69           N  
ATOM   3517 HD21 ASN A 229       1.159  -7.322   3.354  1.00 98.69           H  
ATOM   3518 HD22 ASN A 229      -0.474  -7.054   2.755  1.00 98.69           H  
ATOM   3519  OD1 ASN A 229       1.619  -9.184   1.915  1.00 98.69           O  
ATOM   3520  N   LEU A 230       0.755 -10.248  -1.447  1.00 98.50           N  
ATOM   3521  H   LEU A 230      -0.044 -10.808  -1.185  1.00 98.50           H  
ATOM   3522  CA  LEU A 230       1.855 -10.891  -2.163  1.00 98.50           C  
ATOM   3523  HA  LEU A 230       2.772 -10.756  -1.591  1.00 98.50           H  
ATOM   3524  C   LEU A 230       2.114 -10.267  -3.536  1.00 98.50           C  
ATOM   3525  CB  LEU A 230       1.546 -12.387  -2.320  1.00 98.50           C  
ATOM   3526  HB2 LEU A 230       0.519 -12.497  -2.668  1.00 98.50           H  
ATOM   3527  HB3 LEU A 230       2.196 -12.802  -3.090  1.00 98.50           H  
ATOM   3528  O   LEU A 230       3.273 -10.105  -3.900  1.00 98.50           O  
ATOM   3529  CG  LEU A 230       1.740 -13.200  -1.031  1.00 98.50           C  
ATOM   3530  HG  LEU A 230       1.179 -12.752  -0.211  1.00 98.50           H  
ATOM   3531  CD1 LEU A 230       1.218 -14.620  -1.260  1.00 98.50           C  
ATOM   3532 HD11 LEU A 230       1.764 -15.094  -2.075  1.00 98.50           H  
ATOM   3533 HD12 LEU A 230       1.331 -15.209  -0.350  1.00 98.50           H  
ATOM   3534 HD13 LEU A 230       0.158 -14.576  -1.513  1.00 98.50           H  
ATOM   3535  CD2 LEU A 230       3.222 -13.280  -0.644  1.00 98.50           C  
ATOM   3536 HD21 LEU A 230       3.554 -12.311  -0.270  1.00 98.50           H  
ATOM   3537 HD22 LEU A 230       3.819 -13.552  -1.515  1.00 98.50           H  
ATOM   3538 HD23 LEU A 230       3.373 -14.026   0.135  1.00 98.50           H  
ATOM   3539  N   PHE A 231       1.068  -9.908  -4.282  1.00 98.75           N  
ATOM   3540  H   PHE A 231       0.137 -10.120  -3.953  1.00 98.75           H  
ATOM   3541  CA  PHE A 231       1.210  -9.236  -5.573  1.00 98.75           C  
ATOM   3542  HA  PHE A 231       1.839  -9.846  -6.221  1.00 98.75           H  
ATOM   3543  C   PHE A 231       1.910  -7.876  -5.425  1.00 98.75           C  
ATOM   3544  CB  PHE A 231      -0.174  -9.112  -6.227  1.00 98.75           C  
ATOM   3545  HB2 PHE A 231      -0.865  -8.642  -5.527  1.00 98.75           H  
ATOM   3546  HB3 PHE A 231      -0.551 -10.113  -6.436  1.00 98.75           H  
ATOM   3547  O   PHE A 231       2.891  -7.618  -6.121  1.00 98.75           O  
ATOM   3548  CG  PHE A 231      -0.171  -8.315  -7.515  1.00 98.75           C  
ATOM   3549  CD1 PHE A 231      -0.594  -6.972  -7.521  1.00 98.75           C  
ATOM   3550  HD1 PHE A 231      -0.953  -6.515  -6.610  1.00 98.75           H  
ATOM   3551  CD2 PHE A 231       0.306  -8.902  -8.700  1.00 98.75           C  
ATOM   3552  HD2 PHE A 231       0.654  -9.924  -8.698  1.00 98.75           H  
ATOM   3553  CE1 PHE A 231      -0.521  -6.213  -8.704  1.00 98.75           C  
ATOM   3554  HE1 PHE A 231      -0.825  -5.177  -8.704  1.00 98.75           H  
ATOM   3555  CE2 PHE A 231       0.392  -8.139  -9.877  1.00 98.75           C  
ATOM   3556  HE2 PHE A 231       0.812  -8.578 -10.769  1.00 98.75           H  
ATOM   3557  CZ  PHE A 231      -0.016  -6.794  -9.879  1.00 98.75           C  
ATOM   3558  HZ  PHE A 231       0.076  -6.208 -10.781  1.00 98.75           H  
ATOM   3559  N   LEU A 232       1.469  -7.033  -4.483  1.00 98.75           N  
ATOM   3560  H   LEU A 232       0.691  -7.317  -3.904  1.00 98.75           H  
ATOM   3561  CA  LEU A 232       2.101  -5.730  -4.238  1.00 98.75           C  
ATOM   3562  HA  LEU A 232       2.121  -5.171  -5.173  1.00 98.75           H  
ATOM   3563  C   LEU A 232       3.568  -5.874  -3.787  1.00 98.75           C  
ATOM   3564  CB  LEU A 232       1.298  -4.922  -3.199  1.00 98.75           C  
ATOM   3565  HB2 LEU A 232       1.281  -5.490  -2.268  1.00 98.75           H  
ATOM   3566  HB3 LEU A 232       1.842  -3.997  -3.009  1.00 98.75           H  
ATOM   3567  O   LEU A 232       4.418  -5.141  -4.283  1.00 98.75           O  
ATOM   3568  CG  LEU A 232      -0.156  -4.558  -3.554  1.00 98.75           C  
ATOM   3569  HG  LEU A 232      -0.763  -5.463  -3.598  1.00 98.75           H  
ATOM   3570  CD1 LEU A 232      -0.741  -3.656  -2.471  1.00 98.75           C  
ATOM   3571 HD11 LEU A 232      -1.806  -3.507  -2.651  1.00 98.75           H  
ATOM   3572 HD12 LEU A 232      -0.233  -2.692  -2.477  1.00 98.75           H  
ATOM   3573 HD13 LEU A 232      -0.602  -4.122  -1.496  1.00 98.75           H  
ATOM   3574  CD2 LEU A 232      -0.303  -3.849  -4.893  1.00 98.75           C  
ATOM   3575 HD21 LEU A 232       0.361  -2.986  -4.934  1.00 98.75           H  
ATOM   3576 HD22 LEU A 232      -0.051  -4.560  -5.680  1.00 98.75           H  
ATOM   3577 HD23 LEU A 232      -1.334  -3.524  -5.035  1.00 98.75           H  
ATOM   3578  N   ASP A 233       3.859  -6.824  -2.888  1.00 98.62           N  
ATOM   3579  H   ASP A 233       3.091  -7.364  -2.515  1.00 98.62           H  
ATOM   3580  CA  ASP A 233       5.198  -7.074  -2.314  1.00 98.62           C  
ATOM   3581  HA  ASP A 233       5.644  -6.127  -2.010  1.00 98.62           H  
ATOM   3582  C   ASP A 233       6.160  -7.722  -3.327  1.00 98.62           C  
ATOM   3583  CB  ASP A 233       5.009  -7.950  -1.055  1.00 98.62           C  
ATOM   3584  HB2 ASP A 233       4.259  -7.476  -0.422  1.00 98.62           H  
ATOM   3585  HB3 ASP A 233       4.600  -8.911  -1.368  1.00 98.62           H  
ATOM   3586  O   ASP A 233       7.335  -7.379  -3.378  1.00 98.62           O  
ATOM   3587  CG  ASP A 233       6.241  -8.214  -0.162  1.00 98.62           C  
ATOM   3588  OD1 ASP A 233       7.150  -7.374   0.009  1.00 98.62           O  
ATOM   3589  OD2 ASP A 233       6.262  -9.286   0.493  1.00 98.62           O  
ATOM   3590  N   ARG A 234       5.684  -8.644  -4.176  1.00 98.44           N  
ATOM   3591  H   ARG A 234       4.709  -8.899  -4.105  1.00 98.44           H  
ATOM   3592  CA  ARG A 234       6.514  -9.287  -5.210  1.00 98.44           C  
ATOM   3593  HA  ARG A 234       7.460  -9.594  -4.763  1.00 98.44           H  
ATOM   3594  C   ARG A 234       6.887  -8.326  -6.331  1.00 98.44           C  
ATOM   3595  CB  ARG A 234       5.799 -10.524  -5.773  1.00 98.44           C  
ATOM   3596  HB2 ARG A 234       5.687 -11.251  -4.969  1.00 98.44           H  
ATOM   3597  HB3 ARG A 234       4.809 -10.237  -6.126  1.00 98.44           H  
ATOM   3598  O   ARG A 234       8.019  -8.370  -6.797  1.00 98.44           O  
ATOM   3599  CG  ARG A 234       6.572 -11.157  -6.945  1.00 98.44           C  
ATOM   3600  HG2 ARG A 234       6.559 -10.480  -7.799  1.00 98.44           H  
ATOM   3601  HG3 ARG A 234       7.608 -11.340  -6.660  1.00 98.44           H  
ATOM   3602  CD  ARG A 234       5.932 -12.468  -7.389  1.00 98.44           C  
ATOM   3603  HD2 ARG A 234       4.865 -12.302  -7.535  1.00 98.44           H  
ATOM   3604  HD3 ARG A 234       6.369 -12.751  -8.347  1.00 98.44           H  
ATOM   3605  NE  ARG A 234       6.188 -13.538  -6.408  1.00 98.44           N  
ATOM   3606  HE  ARG A 234       7.073 -13.501  -5.924  1.00 98.44           H  
ATOM   3607  NH1 ARG A 234       4.364 -14.830  -6.894  1.00 98.44           N  
ATOM   3608 HH11 ARG A 234       4.062 -14.110  -7.534  1.00 98.44           H  
ATOM   3609 HH12 ARG A 234       3.807 -15.661  -6.751  1.00 98.44           H  
ATOM   3610  NH2 ARG A 234       5.876 -15.508  -5.362  1.00 98.44           N  
ATOM   3611 HH21 ARG A 234       5.407 -16.399  -5.278  1.00 98.44           H  
ATOM   3612 HH22 ARG A 234       6.807 -15.399  -4.987  1.00 98.44           H  
ATOM   3613  CZ  ARG A 234       5.465 -14.618  -6.222  1.00 98.44           C  
ATOM   3614  N   HIS A 235       5.946  -7.503  -6.783  1.00 98.56           N  
ATOM   3615  H   HIS A 235       5.024  -7.550  -6.373  1.00 98.56           H  
ATOM   3616  CA  HIS A 235       6.173  -6.570  -7.891  1.00 98.56           C  
ATOM   3617  HA  HIS A 235       6.985  -6.942  -8.517  1.00 98.56           H  
ATOM   3618  C   HIS A 235       6.633  -5.182  -7.413  1.00 98.56           C  
ATOM   3619  CB  HIS A 235       4.924  -6.541  -8.781  1.00 98.56           C  
ATOM   3620  HB2 HIS A 235       4.064  -6.312  -8.152  1.00 98.56           H  
ATOM   3621  HB3 HIS A 235       5.039  -5.770  -9.543  1.00 98.56           H  
ATOM   3622  O   HIS A 235       6.880  -4.305  -8.236  1.00 98.56           O  
ATOM   3623  CG  HIS A 235       4.613  -7.842  -9.473  1.00 98.56           C  
ATOM   3624  CD2 HIS A 235       3.626  -8.712  -9.119  1.00 98.56           C  
ATOM   3625  HD2 HIS A 235       2.935  -8.584  -8.299  1.00 98.56           H  
ATOM   3626  ND1 HIS A 235       5.295  -8.368 -10.567  1.00 98.56           N  
ATOM   3627  CE1 HIS A 235       4.709  -9.543 -10.836  1.00 98.56           C  
ATOM   3628  HE1 HIS A 235       5.038 -10.220 -11.611  1.00 98.56           H  
ATOM   3629  NE2 HIS A 235       3.700  -9.782  -9.980  1.00 98.56           N  
ATOM   3630  HE2 HIS A 235       3.157 -10.632  -9.920  1.00 98.56           H  
ATOM   3631  N   GLY A 236       6.766  -4.971  -6.097  1.00 98.06           N  
ATOM   3632  H   GLY A 236       6.519  -5.717  -5.463  1.00 98.06           H  
ATOM   3633  CA  GLY A 236       7.342  -3.761  -5.502  1.00 98.06           C  
ATOM   3634  HA2 GLY A 236       7.401  -3.899  -4.423  1.00 98.06           H  
ATOM   3635  HA3 GLY A 236       8.354  -3.621  -5.881  1.00 98.06           H  
ATOM   3636  C   GLY A 236       6.548  -2.479  -5.770  1.00 98.06           C  
ATOM   3637  O   GLY A 236       7.143  -1.417  -5.908  1.00 98.06           O  
ATOM   3638  N   LEU A 237       5.214  -2.542  -5.871  1.00 98.44           N  
ATOM   3639  H   LEU A 237       4.783  -3.439  -5.702  1.00 98.44           H  
ATOM   3640  CA  LEU A 237       4.401  -1.432  -6.409  1.00 98.44           C  
ATOM   3641  HA  LEU A 237       4.780  -1.191  -7.402  1.00 98.44           H  
ATOM   3642  C   LEU A 237       4.491  -0.116  -5.607  1.00 98.44           C  
ATOM   3643  CB  LEU A 237       2.927  -1.868  -6.537  1.00 98.44           C  
ATOM   3644  HB2 LEU A 237       2.324  -0.960  -6.520  1.00 98.44           H  
ATOM   3645  HB3 LEU A 237       2.640  -2.484  -5.685  1.00 98.44           H  
ATOM   3646  O   LEU A 237       4.241   0.950  -6.171  1.00 98.44           O  
ATOM   3647  CG  LEU A 237       2.601  -2.583  -7.856  1.00 98.44           C  
ATOM   3648  HG  LEU A 237       2.941  -1.954  -8.678  1.00 98.44           H  
ATOM   3649  CD1 LEU A 237       3.299  -3.917  -7.993  1.00 98.44           C  
ATOM   3650 HD11 LEU A 237       4.366  -3.740  -8.122  1.00 98.44           H  
ATOM   3651 HD12 LEU A 237       2.935  -4.427  -8.885  1.00 98.44           H  
ATOM   3652 HD13 LEU A 237       3.123  -4.531  -7.110  1.00 98.44           H  
ATOM   3653  CD2 LEU A 237       1.104  -2.837  -8.030  1.00 98.44           C  
ATOM   3654 HD21 LEU A 237       0.545  -1.937  -7.774  1.00 98.44           H  
ATOM   3655 HD22 LEU A 237       0.796  -3.670  -7.398  1.00 98.44           H  
ATOM   3656 HD23 LEU A 237       0.907  -3.093  -9.071  1.00 98.44           H  
ATOM   3657  N   LEU A 238       4.831  -0.195  -4.316  1.00 97.56           N  
ATOM   3658  H   LEU A 238       5.062  -1.111  -3.958  1.00 97.56           H  
ATOM   3659  CA  LEU A 238       5.030   0.943  -3.403  1.00 97.56           C  
ATOM   3660  HA  LEU A 238       4.749   1.868  -3.904  1.00 97.56           H  
ATOM   3661  C   LEU A 238       6.487   1.141  -2.979  1.00 97.56           C  
ATOM   3662  CB  LEU A 238       4.165   0.734  -2.147  1.00 97.56           C  
ATOM   3663  HB2 LEU A 238       4.531   1.354  -1.329  1.00 97.56           H  
ATOM   3664  HB3 LEU A 238       4.257  -0.303  -1.825  1.00 97.56           H  
ATOM   3665  O   LEU A 238       6.773   2.026  -2.176  1.00 97.56           O  
ATOM   3666  CG  LEU A 238       2.699   1.085  -2.374  1.00 97.56           C  
ATOM   3667  HG  LEU A 238       2.359   0.541  -3.255  1.00 97.56           H  
ATOM   3668  CD1 LEU A 238       1.885   0.639  -1.164  1.00 97.56           C  
ATOM   3669 HD11 LEU A 238       2.015  -0.435  -1.031  1.00 97.56           H  
ATOM   3670 HD12 LEU A 238       0.830   0.876  -1.306  1.00 97.56           H  
ATOM   3671 HD13 LEU A 238       2.260   1.144  -0.274  1.00 97.56           H  
ATOM   3672  CD2 LEU A 238       2.500   2.593  -2.571  1.00 97.56           C  
ATOM   3673 HD21 LEU A 238       3.024   3.140  -1.787  1.00 97.56           H  
ATOM   3674 HD22 LEU A 238       1.442   2.850  -2.524  1.00 97.56           H  
ATOM   3675 HD23 LEU A 238       2.885   2.898  -3.544  1.00 97.56           H  
ATOM   3676  N   ASP A 239       7.400   0.311  -3.471  1.00 97.62           N  
ATOM   3677  H   ASP A 239       7.146  -0.311  -4.226  1.00 97.62           H  
ATOM   3678  CA  ASP A 239       8.717   0.134  -2.867  1.00 97.62           C  
ATOM   3679  HA  ASP A 239       8.708   0.582  -1.874  1.00 97.62           H  
ATOM   3680  C   ASP A 239       9.807   0.901  -3.639  1.00 97.62           C  
ATOM   3681  CB  ASP A 239       8.997  -1.376  -2.652  1.00 97.62           C  
ATOM   3682  HB2 ASP A 239       8.809  -1.911  -3.583  1.00 97.62           H  
ATOM   3683  HB3 ASP A 239      10.051  -1.511  -2.406  1.00 97.62           H  
ATOM   3684  O   ASP A 239      10.978   0.564  -3.521  1.00 97.62           O  
ATOM   3685  CG  ASP A 239       8.185  -2.035  -1.512  1.00 97.62           C  
ATOM   3686  OD1 ASP A 239       7.274  -1.403  -0.934  1.00 97.62           O  
ATOM   3687  OD2 ASP A 239       8.476  -3.198  -1.146  1.00 97.62           O  
ATOM   3688  N   ALA A 240       9.471   1.950  -4.405  1.00 97.12           N  
ATOM   3689  H   ALA A 240       8.498   2.215  -4.462  1.00 97.12           H  
ATOM   3690  CA  ALA A 240      10.456   2.680  -5.215  1.00 97.12           C  
ATOM   3691  HA  ALA A 240      10.855   1.994  -5.963  1.00 97.12           H  
ATOM   3692  C   ALA A 240      11.653   3.189  -4.386  1.00 97.12           C  
ATOM   3693  CB  ALA A 240       9.754   3.832  -5.942  1.00 97.12           C  
ATOM   3694  HB1 ALA A 240      10.465   4.343  -6.592  1.00 97.12           H  
ATOM   3695  HB2 ALA A 240       9.351   4.543  -5.221  1.00 97.12           H  
ATOM   3696  HB3 ALA A 240       8.942   3.428  -6.547  1.00 97.12           H  
ATOM   3697  O   ALA A 240      12.803   2.881  -4.703  1.00 97.12           O  
ATOM   3698  N   ASP A 241      11.382   3.902  -3.287  1.00 96.62           N  
ATOM   3699  H   ASP A 241      10.420   4.136  -3.084  1.00 96.62           H  
ATOM   3700  CA  ASP A 241      12.433   4.404  -2.391  1.00 96.62           C  
ATOM   3701  HA  ASP A 241      13.209   4.883  -2.988  1.00 96.62           H  
ATOM   3702  C   ASP A 241      13.111   3.240  -1.623  1.00 96.62           C  
ATOM   3703  CB  ASP A 241      11.848   5.472  -1.436  1.00 96.62           C  
ATOM   3704  HB2 ASP A 241      10.977   5.053  -0.931  1.00 96.62           H  
ATOM   3705  HB3 ASP A 241      12.596   5.683  -0.672  1.00 96.62           H  
ATOM   3706  O   ASP A 241      14.306   3.281  -1.342  1.00 96.62           O  
ATOM   3707  CG  ASP A 241      11.452   6.828  -2.075  1.00 96.62           C  
ATOM   3708  OD1 ASP A 241      11.597   7.048  -3.301  1.00 96.62           O  
ATOM   3709  OD2 ASP A 241      10.936   7.713  -1.351  1.00 96.62           O  
ATOM   3710  N   TYR A 242      12.385   2.152  -1.341  1.00 97.62           N  
ATOM   3711  H   TYR A 242      11.446   2.106  -1.712  1.00 97.62           H  
ATOM   3712  CA  TYR A 242      12.915   0.968  -0.650  1.00 97.62           C  
ATOM   3713  HA  TYR A 242      13.452   1.289   0.242  1.00 97.62           H  
ATOM   3714  C   TYR A 242      13.908   0.171  -1.503  1.00 97.62           C  
ATOM   3715  CB  TYR A 242      11.757   0.058  -0.228  1.00 97.62           C  
ATOM   3716  HB2 TYR A 242      10.931   0.149  -0.934  1.00 97.62           H  
ATOM   3717  HB3 TYR A 242      12.100  -0.976  -0.272  1.00 97.62           H  
ATOM   3718  O   TYR A 242      14.954  -0.238  -0.999  1.00 97.62           O  
ATOM   3719  CG  TYR A 242      11.228   0.317   1.159  1.00 97.62           C  
ATOM   3720  CD1 TYR A 242      11.210  -0.741   2.084  1.00 97.62           C  
ATOM   3721  HD1 TYR A 242      11.584  -1.717   1.811  1.00 97.62           H  
ATOM   3722  CD2 TYR A 242      10.750   1.591   1.527  1.00 97.62           C  
ATOM   3723  HD2 TYR A 242      10.738   2.402   0.814  1.00 97.62           H  
ATOM   3724  CE1 TYR A 242      10.721  -0.517   3.375  1.00 97.62           C  
ATOM   3725  HE1 TYR A 242      10.720  -1.302   4.117  1.00 97.62           H  
ATOM   3726  CE2 TYR A 242      10.239   1.802   2.821  1.00 97.62           C  
ATOM   3727  HE2 TYR A 242       9.808   2.753   3.095  1.00 97.62           H  
ATOM   3728  OH  TYR A 242       9.730   0.860   4.995  1.00 97.62           O  
ATOM   3729  HH  TYR A 242       9.466   1.755   5.219  1.00 97.62           H  
ATOM   3730  CZ  TYR A 242      10.215   0.736   3.742  1.00 97.62           C  
ATOM   3731  N   GLU A 243      13.607  -0.050  -2.784  1.00 96.75           N  
ATOM   3732  H   GLU A 243      12.718   0.282  -3.130  1.00 96.75           H  
ATOM   3733  CA  GLU A 243      14.507  -0.718  -3.730  1.00 96.75           C  
ATOM   3734  HA  GLU A 243      14.806  -1.687  -3.332  1.00 96.75           H  
ATOM   3735  C   GLU A 243      15.784   0.098  -3.940  1.00 96.75           C  
ATOM   3736  CB  GLU A 243      13.808  -0.916  -5.085  1.00 96.75           C  
ATOM   3737  HB2 GLU A 243      14.544  -1.230  -5.824  1.00 96.75           H  
ATOM   3738  HB3 GLU A 243      13.400   0.040  -5.414  1.00 96.75           H  
ATOM   3739  O   GLU A 243      16.884  -0.458  -3.956  1.00 96.75           O  
ATOM   3740  CG  GLU A 243      12.676  -1.949  -5.063  1.00 96.75           C  
ATOM   3741  HG2 GLU A 243      11.946  -1.673  -4.302  1.00 96.75           H  
ATOM   3742  HG3 GLU A 243      12.172  -1.913  -6.030  1.00 96.75           H  
ATOM   3743  CD  GLU A 243      13.129  -3.390  -4.808  1.00 96.75           C  
ATOM   3744  OE1 GLU A 243      12.240  -4.256  -4.701  1.00 96.75           O  
ATOM   3745  OE2 GLU A 243      14.340  -3.710  -4.704  1.00 96.75           O  
ATOM   3746  N   GLN A 244      15.651   1.425  -4.029  1.00 95.38           N  
ATOM   3747  H   GLN A 244      14.720   1.815  -4.014  1.00 95.38           H  
ATOM   3748  CA  GLN A 244      16.785   2.341  -4.107  1.00 95.38           C  
ATOM   3749  HA  GLN A 244      17.383   2.086  -4.982  1.00 95.38           H  
ATOM   3750  C   GLN A 244      17.679   2.230  -2.866  1.00 95.38           C  
ATOM   3751  CB  GLN A 244      16.237   3.763  -4.268  1.00 95.38           C  
ATOM   3752  HB2 GLN A 244      15.517   3.772  -5.086  1.00 95.38           H  
ATOM   3753  HB3 GLN A 244      15.717   4.056  -3.356  1.00 95.38           H  
ATOM   3754  O   GLN A 244      18.894   2.066  -2.988  1.00 95.38           O  
ATOM   3755  CG  GLN A 244      17.334   4.785  -4.578  1.00 95.38           C  
ATOM   3756  HG2 GLN A 244      17.753   4.535  -5.553  1.00 95.38           H  
ATOM   3757  HG3 GLN A 244      18.125   4.737  -3.830  1.00 95.38           H  
ATOM   3758  CD  GLN A 244      16.785   6.209  -4.605  1.00 95.38           C  
ATOM   3759  NE2 GLN A 244      17.120   7.022  -5.574  1.00 95.38           N  
ATOM   3760 HE21 GLN A 244      16.769   7.966  -5.497  1.00 95.38           H  
ATOM   3761 HE22 GLN A 244      17.809   6.717  -6.247  1.00 95.38           H  
ATOM   3762  OE1 GLN A 244      16.049   6.646  -3.743  1.00 95.38           O  
ATOM   3763  N   THR A 245      17.090   2.275  -1.667  1.00 96.12           N  
ATOM   3764  H   THR A 245      16.103   2.483  -1.619  1.00 96.12           H  
ATOM   3765  CA  THR A 245      17.839   2.182  -0.408  1.00 96.12           C  
ATOM   3766  HA  THR A 245      18.686   2.865  -0.469  1.00 96.12           H  
ATOM   3767  C   THR A 245      18.442   0.796  -0.181  1.00 96.12           C  
ATOM   3768  CB  THR A 245      16.968   2.642   0.766  1.00 96.12           C  
ATOM   3769  HB  THR A 245      16.044   2.066   0.800  1.00 96.12           H  
ATOM   3770  O   THR A 245      19.571   0.692   0.297  1.00 96.12           O  
ATOM   3771  CG2 THR A 245      17.669   2.554   2.114  1.00 96.12           C  
ATOM   3772 HG21 THR A 245      17.050   3.021   2.880  1.00 96.12           H  
ATOM   3773 HG22 THR A 245      17.807   1.504   2.374  1.00 96.12           H  
ATOM   3774 HG23 THR A 245      18.640   3.048   2.077  1.00 96.12           H  
ATOM   3775  OG1 THR A 245      16.673   4.006   0.592  1.00 96.12           O  
ATOM   3776  HG1 THR A 245      17.424   4.426   0.165  1.00 96.12           H  
ATOM   3777  N   ALA A 246      17.781  -0.280  -0.612  1.00 95.94           N  
ATOM   3778  H   ALA A 246      16.855  -0.154  -0.997  1.00 95.94           H  
ATOM   3779  CA  ALA A 246      18.311  -1.641  -0.522  1.00 95.94           C  
ATOM   3780  HA  ALA A 246      18.525  -1.853   0.526  1.00 95.94           H  
ATOM   3781  C   ALA A 246      19.627  -1.851  -1.301  1.00 95.94           C  
ATOM   3782  CB  ALA A 246      17.225  -2.609  -0.999  1.00 95.94           C  
ATOM   3783  HB1 ALA A 246      16.947  -2.383  -2.028  1.00 95.94           H  
ATOM   3784  HB2 ALA A 246      17.592  -3.634  -0.945  1.00 95.94           H  
ATOM   3785  HB3 ALA A 246      16.346  -2.508  -0.362  1.00 95.94           H  
ATOM   3786  O   ALA A 246      20.360  -2.812  -1.027  1.00 95.94           O  
ATOM   3787  N   ALA A 247      19.966  -0.960  -2.242  1.00 93.50           N  
ATOM   3788  H   ALA A 247      19.320  -0.213  -2.456  1.00 93.50           H  
ATOM   3789  CA  ALA A 247      21.246  -0.980  -2.946  1.00 93.50           C  
ATOM   3790  HA  ALA A 247      21.370  -1.959  -3.408  1.00 93.50           H  
ATOM   3791  C   ALA A 247      22.446  -0.751  -2.009  1.00 93.50           C  
ATOM   3792  CB  ALA A 247      21.212   0.067  -4.062  1.00 93.50           C  
ATOM   3793  HB1 ALA A 247      20.336  -0.089  -4.692  1.00 93.50           H  
ATOM   3794  HB2 ALA A 247      21.173   1.068  -3.634  1.00 93.50           H  
ATOM   3795  HB3 ALA A 247      22.111  -0.018  -4.673  1.00 93.50           H  
ATOM   3796  O   ALA A 247      23.507  -1.333  -2.238  1.00 93.50           O  
ATOM   3797  N   TYR A 248      22.271   0.008  -0.923  1.00 94.12           N  
ATOM   3798  H   TYR A 248      21.372   0.447  -0.782  1.00 94.12           H  
ATOM   3799  CA  TYR A 248      23.349   0.358   0.012  1.00 94.12           C  
ATOM   3800  HA  TYR A 248      24.223  -0.256  -0.206  1.00 94.12           H  
ATOM   3801  C   TYR A 248      23.031   0.085   1.493  1.00 94.12           C  
ATOM   3802  CB  TYR A 248      23.769   1.813  -0.234  1.00 94.12           C  
ATOM   3803  HB2 TYR A 248      24.578   2.069   0.451  1.00 94.12           H  
ATOM   3804  HB3 TYR A 248      24.171   1.893  -1.244  1.00 94.12           H  
ATOM   3805  O   TYR A 248      23.956   0.053   2.297  1.00 94.12           O  
ATOM   3806  CG  TYR A 248      22.651   2.823  -0.072  1.00 94.12           C  
ATOM   3807  CD1 TYR A 248      21.904   3.234  -1.194  1.00 94.12           C  
ATOM   3808  HD1 TYR A 248      22.137   2.848  -2.175  1.00 94.12           H  
ATOM   3809  CD2 TYR A 248      22.344   3.331   1.204  1.00 94.12           C  
ATOM   3810  HD2 TYR A 248      22.909   3.007   2.066  1.00 94.12           H  
ATOM   3811  CE1 TYR A 248      20.843   4.142  -1.036  1.00 94.12           C  
ATOM   3812  HE1 TYR A 248      20.245   4.438  -1.885  1.00 94.12           H  
ATOM   3813  CE2 TYR A 248      21.285   4.243   1.365  1.00 94.12           C  
ATOM   3814  HE2 TYR A 248      21.038   4.611   2.350  1.00 94.12           H  
ATOM   3815  OH  TYR A 248      19.471   5.484   0.394  1.00 94.12           O  
ATOM   3816  HH  TYR A 248      19.373   5.770   1.305  1.00 94.12           H  
ATOM   3817  CZ  TYR A 248      20.529   4.645   0.243  1.00 94.12           C  
ATOM   3818  N   ASP A 249      21.775  -0.183   1.863  1.00 96.44           N  
ATOM   3819  H   ASP A 249      21.031  -0.038   1.195  1.00 96.44           H  
ATOM   3820  CA  ASP A 249      21.373  -0.542   3.229  1.00 96.44           C  
ATOM   3821  HA  ASP A 249      22.233  -0.440   3.891  1.00 96.44           H  
ATOM   3822  C   ASP A 249      20.884  -1.999   3.310  1.00 96.44           C  
ATOM   3823  CB  ASP A 249      20.320   0.443   3.744  1.00 96.44           C  
ATOM   3824  HB2 ASP A 249      19.384   0.251   3.219  1.00 96.44           H  
ATOM   3825  HB3 ASP A 249      20.643   1.459   3.514  1.00 96.44           H  
ATOM   3826  O   ASP A 249      19.921  -2.417   2.654  1.00 96.44           O  
ATOM   3827  CG  ASP A 249      20.079   0.327   5.256  1.00 96.44           C  
ATOM   3828  OD1 ASP A 249      20.031  -0.816   5.776  1.00 96.44           O  
ATOM   3829  OD2 ASP A 249      19.892   1.379   5.893  1.00 96.44           O  
ATOM   3830  N   ILE A 250      21.555  -2.794   4.147  1.00 96.81           N  
ATOM   3831  H   ILE A 250      22.271  -2.368   4.719  1.00 96.81           H  
ATOM   3832  CA  ILE A 250      21.253  -4.215   4.338  1.00 96.81           C  
ATOM   3833  HA  ILE A 250      21.184  -4.662   3.345  1.00 96.81           H  
ATOM   3834  C   ILE A 250      19.901  -4.456   5.021  1.00 96.81           C  
ATOM   3835  CB  ILE A 250      22.412  -4.908   5.086  1.00 96.81           C  
ATOM   3836  HB  ILE A 250      23.333  -4.649   4.563  1.00 96.81           H  
ATOM   3837  O   ILE A 250      19.277  -5.484   4.769  1.00 96.81           O  
ATOM   3838  CG1 ILE A 250      22.250  -6.443   5.013  1.00 96.81           C  
ATOM   3839 HG12 ILE A 250      21.425  -6.759   5.651  1.00 96.81           H  
ATOM   3840 HG13 ILE A 250      22.012  -6.724   3.987  1.00 96.81           H  
ATOM   3841  CG2 ILE A 250      22.542  -4.418   6.542  1.00 96.81           C  
ATOM   3842 HG21 ILE A 250      21.692  -4.752   7.138  1.00 96.81           H  
ATOM   3843 HG22 ILE A 250      22.586  -3.330   6.579  1.00 96.81           H  
ATOM   3844 HG23 ILE A 250      23.458  -4.804   6.989  1.00 96.81           H  
ATOM   3845  CD1 ILE A 250      23.507  -7.216   5.425  1.00 96.81           C  
ATOM   3846 HD11 ILE A 250      23.341  -8.282   5.270  1.00 96.81           H  
ATOM   3847 HD12 ILE A 250      24.356  -6.897   4.821  1.00 96.81           H  
ATOM   3848 HD13 ILE A 250      23.727  -7.049   6.480  1.00 96.81           H  
ATOM   3849  N   SER A 251      19.418  -3.522   5.840  1.00 97.75           N  
ATOM   3850  H   SER A 251      19.914  -2.647   5.925  1.00 97.75           H  
ATOM   3851  CA  SER A 251      18.157  -3.653   6.578  1.00 97.75           C  
ATOM   3852  HA  SER A 251      18.155  -4.602   7.114  1.00 97.75           H  
ATOM   3853  C   SER A 251      16.970  -3.641   5.618  1.00 97.75           C  
ATOM   3854  CB  SER A 251      18.003  -2.521   7.603  1.00 97.75           C  
ATOM   3855  HB2 SER A 251      17.211  -2.783   8.305  1.00 97.75           H  
ATOM   3856  HB3 SER A 251      17.730  -1.595   7.098  1.00 97.75           H  
ATOM   3857  O   SER A 251      16.109  -4.520   5.671  1.00 97.75           O  
ATOM   3858  OG  SER A 251      19.208  -2.311   8.308  1.00 97.75           O  
ATOM   3859  HG  SER A 251      19.682  -1.637   7.816  1.00 97.75           H  
ATOM   3860  N   PHE A 252      16.980  -2.704   4.664  1.00 97.56           N  
ATOM   3861  H   PHE A 252      17.727  -2.025   4.673  1.00 97.56           H  
ATOM   3862  CA  PHE A 252      15.986  -2.638   3.591  1.00 97.56           C  
ATOM   3863  HA  PHE A 252      14.987  -2.642   4.028  1.00 97.56           H  
ATOM   3864  C   PHE A 252      16.084  -3.861   2.679  1.00 97.56           C  
ATOM   3865  CB  PHE A 252      16.161  -1.333   2.806  1.00 97.56           C  
ATOM   3866  HB2 PHE A 252      17.210  -1.196   2.539  1.00 97.56           H  
ATOM   3867  HB3 PHE A 252      15.592  -1.399   1.878  1.00 97.56           H  
ATOM   3868  O   PHE A 252      15.075  -4.498   2.380  1.00 97.56           O  
ATOM   3869  CG  PHE A 252      15.674  -0.127   3.579  1.00 97.56           C  
ATOM   3870  CD1 PHE A 252      14.359   0.335   3.396  1.00 97.56           C  
ATOM   3871  HD1 PHE A 252      13.713  -0.141   2.674  1.00 97.56           H  
ATOM   3872  CD2 PHE A 252      16.509   0.502   4.520  1.00 97.56           C  
ATOM   3873  HD2 PHE A 252      17.518   0.153   4.679  1.00 97.56           H  
ATOM   3874  CE1 PHE A 252      13.877   1.409   4.161  1.00 97.56           C  
ATOM   3875  HE1 PHE A 252      12.859   1.747   4.036  1.00 97.56           H  
ATOM   3876  CE2 PHE A 252      16.038   1.593   5.265  1.00 97.56           C  
ATOM   3877  HE2 PHE A 252      16.689   2.077   5.979  1.00 97.56           H  
ATOM   3878  CZ  PHE A 252      14.717   2.037   5.095  1.00 97.56           C  
ATOM   3879  HZ  PHE A 252      14.345   2.852   5.699  1.00 97.56           H  
ATOM   3880  N   ARG A 253      17.305  -4.270   2.310  1.00 96.81           N  
ATOM   3881  H   ARG A 253      18.097  -3.707   2.586  1.00 96.81           H  
ATOM   3882  CA  ARG A 253      17.522  -5.472   1.491  1.00 96.81           C  
ATOM   3883  HA  ARG A 253      16.961  -5.355   0.563  1.00 96.81           H  
ATOM   3884  C   ARG A 253      16.999  -6.748   2.152  1.00 96.81           C  
ATOM   3885  CB  ARG A 253      19.014  -5.588   1.178  1.00 96.81           C  
ATOM   3886  HB2 ARG A 253      19.557  -5.853   2.086  1.00 96.81           H  
ATOM   3887  HB3 ARG A 253      19.364  -4.612   0.842  1.00 96.81           H  
ATOM   3888  O   ARG A 253      16.442  -7.592   1.457  1.00 96.81           O  
ATOM   3889  CG  ARG A 253      19.296  -6.637   0.089  1.00 96.81           C  
ATOM   3890  HG2 ARG A 253      18.912  -7.609   0.396  1.00 96.81           H  
ATOM   3891  HG3 ARG A 253      18.799  -6.338  -0.834  1.00 96.81           H  
ATOM   3892  CD  ARG A 253      20.799  -6.779  -0.171  1.00 96.81           C  
ATOM   3893  HD2 ARG A 253      20.946  -7.481  -0.991  1.00 96.81           H  
ATOM   3894  HD3 ARG A 253      21.273  -7.177   0.726  1.00 96.81           H  
ATOM   3895  NE  ARG A 253      21.403  -5.480  -0.507  1.00 96.81           N  
ATOM   3896  HE  ARG A 253      20.805  -4.667  -0.481  1.00 96.81           H  
ATOM   3897  NH1 ARG A 253      23.553  -6.150  -0.964  1.00 96.81           N  
ATOM   3898 HH11 ARG A 253      23.287  -7.113  -0.821  1.00 96.81           H  
ATOM   3899 HH12 ARG A 253      24.500  -5.888  -1.195  1.00 96.81           H  
ATOM   3900  NH2 ARG A 253      22.989  -3.977  -0.996  1.00 96.81           N  
ATOM   3901 HH21 ARG A 253      23.903  -3.677  -1.302  1.00 96.81           H  
ATOM   3902 HH22 ARG A 253      22.264  -3.277  -0.930  1.00 96.81           H  
ATOM   3903  CZ  ARG A 253      22.652  -5.217  -0.820  1.00 96.81           C  
ATOM   3904  N   ALA A 254      17.185  -6.894   3.463  1.00 97.50           N  
ATOM   3905  H   ALA A 254      17.697  -6.175   3.954  1.00 97.50           H  
ATOM   3906  CA  ALA A 254      16.750  -8.061   4.227  1.00 97.50           C  
ATOM   3907  HA  ALA A 254      17.041  -8.964   3.691  1.00 97.50           H  
ATOM   3908  C   ALA A 254      15.227  -8.113   4.418  1.00 97.50           C  
ATOM   3909  CB  ALA A 254      17.469  -8.040   5.581  1.00 97.50           C  
ATOM   3910  HB1 ALA A 254      17.205  -7.137   6.131  1.00 97.50           H  
ATOM   3911  HB2 ALA A 254      18.548  -8.063   5.429  1.00 97.50           H  
ATOM   3912  HB3 ALA A 254      17.175  -8.912   6.166  1.00 97.50           H  
ATOM   3913  O   ALA A 254      14.653  -9.198   4.523  1.00 97.50           O  
ATOM   3914  N   LEU A 255      14.568  -6.954   4.466  1.00 97.88           N  
ATOM   3915  H   LEU A 255      15.097  -6.094   4.457  1.00 97.88           H  
ATOM   3916  CA  LEU A 255      13.117  -6.876   4.542  1.00 97.88           C  
ATOM   3917  HA  LEU A 255      12.768  -7.560   5.316  1.00 97.88           H  
ATOM   3918  C   LEU A 255      12.450  -7.280   3.218  1.00 97.88           C  
ATOM   3919  CB  LEU A 255      12.747  -5.445   4.937  1.00 97.88           C  
ATOM   3920  HB2 LEU A 255      13.138  -5.219   5.929  1.00 97.88           H  
ATOM   3921  HB3 LEU A 255      13.223  -4.767   4.229  1.00 97.88           H  
ATOM   3922  O   LEU A 255      11.445  -8.001   3.234  1.00 97.88           O  
ATOM   3923  CG  LEU A 255      11.231  -5.210   4.913  1.00 97.88           C  
ATOM   3924  HG  LEU A 255      10.798  -5.581   3.984  1.00 97.88           H  
ATOM   3925  CD1 LEU A 255      10.507  -5.877   6.082  1.00 97.88           C  
ATOM   3926 HD11 LEU A 255      10.919  -5.501   7.018  1.00 97.88           H  
ATOM   3927 HD12 LEU A 255       9.447  -5.631   6.030  1.00 97.88           H  
ATOM   3928 HD13 LEU A 255      10.638  -6.958   6.029  1.00 97.88           H  
ATOM   3929  CD2 LEU A 255      10.969  -3.730   4.913  1.00 97.88           C  
ATOM   3930 HD21 LEU A 255      11.639  -3.237   4.209  1.00 97.88           H  
ATOM   3931 HD22 LEU A 255       9.948  -3.599   4.557  1.00 97.88           H  
ATOM   3932 HD23 LEU A 255      11.105  -3.308   5.909  1.00 97.88           H  
ATOM   3933  N   LEU A 256      12.960  -6.787   2.086  1.00 97.62           N  
ATOM   3934  H   LEU A 256      13.776  -6.195   2.154  1.00 97.62           H  
ATOM   3935  CA  LEU A 256      12.393  -7.034   0.760  1.00 97.62           C  
ATOM   3936  HA  LEU A 256      11.350  -6.719   0.765  1.00 97.62           H  
ATOM   3937  C   LEU A 256      12.418  -8.529   0.407  1.00 97.62           C  
ATOM   3938  CB  LEU A 256      13.153  -6.202  -0.285  1.00 97.62           C  
ATOM   3939  HB2 LEU A 256      12.827  -6.515  -1.277  1.00 97.62           H  
ATOM   3940  HB3 LEU A 256      14.216  -6.425  -0.196  1.00 97.62           H  
ATOM   3941  O   LEU A 256      13.312  -9.272   0.813  1.00 97.62           O  
ATOM   3942  CG  LEU A 256      12.949  -4.678  -0.191  1.00 97.62           C  
ATOM   3943  HG  LEU A 256      13.206  -4.326   0.808  1.00 97.62           H  
ATOM   3944  CD1 LEU A 256      13.853  -3.987  -1.205  1.00 97.62           C  
ATOM   3945 HD11 LEU A 256      14.886  -4.301  -1.060  1.00 97.62           H  
ATOM   3946 HD12 LEU A 256      13.790  -2.907  -1.078  1.00 97.62           H  
ATOM   3947 HD13 LEU A 256      13.531  -4.237  -2.216  1.00 97.62           H  
ATOM   3948  CD2 LEU A 256      11.506  -4.271  -0.472  1.00 97.62           C  
ATOM   3949 HD21 LEU A 256      11.180  -4.653  -1.440  1.00 97.62           H  
ATOM   3950 HD22 LEU A 256      10.849  -4.641   0.316  1.00 97.62           H  
ATOM   3951 HD23 LEU A 256      11.424  -3.185  -0.497  1.00 97.62           H  
ATOM   3952  N   ARG A 257      11.418  -9.003  -0.350  1.00 96.12           N  
ATOM   3953  H   ARG A 257      10.735  -8.359  -0.723  1.00 96.12           H  
ATOM   3954  CA  ARG A 257      11.369 -10.427  -0.721  1.00 96.12           C  
ATOM   3955  HA  ARG A 257      11.395 -11.002   0.205  1.00 96.12           H  
ATOM   3956  C   ARG A 257      12.597 -10.807  -1.563  1.00 96.12           C  
ATOM   3957  CB  ARG A 257      10.107 -10.795  -1.504  1.00 96.12           C  
ATOM   3958  HB2 ARG A 257      10.062 -10.197  -2.413  1.00 96.12           H  
ATOM   3959  HB3 ARG A 257      10.212 -11.840  -1.798  1.00 96.12           H  
ATOM   3960  O   ARG A 257      13.009 -10.019  -2.415  1.00 96.12           O  
ATOM   3961  CG  ARG A 257       8.790 -10.627  -0.745  1.00 96.12           C  
ATOM   3962  HG2 ARG A 257       8.819 -11.188   0.189  1.00 96.12           H  
ATOM   3963  HG3 ARG A 257       8.657  -9.566  -0.534  1.00 96.12           H  
ATOM   3964  CD  ARG A 257       7.615 -11.104  -1.612  1.00 96.12           C  
ATOM   3965  HD2 ARG A 257       6.663 -10.907  -1.118  1.00 96.12           H  
ATOM   3966  HD3 ARG A 257       7.616 -10.534  -2.541  1.00 96.12           H  
ATOM   3967  NE  ARG A 257       7.717 -12.537  -1.922  1.00 96.12           N  
ATOM   3968  HE  ARG A 257       8.354 -12.799  -2.661  1.00 96.12           H  
ATOM   3969  NH1 ARG A 257       6.650 -13.381  -0.082  1.00 96.12           N  
ATOM   3970 HH11 ARG A 257       6.306 -14.169   0.447  1.00 96.12           H  
ATOM   3971 HH12 ARG A 257       6.476 -12.428   0.202  1.00 96.12           H  
ATOM   3972  NH2 ARG A 257       7.520 -14.754  -1.643  1.00 96.12           N  
ATOM   3973 HH21 ARG A 257       7.290 -15.580  -1.109  1.00 96.12           H  
ATOM   3974 HH22 ARG A 257       8.114 -14.818  -2.458  1.00 96.12           H  
ATOM   3975  CZ  ARG A 257       7.287 -13.550  -1.210  1.00 96.12           C  
ATOM   3976  N   PRO A 258      13.149 -12.020  -1.406  1.00 95.06           N  
ATOM   3977  CA  PRO A 258      14.234 -12.490  -2.265  1.00 95.06           C  
ATOM   3978  HA  PRO A 258      15.004 -11.723  -2.353  1.00 95.06           H  
ATOM   3979  C   PRO A 258      13.762 -12.849  -3.686  1.00 95.06           C  
ATOM   3980  CB  PRO A 258      14.818 -13.698  -1.529  1.00 95.06           C  
ATOM   3981  HB2 PRO A 258      15.225 -14.441  -2.214  1.00 95.06           H  
ATOM   3982  HB3 PRO A 258      15.591 -13.359  -0.839  1.00 95.06           H  
ATOM   3983  O   PRO A 258      14.537 -12.731  -4.624  1.00 95.06           O  
ATOM   3984  CG  PRO A 258      13.632 -14.243  -0.734  1.00 95.06           C  
ATOM   3985  HG2 PRO A 258      13.021 -14.876  -1.378  1.00 95.06           H  
ATOM   3986  HG3 PRO A 258      13.956 -14.794   0.149  1.00 95.06           H  
ATOM   3987  CD  PRO A 258      12.848 -12.988  -0.363  1.00 95.06           C  
ATOM   3988  HD2 PRO A 258      13.197 -12.604   0.596  1.00 95.06           H  
ATOM   3989  HD3 PRO A 258      11.782 -13.211  -0.319  1.00 95.06           H  
ATOM   3990  N   ASP A 259      12.498 -13.256  -3.856  1.00 95.69           N  
ATOM   3991  H   ASP A 259      11.891 -13.312  -3.052  1.00 95.69           H  
ATOM   3992  CA  ASP A 259      11.879 -13.635  -5.140  1.00 95.69           C  
ATOM   3993  HA  ASP A 259      12.673 -13.889  -5.843  1.00 95.69           H  
ATOM   3994  C   ASP A 259      11.081 -12.490  -5.789  1.00 95.69           C  
ATOM   3995  CB  ASP A 259      11.000 -14.895  -4.954  1.00 95.69           C  
ATOM   3996  HB2 ASP A 259      11.582 -15.661  -4.441  1.00 95.69           H  
ATOM   3997  HB3 ASP A 259      10.733 -15.288  -5.935  1.00 95.69           H  
ATOM   3998  O   ASP A 259      10.163 -12.740  -6.572  1.00 95.69           O  
ATOM   3999  CG  ASP A 259       9.710 -14.630  -4.154  1.00 95.69           C  
ATOM   4000  OD1 ASP A 259       9.771 -13.883  -3.154  1.00 95.69           O  
ATOM   4001  OD2 ASP A 259       8.620 -15.198  -4.425  1.00 95.69           O  
ATOM   4002  N   ARG A 260      11.362 -11.237  -5.415  1.00 96.50           N  
ATOM   4003  H   ARG A 260      12.169 -11.087  -4.826  1.00 96.50           H  
ATOM   4004  CA  ARG A 260      10.691 -10.076  -6.008  1.00 96.50           C  
ATOM   4005  HA  ARG A 260       9.630 -10.309  -6.097  1.00 96.50           H  
ATOM   4006  C   ARG A 260      11.184  -9.796  -7.423  1.00 96.50           C  
ATOM   4007  CB  ARG A 260      10.805  -8.835  -5.119  1.00 96.50           C  
ATOM   4008  HB2 ARG A 260      10.217  -8.026  -5.552  1.00 96.50           H  
ATOM   4009  HB3 ARG A 260      10.381  -9.054  -4.139  1.00 96.50           H  
ATOM   4010  O   ARG A 260      12.342 -10.027  -7.757  1.00 96.50           O  
ATOM   4011  CG  ARG A 260      12.244  -8.341  -4.963  1.00 96.50           C  
ATOM   4012  HG2 ARG A 260      12.611  -7.930  -5.903  1.00 96.50           H  
ATOM   4013  HG3 ARG A 260      12.911  -9.159  -4.689  1.00 96.50           H  
ATOM   4014  CD  ARG A 260      12.261  -7.259  -3.893  1.00 96.50           C  
ATOM   4015  HD2 ARG A 260      12.116  -7.712  -2.912  1.00 96.50           H  
ATOM   4016  HD3 ARG A 260      11.435  -6.571  -4.072  1.00 96.50           H  
ATOM   4017  NE  ARG A 260      13.502  -6.492  -3.946  1.00 96.50           N  
ATOM   4018  HE  ARG A 260      13.385  -5.550  -4.289  1.00 96.50           H  
ATOM   4019  NH1 ARG A 260      14.980  -7.984  -3.046  1.00 96.50           N  
ATOM   4020 HH11 ARG A 260      14.218  -8.634  -2.919  1.00 96.50           H  
ATOM   4021 HH12 ARG A 260      15.907  -8.195  -2.707  1.00 96.50           H  
ATOM   4022  NH2 ARG A 260      15.654  -5.944  -3.743  1.00 96.50           N  
ATOM   4023 HH21 ARG A 260      16.621  -6.108  -3.503  1.00 96.50           H  
ATOM   4024 HH22 ARG A 260      15.355  -5.058  -4.126  1.00 96.50           H  
ATOM   4025  CZ  ARG A 260      14.712  -6.821  -3.577  1.00 96.50           C  
ATOM   4026  N   THR A 261      10.294  -9.229  -8.218  1.00 97.06           N  
ATOM   4027  H   THR A 261       9.379  -9.052  -7.829  1.00 97.06           H  
ATOM   4028  CA  THR A 261      10.542  -8.702  -9.559  1.00 97.06           C  
ATOM   4029  HA  THR A 261      11.612  -8.672  -9.764  1.00 97.06           H  
ATOM   4030  C   THR A 261      10.003  -7.271  -9.583  1.00 97.06           C  
ATOM   4031  CB  THR A 261       9.881  -9.588 -10.631  1.00 97.06           C  
ATOM   4032  HB  THR A 261       9.973  -9.098 -11.600  1.00 97.06           H  
ATOM   4033  O   THR A 261       8.889  -7.061 -10.068  1.00 97.06           O  
ATOM   4034  CG2 THR A 261      10.559 -10.955 -10.719  1.00 97.06           C  
ATOM   4035 HG21 THR A 261      10.428 -11.500  -9.784  1.00 97.06           H  
ATOM   4036 HG22 THR A 261      11.623 -10.826 -10.916  1.00 97.06           H  
ATOM   4037 HG23 THR A 261      10.113 -11.526 -11.533  1.00 97.06           H  
ATOM   4038  OG1 THR A 261       8.514  -9.816 -10.354  1.00 97.06           O  
ATOM   4039  HG1 THR A 261       8.094  -8.953 -10.369  1.00 97.06           H  
ATOM   4040  N   PRO A 262      10.713  -6.303  -8.969  1.00 96.62           N  
ATOM   4041  CA  PRO A 262      10.198  -4.956  -8.793  1.00 96.62           C  
ATOM   4042  HA  PRO A 262       9.249  -4.995  -8.258  1.00 96.62           H  
ATOM   4043  C   PRO A 262       9.993  -4.300 -10.153  1.00 96.62           C  
ATOM   4044  CB  PRO A 262      11.215  -4.210  -7.932  1.00 96.62           C  
ATOM   4045  HB2 PRO A 262      11.267  -3.149  -8.175  1.00 96.62           H  
ATOM   4046  HB3 PRO A 262      10.951  -4.346  -6.883  1.00 96.62           H  
ATOM   4047  O   PRO A 262      10.867  -4.344 -11.020  1.00 96.62           O  
ATOM   4048  CG  PRO A 262      12.526  -4.933  -8.233  1.00 96.62           C  
ATOM   4049  HG2 PRO A 262      13.229  -4.860  -7.402  1.00 96.62           H  
ATOM   4050  HG3 PRO A 262      12.968  -4.530  -9.144  1.00 96.62           H  
ATOM   4051  CD  PRO A 262      12.078  -6.376  -8.470  1.00 96.62           C  
ATOM   4052  HD2 PRO A 262      12.745  -6.866  -9.178  1.00 96.62           H  
ATOM   4053  HD3 PRO A 262      12.067  -6.908  -7.519  1.00 96.62           H  
ATOM   4054  N   THR A 263       8.823  -3.703 -10.342  1.00 97.94           N  
ATOM   4055  H   THR A 263       8.143  -3.719  -9.595  1.00 97.94           H  
ATOM   4056  CA  THR A 263       8.492  -3.025 -11.592  1.00 97.94           C  
ATOM   4057  HA  THR A 263       8.798  -3.688 -12.401  1.00 97.94           H  
ATOM   4058  C   THR A 263       9.255  -1.699 -11.719  1.00 97.94           C  
ATOM   4059  CB  THR A 263       6.978  -2.847 -11.727  1.00 97.94           C  
ATOM   4060  HB  THR A 263       6.514  -3.833 -11.691  1.00 97.94           H  
ATOM   4061  O   THR A 263       9.342  -0.946 -10.744  1.00 97.94           O  
ATOM   4062  CG2 THR A 263       6.332  -1.969 -10.649  1.00 97.94           C  
ATOM   4063 HG21 THR A 263       5.274  -2.218 -10.568  1.00 97.94           H  
ATOM   4064 HG22 THR A 263       6.425  -0.919 -10.926  1.00 97.94           H  
ATOM   4065 HG23 THR A 263       6.801  -2.126  -9.677  1.00 97.94           H  
ATOM   4066  OG1 THR A 263       6.701  -2.258 -12.969  1.00 97.94           O  
ATOM   4067  HG1 THR A 263       6.749  -2.943 -13.640  1.00 97.94           H  
ATOM   4068  N   PRO A 264       9.784  -1.346 -12.906  1.00 97.06           N  
ATOM   4069  CA  PRO A 264      10.468  -0.066 -13.119  1.00 97.06           C  
ATOM   4070  HA  PRO A 264      11.264   0.050 -12.383  1.00 97.06           H  
ATOM   4071  C   PRO A 264       9.536   1.154 -12.995  1.00 97.06           C  
ATOM   4072  CB  PRO A 264      11.088  -0.177 -14.515  1.00 97.06           C  
ATOM   4073  HB2 PRO A 264      11.145   0.787 -15.021  1.00 97.06           H  
ATOM   4074  HB3 PRO A 264      12.081  -0.621 -14.438  1.00 97.06           H  
ATOM   4075  O   PRO A 264      10.015   2.276 -12.870  1.00 97.06           O  
ATOM   4076  CG  PRO A 264      10.152  -1.147 -15.233  1.00 97.06           C  
ATOM   4077  HG2 PRO A 264       9.253  -0.620 -15.551  1.00 97.06           H  
ATOM   4078  HG3 PRO A 264      10.637  -1.640 -16.076  1.00 97.06           H  
ATOM   4079  CD  PRO A 264       9.787  -2.131 -14.133  1.00 97.06           C  
ATOM   4080  HD2 PRO A 264       8.815  -2.576 -14.344  1.00 97.06           H  
ATOM   4081  HD3 PRO A 264      10.547  -2.910 -14.062  1.00 97.06           H  
ATOM   4082  N   ILE A 265       8.213   0.958 -12.985  1.00 98.06           N  
ATOM   4083  H   ILE A 265       7.874   0.015 -13.108  1.00 98.06           H  
ATOM   4084  CA  ILE A 265       7.222   2.018 -12.730  1.00 98.06           C  
ATOM   4085  HA  ILE A 265       7.712   2.985 -12.849  1.00 98.06           H  
ATOM   4086  C   ILE A 265       6.709   2.015 -11.284  1.00 98.06           C  
ATOM   4087  CB  ILE A 265       6.076   1.988 -13.762  1.00 98.06           C  
ATOM   4088  HB  ILE A 265       5.376   2.790 -13.525  1.00 98.06           H  
ATOM   4089  O   ILE A 265       5.657   2.585 -11.001  1.00 98.06           O  
ATOM   4090  CG1 ILE A 265       5.323   0.643 -13.724  1.00 98.06           C  
ATOM   4091 HG12 ILE A 265       5.983  -0.132 -14.114  1.00 98.06           H  
ATOM   4092 HG13 ILE A 265       5.071   0.388 -12.695  1.00 98.06           H  
ATOM   4093  CG2 ILE A 265       6.640   2.270 -15.160  1.00 98.06           C  
ATOM   4094 HG21 ILE A 265       5.819   2.443 -15.855  1.00 98.06           H  
ATOM   4095 HG22 ILE A 265       7.233   1.420 -15.496  1.00 98.06           H  
ATOM   4096 HG23 ILE A 265       7.261   3.166 -15.138  1.00 98.06           H  
ATOM   4097  CD1 ILE A 265       4.029   0.624 -14.542  1.00 98.06           C  
ATOM   4098 HD11 ILE A 265       4.224   0.883 -15.583  1.00 98.06           H  
ATOM   4099 HD12 ILE A 265       3.312   1.323 -14.113  1.00 98.06           H  
ATOM   4100 HD13 ILE A 265       3.600  -0.378 -14.517  1.00 98.06           H  
ATOM   4101  N   ALA A 266       7.410   1.361 -10.352  1.00 98.06           N  
ATOM   4102  H   ALA A 266       8.241   0.853 -10.619  1.00 98.06           H  
ATOM   4103  CA  ALA A 266       7.049   1.386  -8.937  1.00 98.06           C  
ATOM   4104  HA  ALA A 266       6.086   0.895  -8.801  1.00 98.06           H  
ATOM   4105  C   ALA A 266       6.936   2.834  -8.455  1.00 98.06           C  
ATOM   4106  CB  ALA A 266       8.107   0.635  -8.126  1.00 98.06           C  
ATOM   4107  HB1 ALA A 266       8.094  -0.424  -8.383  1.00 98.06           H  
ATOM   4108  HB2 ALA A 266       7.900   0.745  -7.061  1.00 98.06           H  
ATOM   4109  HB3 ALA A 266       9.097   1.040  -8.332  1.00 98.06           H  
ATOM   4110  O   ALA A 266       7.760   3.671  -8.828  1.00 98.06           O  
ATOM   4111  N   GLY A 267       5.936   3.136  -7.631  1.00 97.94           N  
ATOM   4112  H   GLY A 267       5.329   2.395  -7.310  1.00 97.94           H  
ATOM   4113  CA  GLY A 267       5.829   4.431  -6.967  1.00 97.94           C  
ATOM   4114  HA2 GLY A 267       6.557   5.141  -7.362  1.00 97.94           H  
ATOM   4115  HA3 GLY A 267       4.846   4.867  -7.146  1.00 97.94           H  
ATOM   4116  C   GLY A 267       6.066   4.315  -5.473  1.00 97.94           C  
ATOM   4117  O   GLY A 267       6.694   3.371  -4.998  1.00 97.94           O  
ATOM   4118  N   LYS A 268       5.585   5.316  -4.737  1.00 97.38           N  
ATOM   4119  H   LYS A 268       5.148   6.082  -5.231  1.00 97.38           H  
ATOM   4120  CA  LYS A 268       5.827   5.455  -3.294  1.00 97.38           C  
ATOM   4121  HA  LYS A 268       5.948   4.464  -2.856  1.00 97.38           H  
ATOM   4122  C   LYS A 268       4.691   6.117  -2.529  1.00 97.38           C  
ATOM   4123  CB  LYS A 268       7.140   6.207  -3.086  1.00 97.38           C  
ATOM   4124  HB2 LYS A 268       7.370   6.223  -2.020  1.00 97.38           H  
ATOM   4125  HB3 LYS A 268       7.932   5.640  -3.574  1.00 97.38           H  
ATOM   4126  O   LYS A 268       4.892   6.628  -1.434  1.00 97.38           O  
ATOM   4127  CG  LYS A 268       7.121   7.649  -3.633  1.00 97.38           C  
ATOM   4128  HG2 LYS A 268       6.956   7.653  -4.711  1.00 97.38           H  
ATOM   4129  HG3 LYS A 268       6.363   8.249  -3.129  1.00 97.38           H  
ATOM   4130  CD  LYS A 268       8.502   8.193  -3.319  1.00 97.38           C  
ATOM   4131  HD2 LYS A 268       9.216   7.471  -3.715  1.00 97.38           H  
ATOM   4132  HD3 LYS A 268       8.612   8.224  -2.235  1.00 97.38           H  
ATOM   4133  CE  LYS A 268       8.890   9.550  -3.882  1.00 97.38           C  
ATOM   4134  HE2 LYS A 268       8.285  10.333  -3.424  1.00 97.38           H  
ATOM   4135  HE3 LYS A 268       8.736   9.558  -4.961  1.00 97.38           H  
ATOM   4136  NZ  LYS A 268      10.328   9.706  -3.554  1.00 97.38           N  
ATOM   4137  HZ1 LYS A 268      10.745  10.554  -3.912  1.00 97.38           H  
ATOM   4138  HZ2 LYS A 268      10.478   9.606  -2.560  1.00 97.38           H  
ATOM   4139  HZ3 LYS A 268      10.846   8.900  -3.874  1.00 97.38           H  
ATOM   4140  N   TYR A 269       3.498   6.160  -3.111  1.00 98.62           N  
ATOM   4141  H   TYR A 269       3.369   5.683  -3.992  1.00 98.62           H  
ATOM   4142  CA  TYR A 269       2.359   6.833  -2.502  1.00 98.62           C  
ATOM   4143  HA  TYR A 269       2.604   7.133  -1.484  1.00 98.62           H  
ATOM   4144  C   TYR A 269       1.169   5.892  -2.416  1.00 98.62           C  
ATOM   4145  CB  TYR A 269       2.019   8.113  -3.273  1.00 98.62           C  
ATOM   4146  HB2 TYR A 269       1.762   7.848  -4.299  1.00 98.62           H  
ATOM   4147  HB3 TYR A 269       1.137   8.568  -2.822  1.00 98.62           H  
ATOM   4148  O   TYR A 269       0.696   5.367  -3.429  1.00 98.62           O  
ATOM   4149  CG  TYR A 269       3.133   9.145  -3.285  1.00 98.62           C  
ATOM   4150  CD1 TYR A 269       3.454   9.847  -2.106  1.00 98.62           C  
ATOM   4151  HD1 TYR A 269       2.905   9.653  -1.197  1.00 98.62           H  
ATOM   4152  CD2 TYR A 269       3.851   9.397  -4.470  1.00 98.62           C  
ATOM   4153  HD2 TYR A 269       3.608   8.869  -5.381  1.00 98.62           H  
ATOM   4154  CE1 TYR A 269       4.493  10.799  -2.114  1.00 98.62           C  
ATOM   4155  HE1 TYR A 269       4.743  11.345  -1.216  1.00 98.62           H  
ATOM   4156  CE2 TYR A 269       4.894  10.342  -4.477  1.00 98.62           C  
ATOM   4157  HE2 TYR A 269       5.447  10.542  -5.383  1.00 98.62           H  
ATOM   4158  OH  TYR A 269       6.237  11.940  -3.301  1.00 98.62           O  
ATOM   4159  HH  TYR A 269       6.300  12.427  -2.476  1.00 98.62           H  
ATOM   4160  CZ  TYR A 269       5.219  11.042  -3.298  1.00 98.62           C  
ATOM   4161  N   MET A 270       0.648   5.743  -1.201  1.00 98.88           N  
ATOM   4162  H   MET A 270       1.103   6.200  -0.424  1.00 98.88           H  
ATOM   4163  CA  MET A 270      -0.729   5.319  -1.009  1.00 98.88           C  
ATOM   4164  HA  MET A 270      -1.018   4.692  -1.853  1.00 98.88           H  
ATOM   4165  C   MET A 270      -1.615   6.565  -0.980  1.00 98.88           C  
ATOM   4166  CB  MET A 270      -0.862   4.468   0.257  1.00 98.88           C  
ATOM   4167  HB2 MET A 270      -0.552   5.062   1.118  1.00 98.88           H  
ATOM   4168  HB3 MET A 270      -0.205   3.603   0.172  1.00 98.88           H  
ATOM   4169  O   MET A 270      -1.338   7.511  -0.246  1.00 98.88           O  
ATOM   4170  CG  MET A 270      -2.302   3.976   0.456  1.00 98.88           C  
ATOM   4171  HG2 MET A 270      -2.965   4.836   0.555  1.00 98.88           H  
ATOM   4172  HG3 MET A 270      -2.601   3.421  -0.434  1.00 98.88           H  
ATOM   4173  SD  MET A 270      -2.563   2.902   1.894  1.00 98.88           S  
ATOM   4174  CE  MET A 270      -2.126   4.043   3.235  1.00 98.88           C  
ATOM   4175  HE1 MET A 270      -2.728   4.948   3.162  1.00 98.88           H  
ATOM   4176  HE2 MET A 270      -1.070   4.306   3.172  1.00 98.88           H  
ATOM   4177  HE3 MET A 270      -2.306   3.559   4.194  1.00 98.88           H  
ATOM   4178  N   VAL A 271      -2.694   6.576  -1.756  1.00 98.94           N  
ATOM   4179  H   VAL A 271      -2.878   5.759  -2.321  1.00 98.94           H  
ATOM   4180  CA  VAL A 271      -3.672   7.669  -1.760  1.00 98.94           C  
ATOM   4181  HA  VAL A 271      -3.355   8.445  -1.065  1.00 98.94           H  
ATOM   4182  C   VAL A 271      -5.004   7.125  -1.278  1.00 98.94           C  
ATOM   4183  CB  VAL A 271      -3.803   8.329  -3.145  1.00 98.94           C  
ATOM   4184  HB  VAL A 271      -4.250   7.625  -3.846  1.00 98.94           H  
ATOM   4185  O   VAL A 271      -5.608   6.293  -1.945  1.00 98.94           O  
ATOM   4186  CG1 VAL A 271      -4.705   9.566  -3.043  1.00 98.94           C  
ATOM   4187 HG11 VAL A 271      -5.719   9.272  -2.773  1.00 98.94           H  
ATOM   4188 HG12 VAL A 271      -4.738  10.092  -3.997  1.00 98.94           H  
ATOM   4189 HG13 VAL A 271      -4.324  10.246  -2.282  1.00 98.94           H  
ATOM   4190  CG2 VAL A 271      -2.443   8.764  -3.707  1.00 98.94           C  
ATOM   4191 HG21 VAL A 271      -1.820   7.891  -3.903  1.00 98.94           H  
ATOM   4192 HG22 VAL A 271      -1.934   9.410  -2.991  1.00 98.94           H  
ATOM   4193 HG23 VAL A 271      -2.578   9.303  -4.644  1.00 98.94           H  
ATOM   4194  N   VAL A 272      -5.486   7.585  -0.128  1.00 98.88           N  
ATOM   4195  H   VAL A 272      -4.987   8.330   0.336  1.00 98.88           H  
ATOM   4196  CA  VAL A 272      -6.788   7.164   0.399  1.00 98.88           C  
ATOM   4197  HA  VAL A 272      -7.083   6.236  -0.091  1.00 98.88           H  
ATOM   4198  C   VAL A 272      -7.828   8.228   0.067  1.00 98.88           C  
ATOM   4199  CB  VAL A 272      -6.740   6.855   1.901  1.00 98.88           C  
ATOM   4200  HB  VAL A 272      -6.544   7.786   2.434  1.00 98.88           H  
ATOM   4201  O   VAL A 272      -7.752   9.359   0.550  1.00 98.88           O  
ATOM   4202  CG1 VAL A 272      -8.089   6.298   2.370  1.00 98.88           C  
ATOM   4203 HG11 VAL A 272      -8.860   7.058   2.239  1.00 98.88           H  
ATOM   4204 HG12 VAL A 272      -8.030   6.048   3.429  1.00 98.88           H  
ATOM   4205 HG13 VAL A 272      -8.348   5.408   1.796  1.00 98.88           H  
ATOM   4206  CG2 VAL A 272      -5.649   5.838   2.267  1.00 98.88           C  
ATOM   4207 HG21 VAL A 272      -5.639   5.688   3.347  1.00 98.88           H  
ATOM   4208 HG22 VAL A 272      -5.829   4.885   1.771  1.00 98.88           H  
ATOM   4209 HG23 VAL A 272      -4.669   6.211   1.971  1.00 98.88           H  
ATOM   4210  N   ILE A 273      -8.825   7.853  -0.727  1.00 98.62           N  
ATOM   4211  H   ILE A 273      -8.845   6.888  -1.026  1.00 98.62           H  
ATOM   4212  CA  ILE A 273      -9.947   8.701  -1.141  1.00 98.62           C  
ATOM   4213  HA  ILE A 273      -9.798   9.706  -0.747  1.00 98.62           H  
ATOM   4214  C   ILE A 273     -11.252   8.175  -0.546  1.00 98.62           C  
ATOM   4215  CB  ILE A 273     -10.030   8.815  -2.681  1.00 98.62           C  
ATOM   4216  HB  ILE A 273     -10.863   9.478  -2.917  1.00 98.62           H  
ATOM   4217  O   ILE A 273     -11.384   6.984  -0.276  1.00 98.62           O  
ATOM   4218  CG1 ILE A 273     -10.302   7.449  -3.351  1.00 98.62           C  
ATOM   4219 HG12 ILE A 273      -9.468   6.774  -3.154  1.00 98.62           H  
ATOM   4220 HG13 ILE A 273     -11.206   7.012  -2.927  1.00 98.62           H  
ATOM   4221  CG2 ILE A 273      -8.746   9.464  -3.227  1.00 98.62           C  
ATOM   4222 HG21 ILE A 273      -8.502  10.360  -2.656  1.00 98.62           H  
ATOM   4223 HG22 ILE A 273      -8.878   9.751  -4.270  1.00 98.62           H  
ATOM   4224 HG23 ILE A 273      -7.918   8.758  -3.163  1.00 98.62           H  
ATOM   4225  CD1 ILE A 273     -10.515   7.514  -4.864  1.00 98.62           C  
ATOM   4226 HD11 ILE A 273      -9.640   7.930  -5.363  1.00 98.62           H  
ATOM   4227 HD12 ILE A 273     -10.661   6.500  -5.234  1.00 98.62           H  
ATOM   4228 HD13 ILE A 273     -11.393   8.119  -5.092  1.00 98.62           H  
ATOM   4229  N   ASP A 274     -12.240   9.044  -0.368  1.00 97.31           N  
ATOM   4230  H   ASP A 274     -12.098  10.012  -0.616  1.00 97.31           H  
ATOM   4231  CA  ASP A 274     -13.598   8.636  -0.008  1.00 97.31           C  
ATOM   4232  HA  ASP A 274     -13.662   7.550   0.052  1.00 97.31           H  
ATOM   4233  C   ASP A 274     -14.554   9.086  -1.109  1.00 97.31           C  
ATOM   4234  CB  ASP A 274     -13.970   9.189   1.375  1.00 97.31           C  
ATOM   4235  HB2 ASP A 274     -13.149   8.981   2.062  1.00 97.31           H  
ATOM   4236  HB3 ASP A 274     -14.100  10.270   1.324  1.00 97.31           H  
ATOM   4237  O   ASP A 274     -14.850  10.273  -1.252  1.00 97.31           O  
ATOM   4238  CG  ASP A 274     -15.240   8.543   1.942  1.00 97.31           C  
ATOM   4239  OD1 ASP A 274     -16.151   8.191   1.154  1.00 97.31           O  
ATOM   4240  OD2 ASP A 274     -15.292   8.350   3.179  1.00 97.31           O  
ATOM   4241  N   SER A 275     -15.024   8.137  -1.916  1.00 96.50           N  
ATOM   4242  H   SER A 275     -14.717   7.181  -1.812  1.00 96.50           H  
ATOM   4243  CA  SER A 275     -15.934   8.464  -3.005  1.00 96.50           C  
ATOM   4244  HA  SER A 275     -15.579   9.385  -3.469  1.00 96.50           H  
ATOM   4245  C   SER A 275     -17.363   8.754  -2.546  1.00 96.50           C  
ATOM   4246  CB  SER A 275     -15.881   7.384  -4.082  1.00 96.50           C  
ATOM   4247  HB2 SER A 275     -14.848   7.252  -4.405  1.00 96.50           H  
ATOM   4248  HB3 SER A 275     -16.469   7.701  -4.944  1.00 96.50           H  
ATOM   4249  O   SER A 275     -18.134   9.265  -3.349  1.00 96.50           O  
ATOM   4250  OG  SER A 275     -16.383   6.162  -3.600  1.00 96.50           O  
ATOM   4251  HG  SER A 275     -15.653   5.546  -3.689  1.00 96.50           H  
ATOM   4252  N   SER A 276     -17.750   8.517  -1.285  1.00 91.94           N  
ATOM   4253  H   SER A 276     -17.048   8.239  -0.614  1.00 91.94           H  
ATOM   4254  CA  SER A 276     -19.156   8.603  -0.842  1.00 91.94           C  
ATOM   4255  HA  SER A 276     -19.721   7.859  -1.404  1.00 91.94           H  
ATOM   4256  C   SER A 276     -19.848   9.951  -1.100  1.00 91.94           C  
ATOM   4257  CB  SER A 276     -19.280   8.247   0.642  1.00 91.94           C  
ATOM   4258  HB2 SER A 276     -20.330   8.294   0.930  1.00 91.94           H  
ATOM   4259  HB3 SER A 276     -18.921   7.230   0.800  1.00 91.94           H  
ATOM   4260  O   SER A 276     -21.065   9.963  -1.272  1.00 91.94           O  
ATOM   4261  OG  SER A 276     -18.538   9.126   1.456  1.00 91.94           O  
ATOM   4262  HG  SER A 276     -17.620   8.850   1.412  1.00 91.94           H  
ATOM   4263  N   GLY A 277     -19.096  11.056  -1.165  1.00 77.94           N  
ATOM   4264  H   GLY A 277     -18.107  10.956  -0.985  1.00 77.94           H  
ATOM   4265  CA  GLY A 277     -19.616  12.398  -1.462  1.00 77.94           C  
ATOM   4266  HA2 GLY A 277     -19.020  13.128  -0.915  1.00 77.94           H  
ATOM   4267  HA3 GLY A 277     -20.644  12.475  -1.108  1.00 77.94           H  
ATOM   4268  C   GLY A 277     -19.600  12.807  -2.941  1.00 77.94           C  
ATOM   4269  O   GLY A 277     -20.161  13.843  -3.282  1.00 77.94           O  
ATOM   4270  N   ALA A 278     -18.967  12.032  -3.824  1.00 65.50           N  
ATOM   4271  H   ALA A 278     -18.596  11.147  -3.507  1.00 65.50           H  
ATOM   4272  CA  ALA A 278     -18.937  12.317  -5.258  1.00 65.50           C  
ATOM   4273  HA  ALA A 278     -18.991  13.397  -5.394  1.00 65.50           H  
ATOM   4274  C   ALA A 278     -20.140  11.656  -5.967  1.00 65.50           C  
ATOM   4275  CB  ALA A 278     -17.585  11.867  -5.826  1.00 65.50           C  
ATOM   4276  HB1 ALA A 278     -16.788  12.468  -5.388  1.00 65.50           H  
ATOM   4277  HB2 ALA A 278     -17.579  12.000  -6.908  1.00 65.50           H  
ATOM   4278  HB3 ALA A 278     -17.412  10.818  -5.584  1.00 65.50           H  
ATOM   4279  O   ALA A 278     -20.438  10.497  -5.658  1.00 65.50           O  
ATOM   4280  N   PRO A 279     -20.819  12.334  -6.914  1.00 48.91           N  
ATOM   4281  CA  PRO A 279     -21.832  11.701  -7.761  1.00 48.91           C  
ATOM   4282  HA  PRO A 279     -22.666  11.385  -7.134  1.00 48.91           H  
ATOM   4283  C   PRO A 279     -21.270  10.481  -8.516  1.00 48.91           C  
ATOM   4284  CB  PRO A 279     -22.316  12.791  -8.728  1.00 48.91           C  
ATOM   4285  HB2 PRO A 279     -23.388  12.723  -8.909  1.00 48.91           H  
ATOM   4286  HB3 PRO A 279     -21.773  12.717  -9.671  1.00 48.91           H  
ATOM   4287  O   PRO A 279     -20.063  10.410  -8.768  1.00 48.91           O  
ATOM   4288  CG  PRO A 279     -21.937  14.101  -8.037  1.00 48.91           C  
ATOM   4289  HG2 PRO A 279     -22.726  14.385  -7.339  1.00 48.91           H  
ATOM   4290  HG3 PRO A 279     -21.755  14.900  -8.755  1.00 48.91           H  
ATOM   4291  CD  PRO A 279     -20.676  13.740  -7.258  1.00 48.91           C  
ATOM   4292  HD2 PRO A 279     -19.799  13.871  -7.892  1.00 48.91           H  
ATOM   4293  HD3 PRO A 279     -20.605  14.368  -6.370  1.00 48.91           H  
ATOM   4294  N   LEU A 280     -22.142   9.518  -8.842  1.00 46.22           N  
ATOM   4295  H   LEU A 280     -23.117   9.743  -8.701  1.00 46.22           H  
ATOM   4296  CA  LEU A 280     -21.907   8.577  -9.947  1.00 46.22           C  
ATOM   4297  HA  LEU A 280     -20.844   8.351 -10.035  1.00 46.22           H  
ATOM   4298  C   LEU A 280     -22.251   9.268 -11.264  1.00 46.22           C  
ATOM   4299  CB  LEU A 280     -22.738   7.282  -9.781  1.00 46.22           C  
ATOM   4300  HB2 LEU A 280     -23.729   7.554  -9.417  1.00 46.22           H  
ATOM   4301  HB3 LEU A 280     -22.878   6.845 -10.769  1.00 46.22           H  
ATOM   4302  O   LEU A 280     -23.253  10.020 -11.258  1.00 46.22           O  
ATOM   4303  CG  LEU A 280     -22.120   6.214  -8.879  1.00 46.22           C  
ATOM   4304  HG  LEU A 280     -21.838   6.668  -7.929  1.00 46.22           H  
ATOM   4305  CD1 LEU A 280     -23.135   5.115  -8.581  1.00 46.22           C  
ATOM   4306 HD11 LEU A 280     -24.001   5.546  -8.078  1.00 46.22           H  
ATOM   4307 HD12 LEU A 280     -23.463   4.660  -9.516  1.00 46.22           H  
ATOM   4308 HD13 LEU A 280     -22.687   4.351  -7.945  1.00 46.22           H  
ATOM   4309  CD2 LEU A 280     -20.902   5.554  -9.535  1.00 46.22           C  
ATOM   4310 HD21 LEU A 280     -20.171   6.304  -9.836  1.00 46.22           H  
ATOM   4311 HD22 LEU A 280     -20.445   4.827  -8.863  1.00 46.22           H  
ATOM   4312 HD23 LEU A 280     -21.218   5.041 -10.443  1.00 46.22           H  
ATOM   4313  OXT LEU A 280     -21.493   8.993 -12.211  1.00 46.22           O  
TER    4314      LEU A 280                                                       
END   
