# Supplementary material for: A distinctive family of L,D-transpeptidases catalyzing L-Ala-mDAP crosslinks in Alpha- and Betaproteobacteria
Source: Nat Commun. 2024 Feb 13;15:1343. doi: 10.1038/s41467-024-45620-5 (PMC10864386; doi:10.1038/s41467-024-45620-5)
Supplement: Supplementary file 4 — Supplementary Dataset 1 [file 41467_2024_45620_MOESM4_ESM.zip › WP_254845249.1_Desulfovibrio_sp._AF2.pdb]

ATOM      1  N   MET A   1     -16.652 -35.092  13.739  1.00 32.94           N  
ATOM      2  H   MET A   1     -15.941 -35.495  13.146  1.00 32.94           H  
ATOM      3  H2  MET A   1     -16.912 -35.752  14.458  1.00 32.94           H  
ATOM      4  H3  MET A   1     -16.266 -34.265  14.172  1.00 32.94           H  
ATOM      5  CA  MET A   1     -17.831 -34.697  12.940  1.00 32.94           C  
ATOM      6  HA  MET A   1     -18.218 -35.556  12.393  1.00 32.94           H  
ATOM      7  C   MET A   1     -17.385 -33.653  11.937  1.00 32.94           C  
ATOM      8  CB  MET A   1     -18.952 -34.129  13.820  1.00 32.94           C  
ATOM      9  HB2 MET A   1     -18.546 -33.401  14.521  1.00 32.94           H  
ATOM     10  HB3 MET A   1     -19.672 -33.619  13.178  1.00 32.94           H  
ATOM     11  O   MET A   1     -16.763 -32.682  12.341  1.00 32.94           O  
ATOM     12  CG  MET A   1     -19.702 -35.220  14.587  1.00 32.94           C  
ATOM     13  HG2 MET A   1     -19.024 -35.707  15.288  1.00 32.94           H  
ATOM     14  HG3 MET A   1     -20.075 -35.963  13.882  1.00 32.94           H  
ATOM     15  SD  MET A   1     -21.107 -34.551  15.504  1.00 32.94           S  
ATOM     16  CE  MET A   1     -21.733 -36.045  16.314  1.00 32.94           C  
ATOM     17  HE1 MET A   1     -20.952 -36.488  16.932  1.00 32.94           H  
ATOM     18  HE2 MET A   1     -22.583 -35.787  16.946  1.00 32.94           H  
ATOM     19  HE3 MET A   1     -22.057 -36.764  15.562  1.00 32.94           H  
ATOM     20  N   ALA A   2     -17.622 -33.895  10.651  1.00 30.73           N  
ATOM     21  H   ALA A   2     -18.189 -34.688  10.384  1.00 30.73           H  
ATOM     22  CA  ALA A   2     -17.341 -32.940   9.589  1.00 30.73           C  
ATOM     23  HA  ALA A   2     -16.322 -32.564   9.685  1.00 30.73           H  
ATOM     24  C   ALA A   2     -18.322 -31.761   9.686  1.00 30.73           C  
ATOM     25  CB  ALA A   2     -17.483 -33.682   8.253  1.00 30.73           C  
ATOM     26  HB1 ALA A   2     -16.765 -34.501   8.200  1.00 30.73           H  
ATOM     27  HB2 ALA A   2     -17.283 -32.992   7.433  1.00 30.73           H  
ATOM     28  HB3 ALA A   2     -18.493 -34.076   8.140  1.00 30.73           H  
ATOM     29  O   ALA A   2     -19.530 -31.982   9.660  1.00 30.73           O  
ATOM     30  N   SER A   3     -17.821 -30.530   9.776  1.00 33.59           N  
ATOM     31  H   SER A   3     -16.827 -30.390   9.889  1.00 33.59           H  
ATOM     32  CA  SER A   3     -18.608 -29.329   9.499  1.00 33.59           C  
ATOM     33  HA  SER A   3     -19.651 -29.608   9.351  1.00 33.59           H  
ATOM     34  C   SER A   3     -18.107 -28.722   8.191  1.00 33.59           C  
ATOM     35  CB  SER A   3     -18.611 -28.341  10.671  1.00 33.59           C  
ATOM     36  HB2 SER A   3     -19.121 -28.795  11.521  1.00 33.59           H  
ATOM     37  HB3 SER A   3     -19.156 -27.444  10.376  1.00 33.59           H  
ATOM     38  O   SER A   3     -16.958 -28.310   8.050  1.00 33.59           O  
ATOM     39  OG  SER A   3     -17.302 -27.986  11.058  1.00 33.59           O  
ATOM     40  HG  SER A   3     -17.328 -27.162  11.550  1.00 33.59           H  
ATOM     41  N   GLN A   4     -18.982 -28.759   7.191  1.00 30.16           N  
ATOM     42  H   GLN A   4     -19.904 -29.117   7.392  1.00 30.16           H  
ATOM     43  CA  GLN A   4     -18.805 -28.100   5.906  1.00 30.16           C  
ATOM     44  HA  GLN A   4     -17.900 -28.461   5.418  1.00 30.16           H  
ATOM     45  C   GLN A   4     -18.686 -26.589   6.143  1.00 30.16           C  
ATOM     46  CB  GLN A   4     -20.030 -28.415   5.030  1.00 30.16           C  
ATOM     47  HB2 GLN A   4     -20.934 -28.138   5.574  1.00 30.16           H  
ATOM     48  HB3 GLN A   4     -19.981 -27.804   4.129  1.00 30.16           H  
ATOM     49  O   GLN A   4     -19.622 -25.966   6.642  1.00 30.16           O  
ATOM     50  CG  GLN A   4     -20.129 -29.891   4.607  1.00 30.16           C  
ATOM     51  HG2 GLN A   4     -20.068 -30.530   5.488  1.00 30.16           H  
ATOM     52  HG3 GLN A   4     -19.293 -30.133   3.951  1.00 30.16           H  
ATOM     53  CD  GLN A   4     -21.436 -30.218   3.883  1.00 30.16           C  
ATOM     54  NE2 GLN A   4     -21.648 -31.458   3.501  1.00 30.16           N  
ATOM     55 HE21 GLN A   4     -20.968 -32.185   3.671  1.00 30.16           H  
ATOM     56 HE22 GLN A   4     -22.530 -31.620   3.036  1.00 30.16           H  
ATOM     57  OE1 GLN A   4     -22.295 -29.387   3.652  1.00 30.16           O  
ATOM     58  N   ALA A   5     -17.544 -25.998   5.792  1.00 36.56           N  
ATOM     59  H   ALA A   5     -16.779 -26.565   5.455  1.00 36.56           H  
ATOM     60  CA  ALA A   5     -17.384 -24.550   5.759  1.00 36.56           C  
ATOM     61  HA  ALA A   5     -17.786 -24.126   6.679  1.00 36.56           H  
ATOM     62  C   ALA A   5     -18.190 -24.003   4.571  1.00 36.56           C  
ATOM     63  CB  ALA A   5     -15.891 -24.207   5.699  1.00 36.56           C  
ATOM     64  HB1 ALA A   5     -15.379 -24.613   6.571  1.00 36.56           H  
ATOM     65  HB2 ALA A   5     -15.447 -24.618   4.792  1.00 36.56           H  
ATOM     66  HB3 ALA A   5     -15.768 -23.124   5.689  1.00 36.56           H  
ATOM     67  O   ALA A   5     -17.827 -24.191   3.409  1.00 36.56           O  
ATOM     68  N   GLY A   6     -19.344 -23.413   4.879  1.00 29.56           N  
ATOM     69  H   GLY A   6     -19.596 -23.361   5.855  1.00 29.56           H  
ATOM     70  CA  GLY A   6     -20.275 -22.855   3.908  1.00 29.56           C  
ATOM     71  HA2 GLY A   6     -20.569 -23.644   3.216  1.00 29.56           H  
ATOM     72  HA3 GLY A   6     -21.167 -22.498   4.422  1.00 29.56           H  
ATOM     73  C   GLY A   6     -19.675 -21.688   3.124  1.00 29.56           C  
ATOM     74  O   GLY A   6     -19.051 -20.788   3.680  1.00 29.56           O  
ATOM     75  N   PHE A   7     -19.907 -21.713   1.814  1.00 29.16           N  
ATOM     76  H   PHE A   7     -20.392 -22.520   1.448  1.00 29.16           H  
ATOM     77  CA  PHE A   7     -19.651 -20.618   0.886  1.00 29.16           C  
ATOM     78  HA  PHE A   7     -18.589 -20.373   0.892  1.00 29.16           H  
ATOM     79  C   PHE A   7     -20.490 -19.378   1.244  1.00 29.16           C  
ATOM     80  CB  PHE A   7     -20.069 -21.081  -0.521  1.00 29.16           C  
ATOM     81  HB2 PHE A   7     -21.052 -21.550  -0.473  1.00 29.16           H  
ATOM     82  HB3 PHE A   7     -20.179 -20.197  -1.149  1.00 29.16           H  
ATOM     83  O   PHE A   7     -21.717 -19.501   1.333  1.00 29.16           O  
ATOM     84  CG  PHE A   7     -19.108 -22.020  -1.217  1.00 29.16           C  
ATOM     85  CD1 PHE A   7     -18.194 -21.494  -2.148  1.00 29.16           C  
ATOM     86  HD1 PHE A   7     -18.167 -20.432  -2.342  1.00 29.16           H  
ATOM     87  CD2 PHE A   7     -19.136 -23.407  -0.971  1.00 29.16           C  
ATOM     88  HD2 PHE A   7     -19.833 -23.822  -0.258  1.00 29.16           H  
ATOM     89  CE1 PHE A   7     -17.310 -22.346  -2.830  1.00 29.16           C  
ATOM     90  HE1 PHE A   7     -16.608 -21.940  -3.544  1.00 29.16           H  
ATOM     91  CE2 PHE A   7     -18.246 -24.259  -1.650  1.00 29.16           C  
ATOM     92  HE2 PHE A   7     -18.257 -25.321  -1.451  1.00 29.16           H  
ATOM     93  CZ  PHE A   7     -17.334 -23.729  -2.579  1.00 29.16           C  
ATOM     94  HZ  PHE A   7     -16.647 -24.383  -3.096  1.00 29.16           H  
ATOM     95  N   PRO A   8     -19.906 -18.170   1.332  1.00 34.22           N  
ATOM     96  CA  PRO A   8     -20.691 -16.950   1.293  1.00 34.22           C  
ATOM     97  HA  PRO A   8     -21.600 -17.068   1.882  1.00 34.22           H  
ATOM     98  C   PRO A   8     -21.069 -16.642  -0.163  1.00 34.22           C  
ATOM     99  CB  PRO A   8     -19.831 -15.883   1.967  1.00 34.22           C  
ATOM    100  HB2 PRO A   8     -20.017 -14.888   1.563  1.00 34.22           H  
ATOM    101  HB3 PRO A   8     -20.016 -15.896   3.041  1.00 34.22           H  
ATOM    102  O   PRO A   8     -20.228 -16.399  -1.027  1.00 34.22           O  
ATOM    103  CG  PRO A   8     -18.398 -16.346   1.699  1.00 34.22           C  
ATOM    104  HG2 PRO A   8     -18.033 -15.882   0.783  1.00 34.22           H  
ATOM    105  HG3 PRO A   8     -17.740 -16.098   2.532  1.00 34.22           H  
ATOM    106  CD  PRO A   8     -18.493 -17.863   1.495  1.00 34.22           C  
ATOM    107  HD2 PRO A   8     -18.107 -18.378   2.375  1.00 34.22           H  
ATOM    108  HD3 PRO A   8     -17.928 -18.155   0.610  1.00 34.22           H  
ATOM    109  N   ARG A   9     -22.375 -16.687  -0.435  1.00 27.14           N  
ATOM    110  H   ARG A   9     -22.979 -16.937   0.335  1.00 27.14           H  
ATOM    111  CA  ARG A   9     -23.003 -16.141  -1.639  1.00 27.14           C  
ATOM    112  HA  ARG A   9     -22.397 -16.362  -2.518  1.00 27.14           H  
ATOM    113  C   ARG A   9     -23.098 -14.620  -1.490  1.00 27.14           C  
ATOM    114  CB  ARG A   9     -24.420 -16.730  -1.792  1.00 27.14           C  
ATOM    115  HB2 ARG A   9     -24.977 -16.097  -2.483  1.00 27.14           H  
ATOM    116  HB3 ARG A   9     -24.927 -16.689  -0.828  1.00 27.14           H  
ATOM    117  O   ARG A   9     -23.980 -14.144  -0.785  1.00 27.14           O  
ATOM    118  CG  ARG A   9     -24.478 -18.163  -2.334  1.00 27.14           C  
ATOM    119  HG2 ARG A   9     -24.097 -18.163  -3.355  1.00 27.14           H  
ATOM    120  HG3 ARG A   9     -23.865 -18.825  -1.722  1.00 27.14           H  
ATOM    121  CD  ARG A   9     -25.938 -18.646  -2.315  1.00 27.14           C  
ATOM    122  HD2 ARG A   9     -26.590 -17.813  -2.577  1.00 27.14           H  
ATOM    123  HD3 ARG A   9     -26.178 -18.964  -1.301  1.00 27.14           H  
ATOM    124  NE  ARG A   9     -26.178 -19.737  -3.280  1.00 27.14           N  
ATOM    125  HE  ARG A   9     -25.529 -19.803  -4.051  1.00 27.14           H  
ATOM    126  NH1 ARG A   9     -28.061 -20.627  -2.302  1.00 27.14           N  
ATOM    127 HH11 ARG A   9     -27.959 -19.982  -1.532  1.00 27.14           H  
ATOM    128 HH12 ARG A   9     -28.822 -21.290  -2.308  1.00 27.14           H  
ATOM    129  NH2 ARG A   9     -27.333 -21.446  -4.245  1.00 27.14           N  
ATOM    130 HH21 ARG A   9     -26.675 -21.460  -5.011  1.00 27.14           H  
ATOM    131 HH22 ARG A   9     -28.103 -22.100  -4.231  1.00 27.14           H  
ATOM    132  CZ  ARG A   9     -27.186 -20.594  -3.269  1.00 27.14           C  
ATOM    133  N   SER A  10     -22.273 -13.865  -2.201  1.00 38.19           N  
ATOM    134  H   SER A  10     -21.452 -14.274  -2.623  1.00 38.19           H  
ATOM    135  CA  SER A  10     -22.594 -12.483  -2.571  1.00 38.19           C  
ATOM    136  HA  SER A  10     -23.630 -12.274  -2.305  1.00 38.19           H  
ATOM    137  C   SER A  10     -22.485 -12.365  -4.088  1.00 38.19           C  
ATOM    138  CB  SER A  10     -21.762 -11.452  -1.801  1.00 38.19           C  
ATOM    139  HB2 SER A  10     -21.965 -10.457  -2.198  1.00 38.19           H  
ATOM    140  HB3 SER A  10     -22.054 -11.476  -0.751  1.00 38.19           H  
ATOM    141  O   SER A  10     -21.424 -12.506  -4.689  1.00 38.19           O  
ATOM    142  OG  SER A  10     -20.384 -11.727  -1.896  1.00 38.19           O  
ATOM    143  HG  SER A  10     -19.886 -10.994  -1.525  1.00 38.19           H  
ATOM    144  N   GLY A  11     -23.649 -12.236  -4.718  1.00 25.64           N  
ATOM    145  H   GLY A  11     -24.469 -12.072  -4.151  1.00 25.64           H  
ATOM    146  CA  GLY A  11     -23.790 -12.019  -6.147  1.00 25.64           C  
ATOM    147  HA2 GLY A  11     -24.649 -12.576  -6.520  1.00 25.64           H  
ATOM    148  HA3 GLY A  11     -22.900 -12.375  -6.667  1.00 25.64           H  
ATOM    149  C   GLY A  11     -24.000 -10.543  -6.463  1.00 25.64           C  
ATOM    150  O   GLY A  11     -24.632  -9.826  -5.691  1.00 25.64           O  
ATOM    151  N   GLY A  12     -23.540 -10.146  -7.650  1.00 30.16           N  
ATOM    152  H   GLY A  12     -22.873 -10.742  -8.118  1.00 30.16           H  
ATOM    153  CA  GLY A  12     -24.017  -8.971  -8.382  1.00 30.16           C  
ATOM    154  HA2 GLY A  12     -24.647  -9.317  -9.201  1.00 30.16           H  
ATOM    155  HA3 GLY A  12     -24.647  -8.366  -7.731  1.00 30.16           H  
ATOM    156  C   GLY A  12     -22.904  -8.045  -8.905  1.00 30.16           C  
ATOM    157  O   GLY A  12     -21.920  -7.851  -8.201  1.00 30.16           O  
ATOM    158  N   PRO A  13     -23.073  -7.384 -10.070  1.00 36.47           N  
ATOM    159  CA  PRO A  13     -23.846  -7.783 -11.239  1.00 36.47           C  
ATOM    160  HA  PRO A  13     -24.319  -8.753 -11.090  1.00 36.47           H  
ATOM    161  C   PRO A  13     -23.006  -7.878 -12.531  1.00 36.47           C  
ATOM    162  CB  PRO A  13     -24.930  -6.711 -11.357  1.00 36.47           C  
ATOM    163  HB2 PRO A  13     -25.307  -6.606 -12.374  1.00 36.47           H  
ATOM    164  HB3 PRO A  13     -25.745  -6.945 -10.672  1.00 36.47           H  
ATOM    165  O   PRO A  13     -21.933  -7.309 -12.699  1.00 36.47           O  
ATOM    166  CG  PRO A  13     -24.212  -5.443 -10.882  1.00 36.47           C  
ATOM    167  HG2 PRO A  13     -24.866  -4.852 -10.242  1.00 36.47           H  
ATOM    168  HG3 PRO A  13     -23.890  -4.851 -11.739  1.00 36.47           H  
ATOM    169  CD  PRO A  13     -22.979  -5.932 -10.106  1.00 36.47           C  
ATOM    170  HD2 PRO A  13     -22.983  -5.515  -9.099  1.00 36.47           H  
ATOM    171  HD3 PRO A  13     -22.066  -5.633 -10.620  1.00 36.47           H  
ATOM    172  N   LEU A  14     -23.595  -8.627 -13.456  1.00 28.31           N  
ATOM    173  H   LEU A  14     -24.474  -9.031 -13.166  1.00 28.31           H  
ATOM    174  CA  LEU A  14     -23.242  -8.877 -14.848  1.00 28.31           C  
ATOM    175  HA  LEU A  14     -22.460  -9.635 -14.903  1.00 28.31           H  
ATOM    176  C   LEU A  14     -22.785  -7.621 -15.619  1.00 28.31           C  
ATOM    177  CB  LEU A  14     -24.548  -9.409 -15.484  1.00 28.31           C  
ATOM    178  HB2 LEU A  14     -25.314  -8.644 -15.355  1.00 28.31           H  
ATOM    179  HB3 LEU A  14     -24.400  -9.529 -16.557  1.00 28.31           H  
ATOM    180  O   LEU A  14     -23.611  -6.780 -15.971  1.00 28.31           O  
ATOM    181  CG  LEU A  14     -25.086 -10.731 -14.898  1.00 28.31           C  
ATOM    182  HG  LEU A  14     -24.940 -10.764 -13.818  1.00 28.31           H  
ATOM    183  CD1 LEU A  14     -26.587 -10.858 -15.157  1.00 28.31           C  
ATOM    184 HD11 LEU A  14     -26.787 -10.818 -16.228  1.00 28.31           H  
ATOM    185 HD12 LEU A  14     -27.117 -10.044 -14.662  1.00 28.31           H  
ATOM    186 HD13 LEU A  14     -26.951 -11.803 -14.756  1.00 28.31           H  
ATOM    187  CD2 LEU A  14     -24.369 -11.923 -15.525  1.00 28.31           C  
ATOM    188 HD21 LEU A  14     -24.756 -12.849 -15.101  1.00 28.31           H  
ATOM    189 HD22 LEU A  14     -23.302 -11.865 -15.314  1.00 28.31           H  
ATOM    190 HD23 LEU A  14     -24.523 -11.932 -16.604  1.00 28.31           H  
ATOM    191  N   PHE A  15     -21.513  -7.562 -16.017  1.00 29.59           N  
ATOM    192  H   PHE A  15     -20.850  -8.223 -15.639  1.00 29.59           H  
ATOM    193  CA  PHE A  15     -21.104  -6.766 -17.177  1.00 29.59           C  
ATOM    194  HA  PHE A  15     -21.799  -5.937 -17.305  1.00 29.59           H  
ATOM    195  C   PHE A  15     -21.204  -7.637 -18.434  1.00 29.59           C  
ATOM    196  CB  PHE A  15     -19.719  -6.135 -16.970  1.00 29.59           C  
ATOM    197  HB2 PHE A  15     -19.129  -6.736 -16.279  1.00 29.59           H  
ATOM    198  HB3 PHE A  15     -19.188  -6.127 -17.923  1.00 29.59           H  
ATOM    199  O   PHE A  15     -20.450  -8.590 -18.626  1.00 29.59           O  
ATOM    200  CG  PHE A  15     -19.799  -4.702 -16.474  1.00 29.59           C  
ATOM    201  CD1 PHE A  15     -19.856  -3.641 -17.400  1.00 29.59           C  
ATOM    202  HD1 PHE A  15     -19.820  -3.843 -18.460  1.00 29.59           H  
ATOM    203  CD2 PHE A  15     -19.853  -4.425 -15.094  1.00 29.59           C  
ATOM    204  HD2 PHE A  15     -19.830  -5.233 -14.378  1.00 29.59           H  
ATOM    205  CE1 PHE A  15     -19.954  -2.312 -16.950  1.00 29.59           C  
ATOM    206  HE1 PHE A  15     -19.989  -1.500 -17.661  1.00 29.59           H  
ATOM    207  CE2 PHE A  15     -19.947  -3.095 -14.645  1.00 29.59           C  
ATOM    208  HE2 PHE A  15     -19.987  -2.886 -13.586  1.00 29.59           H  
ATOM    209  CZ  PHE A  15     -19.997  -2.038 -15.572  1.00 29.59           C  
ATOM    210  HZ  PHE A  15     -20.067  -1.018 -15.225  1.00 29.59           H  
ATOM    211  N   ARG A  16     -22.183  -7.325 -19.291  1.00 28.03           N  
ATOM    212  H   ARG A  16     -22.754  -6.527 -19.053  1.00 28.03           H  
ATOM    213  CA  ARG A  16     -22.276  -7.858 -20.658  1.00 28.03           C  
ATOM    214  HA  ARG A  16     -22.146  -8.940 -20.622  1.00 28.03           H  
ATOM    215  C   ARG A  16     -21.151  -7.246 -21.510  1.00 28.03           C  
ATOM    216  CB  ARG A  16     -23.642  -7.511 -21.270  1.00 28.03           C  
ATOM    217  HB2 ARG A  16     -23.554  -7.571 -22.355  1.00 28.03           H  
ATOM    218  HB3 ARG A  16     -23.904  -6.484 -21.015  1.00 28.03           H  
ATOM    219  O   ARG A  16     -21.010  -6.025 -21.489  1.00 28.03           O  
ATOM    220  CG  ARG A  16     -24.765  -8.462 -20.836  1.00 28.03           C  
ATOM    221  HG2 ARG A  16     -24.858  -8.469 -19.750  1.00 28.03           H  
ATOM    222  HG3 ARG A  16     -24.517  -9.466 -21.181  1.00 28.03           H  
ATOM    223  CD  ARG A  16     -26.091  -8.009 -21.467  1.00 28.03           C  
ATOM    224  HD2 ARG A  16     -25.887  -7.623 -22.466  1.00 28.03           H  
ATOM    225  HD3 ARG A  16     -26.507  -7.203 -20.864  1.00 28.03           H  
ATOM    226  NE  ARG A  16     -27.062  -9.114 -21.588  1.00 28.03           N  
ATOM    227  HE  ARG A  16     -26.777 -10.015 -21.230  1.00 28.03           H  
ATOM    228  NH1 ARG A  16     -28.725  -7.918 -22.631  1.00 28.03           N  
ATOM    229 HH11 ARG A  16     -29.632  -7.877 -23.073  1.00 28.03           H  
ATOM    230 HH12 ARG A  16     -28.183  -7.074 -22.515  1.00 28.03           H  
ATOM    231  NH2 ARG A  16     -28.976 -10.112 -22.327  1.00 28.03           N  
ATOM    232 HH21 ARG A  16     -28.646 -11.008 -21.995  1.00 28.03           H  
ATOM    233 HH22 ARG A  16     -29.877 -10.047 -22.776  1.00 28.03           H  
ATOM    234  CZ  ARG A  16     -28.245  -9.043 -22.177  1.00 28.03           C  
ATOM    235  N   PRO A  17     -20.382  -8.038 -22.278  1.00 32.84           N  
ATOM    236  CA  PRO A  17     -19.323  -7.504 -23.120  1.00 32.84           C  
ATOM    237  HA  PRO A  17     -18.771  -6.729 -22.589  1.00 32.84           H  
ATOM    238  C   PRO A  17     -19.921  -6.914 -24.401  1.00 32.84           C  
ATOM    239  CB  PRO A  17     -18.389  -8.687 -23.385  1.00 32.84           C  
ATOM    240  HB2 PRO A  17     -17.674  -8.772 -22.566  1.00 32.84           H  
ATOM    241  HB3 PRO A  17     -17.866  -8.593 -24.337  1.00 32.84           H  
ATOM    242  O   PRO A  17     -20.694  -7.571 -25.101  1.00 32.84           O  
ATOM    243  CG  PRO A  17     -19.330  -9.893 -23.366  1.00 32.84           C  
ATOM    244  HG2 PRO A  17     -18.816 -10.796 -23.037  1.00 32.84           H  
ATOM    245  HG3 PRO A  17     -19.754 -10.041 -24.360  1.00 32.84           H  
ATOM    246  CD  PRO A  17     -20.439  -9.488 -22.392  1.00 32.84           C  
ATOM    247  HD2 PRO A  17     -21.409  -9.814 -22.768  1.00 32.84           H  
ATOM    248  HD3 PRO A  17     -20.241  -9.933 -21.417  1.00 32.84           H  
ATOM    249  N   ALA A  18     -19.547  -5.678 -24.721  1.00 31.72           N  
ATOM    250  H   ALA A  18     -18.930  -5.175 -24.099  1.00 31.72           H  
ATOM    251  CA  ALA A  18     -19.722  -5.148 -26.063  1.00 31.72           C  
ATOM    252  HA  ALA A  18     -20.741  -5.348 -26.394  1.00 31.72           H  
ATOM    253  C   ALA A  18     -18.744  -5.873 -27.000  1.00 31.72           C  
ATOM    254  CB  ALA A  18     -19.518  -3.629 -26.045  1.00 31.72           C  
ATOM    255  HB1 ALA A  18     -18.509  -3.390 -25.712  1.00 31.72           H  
ATOM    256  HB2 ALA A  18     -20.240  -3.163 -25.374  1.00 31.72           H  
ATOM    257  HB3 ALA A  18     -19.659  -3.229 -27.050  1.00 31.72           H  
ATOM    258  O   ALA A  18     -17.538  -5.912 -26.750  1.00 31.72           O  
ATOM    259  N   LEU A  19     -19.280  -6.475 -28.063  1.00 29.28           N  
ATOM    260  H   LEU A  19     -20.281  -6.421 -28.179  1.00 29.28           H  
ATOM    261  CA  LEU A  19     -18.503  -6.982 -29.186  1.00 29.28           C  
ATOM    262  HA  LEU A  19     -17.821  -7.761 -28.847  1.00 29.28           H  
ATOM    263  C   LEU A  19     -17.686  -5.831 -29.792  1.00 29.28           C  
ATOM    264  CB  LEU A  19     -19.448  -7.542 -30.273  1.00 29.28           C  
ATOM    265  HB2 LEU A  19     -20.285  -6.862 -30.429  1.00 29.28           H  
ATOM    266  HB3 LEU A  19     -18.875  -7.534 -31.200  1.00 29.28           H  
ATOM    267  O   LEU A  19     -18.263  -4.887 -30.323  1.00 29.28           O  
ATOM    268  CG  LEU A  19     -19.967  -8.977 -30.075  1.00 29.28           C  
ATOM    269  HG  LEU A  19     -19.218  -9.568 -29.547  1.00 29.28           H  
ATOM    270  CD1 LEU A  19     -21.287  -9.031 -29.302  1.00 29.28           C  
ATOM    271 HD11 LEU A  19     -22.051  -8.454 -29.823  1.00 29.28           H  
ATOM    272 HD12 LEU A  19     -21.618 -10.065 -29.208  1.00 29.28           H  
ATOM    273 HD13 LEU A  19     -21.142  -8.621 -28.302  1.00 29.28           H  
ATOM    274  CD2 LEU A  19     -20.198  -9.615 -31.447  1.00 29.28           C  
ATOM    275 HD21 LEU A  19     -20.921  -9.031 -32.016  1.00 29.28           H  
ATOM    276 HD22 LEU A  19     -20.574 -10.631 -31.324  1.00 29.28           H  
ATOM    277 HD23 LEU A  19     -19.259  -9.662 -31.998  1.00 29.28           H  
ATOM    278  N   ALA A  20     -16.359  -5.941 -29.774  1.00 32.69           N  
ATOM    279  H   ALA A  20     -15.937  -6.676 -29.224  1.00 32.69           H  
ATOM    280  CA  ALA A  20     -15.482  -5.164 -30.642  1.00 32.69           C  
ATOM    281  HA  ALA A  20     -16.091  -4.615 -31.361  1.00 32.69           H  
ATOM    282  C   ALA A  20     -14.595  -6.128 -31.439  1.00 32.69           C  
ATOM    283  CB  ALA A  20     -14.724  -4.102 -29.846  1.00 32.69           C  
ATOM    284  HB1 ALA A  20     -14.095  -3.519 -30.520  1.00 32.69           H  
ATOM    285  HB2 ALA A  20     -14.095  -4.577 -29.094  1.00 32.69           H  
ATOM    286  HB3 ALA A  20     -15.433  -3.435 -29.355  1.00 32.69           H  
ATOM    287  O   ALA A  20     -13.629  -6.709 -30.953  1.00 32.69           O  
ATOM    288  N   THR A  21     -15.076  -6.343 -32.655  1.00 30.80           N  
ATOM    289  H   THR A  21     -15.944  -5.860 -32.835  1.00 30.80           H  
ATOM    290  CA  THR A  21     -14.469  -6.786 -33.908  1.00 30.80           C  
ATOM    291  HA  THR A  21     -14.985  -7.703 -34.190  1.00 30.80           H  
ATOM    292  C   THR A  21     -12.960  -7.058 -33.930  1.00 30.80           C  
ATOM    293  CB  THR A  21     -14.817  -5.726 -34.972  1.00 30.80           C  
ATOM    294  HB  THR A  21     -14.069  -4.933 -34.965  1.00 30.80           H  
ATOM    295  O   THR A  21     -12.120  -6.208 -33.648  1.00 30.80           O  
ATOM    296  CG2 THR A  21     -14.936  -6.316 -36.373  1.00 30.80           C  
ATOM    297 HG21 THR A  21     -15.711  -7.082 -36.397  1.00 30.80           H  
ATOM    298 HG22 THR A  21     -13.982  -6.751 -36.673  1.00 30.80           H  
ATOM    299 HG23 THR A  21     -15.187  -5.527 -37.082  1.00 30.80           H  
ATOM    300  OG1 THR A  21     -16.085  -5.151 -34.699  1.00 30.80           O  
ATOM    301  HG1 THR A  21     -16.205  -4.417 -35.305  1.00 30.80           H  
ATOM    302  N   VAL A  22     -12.657  -8.265 -34.404  1.00 27.97           N  
ATOM    303  H   VAL A  22     -13.445  -8.871 -34.582  1.00 27.97           H  
ATOM    304  CA  VAL A  22     -11.374  -8.753 -34.915  1.00 27.97           C  
ATOM    305  HA  VAL A  22     -10.655  -8.828 -34.099  1.00 27.97           H  
ATOM    306  C   VAL A  22     -10.822  -7.819 -36.000  1.00 27.97           C  
ATOM    307  CB  VAL A  22     -11.636 -10.158 -35.517  1.00 27.97           C  
ATOM    308  HB  VAL A  22     -12.450 -10.084 -36.238  1.00 27.97           H  
ATOM    309  O   VAL A  22     -11.439  -7.677 -37.051  1.00 27.97           O  
ATOM    310  CG1 VAL A  22     -10.431 -10.764 -36.246  1.00 27.97           C  
ATOM    311 HG11 VAL A  22      -9.573 -10.813 -35.576  1.00 27.97           H  
ATOM    312 HG12 VAL A  22     -10.674 -11.768 -36.595  1.00 27.97           H  
ATOM    313 HG13 VAL A  22     -10.176 -10.162 -37.118  1.00 27.97           H  
ATOM    314  CG2 VAL A  22     -12.075 -11.152 -34.429  1.00 27.97           C  
ATOM    315 HG21 VAL A  22     -12.998 -10.824 -33.951  1.00 27.97           H  
ATOM    316 HG22 VAL A  22     -11.295 -11.243 -33.673  1.00 27.97           H  
ATOM    317 HG23 VAL A  22     -12.256 -12.130 -34.874  1.00 27.97           H  
ATOM    318  N   CYS A  23      -9.621  -7.276 -35.793  1.00 30.83           N  
ATOM    319  H   CYS A  23      -9.221  -7.335 -34.868  1.00 30.83           H  
ATOM    320  CA  CYS A  23      -8.750  -6.803 -36.871  1.00 30.83           C  
ATOM    321  HA  CYS A  23      -9.234  -6.968 -37.833  1.00 30.83           H  
ATOM    322  C   CYS A  23      -7.467  -7.639 -36.864  1.00 30.83           C  
ATOM    323  CB  CYS A  23      -8.492  -5.293 -36.760  1.00 30.83           C  
ATOM    324  HB2 CYS A  23      -8.437  -4.996 -35.713  1.00 30.83           H  
ATOM    325  HB3 CYS A  23      -7.547  -5.050 -37.246  1.00 30.83           H  
ATOM    326  O   CYS A  23      -6.569  -7.447 -36.046  1.00 30.83           O  
ATOM    327  SG  CYS A  23      -9.827  -4.399 -37.609  1.00 30.83           S  
ATOM    328  HG  CYS A  23      -9.410  -3.159 -37.339  1.00 30.83           H  
ATOM    329  N   LEU A  24      -7.422  -8.604 -37.781  1.00 30.06           N  
ATOM    330  H   LEU A  24      -8.224  -8.682 -38.390  1.00 30.06           H  
ATOM    331  CA  LEU A  24      -6.222  -9.306 -38.218  1.00 30.06           C  
ATOM    332  HA  LEU A  24      -5.706  -9.757 -37.370  1.00 30.06           H  
ATOM    333  C   LEU A  24      -5.290  -8.309 -38.914  1.00 30.06           C  
ATOM    334  CB  LEU A  24      -6.656 -10.389 -39.228  1.00 30.06           C  
ATOM    335  HB2 LEU A  24      -5.811 -10.639 -39.870  1.00 30.06           H  
ATOM    336  HB3 LEU A  24      -7.417  -9.964 -39.882  1.00 30.06           H  
ATOM    337  O   LEU A  24      -5.643  -7.783 -39.965  1.00 30.06           O  
ATOM    338  CG  LEU A  24      -7.188 -11.681 -38.585  1.00 30.06           C  
ATOM    339  HG  LEU A  24      -7.595 -11.463 -37.597  1.00 30.06           H  
ATOM    340  CD1 LEU A  24      -8.300 -12.298 -39.433  1.00 30.06           C  
ATOM    341 HD11 LEU A  24      -7.931 -12.514 -40.435  1.00 30.06           H  
ATOM    342 HD12 LEU A  24      -9.137 -11.603 -39.502  1.00 30.06           H  
ATOM    343 HD13 LEU A  24      -8.650 -13.221 -38.970  1.00 30.06           H  
ATOM    344  CD2 LEU A  24      -6.057 -12.703 -38.449  1.00 30.06           C  
ATOM    345 HD21 LEU A  24      -5.669 -12.970 -39.432  1.00 30.06           H  
ATOM    346 HD22 LEU A  24      -5.252 -12.282 -37.845  1.00 30.06           H  
ATOM    347 HD23 LEU A  24      -6.432 -13.600 -37.957  1.00 30.06           H  
ATOM    348  N   LEU A  25      -4.090  -8.103 -38.376  1.00 35.84           N  
ATOM    349  H   LEU A  25      -3.898  -8.478 -37.458  1.00 35.84           H  
ATOM    350  CA  LEU A  25      -2.964  -7.544 -39.123  1.00 35.84           C  
ATOM    351  HA  LEU A  25      -3.193  -7.583 -40.188  1.00 35.84           H  
ATOM    352  C   LEU A  25      -1.750  -8.447 -38.906  1.00 35.84           C  
ATOM    353  CB  LEU A  25      -2.733  -6.064 -38.760  1.00 35.84           C  
ATOM    354  HB2 LEU A  25      -3.032  -5.904 -37.724  1.00 35.84           H  
ATOM    355  HB3 LEU A  25      -1.671  -5.830 -38.832  1.00 35.84           H  
ATOM    356  O   LEU A  25      -1.103  -8.440 -37.863  1.00 35.84           O  
ATOM    357  CG  LEU A  25      -3.514  -5.111 -39.691  1.00 35.84           C  
ATOM    358  HG  LEU A  25      -4.502  -5.521 -39.898  1.00 35.84           H  
ATOM    359  CD1 LEU A  25      -3.722  -3.756 -39.022  1.00 35.84           C  
ATOM    360 HD11 LEU A  25      -4.287  -3.103 -39.687  1.00 35.84           H  
ATOM    361 HD12 LEU A  25      -4.288  -3.889 -38.099  1.00 35.84           H  
ATOM    362 HD13 LEU A  25      -2.760  -3.298 -38.795  1.00 35.84           H  
ATOM    363  CD2 LEU A  25      -2.780  -4.887 -41.018  1.00 35.84           C  
ATOM    364 HD21 LEU A  25      -1.796  -4.453 -40.840  1.00 35.84           H  
ATOM    365 HD22 LEU A  25      -2.664  -5.833 -41.548  1.00 35.84           H  
ATOM    366 HD23 LEU A  25      -3.361  -4.211 -41.646  1.00 35.84           H  
ATOM    367  N   ALA A  26      -1.510  -9.274 -39.917  1.00 31.34           N  
ATOM    368  H   ALA A  26      -2.119  -9.195 -40.719  1.00 31.34           H  
ATOM    369  CA  ALA A  26      -0.273  -9.994 -40.148  1.00 31.34           C  
ATOM    370  HA  ALA A  26       0.156 -10.321 -39.201  1.00 31.34           H  
ATOM    371  C   ALA A  26       0.708  -9.068 -40.875  1.00 31.34           C  
ATOM    372  CB  ALA A  26      -0.615 -11.209 -41.022  1.00 31.34           C  
ATOM    373  HB1 ALA A  26      -1.314 -11.859 -40.496  1.00 31.34           H  
ATOM    374  HB2 ALA A  26      -1.062 -10.884 -41.962  1.00 31.34           H  
ATOM    375  HB3 ALA A  26       0.295 -11.768 -41.240  1.00 31.34           H  
ATOM    376  O   ALA A  26       0.306  -8.471 -41.864  1.00 31.34           O  
ATOM    377  N   LEU A  27       1.952  -8.966 -40.398  1.00 33.72           N  
ATOM    378  H   LEU A  27       2.097  -9.322 -39.464  1.00 33.72           H  
ATOM    379  CA  LEU A  27       3.172  -8.469 -41.070  1.00 33.72           C  
ATOM    380  HA  LEU A  27       3.506  -9.175 -41.829  1.00 33.72           H  
ATOM    381  C   LEU A  27       4.246  -8.362 -39.967  1.00 33.72           C  
ATOM    382  CB  LEU A  27       2.937  -7.073 -41.705  1.00 33.72           C  
ATOM    383  HB2 LEU A  27       2.156  -6.557 -41.145  1.00 33.72           H  
ATOM    384  HB3 LEU A  27       3.837  -6.468 -41.593  1.00 33.72           H  
ATOM    385  O   LEU A  27       3.971  -7.810 -38.913  1.00 33.72           O  
ATOM    386  CG  LEU A  27       2.560  -7.125 -43.207  1.00 33.72           C  
ATOM    387  HG  LEU A  27       2.227  -8.128 -43.475  1.00 33.72           H  
ATOM    388  CD1 LEU A  27       1.455  -6.130 -43.575  1.00 33.72           C  
ATOM    389 HD11 LEU A  27       0.561  -6.310 -42.979  1.00 33.72           H  
ATOM    390 HD12 LEU A  27       1.196  -6.243 -44.628  1.00 33.72           H  
ATOM    391 HD13 LEU A  27       1.794  -5.110 -43.393  1.00 33.72           H  
ATOM    392  CD2 LEU A  27       3.768  -6.785 -44.082  1.00 33.72           C  
ATOM    393 HD21 LEU A  27       4.580  -7.482 -43.874  1.00 33.72           H  
ATOM    394 HD22 LEU A  27       3.494  -6.868 -45.133  1.00 33.72           H  
ATOM    395 HD23 LEU A  27       4.106  -5.768 -43.881  1.00 33.72           H  
ATOM    396  N   GLY A  28       5.471  -8.864 -40.062  1.00 32.94           N  
ATOM    397  H   GLY A  28       6.031  -8.673 -39.243  1.00 32.94           H  
ATOM    398  CA  GLY A  28       6.196  -9.564 -41.107  1.00 32.94           C  
ATOM    399  HA2 GLY A  28       6.389  -8.901 -41.951  1.00 32.94           H  
ATOM    400  HA3 GLY A  28       5.630 -10.434 -41.439  1.00 32.94           H  
ATOM    401  C   GLY A  28       7.536 -10.019 -40.510  1.00 32.94           C  
ATOM    402  O   GLY A  28       8.025  -9.452 -39.532  1.00 32.94           O  
ATOM    403  N   LEU A  29       8.090 -11.087 -41.078  1.00 31.22           N  
ATOM    404  H   LEU A  29       7.632 -11.475 -41.889  1.00 31.22           H  
ATOM    405  CA  LEU A  29       9.443 -11.553 -40.809  1.00 31.22           C  
ATOM    406  HA  LEU A  29       9.583 -11.689 -39.737  1.00 31.22           H  
ATOM    407  C   LEU A  29      10.478 -10.547 -41.326  1.00 31.22           C  
ATOM    408  CB  LEU A  29       9.681 -12.881 -41.553  1.00 31.22           C  
ATOM    409  HB2 LEU A  29      10.756 -13.057 -41.537  1.00 31.22           H  
ATOM    410  HB3 LEU A  29       9.409 -12.766 -42.602  1.00 31.22           H  
ATOM    411  O   LEU A  29      10.363 -10.072 -42.452  1.00 31.22           O  
ATOM    412  CG  LEU A  29       8.984 -14.121 -40.965  1.00 31.22           C  
ATOM    413  HG  LEU A  29       8.708 -13.931 -39.928  1.00 31.22           H  
ATOM    414  CD1 LEU A  29       7.733 -14.515 -41.754  1.00 31.22           C  
ATOM    415 HD11 LEU A  29       7.017 -13.693 -41.750  1.00 31.22           H  
ATOM    416 HD12 LEU A  29       7.997 -14.757 -42.784  1.00 31.22           H  
ATOM    417 HD13 LEU A  29       7.267 -15.386 -41.293  1.00 31.22           H  
ATOM    418  CD2 LEU A  29       9.951 -15.306 -40.995  1.00 31.22           C  
ATOM    419 HD21 LEU A  29       9.464 -16.187 -40.578  1.00 31.22           H  
ATOM    420 HD22 LEU A  29      10.831 -15.083 -40.392  1.00 31.22           H  
ATOM    421 HD23 LEU A  29      10.259 -15.519 -42.019  1.00 31.22           H  
ATOM    422  N   SER A  30      11.561 -10.369 -40.576  1.00 37.75           N  
ATOM    423  H   SER A  30      11.537 -10.669 -39.612  1.00 37.75           H  
ATOM    424  CA  SER A  30      12.857  -9.989 -41.141  1.00 37.75           C  
ATOM    425  HA  SER A  30      12.951 -10.452 -42.123  1.00 37.75           H  
ATOM    426  C   SER A  30      13.986 -10.532 -40.266  1.00 37.75           C  
ATOM    427  CB  SER A  30      12.969  -8.476 -41.379  1.00 37.75           C  
ATOM    428  HB2 SER A  30      12.346  -8.204 -42.231  1.00 37.75           H  
ATOM    429  HB3 SER A  30      14.002  -8.218 -41.612  1.00 37.75           H  
ATOM    430  O   SER A  30      14.272 -10.012 -39.188  1.00 37.75           O  
ATOM    431  OG  SER A  30      12.534  -7.738 -40.259  1.00 37.75           O  
ATOM    432  HG  SER A  30      13.066  -8.010 -39.508  1.00 37.75           H  
ATOM    433  N   LEU A  31      14.600 -11.613 -40.756  1.00 30.53           N  
ATOM    434  H   LEU A  31      14.236 -11.972 -41.627  1.00 30.53           H  
ATOM    435  CA  LEU A  31      15.969 -12.015 -40.449  1.00 30.53           C  
ATOM    436  HA  LEU A  31      16.122 -12.074 -39.371  1.00 30.53           H  
ATOM    437  C   LEU A  31      16.936 -10.982 -41.047  1.00 30.53           C  
ATOM    438  CB  LEU A  31      16.288 -13.373 -41.124  1.00 30.53           C  
ATOM    439  HB2 LEU A  31      17.364 -13.385 -41.296  1.00 30.53           H  
ATOM    440  HB3 LEU A  31      15.824 -13.416 -42.109  1.00 30.53           H  
ATOM    441  O   LEU A  31      16.790 -10.621 -42.212  1.00 30.53           O  
ATOM    442  CG  LEU A  31      15.970 -14.661 -40.347  1.00 30.53           C  
ATOM    443  HG  LEU A  31      16.288 -14.544 -39.311  1.00 30.53           H  
ATOM    444  CD1 LEU A  31      14.487 -15.033 -40.380  1.00 30.53           C  
ATOM    445 HD11 LEU A  31      14.329 -15.962 -39.833  1.00 30.53           H  
ATOM    446 HD12 LEU A  31      14.156 -15.162 -41.410  1.00 30.53           H  
ATOM    447 HD13 LEU A  31      13.902 -14.245 -39.905  1.00 30.53           H  
ATOM    448  CD2 LEU A  31      16.758 -15.816 -40.972  1.00 30.53           C  
ATOM    449 HD21 LEU A  31      16.543 -16.741 -40.437  1.00 30.53           H  
ATOM    450 HD22 LEU A  31      16.481 -15.937 -42.019  1.00 30.53           H  
ATOM    451 HD23 LEU A  31      17.828 -15.621 -40.903  1.00 30.53           H  
ATOM    452  N   ALA A  32      17.980 -10.614 -40.306  1.00 38.47           N  
ATOM    453  H   ALA A  32      17.992 -10.848 -39.323  1.00 38.47           H  
ATOM    454  CA  ALA A  32      19.234 -10.142 -40.886  1.00 38.47           C  
ATOM    455  HA  ALA A  32      19.366 -10.619 -41.857  1.00 38.47           H  
ATOM    456  C   ALA A  32      20.406 -10.552 -39.985  1.00 38.47           C  
ATOM    457  CB  ALA A  32      19.188  -8.631 -41.131  1.00 38.47           C  
ATOM    458  HB1 ALA A  32      19.033  -8.106 -40.189  1.00 38.47           H  
ATOM    459  HB2 ALA A  32      20.129  -8.303 -41.571  1.00 38.47           H  
ATOM    460  HB3 ALA A  32      18.374  -8.391 -41.816  1.00 38.47           H  
ATOM    461  O   ALA A  32      20.498 -10.163 -38.823  1.00 38.47           O  
ATOM    462  N   ALA A  33      21.265 -11.392 -40.553  1.00 30.48           N  
ATOM    463  H   ALA A  33      21.103 -11.613 -41.525  1.00 30.48           H  
ATOM    464  CA  ALA A  33      22.573 -11.767 -40.047  1.00 30.48           C  
ATOM    465  HA  ALA A  33      22.538 -11.845 -38.960  1.00 30.48           H  
ATOM    466  C   ALA A  33      23.620 -10.712 -40.449  1.00 30.48           C  
ATOM    467  CB  ALA A  33      22.901 -13.136 -40.656  1.00 30.48           C  
ATOM    468  HB1 ALA A  33      22.931 -13.064 -41.744  1.00 30.48           H  
ATOM    469  HB2 ALA A  33      22.145 -13.864 -40.362  1.00 30.48           H  
ATOM    470  HB3 ALA A  33      23.873 -13.473 -40.298  1.00 30.48           H  
ATOM    471  O   ALA A  33      23.463 -10.056 -41.478  1.00 30.48           O  
ATOM    472  N   GLY A  34      24.712 -10.601 -39.686  1.00 33.16           N  
ATOM    473  H   GLY A  34      24.750 -11.110 -38.814  1.00 33.16           H  
ATOM    474  CA  GLY A  34      25.885  -9.809 -40.070  1.00 33.16           C  
ATOM    475  HA2 GLY A  34      25.560  -8.822 -40.399  1.00 33.16           H  
ATOM    476  HA3 GLY A  34      26.383 -10.285 -40.915  1.00 33.16           H  
ATOM    477  C   GLY A  34      26.894  -9.604 -38.935  1.00 33.16           C  
ATOM    478  O   GLY A  34      26.707  -8.747 -38.082  1.00 33.16           O  
ATOM    479  N   LEU A  35      27.955 -10.416 -38.944  1.00 32.78           N  
ATOM    480  H   LEU A  35      27.972 -11.078 -39.706  1.00 32.78           H  
ATOM    481  CA  LEU A  35      29.264 -10.205 -38.291  1.00 32.78           C  
ATOM    482  HA  LEU A  35      29.144  -9.905 -37.250  1.00 32.78           H  
ATOM    483  C   LEU A  35      30.071  -9.110 -39.058  1.00 32.78           C  
ATOM    484  CB  LEU A  35      29.993 -11.567 -38.404  1.00 32.78           C  
ATOM    485  HB2 LEU A  35      30.010 -11.843 -39.459  1.00 32.78           H  
ATOM    486  HB3 LEU A  35      31.032 -11.456 -38.095  1.00 32.78           H  
ATOM    487  O   LEU A  35      29.605  -8.674 -40.108  1.00 32.78           O  
ATOM    488  CG  LEU A  35      29.414 -12.740 -37.595  1.00 32.78           C  
ATOM    489  HG  LEU A  35      28.325 -12.700 -37.591  1.00 32.78           H  
ATOM    490  CD1 LEU A  35      29.847 -14.068 -38.220  1.00 32.78           C  
ATOM    491 HD11 LEU A  35      29.467 -14.139 -39.239  1.00 32.78           H  
ATOM    492 HD12 LEU A  35      30.934 -14.140 -38.236  1.00 32.78           H  
ATOM    493 HD13 LEU A  35      29.441 -14.896 -37.640  1.00 32.78           H  
ATOM    494  CD2 LEU A  35      29.932 -12.699 -36.157  1.00 32.78           C  
ATOM    495 HD21 LEU A  35      31.018 -12.788 -36.140  1.00 32.78           H  
ATOM    496 HD22 LEU A  35      29.499 -13.523 -35.588  1.00 32.78           H  
ATOM    497 HD23 LEU A  35      29.639 -11.760 -35.686  1.00 32.78           H  
ATOM    498  N   PRO A  36      31.363  -8.848 -38.758  1.00 47.78           N  
ATOM    499  CA  PRO A  36      31.985  -8.300 -37.544  1.00 47.78           C  
ATOM    500  HA  PRO A  36      31.240  -8.070 -36.782  1.00 47.78           H  
ATOM    501  C   PRO A  36      32.836  -7.032 -37.856  1.00 47.78           C  
ATOM    502  CB  PRO A  36      32.899  -9.444 -37.091  1.00 47.78           C  
ATOM    503  HB2 PRO A  36      33.716  -9.103 -36.455  1.00 47.78           H  
ATOM    504  HB3 PRO A  36      32.309 -10.194 -36.565  1.00 47.78           H  
ATOM    505  O   PRO A  36      33.035  -6.673 -39.013  1.00 47.78           O  
ATOM    506  CG  PRO A  36      33.417 -10.024 -38.416  1.00 47.78           C  
ATOM    507  HG2 PRO A  36      34.395  -9.603 -38.651  1.00 47.78           H  
ATOM    508  HG3 PRO A  36      33.479 -11.111 -38.365  1.00 47.78           H  
ATOM    509  CD  PRO A  36      32.404  -9.573 -39.477  1.00 47.78           C  
ATOM    510  HD2 PRO A  36      31.998 -10.437 -40.004  1.00 47.78           H  
ATOM    511  HD3 PRO A  36      32.886  -8.915 -40.199  1.00 47.78           H  
ATOM    512  N   GLY A  37      33.421  -6.386 -36.837  1.00 30.47           N  
ATOM    513  H   GLY A  37      33.201  -6.652 -35.888  1.00 30.47           H  
ATOM    514  CA  GLY A  37      34.450  -5.352 -37.041  1.00 30.47           C  
ATOM    515  HA2 GLY A  37      34.016  -4.530 -37.611  1.00 30.47           H  
ATOM    516  HA3 GLY A  37      35.262  -5.766 -37.638  1.00 30.47           H  
ATOM    517  C   GLY A  37      35.024  -4.764 -35.745  1.00 30.47           C  
ATOM    518  O   GLY A  37      34.327  -4.058 -35.024  1.00 30.47           O  
ATOM    519  N   CYS A  38      36.301  -5.049 -35.468  1.00 27.73           N  
ATOM    520  H   CYS A  38      36.773  -5.671 -36.108  1.00 27.73           H  
ATOM    521  CA  CYS A  38      37.196  -4.218 -34.646  1.00 27.73           C  
ATOM    522  HA  CYS A  38      36.662  -3.834 -33.776  1.00 27.73           H  
ATOM    523  C   CYS A  38      37.668  -3.017 -35.500  1.00 27.73           C  
ATOM    524  CB  CYS A  38      38.383  -5.092 -34.198  1.00 27.73           C  
ATOM    525  HB2 CYS A  38      38.850  -5.546 -35.072  1.00 27.73           H  
ATOM    526  HB3 CYS A  38      39.135  -4.480 -33.700  1.00 27.73           H  
ATOM    527  O   CYS A  38      37.825  -3.202 -36.710  1.00 27.73           O  
ATOM    528  SG  CYS A  38      37.865  -6.391 -33.040  1.00 27.73           S  
ATOM    529  HG  CYS A  38      37.447  -5.587 -32.058  1.00 27.73           H  
ATOM    530  N   PRO A  39      37.889  -1.811 -34.929  1.00 33.53           N  
ATOM    531  CA  PRO A  39      39.142  -1.549 -34.214  1.00 33.53           C  
ATOM    532  HA  PRO A  39      39.608  -2.485 -33.907  1.00 33.53           H  
ATOM    533  C   PRO A  39      39.053  -0.631 -32.970  1.00 33.53           C  
ATOM    534  CB  PRO A  39      40.043  -0.901 -35.272  1.00 33.53           C  
ATOM    535  HB2 PRO A  39      40.489  -1.678 -35.892  1.00 33.53           H  
ATOM    536  HB3 PRO A  39      40.823  -0.278 -34.834  1.00 33.53           H  
ATOM    537  O   PRO A  39      38.159   0.187 -32.783  1.00 33.53           O  
ATOM    538  CG  PRO A  39      39.068  -0.080 -36.117  1.00 33.53           C  
ATOM    539  HG2 PRO A  39      39.269  -0.229 -37.177  1.00 33.53           H  
ATOM    540  HG3 PRO A  39      39.138   0.977 -35.860  1.00 33.53           H  
ATOM    541  CD  PRO A  39      37.683  -0.615 -35.742  1.00 33.53           C  
ATOM    542  HD2 PRO A  39      37.105  -0.827 -36.642  1.00 33.53           H  
ATOM    543  HD3 PRO A  39      37.150   0.133 -35.156  1.00 33.53           H  
ATOM    544  N   GLU A  40      40.055  -0.842 -32.125  1.00 28.20           N  
ATOM    545  H   GLU A  40      40.594  -1.661 -32.365  1.00 28.20           H  
ATOM    546  CA  GLU A  40      40.867   0.073 -31.311  1.00 28.20           C  
ATOM    547  HA  GLU A  40      40.604  -0.040 -30.259  1.00 28.20           H  
ATOM    548  C   GLU A  40      40.874   1.578 -31.689  1.00 28.20           C  
ATOM    549  CB  GLU A  40      42.260  -0.544 -31.555  1.00 28.20           C  
ATOM    550  HB2 GLU A  40      42.539  -0.369 -32.594  1.00 28.20           H  
ATOM    551  HB3 GLU A  40      42.154  -1.622 -31.426  1.00 28.20           H  
ATOM    552  O   GLU A  40      41.096   1.910 -32.850  1.00 28.20           O  
ATOM    553  CG  GLU A  40      43.436  -0.154 -30.666  1.00 28.20           C  
ATOM    554  HG2 GLU A  40      43.712   0.882 -30.866  1.00 28.20           H  
ATOM    555  HG3 GLU A  40      43.122  -0.231 -29.625  1.00 28.20           H  
ATOM    556  CD  GLU A  40      44.637  -1.092 -30.923  1.00 28.20           C  
ATOM    557  OE1 GLU A  40      45.527  -1.117 -30.046  1.00 28.20           O  
ATOM    558  OE2 GLU A  40      44.645  -1.796 -31.961  1.00 28.20           O  
ATOM    559  N   ALA A  41      40.699   2.478 -30.699  1.00 29.42           N  
ATOM    560  H   ALA A  41      40.211   2.134 -29.884  1.00 29.42           H  
ATOM    561  CA  ALA A  41      41.551   3.663 -30.439  1.00 29.42           C  
ATOM    562  HA  ALA A  41      42.491   3.290 -30.031  1.00 29.42           H  
ATOM    563  C   ALA A  41      40.952   4.664 -29.413  1.00 29.42           C  
ATOM    564  CB  ALA A  41      41.907   4.447 -31.714  1.00 29.42           C  
ATOM    565  HB1 ALA A  41      40.998   4.690 -32.265  1.00 29.42           H  
ATOM    566  HB2 ALA A  41      42.423   5.371 -31.455  1.00 29.42           H  
ATOM    567  HB3 ALA A  41      42.571   3.859 -32.348  1.00 29.42           H  
ATOM    568  O   ALA A  41      39.831   5.141 -29.553  1.00 29.42           O  
ATOM    569  N   ALA A  42      41.803   5.043 -28.452  1.00 28.45           N  
ATOM    570  H   ALA A  42      42.637   4.475 -28.403  1.00 28.45           H  
ATOM    571  CA  ALA A  42      41.979   6.380 -27.863  1.00 28.45           C  
ATOM    572  HA  ALA A  42      42.827   6.262 -27.188  1.00 28.45           H  
ATOM    573  C   ALA A  42      40.875   7.043 -26.995  1.00 28.45           C  
ATOM    574  CB  ALA A  42      42.517   7.316 -28.950  1.00 28.45           C  
ATOM    575  HB1 ALA A  42      43.389   6.876 -29.433  1.00 28.45           H  
ATOM    576  HB2 ALA A  42      42.803   8.269 -28.505  1.00 28.45           H  
ATOM    577  HB3 ALA A  42      41.743   7.497 -29.696  1.00 28.45           H  
ATOM    578  O   ALA A  42      39.905   7.629 -27.462  1.00 28.45           O  
ATOM    579  N   GLN A  43      41.165   7.063 -25.687  1.00 27.05           N  
ATOM    580  H   GLN A  43      41.833   6.351 -25.426  1.00 27.05           H  
ATOM    581  CA  GLN A  43      41.236   8.253 -24.817  1.00 27.05           C  
ATOM    582  HA  GLN A  43      40.990   7.924 -23.807  1.00 27.05           H  
ATOM    583  C   GLN A  43      40.322   9.458 -25.116  1.00 27.05           C  
ATOM    584  CB  GLN A  43      42.702   8.740 -24.791  1.00 27.05           C  
ATOM    585  HB2 GLN A  43      42.744   9.774 -24.449  1.00 27.05           H  
ATOM    586  HB3 GLN A  43      43.096   8.717 -25.807  1.00 27.05           H  
ATOM    587  O   GLN A  43      40.625  10.299 -25.955  1.00 27.05           O  
ATOM    588  CG  GLN A  43      43.588   7.918 -23.840  1.00 27.05           C  
ATOM    589  HG2 GLN A  43      43.274   6.874 -23.850  1.00 27.05           H  
ATOM    590  HG3 GLN A  43      43.466   8.296 -22.825  1.00 27.05           H  
ATOM    591  CD  GLN A  43      45.063   7.941 -24.231  1.00 27.05           C  
ATOM    592  NE2 GLN A  43      45.980   8.059 -23.296  1.00 27.05           N  
ATOM    593 HE21 GLN A  43      46.933   8.030 -23.628  1.00 27.05           H  
ATOM    594 HE22 GLN A  43      45.742   8.152 -22.319  1.00 27.05           H  
ATOM    595  OE1 GLN A  43      45.420   7.804 -25.384  1.00 27.05           O  
ATOM    596  N   ALA A  44      39.345   9.676 -24.231  1.00 30.31           N  
ATOM    597  H   ALA A  44      39.029   8.889 -23.681  1.00 30.31           H  
ATOM    598  CA  ALA A  44      39.021  11.013 -23.731  1.00 30.31           C  
ATOM    599  HA  ALA A  44      39.948  11.575 -23.620  1.00 30.31           H  
ATOM    600  C   ALA A  44      38.356  10.903 -22.351  1.00 30.31           C  
ATOM    601  CB  ALA A  44      38.142  11.781 -24.727  1.00 30.31           C  
ATOM    602  HB1 ALA A  44      38.679  11.939 -25.662  1.00 30.31           H  
ATOM    603  HB2 ALA A  44      37.234  11.215 -24.934  1.00 30.31           H  
ATOM    604  HB3 ALA A  44      37.874  12.752 -24.308  1.00 30.31           H  
ATOM    605  O   ALA A  44      37.155  10.666 -22.223  1.00 30.31           O  
ATOM    606  N   ALA A  45      39.157  11.093 -21.304  1.00 29.25           N  
ATOM    607  H   ALA A  45      40.136  11.272 -21.478  1.00 29.25           H  
ATOM    608  CA  ALA A  45      38.669  11.380 -19.967  1.00 29.25           C  
ATOM    609  HA  ALA A  45      37.991  10.589 -19.648  1.00 29.25           H  
ATOM    610  C   ALA A  45      37.909  12.718 -19.998  1.00 29.25           C  
ATOM    611  CB  ALA A  45      39.875  11.412 -19.018  1.00 29.25           C  
ATOM    612  HB1 ALA A  45      39.539  11.645 -18.007  1.00 29.25           H  
ATOM    613  HB2 ALA A  45      40.589  12.173 -19.334  1.00 29.25           H  
ATOM    614  HB3 ALA A  45      40.367  10.439 -19.009  1.00 29.25           H  
ATOM    615  O   ALA A  45      38.507  13.790 -20.037  1.00 29.25           O  
ATOM    616  N   LYS A  46      36.578  12.662 -20.002  1.00 31.55           N  
ATOM    617  H   LYS A  46      36.149  11.758 -20.141  1.00 31.55           H  
ATOM    618  CA  LYS A  46      35.727  13.782 -19.598  1.00 31.55           C  
ATOM    619  HA  LYS A  46      36.348  14.563 -19.159  1.00 31.55           H  
ATOM    620  C   LYS A  46      34.814  13.283 -18.500  1.00 31.55           C  
ATOM    621  CB  LYS A  46      34.964  14.404 -20.781  1.00 31.55           C  
ATOM    622  HB2 LYS A  46      34.699  13.631 -21.502  1.00 31.55           H  
ATOM    623  HB3 LYS A  46      34.047  14.858 -20.406  1.00 31.55           H  
ATOM    624  O   LYS A  46      33.837  12.587 -18.759  1.00 31.55           O  
ATOM    625  CG  LYS A  46      35.799  15.505 -21.452  1.00 31.55           C  
ATOM    626  HG2 LYS A  46      36.065  16.254 -20.707  1.00 31.55           H  
ATOM    627  HG3 LYS A  46      36.715  15.068 -21.851  1.00 31.55           H  
ATOM    628  CD  LYS A  46      35.033  16.191 -22.591  1.00 31.55           C  
ATOM    629  HD2 LYS A  46      34.102  16.604 -22.203  1.00 31.55           H  
ATOM    630  HD3 LYS A  46      34.808  15.453 -23.361  1.00 31.55           H  
ATOM    631  CE  LYS A  46      35.893  17.317 -23.180  1.00 31.55           C  
ATOM    632  HE2 LYS A  46      36.091  18.048 -22.397  1.00 31.55           H  
ATOM    633  HE3 LYS A  46      36.852  16.895 -23.481  1.00 31.55           H  
ATOM    634  NZ  LYS A  46      35.242  17.974 -24.343  1.00 31.55           N  
ATOM    635  HZ1 LYS A  46      35.080  17.308 -25.084  1.00 31.55           H  
ATOM    636  HZ2 LYS A  46      34.363  18.393 -24.074  1.00 31.55           H  
ATOM    637  HZ3 LYS A  46      35.839  18.703 -24.707  1.00 31.55           H  
ATOM    638  N   THR A  47      35.187  13.650 -17.283  1.00 28.67           N  
ATOM    639  H   THR A  47      36.088  14.096 -17.187  1.00 28.67           H  
ATOM    640  CA  THR A  47      34.393  13.645 -16.061  1.00 28.67           C  
ATOM    641  HA  THR A  47      34.346  12.635 -15.654  1.00 28.67           H  
ATOM    642  C   THR A  47      32.981  14.149 -16.369  1.00 28.67           C  
ATOM    643  CB  THR A  47      35.102  14.572 -15.046  1.00 28.67           C  
ATOM    644  HB  THR A  47      34.933  15.616 -15.312  1.00 28.67           H  
ATOM    645  O   THR A  47      32.722  15.349 -16.374  1.00 28.67           O  
ATOM    646  CG2 THR A  47      34.653  14.346 -13.607  1.00 28.67           C  
ATOM    647 HG21 THR A  47      34.861  13.320 -13.306  1.00 28.67           H  
ATOM    648 HG22 THR A  47      33.583  14.535 -13.523  1.00 28.67           H  
ATOM    649 HG23 THR A  47      35.178  15.032 -12.943  1.00 28.67           H  
ATOM    650  OG1 THR A  47      36.497  14.344 -15.090  1.00 28.67           O  
ATOM    651  HG1 THR A  47      36.893  14.822 -14.358  1.00 28.67           H  
ATOM    652  N   ARG A  48      32.053  13.243 -16.698  1.00 32.88           N  
ATOM    653  H   ARG A  48      32.337  12.279 -16.791  1.00 32.88           H  
ATOM    654  CA  ARG A  48      30.626  13.553 -16.671  1.00 32.88           C  
ATOM    655  HA  ARG A  48      30.455  14.579 -16.997  1.00 32.88           H  
ATOM    656  C   ARG A  48      30.233  13.472 -15.209  1.00 32.88           C  
ATOM    657  CB  ARG A  48      29.797  12.609 -17.562  1.00 32.88           C  
ATOM    658  HB2 ARG A  48      28.764  12.631 -17.216  1.00 32.88           H  
ATOM    659  HB3 ARG A  48      30.165  11.588 -17.469  1.00 32.88           H  
ATOM    660  O   ARG A  48      30.109  12.381 -14.667  1.00 32.88           O  
ATOM    661  CG  ARG A  48      29.816  13.050 -19.034  1.00 32.88           C  
ATOM    662  HG2 ARG A  48      29.504  14.092 -19.104  1.00 32.88           H  
ATOM    663  HG3 ARG A  48      30.832  12.959 -19.417  1.00 32.88           H  
ATOM    664  CD  ARG A  48      28.869  12.188 -19.880  1.00 32.88           C  
ATOM    665  HD2 ARG A  48      27.854  12.334 -19.511  1.00 32.88           H  
ATOM    666  HD3 ARG A  48      29.140  11.140 -19.753  1.00 32.88           H  
ATOM    667  NE  ARG A  48      28.954  12.542 -21.313  1.00 32.88           N  
ATOM    668  HE  ARG A  48      29.833  12.932 -21.621  1.00 32.88           H  
ATOM    669  NH1 ARG A  48      26.860  11.840 -21.957  1.00 32.88           N  
ATOM    670 HH11 ARG A  48      26.157  11.719 -22.672  1.00 32.88           H  
ATOM    671 HH12 ARG A  48      26.675  11.553 -21.007  1.00 32.88           H  
ATOM    672  NH2 ARG A  48      28.245  12.706 -23.474  1.00 32.88           N  
ATOM    673 HH21 ARG A  48      27.533  12.562 -24.175  1.00 32.88           H  
ATOM    674 HH22 ARG A  48      29.140  13.091 -23.742  1.00 32.88           H  
ATOM    675  CZ  ARG A  48      28.022  12.362 -22.236  1.00 32.88           C  
ATOM    676  N   GLN A  49      30.095  14.636 -14.581  1.00 28.19           N  
ATOM    677  H   GLN A  49      30.345  15.476 -15.082  1.00 28.19           H  
ATOM    678  CA  GLN A  49      29.271  14.787 -13.388  1.00 28.19           C  
ATOM    679  HA  GLN A  49      29.726  14.268 -12.545  1.00 28.19           H  
ATOM    680  C   GLN A  49      27.918  14.140 -13.696  1.00 28.19           C  
ATOM    681  CB  GLN A  49      29.108  16.286 -13.062  1.00 28.19           C  
ATOM    682  HB2 GLN A  49      28.082  16.483 -12.751  1.00 28.19           H  
ATOM    683  HB3 GLN A  49      29.300  16.882 -13.954  1.00 28.19           H  
ATOM    684  O   GLN A  49      27.123  14.676 -14.468  1.00 28.19           O  
ATOM    685  CG  GLN A  49      30.025  16.749 -11.924  1.00 28.19           C  
ATOM    686  HG2 GLN A  49      29.681  16.313 -10.985  1.00 28.19           H  
ATOM    687  HG3 GLN A  49      31.043  16.409 -12.110  1.00 28.19           H  
ATOM    688  CD  GLN A  49      30.043  18.270 -11.813  1.00 28.19           C  
ATOM    689  NE2 GLN A  49      29.452  18.857 -10.795  1.00 28.19           N  
ATOM    690 HE21 GLN A  49      28.988  18.320 -10.077  1.00 28.19           H  
ATOM    691 HE22 GLN A  49      29.508  19.865 -10.778  1.00 28.19           H  
ATOM    692  OE1 GLN A  49      30.586  18.958 -12.659  1.00 28.19           O  
ATOM    693  N   GLU A  50      27.696  12.941 -13.164  1.00 35.56           N  
ATOM    694  H   GLU A  50      28.431  12.482 -12.645  1.00 35.56           H  
ATOM    695  CA  GLU A  50      26.377  12.333 -13.157  1.00 35.56           C  
ATOM    696  HA  GLU A  50      26.034  12.215 -14.186  1.00 35.56           H  
ATOM    697  C   GLU A  50      25.442  13.269 -12.383  1.00 35.56           C  
ATOM    698  CB  GLU A  50      26.405  10.954 -12.485  1.00 35.56           C  
ATOM    699  HB2 GLU A  50      25.373  10.633 -12.341  1.00 35.56           H  
ATOM    700  HB3 GLU A  50      26.881  11.038 -11.508  1.00 35.56           H  
ATOM    701  O   GLU A  50      25.777  13.673 -11.265  1.00 35.56           O  
ATOM    702  CG  GLU A  50      27.128   9.892 -13.326  1.00 35.56           C  
ATOM    703  HG2 GLU A  50      28.188  10.142 -13.381  1.00 35.56           H  
ATOM    704  HG3 GLU A  50      26.721   9.919 -14.337  1.00 35.56           H  
ATOM    705  CD  GLU A  50      26.962   8.478 -12.746  1.00 35.56           C  
ATOM    706  OE1 GLU A  50      27.034   7.524 -13.553  1.00 35.56           O  
ATOM    707  OE2 GLU A  50      26.737   8.365 -11.520  1.00 35.56           O  
ATOM    708  N   PRO A  51      24.268  13.633 -12.923  1.00 38.66           N  
ATOM    709  CA  PRO A  51      23.274  14.374 -12.170  1.00 38.66           C  
ATOM    710  HA  PRO A  51      23.750  15.157 -11.580  1.00 38.66           H  
ATOM    711  C   PRO A  51      22.567  13.402 -11.214  1.00 38.66           C  
ATOM    712  CB  PRO A  51      22.381  15.025 -13.230  1.00 38.66           C  
ATOM    713  HB2 PRO A  51      21.369  15.217 -12.873  1.00 38.66           H  
ATOM    714  HB3 PRO A  51      22.842  15.954 -13.566  1.00 38.66           H  
ATOM    715  O   PRO A  51      21.385  13.111 -11.363  1.00 38.66           O  
ATOM    716  CG  PRO A  51      22.407  14.009 -14.372  1.00 38.66           C  
ATOM    717  HG2 PRO A  51      22.253  14.487 -15.340  1.00 38.66           H  
ATOM    718  HG3 PRO A  51      21.645  13.249 -14.200  1.00 38.66           H  
ATOM    719  CD  PRO A  51      23.794  13.369 -14.272  1.00 38.66           C  
ATOM    720  HD2 PRO A  51      24.467  13.842 -14.988  1.00 38.66           H  
ATOM    721  HD3 PRO A  51      23.729  12.298 -14.464  1.00 38.66           H  
ATOM    722  N   SER A  52      23.292  12.879 -10.223  1.00 46.06           N  
ATOM    723  H   SER A  52      24.279  13.090 -10.184  1.00 46.06           H  
ATOM    724  CA  SER A  52      22.707  12.112  -9.117  1.00 46.06           C  
ATOM    725  HA  SER A  52      21.989  11.403  -9.530  1.00 46.06           H  
ATOM    726  C   SER A  52      21.939  13.011  -8.137  1.00 46.06           C  
ATOM    727  CB  SER A  52      23.786  11.298  -8.393  1.00 46.06           C  
ATOM    728  HB2 SER A  52      24.340  10.704  -9.121  1.00 46.06           H  
ATOM    729  HB3 SER A  52      23.311  10.626  -7.680  1.00 46.06           H  
ATOM    730  O   SER A  52      21.163  12.509  -7.333  1.00 46.06           O  
ATOM    731  OG  SER A  52      24.675  12.155  -7.703  1.00 46.06           O  
ATOM    732  HG  SER A  52      25.427  11.634  -7.410  1.00 46.06           H  
ATOM    733  N   GLY A  53      22.102  14.339  -8.230  1.00 35.12           N  
ATOM    734  H   GLY A  53      22.803  14.664  -8.880  1.00 35.12           H  
ATOM    735  CA  GLY A  53      21.518  15.308  -7.296  1.00 35.12           C  
ATOM    736  HA2 GLY A  53      21.626  14.929  -6.280  1.00 35.12           H  
ATOM    737  HA3 GLY A  53      22.080  16.240  -7.366  1.00 35.12           H  
ATOM    738  C   GLY A  53      20.038  15.643  -7.511  1.00 35.12           C  
ATOM    739  O   GLY A  53      19.368  16.027  -6.557  1.00 35.12           O  
ATOM    740  N   ALA A  54      19.491  15.488  -8.723  1.00 43.22           N  
ATOM    741  H   ALA A  54      20.059  15.132  -9.479  1.00 43.22           H  
ATOM    742  CA  ALA A  54      18.101  15.879  -8.992  1.00 43.22           C  
ATOM    743  HA  ALA A  54      17.922  16.857  -8.546  1.00 43.22           H  
ATOM    744  C   ALA A  54      17.084  14.912  -8.355  1.00 43.22           C  
ATOM    745  CB  ALA A  54      17.902  16.015 -10.506  1.00 43.22           C  
ATOM    746  HB1 ALA A  54      18.592  16.758 -10.906  1.00 43.22           H  
ATOM    747  HB2 ALA A  54      18.075  15.057 -10.997  1.00 43.22           H  
ATOM    748  HB3 ALA A  54      16.882  16.339 -10.709  1.00 43.22           H  
ATOM    749  O   ALA A  54      16.069  15.349  -7.816  1.00 43.22           O  
ATOM    750  N   ALA A  55      17.376  13.606  -8.355  1.00 46.81           N  
ATOM    751  H   ALA A  55      18.242  13.302  -8.775  1.00 46.81           H  
ATOM    752  CA  ALA A  55      16.491  12.597  -7.770  1.00 46.81           C  
ATOM    753  HA  ALA A  55      15.474  12.781  -8.117  1.00 46.81           H  
ATOM    754  C   ALA A  55      16.464  12.669  -6.232  1.00 46.81           C  
ATOM    755  CB  ALA A  55      16.924  11.215  -8.275  1.00 46.81           C  
ATOM    756  HB1 ALA A  55      16.241  10.459  -7.888  1.00 46.81           H  
ATOM    757  HB2 ALA A  55      16.895  11.190  -9.364  1.00 46.81           H  
ATOM    758  HB3 ALA A  55      17.935  10.989  -7.934  1.00 46.81           H  
ATOM    759  O   ALA A  55      15.399  12.563  -5.631  1.00 46.81           O  
ATOM    760  N   THR A  56      17.609  12.909  -5.586  1.00 40.75           N  
ATOM    761  H   THR A  56      18.475  12.983  -6.101  1.00 40.75           H  
ATOM    762  CA  THR A  56      17.694  13.097  -4.127  1.00 40.75           C  
ATOM    763  HA  THR A  56      17.100  12.321  -3.643  1.00 40.75           H  
ATOM    764  C   THR A  56      17.095  14.425  -3.678  1.00 40.75           C  
ATOM    765  CB  THR A  56      19.142  12.994  -3.613  1.00 40.75           C  
ATOM    766  HB  THR A  56      19.326  13.763  -2.863  1.00 40.75           H  
ATOM    767  O   THR A  56      16.425  14.462  -2.650  1.00 40.75           O  
ATOM    768  CG2 THR A  56      19.411  11.637  -2.969  1.00 40.75           C  
ATOM    769 HG21 THR A  56      19.246  10.841  -3.695  1.00 40.75           H  
ATOM    770 HG22 THR A  56      18.737  11.498  -2.124  1.00 40.75           H  
ATOM    771 HG23 THR A  56      20.438  11.596  -2.604  1.00 40.75           H  
ATOM    772  OG1 THR A  56      20.066  13.151  -4.666  1.00 40.75           O  
ATOM    773  HG1 THR A  56      20.877  12.691  -4.438  1.00 40.75           H  
ATOM    774  N   ALA A  57      17.260  15.506  -4.448  1.00 40.28           N  
ATOM    775  H   ALA A  57      17.862  15.457  -5.257  1.00 40.28           H  
ATOM    776  CA  ALA A  57      16.608  16.779  -4.143  1.00 40.28           C  
ATOM    777  HA  ALA A  57      16.828  17.041  -3.107  1.00 40.28           H  
ATOM    778  C   ALA A  57      15.075  16.696  -4.268  1.00 40.28           C  
ATOM    779  CB  ALA A  57      17.197  17.876  -5.034  1.00 40.28           C  
ATOM    780  HB1 ALA A  57      16.743  18.834  -4.780  1.00 40.28           H  
ATOM    781  HB2 ALA A  57      18.274  17.942  -4.879  1.00 40.28           H  
ATOM    782  HB3 ALA A  57      16.996  17.653  -6.082  1.00 40.28           H  
ATOM    783  O   ALA A  57      14.384  17.275  -3.437  1.00 40.28           O  
ATOM    784  N   ALA A  58      14.540  15.935  -5.233  1.00 46.00           N  
ATOM    785  H   ALA A  58      15.148  15.533  -5.932  1.00 46.00           H  
ATOM    786  CA  ALA A  58      13.096  15.711  -5.370  1.00 46.00           C  
ATOM    787  HA  ALA A  58      12.589  16.675  -5.332  1.00 46.00           H  
ATOM    788  C   ALA A  58      12.505  14.850  -4.236  1.00 46.00           C  
ATOM    789  CB  ALA A  58      12.829  15.085  -6.743  1.00 46.00           C  
ATOM    790  HB1 ALA A  58      13.298  14.103  -6.806  1.00 46.00           H  
ATOM    791  HB2 ALA A  58      11.754  14.976  -6.888  1.00 46.00           H  
ATOM    792  HB3 ALA A  58      13.227  15.727  -7.529  1.00 46.00           H  
ATOM    793  O   ALA A  58      11.370  15.070  -3.830  1.00 46.00           O  
ATOM    794  N   VAL A  59      13.273  13.902  -3.684  1.00 48.53           N  
ATOM    795  H   VAL A  59      14.170  13.703  -4.105  1.00 48.53           H  
ATOM    796  CA  VAL A  59      12.876  13.162  -2.469  1.00 48.53           C  
ATOM    797  HA  VAL A  59      11.847  12.820  -2.580  1.00 48.53           H  
ATOM    798  C   VAL A  59      12.907  14.070  -1.236  1.00 48.53           C  
ATOM    799  CB  VAL A  59      13.776  11.930  -2.264  1.00 48.53           C  
ATOM    800  HB  VAL A  59      14.817  12.245  -2.335  1.00 48.53           H  
ATOM    801  O   VAL A  59      11.991  14.025  -0.419  1.00 48.53           O  
ATOM    802  CG1 VAL A  59      13.580  11.255  -0.899  1.00 48.53           C  
ATOM    803 HG11 VAL A  59      14.377  10.527  -0.750  1.00 48.53           H  
ATOM    804 HG12 VAL A  59      13.680  11.968  -0.080  1.00 48.53           H  
ATOM    805 HG13 VAL A  59      12.605  10.773  -0.838  1.00 48.53           H  
ATOM    806  CG2 VAL A  59      13.506  10.881  -3.352  1.00 48.53           C  
ATOM    807 HG21 VAL A  59      12.494  10.490  -3.246  1.00 48.53           H  
ATOM    808 HG22 VAL A  59      14.222  10.065  -3.255  1.00 48.53           H  
ATOM    809 HG23 VAL A  59      13.608  11.322  -4.344  1.00 48.53           H  
ATOM    810  N   ASN A  60      13.942  14.906  -1.100  1.00 46.56           N  
ATOM    811  H   ASN A  60      14.694  14.854  -1.772  1.00 46.56           H  
ATOM    812  CA  ASN A  60      14.075  15.828   0.032  1.00 46.56           C  
ATOM    813  HA  ASN A  60      13.880  15.284   0.956  1.00 46.56           H  
ATOM    814  C   ASN A  60      13.046  16.973  -0.027  1.00 46.56           C  
ATOM    815  CB  ASN A  60      15.519  16.360   0.067  1.00 46.56           C  
ATOM    816  HB2 ASN A  60      15.582  17.156   0.808  1.00 46.56           H  
ATOM    817  HB3 ASN A  60      15.773  16.778  -0.907  1.00 46.56           H  
ATOM    818  O   ASN A  60      12.595  17.459   1.007  1.00 46.56           O  
ATOM    819  CG  ASN A  60      16.544  15.304   0.450  1.00 46.56           C  
ATOM    820  ND2 ASN A  60      17.799  15.525   0.135  1.00 46.56           N  
ATOM    821 HD21 ASN A  60      18.451  14.812   0.430  1.00 46.56           H  
ATOM    822 HD22 ASN A  60      18.059  16.362  -0.366  1.00 46.56           H  
ATOM    823  OD1 ASN A  60      16.261  14.288   1.060  1.00 46.56           O  
ATOM    824  N   GLY A  61      12.646  17.381  -1.231  1.00 46.28           N  
ATOM    825  H   GLY A  61      13.093  16.967  -2.037  1.00 46.28           H  
ATOM    826  CA  GLY A  61      11.617  18.378  -1.499  1.00 46.28           C  
ATOM    827  HA2 GLY A  61      11.826  18.859  -2.455  1.00 46.28           H  
ATOM    828  HA3 GLY A  61      11.621  19.137  -0.718  1.00 46.28           H  
ATOM    829  C   GLY A  61      10.229  17.756  -1.569  1.00 46.28           C  
ATOM    830  O   GLY A  61       9.614  17.767  -2.625  1.00 46.28           O  
ATOM    831  N   HIS A  62       9.766  17.213  -0.445  1.00 55.97           N  
ATOM    832  H   HIS A  62      10.425  17.178   0.320  1.00 55.97           H  
ATOM    833  CA  HIS A  62       8.351  17.106  -0.097  1.00 55.97           C  
ATOM    834  HA  HIS A  62       8.235  16.274   0.598  1.00 55.97           H  
ATOM    835  C   HIS A  62       7.378  16.868  -1.269  1.00 55.97           C  
ATOM    836  CB  HIS A  62       7.972  18.391   0.627  1.00 55.97           C  
ATOM    837  HB2 HIS A  62       7.945  19.218  -0.083  1.00 55.97           H  
ATOM    838  HB3 HIS A  62       6.963  18.221   1.001  1.00 55.97           H  
ATOM    839  O   HIS A  62       6.752  17.807  -1.763  1.00 55.97           O  
ATOM    840  CG  HIS A  62       8.862  18.791   1.771  1.00 55.97           C  
ATOM    841  CD2 HIS A  62       9.507  19.992   1.905  1.00 55.97           C  
ATOM    842  HD2 HIS A  62       9.506  20.795   1.183  1.00 55.97           H  
ATOM    843  ND1 HIS A  62       9.074  18.079   2.928  1.00 55.97           N  
ATOM    844  HD1 HIS A  62       8.817  17.115   3.084  1.00 55.97           H  
ATOM    845  CE1 HIS A  62       9.832  18.834   3.741  1.00 55.97           C  
ATOM    846  HE1 HIS A  62      10.207  18.528   4.706  1.00 55.97           H  
ATOM    847  NE2 HIS A  62      10.093  20.021   3.173  1.00 55.97           N  
ATOM    848  N   GLY A  63       7.236  15.610  -1.698  1.00 66.38           N  
ATOM    849  H   GLY A  63       7.853  14.904  -1.322  1.00 66.38           H  
ATOM    850  CA  GLY A  63       6.286  15.228  -2.747  1.00 66.38           C  
ATOM    851  HA2 GLY A  63       6.614  15.667  -3.690  1.00 66.38           H  
ATOM    852  HA3 GLY A  63       6.291  14.144  -2.862  1.00 66.38           H  
ATOM    853  C   GLY A  63       4.842  15.689  -2.483  1.00 66.38           C  
ATOM    854  O   GLY A  63       4.525  16.359  -1.499  1.00 66.38           O  
ATOM    855  N   PHE A  64       3.918  15.283  -3.353  1.00 83.12           N  
ATOM    856  H   PHE A  64       4.234  14.738  -4.142  1.00 83.12           H  
ATOM    857  CA  PHE A  64       2.512  15.723  -3.329  1.00 83.12           C  
ATOM    858  HA  PHE A  64       2.486  16.761  -3.659  1.00 83.12           H  
ATOM    859  C   PHE A  64       1.811  15.684  -1.948  1.00 83.12           C  
ATOM    860  CB  PHE A  64       1.734  14.881  -4.342  1.00 83.12           C  
ATOM    861  HB2 PHE A  64       0.718  15.272  -4.386  1.00 83.12           H  
ATOM    862  HB3 PHE A  64       2.176  15.010  -5.331  1.00 83.12           H  
ATOM    863  O   PHE A  64       0.880  16.463  -1.729  1.00 83.12           O  
ATOM    864  CG  PHE A  64       1.675  13.401  -4.013  1.00 83.12           C  
ATOM    865  CD1 PHE A  64       2.682  12.529  -4.469  1.00 83.12           C  
ATOM    866  HD1 PHE A  64       3.529  12.910  -5.020  1.00 83.12           H  
ATOM    867  CD2 PHE A  64       0.643  12.898  -3.199  1.00 83.12           C  
ATOM    868  HD2 PHE A  64      -0.107  13.557  -2.787  1.00 83.12           H  
ATOM    869  CE1 PHE A  64       2.618  11.153  -4.196  1.00 83.12           C  
ATOM    870  HE1 PHE A  64       3.385  10.492  -4.571  1.00 83.12           H  
ATOM    871  CE2 PHE A  64       0.626  11.534  -2.869  1.00 83.12           C  
ATOM    872  HE2 PHE A  64      -0.105  11.157  -2.169  1.00 83.12           H  
ATOM    873  CZ  PHE A  64       1.582  10.653  -3.394  1.00 83.12           C  
ATOM    874  HZ  PHE A  64       1.546   9.603  -3.144  1.00 83.12           H  
ATOM    875  N   ALA A  65       2.283  14.850  -1.012  1.00 85.38           N  
ATOM    876  H   ALA A  65       3.071  14.274  -1.271  1.00 85.38           H  
ATOM    877  CA  ALA A  65       1.807  14.723   0.363  1.00 85.38           C  
ATOM    878  HA  ALA A  65       0.814  14.273   0.346  1.00 85.38           H  
ATOM    879  C   ALA A  65       1.705  16.049   1.138  1.00 85.38           C  
ATOM    880  CB  ALA A  65       2.743  13.756   1.091  1.00 85.38           C  
ATOM    881  HB1 ALA A  65       2.381  13.597   2.107  1.00 85.38           H  
ATOM    882  HB2 ALA A  65       2.755  12.795   0.576  1.00 85.38           H  
ATOM    883  HB3 ALA A  65       3.755  14.158   1.131  1.00 85.38           H  
ATOM    884  O   ALA A  65       0.767  16.212   1.909  1.00 85.38           O  
ATOM    885  N   GLN A  66       2.583  17.038   0.929  1.00 85.31           N  
ATOM    886  H   GLN A  66       3.329  16.898   0.262  1.00 85.31           H  
ATOM    887  CA  GLN A  66       2.473  18.321   1.650  1.00 85.31           C  
ATOM    888  HA  GLN A  66       2.539  18.131   2.721  1.00 85.31           H  
ATOM    889  C   GLN A  66       1.132  19.026   1.420  1.00 85.31           C  
ATOM    890  CB  GLN A  66       3.598  19.268   1.225  1.00 85.31           C  
ATOM    891  HB2 GLN A  66       3.947  19.023   0.222  1.00 85.31           H  
ATOM    892  HB3 GLN A  66       3.224  20.292   1.215  1.00 85.31           H  
ATOM    893  O   GLN A  66       0.511  19.511   2.365  1.00 85.31           O  
ATOM    894  CG  GLN A  66       4.755  19.211   2.215  1.00 85.31           C  
ATOM    895  HG2 GLN A  66       4.372  19.410   3.216  1.00 85.31           H  
ATOM    896  HG3 GLN A  66       5.194  18.213   2.217  1.00 85.31           H  
ATOM    897  CD  GLN A  66       5.810  20.265   1.906  1.00 85.31           C  
ATOM    898  NE2 GLN A  66       6.713  20.502   2.826  1.00 85.31           N  
ATOM    899 HE21 GLN A  66       7.437  21.162   2.581  1.00 85.31           H  
ATOM    900 HE22 GLN A  66       6.749  19.969   3.683  1.00 85.31           H  
ATOM    901  OE1 GLN A  66       5.849  20.894   0.863  1.00 85.31           O  
ATOM    902  N   SER A  67       0.669  19.039   0.168  1.00 87.56           N  
ATOM    903  H   SER A  67       1.224  18.590  -0.547  1.00 87.56           H  
ATOM    904  CA  SER A  67      -0.636  19.609  -0.184  1.00 87.56           C  
ATOM    905  HA  SER A  67      -0.701  20.608   0.247  1.00 87.56           H  
ATOM    906  C   SER A  67      -1.810  18.805   0.389  1.00 87.56           C  
ATOM    907  CB  SER A  67      -0.755  19.751  -1.705  1.00 87.56           C  
ATOM    908  HB2 SER A  67       0.092  20.330  -2.073  1.00 87.56           H  
ATOM    909  HB3 SER A  67      -1.667  20.303  -1.934  1.00 87.56           H  
ATOM    910  O   SER A  67      -2.893  19.347   0.593  1.00 87.56           O  
ATOM    911  OG  SER A  67      -0.796  18.503  -2.385  1.00 87.56           O  
ATOM    912  HG  SER A  67      -0.153  17.899  -2.006  1.00 87.56           H  
ATOM    913  N   GLU A  68      -1.588  17.524   0.681  1.00 91.38           N  
ATOM    914  H   GLU A  68      -0.659  17.152   0.544  1.00 91.38           H  
ATOM    915  CA  GLU A  68      -2.569  16.626   1.295  1.00 91.38           C  
ATOM    916  HA  GLU A  68      -3.554  16.800   0.862  1.00 91.38           H  
ATOM    917  C   GLU A  68      -2.669  16.910   2.805  1.00 91.38           C  
ATOM    918  CB  GLU A  68      -2.172  15.160   1.020  1.00 91.38           C  
ATOM    919  HB2 GLU A  68      -1.281  14.914   1.597  1.00 91.38           H  
ATOM    920  HB3 GLU A  68      -2.962  14.500   1.379  1.00 91.38           H  
ATOM    921  O   GLU A  68      -3.764  17.017   3.348  1.00 91.38           O  
ATOM    922  CG  GLU A  68      -1.885  14.837  -0.457  1.00 91.38           C  
ATOM    923  HG2 GLU A  68      -1.326  15.647  -0.924  1.00 91.38           H  
ATOM    924  HG3 GLU A  68      -1.237  13.963  -0.518  1.00 91.38           H  
ATOM    925  CD  GLU A  68      -3.117  14.543  -1.299  1.00 91.38           C  
ATOM    926  OE1 GLU A  68      -2.992  14.702  -2.539  1.00 91.38           O  
ATOM    927  OE2 GLU A  68      -4.161  14.092  -0.779  1.00 91.38           O  
ATOM    928  N   MET A  69      -1.533  17.133   3.480  1.00 90.00           N  
ATOM    929  H   MET A  69      -0.666  17.029   2.974  1.00 90.00           H  
ATOM    930  CA  MET A  69      -1.466  17.362   4.934  1.00 90.00           C  
ATOM    931  HA  MET A  69      -1.963  16.537   5.443  1.00 90.00           H  
ATOM    932  C   MET A  69      -2.156  18.647   5.397  1.00 90.00           C  
ATOM    933  CB  MET A  69      -0.000  17.437   5.392  1.00 90.00           C  
ATOM    934  HB2 MET A  69       0.513  18.225   4.840  1.00 90.00           H  
ATOM    935  HB3 MET A  69       0.021  17.701   6.449  1.00 90.00           H  
ATOM    936  O   MET A  69      -2.591  18.732   6.547  1.00 90.00           O  
ATOM    937  CG  MET A  69       0.781  16.137   5.231  1.00 90.00           C  
ATOM    938  HG2 MET A  69       1.779  16.286   5.643  1.00 90.00           H  
ATOM    939  HG3 MET A  69       0.912  15.906   4.173  1.00 90.00           H  
ATOM    940  SD  MET A  69       0.033  14.719   6.042  1.00 90.00           S  
ATOM    941  CE  MET A  69      -0.539  13.861   4.566  1.00 90.00           C  
ATOM    942  HE1 MET A  69      -1.134  14.532   3.947  1.00 90.00           H  
ATOM    943  HE2 MET A  69       0.311  13.489   3.995  1.00 90.00           H  
ATOM    944  HE3 MET A  69      -1.166  13.033   4.898  1.00 90.00           H  
ATOM    945  N   ALA A  70      -2.258  19.652   4.524  1.00 88.75           N  
ATOM    946  H   ALA A  70      -1.868  19.525   3.601  1.00 88.75           H  
ATOM    947  CA  ALA A  70      -2.923  20.915   4.838  1.00 88.75           C  
ATOM    948  HA  ALA A  70      -2.451  21.348   5.720  1.00 88.75           H  
ATOM    949  C   ALA A  70      -4.420  20.741   5.167  1.00 88.75           C  
ATOM    950  CB  ALA A  70      -2.709  21.868   3.656  1.00 88.75           C  
ATOM    951  HB1 ALA A  70      -3.174  21.459   2.759  1.00 88.75           H  
ATOM    952  HB2 ALA A  70      -3.159  22.835   3.881  1.00 88.75           H  
ATOM    953  HB3 ALA A  70      -1.642  22.004   3.478  1.00 88.75           H  
ATOM    954  O   ALA A  70      -4.996  21.598   5.831  1.00 88.75           O  
ATOM    955  N   GLN A  71      -5.034  19.635   4.732  1.00 88.75           N  
ATOM    956  H   GLN A  71      -4.495  18.952   4.219  1.00 88.75           H  
ATOM    957  CA  GLN A  71      -6.462  19.347   4.918  1.00 88.75           C  
ATOM    958  HA  GLN A  71      -7.021  20.282   4.895  1.00 88.75           H  
ATOM    959  C   GLN A  71      -6.771  18.677   6.265  1.00 88.75           C  
ATOM    960  CB  GLN A  71      -6.947  18.466   3.756  1.00 88.75           C  
ATOM    961  HB2 GLN A  71      -8.011  18.267   3.883  1.00 88.75           H  
ATOM    962  HB3 GLN A  71      -6.417  17.514   3.782  1.00 88.75           H  
ATOM    963  O   GLN A  71      -7.905  18.718   6.734  1.00 88.75           O  
ATOM    964  CG  GLN A  71      -6.725  19.133   2.389  1.00 88.75           C  
ATOM    965  HG2 GLN A  71      -7.320  20.045   2.327  1.00 88.75           H  
ATOM    966  HG3 GLN A  71      -5.675  19.402   2.277  1.00 88.75           H  
ATOM    967  CD  GLN A  71      -7.098  18.234   1.217  1.00 88.75           C  
ATOM    968  NE2 GLN A  71      -6.354  18.298   0.134  1.00 88.75           N  
ATOM    969 HE21 GLN A  71      -5.502  18.839   0.139  1.00 88.75           H  
ATOM    970 HE22 GLN A  71      -6.604  17.648  -0.598  1.00 88.75           H  
ATOM    971  OE1 GLN A  71      -8.056  17.481   1.222  1.00 88.75           O  
ATOM    972  N   VAL A  72      -5.761  18.095   6.917  1.00 94.31           N  
ATOM    973  H   VAL A  72      -4.842  18.133   6.500  1.00 94.31           H  
ATOM    974  CA  VAL A  72      -5.918  17.377   8.187  1.00 94.31           C  
ATOM    975  HA  VAL A  72      -6.858  16.824   8.175  1.00 94.31           H  
ATOM    976  C   VAL A  72      -5.952  18.388   9.322  1.00 94.31           C  
ATOM    977  CB  VAL A  72      -4.767  16.373   8.372  1.00 94.31           C  
ATOM    978  HB  VAL A  72      -3.812  16.899   8.361  1.00 94.31           H  
ATOM    979  O   VAL A  72      -4.949  19.059   9.545  1.00 94.31           O  
ATOM    980  CG1 VAL A  72      -4.889  15.616   9.699  1.00 94.31           C  
ATOM    981 HG11 VAL A  72      -4.099  14.869   9.769  1.00 94.31           H  
ATOM    982 HG12 VAL A  72      -5.859  15.121   9.744  1.00 94.31           H  
ATOM    983 HG13 VAL A  72      -4.788  16.300  10.542  1.00 94.31           H  
ATOM    984  CG2 VAL A  72      -4.770  15.358   7.224  1.00 94.31           C  
ATOM    985 HG21 VAL A  72      -5.723  14.829   7.211  1.00 94.31           H  
ATOM    986 HG22 VAL A  72      -4.633  15.854   6.263  1.00 94.31           H  
ATOM    987 HG23 VAL A  72      -3.958  14.641   7.347  1.00 94.31           H  
ATOM    988  N   ALA A  73      -7.067  18.520  10.046  1.00 94.69           N  
ATOM    989  H   ALA A  73      -7.869  17.968   9.779  1.00 94.69           H  
ATOM    990  CA  ALA A  73      -7.247  19.555  11.075  1.00 94.69           C  
ATOM    991  HA  ALA A  73      -6.922  20.511  10.665  1.00 94.69           H  
ATOM    992  C   ALA A  73      -6.424  19.293  12.351  1.00 94.69           C  
ATOM    993  CB  ALA A  73      -8.744  19.670  11.387  1.00 94.69           C  
ATOM    994  HB1 ALA A  73      -9.124  18.730  11.787  1.00 94.69           H  
ATOM    995  HB2 ALA A  73      -8.910  20.457  12.123  1.00 94.69           H  
ATOM    996  HB3 ALA A  73      -9.295  19.916  10.479  1.00 94.69           H  
ATOM    997  O   ALA A  73      -5.771  20.203  12.875  1.00 94.69           O  
ATOM    998  N   ASN A  74      -6.410  18.043  12.822  1.00 95.44           N  
ATOM    999  H   ASN A  74      -6.983  17.359  12.348  1.00 95.44           H  
ATOM   1000  CA  ASN A  74      -5.748  17.645  14.061  1.00 95.44           C  
ATOM   1001  HA  ASN A  74      -6.095  18.323  14.840  1.00 95.44           H  
ATOM   1002  C   ASN A  74      -4.206  17.734  13.941  1.00 95.44           C  
ATOM   1003  CB  ASN A  74      -6.250  16.240  14.427  1.00 95.44           C  
ATOM   1004  HB2 ASN A  74      -6.002  15.534  13.634  1.00 95.44           H  
ATOM   1005  HB3 ASN A  74      -7.337  16.272  14.499  1.00 95.44           H  
ATOM   1006  O   ASN A  74      -3.621  17.038  13.108  1.00 95.44           O  
ATOM   1007  CG  ASN A  74      -5.683  15.721  15.737  1.00 95.44           C  
ATOM   1008  ND2 ASN A  74      -6.522  15.161  16.574  1.00 95.44           N  
ATOM   1009 HD21 ASN A  74      -6.162  14.871  17.472  1.00 95.44           H  
ATOM   1010 HD22 ASN A  74      -7.508  15.164  16.352  1.00 95.44           H  
ATOM   1011  OD1 ASN A  74      -4.499  15.812  16.032  1.00 95.44           O  
ATOM   1012  N   PRO A  75      -3.516  18.543  14.774  1.00 95.62           N  
ATOM   1013  CA  PRO A  75      -2.077  18.773  14.641  1.00 95.62           C  
ATOM   1014  HA  PRO A  75      -1.853  19.073  13.618  1.00 95.62           H  
ATOM   1015  C   PRO A  75      -1.221  17.542  14.963  1.00 95.62           C  
ATOM   1016  CB  PRO A  75      -1.765  19.941  15.585  1.00 95.62           C  
ATOM   1017  HB2 PRO A  75      -0.772  19.864  16.026  1.00 95.62           H  
ATOM   1018  HB3 PRO A  75      -1.862  20.879  15.038  1.00 95.62           H  
ATOM   1019  O   PRO A  75      -0.223  17.318  14.280  1.00 95.62           O  
ATOM   1020  CG  PRO A  75      -2.864  19.859  16.644  1.00 95.62           C  
ATOM   1021  HG2 PRO A  75      -3.059  20.828  17.103  1.00 95.62           H  
ATOM   1022  HG3 PRO A  75      -2.593  19.124  17.402  1.00 95.62           H  
ATOM   1023  CD  PRO A  75      -4.066  19.358  15.849  1.00 95.62           C  
ATOM   1024  HD2 PRO A  75      -4.608  20.203  15.424  1.00 95.62           H  
ATOM   1025  HD3 PRO A  75      -4.721  18.776  16.497  1.00 95.62           H  
ATOM   1026  N   ALA A  76      -1.607  16.729  15.952  1.00 95.88           N  
ATOM   1027  H   ALA A  76      -2.497  16.893  16.401  1.00 95.88           H  
ATOM   1028  CA  ALA A  76      -0.870  15.518  16.314  1.00 95.88           C  
ATOM   1029  HA  ALA A  76       0.186  15.763  16.432  1.00 95.88           H  
ATOM   1030  C   ALA A  76      -0.977  14.460  15.207  1.00 95.88           C  
ATOM   1031  CB  ALA A  76      -1.402  14.995  17.654  1.00 95.88           C  
ATOM   1032  HB1 ALA A  76      -1.270  15.754  18.425  1.00 95.88           H  
ATOM   1033  HB2 ALA A  76      -2.458  14.741  17.571  1.00 95.88           H  
ATOM   1034  HB3 ALA A  76      -0.844  14.103  17.940  1.00 95.88           H  
ATOM   1035  O   ALA A  76       0.026  13.872  14.806  1.00 95.88           O  
ATOM   1036  N   LEU A  77      -2.179  14.289  14.646  1.00 96.25           N  
ATOM   1037  H   LEU A  77      -2.961  14.810  15.017  1.00 96.25           H  
ATOM   1038  CA  LEU A  77      -2.387  13.419  13.491  1.00 96.25           C  
ATOM   1039  HA  LEU A  77      -2.017  12.424  13.740  1.00 96.25           H  
ATOM   1040  C   LEU A  77      -1.601  13.916  12.273  1.00 96.25           C  
ATOM   1041  CB  LEU A  77      -3.888  13.348  13.187  1.00 96.25           C  
ATOM   1042  HB2 LEU A  77      -4.411  12.962  14.062  1.00 96.25           H  
ATOM   1043  HB3 LEU A  77      -4.240  14.360  12.989  1.00 96.25           H  
ATOM   1044  O   LEU A  77      -0.903  13.137  11.635  1.00 96.25           O  
ATOM   1045  CG  LEU A  77      -4.232  12.481  11.964  1.00 96.25           C  
ATOM   1046  HG  LEU A  77      -3.729  12.870  11.079  1.00 96.25           H  
ATOM   1047  CD1 LEU A  77      -3.830  11.018  12.155  1.00 96.25           C  
ATOM   1048 HD11 LEU A  77      -4.323  10.593  13.029  1.00 96.25           H  
ATOM   1049 HD12 LEU A  77      -4.094  10.454  11.261  1.00 96.25           H  
ATOM   1050 HD13 LEU A  77      -2.750  10.936  12.275  1.00 96.25           H  
ATOM   1051  CD2 LEU A  77      -5.737  12.571  11.729  1.00 96.25           C  
ATOM   1052 HD21 LEU A  77      -6.281  12.242  12.615  1.00 96.25           H  
ATOM   1053 HD22 LEU A  77      -6.014  11.966  10.865  1.00 96.25           H  
ATOM   1054 HD23 LEU A  77      -6.018  13.602  11.518  1.00 96.25           H  
ATOM   1055  N   ARG A  78      -1.668  15.220  11.971  1.00 96.50           N  
ATOM   1056  H   ARG A  78      -2.289  15.804  12.513  1.00 96.50           H  
ATOM   1057  CA  ARG A  78      -0.909  15.823  10.869  1.00 96.50           C  
ATOM   1058  HA  ARG A  78      -1.215  15.347   9.937  1.00 96.50           H  
ATOM   1059  C   ARG A  78       0.593  15.564  11.018  1.00 96.50           C  
ATOM   1060  CB  ARG A  78      -1.224  17.326  10.795  1.00 96.50           C  
ATOM   1061  HB2 ARG A  78      -2.304  17.463  10.829  1.00 96.50           H  
ATOM   1062  HB3 ARG A  78      -0.782  17.831  11.654  1.00 96.50           H  
ATOM   1063  O   ARG A  78       1.247  15.243  10.032  1.00 96.50           O  
ATOM   1064  CG  ARG A  78      -0.700  17.960   9.497  1.00 96.50           C  
ATOM   1065  HG2 ARG A  78      -1.272  17.568   8.656  1.00 96.50           H  
ATOM   1066  HG3 ARG A  78       0.347  17.696   9.348  1.00 96.50           H  
ATOM   1067  CD  ARG A  78      -0.795  19.492   9.507  1.00 96.50           C  
ATOM   1068  HD2 ARG A  78      -0.117  19.875  10.270  1.00 96.50           H  
ATOM   1069  HD3 ARG A  78      -0.449  19.857   8.540  1.00 96.50           H  
ATOM   1070  NE  ARG A  78      -2.173  19.979   9.724  1.00 96.50           N  
ATOM   1071  HE  ARG A  78      -2.882  19.630   9.095  1.00 96.50           H  
ATOM   1072  NH1 ARG A  78      -1.840  21.244  11.623  1.00 96.50           N  
ATOM   1073 HH11 ARG A  78      -0.865  20.980  11.625  1.00 96.50           H  
ATOM   1074 HH12 ARG A  78      -2.223  21.892  12.297  1.00 96.50           H  
ATOM   1075  NH2 ARG A  78      -3.853  21.143  10.733  1.00 96.50           N  
ATOM   1076 HH21 ARG A  78      -4.466  20.656  10.095  1.00 96.50           H  
ATOM   1077 HH22 ARG A  78      -4.266  21.490  11.587  1.00 96.50           H  
ATOM   1078  CZ  ARG A  78      -2.611  20.780  10.682  1.00 96.50           C  
ATOM   1079  N   GLN A  79       1.137  15.672  12.232  1.00 96.50           N  
ATOM   1080  H   GLN A  79       0.547  15.952  13.003  1.00 96.50           H  
ATOM   1081  CA  GLN A  79       2.546  15.388  12.507  1.00 96.50           C  
ATOM   1082  HA  GLN A  79       3.157  16.002  11.845  1.00 96.50           H  
ATOM   1083  C   GLN A  79       2.910  13.923  12.223  1.00 96.50           C  
ATOM   1084  CB  GLN A  79       2.864  15.782  13.957  1.00 96.50           C  
ATOM   1085  HB2 GLN A  79       2.617  16.834  14.097  1.00 96.50           H  
ATOM   1086  HB3 GLN A  79       2.256  15.190  14.641  1.00 96.50           H  
ATOM   1087  O   GLN A  79       3.922  13.672  11.568  1.00 96.50           O  
ATOM   1088  CG  GLN A  79       4.347  15.571  14.303  1.00 96.50           C  
ATOM   1089  HG2 GLN A  79       4.608  14.520  14.179  1.00 96.50           H  
ATOM   1090  HG3 GLN A  79       4.961  16.160  13.622  1.00 96.50           H  
ATOM   1091  CD  GLN A  79       4.691  15.969  15.733  1.00 96.50           C  
ATOM   1092  NE2 GLN A  79       5.909  15.728  16.163  1.00 96.50           N  
ATOM   1093 HE21 GLN A  79       6.567  15.228  15.583  1.00 96.50           H  
ATOM   1094 HE22 GLN A  79       6.092  15.984  17.123  1.00 96.50           H  
ATOM   1095  OE1 GLN A  79       3.900  16.510  16.488  1.00 96.50           O  
ATOM   1096  N   GLU A  80       2.087  12.966  12.661  1.00 97.19           N  
ATOM   1097  H   GLU A  80       1.280  13.220  13.212  1.00 97.19           H  
ATOM   1098  CA  GLU A  80       2.312  11.544  12.371  1.00 97.19           C  
ATOM   1099  HA  GLU A  80       3.306  11.265  12.720  1.00 97.19           H  
ATOM   1100  C   GLU A  80       2.261  11.263  10.864  1.00 97.19           C  
ATOM   1101  CB  GLU A  80       1.282  10.684  13.115  1.00 97.19           C  
ATOM   1102  HB2 GLU A  80       1.328  10.926  14.176  1.00 97.19           H  
ATOM   1103  HB3 GLU A  80       0.283  10.918  12.746  1.00 97.19           H  
ATOM   1104  O   GLU A  80       3.171  10.635  10.327  1.00 97.19           O  
ATOM   1105  CG  GLU A  80       1.552   9.180  12.927  1.00 97.19           C  
ATOM   1106  HG2 GLU A  80       1.597   8.946  11.864  1.00 97.19           H  
ATOM   1107  HG3 GLU A  80       2.518   8.935  13.369  1.00 97.19           H  
ATOM   1108  CD  GLU A  80       0.466   8.310  13.561  1.00 97.19           C  
ATOM   1109  OE1 GLU A  80       0.258   7.164  13.094  1.00 97.19           O  
ATOM   1110  OE2 GLU A  80      -0.195   8.776  14.513  1.00 97.19           O  
ATOM   1111  N   LEU A  81       1.246  11.775  10.160  1.00 97.62           N  
ATOM   1112  H   LEU A  81       0.526  12.279  10.657  1.00 97.62           H  
ATOM   1113  CA  LEU A  81       1.105  11.571   8.716  1.00 97.62           C  
ATOM   1114  HA  LEU A  81       1.104  10.500   8.514  1.00 97.62           H  
ATOM   1115  C   LEU A  81       2.287  12.162   7.931  1.00 97.62           C  
ATOM   1116  CB  LEU A  81      -0.220  12.181   8.232  1.00 97.62           C  
ATOM   1117  HB2 LEU A  81      -0.222  13.238   8.501  1.00 97.62           H  
ATOM   1118  HB3 LEU A  81      -0.244  12.102   7.146  1.00 97.62           H  
ATOM   1119  O   LEU A  81       2.762  11.538   6.981  1.00 97.62           O  
ATOM   1120  CG  LEU A  81      -1.509  11.544   8.774  1.00 97.62           C  
ATOM   1121  HG  LEU A  81      -1.522  11.578   9.864  1.00 97.62           H  
ATOM   1122  CD1 LEU A  81      -2.709  12.323   8.241  1.00 97.62           C  
ATOM   1123 HD11 LEU A  81      -2.632  13.353   8.587  1.00 97.62           H  
ATOM   1124 HD12 LEU A  81      -3.632  11.889   8.624  1.00 97.62           H  
ATOM   1125 HD13 LEU A  81      -2.723  12.300   7.151  1.00 97.62           H  
ATOM   1126  CD2 LEU A  81      -1.683  10.094   8.353  1.00 97.62           C  
ATOM   1127 HD21 LEU A  81      -1.798  10.030   7.271  1.00 97.62           H  
ATOM   1128 HD22 LEU A  81      -0.816   9.512   8.666  1.00 97.62           H  
ATOM   1129 HD23 LEU A  81      -2.567   9.683   8.840  1.00 97.62           H  
ATOM   1130  N   VAL A  82       2.808  13.323   8.351  1.00 96.38           N  
ATOM   1131  H   VAL A  82       2.349  13.795   9.117  1.00 96.38           H  
ATOM   1132  CA  VAL A  82       4.037  13.910   7.790  1.00 96.38           C  
ATOM   1133  HA  VAL A  82       3.911  14.019   6.713  1.00 96.38           H  
ATOM   1134  C   VAL A  82       5.230  12.980   8.006  1.00 96.38           C  
ATOM   1135  CB  VAL A  82       4.319  15.304   8.391  1.00 96.38           C  
ATOM   1136  HB  VAL A  82       4.211  15.260   9.475  1.00 96.38           H  
ATOM   1137  O   VAL A  82       5.965  12.716   7.055  1.00 96.38           O  
ATOM   1138  CG1 VAL A  82       5.727  15.828   8.068  1.00 96.38           C  
ATOM   1139 HG11 VAL A  82       5.831  16.853   8.423  1.00 96.38           H  
ATOM   1140 HG12 VAL A  82       5.898  15.793   6.992  1.00 96.38           H  
ATOM   1141 HG13 VAL A  82       6.479  15.223   8.573  1.00 96.38           H  
ATOM   1142  CG2 VAL A  82       3.343  16.350   7.844  1.00 96.38           C  
ATOM   1143 HG21 VAL A  82       2.319  15.983   7.908  1.00 96.38           H  
ATOM   1144 HG22 VAL A  82       3.422  17.266   8.430  1.00 96.38           H  
ATOM   1145 HG23 VAL A  82       3.580  16.566   6.802  1.00 96.38           H  
ATOM   1146  N   GLN A  83       5.419  12.462   9.222  1.00 96.62           N  
ATOM   1147  H   GLN A  83       4.766  12.690   9.957  1.00 96.62           H  
ATOM   1148  CA  GLN A  83       6.527  11.557   9.534  1.00 96.62           C  
ATOM   1149  HA  GLN A  83       7.463  12.051   9.275  1.00 96.62           H  
ATOM   1150  C   GLN A  83       6.446  10.262   8.714  1.00 96.62           C  
ATOM   1151  CB  GLN A  83       6.528  11.273  11.044  1.00 96.62           C  
ATOM   1152  HB2 GLN A  83       6.625  12.217  11.580  1.00 96.62           H  
ATOM   1153  HB3 GLN A  83       5.584  10.809  11.331  1.00 96.62           H  
ATOM   1154  O   GLN A  83       7.436   9.860   8.103  1.00 96.62           O  
ATOM   1155  CG  GLN A  83       7.681  10.345  11.452  1.00 96.62           C  
ATOM   1156  HG2 GLN A  83       8.630  10.805  11.175  1.00 96.62           H  
ATOM   1157  HG3 GLN A  83       7.594   9.396  10.923  1.00 96.62           H  
ATOM   1158  CD  GLN A  83       7.707  10.039  12.944  1.00 96.62           C  
ATOM   1159  NE2 GLN A  83       8.554   9.127  13.365  1.00 96.62           N  
ATOM   1160 HE21 GLN A  83       8.506   8.914  14.351  1.00 96.62           H  
ATOM   1161 HE22 GLN A  83       9.081   8.587  12.692  1.00 96.62           H  
ATOM   1162  OE1 GLN A  83       6.996  10.599  13.761  1.00 96.62           O  
ATOM   1163  N   VAL A  84       5.267   9.640   8.649  1.00 97.81           N  
ATOM   1164  H   VAL A  84       4.503  10.018   9.190  1.00 97.81           H  
ATOM   1165  CA  VAL A  84       5.033   8.407   7.884  1.00 97.81           C  
ATOM   1166  HA  VAL A  84       5.763   7.659   8.193  1.00 97.81           H  
ATOM   1167  C   VAL A  84       5.249   8.639   6.387  1.00 97.81           C  
ATOM   1168  CB  VAL A  84       3.622   7.863   8.198  1.00 97.81           C  
ATOM   1169  HB  VAL A  84       2.893   8.666   8.090  1.00 97.81           H  
ATOM   1170  O   VAL A  84       5.901   7.830   5.728  1.00 97.81           O  
ATOM   1171  CG1 VAL A  84       3.192   6.709   7.287  1.00 97.81           C  
ATOM   1172 HG11 VAL A  84       3.853   5.855   7.440  1.00 97.81           H  
ATOM   1173 HG12 VAL A  84       3.195   7.021   6.243  1.00 97.81           H  
ATOM   1174 HG13 VAL A  84       2.183   6.396   7.555  1.00 97.81           H  
ATOM   1175  CG2 VAL A  84       3.581   7.331   9.637  1.00 97.81           C  
ATOM   1176 HG21 VAL A  84       4.359   6.582   9.785  1.00 97.81           H  
ATOM   1177 HG22 VAL A  84       3.733   8.142  10.348  1.00 97.81           H  
ATOM   1178 HG23 VAL A  84       2.612   6.877   9.844  1.00 97.81           H  
ATOM   1179  N   SER A  85       4.770   9.763   5.844  1.00 97.69           N  
ATOM   1180  H   SER A  85       4.232  10.385   6.431  1.00 97.69           H  
ATOM   1181  CA  SER A  85       4.995  10.149   4.445  1.00 97.69           C  
ATOM   1182  HA  SER A  85       4.614   9.363   3.793  1.00 97.69           H  
ATOM   1183  C   SER A  85       6.485  10.338   4.127  1.00 97.69           C  
ATOM   1184  CB  SER A  85       4.222  11.437   4.153  1.00 97.69           C  
ATOM   1185  HB2 SER A  85       3.153  11.257   4.270  1.00 97.69           H  
ATOM   1186  HB3 SER A  85       4.524  12.212   4.858  1.00 97.69           H  
ATOM   1187  O   SER A  85       6.982   9.811   3.128  1.00 97.69           O  
ATOM   1188  OG  SER A  85       4.483  11.884   2.841  1.00 97.69           O  
ATOM   1189  HG  SER A  85       4.104  11.245   2.232  1.00 97.69           H  
ATOM   1190  N   GLN A  86       7.223  11.034   4.997  1.00 96.62           N  
ATOM   1191  H   GLN A  86       6.767  11.427   5.808  1.00 96.62           H  
ATOM   1192  CA  GLN A  86       8.663  11.252   4.839  1.00 96.62           C  
ATOM   1193  HA  GLN A  86       8.854  11.674   3.852  1.00 96.62           H  
ATOM   1194  C   GLN A  86       9.455   9.943   4.930  1.00 96.62           C  
ATOM   1195  CB  GLN A  86       9.152  12.241   5.905  1.00 96.62           C  
ATOM   1196  HB2 GLN A  86       8.777  11.929   6.880  1.00 96.62           H  
ATOM   1197  HB3 GLN A  86      10.241  12.221   5.937  1.00 96.62           H  
ATOM   1198  O   GLN A  86      10.338   9.703   4.105  1.00 96.62           O  
ATOM   1199  CG  GLN A  86       8.709  13.682   5.615  1.00 96.62           C  
ATOM   1200  HG2 GLN A  86       7.634  13.719   5.437  1.00 96.62           H  
ATOM   1201  HG3 GLN A  86       9.208  14.027   4.710  1.00 96.62           H  
ATOM   1202  CD  GLN A  86       9.044  14.641   6.754  1.00 96.62           C  
ATOM   1203  NE2 GLN A  86       8.770  15.918   6.595  1.00 96.62           N  
ATOM   1204 HE21 GLN A  86       8.986  16.497   7.394  1.00 96.62           H  
ATOM   1205 HE22 GLN A  86       8.246  16.232   5.791  1.00 96.62           H  
ATOM   1206  OE1 GLN A  86       9.564  14.294   7.800  1.00 96.62           O  
ATOM   1207  N   GLU A  87       9.125   9.070   5.887  1.00 97.75           N  
ATOM   1208  H   GLU A  87       8.418   9.326   6.560  1.00 97.75           H  
ATOM   1209  CA  GLU A  87       9.769   7.761   6.022  1.00 97.75           C  
ATOM   1210  HA  GLU A  87      10.847   7.919   6.051  1.00 97.75           H  
ATOM   1211  C   GLU A  87       9.476   6.874   4.805  1.00 97.75           C  
ATOM   1212  CB  GLU A  87       9.361   7.098   7.353  1.00 97.75           C  
ATOM   1213  HB2 GLU A  87       8.300   6.850   7.334  1.00 97.75           H  
ATOM   1214  HB3 GLU A  87       9.532   7.820   8.152  1.00 97.75           H  
ATOM   1215  O   GLU A  87      10.393   6.234   4.286  1.00 97.75           O  
ATOM   1216  CG  GLU A  87      10.194   5.834   7.651  1.00 97.75           C  
ATOM   1217  HG2 GLU A  87      11.246   6.090   7.528  1.00 97.75           H  
ATOM   1218  HG3 GLU A  87       9.969   5.063   6.914  1.00 97.75           H  
ATOM   1219  CD  GLU A  87      10.009   5.256   9.072  1.00 97.75           C  
ATOM   1220  OE1 GLU A  87      10.714   4.268   9.397  1.00 97.75           O  
ATOM   1221  OE2 GLU A  87       9.291   5.845   9.911  1.00 97.75           O  
ATOM   1222  N   PHE A  88       8.247   6.888   4.276  1.00 98.00           N  
ATOM   1223  H   PHE A  88       7.520   7.404   4.750  1.00 98.00           H  
ATOM   1224  CA  PHE A  88       7.903   6.167   3.047  1.00 98.00           C  
ATOM   1225  HA  PHE A  88       8.144   5.113   3.189  1.00 98.00           H  
ATOM   1226  C   PHE A  88       8.722   6.680   1.856  1.00 98.00           C  
ATOM   1227  CB  PHE A  88       6.398   6.279   2.766  1.00 98.00           C  
ATOM   1228  HB2 PHE A  88       5.851   6.046   3.680  1.00 98.00           H  
ATOM   1229  HB3 PHE A  88       6.149   7.304   2.494  1.00 98.00           H  
ATOM   1230  O   PHE A  88       9.340   5.891   1.139  1.00 98.00           O  
ATOM   1231  CG  PHE A  88       5.922   5.342   1.671  1.00 98.00           C  
ATOM   1232  CD1 PHE A  88       6.029   5.697   0.315  1.00 98.00           C  
ATOM   1233  HD1 PHE A  88       6.455   6.648   0.032  1.00 98.00           H  
ATOM   1234  CD2 PHE A  88       5.393   4.087   2.012  1.00 98.00           C  
ATOM   1235  HD2 PHE A  88       5.325   3.813   3.055  1.00 98.00           H  
ATOM   1236  CE1 PHE A  88       5.604   4.799  -0.679  1.00 98.00           C  
ATOM   1237  HE1 PHE A  88       5.717   5.066  -1.720  1.00 98.00           H  
ATOM   1238  CE2 PHE A  88       4.952   3.193   1.023  1.00 98.00           C  
ATOM   1239  HE2 PHE A  88       4.540   2.235   1.304  1.00 98.00           H  
ATOM   1240  CZ  PHE A  88       5.054   3.554  -0.331  1.00 98.00           C  
ATOM   1241  HZ  PHE A  88       4.724   2.874  -1.102  1.00 98.00           H  
ATOM   1242  N   ALA A  89       8.803   7.999   1.664  1.00 97.00           N  
ATOM   1243  H   ALA A  89       8.280   8.613   2.272  1.00 97.00           H  
ATOM   1244  CA  ALA A  89       9.596   8.586   0.586  1.00 97.00           C  
ATOM   1245  HA  ALA A  89       9.217   8.201  -0.361  1.00 97.00           H  
ATOM   1246  C   ALA A  89      11.085   8.202   0.694  1.00 97.00           C  
ATOM   1247  CB  ALA A  89       9.398  10.105   0.598  1.00 97.00           C  
ATOM   1248  HB1 ALA A  89       9.950  10.554  -0.228  1.00 97.00           H  
ATOM   1249  HB2 ALA A  89       9.758  10.526   1.537  1.00 97.00           H  
ATOM   1250  HB3 ALA A  89       8.340  10.341   0.487  1.00 97.00           H  
ATOM   1251  O   ALA A  89      11.695   7.772  -0.293  1.00 97.00           O  
ATOM   1252  N   ALA A  90      11.660   8.295   1.896  1.00 96.88           N  
ATOM   1253  H   ALA A  90      11.110   8.668   2.657  1.00 96.88           H  
ATOM   1254  CA  ALA A  90      13.070   8.010   2.154  1.00 96.88           C  
ATOM   1255  HA  ALA A  90      13.677   8.552   1.429  1.00 96.88           H  
ATOM   1256  C   ALA A  90      13.419   6.516   2.029  1.00 96.88           C  
ATOM   1257  CB  ALA A  90      13.412   8.540   3.552  1.00 96.88           C  
ATOM   1258  HB1 ALA A  90      13.210   9.610   3.601  1.00 96.88           H  
ATOM   1259  HB2 ALA A  90      14.468   8.372   3.761  1.00 96.88           H  
ATOM   1260  HB3 ALA A  90      12.811   8.032   4.307  1.00 96.88           H  
ATOM   1261  O   ALA A  90      14.475   6.160   1.504  1.00 96.88           O  
ATOM   1262  N   THR A  91      12.546   5.621   2.497  1.00 97.88           N  
ATOM   1263  H   THR A  91      11.705   5.966   2.940  1.00 97.88           H  
ATOM   1264  CA  THR A  91      12.855   4.184   2.600  1.00 97.88           C  
ATOM   1265  HA  THR A  91      13.938   4.060   2.583  1.00 97.88           H  
ATOM   1266  C   THR A  91      12.312   3.351   1.442  1.00 97.88           C  
ATOM   1267  CB  THR A  91      12.373   3.592   3.929  1.00 97.88           C  
ATOM   1268  HB  THR A  91      12.671   2.544   3.963  1.00 97.88           H  
ATOM   1269  O   THR A  91      12.906   2.313   1.125  1.00 97.88           O  
ATOM   1270  CG2 THR A  91      12.971   4.291   5.150  1.00 97.88           C  
ATOM   1271 HG21 THR A  91      12.689   5.344   5.174  1.00 97.88           H  
ATOM   1272 HG22 THR A  91      14.058   4.213   5.127  1.00 97.88           H  
ATOM   1273 HG23 THR A  91      12.598   3.813   6.056  1.00 97.88           H  
ATOM   1274  OG1 THR A  91      10.976   3.647   4.013  1.00 97.88           O  
ATOM   1275  HG1 THR A  91      10.728   4.547   4.236  1.00 97.88           H  
ATOM   1276  N   VAL A  92      11.236   3.809   0.793  1.00 98.25           N  
ATOM   1277  H   VAL A  92      10.800   4.647   1.149  1.00 98.25           H  
ATOM   1278  CA  VAL A  92      10.531   3.116  -0.294  1.00 98.25           C  
ATOM   1279  HA  VAL A  92      10.952   2.117  -0.404  1.00 98.25           H  
ATOM   1280  C   VAL A  92      10.756   3.826  -1.623  1.00 98.25           C  
ATOM   1281  CB  VAL A  92       9.025   2.937   0.010  1.00 98.25           C  
ATOM   1282  HB  VAL A  92       8.516   3.901  -0.003  1.00 98.25           H  
ATOM   1283  O   VAL A  92      11.496   3.313  -2.468  1.00 98.25           O  
ATOM   1284  CG1 VAL A  92       8.374   2.074  -1.069  1.00 98.25           C  
ATOM   1285 HG11 VAL A  92       8.868   1.105  -1.139  1.00 98.25           H  
ATOM   1286 HG12 VAL A  92       7.319   1.934  -0.833  1.00 98.25           H  
ATOM   1287 HG13 VAL A  92       8.437   2.575  -2.035  1.00 98.25           H  
ATOM   1288  CG2 VAL A  92       8.783   2.290   1.377  1.00 98.25           C  
ATOM   1289 HG21 VAL A  92       9.094   2.971   2.169  1.00 98.25           H  
ATOM   1290 HG22 VAL A  92       7.720   2.094   1.511  1.00 98.25           H  
ATOM   1291 HG23 VAL A  92       9.345   1.360   1.464  1.00 98.25           H  
ATOM   1292  N   THR A  93      10.181   5.019  -1.803  1.00 96.50           N  
ATOM   1293  H   THR A  93       9.600   5.393  -1.066  1.00 96.50           H  
ATOM   1294  CA  THR A  93      10.181   5.722  -3.097  1.00 96.50           C  
ATOM   1295  HA  THR A  93       9.689   5.085  -3.831  1.00 96.50           H  
ATOM   1296  C   THR A  93      11.605   5.981  -3.594  1.00 96.50           C  
ATOM   1297  CB  THR A  93       9.387   7.035  -3.008  1.00 96.50           C  
ATOM   1298  HB  THR A  93       9.920   7.728  -2.357  1.00 96.50           H  
ATOM   1299  O   THR A  93      11.908   5.706  -4.753  1.00 96.50           O  
ATOM   1300  CG2 THR A  93       9.188   7.698  -4.368  1.00 96.50           C  
ATOM   1301 HG21 THR A  93       8.740   6.989  -5.064  1.00 96.50           H  
ATOM   1302 HG22 THR A  93       8.530   8.560  -4.262  1.00 96.50           H  
ATOM   1303 HG23 THR A  93      10.146   8.038  -4.761  1.00 96.50           H  
ATOM   1304  OG1 THR A  93       8.108   6.794  -2.463  1.00 96.50           O  
ATOM   1305  HG1 THR A  93       7.520   6.489  -3.157  1.00 96.50           H  
ATOM   1306  N   THR A  94      12.524   6.383  -2.711  1.00 96.06           N  
ATOM   1307  H   THR A  94      12.203   6.633  -1.787  1.00 96.06           H  
ATOM   1308  CA  THR A  94      13.950   6.584  -3.038  1.00 96.06           C  
ATOM   1309  HA  THR A  94      14.038   7.390  -3.766  1.00 96.06           H  
ATOM   1310  C   THR A  94      14.608   5.338  -3.632  1.00 96.06           C  
ATOM   1311  CB  THR A  94      14.732   6.989  -1.784  1.00 96.06           C  
ATOM   1312  HB  THR A  94      14.653   6.204  -1.032  1.00 96.06           H  
ATOM   1313  O   THR A  94      15.353   5.439  -4.607  1.00 96.06           O  
ATOM   1314  CG2 THR A  94      16.208   7.289  -2.055  1.00 96.06           C  
ATOM   1315 HG21 THR A  94      16.291   8.037  -2.843  1.00 96.06           H  
ATOM   1316 HG22 THR A  94      16.740   6.384  -2.348  1.00 96.06           H  
ATOM   1317 HG23 THR A  94      16.664   7.678  -1.144  1.00 96.06           H  
ATOM   1318  OG1 THR A  94      14.191   8.177  -1.287  1.00 96.06           O  
ATOM   1319  HG1 THR A  94      13.309   8.018  -0.943  1.00 96.06           H  
ATOM   1320  N   LYS A  95      14.321   4.145  -3.095  1.00 96.88           N  
ATOM   1321  H   LYS A  95      13.607   4.101  -2.382  1.00 96.88           H  
ATOM   1322  CA  LYS A  95      14.895   2.889  -3.607  1.00 96.88           C  
ATOM   1323  HA  LYS A  95      15.970   3.016  -3.736  1.00 96.88           H  
ATOM   1324  C   LYS A  95      14.342   2.544  -4.985  1.00 96.88           C  
ATOM   1325  CB  LYS A  95      14.641   1.732  -2.634  1.00 96.88           C  
ATOM   1326  HB2 LYS A  95      14.954   0.805  -3.114  1.00 96.88           H  
ATOM   1327  HB3 LYS A  95      13.576   1.659  -2.415  1.00 96.88           H  
ATOM   1328  O   LYS A  95      15.092   2.101  -5.856  1.00 96.88           O  
ATOM   1329  CG  LYS A  95      15.429   1.894  -1.329  1.00 96.88           C  
ATOM   1330  HG2 LYS A  95      16.489   2.009  -1.554  1.00 96.88           H  
ATOM   1331  HG3 LYS A  95      15.077   2.779  -0.799  1.00 96.88           H  
ATOM   1332  CD  LYS A  95      15.229   0.659  -0.448  1.00 96.88           C  
ATOM   1333  HD2 LYS A  95      14.160   0.538  -0.271  1.00 96.88           H  
ATOM   1334  HD3 LYS A  95      15.614  -0.224  -0.957  1.00 96.88           H  
ATOM   1335  CE  LYS A  95      15.938   0.847   0.891  1.00 96.88           C  
ATOM   1336  HE2 LYS A  95      15.623   1.805   1.306  1.00 96.88           H  
ATOM   1337  HE3 LYS A  95      17.015   0.889   0.723  1.00 96.88           H  
ATOM   1338  NZ  LYS A  95      15.589  -0.240   1.835  1.00 96.88           N  
ATOM   1339  HZ1 LYS A  95      15.843  -1.143   1.461  1.00 96.88           H  
ATOM   1340  HZ2 LYS A  95      16.052  -0.097   2.721  1.00 96.88           H  
ATOM   1341  HZ3 LYS A  95      14.593  -0.216   2.003  1.00 96.88           H  
ATOM   1342  N   THR A  96      13.052   2.781  -5.206  1.00 96.25           N  
ATOM   1343  H   THR A  96      12.474   3.104  -4.443  1.00 96.25           H  
ATOM   1344  CA  THR A  96      12.444   2.593  -6.526  1.00 96.25           C  
ATOM   1345  HA  THR A  96      12.712   1.600  -6.887  1.00 96.25           H  
ATOM   1346  C   THR A  96      12.992   3.589  -7.543  1.00 96.25           C  
ATOM   1347  CB  THR A  96      10.919   2.646  -6.433  1.00 96.25           C  
ATOM   1348  HB  THR A  96      10.598   3.546  -5.909  1.00 96.25           H  
ATOM   1349  O   THR A  96      13.319   3.176  -8.654  1.00 96.25           O  
ATOM   1350  CG2 THR A  96      10.247   2.568  -7.802  1.00 96.25           C  
ATOM   1351 HG21 THR A  96      10.504   3.445  -8.395  1.00 96.25           H  
ATOM   1352 HG22 THR A  96      10.565   1.667  -8.326  1.00 96.25           H  
ATOM   1353 HG23 THR A  96       9.165   2.554  -7.669  1.00 96.25           H  
ATOM   1354  OG1 THR A  96      10.518   1.496  -5.729  1.00 96.25           O  
ATOM   1355  HG1 THR A  96       9.592   1.640  -5.524  1.00 96.25           H  
ATOM   1356  N   LEU A  97      13.175   4.859  -7.173  1.00 94.81           N  
ATOM   1357  H   LEU A  97      12.858   5.145  -6.257  1.00 94.81           H  
ATOM   1358  CA  LEU A  97      13.794   5.872  -8.035  1.00 94.81           C  
ATOM   1359  HA  LEU A  97      13.248   5.918  -8.977  1.00 94.81           H  
ATOM   1360  C   LEU A  97      15.241   5.511  -8.393  1.00 94.81           C  
ATOM   1361  CB  LEU A  97      13.730   7.245  -7.342  1.00 94.81           C  
ATOM   1362  HB2 LEU A  97      14.146   7.152  -6.339  1.00 94.81           H  
ATOM   1363  HB3 LEU A  97      14.361   7.942  -7.894  1.00 94.81           H  
ATOM   1364  O   LEU A  97      15.621   5.598  -9.560  1.00 94.81           O  
ATOM   1365  CG  LEU A  97      12.319   7.851  -7.243  1.00 94.81           C  
ATOM   1366  HG  LEU A  97      11.638   7.152  -6.757  1.00 94.81           H  
ATOM   1367  CD1 LEU A  97      12.383   9.131  -6.412  1.00 94.81           C  
ATOM   1368 HD11 LEU A  97      11.387   9.565  -6.330  1.00 94.81           H  
ATOM   1369 HD12 LEU A  97      13.050   9.856  -6.877  1.00 94.81           H  
ATOM   1370 HD13 LEU A  97      12.742   8.900  -5.409  1.00 94.81           H  
ATOM   1371  CD2 LEU A  97      11.746   8.186  -8.618  1.00 94.81           C  
ATOM   1372 HD21 LEU A  97      10.790   8.696  -8.500  1.00 94.81           H  
ATOM   1373 HD22 LEU A  97      12.441   8.835  -9.151  1.00 94.81           H  
ATOM   1374 HD23 LEU A  97      11.575   7.277  -9.195  1.00 94.81           H  
ATOM   1375  N   ALA A  98      16.026   5.027  -7.426  1.00 94.81           N  
ATOM   1376  H   ALA A  98      15.686   5.040  -6.475  1.00 94.81           H  
ATOM   1377  CA  ALA A  98      17.387   4.554  -7.672  1.00 94.81           C  
ATOM   1378  HA  ALA A  98      17.963   5.368  -8.113  1.00 94.81           H  
ATOM   1379  C   ALA A  98      17.424   3.376  -8.663  1.00 94.81           C  
ATOM   1380  CB  ALA A  98      18.026   4.184  -6.328  1.00 94.81           C  
ATOM   1381  HB1 ALA A  98      19.058   3.872  -6.490  1.00 94.81           H  
ATOM   1382  HB2 ALA A  98      17.476   3.369  -5.858  1.00 94.81           H  
ATOM   1383  HB3 ALA A  98      18.018   5.050  -5.666  1.00 94.81           H  
ATOM   1384  O   ALA A  98      18.274   3.347  -9.552  1.00 94.81           O  
ATOM   1385  N   ARG A  99      16.477   2.431  -8.558  1.00 93.62           N  
ATOM   1386  H   ARG A  99      15.836   2.495  -7.780  1.00 93.62           H  
ATOM   1387  CA  ARG A  99      16.342   1.308  -9.505  1.00 93.62           C  
ATOM   1388  HA  ARG A  99      17.326   0.865  -9.658  1.00 93.62           H  
ATOM   1389  C   ARG A  99      15.867   1.756 -10.889  1.00 93.62           C  
ATOM   1390  CB  ARG A  99      15.403   0.250  -8.905  1.00 93.62           C  
ATOM   1391  HB2 ARG A  99      15.838  -0.113  -7.974  1.00 93.62           H  
ATOM   1392  HB3 ARG A  99      14.443   0.713  -8.676  1.00 93.62           H  
ATOM   1393  O   ARG A  99      16.316   1.204 -11.889  1.00 93.62           O  
ATOM   1394  CG  ARG A  99      15.179  -0.942  -9.856  1.00 93.62           C  
ATOM   1395  HG2 ARG A  99      16.146  -1.333 -10.173  1.00 93.62           H  
ATOM   1396  HG3 ARG A  99      14.634  -0.610 -10.740  1.00 93.62           H  
ATOM   1397  CD  ARG A  99      14.385  -2.079  -9.206  1.00 93.62           C  
ATOM   1398  HD2 ARG A  99      14.981  -2.492  -8.392  1.00 93.62           H  
ATOM   1399  HD3 ARG A  99      14.254  -2.873  -9.941  1.00 93.62           H  
ATOM   1400  NE  ARG A  99      13.053  -1.633  -8.735  1.00 93.62           N  
ATOM   1401  HE  ARG A  99      12.388  -1.351  -9.441  1.00 93.62           H  
ATOM   1402  NH1 ARG A  99      13.367  -2.052  -6.511  1.00 93.62           N  
ATOM   1403 HH11 ARG A  99      12.930  -2.552  -5.749  1.00 93.62           H  
ATOM   1404 HH12 ARG A  99      14.278  -2.427  -6.731  1.00 93.62           H  
ATOM   1405  NH2 ARG A  99      11.453  -1.137  -7.179  1.00 93.62           N  
ATOM   1406 HH21 ARG A  99      11.268  -0.893  -6.217  1.00 93.62           H  
ATOM   1407 HH22 ARG A  99      10.850  -0.738  -7.884  1.00 93.62           H  
ATOM   1408  CZ  ARG A  99      12.626  -1.613  -7.483  1.00 93.62           C  
ATOM   1409  N   LEU A 100      14.942   2.713 -10.945  1.00 91.06           N  
ATOM   1410  H   LEU A 100      14.594   3.084 -10.072  1.00 91.06           H  
ATOM   1411  CA  LEU A 100      14.408   3.263 -12.190  1.00 91.06           C  
ATOM   1412  HA  LEU A 100      14.029   2.440 -12.795  1.00 91.06           H  
ATOM   1413  C   LEU A 100      15.518   3.963 -12.996  1.00 91.06           C  
ATOM   1414  CB  LEU A 100      13.250   4.212 -11.815  1.00 91.06           C  
ATOM   1415  HB2 LEU A 100      13.658   5.052 -11.252  1.00 91.06           H  
ATOM   1416  HB3 LEU A 100      12.543   3.688 -11.173  1.00 91.06           H  
ATOM   1417  O   LEU A 100      15.606   3.799 -14.217  1.00 91.06           O  
ATOM   1418  CG  LEU A 100      12.498   4.763 -13.027  1.00 91.06           C  
ATOM   1419  HG  LEU A 100      13.250   5.178 -13.698  1.00 91.06           H  
ATOM   1420  CD1 LEU A 100      11.695   3.669 -13.743  1.00 91.06           C  
ATOM   1421 HD11 LEU A 100      12.375   2.964 -14.222  1.00 91.06           H  
ATOM   1422 HD12 LEU A 100      11.057   4.115 -14.506  1.00 91.06           H  
ATOM   1423 HD13 LEU A 100      11.068   3.142 -13.025  1.00 91.06           H  
ATOM   1424  CD2 LEU A 100      11.535   5.882 -12.628  1.00 91.06           C  
ATOM   1425 HD21 LEU A 100      12.094   6.692 -12.159  1.00 91.06           H  
ATOM   1426 HD22 LEU A 100      10.792   5.514 -11.920  1.00 91.06           H  
ATOM   1427 HD23 LEU A 100      11.033   6.284 -13.508  1.00 91.06           H  
ATOM   1428  N   GLY A 101      16.386   4.699 -12.295  1.00 88.25           N  
ATOM   1429  H   GLY A 101      16.213   4.814 -11.307  1.00 88.25           H  
ATOM   1430  CA  GLY A 101      17.530   5.400 -12.865  1.00 88.25           C  
ATOM   1431  HA2 GLY A 101      18.052   5.932 -12.070  1.00 88.25           H  
ATOM   1432  HA3 GLY A 101      18.214   4.665 -13.290  1.00 88.25           H  
ATOM   1433  C   GLY A 101      17.143   6.407 -13.953  1.00 88.25           C  
ATOM   1434  O   GLY A 101      15.980   6.760 -14.146  1.00 88.25           O  
ATOM   1435  N   SER A 102      18.132   6.847 -14.731  1.00 83.06           N  
ATOM   1436  H   SER A 102      19.075   6.528 -14.556  1.00 83.06           H  
ATOM   1437  CA  SER A 102      17.931   7.800 -15.835  1.00 83.06           C  
ATOM   1438  HA  SER A 102      17.390   8.666 -15.453  1.00 83.06           H  
ATOM   1439  C   SER A 102      17.108   7.242 -17.005  1.00 83.06           C  
ATOM   1440  CB  SER A 102      19.292   8.278 -16.344  1.00 83.06           C  
ATOM   1441  HB2 SER A 102      19.151   8.955 -17.187  1.00 83.06           H  
ATOM   1442  HB3 SER A 102      19.798   8.818 -15.543  1.00 83.06           H  
ATOM   1443  O   SER A 102      16.653   7.998 -17.859  1.00 83.06           O  
ATOM   1444  OG  SER A 102      20.090   7.173 -16.740  1.00 83.06           O  
ATOM   1445  HG  SER A 102      20.982   7.494 -16.892  1.00 83.06           H  
ATOM   1446  N   LYS A 103      16.893   5.921 -17.050  1.00 81.62           N  
ATOM   1447  H   LYS A 103      17.239   5.375 -16.274  1.00 81.62           H  
ATOM   1448  CA  LYS A 103      16.132   5.235 -18.107  1.00 81.62           C  
ATOM   1449  HA  LYS A 103      16.260   5.781 -19.041  1.00 81.62           H  
ATOM   1450  C   LYS A 103      14.622   5.218 -17.856  1.00 81.62           C  
ATOM   1451  CB  LYS A 103      16.677   3.811 -18.297  1.00 81.62           C  
ATOM   1452  HB2 LYS A 103      16.064   3.297 -19.038  1.00 81.62           H  
ATOM   1453  HB3 LYS A 103      16.602   3.268 -17.355  1.00 81.62           H  
ATOM   1454  O   LYS A 103      13.880   4.739 -18.707  1.00 81.62           O  
ATOM   1455  CG  LYS A 103      18.134   3.808 -18.785  1.00 81.62           C  
ATOM   1456  HG2 LYS A 103      18.776   4.264 -18.031  1.00 81.62           H  
ATOM   1457  HG3 LYS A 103      18.205   4.385 -19.707  1.00 81.62           H  
ATOM   1458  CD  LYS A 103      18.611   2.375 -19.048  1.00 81.62           C  
ATOM   1459  HD2 LYS A 103      17.977   1.921 -19.809  1.00 81.62           H  
ATOM   1460  HD3 LYS A 103      18.530   1.801 -18.125  1.00 81.62           H  
ATOM   1461  CE  LYS A 103      20.067   2.389 -19.525  1.00 81.62           C  
ATOM   1462  HE2 LYS A 103      20.127   2.979 -20.440  1.00 81.62           H  
ATOM   1463  HE3 LYS A 103      20.673   2.889 -18.769  1.00 81.62           H  
ATOM   1464  NZ  LYS A 103      20.576   1.016 -19.762  1.00 81.62           N  
ATOM   1465  HZ1 LYS A 103      21.538   1.044 -20.070  1.00 81.62           H  
ATOM   1466  HZ2 LYS A 103      20.026   0.551 -20.470  1.00 81.62           H  
ATOM   1467  HZ3 LYS A 103      20.533   0.475 -18.910  1.00 81.62           H  
ATOM   1468  N   GLY A 104      14.164   5.725 -16.711  1.00 77.31           N  
ATOM   1469  H   GLY A 104      14.838   6.075 -16.045  1.00 77.31           H  
ATOM   1470  CA  GLY A 104      12.778   5.614 -16.262  1.00 77.31           C  
ATOM   1471  HA2 GLY A 104      12.700   6.163 -15.324  1.00 77.31           H  
ATOM   1472  HA3 GLY A 104      12.536   4.561 -16.120  1.00 77.31           H  
ATOM   1473  C   GLY A 104      11.704   6.244 -17.132  1.00 77.31           C  
ATOM   1474  O   GLY A 104      10.551   5.837 -17.045  1.00 77.31           O  
ATOM   1475  N   GLY A 105      12.056   7.219 -17.965  1.00 88.88           N  
ATOM   1476  H   GLY A 105      13.031   7.483 -17.998  1.00 88.88           H  
ATOM   1477  CA  GLY A 105      11.078   8.081 -18.621  1.00 88.88           C  
ATOM   1478  HA2 GLY A 105      10.310   7.473 -19.099  1.00 88.88           H  
ATOM   1479  HA3 GLY A 105      11.582   8.664 -19.391  1.00 88.88           H  
ATOM   1480  C   GLY A 105      10.400   9.032 -17.626  1.00 88.88           C  
ATOM   1481  O   GLY A 105      10.067   8.657 -16.500  1.00 88.88           O  
ATOM   1482  N   GLN A 106      10.182  10.276 -18.055  1.00 90.50           N  
ATOM   1483  H   GLN A 106      10.497  10.540 -18.977  1.00 90.50           H  
ATOM   1484  CA  GLN A 106       9.662  11.343 -17.192  1.00 90.50           C  
ATOM   1485  HA  GLN A 106      10.366  11.489 -16.373  1.00 90.50           H  
ATOM   1486  C   GLN A 106       8.304  10.985 -16.569  1.00 90.50           C  
ATOM   1487  CB  GLN A 106       9.580  12.642 -18.013  1.00 90.50           C  
ATOM   1488  HB2 GLN A 106      10.532  12.810 -18.516  1.00 90.50           H  
ATOM   1489  HB3 GLN A 106       8.807  12.540 -18.774  1.00 90.50           H  
ATOM   1490  O   GLN A 106       8.115  11.173 -15.377  1.00 90.50           O  
ATOM   1491  CG  GLN A 106       9.261  13.871 -17.148  1.00 90.50           C  
ATOM   1492  HG2 GLN A 106       8.285  13.742 -16.680  1.00 90.50           H  
ATOM   1493  HG3 GLN A 106       9.206  14.754 -17.784  1.00 90.50           H  
ATOM   1494  CD  GLN A 106      10.312  14.123 -16.073  1.00 90.50           C  
ATOM   1495  NE2 GLN A 106       9.924  14.394 -14.852  1.00 90.50           N  
ATOM   1496 HE21 GLN A 106       8.947  14.390 -14.595  1.00 90.50           H  
ATOM   1497 HE22 GLN A 106      10.624  14.568 -14.145  1.00 90.50           H  
ATOM   1498  OE1 GLN A 106      11.508  14.043 -16.318  1.00 90.50           O  
ATOM   1499  N   HIS A 107       7.411  10.347 -17.332  1.00 92.44           N  
ATOM   1500  H   HIS A 107       7.610  10.257 -18.317  1.00 92.44           H  
ATOM   1501  CA  HIS A 107       6.094   9.913 -16.843  1.00 92.44           C  
ATOM   1502  HA  HIS A 107       5.498  10.788 -16.580  1.00 92.44           H  
ATOM   1503  C   HIS A 107       6.167   9.035 -15.584  1.00 92.44           C  
ATOM   1504  CB  HIS A 107       5.388   9.149 -17.973  1.00 92.44           C  
ATOM   1505  HB2 HIS A 107       5.233   9.825 -18.814  1.00 92.44           H  
ATOM   1506  HB3 HIS A 107       6.019   8.326 -18.307  1.00 92.44           H  
ATOM   1507  O   HIS A 107       5.413   9.225 -14.636  1.00 92.44           O  
ATOM   1508  CG  HIS A 107       4.048   8.594 -17.564  1.00 92.44           C  
ATOM   1509  CD2 HIS A 107       3.735   7.276 -17.393  1.00 92.44           C  
ATOM   1510  HD2 HIS A 107       4.395   6.434 -17.534  1.00 92.44           H  
ATOM   1511  ND1 HIS A 107       2.934   9.366 -17.254  1.00 92.44           N  
ATOM   1512  CE1 HIS A 107       1.975   8.504 -16.893  1.00 92.44           C  
ATOM   1513  HE1 HIS A 107       0.984   8.792 -16.572  1.00 92.44           H  
ATOM   1514  NE2 HIS A 107       2.420   7.238 -16.982  1.00 92.44           N  
ATOM   1515  HE2 HIS A 107       1.892   6.411 -16.739  1.00 92.44           H  
ATOM   1516  N   ARG A 108       7.096   8.071 -15.547  1.00 94.00           N  
ATOM   1517  H   ARG A 108       7.784   8.048 -16.286  1.00 94.00           H  
ATOM   1518  CA  ARG A 108       7.253   7.168 -14.395  1.00 94.00           C  
ATOM   1519  HA  ARG A 108       6.271   6.818 -14.076  1.00 94.00           H  
ATOM   1520  C   ARG A 108       7.847   7.884 -13.188  1.00 94.00           C  
ATOM   1521  CB  ARG A 108       8.133   5.977 -14.785  1.00 94.00           C  
ATOM   1522  HB2 ARG A 108       8.402   5.416 -13.890  1.00 94.00           H  
ATOM   1523  HB3 ARG A 108       9.062   6.355 -15.213  1.00 94.00           H  
ATOM   1524  O   ARG A 108       7.494   7.548 -12.062  1.00 94.00           O  
ATOM   1525  CG  ARG A 108       7.421   5.053 -15.785  1.00 94.00           C  
ATOM   1526  HG2 ARG A 108       7.304   5.580 -16.732  1.00 94.00           H  
ATOM   1527  HG3 ARG A 108       6.430   4.804 -15.406  1.00 94.00           H  
ATOM   1528  CD  ARG A 108       8.191   3.754 -16.045  1.00 94.00           C  
ATOM   1529  HD2 ARG A 108       9.197   3.983 -16.395  1.00 94.00           H  
ATOM   1530  HD3 ARG A 108       7.666   3.213 -16.833  1.00 94.00           H  
ATOM   1531  NE  ARG A 108       8.268   2.922 -14.833  1.00 94.00           N  
ATOM   1532  HE  ARG A 108       8.129   3.399 -13.954  1.00 94.00           H  
ATOM   1533  NH1 ARG A 108       8.551   0.865 -15.827  1.00 94.00           N  
ATOM   1534 HH11 ARG A 108       8.634  -0.135 -15.713  1.00 94.00           H  
ATOM   1535 HH12 ARG A 108       8.492   1.297 -16.737  1.00 94.00           H  
ATOM   1536  NH2 ARG A 108       8.467   1.053 -13.601  1.00 94.00           N  
ATOM   1537 HH21 ARG A 108       8.471   0.048 -13.504  1.00 94.00           H  
ATOM   1538 HH22 ARG A 108       8.267   1.607 -12.780  1.00 94.00           H  
ATOM   1539  CZ  ARG A 108       8.431   1.618 -14.769  1.00 94.00           C  
ATOM   1540  N   LEU A 109       8.740   8.842 -13.427  1.00 93.00           N  
ATOM   1541  H   LEU A 109       8.938   9.086 -14.387  1.00 93.00           H  
ATOM   1542  CA  LEU A 109       9.255   9.715 -12.379  1.00 93.00           C  
ATOM   1543  HA  LEU A 109       9.651   9.096 -11.574  1.00 93.00           H  
ATOM   1544  C   LEU A 109       8.112  10.552 -11.788  1.00 93.00           C  
ATOM   1545  CB  LEU A 109      10.399  10.563 -12.965  1.00 93.00           C  
ATOM   1546  HB2 LEU A 109      10.034  11.105 -13.838  1.00 93.00           H  
ATOM   1547  HB3 LEU A 109      11.192   9.893 -13.296  1.00 93.00           H  
ATOM   1548  O   LEU A 109       7.885  10.489 -10.583  1.00 93.00           O  
ATOM   1549  CG  LEU A 109      10.989  11.601 -11.997  1.00 93.00           C  
ATOM   1550  HG  LEU A 109      10.223  12.321 -11.711  1.00 93.00           H  
ATOM   1551  CD1 LEU A 109      11.566  10.948 -10.744  1.00 93.00           C  
ATOM   1552 HD11 LEU A 109      10.755  10.509 -10.162  1.00 93.00           H  
ATOM   1553 HD12 LEU A 109      12.294  10.185 -11.021  1.00 93.00           H  
ATOM   1554 HD13 LEU A 109      12.043  11.708 -10.125  1.00 93.00           H  
ATOM   1555  CD2 LEU A 109      12.129  12.347 -12.692  1.00 93.00           C  
ATOM   1556 HD21 LEU A 109      12.944  11.661 -12.925  1.00 93.00           H  
ATOM   1557 HD22 LEU A 109      12.493  13.142 -12.042  1.00 93.00           H  
ATOM   1558 HD23 LEU A 109      11.765  12.792 -13.618  1.00 93.00           H  
ATOM   1559  N   ASP A 110       7.335  11.221 -12.642  1.00 93.75           N  
ATOM   1560  H   ASP A 110       7.603  11.252 -13.615  1.00 93.75           H  
ATOM   1561  CA  ASP A 110       6.217  12.076 -12.237  1.00 93.75           C  
ATOM   1562  HA  ASP A 110       6.600  12.876 -11.603  1.00 93.75           H  
ATOM   1563  C   ASP A 110       5.173  11.300 -11.433  1.00 93.75           C  
ATOM   1564  CB  ASP A 110       5.543  12.708 -13.467  1.00 93.75           C  
ATOM   1565  HB2 ASP A 110       5.202  11.915 -14.133  1.00 93.75           H  
ATOM   1566  HB3 ASP A 110       4.666  13.260 -13.131  1.00 93.75           H  
ATOM   1567  O   ASP A 110       4.742  11.768 -10.386  1.00 93.75           O  
ATOM   1568  CG  ASP A 110       6.433  13.673 -14.253  1.00 93.75           C  
ATOM   1569  OD1 ASP A 110       7.438  14.167 -13.694  1.00 93.75           O  
ATOM   1570  OD2 ASP A 110       6.110  13.918 -15.435  1.00 93.75           O  
ATOM   1571  N   LEU A 111       4.813  10.085 -11.859  1.00 94.94           N  
ATOM   1572  H   LEU A 111       5.173   9.775 -12.750  1.00 94.94           H  
ATOM   1573  CA  LEU A 111       3.886   9.215 -11.126  1.00 94.94           C  
ATOM   1574  HA  LEU A 111       2.918   9.711 -11.060  1.00 94.94           H  
ATOM   1575  C   LEU A 111       4.318   8.941  -9.675  1.00 94.94           C  
ATOM   1576  CB  LEU A 111       3.755   7.884 -11.887  1.00 94.94           C  
ATOM   1577  HB2 LEU A 111       4.740   7.591 -12.248  1.00 94.94           H  
ATOM   1578  HB3 LEU A 111       3.442   7.108 -11.189  1.00 94.94           H  
ATOM   1579  O   LEU A 111       3.458   8.793  -8.807  1.00 94.94           O  
ATOM   1580  CG  LEU A 111       2.770   7.886 -13.070  1.00 94.94           C  
ATOM   1581  HG  LEU A 111       3.076   8.622 -13.814  1.00 94.94           H  
ATOM   1582  CD1 LEU A 111       2.802   6.493 -13.699  1.00 94.94           C  
ATOM   1583 HD11 LEU A 111       2.046   6.424 -14.481  1.00 94.94           H  
ATOM   1584 HD12 LEU A 111       3.783   6.318 -14.141  1.00 94.94           H  
ATOM   1585 HD13 LEU A 111       2.602   5.734 -12.943  1.00 94.94           H  
ATOM   1586  CD2 LEU A 111       1.322   8.187 -12.668  1.00 94.94           C  
ATOM   1587 HD21 LEU A 111       0.675   8.105 -13.542  1.00 94.94           H  
ATOM   1588 HD22 LEU A 111       1.240   9.205 -12.289  1.00 94.94           H  
ATOM   1589 HD23 LEU A 111       0.985   7.485 -11.905  1.00 94.94           H  
ATOM   1590  N   LEU A 112       5.624   8.865  -9.408  1.00 93.94           N  
ATOM   1591  H   LEU A 112       6.274   9.064 -10.155  1.00 93.94           H  
ATOM   1592  CA  LEU A 112       6.160   8.595  -8.073  1.00 93.94           C  
ATOM   1593  HA  LEU A 112       5.454   7.978  -7.518  1.00 93.94           H  
ATOM   1594  C   LEU A 112       6.354   9.865  -7.239  1.00 93.94           C  
ATOM   1595  CB  LEU A 112       7.493   7.841  -8.206  1.00 93.94           C  
ATOM   1596  HB2 LEU A 112       7.977   7.830  -7.230  1.00 93.94           H  
ATOM   1597  HB3 LEU A 112       8.139   8.395  -8.887  1.00 93.94           H  
ATOM   1598  O   LEU A 112       6.102   9.841  -6.036  1.00 93.94           O  
ATOM   1599  CG  LEU A 112       7.374   6.391  -8.701  1.00 93.94           C  
ATOM   1600  HG  LEU A 112       6.867   6.359  -9.665  1.00 93.94           H  
ATOM   1601  CD1 LEU A 112       8.789   5.832  -8.863  1.00 93.94           C  
ATOM   1602 HD11 LEU A 112       9.291   6.367  -9.669  1.00 93.94           H  
ATOM   1603 HD12 LEU A 112       8.733   4.771  -9.106  1.00 93.94           H  
ATOM   1604 HD13 LEU A 112       9.347   5.954  -7.935  1.00 93.94           H  
ATOM   1605  CD2 LEU A 112       6.625   5.494  -7.715  1.00 93.94           C  
ATOM   1606 HD21 LEU A 112       5.586   5.813  -7.633  1.00 93.94           H  
ATOM   1607 HD22 LEU A 112       7.095   5.551  -6.733  1.00 93.94           H  
ATOM   1608 HD23 LEU A 112       6.633   4.464  -8.072  1.00 93.94           H  
ATOM   1609  N   THR A 113       6.825  10.957  -7.846  1.00 91.75           N  
ATOM   1610  H   THR A 113       7.050  10.905  -8.830  1.00 91.75           H  
ATOM   1611  CA  THR A 113       7.240  12.163  -7.109  1.00 91.75           C  
ATOM   1612  HA  THR A 113       7.407  11.907  -6.063  1.00 91.75           H  
ATOM   1613  C   THR A 113       6.183  13.260  -7.115  1.00 91.75           C  
ATOM   1614  CB  THR A 113       8.570  12.713  -7.654  1.00 91.75           C  
ATOM   1615  HB  THR A 113       8.822  13.631  -7.123  1.00 91.75           H  
ATOM   1616  O   THR A 113       5.919  13.888  -6.088  1.00 91.75           O  
ATOM   1617  CG2 THR A 113       9.707  11.708  -7.454  1.00 91.75           C  
ATOM   1618 HG21 THR A 113      10.641  12.149  -7.801  1.00 91.75           H  
ATOM   1619 HG22 THR A 113       9.800  11.467  -6.395  1.00 91.75           H  
ATOM   1620 HG23 THR A 113       9.510  10.798  -8.022  1.00 91.75           H  
ATOM   1621  OG1 THR A 113       8.513  12.984  -9.039  1.00 91.75           O  
ATOM   1622  HG1 THR A 113       8.004  13.781  -9.205  1.00 91.75           H  
ATOM   1623  N   THR A 114       5.562  13.494  -8.269  1.00 92.25           N  
ATOM   1624  H   THR A 114       5.743  12.868  -9.040  1.00 92.25           H  
ATOM   1625  CA  THR A 114       4.683  14.640  -8.542  1.00 92.25           C  
ATOM   1626  HA  THR A 114       4.264  15.003  -7.604  1.00 92.25           H  
ATOM   1627  C   THR A 114       3.490  14.243  -9.425  1.00 92.25           C  
ATOM   1628  CB  THR A 114       5.480  15.799  -9.171  1.00 92.25           C  
ATOM   1629  HB  THR A 114       4.795  16.573  -9.517  1.00 92.25           H  
ATOM   1630  O   THR A 114       3.297  14.823 -10.497  1.00 92.25           O  
ATOM   1631  CG2 THR A 114       6.448  16.442  -8.178  1.00 92.25           C  
ATOM   1632 HG21 THR A 114       7.241  15.745  -7.907  1.00 92.25           H  
ATOM   1633 HG22 THR A 114       6.899  17.322  -8.638  1.00 92.25           H  
ATOM   1634 HG23 THR A 114       5.912  16.747  -7.280  1.00 92.25           H  
ATOM   1635  OG1 THR A 114       6.260  15.338 -10.250  1.00 92.25           O  
ATOM   1636  HG1 THR A 114       5.675  15.189 -10.997  1.00 92.25           H  
ATOM   1637  N   PRO A 115       2.666  13.259  -9.010  1.00 93.88           N  
ATOM   1638  CA  PRO A 115       1.491  12.865  -9.765  1.00 93.88           C  
ATOM   1639  HA  PRO A 115       1.795  12.543 -10.761  1.00 93.88           H  
ATOM   1640  C   PRO A 115       0.530  14.053  -9.883  1.00 93.88           C  
ATOM   1641  CB  PRO A 115       0.886  11.677  -9.014  1.00 93.88           C  
ATOM   1642  HB2 PRO A 115       1.281  10.747  -9.423  1.00 93.88           H  
ATOM   1643  HB3 PRO A 115      -0.203  11.687  -9.059  1.00 93.88           H  
ATOM   1644  O   PRO A 115       0.269  14.773  -8.911  1.00 93.88           O  
ATOM   1645  CG  PRO A 115       1.382  11.853  -7.583  1.00 93.88           C  
ATOM   1646  HG2 PRO A 115       0.721  12.536  -7.049  1.00 93.88           H  
ATOM   1647  HG3 PRO A 115       1.462  10.901  -7.059  1.00 93.88           H  
ATOM   1648  CD  PRO A 115       2.744  12.510  -7.771  1.00 93.88           C  
ATOM   1649  HD2 PRO A 115       2.954  13.195  -6.949  1.00 93.88           H  
ATOM   1650  HD3 PRO A 115       3.515  11.744  -7.852  1.00 93.88           H  
ATOM   1651  N   ALA A 116       0.002  14.255 -11.091  1.00 94.62           N  
ATOM   1652  H   ALA A 116       0.301  13.652 -11.845  1.00 94.62           H  
ATOM   1653  CA  ALA A 116      -0.846  15.396 -11.416  1.00 94.62           C  
ATOM   1654  HA  ALA A 116      -0.243  16.299 -11.319  1.00 94.62           H  
ATOM   1655  C   ALA A 116      -2.051  15.515 -10.467  1.00 94.62           C  
ATOM   1656  CB  ALA A 116      -1.302  15.268 -12.875  1.00 94.62           C  
ATOM   1657  HB1 ALA A 116      -0.432  15.221 -13.531  1.00 94.62           H  
ATOM   1658  HB2 ALA A 116      -1.897  14.364 -13.004  1.00 94.62           H  
ATOM   1659  HB3 ALA A 116      -1.902  16.135 -13.154  1.00 94.62           H  
ATOM   1660  O   ALA A 116      -2.637  14.508 -10.062  1.00 94.62           O  
ATOM   1661  N   ASN A 117      -2.471  16.750 -10.167  1.00 94.88           N  
ATOM   1662  H   ASN A 117      -1.906  17.532 -10.465  1.00 94.88           H  
ATOM   1663  CA  ASN A 117      -3.604  17.019  -9.269  1.00 94.88           C  
ATOM   1664  HA  ASN A 117      -3.352  16.673  -8.267  1.00 94.88           H  
ATOM   1665  C   ASN A 117      -4.861  16.253  -9.693  1.00 94.88           C  
ATOM   1666  CB  ASN A 117      -3.886  18.532  -9.207  1.00 94.88           C  
ATOM   1667  HB2 ASN A 117      -4.089  18.915 -10.207  1.00 94.88           H  
ATOM   1668  HB3 ASN A 117      -4.778  18.693  -8.601  1.00 94.88           H  
ATOM   1669  O   ASN A 117      -5.441  15.559  -8.871  1.00 94.88           O  
ATOM   1670  CG  ASN A 117      -2.759  19.340  -8.594  1.00 94.88           C  
ATOM   1671  ND2 ASN A 117      -2.879  20.643  -8.554  1.00 94.88           N  
ATOM   1672 HD21 ASN A 117      -3.732  21.087  -8.863  1.00 94.88           H  
ATOM   1673 HD22 ASN A 117      -2.113  21.167  -8.157  1.00 94.88           H  
ATOM   1674  OD1 ASN A 117      -1.743  18.819  -8.170  1.00 94.88           O  
ATOM   1675  N   ALA A 118      -5.191  16.264 -10.990  1.00 95.69           N  
ATOM   1676  H   ALA A 118      -4.666  16.859 -11.614  1.00 95.69           H  
ATOM   1677  CA  ALA A 118      -6.350  15.551 -11.524  1.00 95.69           C  
ATOM   1678  HA  ALA A 118      -7.246  15.933 -11.034  1.00 95.69           H  
ATOM   1679  C   ALA A 118      -6.303  14.031 -11.276  1.00 95.69           C  
ATOM   1680  CB  ALA A 118      -6.438  15.851 -13.026  1.00 95.69           C  
ATOM   1681  HB1 ALA A 118      -5.547  15.488 -13.538  1.00 95.69           H  
ATOM   1682  HB2 ALA A 118      -7.315  15.353 -13.441  1.00 95.69           H  
ATOM   1683  HB3 ALA A 118      -6.539  16.925 -13.183  1.00 95.69           H  
ATOM   1684  O   ALA A 118      -7.335  13.419 -11.013  1.00 95.69           O  
ATOM   1685  N   TYR A 119      -5.116  13.416 -11.335  1.00 96.56           N  
ATOM   1686  H   TYR A 119      -4.283  13.977 -11.445  1.00 96.56           H  
ATOM   1687  CA  TYR A 119      -4.956  12.001 -10.999  1.00 96.56           C  
ATOM   1688  HA  TYR A 119      -5.725  11.421 -11.511  1.00 96.56           H  
ATOM   1689  C   TYR A 119      -5.152  11.771  -9.497  1.00 96.56           C  
ATOM   1690  CB  TYR A 119      -3.586  11.498 -11.474  1.00 96.56           C  
ATOM   1691  HB2 TYR A 119      -2.806  12.170 -11.117  1.00 96.56           H  
ATOM   1692  HB3 TYR A 119      -3.561  11.516 -12.563  1.00 96.56           H  
ATOM   1693  O   TYR A 119      -5.880  10.864  -9.103  1.00 96.56           O  
ATOM   1694  CG  TYR A 119      -3.266  10.096 -10.998  1.00 96.56           C  
ATOM   1695  CD1 TYR A 119      -2.475   9.912  -9.847  1.00 96.56           C  
ATOM   1696  HD1 TYR A 119      -2.113  10.772  -9.303  1.00 96.56           H  
ATOM   1697  CD2 TYR A 119      -3.798   8.979 -11.668  1.00 96.56           C  
ATOM   1698  HD2 TYR A 119      -4.425   9.111 -12.538  1.00 96.56           H  
ATOM   1699  CE1 TYR A 119      -2.188   8.617  -9.379  1.00 96.56           C  
ATOM   1700  HE1 TYR A 119      -1.577   8.483  -8.498  1.00 96.56           H  
ATOM   1701  CE2 TYR A 119      -3.529   7.682 -11.192  1.00 96.56           C  
ATOM   1702  HE2 TYR A 119      -3.941   6.814 -11.685  1.00 96.56           H  
ATOM   1703  OH  TYR A 119      -2.471   6.246  -9.589  1.00 96.56           O  
ATOM   1704  HH  TYR A 119      -1.951   6.255  -8.782  1.00 96.56           H  
ATOM   1705  CZ  TYR A 119      -2.722   7.497 -10.051  1.00 96.56           C  
ATOM   1706  N   ARG A 120      -4.557  12.620  -8.649  1.00 96.94           N  
ATOM   1707  H   ARG A 120      -4.011  13.375  -9.040  1.00 96.94           H  
ATOM   1708  CA  ARG A 120      -4.721  12.539  -7.189  1.00 96.94           C  
ATOM   1709  HA  ARG A 120      -4.452  11.537  -6.856  1.00 96.94           H  
ATOM   1710  C   ARG A 120      -6.176  12.734  -6.754  1.00 96.94           C  
ATOM   1711  CB  ARG A 120      -3.811  13.559  -6.498  1.00 96.94           C  
ATOM   1712  HB2 ARG A 120      -4.017  14.560  -6.877  1.00 96.94           H  
ATOM   1713  HB3 ARG A 120      -4.039  13.547  -5.432  1.00 96.94           H  
ATOM   1714  O   ARG A 120      -6.657  11.987  -5.907  1.00 96.94           O  
ATOM   1715  CG  ARG A 120      -2.323  13.233  -6.675  1.00 96.94           C  
ATOM   1716  HG2 ARG A 120      -2.019  13.377  -7.712  1.00 96.94           H  
ATOM   1717  HG3 ARG A 120      -2.153  12.192  -6.403  1.00 96.94           H  
ATOM   1718  CD  ARG A 120      -1.473  14.113  -5.758  1.00 96.94           C  
ATOM   1719  HD2 ARG A 120      -1.839  14.006  -4.736  1.00 96.94           H  
ATOM   1720  HD3 ARG A 120      -0.452  13.732  -5.772  1.00 96.94           H  
ATOM   1721  NE  ARG A 120      -1.444  15.529  -6.176  1.00 96.94           N  
ATOM   1722  HE  ARG A 120      -1.130  15.709  -7.119  1.00 96.94           H  
ATOM   1723  NH1 ARG A 120      -1.834  16.491  -4.106  1.00 96.94           N  
ATOM   1724 HH11 ARG A 120      -1.748  17.290  -3.495  1.00 96.94           H  
ATOM   1725 HH12 ARG A 120      -2.125  15.624  -3.678  1.00 96.94           H  
ATOM   1726  NH2 ARG A 120      -1.286  17.778  -5.754  1.00 96.94           N  
ATOM   1727 HH21 ARG A 120      -1.153  17.992  -6.732  1.00 96.94           H  
ATOM   1728 HH22 ARG A 120      -1.319  18.524  -5.074  1.00 96.94           H  
ATOM   1729  CZ  ARG A 120      -1.529  16.571  -5.361  1.00 96.94           C  
ATOM   1730  N   ASP A 121      -6.881  13.686  -7.363  1.00 96.56           N  
ATOM   1731  H   ASP A 121      -6.401  14.291  -8.014  1.00 96.56           H  
ATOM   1732  CA  ASP A 121      -8.313  13.913  -7.152  1.00 96.56           C  
ATOM   1733  HA  ASP A 121      -8.498  14.109  -6.096  1.00 96.56           H  
ATOM   1734  C   ASP A 121      -9.121  12.666  -7.528  1.00 96.56           C  
ATOM   1735  CB  ASP A 121      -8.792  15.126  -7.973  1.00 96.56           C  
ATOM   1736  HB2 ASP A 121      -9.881  15.159  -7.938  1.00 96.56           H  
ATOM   1737  HB3 ASP A 121      -8.497  14.996  -9.014  1.00 96.56           H  
ATOM   1738  O   ASP A 121      -9.913  12.183  -6.720  1.00 96.56           O  
ATOM   1739  CG  ASP A 121      -8.267  16.467  -7.454  1.00 96.56           C  
ATOM   1740  OD1 ASP A 121      -8.174  16.611  -6.214  1.00 96.56           O  
ATOM   1741  OD2 ASP A 121      -7.952  17.344  -8.287  1.00 96.56           O  
ATOM   1742  N   ALA A 122      -8.860  12.086  -8.705  1.00 97.69           N  
ATOM   1743  H   ALA A 122      -8.203  12.528  -9.332  1.00 97.69           H  
ATOM   1744  CA  ALA A 122      -9.525  10.863  -9.146  1.00 97.69           C  
ATOM   1745  HA  ALA A 122     -10.599  11.046  -9.162  1.00 97.69           H  
ATOM   1746  C   ALA A 122      -9.282   9.685  -8.187  1.00 97.69           C  
ATOM   1747  CB  ALA A 122      -9.071  10.535 -10.574  1.00 97.69           C  
ATOM   1748  HB1 ALA A 122      -9.580   9.635 -10.918  1.00 97.69           H  
ATOM   1749  HB2 ALA A 122      -7.994  10.365 -10.599  1.00 97.69           H  
ATOM   1750  HB3 ALA A 122      -9.320  11.362 -11.238  1.00 97.69           H  
ATOM   1751  O   ALA A 122     -10.227   8.968  -7.863  1.00 97.69           O  
ATOM   1752  N   VAL A 123      -8.053   9.512  -7.686  1.00 98.00           N  
ATOM   1753  H   VAL A 123      -7.316  10.118  -8.017  1.00 98.00           H  
ATOM   1754  CA  VAL A 123      -7.726   8.477  -6.690  1.00 98.00           C  
ATOM   1755  HA  VAL A 123      -8.048   7.509  -7.073  1.00 98.00           H  
ATOM   1756  C   VAL A 123      -8.487   8.700  -5.384  1.00 98.00           C  
ATOM   1757  CB  VAL A 123      -6.208   8.406  -6.431  1.00 98.00           C  
ATOM   1758  HB  VAL A 123      -5.826   9.409  -6.241  1.00 98.00           H  
ATOM   1759  O   VAL A 123      -9.080   7.754  -4.871  1.00 98.00           O  
ATOM   1760  CG1 VAL A 123      -5.860   7.527  -5.220  1.00 98.00           C  
ATOM   1761 HG11 VAL A 123      -4.779   7.478  -5.095  1.00 98.00           H  
ATOM   1762 HG12 VAL A 123      -6.270   7.949  -4.303  1.00 98.00           H  
ATOM   1763 HG13 VAL A 123      -6.260   6.522  -5.359  1.00 98.00           H  
ATOM   1764  CG2 VAL A 123      -5.475   7.823  -7.647  1.00 98.00           C  
ATOM   1765 HG21 VAL A 123      -5.789   6.793  -7.815  1.00 98.00           H  
ATOM   1766 HG22 VAL A 123      -4.399   7.848  -7.475  1.00 98.00           H  
ATOM   1767 HG23 VAL A 123      -5.693   8.405  -8.542  1.00 98.00           H  
ATOM   1768  N   ARG A 124      -8.515   9.927  -4.840  1.00 98.12           N  
ATOM   1769  H   ARG A 124      -8.026  10.673  -5.314  1.00 98.12           H  
ATOM   1770  CA  ARG A 124      -9.280  10.231  -3.616  1.00 98.12           C  
ATOM   1771  HA  ARG A 124      -8.932   9.599  -2.799  1.00 98.12           H  
ATOM   1772  C   ARG A 124     -10.763   9.919  -3.791  1.00 98.12           C  
ATOM   1773  CB  ARG A 124      -9.134  11.708  -3.226  1.00 98.12           C  
ATOM   1774  HB2 ARG A 124      -9.232  12.335  -4.112  1.00 98.12           H  
ATOM   1775  HB3 ARG A 124      -9.946  11.961  -2.545  1.00 98.12           H  
ATOM   1776  O   ARG A 124     -11.359   9.281  -2.922  1.00 98.12           O  
ATOM   1777  CG  ARG A 124      -7.818  12.023  -2.512  1.00 98.12           C  
ATOM   1778  HG2 ARG A 124      -7.703  11.353  -1.660  1.00 98.12           H  
ATOM   1779  HG3 ARG A 124      -6.976  11.871  -3.187  1.00 98.12           H  
ATOM   1780  CD  ARG A 124      -7.852  13.469  -1.993  1.00 98.12           C  
ATOM   1781  HD2 ARG A 124      -8.786  13.647  -1.461  1.00 98.12           H  
ATOM   1782  HD3 ARG A 124      -7.050  13.600  -1.266  1.00 98.12           H  
ATOM   1783  NE  ARG A 124      -7.696  14.457  -3.081  1.00 98.12           N  
ATOM   1784  HE  ARG A 124      -8.505  14.970  -3.402  1.00 98.12           H  
ATOM   1785  NH1 ARG A 124      -5.459  14.171  -3.235  1.00 98.12           N  
ATOM   1786 HH11 ARG A 124      -5.486  13.693  -2.346  1.00 98.12           H  
ATOM   1787 HH12 ARG A 124      -4.542  14.572  -3.369  1.00 98.12           H  
ATOM   1788  NH2 ARG A 124      -6.394  15.695  -4.507  1.00 98.12           N  
ATOM   1789 HH21 ARG A 124      -7.198  16.115  -4.951  1.00 98.12           H  
ATOM   1790 HH22 ARG A 124      -5.485  15.877  -4.907  1.00 98.12           H  
ATOM   1791  CZ  ARG A 124      -6.535  14.774  -3.611  1.00 98.12           C  
ATOM   1792  N   THR A 125     -11.348  10.362  -4.905  1.00 97.94           N  
ATOM   1793  H   THR A 125     -10.801  10.914  -5.549  1.00 97.94           H  
ATOM   1794  CA  THR A 125     -12.764  10.143  -5.212  1.00 97.94           C  
ATOM   1795  HA  THR A 125     -13.360  10.505  -4.375  1.00 97.94           H  
ATOM   1796  C   THR A 125     -13.081   8.658  -5.373  1.00 97.94           C  
ATOM   1797  CB  THR A 125     -13.176  10.925  -6.469  1.00 97.94           C  
ATOM   1798  HB  THR A 125     -12.558  10.616  -7.311  1.00 97.94           H  
ATOM   1799  O   THR A 125     -14.028   8.184  -4.747  1.00 97.94           O  
ATOM   1800  CG2 THR A 125     -14.648  10.738  -6.832  1.00 97.94           C  
ATOM   1801 HG21 THR A 125     -14.826   9.711  -7.152  1.00 97.94           H  
ATOM   1802 HG22 THR A 125     -14.905  11.401  -7.658  1.00 97.94           H  
ATOM   1803 HG23 THR A 125     -15.282  10.963  -5.974  1.00 97.94           H  
ATOM   1804  OG1 THR A 125     -13.002  12.306  -6.255  1.00 97.94           O  
ATOM   1805  HG1 THR A 125     -13.574  12.582  -5.535  1.00 97.94           H  
ATOM   1806  N   ASP A 126     -12.293   7.912  -6.154  1.00 98.44           N  
ATOM   1807  H   ASP A 126     -11.519   8.346  -6.637  1.00 98.44           H  
ATOM   1808  CA  ASP A 126     -12.504   6.475  -6.368  1.00 98.44           C  
ATOM   1809  HA  ASP A 126     -13.534   6.319  -6.690  1.00 98.44           H  
ATOM   1810  C   ASP A 126     -12.314   5.680  -5.068  1.00 98.44           C  
ATOM   1811  CB  ASP A 126     -11.588   5.971  -7.497  1.00 98.44           C  
ATOM   1812  HB2 ASP A 126     -10.548   6.146  -7.219  1.00 98.44           H  
ATOM   1813  HB3 ASP A 126     -11.796   6.539  -8.403  1.00 98.44           H  
ATOM   1814  O   ASP A 126     -13.182   4.882  -4.708  1.00 98.44           O  
ATOM   1815  CG  ASP A 126     -11.786   4.476  -7.793  1.00 98.44           C  
ATOM   1816  OD1 ASP A 126     -12.717   4.074  -8.531  1.00 98.44           O  
ATOM   1817  OD2 ASP A 126     -11.011   3.655  -7.269  1.00 98.44           O  
ATOM   1818  N   ALA A 127     -11.255   5.958  -4.300  1.00 98.50           N  
ATOM   1819  H   ALA A 127     -10.574   6.625  -4.634  1.00 98.50           H  
ATOM   1820  CA  ALA A 127     -11.006   5.297  -3.022  1.00 98.50           C  
ATOM   1821  HA  ALA A 127     -10.924   4.226  -3.207  1.00 98.50           H  
ATOM   1822  C   ALA A 127     -12.161   5.507  -2.033  1.00 98.50           C  
ATOM   1823  CB  ALA A 127      -9.678   5.796  -2.441  1.00 98.50           C  
ATOM   1824  HB1 ALA A 127      -8.868   5.595  -3.142  1.00 98.50           H  
ATOM   1825  HB2 ALA A 127      -9.477   5.281  -1.501  1.00 98.50           H  
ATOM   1826  HB3 ALA A 127      -9.727   6.870  -2.260  1.00 98.50           H  
ATOM   1827  O   ALA A 127     -12.685   4.536  -1.481  1.00 98.50           O  
ATOM   1828  N   LEU A 128     -12.605   6.755  -1.842  1.00 98.38           N  
ATOM   1829  H   LEU A 128     -12.154   7.511  -2.337  1.00 98.38           H  
ATOM   1830  CA  LEU A 128     -13.706   7.066  -0.929  1.00 98.38           C  
ATOM   1831  HA  LEU A 128     -13.463   6.635   0.042  1.00 98.38           H  
ATOM   1832  C   LEU A 128     -15.028   6.441  -1.394  1.00 98.38           C  
ATOM   1833  CB  LEU A 128     -13.827   8.593  -0.786  1.00 98.38           C  
ATOM   1834  HB2 LEU A 128     -14.074   9.018  -1.759  1.00 98.38           H  
ATOM   1835  HB3 LEU A 128     -12.858   8.992  -0.488  1.00 98.38           H  
ATOM   1836  O   LEU A 128     -15.774   5.907  -0.572  1.00 98.38           O  
ATOM   1837  CG  LEU A 128     -14.885   9.047   0.238  1.00 98.38           C  
ATOM   1838  HG  LEU A 128     -15.873   8.711  -0.075  1.00 98.38           H  
ATOM   1839  CD1 LEU A 128     -14.604   8.505   1.641  1.00 98.38           C  
ATOM   1840 HD11 LEU A 128     -15.232   9.000   2.381  1.00 98.38           H  
ATOM   1841 HD12 LEU A 128     -13.562   8.686   1.905  1.00 98.38           H  
ATOM   1842 HD13 LEU A 128     -14.797   7.433   1.680  1.00 98.38           H  
ATOM   1843  CD2 LEU A 128     -14.913  10.573   0.308  1.00 98.38           C  
ATOM   1844 HD21 LEU A 128     -13.937  10.946   0.617  1.00 98.38           H  
ATOM   1845 HD22 LEU A 128     -15.153  10.986  -0.672  1.00 98.38           H  
ATOM   1846 HD23 LEU A 128     -15.649  10.913   1.037  1.00 98.38           H  
ATOM   1847  N   ALA A 129     -15.320   6.483  -2.697  1.00 98.12           N  
ATOM   1848  H   ALA A 129     -14.673   6.928  -3.331  1.00 98.12           H  
ATOM   1849  CA  ALA A 129     -16.526   5.881  -3.256  1.00 98.12           C  
ATOM   1850  HA  ALA A 129     -17.394   6.291  -2.739  1.00 98.12           H  
ATOM   1851  C   ALA A 129     -16.547   4.359  -3.050  1.00 98.12           C  
ATOM   1852  CB  ALA A 129     -16.628   6.252  -4.739  1.00 98.12           C  
ATOM   1853  HB1 ALA A 129     -16.651   7.336  -4.849  1.00 98.12           H  
ATOM   1854  HB2 ALA A 129     -15.771   5.858  -5.285  1.00 98.12           H  
ATOM   1855  HB3 ALA A 129     -17.542   5.834  -5.160  1.00 98.12           H  
ATOM   1856  O   ALA A 129     -17.563   3.815  -2.617  1.00 98.12           O  
ATOM   1857  N   ARG A 130     -15.422   3.674  -3.292  1.00 98.31           N  
ATOM   1858  H   ARG A 130     -14.627   4.183  -3.652  1.00 98.31           H  
ATOM   1859  CA  ARG A 130     -15.292   2.224  -3.087  1.00 98.31           C  
ATOM   1860  HA  ARG A 130     -16.110   1.714  -3.596  1.00 98.31           H  
ATOM   1861  C   ARG A 130     -15.406   1.833  -1.622  1.00 98.31           C  
ATOM   1862  CB  ARG A 130     -13.958   1.731  -3.654  1.00 98.31           C  
ATOM   1863  HB2 ARG A 130     -13.148   2.367  -3.294  1.00 98.31           H  
ATOM   1864  HB3 ARG A 130     -13.775   0.714  -3.307  1.00 98.31           H  
ATOM   1865  O   ARG A 130     -16.144   0.902  -1.317  1.00 98.31           O  
ATOM   1866  CG  ARG A 130     -13.962   1.704  -5.179  1.00 98.31           C  
ATOM   1867  HG2 ARG A 130     -14.755   1.046  -5.532  1.00 98.31           H  
ATOM   1868  HG3 ARG A 130     -14.138   2.706  -5.570  1.00 98.31           H  
ATOM   1869  CD  ARG A 130     -12.608   1.192  -5.673  1.00 98.31           C  
ATOM   1870  HD2 ARG A 130     -12.472   0.143  -5.410  1.00 98.31           H  
ATOM   1871  HD3 ARG A 130     -11.818   1.774  -5.199  1.00 98.31           H  
ATOM   1872  NE  ARG A 130     -12.500   1.392  -7.114  1.00 98.31           N  
ATOM   1873  HE  ARG A 130     -12.041   2.253  -7.376  1.00 98.31           H  
ATOM   1874  NH1 ARG A 130     -13.665  -0.415  -7.885  1.00 98.31           N  
ATOM   1875 HH11 ARG A 130     -13.545  -0.835  -6.974  1.00 98.31           H  
ATOM   1876 HH12 ARG A 130     -14.144  -0.890  -8.637  1.00 98.31           H  
ATOM   1877  NH2 ARG A 130     -13.144   1.313  -9.245  1.00 98.31           N  
ATOM   1878 HH21 ARG A 130     -13.707   0.947  -9.999  1.00 98.31           H  
ATOM   1879 HH22 ARG A 130     -12.888   2.290  -9.234  1.00 98.31           H  
ATOM   1880  CZ  ARG A 130     -13.098   0.745  -8.079  1.00 98.31           C  
ATOM   1881  N   LEU A 131     -14.724   2.546  -0.724  1.00 98.62           N  
ATOM   1882  H   LEU A 131     -14.116   3.281  -1.057  1.00 98.62           H  
ATOM   1883  CA  LEU A 131     -14.808   2.305   0.720  1.00 98.62           C  
ATOM   1884  HA  LEU A 131     -14.506   1.282   0.942  1.00 98.62           H  
ATOM   1885  C   LEU A 131     -16.253   2.438   1.222  1.00 98.62           C  
ATOM   1886  CB  LEU A 131     -13.869   3.272   1.457  1.00 98.62           C  
ATOM   1887  HB2 LEU A 131     -14.040   4.281   1.081  1.00 98.62           H  
ATOM   1888  HB3 LEU A 131     -14.143   3.259   2.512  1.00 98.62           H  
ATOM   1889  O   LEU A 131     -16.743   1.548   1.915  1.00 98.62           O  
ATOM   1890  CG  LEU A 131     -12.369   2.933   1.351  1.00 98.62           C  
ATOM   1891  HG  LEU A 131     -12.111   2.718   0.313  1.00 98.62           H  
ATOM   1892  CD1 LEU A 131     -11.530   4.120   1.827  1.00 98.62           C  
ATOM   1893 HD11 LEU A 131     -11.739   4.991   1.205  1.00 98.62           H  
ATOM   1894 HD12 LEU A 131     -10.470   3.880   1.741  1.00 98.62           H  
ATOM   1895 HD13 LEU A 131     -11.758   4.353   2.867  1.00 98.62           H  
ATOM   1896  CD2 LEU A 131     -11.994   1.719   2.204  1.00 98.62           C  
ATOM   1897 HD21 LEU A 131     -10.926   1.520   2.113  1.00 98.62           H  
ATOM   1898 HD22 LEU A 131     -12.539   0.837   1.869  1.00 98.62           H  
ATOM   1899 HD23 LEU A 131     -12.227   1.907   3.252  1.00 98.62           H  
ATOM   1900  N   LYS A 132     -16.964   3.497   0.807  1.00 98.19           N  
ATOM   1901  H   LYS A 132     -16.495   4.193   0.244  1.00 98.19           H  
ATOM   1902  CA  LYS A 132     -18.386   3.689   1.134  1.00 98.19           C  
ATOM   1903  HA  LYS A 132     -18.511   3.637   2.216  1.00 98.19           H  
ATOM   1904  C   LYS A 132     -19.261   2.571   0.567  1.00 98.19           C  
ATOM   1905  CB  LYS A 132     -18.870   5.059   0.632  1.00 98.19           C  
ATOM   1906  HB2 LYS A 132     -18.545   5.209  -0.398  1.00 98.19           H  
ATOM   1907  HB3 LYS A 132     -19.959   5.078   0.655  1.00 98.19           H  
ATOM   1908  O   LYS A 132     -20.073   2.010   1.294  1.00 98.19           O  
ATOM   1909  CG  LYS A 132     -18.352   6.200   1.517  1.00 98.19           C  
ATOM   1910  HG2 LYS A 132     -17.263   6.171   1.558  1.00 98.19           H  
ATOM   1911  HG3 LYS A 132     -18.742   6.060   2.525  1.00 98.19           H  
ATOM   1912  CD  LYS A 132     -18.797   7.575   1.002  1.00 98.19           C  
ATOM   1913  HD2 LYS A 132     -18.368   7.745   0.014  1.00 98.19           H  
ATOM   1914  HD3 LYS A 132     -19.885   7.605   0.942  1.00 98.19           H  
ATOM   1915  CE  LYS A 132     -18.296   8.638   1.987  1.00 98.19           C  
ATOM   1916  HE2 LYS A 132     -17.212   8.548   2.065  1.00 98.19           H  
ATOM   1917  HE3 LYS A 132     -18.704   8.417   2.973  1.00 98.19           H  
ATOM   1918  NZ  LYS A 132     -18.663  10.018   1.588  1.00 98.19           N  
ATOM   1919  HZ1 LYS A 132     -19.667  10.122   1.548  1.00 98.19           H  
ATOM   1920  HZ2 LYS A 132     -18.310  10.669   2.275  1.00 98.19           H  
ATOM   1921  HZ3 LYS A 132     -18.258  10.254   0.693  1.00 98.19           H  
ATOM   1922  N   ALA A 133     -19.088   2.228  -0.710  1.00 98.00           N  
ATOM   1923  H   ALA A 133     -18.409   2.733  -1.261  1.00 98.00           H  
ATOM   1924  CA  ALA A 133     -19.880   1.190  -1.370  1.00 98.00           C  
ATOM   1925  HA  ALA A 133     -20.937   1.427  -1.250  1.00 98.00           H  
ATOM   1926  C   ALA A 133     -19.662  -0.209  -0.767  1.00 98.00           C  
ATOM   1927  CB  ALA A 133     -19.544   1.207  -2.865  1.00 98.00           C  
ATOM   1928  HB1 ALA A 133     -19.761   2.191  -3.281  1.00 98.00           H  
ATOM   1929  HB2 ALA A 133     -20.149   0.462  -3.382  1.00 98.00           H  
ATOM   1930  HB3 ALA A 133     -18.489   0.976  -3.013  1.00 98.00           H  
ATOM   1931  O   ALA A 133     -20.585  -1.017  -0.755  1.00 98.00           O  
ATOM   1932  N   ALA A 134     -18.461  -0.486  -0.253  1.00 97.88           N  
ATOM   1933  H   ALA A 134     -17.723   0.197  -0.352  1.00 97.88           H  
ATOM   1934  CA  ALA A 134     -18.122  -1.746   0.401  1.00 97.88           C  
ATOM   1935  HA  ALA A 134     -18.623  -2.559  -0.124  1.00 97.88           H  
ATOM   1936  C   ALA A 134     -18.573  -1.827   1.871  1.00 97.88           C  
ATOM   1937  CB  ALA A 134     -16.612  -1.951   0.267  1.00 97.88           C  
ATOM   1938  HB1 ALA A 134     -16.328  -1.930  -0.785  1.00 97.88           H  
ATOM   1939  HB2 ALA A 134     -16.081  -1.164   0.804  1.00 97.88           H  
ATOM   1940  HB3 ALA A 134     -16.336  -2.917   0.691  1.00 97.88           H  
ATOM   1941  O   ALA A 134     -18.428  -2.882   2.481  1.00 97.88           O  
ATOM   1942  N   GLY A 135     -19.092  -0.737   2.453  1.00 97.69           N  
ATOM   1943  H   GLY A 135     -19.218   0.102   1.906  1.00 97.69           H  
ATOM   1944  CA  GLY A 135     -19.439  -0.695   3.875  1.00 97.69           C  
ATOM   1945  HA2 GLY A 135     -19.959   0.240   4.084  1.00 97.69           H  
ATOM   1946  HA3 GLY A 135     -20.101  -1.526   4.116  1.00 97.69           H  
ATOM   1947  C   GLY A 135     -18.217  -0.770   4.796  1.00 97.69           C  
ATOM   1948  O   GLY A 135     -18.319  -1.318   5.890  1.00 97.69           O  
ATOM   1949  N   ALA A 136     -17.067  -0.249   4.352  1.00 97.94           N  
ATOM   1950  H   ALA A 136     -17.059   0.214   3.454  1.00 97.94           H  
ATOM   1951  CA  ALA A 136     -15.875  -0.149   5.190  1.00 97.94           C  
ATOM   1952  HA  ALA A 136     -15.582  -1.155   5.493  1.00 97.94           H  
ATOM   1953  C   ALA A 136     -16.162   0.670   6.463  1.00 97.94           C  
ATOM   1954  CB  ALA A 136     -14.740   0.474   4.367  1.00 97.94           C  
ATOM   1955  HB1 ALA A 136     -13.840   0.542   4.978  1.00 97.94           H  
ATOM   1956  HB2 ALA A 136     -14.533  -0.144   3.494  1.00 97.94           H  
ATOM   1957  HB3 ALA A 136     -15.024   1.477   4.050  1.00 97.94           H  
ATOM   1958  O   ALA A 136     -16.986   1.590   6.444  1.00 97.94           O  
ATOM   1959  N   ASP A 137     -15.454   0.378   7.558  1.00 97.06           N  
ATOM   1960  H   ASP A 137     -14.808  -0.398   7.524  1.00 97.06           H  
ATOM   1961  CA  ASP A 137     -15.580   1.127   8.813  1.00 97.06           C  
ATOM   1962  HA  ASP A 137     -16.640   1.237   9.041  1.00 97.06           H  
ATOM   1963  C   ASP A 137     -14.994   2.545   8.680  1.00 97.06           C  
ATOM   1964  CB  ASP A 137     -14.956   0.343   9.979  1.00 97.06           C  
ATOM   1965  HB2 ASP A 137     -15.504  -0.589  10.115  1.00 97.06           H  
ATOM   1966  HB3 ASP A 137     -13.924   0.099   9.727  1.00 97.06           H  
ATOM   1967  O   ASP A 137     -13.851   2.817   9.036  1.00 97.06           O  
ATOM   1968  CG  ASP A 137     -14.976   1.132  11.296  1.00 97.06           C  
ATOM   1969  OD1 ASP A 137     -15.801   2.071  11.424  1.00 97.06           O  
ATOM   1970  OD2 ASP A 137     -14.107   0.831  12.153  1.00 97.06           O  
ATOM   1971  N   LEU A 138     -15.796   3.470   8.158  1.00 97.19           N  
ATOM   1972  H   LEU A 138     -16.667   3.138   7.769  1.00 97.19           H  
ATOM   1973  CA  LEU A 138     -15.458   4.888   8.015  1.00 97.19           C  
ATOM   1974  HA  LEU A 138     -14.374   4.989   7.971  1.00 97.19           H  
ATOM   1975  C   LEU A 138     -15.875   5.720   9.239  1.00 97.19           C  
ATOM   1976  CB  LEU A 138     -16.041   5.413   6.689  1.00 97.19           C  
ATOM   1977  HB2 LEU A 138     -15.796   6.471   6.597  1.00 97.19           H  
ATOM   1978  HB3 LEU A 138     -17.127   5.329   6.732  1.00 97.19           H  
ATOM   1979  O   LEU A 138     -15.936   6.948   9.161  1.00 97.19           O  
ATOM   1980  CG  LEU A 138     -15.540   4.688   5.425  1.00 97.19           C  
ATOM   1981  HG  LEU A 138     -15.886   3.654   5.428  1.00 97.19           H  
ATOM   1982  CD1 LEU A 138     -16.129   5.377   4.193  1.00 97.19           C  
ATOM   1983 HD11 LEU A 138     -15.778   6.407   4.144  1.00 97.19           H  
ATOM   1984 HD12 LEU A 138     -15.824   4.841   3.294  1.00 97.19           H  
ATOM   1985 HD13 LEU A 138     -17.217   5.357   4.265  1.00 97.19           H  
ATOM   1986  CD2 LEU A 138     -14.015   4.684   5.301  1.00 97.19           C  
ATOM   1987 HD21 LEU A 138     -13.641   5.708   5.297  1.00 97.19           H  
ATOM   1988 HD22 LEU A 138     -13.710   4.188   4.379  1.00 97.19           H  
ATOM   1989 HD23 LEU A 138     -13.572   4.135   6.131  1.00 97.19           H  
ATOM   1990  N   SER A 139     -16.171   5.067  10.370  1.00 97.62           N  
ATOM   1991  H   SER A 139     -16.092   4.060  10.388  1.00 97.62           H  
ATOM   1992  CA  SER A 139     -16.416   5.757  11.642  1.00 97.62           C  
ATOM   1993  HA  SER A 139     -16.969   6.675  11.441  1.00 97.62           H  
ATOM   1994  C   SER A 139     -15.116   6.163  12.343  1.00 97.62           C  
ATOM   1995  CB  SER A 139     -17.285   4.893  12.560  1.00 97.62           C  
ATOM   1996  HB2 SER A 139     -18.128   4.490  11.997  1.00 97.62           H  
ATOM   1997  HB3 SER A 139     -17.677   5.525  13.356  1.00 97.62           H  
ATOM   1998  O   SER A 139     -15.106   7.084  13.158  1.00 97.62           O  
ATOM   1999  OG  SER A 139     -16.561   3.834  13.152  1.00 97.62           O  
ATOM   2000  HG  SER A 139     -16.319   3.173  12.499  1.00 97.62           H  
ATOM   2001  N   VAL A 140     -14.003   5.514  11.988  1.00 96.94           N  
ATOM   2002  H   VAL A 140     -14.088   4.768  11.313  1.00 96.94           H  
ATOM   2003  CA  VAL A 140     -12.674   5.792  12.532  1.00 96.94           C  
ATOM   2004  HA  VAL A 140     -12.750   6.634  13.220  1.00 96.94           H  
ATOM   2005  C   VAL A 140     -11.708   6.196  11.433  1.00 96.94           C  
ATOM   2006  CB  VAL A 140     -12.115   4.610  13.338  1.00 96.94           C  
ATOM   2007  HB  VAL A 140     -11.172   4.929  13.783  1.00 96.94           H  
ATOM   2008  O   VAL A 140     -11.806   5.752  10.288  1.00 96.94           O  
ATOM   2009  CG1 VAL A 140     -13.052   4.210  14.483  1.00 96.94           C  
ATOM   2010 HG11 VAL A 140     -13.328   5.091  15.064  1.00 96.94           H  
ATOM   2011 HG12 VAL A 140     -12.553   3.493  15.134  1.00 96.94           H  
ATOM   2012 HG13 VAL A 140     -13.958   3.752  14.087  1.00 96.94           H  
ATOM   2013  CG2 VAL A 140     -11.831   3.381  12.476  1.00 96.94           C  
ATOM   2014 HG21 VAL A 140     -11.434   2.598  13.123  1.00 96.94           H  
ATOM   2015 HG22 VAL A 140     -12.747   3.038  11.995  1.00 96.94           H  
ATOM   2016 HG23 VAL A 140     -11.083   3.605  11.715  1.00 96.94           H  
ATOM   2017  N   SER A 141     -10.742   7.041  11.788  1.00 98.19           N  
ATOM   2018  H   SER A 141     -10.658   7.310  12.758  1.00 98.19           H  
ATOM   2019  CA  SER A 141      -9.647   7.340  10.871  1.00 98.19           C  
ATOM   2020  HA  SER A 141     -10.068   7.471   9.874  1.00 98.19           H  
ATOM   2021  C   SER A 141      -8.669   6.172  10.845  1.00 98.19           C  
ATOM   2022  CB  SER A 141      -8.906   8.611  11.255  1.00 98.19           C  
ATOM   2023  HB2 SER A 141      -8.202   8.372  12.052  1.00 98.19           H  
ATOM   2024  HB3 SER A 141      -8.352   8.978  10.391  1.00 98.19           H  
ATOM   2025  O   SER A 141      -8.356   5.625  11.903  1.00 98.19           O  
ATOM   2026  OG  SER A 141      -9.767   9.625  11.712  1.00 98.19           O  
ATOM   2027  HG  SER A 141     -10.669   9.307  11.636  1.00 98.19           H  
ATOM   2028  N   GLN A 142      -8.175   5.804   9.667  1.00 98.62           N  
ATOM   2029  H   GLN A 142      -8.415   6.340   8.846  1.00 98.62           H  
ATOM   2030  CA  GLN A 142      -7.292   4.648   9.511  1.00 98.62           C  
ATOM   2031  HA  GLN A 142      -6.605   4.625  10.357  1.00 98.62           H  
ATOM   2032  C   GLN A 142      -6.447   4.738   8.242  1.00 98.62           C  
ATOM   2033  CB  GLN A 142      -8.111   3.345   9.537  1.00 98.62           C  
ATOM   2034  HB2 GLN A 142      -8.644   3.284  10.485  1.00 98.62           H  
ATOM   2035  HB3 GLN A 142      -7.421   2.502   9.496  1.00 98.62           H  
ATOM   2036  O   GLN A 142      -6.867   5.325   7.240  1.00 98.62           O  
ATOM   2037  CG  GLN A 142      -9.124   3.212   8.390  1.00 98.62           C  
ATOM   2038  HG2 GLN A 142      -8.603   3.141   7.436  1.00 98.62           H  
ATOM   2039  HG3 GLN A 142      -9.776   4.086   8.366  1.00 98.62           H  
ATOM   2040  CD  GLN A 142      -9.973   1.964   8.571  1.00 98.62           C  
ATOM   2041  NE2 GLN A 142     -11.242   2.095   8.860  1.00 98.62           N  
ATOM   2042 HE21 GLN A 142     -11.702   2.991   8.937  1.00 98.62           H  
ATOM   2043 HE22 GLN A 142     -11.816   1.265   8.906  1.00 98.62           H  
ATOM   2044  OE1 GLN A 142      -9.504   0.840   8.505  1.00 98.62           O  
ATOM   2045  N   TYR A 143      -5.267   4.119   8.270  1.00 98.88           N  
ATOM   2046  H   TYR A 143      -4.985   3.655   9.121  1.00 98.88           H  
ATOM   2047  CA  TYR A 143      -4.475   3.919   7.057  1.00 98.88           C  
ATOM   2048  HA  TYR A 143      -4.440   4.859   6.506  1.00 98.88           H  
ATOM   2049  C   TYR A 143      -5.119   2.875   6.145  1.00 98.88           C  
ATOM   2050  CB  TYR A 143      -3.030   3.528   7.384  1.00 98.88           C  
ATOM   2051  HB2 TYR A 143      -2.537   3.258   6.450  1.00 98.88           H  
ATOM   2052  HB3 TYR A 143      -3.026   2.649   8.028  1.00 98.88           H  
ATOM   2053  O   TYR A 143      -5.847   1.994   6.584  1.00 98.88           O  
ATOM   2054  CG  TYR A 143      -2.218   4.633   8.025  1.00 98.88           C  
ATOM   2055  CD1 TYR A 143      -1.382   5.459   7.251  1.00 98.88           C  
ATOM   2056  HD1 TYR A 143      -1.324   5.324   6.182  1.00 98.88           H  
ATOM   2057  CD2 TYR A 143      -2.303   4.840   9.409  1.00 98.88           C  
ATOM   2058  HD2 TYR A 143      -2.920   4.181  10.002  1.00 98.88           H  
ATOM   2059  CE1 TYR A 143      -0.613   6.454   7.889  1.00 98.88           C  
ATOM   2060  HE1 TYR A 143       0.068   7.079   7.329  1.00 98.88           H  
ATOM   2061  CE2 TYR A 143      -1.566   5.852  10.043  1.00 98.88           C  
ATOM   2062  HE2 TYR A 143      -1.636   6.004  11.110  1.00 98.88           H  
ATOM   2063  OH  TYR A 143       0.096   7.555   9.909  1.00 98.88           O  
ATOM   2064  HH  TYR A 143       0.044   7.482  10.865  1.00 98.88           H  
ATOM   2065  CZ  TYR A 143      -0.692   6.645   9.284  1.00 98.88           C  
ATOM   2066  N   PHE A 144      -4.823   2.945   4.858  1.00 98.88           N  
ATOM   2067  H   PHE A 144      -4.259   3.716   4.530  1.00 98.88           H  
ATOM   2068  CA  PHE A 144      -5.124   1.889   3.902  1.00 98.88           C  
ATOM   2069  HA  PHE A 144      -4.970   0.920   4.378  1.00 98.88           H  
ATOM   2070  C   PHE A 144      -4.152   1.993   2.729  1.00 98.88           C  
ATOM   2071  CB  PHE A 144      -6.596   1.975   3.461  1.00 98.88           C  
ATOM   2072  HB2 PHE A 144      -7.239   1.929   4.340  1.00 98.88           H  
ATOM   2073  HB3 PHE A 144      -6.833   1.097   2.861  1.00 98.88           H  
ATOM   2074  O   PHE A 144      -3.382   2.952   2.615  1.00 98.88           O  
ATOM   2075  CG  PHE A 144      -6.967   3.198   2.655  1.00 98.88           C  
ATOM   2076  CD1 PHE A 144      -7.277   4.409   3.304  1.00 98.88           C  
ATOM   2077  HD1 PHE A 144      -7.227   4.475   4.381  1.00 98.88           H  
ATOM   2078  CD2 PHE A 144      -7.041   3.110   1.253  1.00 98.88           C  
ATOM   2079  HD2 PHE A 144      -6.809   2.180   0.755  1.00 98.88           H  
ATOM   2080  CE1 PHE A 144      -7.671   5.525   2.547  1.00 98.88           C  
ATOM   2081  HE1 PHE A 144      -7.925   6.452   3.040  1.00 98.88           H  
ATOM   2082  CE2 PHE A 144      -7.440   4.224   0.500  1.00 98.88           C  
ATOM   2083  HE2 PHE A 144      -7.513   4.152  -0.575  1.00 98.88           H  
ATOM   2084  CZ  PHE A 144      -7.763   5.427   1.149  1.00 98.88           C  
ATOM   2085  HZ  PHE A 144      -8.095   6.274   0.566  1.00 98.88           H  
ATOM   2086  N   VAL A 145      -4.171   1.004   1.842  1.00 98.94           N  
ATOM   2087  H   VAL A 145      -4.825   0.245   1.968  1.00 98.94           H  
ATOM   2088  CA  VAL A 145      -3.416   1.088   0.589  1.00 98.94           C  
ATOM   2089  HA  VAL A 145      -2.900   2.047   0.545  1.00 98.94           H  
ATOM   2090  C   VAL A 145      -4.367   1.079  -0.594  1.00 98.94           C  
ATOM   2091  CB  VAL A 145      -2.312   0.027   0.487  1.00 98.94           C  
ATOM   2092  HB  VAL A 145      -1.778   0.210  -0.446  1.00 98.94           H  
ATOM   2093  O   VAL A 145      -5.313   0.295  -0.639  1.00 98.94           O  
ATOM   2094  CG1 VAL A 145      -1.300   0.159   1.633  1.00 98.94           C  
ATOM   2095 HG11 VAL A 145      -0.475  -0.537   1.481  1.00 98.94           H  
ATOM   2096 HG12 VAL A 145      -0.906   1.175   1.659  1.00 98.94           H  
ATOM   2097 HG13 VAL A 145      -1.776  -0.061   2.589  1.00 98.94           H  
ATOM   2098  CG2 VAL A 145      -2.848  -1.404   0.443  1.00 98.94           C  
ATOM   2099 HG21 VAL A 145      -3.481  -1.611   1.306  1.00 98.94           H  
ATOM   2100 HG22 VAL A 145      -2.020  -2.112   0.412  1.00 98.94           H  
ATOM   2101 HG23 VAL A 145      -3.443  -1.530  -0.462  1.00 98.94           H  
ATOM   2102  N   TYR A 146      -4.108   1.954  -1.560  1.00 98.88           N  
ATOM   2103  H   TYR A 146      -3.336   2.593  -1.434  1.00 98.88           H  
ATOM   2104  CA  TYR A 146      -4.814   1.989  -2.833  1.00 98.88           C  
ATOM   2105  HA  TYR A 146      -5.690   1.343  -2.783  1.00 98.88           H  
ATOM   2106  C   TYR A 146      -3.891   1.476  -3.939  1.00 98.88           C  
ATOM   2107  CB  TYR A 146      -5.323   3.406  -3.100  1.00 98.88           C  
ATOM   2108  HB2 TYR A 146      -5.982   3.701  -2.283  1.00 98.88           H  
ATOM   2109  HB3 TYR A 146      -4.482   4.100  -3.104  1.00 98.88           H  
ATOM   2110  O   TYR A 146      -2.820   2.033  -4.159  1.00 98.88           O  
ATOM   2111  CG  TYR A 146      -6.075   3.535  -4.407  1.00 98.88           C  
ATOM   2112  CD1 TYR A 146      -5.370   3.782  -5.599  1.00 98.88           C  
ATOM   2113  HD1 TYR A 146      -4.294   3.874  -5.583  1.00 98.88           H  
ATOM   2114  CD2 TYR A 146      -7.476   3.411  -4.432  1.00 98.88           C  
ATOM   2115  HD2 TYR A 146      -8.022   3.232  -3.517  1.00 98.88           H  
ATOM   2116  CE1 TYR A 146      -6.068   3.932  -6.809  1.00 98.88           C  
ATOM   2117  HE1 TYR A 146      -5.535   4.166  -7.718  1.00 98.88           H  
ATOM   2118  CE2 TYR A 146      -8.174   3.545  -5.647  1.00 98.88           C  
ATOM   2119  HE2 TYR A 146      -9.251   3.469  -5.674  1.00 98.88           H  
ATOM   2120  OH  TYR A 146      -8.111   3.988  -8.022  1.00 98.88           O  
ATOM   2121  HH  TYR A 146      -7.505   4.211  -8.733  1.00 98.88           H  
ATOM   2122  CZ  TYR A 146      -7.469   3.815  -6.839  1.00 98.88           C  
ATOM   2123  N   ALA A 147      -4.289   0.419  -4.635  1.00 98.88           N  
ATOM   2124  H   ALA A 147      -5.192   0.025  -4.410  1.00 98.88           H  
ATOM   2125  CA  ALA A 147      -3.591  -0.132  -5.785  1.00 98.88           C  
ATOM   2126  HA  ALA A 147      -2.572   0.253  -5.818  1.00 98.88           H  
ATOM   2127  C   ALA A 147      -4.312   0.289  -7.074  1.00 98.88           C  
ATOM   2128  CB  ALA A 147      -3.508  -1.653  -5.615  1.00 98.88           C  
ATOM   2129  HB1 ALA A 147      -3.068  -2.102  -6.506  1.00 98.88           H  
ATOM   2130  HB2 ALA A 147      -2.898  -1.894  -4.744  1.00 98.88           H  
ATOM   2131  HB3 ALA A 147      -4.511  -2.057  -5.477  1.00 98.88           H  
ATOM   2132  O   ALA A 147      -5.415  -0.183  -7.351  1.00 98.88           O  
ATOM   2133  N   ASP A 148      -3.681   1.144  -7.878  1.00 98.75           N  
ATOM   2134  H   ASP A 148      -2.759   1.460  -7.612  1.00 98.75           H  
ATOM   2135  CA  ASP A 148      -4.143   1.436  -9.234  1.00 98.75           C  
ATOM   2136  HA  ASP A 148      -5.233   1.421  -9.244  1.00 98.75           H  
ATOM   2137  C   ASP A 148      -3.630   0.362 -10.196  1.00 98.75           C  
ATOM   2138  CB  ASP A 148      -3.701   2.830  -9.699  1.00 98.75           C  
ATOM   2139  HB2 ASP A 148      -3.955   3.574  -8.944  1.00 98.75           H  
ATOM   2140  HB3 ASP A 148      -2.617   2.849  -9.818  1.00 98.75           H  
ATOM   2141  O   ASP A 148      -2.436   0.301 -10.510  1.00 98.75           O  
ATOM   2142  CG  ASP A 148      -4.362   3.216 -11.029  1.00 98.75           C  
ATOM   2143  OD1 ASP A 148      -5.190   2.453 -11.575  1.00 98.75           O  
ATOM   2144  OD2 ASP A 148      -4.014   4.284 -11.573  1.00 98.75           O  
ATOM   2145  N   ARG A 149      -4.536  -0.499 -10.668  1.00 98.44           N  
ATOM   2146  H   ARG A 149      -5.495  -0.364 -10.381  1.00 98.44           H  
ATOM   2147  CA  ARG A 149      -4.205  -1.582 -11.601  1.00 98.44           C  
ATOM   2148  HA  ARG A 149      -3.183  -1.893 -11.381  1.00 98.44           H  
ATOM   2149  C   ARG A 149      -4.185  -1.142 -13.068  1.00 98.44           C  
ATOM   2150  CB  ARG A 149      -5.111  -2.802 -11.362  1.00 98.44           C  
ATOM   2151  HB2 ARG A 149      -5.214  -2.988 -10.293  1.00 98.44           H  
ATOM   2152  HB3 ARG A 149      -4.648  -3.675 -11.822  1.00 98.44           H  
ATOM   2153  O   ARG A 149      -3.991  -2.002 -13.929  1.00 98.44           O  
ATOM   2154  CG  ARG A 149      -6.492  -2.593 -11.992  1.00 98.44           C  
ATOM   2155  HG2 ARG A 149      -7.004  -1.756 -11.517  1.00 98.44           H  
ATOM   2156  HG3 ARG A 149      -6.376  -2.351 -13.049  1.00 98.44           H  
ATOM   2157  CD  ARG A 149      -7.390  -3.817 -11.921  1.00 98.44           C  
ATOM   2158  HD2 ARG A 149      -6.817  -4.703 -12.193  1.00 98.44           H  
ATOM   2159  HD3 ARG A 149      -7.786  -3.927 -10.911  1.00 98.44           H  
ATOM   2160  NE  ARG A 149      -8.468  -3.610 -12.893  1.00 98.44           N  
ATOM   2161  HE  ARG A 149      -8.437  -2.745 -13.413  1.00 98.44           H  
ATOM   2162  NH1 ARG A 149      -9.569  -5.625 -12.759  1.00 98.44           N  
ATOM   2163 HH11 ARG A 149     -10.324  -6.227 -13.056  1.00 98.44           H  
ATOM   2164 HH12 ARG A 149      -8.929  -5.918 -12.034  1.00 98.44           H  
ATOM   2165  NH2 ARG A 149     -10.255  -4.018 -14.155  1.00 98.44           N  
ATOM   2166 HH21 ARG A 149     -10.072  -3.110 -14.557  1.00 98.44           H  
ATOM   2167 HH22 ARG A 149     -11.040  -4.573 -14.466  1.00 98.44           H  
ATOM   2168  CZ  ARG A 149      -9.418  -4.434 -13.258  1.00 98.44           C  
ATOM   2169  N   ASN A 150      -4.385   0.140 -13.381  1.00 98.12           N  
ATOM   2170  H   ASN A 150      -4.580   0.807 -12.648  1.00 98.12           H  
ATOM   2171  CA  ASN A 150      -4.273   0.631 -14.754  1.00 98.12           C  
ATOM   2172  HA  ASN A 150      -5.039   0.136 -15.351  1.00 98.12           H  
ATOM   2173  C   ASN A 150      -2.865   0.303 -15.310  1.00 98.12           C  
ATOM   2174  CB  ASN A 150      -4.603   2.132 -14.774  1.00 98.12           C  
ATOM   2175  HB2 ASN A 150      -4.004   2.648 -14.023  1.00 98.12           H  
ATOM   2176  HB3 ASN A 150      -5.649   2.260 -14.498  1.00 98.12           H  
ATOM   2177  O   ASN A 150      -1.860   0.617 -14.660  1.00 98.12           O  
ATOM   2178  CG  ASN A 150      -4.380   2.824 -16.106  1.00 98.12           C  
ATOM   2179  ND2 ASN A 150      -4.644   4.103 -16.174  1.00 98.12           N  
ATOM   2180 HD21 ASN A 150      -4.971   4.577 -15.345  1.00 98.12           H  
ATOM   2181 HD22 ASN A 150      -4.553   4.558 -17.071  1.00 98.12           H  
ATOM   2182  OD1 ASN A 150      -3.943   2.254 -17.094  1.00 98.12           O  
ATOM   2183  N   PRO A 151      -2.734  -0.354 -16.482  1.00 97.25           N  
ATOM   2184  CA  PRO A 151      -1.434  -0.682 -17.073  1.00 97.25           C  
ATOM   2185  HA  PRO A 151      -0.935  -1.402 -16.424  1.00 97.25           H  
ATOM   2186  C   PRO A 151      -0.497   0.517 -17.283  1.00 97.25           C  
ATOM   2187  CB  PRO A 151      -1.762  -1.353 -18.410  1.00 97.25           C  
ATOM   2188  HB2 PRO A 151      -1.855  -0.601 -19.194  1.00 97.25           H  
ATOM   2189  HB3 PRO A 151      -1.012  -2.096 -18.682  1.00 97.25           H  
ATOM   2190  O   PRO A 151       0.716   0.325 -17.310  1.00 97.25           O  
ATOM   2191  CG  PRO A 151      -3.126  -1.989 -18.159  1.00 97.25           C  
ATOM   2192  HG2 PRO A 151      -3.681  -2.143 -19.084  1.00 97.25           H  
ATOM   2193  HG3 PRO A 151      -3.002  -2.928 -17.620  1.00 97.25           H  
ATOM   2194  CD  PRO A 151      -3.808  -0.967 -17.255  1.00 97.25           C  
ATOM   2195  HD2 PRO A 151      -4.532  -1.473 -16.616  1.00 97.25           H  
ATOM   2196  HD3 PRO A 151      -4.305  -0.208 -17.860  1.00 97.25           H  
ATOM   2197  N   SER A 152      -1.036   1.733 -17.417  1.00 96.38           N  
ATOM   2198  H   SER A 152      -2.043   1.811 -17.432  1.00 96.38           H  
ATOM   2199  CA  SER A 152      -0.270   2.972 -17.616  1.00 96.38           C  
ATOM   2200  HA  SER A 152       0.608   2.747 -18.221  1.00 96.38           H  
ATOM   2201  C   SER A 152       0.240   3.620 -16.320  1.00 96.38           C  
ATOM   2202  CB  SER A 152      -1.129   3.985 -18.380  1.00 96.38           C  
ATOM   2203  HB2 SER A 152      -0.545   4.882 -18.587  1.00 96.38           H  
ATOM   2204  HB3 SER A 152      -1.987   4.260 -17.766  1.00 96.38           H  
ATOM   2205  O   SER A 152       0.993   4.597 -16.397  1.00 96.38           O  
ATOM   2206  OG  SER A 152      -1.593   3.433 -19.598  1.00 96.38           O  
ATOM   2207  HG  SER A 152      -0.852   3.343 -20.202  1.00 96.38           H  
ATOM   2208  N   THR A 153      -0.163   3.113 -15.148  1.00 96.94           N  
ATOM   2209  H   THR A 153      -0.802   2.331 -15.150  1.00 96.94           H  
ATOM   2210  CA  THR A 153       0.219   3.658 -13.833  1.00 96.94           C  
ATOM   2211  HA  THR A 153       0.959   4.445 -13.975  1.00 96.94           H  
ATOM   2212  C   THR A 153       0.894   2.603 -12.958  1.00 96.94           C  
ATOM   2213  CB  THR A 153      -0.973   4.296 -13.100  1.00 96.94           C  
ATOM   2214  HB  THR A 153      -0.636   4.682 -12.138  1.00 96.94           H  
ATOM   2215  O   THR A 153       2.074   2.753 -12.643  1.00 96.94           O  
ATOM   2216  CG2 THR A 153      -1.615   5.431 -13.895  1.00 96.94           C  
ATOM   2217 HG21 THR A 153      -0.860   6.174 -14.150  1.00 96.94           H  
ATOM   2218 HG22 THR A 153      -2.385   5.905 -13.285  1.00 96.94           H  
ATOM   2219 HG23 THR A 153      -2.073   5.048 -14.806  1.00 96.94           H  
ATOM   2220  OG1 THR A 153      -1.964   3.331 -12.892  1.00 96.94           O  
ATOM   2221  HG1 THR A 153      -2.687   3.762 -12.430  1.00 96.94           H  
ATOM   2222  N   GLN A 154       0.181   1.523 -12.609  1.00 98.25           N  
ATOM   2223  H   GLN A 154      -0.789   1.520 -12.891  1.00 98.25           H  
ATOM   2224  CA  GLN A 154       0.644   0.444 -11.727  1.00 98.25           C  
ATOM   2225  HA  GLN A 154      -0.226  -0.140 -11.426  1.00 98.25           H  
ATOM   2226  C   GLN A 154       1.269   0.979 -10.434  1.00 98.25           C  
ATOM   2227  CB  GLN A 154       1.598  -0.493 -12.478  1.00 98.25           C  
ATOM   2228  HB2 GLN A 154       2.423   0.099 -12.875  1.00 98.25           H  
ATOM   2229  HB3 GLN A 154       2.003  -1.229 -11.783  1.00 98.25           H  
ATOM   2230  O   GLN A 154       2.442   0.723 -10.144  1.00 98.25           O  
ATOM   2231  CG  GLN A 154       0.953  -1.243 -13.635  1.00 98.25           C  
ATOM   2232  HG2 GLN A 154       0.502  -0.534 -14.328  1.00 98.25           H  
ATOM   2233  HG3 GLN A 154       1.734  -1.768 -14.184  1.00 98.25           H  
ATOM   2234  CD  GLN A 154      -0.063  -2.277 -13.183  1.00 98.25           C  
ATOM   2235  NE2 GLN A 154      -1.286  -2.097 -13.596  1.00 98.25           N  
ATOM   2236 HE21 GLN A 154      -1.519  -1.215 -14.029  1.00 98.25           H  
ATOM   2237 HE22 GLN A 154      -2.028  -2.752 -13.395  1.00 98.25           H  
ATOM   2238  OE1 GLN A 154       0.227  -3.269 -12.522  1.00 98.25           O  
ATOM   2239  N   LEU A 155       0.482   1.711  -9.646  1.00 98.19           N  
ATOM   2240  H   LEU A 155      -0.490   1.809  -9.903  1.00 98.19           H  
ATOM   2241  CA  LEU A 155       0.925   2.311  -8.387  1.00 98.19           C  
ATOM   2242  HA  LEU A 155       1.995   2.144  -8.260  1.00 98.19           H  
ATOM   2243  C   LEU A 155       0.243   1.681  -7.176  1.00 98.19           C  
ATOM   2244  CB  LEU A 155       0.672   3.826  -8.409  1.00 98.19           C  
ATOM   2245  HB2 LEU A 155       0.804   4.207  -7.396  1.00 98.19           H  
ATOM   2246  HB3 LEU A 155      -0.366   4.000  -8.694  1.00 98.19           H  
ATOM   2247  O   LEU A 155      -0.955   1.418  -7.202  1.00 98.19           O  
ATOM   2248  CG  LEU A 155       1.594   4.631  -9.340  1.00 98.19           C  
ATOM   2249  HG  LEU A 155       1.501   4.272 -10.365  1.00 98.19           H  
ATOM   2250  CD1 LEU A 155       1.143   6.089  -9.287  1.00 98.19           C  
ATOM   2251 HD11 LEU A 155       0.156   6.184  -9.739  1.00 98.19           H  
ATOM   2252 HD12 LEU A 155       1.837   6.724  -9.836  1.00 98.19           H  
ATOM   2253 HD13 LEU A 155       1.116   6.440  -8.255  1.00 98.19           H  
ATOM   2254  CD2 LEU A 155       3.062   4.563  -8.911  1.00 98.19           C  
ATOM   2255 HD21 LEU A 155       3.163   4.869  -7.870  1.00 98.19           H  
ATOM   2256 HD22 LEU A 155       3.440   3.547  -9.024  1.00 98.19           H  
ATOM   2257 HD23 LEU A 155       3.662   5.223  -9.538  1.00 98.19           H  
ATOM   2258  N   ILE A 156       1.000   1.514  -6.094  1.00 98.75           N  
ATOM   2259  H   ILE A 156       1.971   1.781  -6.171  1.00 98.75           H  
ATOM   2260  CA  ILE A 156       0.449   1.498  -4.740  1.00 98.75           C  
ATOM   2261  HA  ILE A 156      -0.614   1.264  -4.806  1.00 98.75           H  
ATOM   2262  C   ILE A 156       0.589   2.897  -4.168  1.00 98.75           C  
ATOM   2263  CB  ILE A 156       1.082   0.425  -3.833  1.00 98.75           C  
ATOM   2264  HB  ILE A 156       0.893  -0.532  -4.319  1.00 98.75           H  
ATOM   2265  O   ILE A 156       1.646   3.518  -4.267  1.00 98.75           O  
ATOM   2266  CG1 ILE A 156       0.358   0.317  -2.478  1.00 98.75           C  
ATOM   2267 HG12 ILE A 156      -0.718   0.317  -2.654  1.00 98.75           H  
ATOM   2268 HG13 ILE A 156       0.604   1.174  -1.852  1.00 98.75           H  
ATOM   2269  CG2 ILE A 156       2.604   0.597  -3.650  1.00 98.75           C  
ATOM   2270 HG21 ILE A 156       2.818   1.490  -3.064  1.00 98.75           H  
ATOM   2271 HG22 ILE A 156       3.094   0.685  -4.620  1.00 98.75           H  
ATOM   2272 HG23 ILE A 156       3.032  -0.269  -3.146  1.00 98.75           H  
ATOM   2273  CD1 ILE A 156       0.715  -0.978  -1.732  1.00 98.75           C  
ATOM   2274 HD11 ILE A 156       0.502  -1.843  -2.360  1.00 98.75           H  
ATOM   2275 HD12 ILE A 156       1.767  -0.981  -1.447  1.00 98.75           H  
ATOM   2276 HD13 ILE A 156       0.120  -1.055  -0.822  1.00 98.75           H  
ATOM   2277  N   ILE A 157      -0.484   3.382  -3.564  1.00 98.69           N  
ATOM   2278  H   ILE A 157      -1.330   2.831  -3.585  1.00 98.69           H  
ATOM   2279  CA  ILE A 157      -0.535   4.649  -2.857  1.00 98.69           C  
ATOM   2280  HA  ILE A 157       0.441   5.130  -2.917  1.00 98.69           H  
ATOM   2281  C   ILE A 157      -0.824   4.325  -1.398  1.00 98.69           C  
ATOM   2282  CB  ILE A 157      -1.562   5.598  -3.507  1.00 98.69           C  
ATOM   2283  HB  ILE A 157      -2.538   5.113  -3.502  1.00 98.69           H  
ATOM   2284  O   ILE A 157      -1.854   3.725  -1.079  1.00 98.69           O  
ATOM   2285  CG1 ILE A 157      -1.166   5.894  -4.975  1.00 98.69           C  
ATOM   2286 HG12 ILE A 157      -0.261   6.503  -4.989  1.00 98.69           H  
ATOM   2287 HG13 ILE A 157      -0.945   4.963  -5.497  1.00 98.69           H  
ATOM   2288  CG2 ILE A 157      -1.654   6.906  -2.702  1.00 98.69           C  
ATOM   2289 HG21 ILE A 157      -0.674   7.378  -2.632  1.00 98.69           H  
ATOM   2290 HG22 ILE A 157      -2.030   6.710  -1.698  1.00 98.69           H  
ATOM   2291 HG23 ILE A 157      -2.340   7.598  -3.190  1.00 98.69           H  
ATOM   2292  CD1 ILE A 157      -2.254   6.594  -5.792  1.00 98.69           C  
ATOM   2293 HD11 ILE A 157      -3.162   5.991  -5.785  1.00 98.69           H  
ATOM   2294 HD12 ILE A 157      -2.457   7.589  -5.396  1.00 98.69           H  
ATOM   2295 HD13 ILE A 157      -1.912   6.699  -6.821  1.00 98.69           H  
ATOM   2296  N   LEU A 158       0.100   4.707  -0.518  1.00 98.81           N  
ATOM   2297  H   LEU A 158       0.882   5.243  -0.865  1.00 98.81           H  
ATOM   2298  CA  LEU A 158      -0.161   4.730   0.913  1.00 98.81           C  
ATOM   2299  HA  LEU A 158      -0.631   3.791   1.205  1.00 98.81           H  
ATOM   2300  C   LEU A 158      -1.136   5.878   1.175  1.00 98.81           C  
ATOM   2301  CB  LEU A 158       1.164   4.896   1.677  1.00 98.81           C  
ATOM   2302  HB2 LEU A 158       1.819   4.058   1.443  1.00 98.81           H  
ATOM   2303  HB3 LEU A 158       1.650   5.810   1.335  1.00 98.81           H  
ATOM   2304  O   LEU A 158      -0.852   7.021   0.812  1.00 98.81           O  
ATOM   2305  CG  LEU A 158       0.976   4.980   3.201  1.00 98.81           C  
ATOM   2306  HG  LEU A 158       0.281   5.788   3.431  1.00 98.81           H  
ATOM   2307  CD1 LEU A 158       0.421   3.688   3.801  1.00 98.81           C  
ATOM   2308 HD11 LEU A 158       1.067   2.848   3.542  1.00 98.81           H  
ATOM   2309 HD12 LEU A 158      -0.589   3.502   3.436  1.00 98.81           H  
ATOM   2310 HD13 LEU A 158       0.371   3.781   4.885  1.00 98.81           H  
ATOM   2311  CD2 LEU A 158       2.312   5.292   3.868  1.00 98.81           C  
ATOM   2312 HD21 LEU A 158       3.037   4.514   3.631  1.00 98.81           H  
ATOM   2313 HD22 LEU A 158       2.689   6.253   3.517  1.00 98.81           H  
ATOM   2314 HD23 LEU A 158       2.177   5.342   4.949  1.00 98.81           H  
ATOM   2315  N   ALA A 159      -2.279   5.574   1.774  1.00 98.69           N  
ATOM   2316  H   ALA A 159      -2.462   4.624   2.064  1.00 98.69           H  
ATOM   2317  CA  ALA A 159      -3.346   6.534   1.987  1.00 98.69           C  
ATOM   2318  HA  ALA A 159      -2.970   7.545   1.831  1.00 98.69           H  
ATOM   2319  C   ALA A 159      -3.866   6.470   3.423  1.00 98.69           C  
ATOM   2320  CB  ALA A 159      -4.444   6.275   0.949  1.00 98.69           C  
ATOM   2321  HB1 ALA A 159      -5.249   6.999   1.075  1.00 98.69           H  
ATOM   2322  HB2 ALA A 159      -4.837   5.267   1.080  1.00 98.69           H  
ATOM   2323  HB3 ALA A 159      -4.034   6.373  -0.056  1.00 98.69           H  
ATOM   2324  O   ALA A 159      -3.652   5.501   4.155  1.00 98.69           O  
ATOM   2325  N   PHE A 160      -4.558   7.528   3.817  1.00 98.62           N  
ATOM   2326  H   PHE A 160      -4.630   8.318   3.192  1.00 98.62           H  
ATOM   2327  CA  PHE A 160      -5.199   7.644   5.112  1.00 98.62           C  
ATOM   2328  HA  PHE A 160      -5.264   6.665   5.585  1.00 98.62           H  
ATOM   2329  C   PHE A 160      -6.613   8.173   4.931  1.00 98.62           C  
ATOM   2330  CB  PHE A 160      -4.345   8.550   5.997  1.00 98.62           C  
ATOM   2331  HB2 PHE A 160      -3.333   8.147   6.020  1.00 98.62           H  
ATOM   2332  HB3 PHE A 160      -4.297   9.551   5.568  1.00 98.62           H  
ATOM   2333  O   PHE A 160      -6.835   9.120   4.180  1.00 98.62           O  
ATOM   2334  CG  PHE A 160      -4.842   8.633   7.416  1.00 98.62           C  
ATOM   2335  CD1 PHE A 160      -5.694   9.677   7.814  1.00 98.62           C  
ATOM   2336  HD1 PHE A 160      -6.009  10.428   7.105  1.00 98.62           H  
ATOM   2337  CD2 PHE A 160      -4.450   7.648   8.338  1.00 98.62           C  
ATOM   2338  HD2 PHE A 160      -3.790   6.852   8.029  1.00 98.62           H  
ATOM   2339  CE1 PHE A 160      -6.146   9.733   9.141  1.00 98.62           C  
ATOM   2340  HE1 PHE A 160      -6.819  10.525   9.434  1.00 98.62           H  
ATOM   2341  CE2 PHE A 160      -4.896   7.708   9.666  1.00 98.62           C  
ATOM   2342  HE2 PHE A 160      -4.576   6.955  10.371  1.00 98.62           H  
ATOM   2343  CZ  PHE A 160      -5.741   8.754  10.066  1.00 98.62           C  
ATOM   2344  HZ  PHE A 160      -6.070   8.811  11.093  1.00 98.62           H  
ATOM   2345  N   PHE A 161      -7.578   7.554   5.597  1.00 98.62           N  
ATOM   2346  H   PHE A 161      -7.333   6.791   6.212  1.00 98.62           H  
ATOM   2347  CA  PHE A 161      -8.924   8.092   5.695  1.00 98.62           C  
ATOM   2348  HA  PHE A 161      -9.128   8.753   4.853  1.00 98.62           H  
ATOM   2349  C   PHE A 161      -9.025   8.922   6.974  1.00 98.62           C  
ATOM   2350  CB  PHE A 161      -9.938   6.947   5.645  1.00 98.62           C  
ATOM   2351  HB2 PHE A 161      -9.872   6.450   4.678  1.00 98.62           H  
ATOM   2352  HB3 PHE A 161      -9.696   6.216   6.416  1.00 98.62           H  
ATOM   2353  O   PHE A 161      -8.886   8.376   8.068  1.00 98.62           O  
ATOM   2354  CG  PHE A 161     -11.353   7.439   5.844  1.00 98.62           C  
ATOM   2355  CD1 PHE A 161     -12.020   7.182   7.054  1.00 98.62           C  
ATOM   2356  HD1 PHE A 161     -11.544   6.601   7.830  1.00 98.62           H  
ATOM   2357  CD2 PHE A 161     -11.970   8.229   4.855  1.00 98.62           C  
ATOM   2358  HD2 PHE A 161     -11.444   8.459   3.940  1.00 98.62           H  
ATOM   2359  CE1 PHE A 161     -13.300   7.713   7.270  1.00 98.62           C  
ATOM   2360  HE1 PHE A 161     -13.792   7.538   8.216  1.00 98.62           H  
ATOM   2361  CE2 PHE A 161     -13.255   8.756   5.074  1.00 98.62           C  
ATOM   2362  HE2 PHE A 161     -13.715   9.393   4.333  1.00 98.62           H  
ATOM   2363  CZ  PHE A 161     -13.922   8.494   6.282  1.00 98.62           C  
ATOM   2364  HZ  PHE A 161     -14.900   8.914   6.464  1.00 98.62           H  
ATOM   2365  N   ASP A 162      -9.257  10.226   6.835  1.00 97.81           N  
ATOM   2366  H   ASP A 162      -9.400  10.601   5.908  1.00 97.81           H  
ATOM   2367  CA  ASP A 162      -9.561  11.121   7.949  1.00 97.81           C  
ATOM   2368  HA  ASP A 162      -9.068  10.758   8.851  1.00 97.81           H  
ATOM   2369  C   ASP A 162     -11.073  11.116   8.199  1.00 97.81           C  
ATOM   2370  CB  ASP A 162      -9.018  12.534   7.672  1.00 97.81           C  
ATOM   2371  HB2 ASP A 162      -7.940  12.476   7.527  1.00 97.81           H  
ATOM   2372  HB3 ASP A 162      -9.467  12.919   6.756  1.00 97.81           H  
ATOM   2373  O   ASP A 162     -11.851  11.647   7.406  1.00 97.81           O  
ATOM   2374  CG  ASP A 162      -9.311  13.506   8.824  1.00 97.81           C  
ATOM   2375  OD1 ASP A 162      -9.794  13.039   9.883  1.00 97.81           O  
ATOM   2376  OD2 ASP A 162      -9.076  14.720   8.643  1.00 97.81           O  
ATOM   2377  N   ALA A 163     -11.491  10.501   9.306  1.00 97.62           N  
ATOM   2378  H   ALA A 163     -10.785  10.176   9.951  1.00 97.62           H  
ATOM   2379  CA  ALA A 163     -12.904  10.403   9.664  1.00 97.62           C  
ATOM   2380  HA  ALA A 163     -13.462  10.120   8.771  1.00 97.62           H  
ATOM   2381  C   ALA A 163     -13.486  11.738  10.148  1.00 97.62           C  
ATOM   2382  CB  ALA A 163     -13.097   9.301  10.708  1.00 97.62           C  
ATOM   2383  HB1 ALA A 163     -12.572   9.549  11.631  1.00 97.62           H  
ATOM   2384  HB2 ALA A 163     -12.739   8.358  10.296  1.00 97.62           H  
ATOM   2385  HB3 ALA A 163     -14.159   9.194  10.929  1.00 97.62           H  
ATOM   2386  O   ALA A 163     -14.682  11.961   9.976  1.00 97.62           O  
ATOM   2387  N   GLU A 164     -12.669  12.630  10.715  1.00 95.56           N  
ATOM   2388  H   GLU A 164     -11.672  12.476  10.686  1.00 95.56           H  
ATOM   2389  CA  GLU A 164     -13.125  13.955  11.148  1.00 95.56           C  
ATOM   2390  HA  GLU A 164     -14.063  13.860  11.695  1.00 95.56           H  
ATOM   2391  C   GLU A 164     -13.395  14.838   9.926  1.00 95.56           C  
ATOM   2392  CB  GLU A 164     -12.070  14.562  12.089  1.00 95.56           C  
ATOM   2393  HB2 GLU A 164     -11.902  13.863  12.909  1.00 95.56           H  
ATOM   2394  HB3 GLU A 164     -11.133  14.687  11.546  1.00 95.56           H  
ATOM   2395  O   GLU A 164     -14.470  15.418   9.788  1.00 95.56           O  
ATOM   2396  CG  GLU A 164     -12.487  15.916  12.681  1.00 95.56           C  
ATOM   2397  HG2 GLU A 164     -12.610  16.634  11.870  1.00 95.56           H  
ATOM   2398  HG3 GLU A 164     -13.452  15.793  13.172  1.00 95.56           H  
ATOM   2399  CD  GLU A 164     -11.471  16.481  13.695  1.00 95.56           C  
ATOM   2400  OE1 GLU A 164     -11.819  17.491  14.346  1.00 95.56           O  
ATOM   2401  OE2 GLU A 164     -10.354  15.924  13.841  1.00 95.56           O  
ATOM   2402  N   GLY A 165     -12.446  14.866   8.988  1.00 95.25           N  
ATOM   2403  H   GLY A 165     -11.562  14.422   9.193  1.00 95.25           H  
ATOM   2404  CA  GLY A 165     -12.576  15.607   7.737  1.00 95.25           C  
ATOM   2405  HA2 GLY A 165     -13.072  16.557   7.936  1.00 95.25           H  
ATOM   2406  HA3 GLY A 165     -11.571  15.822   7.376  1.00 95.25           H  
ATOM   2407  C   GLY A 165     -13.356  14.889   6.627  1.00 95.25           C  
ATOM   2408  O   GLY A 165     -13.554  15.483   5.569  1.00 95.25           O  
ATOM   2409  N   GLN A 166     -13.756  13.627   6.818  1.00 95.69           N  
ATOM   2410  H   GLN A 166     -13.470  13.191   7.683  1.00 95.69           H  
ATOM   2411  CA  GLN A 166     -14.457  12.780   5.837  1.00 95.69           C  
ATOM   2412  HA  GLN A 166     -14.392  11.760   6.214  1.00 95.69           H  
ATOM   2413  C   GLN A 166     -13.789  12.717   4.449  1.00 95.69           C  
ATOM   2414  CB  GLN A 166     -15.949  13.164   5.780  1.00 95.69           C  
ATOM   2415  HB2 GLN A 166     -16.040  14.240   5.631  1.00 95.69           H  
ATOM   2416  HB3 GLN A 166     -16.431  12.671   4.936  1.00 95.69           H  
ATOM   2417  O   GLN A 166     -14.465  12.652   3.416  1.00 95.69           O  
ATOM   2418  CG  GLN A 166     -16.713  12.763   7.050  1.00 95.69           C  
ATOM   2419  HG2 GLN A 166     -16.203  13.152   7.932  1.00 95.69           H  
ATOM   2420  HG3 GLN A 166     -17.707  13.209   7.019  1.00 95.69           H  
ATOM   2421  CD  GLN A 166     -16.879  11.250   7.158  1.00 95.69           C  
ATOM   2422  NE2 GLN A 166     -16.337  10.622   8.176  1.00 95.69           N  
ATOM   2423 HE21 GLN A 166     -15.850  11.148   8.887  1.00 95.69           H  
ATOM   2424 HE22 GLN A 166     -16.477   9.626   8.262  1.00 95.69           H  
ATOM   2425  OE1 GLN A 166     -17.483  10.608   6.307  1.00 95.69           O  
ATOM   2426  N   HIS A 167     -12.456  12.713   4.409  1.00 96.50           N  
ATOM   2427  H   HIS A 167     -11.950  12.686   5.282  1.00 96.50           H  
ATOM   2428  CA  HIS A 167     -11.690  12.715   3.164  1.00 96.50           C  
ATOM   2429  HA  HIS A 167     -12.340  12.369   2.360  1.00 96.50           H  
ATOM   2430  C   HIS A 167     -10.512  11.739   3.198  1.00 96.50           C  
ATOM   2431  CB  HIS A 167     -11.265  14.147   2.797  1.00 96.50           C  
ATOM   2432  HB2 HIS A 167     -10.802  14.145   1.811  1.00 96.50           H  
ATOM   2433  HB3 HIS A 167     -12.156  14.773   2.739  1.00 96.50           H  
ATOM   2434  O   HIS A 167     -10.080  11.254   4.243  1.00 96.50           O  
ATOM   2435  CG  HIS A 167     -10.305  14.777   3.771  1.00 96.50           C  
ATOM   2436  CD2 HIS A 167      -8.939  14.791   3.692  1.00 96.50           C  
ATOM   2437  HD2 HIS A 167      -8.344  14.359   2.902  1.00 96.50           H  
ATOM   2438  ND1 HIS A 167     -10.651  15.456   4.912  1.00 96.50           N  
ATOM   2439  HD1 HIS A 167     -11.595  15.663   5.206  1.00 96.50           H  
ATOM   2440  CE1 HIS A 167      -9.519  15.835   5.535  1.00 96.50           C  
ATOM   2441  HE1 HIS A 167      -9.465  16.367   6.473  1.00 96.50           H  
ATOM   2442  NE2 HIS A 167      -8.449  15.458   4.818  1.00 96.50           N  
ATOM   2443  N   VAL A 168     -10.012  11.423   2.005  1.00 98.25           N  
ATOM   2444  H   VAL A 168     -10.374  11.916   1.200  1.00 98.25           H  
ATOM   2445  CA  VAL A 168      -8.815  10.606   1.805  1.00 98.25           C  
ATOM   2446  HA  VAL A 168      -8.652   9.980   2.682  1.00 98.25           H  
ATOM   2447  C   VAL A 168      -7.608  11.526   1.653  1.00 98.25           C  
ATOM   2448  CB  VAL A 168      -8.983   9.681   0.586  1.00 98.25           C  
ATOM   2449  HB  VAL A 168      -9.302  10.275  -0.270  1.00 98.25           H  
ATOM   2450  O   VAL A 168      -7.661  12.490   0.895  1.00 98.25           O  
ATOM   2451  CG1 VAL A 168      -7.680   8.965   0.217  1.00 98.25           C  
ATOM   2452 HG11 VAL A 168      -6.932   9.690  -0.103  1.00 98.25           H  
ATOM   2453 HG12 VAL A 168      -7.296   8.422   1.081  1.00 98.25           H  
ATOM   2454 HG13 VAL A 168      -7.854   8.276  -0.610  1.00 98.25           H  
ATOM   2455  CG2 VAL A 168     -10.057   8.619   0.858  1.00 98.25           C  
ATOM   2456 HG21 VAL A 168     -11.007   9.098   1.097  1.00 98.25           H  
ATOM   2457 HG22 VAL A 168      -9.759   7.990   1.697  1.00 98.25           H  
ATOM   2458 HG23 VAL A 168     -10.198   7.999  -0.027  1.00 98.25           H  
ATOM   2459  N   VAL A 169      -6.517  11.182   2.326  1.00 98.00           N  
ATOM   2460  H   VAL A 169      -6.591  10.394   2.953  1.00 98.00           H  
ATOM   2461  CA  VAL A 169      -5.233  11.884   2.315  1.00 98.00           C  
ATOM   2462  HA  VAL A 169      -5.306  12.787   1.710  1.00 98.00           H  
ATOM   2463  C   VAL A 169      -4.187  10.950   1.711  1.00 98.00           C  
ATOM   2464  CB  VAL A 169      -4.844  12.282   3.751  1.00 98.00           C  
ATOM   2465  HB  VAL A 169      -4.614  11.381   4.320  1.00 98.00           H  
ATOM   2466  O   VAL A 169      -4.005   9.828   2.188  1.00 98.00           O  
ATOM   2467  CG1 VAL A 169      -3.619  13.189   3.768  1.00 98.00           C  
ATOM   2468 HG11 VAL A 169      -2.794  12.729   3.225  1.00 98.00           H  
ATOM   2469 HG12 VAL A 169      -3.329  13.362   4.805  1.00 98.00           H  
ATOM   2470 HG13 VAL A 169      -3.874  14.152   3.326  1.00 98.00           H  
ATOM   2471  CG2 VAL A 169      -5.954  13.035   4.490  1.00 98.00           C  
ATOM   2472 HG21 VAL A 169      -6.856  12.429   4.570  1.00 98.00           H  
ATOM   2473 HG22 VAL A 169      -5.628  13.267   5.504  1.00 98.00           H  
ATOM   2474 HG23 VAL A 169      -6.188  13.965   3.971  1.00 98.00           H  
ATOM   2475  N   LEU A 170      -3.507  11.377   0.647  1.00 98.06           N  
ATOM   2476  H   LEU A 170      -3.697  12.303   0.290  1.00 98.06           H  
ATOM   2477  CA  LEU A 170      -2.496  10.552  -0.022  1.00 98.06           C  
ATOM   2478  HA  LEU A 170      -2.722   9.500   0.156  1.00 98.06           H  
ATOM   2479  C   LEU A 170      -1.098  10.823   0.572  1.00 98.06           C  
ATOM   2480  CB  LEU A 170      -2.563  10.779  -1.544  1.00 98.06           C  
ATOM   2481  HB2 LEU A 170      -1.931  10.026  -2.016  1.00 98.06           H  
ATOM   2482  HB3 LEU A 170      -2.160  11.770  -1.751  1.00 98.06           H  
ATOM   2483  O   LEU A 170      -0.680  11.971   0.676  1.00 98.06           O  
ATOM   2484  CG  LEU A 170      -3.950  10.709  -2.206  1.00 98.06           C  
ATOM   2485  HG  LEU A 170      -4.577  11.516  -1.826  1.00 98.06           H  
ATOM   2486  CD1 LEU A 170      -3.786  10.904  -3.715  1.00 98.06           C  
ATOM   2487 HD11 LEU A 170      -3.316  11.871  -3.898  1.00 98.06           H  
ATOM   2488 HD12 LEU A 170      -3.169  10.110  -4.136  1.00 98.06           H  
ATOM   2489 HD13 LEU A 170      -4.766  10.894  -4.192  1.00 98.06           H  
ATOM   2490  CD2 LEU A 170      -4.671   9.383  -1.964  1.00 98.06           C  
ATOM   2491 HD21 LEU A 170      -5.667   9.430  -2.404  1.00 98.06           H  
ATOM   2492 HD22 LEU A 170      -4.775   9.206  -0.893  1.00 98.06           H  
ATOM   2493 HD23 LEU A 170      -4.122   8.554  -2.410  1.00 98.06           H  
ATOM   2494  N   LEU A 171      -0.358   9.783   0.964  1.00 97.44           N  
ATOM   2495  H   LEU A 171      -0.745   8.855   0.866  1.00 97.44           H  
ATOM   2496  CA  LEU A 171       0.876   9.923   1.760  1.00 97.44           C  
ATOM   2497  HA  LEU A 171       0.980  10.953   2.101  1.00 97.44           H  
ATOM   2498  C   LEU A 171       2.159   9.604   0.993  1.00 97.44           C  
ATOM   2499  CB  LEU A 171       0.794   9.017   3.000  1.00 97.44           C  
ATOM   2500  HB2 LEU A 171       1.690   9.181   3.599  1.00 97.44           H  
ATOM   2501  HB3 LEU A 171       0.803   7.977   2.674  1.00 97.44           H  
ATOM   2502  O   LEU A 171       3.219  10.137   1.313  1.00 97.44           O  
ATOM   2503  CG  LEU A 171      -0.437   9.235   3.892  1.00 97.44           C  
ATOM   2504  HG  LEU A 171      -1.348   8.985   3.349  1.00 97.44           H  
ATOM   2505  CD1 LEU A 171      -0.335   8.337   5.113  1.00 97.44           C  
ATOM   2506 HD11 LEU A 171      -1.185   8.511   5.772  1.00 97.44           H  
ATOM   2507 HD12 LEU A 171       0.586   8.551   5.655  1.00 97.44           H  
ATOM   2508 HD13 LEU A 171      -0.354   7.289   4.813  1.00 97.44           H  
ATOM   2509  CD2 LEU A 171      -0.524  10.667   4.392  1.00 97.44           C  
ATOM   2510 HD21 LEU A 171      -1.380  10.766   5.059  1.00 97.44           H  
ATOM   2511 HD22 LEU A 171       0.389  10.942   4.920  1.00 97.44           H  
ATOM   2512 HD23 LEU A 171      -0.682  11.327   3.539  1.00 97.44           H  
ATOM   2513  N   GLY A 172       2.090   8.731  -0.005  1.00 96.81           N  
ATOM   2514  H   GLY A 172       1.206   8.283  -0.197  1.00 96.81           H  
ATOM   2515  CA  GLY A 172       3.256   8.316  -0.777  1.00 96.81           C  
ATOM   2516  HA2 GLY A 172       3.996   7.866  -0.115  1.00 96.81           H  
ATOM   2517  HA3 GLY A 172       3.702   9.191  -1.252  1.00 96.81           H  
ATOM   2518  C   GLY A 172       2.883   7.308  -1.849  1.00 96.81           C  
ATOM   2519  O   GLY A 172       1.803   6.719  -1.797  1.00 96.81           O  
ATOM   2520  N   ALA A 173       3.764   7.126  -2.828  1.00 97.62           N  
ATOM   2521  H   ALA A 173       4.640   7.628  -2.809  1.00 97.62           H  
ATOM   2522  CA  ALA A 173       3.541   6.220  -3.945  1.00 97.62           C  
ATOM   2523  HA  ALA A 173       2.725   5.545  -3.687  1.00 97.62           H  
ATOM   2524  C   ALA A 173       4.774   5.353  -4.229  1.00 97.62           C  
ATOM   2525  CB  ALA A 173       3.103   7.028  -5.172  1.00 97.62           C  
ATOM   2526  HB1 ALA A 173       2.195   7.586  -4.942  1.00 97.62           H  
ATOM   2527  HB2 ALA A 173       2.899   6.353  -6.003  1.00 97.62           H  
ATOM   2528  HB3 ALA A 173       3.890   7.724  -5.463  1.00 97.62           H  
ATOM   2529  O   ALA A 173       5.919   5.799  -4.103  1.00 97.62           O  
ATOM   2530  N   ASP A 174       4.521   4.110  -4.627  1.00 98.25           N  
ATOM   2531  H   ASP A 174       3.556   3.820  -4.687  1.00 98.25           H  
ATOM   2532  CA  ASP A 174       5.522   3.189  -5.160  1.00 98.25           C  
ATOM   2533  HA  ASP A 174       6.344   3.780  -5.566  1.00 98.25           H  
ATOM   2534  C   ASP A 174       4.930   2.369  -6.315  1.00 98.25           C  
ATOM   2535  CB  ASP A 174       6.092   2.296  -4.041  1.00 98.25           C  
ATOM   2536  HB2 ASP A 174       6.342   2.922  -3.185  1.00 98.25           H  
ATOM   2537  HB3 ASP A 174       5.336   1.576  -3.727  1.00 98.25           H  
ATOM   2538  O   ASP A 174       3.713   2.285  -6.482  1.00 98.25           O  
ATOM   2539  CG  ASP A 174       7.363   1.552  -4.471  1.00 98.25           C  
ATOM   2540  OD1 ASP A 174       8.035   2.016  -5.420  1.00 98.25           O  
ATOM   2541  OD2 ASP A 174       7.693   0.497  -3.884  1.00 98.25           O  
ATOM   2542  N   PHE A 175       5.782   1.747  -7.124  1.00 98.50           N  
ATOM   2543  H   PHE A 175       6.764   1.787  -6.890  1.00 98.50           H  
ATOM   2544  CA  PHE A 175       5.324   0.883  -8.204  1.00 98.50           C  
ATOM   2545  HA  PHE A 175       4.447   1.349  -8.654  1.00 98.50           H  
ATOM   2546  C   PHE A 175       4.870  -0.491  -7.702  1.00 98.50           C  
ATOM   2547  CB  PHE A 175       6.401   0.742  -9.286  1.00 98.50           C  
ATOM   2548  HB2 PHE A 175       6.120  -0.104  -9.914  1.00 98.50           H  
ATOM   2549  HB3 PHE A 175       7.351   0.497  -8.811  1.00 98.50           H  
ATOM   2550  O   PHE A 175       5.533  -1.134  -6.886  1.00 98.50           O  
ATOM   2551  CG  PHE A 175       6.567   1.934 -10.207  1.00 98.50           C  
ATOM   2552  CD1 PHE A 175       5.440   2.528 -10.809  1.00 98.50           C  
ATOM   2553  HD1 PHE A 175       4.448   2.133 -10.647  1.00 98.50           H  
ATOM   2554  CD2 PHE A 175       7.850   2.441 -10.488  1.00 98.50           C  
ATOM   2555  HD2 PHE A 175       8.720   1.986 -10.038  1.00 98.50           H  
ATOM   2556  CE1 PHE A 175       5.582   3.674 -11.601  1.00 98.50           C  
ATOM   2557  HE1 PHE A 175       4.703   4.155 -12.005  1.00 98.50           H  
ATOM   2558  CE2 PHE A 175       7.996   3.579 -11.302  1.00 98.50           C  
ATOM   2559  HE2 PHE A 175       8.970   4.019 -11.452  1.00 98.50           H  
ATOM   2560  CZ  PHE A 175       6.855   4.213 -11.821  1.00 98.50           C  
ATOM   2561  HZ  PHE A 175       6.933   5.148 -12.357  1.00 98.50           H  
ATOM   2562  N   ILE A 176       3.786  -0.989  -8.297  1.00 98.75           N  
ATOM   2563  H   ILE A 176       3.303  -0.398  -8.958  1.00 98.75           H  
ATOM   2564  CA  ILE A 176       3.311  -2.367  -8.149  1.00 98.75           C  
ATOM   2565  HA  ILE A 176       3.972  -2.878  -7.449  1.00 98.75           H  
ATOM   2566  C   ILE A 176       3.392  -3.145  -9.453  1.00 98.75           C  
ATOM   2567  CB  ILE A 176       1.885  -2.444  -7.565  1.00 98.75           C  
ATOM   2568  HB  ILE A 176       1.582  -3.489  -7.507  1.00 98.75           H  
ATOM   2569  O   ILE A 176       3.736  -2.628 -10.513  1.00 98.75           O  
ATOM   2570  CG1 ILE A 176       0.836  -1.707  -8.415  1.00 98.75           C  
ATOM   2571 HG12 ILE A 176       1.015  -0.635  -8.328  1.00 98.75           H  
ATOM   2572 HG13 ILE A 176       0.942  -1.994  -9.462  1.00 98.75           H  
ATOM   2573  CG2 ILE A 176       1.947  -1.940  -6.134  1.00 98.75           C  
ATOM   2574 HG21 ILE A 176       1.018  -2.195  -5.624  1.00 98.75           H  
ATOM   2575 HG22 ILE A 176       2.778  -2.415  -5.613  1.00 98.75           H  
ATOM   2576 HG23 ILE A 176       2.113  -0.863  -6.141  1.00 98.75           H  
ATOM   2577  CD1 ILE A 176      -0.609  -1.988  -7.996  1.00 98.75           C  
ATOM   2578 HD11 ILE A 176      -1.286  -1.441  -8.651  1.00 98.75           H  
ATOM   2579 HD12 ILE A 176      -0.821  -3.054  -8.077  1.00 98.75           H  
ATOM   2580 HD13 ILE A 176      -0.773  -1.652  -6.971  1.00 98.75           H  
ATOM   2581  N   SER A 177       3.050  -4.423  -9.373  1.00 98.62           N  
ATOM   2582  H   SER A 177       2.876  -4.794  -8.449  1.00 98.62           H  
ATOM   2583  CA  SER A 177       2.681  -5.224 -10.526  1.00 98.62           C  
ATOM   2584  HA  SER A 177       2.469  -4.565 -11.368  1.00 98.62           H  
ATOM   2585  C   SER A 177       1.414  -6.013 -10.213  1.00 98.62           C  
ATOM   2586  CB  SER A 177       3.860  -6.109 -10.914  1.00 98.62           C  
ATOM   2587  HB2 SER A 177       4.107  -6.797 -10.106  1.00 98.62           H  
ATOM   2588  HB3 SER A 177       4.725  -5.480 -11.122  1.00 98.62           H  
ATOM   2589  O   SER A 177       1.411  -6.902  -9.356  1.00 98.62           O  
ATOM   2590  OG  SER A 177       3.558  -6.841 -12.068  1.00 98.62           O  
ATOM   2591  HG  SER A 177       3.585  -6.199 -12.782  1.00 98.62           H  
ATOM   2592  N   SER A 178       0.334  -5.657 -10.901  1.00 98.75           N  
ATOM   2593  H   SER A 178       0.420  -4.877 -11.537  1.00 98.75           H  
ATOM   2594  CA  SER A 178      -0.954  -6.351 -10.859  1.00 98.75           C  
ATOM   2595  HA  SER A 178      -1.103  -6.762  -9.860  1.00 98.75           H  
ATOM   2596  C   SER A 178      -0.998  -7.528 -11.844  1.00 98.75           C  
ATOM   2597  CB  SER A 178      -2.090  -5.350 -11.103  1.00 98.75           C  
ATOM   2598  HB2 SER A 178      -3.054  -5.849 -11.002  1.00 98.75           H  
ATOM   2599  HB3 SER A 178      -2.038  -4.551 -10.364  1.00 98.75           H  
ATOM   2600  O   SER A 178      -0.043  -7.805 -12.582  1.00 98.75           O  
ATOM   2601  OG  SER A 178      -1.990  -4.799 -12.397  1.00 98.75           O  
ATOM   2602  HG  SER A 178      -1.212  -4.237 -12.424  1.00 98.75           H  
ATOM   2603  N   GLY A 179      -2.100  -8.270 -11.814  1.00 98.06           N  
ATOM   2604  H   GLY A 179      -2.835  -7.992 -11.179  1.00 98.06           H  
ATOM   2605  CA  GLY A 179      -2.340  -9.439 -12.643  1.00 98.06           C  
ATOM   2606  HA2 GLY A 179      -3.172 -10.004 -12.221  1.00 98.06           H  
ATOM   2607  HA3 GLY A 179      -1.453 -10.073 -12.634  1.00 98.06           H  
ATOM   2608  C   GLY A 179      -2.679  -9.088 -14.086  1.00 98.06           C  
ATOM   2609  O   GLY A 179      -3.453  -8.168 -14.345  1.00 98.06           O  
ATOM   2610  N   LYS A 180      -2.128  -9.863 -15.023  1.00 97.38           N  
ATOM   2611  H   LYS A 180      -1.546 -10.626 -14.708  1.00 97.38           H  
ATOM   2612  CA  LYS A 180      -2.551  -9.874 -16.429  1.00 97.38           C  
ATOM   2613  HA  LYS A 180      -3.451  -9.267 -16.520  1.00 97.38           H  
ATOM   2614  C   LYS A 180      -2.925 -11.281 -16.863  1.00 97.38           C  
ATOM   2615  CB  LYS A 180      -1.490  -9.275 -17.368  1.00 97.38           C  
ATOM   2616  HB2 LYS A 180      -1.344  -8.226 -17.113  1.00 97.38           H  
ATOM   2617  HB3 LYS A 180      -1.879  -9.306 -18.386  1.00 97.38           H  
ATOM   2618  O   LYS A 180      -2.343 -12.258 -16.391  1.00 97.38           O  
ATOM   2619  CG  LYS A 180      -0.139 -10.008 -17.336  1.00 97.38           C  
ATOM   2620  HG2 LYS A 180       0.308  -9.891 -16.348  1.00 97.38           H  
ATOM   2621  HG3 LYS A 180      -0.282 -11.070 -17.537  1.00 97.38           H  
ATOM   2622  CD  LYS A 180       0.812  -9.439 -18.395  1.00 97.38           C  
ATOM   2623  HD2 LYS A 180       0.409  -9.630 -19.390  1.00 97.38           H  
ATOM   2624  HD3 LYS A 180       0.886  -8.360 -18.259  1.00 97.38           H  
ATOM   2625  CE  LYS A 180       2.181 -10.113 -18.255  1.00 97.38           C  
ATOM   2626  HE2 LYS A 180       2.240 -10.531 -17.250  1.00 97.38           H  
ATOM   2627  HE3 LYS A 180       2.262 -10.925 -18.978  1.00 97.38           H  
ATOM   2628  NZ  LYS A 180       3.294  -9.151 -18.413  1.00 97.38           N  
ATOM   2629  HZ1 LYS A 180       3.436  -8.870 -19.373  1.00 97.38           H  
ATOM   2630  HZ2 LYS A 180       3.087  -8.330 -17.864  1.00 97.38           H  
ATOM   2631  HZ3 LYS A 180       4.137  -9.530 -18.007  1.00 97.38           H  
ATOM   2632  N   LEU A 181      -3.834 -11.360 -17.828  1.00 97.44           N  
ATOM   2633  H   LEU A 181      -4.239 -10.506 -18.183  1.00 97.44           H  
ATOM   2634  CA  LEU A 181      -4.176 -12.614 -18.486  1.00 97.44           C  
ATOM   2635  HA  LEU A 181      -4.398 -13.357 -17.720  1.00 97.44           H  
ATOM   2636  C   LEU A 181      -2.986 -13.129 -19.301  1.00 97.44           C  
ATOM   2637  CB  LEU A 181      -5.420 -12.434 -19.372  1.00 97.44           C  
ATOM   2638  HB2 LEU A 181      -5.647 -13.388 -19.847  1.00 97.44           H  
ATOM   2639  HB3 LEU A 181      -5.188 -11.718 -20.161  1.00 97.44           H  
ATOM   2640  O   LEU A 181      -2.349 -12.391 -20.055  1.00 97.44           O  
ATOM   2641  CG  LEU A 181      -6.664 -11.947 -18.612  1.00 97.44           C  
ATOM   2642  HG  LEU A 181      -6.450 -10.965 -18.189  1.00 97.44           H  
ATOM   2643  CD1 LEU A 181      -7.843 -11.792 -19.567  1.00 97.44           C  
ATOM   2644 HD11 LEU A 181      -8.702 -11.394 -19.026  1.00 97.44           H  
ATOM   2645 HD12 LEU A 181      -7.583 -11.097 -20.365  1.00 97.44           H  
ATOM   2646 HD13 LEU A 181      -8.107 -12.756 -20.002  1.00 97.44           H  
ATOM   2647  CD2 LEU A 181      -7.056 -12.901 -17.486  1.00 97.44           C  
ATOM   2648 HD21 LEU A 181      -6.339 -12.834 -16.668  1.00 97.44           H  
ATOM   2649 HD22 LEU A 181      -8.039 -12.631 -17.100  1.00 97.44           H  
ATOM   2650 HD23 LEU A 181      -7.078 -13.926 -17.857  1.00 97.44           H  
ATOM   2651  N   ARG A 182      -2.699 -14.415 -19.138  1.00 95.00           N  
ATOM   2652  H   ARG A 182      -3.214 -14.914 -18.427  1.00 95.00           H  
ATOM   2653  CA  ARG A 182      -1.733 -15.193 -19.908  1.00 95.00           C  
ATOM   2654  HA  ARG A 182      -1.357 -14.593 -20.737  1.00 95.00           H  
ATOM   2655  C   ARG A 182      -2.464 -16.428 -20.440  1.00 95.00           C  
ATOM   2656  CB  ARG A 182      -0.537 -15.584 -19.033  1.00 95.00           C  
ATOM   2657  HB2 ARG A 182      -0.895 -16.110 -18.148  1.00 95.00           H  
ATOM   2658  HB3 ARG A 182       0.109 -16.256 -19.598  1.00 95.00           H  
ATOM   2659  O   ARG A 182      -2.864 -17.277 -19.638  1.00 95.00           O  
ATOM   2660  CG  ARG A 182       0.274 -14.366 -18.582  1.00 95.00           C  
ATOM   2661  HG2 ARG A 182      -0.355 -13.705 -17.986  1.00 95.00           H  
ATOM   2662  HG3 ARG A 182       0.647 -13.826 -19.452  1.00 95.00           H  
ATOM   2663  CD  ARG A 182       1.444 -14.846 -17.725  1.00 95.00           C  
ATOM   2664  HD2 ARG A 182       2.099 -15.474 -18.329  1.00 95.00           H  
ATOM   2665  HD3 ARG A 182       1.037 -15.457 -16.919  1.00 95.00           H  
ATOM   2666  NE  ARG A 182       2.208 -13.710 -17.168  1.00 95.00           N  
ATOM   2667  HE  ARG A 182       2.107 -12.819 -17.632  1.00 95.00           H  
ATOM   2668  NH1 ARG A 182       3.055 -14.845 -15.383  1.00 95.00           N  
ATOM   2669 HH11 ARG A 182       2.642 -15.674 -15.785  1.00 95.00           H  
ATOM   2670 HH12 ARG A 182       3.729 -14.889 -14.631  1.00 95.00           H  
ATOM   2671  NH2 ARG A 182       3.566 -12.683 -15.637  1.00 95.00           N  
ATOM   2672 HH21 ARG A 182       3.910 -12.603 -14.691  1.00 95.00           H  
ATOM   2673 HH22 ARG A 182       3.784 -11.886 -16.218  1.00 95.00           H  
ATOM   2674  CZ  ARG A 182       2.931 -13.740 -16.066  1.00 95.00           C  
ATOM   2675  N   PRO A 183      -2.666 -16.536 -21.764  1.00 91.19           N  
ATOM   2676  CA  PRO A 183      -3.355 -17.674 -22.357  1.00 91.19           C  
ATOM   2677  HA  PRO A 183      -4.404 -17.628 -22.067  1.00 91.19           H  
ATOM   2678  C   PRO A 183      -2.745 -19.010 -21.915  1.00 91.19           C  
ATOM   2679  CB  PRO A 183      -3.239 -17.478 -23.871  1.00 91.19           C  
ATOM   2680  HB2 PRO A 183      -4.118 -17.855 -24.393  1.00 91.19           H  
ATOM   2681  HB3 PRO A 183      -2.339 -17.964 -24.247  1.00 91.19           H  
ATOM   2682  O   PRO A 183      -1.531 -19.188 -21.962  1.00 91.19           O  
ATOM   2683  CG  PRO A 183      -3.090 -15.967 -24.039  1.00 91.19           C  
ATOM   2684  HG2 PRO A 183      -2.531 -15.715 -24.940  1.00 91.19           H  
ATOM   2685  HG3 PRO A 183      -4.074 -15.500 -24.065  1.00 91.19           H  
ATOM   2686  CD  PRO A 183      -2.345 -15.540 -22.779  1.00 91.19           C  
ATOM   2687  HD2 PRO A 183      -1.271 -15.546 -22.966  1.00 91.19           H  
ATOM   2688  HD3 PRO A 183      -2.675 -14.545 -22.481  1.00 91.19           H  
ATOM   2689  N   GLY A 184      -3.588 -19.953 -21.491  1.00 89.88           N  
ATOM   2690  H   GLY A 184      -4.569 -19.725 -21.417  1.00 89.88           H  
ATOM   2691  CA  GLY A 184      -3.152 -21.285 -21.055  1.00 89.88           C  
ATOM   2692  HA2 GLY A 184      -4.004 -21.964 -21.091  1.00 89.88           H  
ATOM   2693  HA3 GLY A 184      -2.393 -21.653 -21.744  1.00 89.88           H  
ATOM   2694  C   GLY A 184      -2.562 -21.352 -19.641  1.00 89.88           C  
ATOM   2695  O   GLY A 184      -2.245 -22.446 -19.178  1.00 89.88           O  
ATOM   2696  N   GLU A 185      -2.451 -20.230 -18.926  1.00 92.69           N  
ATOM   2697  H   GLU A 185      -2.720 -19.350 -19.343  1.00 92.69           H  
ATOM   2698  CA  GLU A 185      -2.020 -20.202 -17.528  1.00 92.69           C  
ATOM   2699  HA  GLU A 185      -1.653 -21.190 -17.248  1.00 92.69           H  
ATOM   2700  C   GLU A 185      -3.172 -19.864 -16.577  1.00 92.69           C  
ATOM   2701  CB  GLU A 185      -0.865 -19.211 -17.311  1.00 92.69           C  
ATOM   2702  HB2 GLU A 185      -0.642 -19.205 -16.244  1.00 92.69           H  
ATOM   2703  HB3 GLU A 185      -1.196 -18.211 -17.590  1.00 92.69           H  
ATOM   2704  O   GLU A 185      -4.108 -19.138 -16.914  1.00 92.69           O  
ATOM   2705  CG  GLU A 185       0.426 -19.555 -18.073  1.00 92.69           C  
ATOM   2706  HG2 GLU A 185       0.684 -20.593 -17.865  1.00 92.69           H  
ATOM   2707  HG3 GLU A 185       0.246 -19.451 -19.143  1.00 92.69           H  
ATOM   2708  CD  GLU A 185       1.615 -18.663 -17.657  1.00 92.69           C  
ATOM   2709  OE1 GLU A 185       2.534 -18.466 -18.478  1.00 92.69           O  
ATOM   2710  OE2 GLU A 185       1.673 -18.211 -16.478  1.00 92.69           O  
ATOM   2711  N   ASP A 186      -3.062 -20.339 -15.336  1.00 92.81           N  
ATOM   2712  H   ASP A 186      -2.309 -20.977 -15.121  1.00 92.81           H  
ATOM   2713  CA  ASP A 186      -3.873 -19.856 -14.218  1.00 92.81           C  
ATOM   2714  HA  ASP A 186      -4.917 -19.826 -14.530  1.00 92.81           H  
ATOM   2715  C   ASP A 186      -3.443 -18.426 -13.856  1.00 92.81           C  
ATOM   2716  CB  ASP A 186      -3.747 -20.847 -13.052  1.00 92.81           C  
ATOM   2717  HB2 ASP A 186      -3.905 -21.856 -13.433  1.00 92.81           H  
ATOM   2718  HB3 ASP A 186      -2.741 -20.802 -12.634  1.00 92.81           H  
ATOM   2719  O   ASP A 186      -2.503 -18.209 -13.088  1.00 92.81           O  
ATOM   2720  CG  ASP A 186      -4.785 -20.598 -11.961  1.00 92.81           C  
ATOM   2721  OD1 ASP A 186      -5.908 -20.188 -12.323  1.00 92.81           O  
ATOM   2722  OD2 ASP A 186      -4.488 -20.918 -10.797  1.00 92.81           O  
ATOM   2723  N   SER A 187      -4.040 -17.454 -14.542  1.00 96.88           N  
ATOM   2724  H   SER A 187      -4.779 -17.711 -15.181  1.00 96.88           H  
ATOM   2725  CA  SER A 187      -3.712 -16.036 -14.448  1.00 96.88           C  
ATOM   2726  HA  SER A 187      -3.260 -15.847 -13.474  1.00 96.88           H  
ATOM   2727  C   SER A 187      -4.973 -15.188 -14.556  1.00 96.88           C  
ATOM   2728  CB  SER A 187      -2.704 -15.638 -15.526  1.00 96.88           C  
ATOM   2729  HB2 SER A 187      -1.798 -16.232 -15.405  1.00 96.88           H  
ATOM   2730  HB3 SER A 187      -2.450 -14.584 -15.413  1.00 96.88           H  
ATOM   2731  O   SER A 187      -5.877 -15.480 -15.343  1.00 96.88           O  
ATOM   2732  OG  SER A 187      -3.240 -15.863 -16.812  1.00 96.88           O  
ATOM   2733  HG  SER A 187      -3.552 -16.769 -16.870  1.00 96.88           H  
ATOM   2734  N   PHE A 188      -5.011 -14.139 -13.747  1.00 98.31           N  
ATOM   2735  H   PHE A 188      -4.256 -14.012 -13.088  1.00 98.31           H  
ATOM   2736  CA  PHE A 188      -6.176 -13.296 -13.550  1.00 98.31           C  
ATOM   2737  HA  PHE A 188      -6.948 -13.567 -14.271  1.00 98.31           H  
ATOM   2738  C   PHE A 188      -5.805 -11.833 -13.758  1.00 98.31           C  
ATOM   2739  CB  PHE A 188      -6.729 -13.529 -12.137  1.00 98.31           C  
ATOM   2740  HB2 PHE A 188      -7.578 -12.862 -11.985  1.00 98.31           H  
ATOM   2741  HB3 PHE A 188      -5.969 -13.252 -11.407  1.00 98.31           H  
ATOM   2742  O   PHE A 188      -4.665 -11.432 -13.504  1.00 98.31           O  
ATOM   2743  CG  PHE A 188      -7.172 -14.954 -11.853  1.00 98.31           C  
ATOM   2744  CD1 PHE A 188      -8.537 -15.276 -11.863  1.00 98.31           C  
ATOM   2745  HD1 PHE A 188      -9.272 -14.517 -12.087  1.00 98.31           H  
ATOM   2746  CD2 PHE A 188      -6.235 -15.959 -11.541  1.00 98.31           C  
ATOM   2747  HD2 PHE A 188      -5.179 -15.734 -11.499  1.00 98.31           H  
ATOM   2748  CE1 PHE A 188      -8.957 -16.580 -11.552  1.00 98.31           C  
ATOM   2749  HE1 PHE A 188     -10.014 -16.790 -11.489  1.00 98.31           H  
ATOM   2750  CE2 PHE A 188      -6.651 -17.270 -11.267  1.00 98.31           C  
ATOM   2751  HE2 PHE A 188      -5.926 -18.031 -11.016  1.00 98.31           H  
ATOM   2752  CZ  PHE A 188      -8.017 -17.584 -11.268  1.00 98.31           C  
ATOM   2753  HZ  PHE A 188      -8.338 -18.580 -11.003  1.00 98.31           H  
ATOM   2754  N   ILE A 189      -6.775 -11.020 -14.169  1.00 98.19           N  
ATOM   2755  H   ILE A 189      -7.687 -11.425 -14.326  1.00 98.19           H  
ATOM   2756  CA  ILE A 189      -6.691  -9.573 -13.949  1.00 98.19           C  
ATOM   2757  HA  ILE A 189      -5.679  -9.232 -14.168  1.00 98.19           H  
ATOM   2758  C   ILE A 189      -6.984  -9.340 -12.465  1.00 98.19           C  
ATOM   2759  CB  ILE A 189      -7.670  -8.789 -14.852  1.00 98.19           C  
ATOM   2760  HB  ILE A 189      -8.691  -9.023 -14.551  1.00 98.19           H  
ATOM   2761  O   ILE A 189      -8.010  -9.810 -11.985  1.00 98.19           O  
ATOM   2762  CG1 ILE A 189      -7.492  -9.186 -16.333  1.00 98.19           C  
ATOM   2763 HG12 ILE A 189      -7.732 -10.244 -16.431  1.00 98.19           H  
ATOM   2764 HG13 ILE A 189      -6.453  -9.035 -16.627  1.00 98.19           H  
ATOM   2765  CG2 ILE A 189      -7.431  -7.281 -14.664  1.00 98.19           C  
ATOM   2766 HG21 ILE A 189      -8.197  -6.706 -15.185  1.00 98.19           H  
ATOM   2767 HG22 ILE A 189      -6.451  -7.006 -15.053  1.00 98.19           H  
ATOM   2768 HG23 ILE A 189      -7.469  -7.011 -13.609  1.00 98.19           H  
ATOM   2769  CD1 ILE A 189      -8.400  -8.441 -17.319  1.00 98.19           C  
ATOM   2770 HD11 ILE A 189      -9.440  -8.524 -17.001  1.00 98.19           H  
ATOM   2771 HD12 ILE A 189      -8.297  -8.884 -18.309  1.00 98.19           H  
ATOM   2772 HD13 ILE A 189      -8.118  -7.390 -17.381  1.00 98.19           H  
ATOM   2773  N   THR A 190      -6.116  -8.634 -11.730  1.00 98.56           N  
ATOM   2774  H   THR A 190      -5.288  -8.258 -12.169  1.00 98.56           H  
ATOM   2775  CA  THR A 190      -6.365  -8.339 -10.302  1.00 98.56           C  
ATOM   2776  HA  THR A 190      -6.329  -9.277  -9.747  1.00 98.56           H  
ATOM   2777  C   THR A 190      -7.742  -7.689 -10.132  1.00 98.56           C  
ATOM   2778  CB  THR A 190      -5.306  -7.391  -9.728  1.00 98.56           C  
ATOM   2779  HB  THR A 190      -5.298  -6.462 -10.299  1.00 98.56           H  
ATOM   2780  O   THR A 190      -8.003  -6.703 -10.826  1.00 98.56           O  
ATOM   2781  CG2 THR A 190      -5.490  -7.074  -8.246  1.00 98.56           C  
ATOM   2782 HG21 THR A 190      -4.724  -6.364  -7.933  1.00 98.56           H  
ATOM   2783 HG22 THR A 190      -5.412  -7.980  -7.646  1.00 98.56           H  
ATOM   2784 HG23 THR A 190      -6.464  -6.617  -8.067  1.00 98.56           H  
ATOM   2785  OG1 THR A 190      -4.048  -8.008  -9.818  1.00 98.56           O  
ATOM   2786  HG1 THR A 190      -4.067  -8.726  -9.182  1.00 98.56           H  
ATOM   2787  N   PRO A 191      -8.632  -8.203  -9.266  1.00 98.31           N  
ATOM   2788  CA  PRO A 191      -9.997  -7.695  -9.150  1.00 98.31           C  
ATOM   2789  HA  PRO A 191     -10.474  -7.692 -10.129  1.00 98.31           H  
ATOM   2790  C   PRO A 191     -10.016  -6.273  -8.581  1.00 98.31           C  
ATOM   2791  CB  PRO A 191     -10.723  -8.695  -8.247  1.00 98.31           C  
ATOM   2792  HB2 PRO A 191     -11.133  -9.495  -8.864  1.00 98.31           H  
ATOM   2793  HB3 PRO A 191     -11.518  -8.232  -7.663  1.00 98.31           H  
ATOM   2794  O   PRO A 191      -9.199  -5.936  -7.729  1.00 98.31           O  
ATOM   2795  CG  PRO A 191      -9.605  -9.254  -7.366  1.00 98.31           C  
ATOM   2796  HG2 PRO A 191      -9.847 -10.246  -6.983  1.00 98.31           H  
ATOM   2797  HG3 PRO A 191      -9.398  -8.564  -6.549  1.00 98.31           H  
ATOM   2798  CD  PRO A 191      -8.412  -9.288  -8.319  1.00 98.31           C  
ATOM   2799  HD2 PRO A 191      -8.390 -10.236  -8.856  1.00 98.31           H  
ATOM   2800  HD3 PRO A 191      -7.487  -9.150  -7.759  1.00 98.31           H  
ATOM   2801  N   VAL A 192     -10.950  -5.444  -9.052  1.00 98.19           N  
ATOM   2802  H   VAL A 192     -11.654  -5.823  -9.669  1.00 98.19           H  
ATOM   2803  CA  VAL A 192     -11.229  -4.134  -8.440  1.00 98.19           C  
ATOM   2804  HA  VAL A 192     -10.298  -3.730  -8.044  1.00 98.19           H  
ATOM   2805  C   VAL A 192     -12.187  -4.295  -7.267  1.00 98.19           C  
ATOM   2806  CB  VAL A 192     -11.784  -3.101  -9.431  1.00 98.19           C  
ATOM   2807  HB  VAL A 192     -11.994  -2.184  -8.880  1.00 98.19           H  
ATOM   2808  O   VAL A 192     -13.063  -5.154  -7.308  1.00 98.19           O  
ATOM   2809  CG1 VAL A 192     -10.730  -2.761 -10.477  1.00 98.19           C  
ATOM   2810 HG11 VAL A 192     -11.042  -1.882 -11.040  1.00 98.19           H  
ATOM   2811 HG12 VAL A 192     -10.604  -3.615 -11.142  1.00 98.19           H  
ATOM   2812 HG13 VAL A 192      -9.782  -2.529  -9.990  1.00 98.19           H  
ATOM   2813  CG2 VAL A 192     -13.077  -3.543 -10.133  1.00 98.19           C  
ATOM   2814 HG21 VAL A 192     -13.855  -3.745  -9.397  1.00 98.19           H  
ATOM   2815 HG22 VAL A 192     -13.429  -2.752 -10.795  1.00 98.19           H  
ATOM   2816 HG23 VAL A 192     -12.906  -4.445 -10.721  1.00 98.19           H  
ATOM   2817  N   GLY A 193     -12.058  -3.452  -6.245  1.00 98.12           N  
ATOM   2818  H   GLY A 193     -11.306  -2.779  -6.255  1.00 98.12           H  
ATOM   2819  CA  GLY A 193     -12.896  -3.535  -5.050  1.00 98.12           C  
ATOM   2820  HA2 GLY A 193     -13.193  -4.571  -4.886  1.00 98.12           H  
ATOM   2821  HA3 GLY A 193     -13.802  -2.945  -5.192  1.00 98.12           H  
ATOM   2822  C   GLY A 193     -12.194  -3.055  -3.788  1.00 98.12           C  
ATOM   2823  O   GLY A 193     -11.141  -2.422  -3.853  1.00 98.12           O  
ATOM   2824  N   VAL A 194     -12.798  -3.362  -2.645  1.00 98.81           N  
ATOM   2825  H   VAL A 194     -13.633  -3.930  -2.678  1.00 98.81           H  
ATOM   2826  CA  VAL A 194     -12.214  -3.174  -1.315  1.00 98.81           C  
ATOM   2827  HA  VAL A 194     -11.223  -2.726  -1.398  1.00 98.81           H  
ATOM   2828  C   VAL A 194     -12.079  -4.546  -0.685  1.00 98.81           C  
ATOM   2829  CB  VAL A 194     -13.083  -2.272  -0.426  1.00 98.81           C  
ATOM   2830  HB  VAL A 194     -14.052  -2.751  -0.283  1.00 98.81           H  
ATOM   2831  O   VAL A 194     -13.050  -5.297  -0.623  1.00 98.81           O  
ATOM   2832  CG1 VAL A 194     -12.451  -2.044   0.950  1.00 98.81           C  
ATOM   2833 HG11 VAL A 194     -11.476  -1.568   0.849  1.00 98.81           H  
ATOM   2834 HG12 VAL A 194     -13.104  -1.416   1.556  1.00 98.81           H  
ATOM   2835 HG13 VAL A 194     -12.340  -2.994   1.474  1.00 98.81           H  
ATOM   2836  CG2 VAL A 194     -13.309  -0.914  -1.090  1.00 98.81           C  
ATOM   2837 HG21 VAL A 194     -12.358  -0.464  -1.375  1.00 98.81           H  
ATOM   2838 HG22 VAL A 194     -13.832  -0.259  -0.393  1.00 98.81           H  
ATOM   2839 HG23 VAL A 194     -13.942  -1.048  -1.968  1.00 98.81           H  
ATOM   2840  N   PHE A 195     -10.876  -4.867  -0.230  1.00 98.75           N  
ATOM   2841  H   PHE A 195     -10.119  -4.209  -0.344  1.00 98.75           H  
ATOM   2842  CA  PHE A 195     -10.547  -6.158   0.349  1.00 98.75           C  
ATOM   2843  HA  PHE A 195     -11.446  -6.770   0.426  1.00 98.75           H  
ATOM   2844  C   PHE A 195      -9.991  -5.935   1.746  1.00 98.75           C  
ATOM   2845  CB  PHE A 195      -9.554  -6.889  -0.559  1.00 98.75           C  
ATOM   2846  HB2 PHE A 195      -8.590  -6.381  -0.525  1.00 98.75           H  
ATOM   2847  HB3 PHE A 195      -9.413  -7.897  -0.170  1.00 98.75           H  
ATOM   2848  O   PHE A 195      -9.005  -5.219   1.918  1.00 98.75           O  
ATOM   2849  CG  PHE A 195     -10.009  -6.983  -2.000  1.00 98.75           C  
ATOM   2850  CD1 PHE A 195     -10.943  -7.963  -2.382  1.00 98.75           C  
ATOM   2851  HD1 PHE A 195     -11.332  -8.654  -1.648  1.00 98.75           H  
ATOM   2852  CD2 PHE A 195      -9.541  -6.054  -2.948  1.00 98.75           C  
ATOM   2853  HD2 PHE A 195      -8.847  -5.282  -2.650  1.00 98.75           H  
ATOM   2854  CE1 PHE A 195     -11.403  -8.019  -3.708  1.00 98.75           C  
ATOM   2855  HE1 PHE A 195     -12.143  -8.754  -3.989  1.00 98.75           H  
ATOM   2856  CE2 PHE A 195     -10.004  -6.110  -4.274  1.00 98.75           C  
ATOM   2857  HE2 PHE A 195      -9.659  -5.389  -5.001  1.00 98.75           H  
ATOM   2858  CZ  PHE A 195     -10.938  -7.087  -4.651  1.00 98.75           C  
ATOM   2859  HZ  PHE A 195     -11.321  -7.103  -5.661  1.00 98.75           H  
ATOM   2860  N   GLU A 196     -10.632  -6.534   2.743  1.00 98.50           N  
ATOM   2861  H   GLU A 196     -11.436  -7.114   2.550  1.00 98.50           H  
ATOM   2862  CA  GLU A 196     -10.210  -6.409   4.130  1.00 98.50           C  
ATOM   2863  HA  GLU A 196      -9.649  -5.480   4.229  1.00 98.50           H  
ATOM   2864  C   GLU A 196      -9.279  -7.558   4.527  1.00 98.50           C  
ATOM   2865  CB  GLU A 196     -11.438  -6.287   5.038  1.00 98.50           C  
ATOM   2866  HB2 GLU A 196     -12.128  -5.575   4.585  1.00 98.50           H  
ATOM   2867  HB3 GLU A 196     -11.937  -7.251   5.141  1.00 98.50           H  
ATOM   2868  O   GLU A 196      -9.568  -8.731   4.290  1.00 98.50           O  
ATOM   2869  CG  GLU A 196     -10.989  -5.766   6.403  1.00 98.50           C  
ATOM   2870  HG2 GLU A 196     -10.424  -6.540   6.922  1.00 98.50           H  
ATOM   2871  HG3 GLU A 196     -10.314  -4.929   6.225  1.00 98.50           H  
ATOM   2872  CD  GLU A 196     -12.116  -5.259   7.301  1.00 98.50           C  
ATOM   2873  OE1 GLU A 196     -11.737  -4.721   8.366  1.00 98.50           O  
ATOM   2874  OE2 GLU A 196     -13.303  -5.333   6.921  1.00 98.50           O  
ATOM   2875  N   HIS A 197      -8.138  -7.219   5.119  1.00 98.31           N  
ATOM   2876  H   HIS A 197      -7.944  -6.236   5.251  1.00 98.31           H  
ATOM   2877  CA  HIS A 197      -7.172  -8.168   5.644  1.00 98.31           C  
ATOM   2878  HA  HIS A 197      -7.146  -9.045   4.997  1.00 98.31           H  
ATOM   2879  C   HIS A 197      -7.612  -8.615   7.039  1.00 98.31           C  
ATOM   2880  CB  HIS A 197      -5.782  -7.533   5.618  1.00 98.31           C  
ATOM   2881  HB2 HIS A 197      -5.805  -6.600   6.180  1.00 98.31           H  
ATOM   2882  HB3 HIS A 197      -5.510  -7.298   4.589  1.00 98.31           H  
ATOM   2883  O   HIS A 197      -7.362  -7.948   8.046  1.00 98.31           O  
ATOM   2884  CG  HIS A 197      -4.712  -8.417   6.191  1.00 98.31           C  
ATOM   2885  CD2 HIS A 197      -4.351  -9.684   5.810  1.00 98.31           C  
ATOM   2886  HD2 HIS A 197      -4.802 -10.255   5.011  1.00 98.31           H  
ATOM   2887  ND1 HIS A 197      -3.926  -8.069   7.252  1.00 98.31           N  
ATOM   2888  HD1 HIS A 197      -3.969  -7.189   7.746  1.00 98.31           H  
ATOM   2889  CE1 HIS A 197      -3.126  -9.100   7.527  1.00 98.31           C  
ATOM   2890  HE1 HIS A 197      -2.475  -9.116   8.389  1.00 98.31           H  
ATOM   2891  NE2 HIS A 197      -3.303 -10.107   6.649  1.00 98.31           N  
ATOM   2892  N   LEU A 198      -8.303  -9.750   7.066  1.00 97.56           N  
ATOM   2893  H   LEU A 198      -8.483 -10.211   6.185  1.00 97.56           H  
ATOM   2894  CA  LEU A 198      -8.937 -10.301   8.254  1.00 97.56           C  
ATOM   2895  HA  LEU A 198      -8.948  -9.528   9.022  1.00 97.56           H  
ATOM   2896  C   LEU A 198      -8.189 -11.540   8.791  1.00 97.56           C  
ATOM   2897  CB  LEU A 198     -10.393 -10.652   7.931  1.00 97.56           C  
ATOM   2898  HB2 LEU A 198     -10.412 -11.445   7.184  1.00 97.56           H  
ATOM   2899  HB3 LEU A 198     -10.815 -11.033   8.862  1.00 97.56           H  
ATOM   2900  O   LEU A 198      -7.585 -12.276   8.004  1.00 97.56           O  
ATOM   2901  CG  LEU A 198     -11.327  -9.512   7.502  1.00 97.56           C  
ATOM   2902  HG  LEU A 198     -10.869  -8.935   6.698  1.00 97.56           H  
ATOM   2903  CD1 LEU A 198     -12.646 -10.091   6.995  1.00 97.56           C  
ATOM   2904 HD11 LEU A 198     -12.462 -10.713   6.119  1.00 97.56           H  
ATOM   2905 HD12 LEU A 198     -13.107 -10.694   7.778  1.00 97.56           H  
ATOM   2906 HD13 LEU A 198     -13.319  -9.279   6.720  1.00 97.56           H  
ATOM   2907  CD2 LEU A 198     -11.634  -8.592   8.681  1.00 97.56           C  
ATOM   2908 HD21 LEU A 198     -10.713  -8.109   9.008  1.00 97.56           H  
ATOM   2909 HD22 LEU A 198     -12.347  -7.826   8.378  1.00 97.56           H  
ATOM   2910 HD23 LEU A 198     -12.061  -9.162   9.506  1.00 97.56           H  
ATOM   2911  N   PRO A 199      -8.245 -11.827  10.106  1.00 95.25           N  
ATOM   2912  CA  PRO A 199      -7.629 -13.016  10.703  1.00 95.25           C  
ATOM   2913  HA  PRO A 199      -6.554 -12.971  10.530  1.00 95.25           H  
ATOM   2914  C   PRO A 199      -8.150 -14.363  10.169  1.00 95.25           C  
ATOM   2915  CB  PRO A 199      -7.898 -12.891  12.206  1.00 95.25           C  
ATOM   2916  HB2 PRO A 199      -8.828 -13.398  12.462  1.00 95.25           H  
ATOM   2917  HB3 PRO A 199      -7.073 -13.287  12.798  1.00 95.25           H  
ATOM   2918  O   PRO A 199      -7.437 -15.361  10.262  1.00 95.25           O  
ATOM   2919  CG  PRO A 199      -8.075 -11.392  12.422  1.00 95.25           C  
ATOM   2920  HG2 PRO A 199      -7.102 -10.905  12.487  1.00 95.25           H  
ATOM   2921  HG3 PRO A 199      -8.685 -11.177  13.299  1.00 95.25           H  
ATOM   2922  CD  PRO A 199      -8.786 -10.967  11.147  1.00 95.25           C  
ATOM   2923  HD2 PRO A 199      -8.589  -9.911  10.962  1.00 95.25           H  
ATOM   2924  HD3 PRO A 199      -9.858 -11.142  11.240  1.00 95.25           H  
ATOM   2925  N   GLU A 200      -9.355 -14.428   9.593  1.00 96.31           N  
ATOM   2926  H   GLU A 200      -9.958 -13.618   9.617  1.00 96.31           H  
ATOM   2927  CA  GLU A 200      -9.899 -15.651   8.977  1.00 96.31           C  
ATOM   2928  HA  GLU A 200      -9.856 -16.463   9.703  1.00 96.31           H  
ATOM   2929  C   GLU A 200      -9.081 -16.090   7.753  1.00 96.31           C  
ATOM   2930  CB  GLU A 200     -11.367 -15.459   8.546  1.00 96.31           C  
ATOM   2931  HB2 GLU A 200     -11.433 -14.655   7.814  1.00 96.31           H  
ATOM   2932  HB3 GLU A 200     -11.681 -16.373   8.041  1.00 96.31           H  
ATOM   2933  O   GLU A 200      -8.997 -17.281   7.448  1.00 96.31           O  
ATOM   2934  CG  GLU A 200     -12.365 -15.217   9.694  1.00 96.31           C  
ATOM   2935  HG2 GLU A 200     -13.372 -15.317   9.291  1.00 96.31           H  
ATOM   2936  HG3 GLU A 200     -12.229 -16.000  10.441  1.00 96.31           H  
ATOM   2937  CD  GLU A 200     -12.237 -13.837  10.351  1.00 96.31           C  
ATOM   2938  OE1 GLU A 200     -12.638 -13.701  11.525  1.00 96.31           O  
ATOM   2939  OE2 GLU A 200     -11.681 -12.937   9.691  1.00 96.31           O  
ATOM   2940  N   ASN A 201      -8.435 -15.138   7.074  1.00 96.38           N  
ATOM   2941  H   ASN A 201      -8.491 -14.195   7.432  1.00 96.38           H  
ATOM   2942  CA  ASN A 201      -7.462 -15.387   6.016  1.00 96.38           C  
ATOM   2943  HA  ASN A 201      -7.482 -16.441   5.741  1.00 96.38           H  
ATOM   2944  C   ASN A 201      -6.064 -15.085   6.561  1.00 96.38           C  
ATOM   2945  CB  ASN A 201      -7.831 -14.574   4.769  1.00 96.38           C  
ATOM   2946  HB2 ASN A 201      -7.827 -13.513   5.017  1.00 96.38           H  
ATOM   2947  HB3 ASN A 201      -7.082 -14.736   3.993  1.00 96.38           H  
ATOM   2948  O   ASN A 201      -5.469 -14.050   6.263  1.00 96.38           O  
ATOM   2949  CG  ASN A 201      -9.182 -14.971   4.215  1.00 96.38           C  
ATOM   2950  ND2 ASN A 201     -10.120 -14.053   4.176  1.00 96.38           N  
ATOM   2951 HD21 ASN A 201     -11.042 -14.337   3.876  1.00 96.38           H  
ATOM   2952 HD22 ASN A 201      -9.934 -13.134   4.549  1.00 96.38           H  
ATOM   2953  OD1 ASN A 201      -9.404 -16.100   3.792  1.00 96.38           O  
ATOM   2954  N   TRP A 202      -5.557 -15.986   7.408  1.00 94.06           N  
ATOM   2955  H   TRP A 202      -6.143 -16.759   7.689  1.00 94.06           H  
ATOM   2956  CA  TRP A 202      -4.301 -15.763   8.120  1.00 94.06           C  
ATOM   2957  HA  TRP A 202      -4.439 -14.876   8.737  1.00 94.06           H  
ATOM   2958  C   TRP A 202      -3.142 -15.505   7.152  1.00 94.06           C  
ATOM   2959  CB  TRP A 202      -3.984 -16.924   9.067  1.00 94.06           C  
ATOM   2960  HB2 TRP A 202      -3.610 -17.775   8.496  1.00 94.06           H  
ATOM   2961  HB3 TRP A 202      -4.907 -17.234   9.556  1.00 94.06           H  
ATOM   2962  O   TRP A 202      -2.804 -16.344   6.313  1.00 94.06           O  
ATOM   2963  CG  TRP A 202      -3.005 -16.571  10.145  1.00 94.06           C  
ATOM   2964  CD1 TRP A 202      -1.670 -16.784  10.130  1.00 94.06           C  
ATOM   2965  HD1 TRP A 202      -1.138 -17.248   9.313  1.00 94.06           H  
ATOM   2966  CD2 TRP A 202      -3.278 -15.891  11.403  1.00 94.06           C  
ATOM   2967  CE2 TRP A 202      -2.051 -15.721  12.111  1.00 94.06           C  
ATOM   2968  CE3 TRP A 202      -4.449 -15.386  12.002  1.00 94.06           C  
ATOM   2969  HE3 TRP A 202      -5.387 -15.485  11.475  1.00 94.06           H  
ATOM   2970  NE1 TRP A 202      -1.100 -16.283  11.286  1.00 94.06           N  
ATOM   2971  HE1 TRP A 202      -0.105 -16.301  11.460  1.00 94.06           H  
ATOM   2972  CH2 TRP A 202      -3.185 -14.589  13.922  1.00 94.06           C  
ATOM   2973  HH2 TRP A 202      -3.176 -14.077  14.874  1.00 94.06           H  
ATOM   2974  CZ2 TRP A 202      -1.996 -15.089  13.363  1.00 94.06           C  
ATOM   2975  HZ2 TRP A 202      -1.053 -14.975  13.877  1.00 94.06           H  
ATOM   2976  CZ3 TRP A 202      -4.404 -14.730  13.242  1.00 94.06           C  
ATOM   2977  HZ3 TRP A 202      -5.305 -14.307  13.661  1.00 94.06           H  
ATOM   2978  N   GLY A 203      -2.519 -14.336   7.283  1.00 95.31           N  
ATOM   2979  H   GLY A 203      -2.888 -13.676   7.952  1.00 95.31           H  
ATOM   2980  CA  GLY A 203      -1.340 -13.996   6.502  1.00 95.31           C  
ATOM   2981  HA2 GLY A 203      -1.559 -14.141   5.445  1.00 95.31           H  
ATOM   2982  HA3 GLY A 203      -1.107 -12.944   6.666  1.00 95.31           H  
ATOM   2983  C   GLY A 203      -0.130 -14.855   6.877  1.00 95.31           C  
ATOM   2984  O   GLY A 203      -0.110 -15.562   7.882  1.00 95.31           O  
ATOM   2985  N   TYR A 204       0.934 -14.772   6.084  1.00 97.31           N  
ATOM   2986  H   TYR A 204       0.881 -14.198   5.255  1.00 97.31           H  
ATOM   2987  CA  TYR A 204       2.161 -15.525   6.352  1.00 97.31           C  
ATOM   2988  HA  TYR A 204       2.270 -15.655   7.429  1.00 97.31           H  
ATOM   2989  C   TYR A 204       3.409 -14.764   5.895  1.00 97.31           C  
ATOM   2990  CB  TYR A 204       2.024 -16.933   5.749  1.00 97.31           C  
ATOM   2991  HB2 TYR A 204       1.199 -17.441   6.248  1.00 97.31           H  
ATOM   2992  HB3 TYR A 204       2.919 -17.516   5.969  1.00 97.31           H  
ATOM   2993  O   TYR A 204       3.339 -13.600   5.481  1.00 97.31           O  
ATOM   2994  CG  TYR A 204       1.759 -16.967   4.261  1.00 97.31           C  
ATOM   2995  CD1 TYR A 204       0.451 -16.767   3.774  1.00 97.31           C  
ATOM   2996  HD1 TYR A 204      -0.369 -16.596   4.455  1.00 97.31           H  
ATOM   2997  CD2 TYR A 204       2.813 -17.238   3.371  1.00 97.31           C  
ATOM   2998  HD2 TYR A 204       3.806 -17.433   3.747  1.00 97.31           H  
ATOM   2999  CE1 TYR A 204       0.198 -16.810   2.392  1.00 97.31           C  
ATOM   3000  HE1 TYR A 204      -0.804 -16.656   2.018  1.00 97.31           H  
ATOM   3001  CE2 TYR A 204       2.555 -17.320   1.993  1.00 97.31           C  
ATOM   3002  HE2 TYR A 204       3.356 -17.593   1.322  1.00 97.31           H  
ATOM   3003  OH  TYR A 204       1.013 -17.170   0.164  1.00 97.31           O  
ATOM   3004  HH  TYR A 204       1.796 -17.450  -0.316  1.00 97.31           H  
ATOM   3005  CZ  TYR A 204       1.250 -17.096   1.500  1.00 97.31           C  
ATOM   3006  N   ARG A 205       4.575 -15.407   6.021  1.00 98.00           N  
ATOM   3007  H   ARG A 205       4.548 -16.364   6.340  1.00 98.00           H  
ATOM   3008  CA  ARG A 205       5.869 -14.880   5.577  1.00 98.00           C  
ATOM   3009  HA  ARG A 205       5.716 -13.899   5.127  1.00 98.00           H  
ATOM   3010  C   ARG A 205       6.451 -15.771   4.487  1.00 98.00           C  
ATOM   3011  CB  ARG A 205       6.828 -14.707   6.767  1.00 98.00           C  
ATOM   3012  HB2 ARG A 205       6.923 -15.650   7.306  1.00 98.00           H  
ATOM   3013  HB3 ARG A 205       7.809 -14.425   6.384  1.00 98.00           H  
ATOM   3014  O   ARG A 205       6.351 -16.992   4.554  1.00 98.00           O  
ATOM   3015  CG  ARG A 205       6.339 -13.607   7.724  1.00 98.00           C  
ATOM   3016  HG2 ARG A 205       6.186 -12.693   7.151  1.00 98.00           H  
ATOM   3017  HG3 ARG A 205       5.386 -13.901   8.164  1.00 98.00           H  
ATOM   3018  CD  ARG A 205       7.337 -13.326   8.857  1.00 98.00           C  
ATOM   3019  HD2 ARG A 205       8.317 -13.105   8.435  1.00 98.00           H  
ATOM   3020  HD3 ARG A 205       7.421 -14.213   9.484  1.00 98.00           H  
ATOM   3021  NE  ARG A 205       6.886 -12.189   9.686  1.00 98.00           N  
ATOM   3022  HE  ARG A 205       6.392 -12.404  10.540  1.00 98.00           H  
ATOM   3023  NH1 ARG A 205       7.572 -10.440   8.321  1.00 98.00           N  
ATOM   3024 HH11 ARG A 205       8.041 -11.030   7.649  1.00 98.00           H  
ATOM   3025 HH12 ARG A 205       7.495  -9.449   8.140  1.00 98.00           H  
ATOM   3026  NH2 ARG A 205       6.348 -10.000  10.066  1.00 98.00           N  
ATOM   3027 HH21 ARG A 205       5.616 -10.309  10.689  1.00 98.00           H  
ATOM   3028 HH22 ARG A 205       6.207  -9.088   9.657  1.00 98.00           H  
ATOM   3029  CZ  ARG A 205       6.952 -10.903   9.365  1.00 98.00           C  
ATOM   3030  N   ALA A 206       7.061 -15.158   3.482  1.00 97.88           N  
ATOM   3031  H   ALA A 206       7.082 -14.148   3.480  1.00 97.88           H  
ATOM   3032  CA  ALA A 206       7.716 -15.868   2.397  1.00 97.88           C  
ATOM   3033  HA  ALA A 206       6.993 -16.539   1.934  1.00 97.88           H  
ATOM   3034  C   ALA A 206       8.897 -16.700   2.921  1.00 97.88           C  
ATOM   3035  CB  ALA A 206       8.172 -14.839   1.359  1.00 97.88           C  
ATOM   3036  HB1 ALA A 206       7.314 -14.274   0.996  1.00 97.88           H  
ATOM   3037  HB2 ALA A 206       8.663 -15.335   0.521  1.00 97.88           H  
ATOM   3038  HB3 ALA A 206       8.874 -14.143   1.818  1.00 97.88           H  
ATOM   3039  O   ALA A 206       9.725 -16.214   3.691  1.00 97.88           O  
ATOM   3040  N   GLU A 207       9.039 -17.934   2.443  1.00 97.19           N  
ATOM   3041  H   GLU A 207       8.268 -18.361   1.949  1.00 97.19           H  
ATOM   3042  CA  GLU A 207      10.206 -18.771   2.758  1.00 97.19           C  
ATOM   3043  HA  GLU A 207      10.389 -18.758   3.832  1.00 97.19           H  
ATOM   3044  C   GLU A 207      11.487 -18.295   2.053  1.00 97.19           C  
ATOM   3045  CB  GLU A 207       9.929 -20.209   2.329  1.00 97.19           C  
ATOM   3046  HB2 GLU A 207       9.709 -20.214   1.261  1.00 97.19           H  
ATOM   3047  HB3 GLU A 207      10.834 -20.792   2.502  1.00 97.19           H  
ATOM   3048  O   GLU A 207      12.600 -18.613   2.476  1.00 97.19           O  
ATOM   3049  CG  GLU A 207       8.776 -20.869   3.095  1.00 97.19           C  
ATOM   3050  HG2 GLU A 207       7.854 -20.321   2.901  1.00 97.19           H  
ATOM   3051  HG3 GLU A 207       8.993 -20.819   4.162  1.00 97.19           H  
ATOM   3052  CD  GLU A 207       8.595 -22.333   2.670  1.00 97.19           C  
ATOM   3053  OE1 GLU A 207       7.804 -23.022   3.343  1.00 97.19           O  
ATOM   3054  OE2 GLU A 207       9.254 -22.735   1.677  1.00 97.19           O  
ATOM   3055  N   GLY A 208      11.343 -17.526   0.967  1.00 96.19           N  
ATOM   3056  H   GLY A 208      10.405 -17.248   0.714  1.00 96.19           H  
ATOM   3057  CA  GLY A 208      12.457 -17.058   0.140  1.00 96.19           C  
ATOM   3058  HA2 GLY A 208      13.249 -16.678   0.786  1.00 96.19           H  
ATOM   3059  HA3 GLY A 208      12.103 -16.245  -0.495  1.00 96.19           H  
ATOM   3060  C   GLY A 208      13.068 -18.127  -0.768  1.00 96.19           C  
ATOM   3061  O   GLY A 208      14.153 -17.916  -1.312  1.00 96.19           O  
ATOM   3062  N   THR A 209      12.392 -19.264  -0.931  1.00 96.19           N  
ATOM   3063  H   THR A 209      11.562 -19.409  -0.374  1.00 96.19           H  
ATOM   3064  CA  THR A 209      12.850 -20.398  -1.738  1.00 96.19           C  
ATOM   3065  HA  THR A 209      13.906 -20.557  -1.522  1.00 96.19           H  
ATOM   3066  C   THR A 209      12.701 -20.107  -3.234  1.00 96.19           C  
ATOM   3067  CB  THR A 209      12.098 -21.679  -1.331  1.00 96.19           C  
ATOM   3068  HB  THR A 209      11.056 -21.602  -1.641  1.00 96.19           H  
ATOM   3069  O   THR A 209      11.679 -19.586  -3.689  1.00 96.19           O  
ATOM   3070  CG2 THR A 209      12.729 -22.930  -1.939  1.00 96.19           C  
ATOM   3071 HG21 THR A 209      12.648 -22.905  -3.026  1.00 96.19           H  
ATOM   3072 HG22 THR A 209      13.776 -23.010  -1.647  1.00 96.19           H  
ATOM   3073 HG23 THR A 209      12.195 -23.810  -1.579  1.00 96.19           H  
ATOM   3074  OG1 THR A 209      12.149 -21.814   0.074  1.00 96.19           O  
ATOM   3075  HG1 THR A 209      11.390 -22.325   0.366  1.00 96.19           H  
ATOM   3076  N   LYS A 210      13.732 -20.445  -4.016  1.00 96.38           N  
ATOM   3077  H   LYS A 210      14.510 -20.923  -3.584  1.00 96.38           H  
ATOM   3078  CA  LYS A 210      13.694 -20.379  -5.483  1.00 96.38           C  
ATOM   3079  HA  LYS A 210      13.151 -19.484  -5.787  1.00 96.38           H  
ATOM   3080  C   LYS A 210      12.936 -21.588  -6.032  1.00 96.38           C  
ATOM   3081  CB  LYS A 210      15.121 -20.319  -6.057  1.00 96.38           C  
ATOM   3082  HB2 LYS A 210      15.722 -21.120  -5.628  1.00 96.38           H  
ATOM   3083  HB3 LYS A 210      15.063 -20.482  -7.133  1.00 96.38           H  
ATOM   3084  O   LYS A 210      13.200 -22.714  -5.625  1.00 96.38           O  
ATOM   3085  CG  LYS A 210      15.800 -18.964  -5.802  1.00 96.38           C  
ATOM   3086  HG2 LYS A 210      15.852 -18.776  -4.729  1.00 96.38           H  
ATOM   3087  HG3 LYS A 210      15.190 -18.189  -6.267  1.00 96.38           H  
ATOM   3088  CD  LYS A 210      17.216 -18.893  -6.396  1.00 96.38           C  
ATOM   3089  HD2 LYS A 210      17.855 -19.621  -5.897  1.00 96.38           H  
ATOM   3090  HD3 LYS A 210      17.168 -19.126  -7.459  1.00 96.38           H  
ATOM   3091  CE  LYS A 210      17.783 -17.477  -6.209  1.00 96.38           C  
ATOM   3092  HE2 LYS A 210      17.840 -17.259  -5.142  1.00 96.38           H  
ATOM   3093  HE3 LYS A 210      17.082 -16.772  -6.656  1.00 96.38           H  
ATOM   3094  NZ  LYS A 210      19.118 -17.305  -6.838  1.00 96.38           N  
ATOM   3095  HZ1 LYS A 210      19.063 -17.484  -7.831  1.00 96.38           H  
ATOM   3096  HZ2 LYS A 210      19.433 -16.351  -6.730  1.00 96.38           H  
ATOM   3097  HZ3 LYS A 210      19.805 -17.921  -6.429  1.00 96.38           H  
ATOM   3098  N   ASN A 211      12.025 -21.368  -6.978  1.00 93.81           N  
ATOM   3099  H   ASN A 211      11.823 -20.412  -7.234  1.00 93.81           H  
ATOM   3100  CA  ASN A 211      11.435 -22.462  -7.756  1.00 93.81           C  
ATOM   3101  HA  ASN A 211      11.226 -23.286  -7.074  1.00 93.81           H  
ATOM   3102  C   ASN A 211      12.430 -23.007  -8.806  1.00 93.81           C  
ATOM   3103  CB  ASN A 211      10.088 -21.993  -8.339  1.00 93.81           C  
ATOM   3104  HB2 ASN A 211       9.481 -21.597  -7.525  1.00 93.81           H  
ATOM   3105  HB3 ASN A 211       9.558 -22.849  -8.755  1.00 93.81           H  
ATOM   3106  O   ASN A 211      13.548 -22.507  -8.934  1.00 93.81           O  
ATOM   3107  CG  ASN A 211      10.194 -20.933  -9.423  1.00 93.81           C  
ATOM   3108  ND2 ASN A 211       9.100 -20.283  -9.740  1.00 93.81           N  
ATOM   3109 HD21 ASN A 211       8.250 -20.457  -9.223  1.00 93.81           H  
ATOM   3110 HD22 ASN A 211       9.207 -19.531 -10.405  1.00 93.81           H  
ATOM   3111  OD1 ASN A 211      11.225 -20.688 -10.025  1.00 93.81           O  
ATOM   3112  N   SER A 212      12.013 -23.987  -9.614  1.00 96.00           N  
ATOM   3113  H   SER A 212      11.088 -24.373  -9.488  1.00 96.00           H  
ATOM   3114  CA  SER A 212      12.845 -24.580 -10.679  1.00 96.00           C  
ATOM   3115  HA  SER A 212      13.736 -25.009 -10.220  1.00 96.00           H  
ATOM   3116  C   SER A 212      13.332 -23.589 -11.748  1.00 96.00           C  
ATOM   3117  CB  SER A 212      12.078 -25.714 -11.366  1.00 96.00           C  
ATOM   3118  HB2 SER A 212      11.886 -26.505 -10.642  1.00 96.00           H  
ATOM   3119  HB3 SER A 212      12.685 -26.124 -12.174  1.00 96.00           H  
ATOM   3120  O   SER A 212      14.278 -23.887 -12.468  1.00 96.00           O  
ATOM   3121  OG  SER A 212      10.844 -25.245 -11.888  1.00 96.00           O  
ATOM   3122  HG  SER A 212      10.437 -25.981 -12.349  1.00 96.00           H  
ATOM   3123  N   LYS A 213      12.725 -22.399 -11.844  1.00 93.19           N  
ATOM   3124  H   LYS A 213      11.993 -22.202 -11.176  1.00 93.19           H  
ATOM   3125  CA  LYS A 213      13.140 -21.297 -12.729  1.00 93.19           C  
ATOM   3126  HA  LYS A 213      13.754 -21.706 -13.533  1.00 93.19           H  
ATOM   3127  C   LYS A 213      14.037 -20.270 -12.020  1.00 93.19           C  
ATOM   3128  CB  LYS A 213      11.905 -20.631 -13.363  1.00 93.19           C  
ATOM   3129  HB2 LYS A 213      12.242 -19.837 -14.029  1.00 93.19           H  
ATOM   3130  HB3 LYS A 213      11.295 -20.178 -12.581  1.00 93.19           H  
ATOM   3131  O   LYS A 213      14.266 -19.188 -12.548  1.00 93.19           O  
ATOM   3132  CG  LYS A 213      11.047 -21.611 -14.178  1.00 93.19           C  
ATOM   3133  HG2 LYS A 213      10.657 -22.393 -13.526  1.00 93.19           H  
ATOM   3134  HG3 LYS A 213      11.667 -22.070 -14.948  1.00 93.19           H  
ATOM   3135  CD  LYS A 213       9.870 -20.884 -14.841  1.00 93.19           C  
ATOM   3136  HD2 LYS A 213      10.258 -20.091 -15.480  1.00 93.19           H  
ATOM   3137  HD3 LYS A 213       9.237 -20.446 -14.068  1.00 93.19           H  
ATOM   3138  CE  LYS A 213       9.059 -21.877 -15.683  1.00 93.19           C  
ATOM   3139  HE2 LYS A 213       8.680 -22.663 -15.031  1.00 93.19           H  
ATOM   3140  HE3 LYS A 213       9.735 -22.346 -16.398  1.00 93.19           H  
ATOM   3141  NZ  LYS A 213       7.941 -21.219 -16.408  1.00 93.19           N  
ATOM   3142  HZ1 LYS A 213       7.448 -21.893 -16.977  1.00 93.19           H  
ATOM   3143  HZ2 LYS A 213       8.295 -20.505 -17.029  1.00 93.19           H  
ATOM   3144  HZ3 LYS A 213       7.282 -20.800 -15.768  1.00 93.19           H  
ATOM   3145  N   GLY A 214      14.497 -20.559 -10.803  1.00 94.81           N  
ATOM   3146  H   GLY A 214      14.253 -21.452 -10.399  1.00 94.81           H  
ATOM   3147  CA  GLY A 214      15.326 -19.652 -10.009  1.00 94.81           C  
ATOM   3148  HA2 GLY A 214      16.118 -19.249 -10.640  1.00 94.81           H  
ATOM   3149  HA3 GLY A 214      15.790 -20.224  -9.206  1.00 94.81           H  
ATOM   3150  C   GLY A 214      14.571 -18.470  -9.389  1.00 94.81           C  
ATOM   3151  O   GLY A 214      15.219 -17.549  -8.899  1.00 94.81           O  
ATOM   3152  N   TRP A 215      13.233 -18.477  -9.407  1.00 95.12           N  
ATOM   3153  H   TRP A 215      12.769 -19.292  -9.783  1.00 95.12           H  
ATOM   3154  CA  TRP A 215      12.390 -17.345  -9.006  1.00 95.12           C  
ATOM   3155  HA  TRP A 215      12.982 -16.431  -9.041  1.00 95.12           H  
ATOM   3156  C   TRP A 215      11.841 -17.493  -7.580  1.00 95.12           C  
ATOM   3157  CB  TRP A 215      11.254 -17.199 -10.025  1.00 95.12           C  
ATOM   3158  HB2 TRP A 215      11.693 -17.112 -11.018  1.00 95.12           H  
ATOM   3159  HB3 TRP A 215      10.648 -18.105 -10.014  1.00 95.12           H  
ATOM   3160  O   TRP A 215      11.253 -18.524  -7.239  1.00 95.12           O  
ATOM   3161  CG  TRP A 215      10.345 -16.030  -9.813  1.00 95.12           C  
ATOM   3162  CD1 TRP A 215       9.347 -15.956  -8.907  1.00 95.12           C  
ATOM   3163  HD1 TRP A 215       9.102 -16.752  -8.220  1.00 95.12           H  
ATOM   3164  CD2 TRP A 215      10.327 -14.760 -10.524  1.00 95.12           C  
ATOM   3165  CE2 TRP A 215       9.301 -13.941  -9.964  1.00 95.12           C  
ATOM   3166  CE3 TRP A 215      11.050 -14.234 -11.611  1.00 95.12           C  
ATOM   3167  HE3 TRP A 215      11.843 -14.816 -12.057  1.00 95.12           H  
ATOM   3168  NE1 TRP A 215       8.772 -14.699  -8.949  1.00 95.12           N  
ATOM   3169  HE1 TRP A 215       8.121 -14.348  -8.261  1.00 95.12           H  
ATOM   3170  CH2 TRP A 215       9.690 -12.204 -11.582  1.00 95.12           C  
ATOM   3171  HH2 TRP A 215       9.421 -11.265 -12.043  1.00 95.12           H  
ATOM   3172  CZ2 TRP A 215       8.993 -12.669 -10.458  1.00 95.12           C  
ATOM   3173  HZ2 TRP A 215       8.208 -12.079 -10.009  1.00 95.12           H  
ATOM   3174  CZ3 TRP A 215      10.716 -12.978 -12.148  1.00 95.12           C  
ATOM   3175  HZ3 TRP A 215      11.234 -12.610 -13.021  1.00 95.12           H  
ATOM   3176  N   ARG A 216      11.957 -16.433  -6.775  1.00 96.69           N  
ATOM   3177  H   ARG A 216      12.487 -15.653  -7.137  1.00 96.69           H  
ATOM   3178  CA  ARG A 216      11.398 -16.276  -5.422  1.00 96.69           C  
ATOM   3179  HA  ARG A 216      11.245 -17.257  -4.973  1.00 96.69           H  
ATOM   3180  C   ARG A 216      10.041 -15.568  -5.481  1.00 96.69           C  
ATOM   3181  CB  ARG A 216      12.400 -15.506  -4.545  1.00 96.69           C  
ATOM   3182  HB2 ARG A 216      12.617 -14.537  -4.995  1.00 96.69           H  
ATOM   3183  HB3 ARG A 216      11.944 -15.340  -3.569  1.00 96.69           H  
ATOM   3184  O   ARG A 216       9.941 -14.351  -5.371  1.00 96.69           O  
ATOM   3185  CG  ARG A 216      13.707 -16.281  -4.342  1.00 96.69           C  
ATOM   3186  HG2 ARG A 216      14.176 -16.475  -5.306  1.00 96.69           H  
ATOM   3187  HG3 ARG A 216      13.475 -17.233  -3.865  1.00 96.69           H  
ATOM   3188  CD  ARG A 216      14.692 -15.510  -3.459  1.00 96.69           C  
ATOM   3189  HD2 ARG A 216      14.143 -15.032  -2.648  1.00 96.69           H  
ATOM   3190  HD3 ARG A 216      15.383 -16.232  -3.024  1.00 96.69           H  
ATOM   3191  NE  ARG A 216      15.470 -14.506  -4.221  1.00 96.69           N  
ATOM   3192  HE  ARG A 216      15.293 -14.414  -5.211  1.00 96.69           H  
ATOM   3193  NH1 ARG A 216      16.609 -13.639  -2.428  1.00 96.69           N  
ATOM   3194 HH11 ARG A 216      16.044 -14.202  -1.808  1.00 96.69           H  
ATOM   3195 HH12 ARG A 216      17.328 -13.019  -2.083  1.00 96.69           H  
ATOM   3196  NH2 ARG A 216      17.171 -12.986  -4.459  1.00 96.69           N  
ATOM   3197 HH21 ARG A 216      17.163 -12.999  -5.469  1.00 96.69           H  
ATOM   3198 HH22 ARG A 216      17.841 -12.324  -4.094  1.00 96.69           H  
ATOM   3199  CZ  ARG A 216      16.399 -13.713  -3.713  1.00 96.69           C  
ATOM   3200  N   GLY A 217       8.978 -16.353  -5.676  1.00 93.94           N  
ATOM   3201  H   GLY A 217       9.166 -17.344  -5.719  1.00 93.94           H  
ATOM   3202  CA  GLY A 217       7.611 -15.889  -5.987  1.00 93.94           C  
ATOM   3203  HA2 GLY A 217       6.942 -16.744  -5.891  1.00 93.94           H  
ATOM   3204  HA3 GLY A 217       7.540 -15.537  -7.016  1.00 93.94           H  
ATOM   3205  C   GLY A 217       7.051 -14.793  -5.084  1.00 93.94           C  
ATOM   3206  O   GLY A 217       6.448 -13.842  -5.581  1.00 93.94           O  
ATOM   3207  N   LEU A 218       7.264 -14.956  -3.780  1.00 97.38           N  
ATOM   3208  H   LEU A 218       7.811 -15.754  -3.489  1.00 97.38           H  
ATOM   3209  CA  LEU A 218       6.721 -14.111  -2.716  1.00 97.38           C  
ATOM   3210  HA  LEU A 218       5.939 -13.477  -3.134  1.00 97.38           H  
ATOM   3211  C   LEU A 218       7.770 -13.146  -2.134  1.00 97.38           C  
ATOM   3212  CB  LEU A 218       6.079 -15.014  -1.643  1.00 97.38           C  
ATOM   3213  HB2 LEU A 218       5.619 -14.378  -0.887  1.00 97.38           H  
ATOM   3214  HB3 LEU A 218       6.873 -15.585  -1.161  1.00 97.38           H  
ATOM   3215  O   LEU A 218       7.535 -12.530  -1.098  1.00 97.38           O  
ATOM   3216  CG  LEU A 218       5.016 -16.002  -2.161  1.00 97.38           C  
ATOM   3217  HG  LEU A 218       5.465 -16.666  -2.900  1.00 97.38           H  
ATOM   3218  CD1 LEU A 218       4.501 -16.870  -1.020  1.00 97.38           C  
ATOM   3219 HD11 LEU A 218       3.864 -16.262  -0.377  1.00 97.38           H  
ATOM   3220 HD12 LEU A 218       3.919 -17.700  -1.420  1.00 97.38           H  
ATOM   3221 HD13 LEU A 218       5.331 -17.268  -0.437  1.00 97.38           H  
ATOM   3222  CD2 LEU A 218       3.816 -15.298  -2.790  1.00 97.38           C  
ATOM   3223 HD21 LEU A 218       3.410 -14.556  -2.102  1.00 97.38           H  
ATOM   3224 HD22 LEU A 218       4.118 -14.805  -3.714  1.00 97.38           H  
ATOM   3225 HD23 LEU A 218       3.036 -16.022  -3.025  1.00 97.38           H  
ATOM   3226  N   GLY A 219       8.929 -13.034  -2.791  1.00 97.69           N  
ATOM   3227  H   GLY A 219       9.043 -13.540  -3.657  1.00 97.69           H  
ATOM   3228  CA  GLY A 219      10.062 -12.231  -2.344  1.00 97.69           C  
ATOM   3229  HA2 GLY A 219      10.599 -11.870  -3.221  1.00 97.69           H  
ATOM   3230  HA3 GLY A 219       9.707 -11.366  -1.783  1.00 97.69           H  
ATOM   3231  C   GLY A 219      11.079 -12.987  -1.496  1.00 97.69           C  
ATOM   3232  O   GLY A 219      11.126 -14.220  -1.476  1.00 97.69           O  
ATOM   3233  N   ALA A 220      11.963 -12.226  -0.851  1.00 97.50           N  
ATOM   3234  H   ALA A 220      11.806 -11.229  -0.837  1.00 97.50           H  
ATOM   3235  CA  ALA A 220      12.999 -12.760   0.023  1.00 97.50           C  
ATOM   3236  HA  ALA A 220      13.546 -13.527  -0.525  1.00 97.50           H  
ATOM   3237  C   ALA A 220      12.398 -13.425   1.273  1.00 97.50           C  
ATOM   3238  CB  ALA A 220      13.975 -11.630   0.375  1.00 97.50           C  
ATOM   3239  HB1 ALA A 220      14.394 -11.200  -0.534  1.00 97.50           H  
ATOM   3240  HB2 ALA A 220      14.785 -12.011   0.997  1.00 97.50           H  
ATOM   3241  HB3 ALA A 220      13.448 -10.852   0.928  1.00 97.50           H  
ATOM   3242  O   ALA A 220      11.241 -13.205   1.631  1.00 97.50           O  
ATOM   3243  N   ARG A 221      13.199 -14.251   1.956  1.00 97.75           N  
ATOM   3244  H   ARG A 221      14.164 -14.334   1.672  1.00 97.75           H  
ATOM   3245  CA  ARG A 221      12.778 -14.893   3.205  1.00 97.75           C  
ATOM   3246  HA  ARG A 221      11.927 -15.540   2.990  1.00 97.75           H  
ATOM   3247  C   ARG A 221      12.320 -13.833   4.207  1.00 97.75           C  
ATOM   3248  CB  ARG A 221      13.918 -15.748   3.773  1.00 97.75           C  
ATOM   3249  HB2 ARG A 221      14.797 -15.122   3.923  1.00 97.75           H  
ATOM   3250  HB3 ARG A 221      14.168 -16.523   3.048  1.00 97.75           H  
ATOM   3251  O   ARG A 221      13.031 -12.861   4.439  1.00 97.75           O  
ATOM   3252  CG  ARG A 221      13.538 -16.398   5.116  1.00 97.75           C  
ATOM   3253  HG2 ARG A 221      12.600 -16.943   5.015  1.00 97.75           H  
ATOM   3254  HG3 ARG A 221      13.410 -15.620   5.869  1.00 97.75           H  
ATOM   3255  CD  ARG A 221      14.633 -17.350   5.608  1.00 97.75           C  
ATOM   3256  HD2 ARG A 221      14.449 -17.586   6.656  1.00 97.75           H  
ATOM   3257  HD3 ARG A 221      15.598 -16.848   5.551  1.00 97.75           H  
ATOM   3258  NE  ARG A 221      14.663 -18.581   4.796  1.00 97.75           N  
ATOM   3259  HE  ARG A 221      15.012 -18.495   3.852  1.00 97.75           H  
ATOM   3260  NH1 ARG A 221      13.565 -20.000   6.243  1.00 97.75           N  
ATOM   3261 HH11 ARG A 221      13.550 -19.280   6.952  1.00 97.75           H  
ATOM   3262 HH12 ARG A 221      13.136 -20.896   6.421  1.00 97.75           H  
ATOM   3263  NH2 ARG A 221      14.118 -20.705   4.206  1.00 97.75           N  
ATOM   3264 HH21 ARG A 221      13.664 -21.583   4.413  1.00 97.75           H  
ATOM   3265 HH22 ARG A 221      14.304 -20.477   3.240  1.00 97.75           H  
ATOM   3266  CZ  ARG A 221      14.123 -19.751   5.091  1.00 97.75           C  
ATOM   3267  N   GLY A 222      11.159 -14.051   4.811  1.00 97.38           N  
ATOM   3268  H   GLY A 222      10.619 -14.855   4.521  1.00 97.38           H  
ATOM   3269  CA  GLY A 222      10.583 -13.162   5.814  1.00 97.38           C  
ATOM   3270  HA2 GLY A 222      11.386 -12.686   6.377  1.00 97.38           H  
ATOM   3271  HA3 GLY A 222       9.994 -13.756   6.513  1.00 97.38           H  
ATOM   3272  C   GLY A 222       9.689 -12.053   5.257  1.00 97.38           C  
ATOM   3273  O   GLY A 222       8.980 -11.447   6.059  1.00 97.38           O  
ATOM   3274  N   SER A 223       9.656 -11.814   3.936  1.00 98.25           N  
ATOM   3275  H   SER A 223      10.264 -12.329   3.316  1.00 98.25           H  
ATOM   3276  CA  SER A 223       8.724 -10.850   3.328  1.00 98.25           C  
ATOM   3277  HA  SER A 223       8.942  -9.858   3.723  1.00 98.25           H  
ATOM   3278  C   SER A 223       7.276 -11.185   3.684  1.00 98.25           C  
ATOM   3279  CB  SER A 223       8.868 -10.804   1.801  1.00 98.25           C  
ATOM   3280  HB2 SER A 223       8.060 -10.203   1.384  1.00 98.25           H  
ATOM   3281  HB3 SER A 223       8.799 -11.811   1.391  1.00 98.25           H  
ATOM   3282  O   SER A 223       6.875 -12.350   3.665  1.00 98.25           O  
ATOM   3283  OG  SER A 223      10.106 -10.220   1.434  1.00 98.25           O  
ATOM   3284  HG  SER A 223      10.135  -9.336   1.807  1.00 98.25           H  
ATOM   3285  N   ARG A 224       6.491 -10.163   4.018  1.00 98.62           N  
ATOM   3286  H   ARG A 224       6.868  -9.229   3.946  1.00 98.62           H  
ATOM   3287  CA  ARG A 224       5.102 -10.301   4.457  1.00 98.62           C  
ATOM   3288  HA  ARG A 224       5.049 -11.116   5.179  1.00 98.62           H  
ATOM   3289  C   ARG A 224       4.189 -10.649   3.280  1.00 98.62           C  
ATOM   3290  CB  ARG A 224       4.705  -8.989   5.152  1.00 98.62           C  
ATOM   3291  HB2 ARG A 224       5.466  -8.742   5.892  1.00 98.62           H  
ATOM   3292  HB3 ARG A 224       4.698  -8.189   4.412  1.00 98.62           H  
ATOM   3293  O   ARG A 224       4.329 -10.085   2.194  1.00 98.62           O  
ATOM   3294  CG  ARG A 224       3.346  -8.998   5.860  1.00 98.62           C  
ATOM   3295  HG2 ARG A 224       2.562  -9.282   5.159  1.00 98.62           H  
ATOM   3296  HG3 ARG A 224       3.152  -7.982   6.202  1.00 98.62           H  
ATOM   3297  CD  ARG A 224       3.298  -9.893   7.104  1.00 98.62           C  
ATOM   3298  HD2 ARG A 224       3.495 -10.931   6.837  1.00 98.62           H  
ATOM   3299  HD3 ARG A 224       4.068  -9.566   7.802  1.00 98.62           H  
ATOM   3300  NE  ARG A 224       1.985  -9.762   7.758  1.00 98.62           N  
ATOM   3301  HE  ARG A 224       1.879  -9.007   8.420  1.00 98.62           H  
ATOM   3302  NH1 ARG A 224       0.905 -11.351   6.545  1.00 98.62           N  
ATOM   3303 HH11 ARG A 224       1.795 -11.701   6.219  1.00 98.62           H  
ATOM   3304 HH12 ARG A 224       0.058 -11.658   6.088  1.00 98.62           H  
ATOM   3305  NH2 ARG A 224      -0.266  -9.996   7.875  1.00 98.62           N  
ATOM   3306 HH21 ARG A 224      -1.131 -10.401   7.547  1.00 98.62           H  
ATOM   3307 HH22 ARG A 224      -0.332  -9.159   8.437  1.00 98.62           H  
ATOM   3308  CZ  ARG A 224       0.879 -10.376   7.402  1.00 98.62           C  
ATOM   3309  N   VAL A 225       3.247 -11.562   3.504  1.00 98.62           N  
ATOM   3310  H   VAL A 225       3.277 -12.081   4.369  1.00 98.62           H  
ATOM   3311  CA  VAL A 225       2.169 -11.899   2.565  1.00 98.62           C  
ATOM   3312  HA  VAL A 225       2.244 -11.264   1.682  1.00 98.62           H  
ATOM   3313  C   VAL A 225       0.825 -11.618   3.227  1.00 98.62           C  
ATOM   3314  CB  VAL A 225       2.256 -13.365   2.099  1.00 98.62           C  
ATOM   3315  HB  VAL A 225       2.092 -14.035   2.943  1.00 98.62           H  
ATOM   3316  O   VAL A 225       0.393 -12.379   4.095  1.00 98.62           O  
ATOM   3317  CG1 VAL A 225       1.177 -13.630   1.041  1.00 98.62           C  
ATOM   3318 HG11 VAL A 225       0.196 -13.666   1.515  1.00 98.62           H  
ATOM   3319 HG12 VAL A 225       1.353 -14.588   0.551  1.00 98.62           H  
ATOM   3320 HG13 VAL A 225       1.173 -12.846   0.283  1.00 98.62           H  
ATOM   3321  CG2 VAL A 225       3.634 -13.693   1.508  1.00 98.62           C  
ATOM   3322 HG21 VAL A 225       3.856 -13.030   0.671  1.00 98.62           H  
ATOM   3323 HG22 VAL A 225       4.407 -13.584   2.269  1.00 98.62           H  
ATOM   3324 HG23 VAL A 225       3.642 -14.729   1.172  1.00 98.62           H  
ATOM   3325  N   TRP A 226       0.179 -10.520   2.837  1.00 98.75           N  
ATOM   3326  H   TRP A 226       0.561  -9.979   2.075  1.00 98.75           H  
ATOM   3327  CA  TRP A 226      -1.191 -10.211   3.254  1.00 98.75           C  
ATOM   3328  HA  TRP A 226      -1.333 -10.506   4.293  1.00 98.75           H  
ATOM   3329  C   TRP A 226      -2.157 -11.016   2.393  1.00 98.75           C  
ATOM   3330  CB  TRP A 226      -1.474  -8.709   3.171  1.00 98.75           C  
ATOM   3331  HB2 TRP A 226      -1.342  -8.379   2.141  1.00 98.75           H  
ATOM   3332  HB3 TRP A 226      -2.517  -8.538   3.440  1.00 98.75           H  
ATOM   3333  O   TRP A 226      -2.101 -10.950   1.160  1.00 98.75           O  
ATOM   3334  CG  TRP A 226      -0.612  -7.865   4.058  1.00 98.75           C  
ATOM   3335  CD1 TRP A 226      -0.897  -7.494   5.326  1.00 98.75           C  
ATOM   3336  HD1 TRP A 226      -1.807  -7.744   5.851  1.00 98.75           H  
ATOM   3337  CD2 TRP A 226       0.684  -7.274   3.763  1.00 98.75           C  
ATOM   3338  CE2 TRP A 226       1.124  -6.549   4.911  1.00 98.75           C  
ATOM   3339  CE3 TRP A 226       1.520  -7.265   2.627  1.00 98.75           C  
ATOM   3340  HE3 TRP A 226       1.191  -7.774   1.734  1.00 98.75           H  
ATOM   3341  NE1 TRP A 226       0.141  -6.751   5.854  1.00 98.75           N  
ATOM   3342  HE1 TRP A 226       0.155  -6.410   6.805  1.00 98.75           H  
ATOM   3343  CH2 TRP A 226       3.154  -5.878   3.784  1.00 98.75           C  
ATOM   3344  HH2 TRP A 226       4.102  -5.360   3.796  1.00 98.75           H  
ATOM   3345  CZ2 TRP A 226       2.338  -5.855   4.926  1.00 98.75           C  
ATOM   3346  HZ2 TRP A 226       2.640  -5.326   5.817  1.00 98.75           H  
ATOM   3347  CZ3 TRP A 226       2.738  -6.567   2.632  1.00 98.75           C  
ATOM   3348  HZ3 TRP A 226       3.344  -6.537   1.739  1.00 98.75           H  
ATOM   3349  N   ASP A 227      -2.999 -11.803   3.051  1.00 98.62           N  
ATOM   3350  H   ASP A 227      -3.048 -11.753   4.058  1.00 98.62           H  
ATOM   3351  CA  ASP A 227      -3.921 -12.732   2.413  1.00 98.62           C  
ATOM   3352  HA  ASP A 227      -3.686 -12.807   1.351  1.00 98.62           H  
ATOM   3353  C   ASP A 227      -5.351 -12.203   2.543  1.00 98.62           C  
ATOM   3354  CB  ASP A 227      -3.721 -14.120   3.032  1.00 98.62           C  
ATOM   3355  HB2 ASP A 227      -2.653 -14.338   3.048  1.00 98.62           H  
ATOM   3356  HB3 ASP A 227      -4.075 -14.121   4.063  1.00 98.62           H  
ATOM   3357  O   ASP A 227      -5.872 -12.043   3.642  1.00 98.62           O  
ATOM   3358  CG  ASP A 227      -4.418 -15.232   2.254  1.00 98.62           C  
ATOM   3359  OD1 ASP A 227      -5.430 -14.995   1.561  1.00 98.62           O  
ATOM   3360  OD2 ASP A 227      -3.925 -16.380   2.315  1.00 98.62           O  
ATOM   3361  N   PHE A 228      -5.972 -11.892   1.409  1.00 98.56           N  
ATOM   3362  H   PHE A 228      -5.507 -12.082   0.532  1.00 98.56           H  
ATOM   3363  CA  PHE A 228      -7.335 -11.364   1.341  1.00 98.56           C  
ATOM   3364  HA  PHE A 228      -7.617 -10.978   2.321  1.00 98.56           H  
ATOM   3365  C   PHE A 228      -8.351 -12.462   1.006  1.00 98.56           C  
ATOM   3366  CB  PHE A 228      -7.378 -10.189   0.360  1.00 98.56           C  
ATOM   3367  HB2 PHE A 228      -7.095 -10.539  -0.633  1.00 98.56           H  
ATOM   3368  HB3 PHE A 228      -8.403  -9.825   0.300  1.00 98.56           H  
ATOM   3369  O   PHE A 228      -9.488 -12.175   0.634  1.00 98.56           O  
ATOM   3370  CG  PHE A 228      -6.478  -9.038   0.758  1.00 98.56           C  
ATOM   3371  CD1 PHE A 228      -6.961  -8.037   1.620  1.00 98.56           C  
ATOM   3372  HD1 PHE A 228      -7.974  -8.083   1.991  1.00 98.56           H  
ATOM   3373  CD2 PHE A 228      -5.148  -8.987   0.301  1.00 98.56           C  
ATOM   3374  HD2 PHE A 228      -4.768  -9.769  -0.339  1.00 98.56           H  
ATOM   3375  CE1 PHE A 228      -6.124  -6.978   2.009  1.00 98.56           C  
ATOM   3376  HE1 PHE A 228      -6.506  -6.206   2.661  1.00 98.56           H  
ATOM   3377  CE2 PHE A 228      -4.306  -7.940   0.710  1.00 98.56           C  
ATOM   3378  HE2 PHE A 228      -3.277  -7.917   0.381  1.00 98.56           H  
ATOM   3379  CZ  PHE A 228      -4.793  -6.935   1.562  1.00 98.56           C  
ATOM   3380  HZ  PHE A 228      -4.147  -6.130   1.878  1.00 98.56           H  
ATOM   3381  N   GLY A 229      -7.946 -13.729   1.106  1.00 98.31           N  
ATOM   3382  H   GLY A 229      -6.986 -13.912   1.363  1.00 98.31           H  
ATOM   3383  CA  GLY A 229      -8.800 -14.877   0.869  1.00 98.31           C  
ATOM   3384  HA2 GLY A 229      -8.298 -15.773   1.234  1.00 98.31           H  
ATOM   3385  HA3 GLY A 229      -9.722 -14.749   1.437  1.00 98.31           H  
ATOM   3386  C   GLY A 229      -9.165 -15.084  -0.596  1.00 98.31           C  
ATOM   3387  O   GLY A 229      -8.530 -14.576  -1.527  1.00 98.31           O  
ATOM   3388  N   TYR A 230     -10.193 -15.902  -0.801  1.00 98.25           N  
ATOM   3389  H   TYR A 230     -10.717 -16.222   0.001  1.00 98.25           H  
ATOM   3390  CA  TYR A 230     -10.714 -16.205  -2.126  1.00 98.25           C  
ATOM   3391  HA  TYR A 230      -9.867 -16.324  -2.803  1.00 98.25           H  
ATOM   3392  C   TYR A 230     -11.586 -15.065  -2.654  1.00 98.25           C  
ATOM   3393  CB  TYR A 230     -11.471 -17.532  -2.103  1.00 98.25           C  
ATOM   3394  HB2 TYR A 230     -12.237 -17.497  -1.328  1.00 98.25           H  
ATOM   3395  HB3 TYR A 230     -11.983 -17.650  -3.058  1.00 98.25           H  
ATOM   3396  O   TYR A 230     -12.499 -14.610  -1.975  1.00 98.25           O  
ATOM   3397  CG  TYR A 230     -10.575 -18.737  -1.896  1.00 98.25           C  
ATOM   3398  CD1 TYR A 230      -9.731 -19.166  -2.940  1.00 98.25           C  
ATOM   3399  HD1 TYR A 230      -9.709 -18.618  -3.870  1.00 98.25           H  
ATOM   3400  CD2 TYR A 230     -10.586 -19.432  -0.671  1.00 98.25           C  
ATOM   3401  HD2 TYR A 230     -11.233 -19.106   0.130  1.00 98.25           H  
ATOM   3402  CE1 TYR A 230      -8.931 -20.312  -2.781  1.00 98.25           C  
ATOM   3403  HE1 TYR A 230      -8.311 -20.655  -3.595  1.00 98.25           H  
ATOM   3404  CE2 TYR A 230      -9.772 -20.568  -0.500  1.00 98.25           C  
ATOM   3405  HE2 TYR A 230      -9.795 -21.126   0.424  1.00 98.25           H  
ATOM   3406  OH  TYR A 230      -8.175 -22.112  -1.389  1.00 98.25           O  
ATOM   3407  HH  TYR A 230      -7.757 -22.387  -2.209  1.00 98.25           H  
ATOM   3408  CZ  TYR A 230      -8.957 -21.017  -1.559  1.00 98.25           C  
ATOM   3409  N   GLN A 231     -11.316 -14.647  -3.887  1.00 98.12           N  
ATOM   3410  H   GLN A 231     -10.561 -15.103  -4.379  1.00 98.12           H  
ATOM   3411  CA  GLN A 231     -11.976 -13.555  -4.595  1.00 98.12           C  
ATOM   3412  HA  GLN A 231     -12.890 -13.277  -4.070  1.00 98.12           H  
ATOM   3413  C   GLN A 231     -12.363 -14.005  -6.007  1.00 98.12           C  
ATOM   3414  CB  GLN A 231     -11.034 -12.335  -4.655  1.00 98.12           C  
ATOM   3415  HB2 GLN A 231     -10.147 -12.601  -5.229  1.00 98.12           H  
ATOM   3416  HB3 GLN A 231     -11.539 -11.523  -5.179  1.00 98.12           H  
ATOM   3417  O   GLN A 231     -11.721 -14.889  -6.578  1.00 98.12           O  
ATOM   3418  CG  GLN A 231     -10.583 -11.828  -3.272  1.00 98.12           C  
ATOM   3419  HG2 GLN A 231      -9.952 -10.950  -3.407  1.00 98.12           H  
ATOM   3420  HG3 GLN A 231      -9.988 -12.592  -2.770  1.00 98.12           H  
ATOM   3421  CD  GLN A 231     -11.745 -11.425  -2.371  1.00 98.12           C  
ATOM   3422  NE2 GLN A 231     -11.591 -11.449  -1.069  1.00 98.12           N  
ATOM   3423 HE21 GLN A 231     -10.741 -11.763  -0.622  1.00 98.12           H  
ATOM   3424 HE22 GLN A 231     -12.406 -11.214  -0.521  1.00 98.12           H  
ATOM   3425  OE1 GLN A 231     -12.812 -11.054  -2.830  1.00 98.12           O  
ATOM   3426  N   GLN A 232     -13.385 -13.382  -6.590  1.00 98.12           N  
ATOM   3427  H   GLN A 232     -13.835 -12.627  -6.092  1.00 98.12           H  
ATOM   3428  CA  GLN A 232     -13.733 -13.567  -8.000  1.00 98.12           C  
ATOM   3429  HA  GLN A 232     -13.447 -14.569  -8.318  1.00 98.12           H  
ATOM   3430  C   GLN A 232     -12.957 -12.568  -8.856  1.00 98.12           C  
ATOM   3431  CB  GLN A 232     -15.247 -13.406  -8.202  1.00 98.12           C  
ATOM   3432  HB2 GLN A 232     -15.466 -13.414  -9.270  1.00 98.12           H  
ATOM   3433  HB3 GLN A 232     -15.561 -12.440  -7.805  1.00 98.12           H  
ATOM   3434  O   GLN A 232     -12.914 -11.381  -8.534  1.00 98.12           O  
ATOM   3435  CG  GLN A 232     -16.062 -14.515  -7.519  1.00 98.12           C  
ATOM   3436  HG2 GLN A 232     -15.862 -14.518  -6.448  1.00 98.12           H  
ATOM   3437  HG3 GLN A 232     -17.122 -14.305  -7.662  1.00 98.12           H  
ATOM   3438  CD  GLN A 232     -15.757 -15.895  -8.090  1.00 98.12           C  
ATOM   3439  NE2 GLN A 232     -16.205 -16.188  -9.293  1.00 98.12           N  
ATOM   3440 HE21 GLN A 232     -16.708 -15.496  -9.830  1.00 98.12           H  
ATOM   3441 HE22 GLN A 232     -15.996 -17.108  -9.653  1.00 98.12           H  
ATOM   3442  OE1 GLN A 232     -15.102 -16.727  -7.482  1.00 98.12           O  
ATOM   3443  N   ALA A 233     -12.340 -13.041  -9.937  1.00 98.12           N  
ATOM   3444  H   ALA A 233     -12.345 -14.034 -10.121  1.00 98.12           H  
ATOM   3445  CA  ALA A 233     -11.594 -12.182 -10.847  1.00 98.12           C  
ATOM   3446  HA  ALA A 233     -12.049 -11.191 -10.820  1.00 98.12           H  
ATOM   3447  C   ALA A 233     -11.615 -12.702 -12.294  1.00 98.12           C  
ATOM   3448  CB  ALA A 233     -10.159 -12.075 -10.329  1.00 98.12           C  
ATOM   3449  HB1 ALA A 233      -9.592 -11.385 -10.954  1.00 98.12           H  
ATOM   3450  HB2 ALA A 233     -10.161 -11.709  -9.302  1.00 98.12           H  
ATOM   3451  HB3 ALA A 233      -9.686 -13.057 -10.356  1.00 98.12           H  
ATOM   3452  O   ALA A 233     -11.693 -13.921 -12.496  1.00 98.12           O  
ATOM   3453  N   PRO A 234     -11.462 -11.820 -13.302  1.00 97.56           N  
ATOM   3454  CA  PRO A 234     -11.446 -12.231 -14.699  1.00 97.56           C  
ATOM   3455  HA  PRO A 234     -12.388 -12.736 -14.918  1.00 97.56           H  
ATOM   3456  C   PRO A 234     -10.269 -13.158 -14.997  1.00 97.56           C  
ATOM   3457  CB  PRO A 234     -11.370 -10.939 -15.522  1.00 97.56           C  
ATOM   3458  HB2 PRO A 234     -10.335 -10.693 -15.760  1.00 97.56           H  
ATOM   3459  HB3 PRO A 234     -11.963 -11.009 -16.434  1.00 97.56           H  
ATOM   3460  O   PRO A 234      -9.112 -12.787 -14.782  1.00 97.56           O  
ATOM   3461  CG  PRO A 234     -11.931  -9.878 -14.583  1.00 97.56           C  
ATOM   3462  HG2 PRO A 234     -13.020  -9.881 -14.637  1.00 97.56           H  
ATOM   3463  HG3 PRO A 234     -11.538  -8.887 -14.806  1.00 97.56           H  
ATOM   3464  CD  PRO A 234     -11.489 -10.366 -13.207  1.00 97.56           C  
ATOM   3465  HD2 PRO A 234     -10.489  -9.996 -12.979  1.00 97.56           H  
ATOM   3466  HD3 PRO A 234     -12.207 -10.015 -12.467  1.00 97.56           H  
ATOM   3467  N   ARG A 235     -10.561 -14.335 -15.553  1.00 97.38           N  
ATOM   3468  H   ARG A 235     -11.539 -14.574 -15.632  1.00 97.38           H  
ATOM   3469  CA  ARG A 235      -9.594 -15.331 -16.028  1.00 97.38           C  
ATOM   3470  HA  ARG A 235      -8.586 -14.924 -15.951  1.00 97.38           H  
ATOM   3471  C   ARG A 235      -9.868 -15.687 -17.481  1.00 97.38           C  
ATOM   3472  CB  ARG A 235      -9.680 -16.572 -15.135  1.00 97.38           C  
ATOM   3473  HB2 ARG A 235     -10.709 -16.932 -15.122  1.00 97.38           H  
ATOM   3474  HB3 ARG A 235      -9.404 -16.282 -14.121  1.00 97.38           H  
ATOM   3475  O   ARG A 235     -11.018 -15.778 -17.906  1.00 97.38           O  
ATOM   3476  CG  ARG A 235      -8.760 -17.707 -15.601  1.00 97.38           C  
ATOM   3477  HG2 ARG A 235      -9.098 -18.075 -16.570  1.00 97.38           H  
ATOM   3478  HG3 ARG A 235      -7.736 -17.346 -15.684  1.00 97.38           H  
ATOM   3479  CD  ARG A 235      -8.806 -18.869 -14.620  1.00 97.38           C  
ATOM   3480  HD2 ARG A 235      -9.844 -19.157 -14.452  1.00 97.38           H  
ATOM   3481  HD3 ARG A 235      -8.371 -18.541 -13.676  1.00 97.38           H  
ATOM   3482  NE  ARG A 235      -8.053 -20.019 -15.140  1.00 97.38           N  
ATOM   3483  HE  ARG A 235      -7.672 -19.937 -16.072  1.00 97.38           H  
ATOM   3484  NH1 ARG A 235      -8.190 -21.269 -13.230  1.00 97.38           N  
ATOM   3485 HH11 ARG A 235      -7.433 -21.256 -12.562  1.00 97.38           H  
ATOM   3486 HH12 ARG A 235      -8.945 -20.662 -12.943  1.00 97.38           H  
ATOM   3487  NH2 ARG A 235      -6.876 -21.954 -14.869  1.00 97.38           N  
ATOM   3488 HH21 ARG A 235      -6.647 -22.712 -14.242  1.00 97.38           H  
ATOM   3489 HH22 ARG A 235      -6.411 -21.818 -15.755  1.00 97.38           H  
ATOM   3490  CZ  ARG A 235      -7.722 -21.073 -14.424  1.00 97.38           C  
ATOM   3491  N   GLN A 236      -8.806 -15.946 -18.238  1.00 95.75           N  
ATOM   3492  H   GLN A 236      -7.890 -15.898 -17.815  1.00 95.75           H  
ATOM   3493  CA  GLN A 236      -8.927 -16.420 -19.610  1.00 95.75           C  
ATOM   3494  HA  GLN A 236      -9.806 -15.950 -20.052  1.00 95.75           H  
ATOM   3495  C   GLN A 236      -9.131 -17.937 -19.660  1.00 95.75           C  
ATOM   3496  CB  GLN A 236      -7.715 -15.965 -20.426  1.00 95.75           C  
ATOM   3497  HB2 GLN A 236      -6.820 -16.496 -20.100  1.00 95.75           H  
ATOM   3498  HB3 GLN A 236      -7.565 -14.898 -20.255  1.00 95.75           H  
ATOM   3499  O   GLN A 236      -8.279 -18.714 -19.227  1.00 95.75           O  
ATOM   3500  CG  GLN A 236      -7.941 -16.192 -21.927  1.00 95.75           C  
ATOM   3501  HG2 GLN A 236      -7.934 -17.260 -22.145  1.00 95.75           H  
ATOM   3502  HG3 GLN A 236      -8.916 -15.793 -22.207  1.00 95.75           H  
ATOM   3503  CD  GLN A 236      -6.886 -15.509 -22.787  1.00 95.75           C  
ATOM   3504  NE2 GLN A 236      -7.075 -15.475 -24.087  1.00 95.75           N  
ATOM   3505 HE21 GLN A 236      -7.916 -15.857 -24.495  1.00 95.75           H  
ATOM   3506 HE22 GLN A 236      -6.392 -14.959 -24.624  1.00 95.75           H  
ATOM   3507  OE1 GLN A 236      -5.879 -15.002 -22.320  1.00 95.75           O  
ATOM   3508  N   PHE A 237     -10.247 -18.345 -20.253  1.00 92.62           N  
ATOM   3509  H   PHE A 237     -10.903 -17.642 -20.560  1.00 92.62           H  
ATOM   3510  CA  PHE A 237     -10.555 -19.714 -20.648  1.00 92.62           C  
ATOM   3511  HA  PHE A 237      -9.815 -20.393 -20.225  1.00 92.62           H  
ATOM   3512  C   PHE A 237     -10.497 -19.837 -22.173  1.00 92.62           C  
ATOM   3513  CB  PHE A 237     -11.933 -20.100 -20.095  1.00 92.62           C  
ATOM   3514  HB2 PHE A 237     -12.684 -19.412 -20.482  1.00 92.62           H  
ATOM   3515  HB3 PHE A 237     -12.196 -21.097 -20.446  1.00 92.62           H  
ATOM   3516  O   PHE A 237     -10.444 -18.842 -22.897  1.00 92.62           O  
ATOM   3517  CG  PHE A 237     -11.989 -20.098 -18.582  1.00 92.62           C  
ATOM   3518  CD1 PHE A 237     -11.619 -21.254 -17.869  1.00 92.62           C  
ATOM   3519  HD1 PHE A 237     -11.311 -22.144 -18.396  1.00 92.62           H  
ATOM   3520  CD2 PHE A 237     -12.391 -18.943 -17.886  1.00 92.62           C  
ATOM   3521  HD2 PHE A 237     -12.652 -18.043 -18.423  1.00 92.62           H  
ATOM   3522  CE1 PHE A 237     -11.672 -21.261 -16.465  1.00 92.62           C  
ATOM   3523  HE1 PHE A 237     -11.412 -22.154 -15.915  1.00 92.62           H  
ATOM   3524  CE2 PHE A 237     -12.452 -18.953 -16.482  1.00 92.62           C  
ATOM   3525  HE2 PHE A 237     -12.781 -18.071 -15.952  1.00 92.62           H  
ATOM   3526  CZ  PHE A 237     -12.099 -20.116 -15.775  1.00 92.62           C  
ATOM   3527  HZ  PHE A 237     -12.168 -20.145 -14.697  1.00 92.62           H  
ATOM   3528  N   ARG A 238     -10.539 -21.071 -22.688  1.00 91.94           N  
ATOM   3529  H   ARG A 238     -10.638 -21.851 -22.054  1.00 91.94           H  
ATOM   3530  CA  ARG A 238     -10.550 -21.320 -24.140  1.00 91.94           C  
ATOM   3531  HA  ARG A 238      -9.657 -20.874 -24.577  1.00 91.94           H  
ATOM   3532  C   ARG A 238     -11.737 -20.633 -24.836  1.00 91.94           C  
ATOM   3533  CB  ARG A 238     -10.529 -22.838 -24.382  1.00 91.94           C  
ATOM   3534  HB2 ARG A 238     -11.424 -23.284 -23.948  1.00 91.94           H  
ATOM   3535  HB3 ARG A 238      -9.658 -23.262 -23.883  1.00 91.94           H  
ATOM   3536  O   ARG A 238     -11.606 -20.235 -25.986  1.00 91.94           O  
ATOM   3537  CG  ARG A 238     -10.465 -23.197 -25.874  1.00 91.94           C  
ATOM   3538  HG2 ARG A 238     -11.353 -22.814 -26.377  1.00 91.94           H  
ATOM   3539  HG3 ARG A 238      -9.581 -22.746 -26.324  1.00 91.94           H  
ATOM   3540  CD  ARG A 238     -10.422 -24.715 -26.074  1.00 91.94           C  
ATOM   3541  HD2 ARG A 238      -9.482 -25.103 -25.682  1.00 91.94           H  
ATOM   3542  HD3 ARG A 238     -11.235 -25.165 -25.503  1.00 91.94           H  
ATOM   3543  NE  ARG A 238     -10.605 -25.063 -27.498  1.00 91.94           N  
ATOM   3544  HE  ARG A 238     -11.508 -24.842 -27.893  1.00 91.94           H  
ATOM   3545  NH1 ARG A 238      -8.522 -25.938 -27.953  1.00 91.94           N  
ATOM   3546 HH11 ARG A 238      -7.882 -26.366 -28.607  1.00 91.94           H  
ATOM   3547 HH12 ARG A 238      -8.236 -25.762 -27.001  1.00 91.94           H  
ATOM   3548  NH2 ARG A 238     -10.067 -25.864 -29.557  1.00 91.94           N  
ATOM   3549 HH21 ARG A 238     -10.991 -25.634 -29.894  1.00 91.94           H  
ATOM   3550 HH22 ARG A 238      -9.404 -26.288 -30.190  1.00 91.94           H  
ATOM   3551  CZ  ARG A 238      -9.732 -25.617 -28.322  1.00 91.94           C  
ATOM   3552  N   GLN A 239     -12.873 -20.509 -24.150  1.00 92.50           N  
ATOM   3553  H   GLN A 239     -12.911 -20.937 -23.236  1.00 92.50           H  
ATOM   3554  CA  GLN A 239     -14.129 -19.967 -24.680  1.00 92.50           C  
ATOM   3555  HA  GLN A 239     -14.165 -20.146 -25.754  1.00 92.50           H  
ATOM   3556  C   GLN A 239     -14.286 -18.448 -24.493  1.00 92.50           C  
ATOM   3557  CB  GLN A 239     -15.320 -20.701 -24.033  1.00 92.50           C  
ATOM   3558  HB2 GLN A 239     -15.323 -20.528 -22.957  1.00 92.50           H  
ATOM   3559  HB3 GLN A 239     -16.236 -20.265 -24.433  1.00 92.50           H  
ATOM   3560  O   GLN A 239     -15.221 -17.875 -25.041  1.00 92.50           O  
ATOM   3561  CG  GLN A 239     -15.378 -22.213 -24.315  1.00 92.50           C  
ATOM   3562  HG2 GLN A 239     -16.399 -22.549 -24.133  1.00 92.50           H  
ATOM   3563  HG3 GLN A 239     -15.157 -22.392 -25.368  1.00 92.50           H  
ATOM   3564  CD  GLN A 239     -14.456 -23.076 -23.451  1.00 92.50           C  
ATOM   3565  NE2 GLN A 239     -14.408 -24.366 -23.697  1.00 92.50           N  
ATOM   3566 HE21 GLN A 239     -15.058 -24.777 -24.352  1.00 92.50           H  
ATOM   3567 HE22 GLN A 239     -13.899 -24.921 -23.024  1.00 92.50           H  
ATOM   3568  OE1 GLN A 239     -13.744 -22.631 -22.562  1.00 92.50           O  
ATOM   3569  N   GLY A 240     -13.414 -17.791 -23.725  1.00 93.88           N  
ATOM   3570  H   GLY A 240     -12.636 -18.287 -23.313  1.00 93.88           H  
ATOM   3571  CA  GLY A 240     -13.550 -16.370 -23.403  1.00 93.88           C  
ATOM   3572  HA2 GLY A 240     -13.053 -15.777 -24.171  1.00 93.88           H  
ATOM   3573  HA3 GLY A 240     -14.605 -16.096 -23.393  1.00 93.88           H  
ATOM   3574  C   GLY A 240     -12.962 -16.006 -22.044  1.00 93.88           C  
ATOM   3575  O   GLY A 240     -12.334 -16.833 -21.382  1.00 93.88           O  
ATOM   3576  N   VAL A 241     -13.159 -14.755 -21.632  1.00 96.19           N  
ATOM   3577  H   VAL A 241     -13.745 -14.149 -22.187  1.00 96.19           H  
ATOM   3578  CA  VAL A 241     -12.765 -14.268 -20.305  1.00 96.19           C  
ATOM   3579  HA  VAL A 241     -12.035 -14.956 -19.878  1.00 96.19           H  
ATOM   3580  C   VAL A 241     -13.993 -14.263 -19.404  1.00 96.19           C  
ATOM   3581  CB  VAL A 241     -12.098 -12.883 -20.376  1.00 96.19           C  
ATOM   3582  HB  VAL A 241     -12.800 -12.163 -20.796  1.00 96.19           H  
ATOM   3583  O   VAL A 241     -14.980 -13.601 -19.716  1.00 96.19           O  
ATOM   3584  CG1 VAL A 241     -11.661 -12.395 -18.989  1.00 96.19           C  
ATOM   3585 HG11 VAL A 241     -11.201 -11.411 -19.074  1.00 96.19           H  
ATOM   3586 HG12 VAL A 241     -12.530 -12.303 -18.337  1.00 96.19           H  
ATOM   3587 HG13 VAL A 241     -10.949 -13.091 -18.546  1.00 96.19           H  
ATOM   3588  CG2 VAL A 241     -10.850 -12.927 -21.271  1.00 96.19           C  
ATOM   3589 HG21 VAL A 241     -10.151 -13.676 -20.899  1.00 96.19           H  
ATOM   3590 HG22 VAL A 241     -10.368 -11.950 -21.275  1.00 96.19           H  
ATOM   3591 HG23 VAL A 241     -11.130 -13.170 -22.296  1.00 96.19           H  
ATOM   3592  N   TYR A 242     -13.922 -14.999 -18.299  1.00 95.69           N  
ATOM   3593  H   TYR A 242     -13.046 -15.448 -18.073  1.00 95.69           H  
ATOM   3594  CA  TYR A 242     -14.995 -15.107 -17.311  1.00 95.69           C  
ATOM   3595  HA  TYR A 242     -15.700 -14.287 -17.445  1.00 95.69           H  
ATOM   3596  C   TYR A 242     -14.415 -15.007 -15.907  1.00 95.69           C  
ATOM   3597  CB  TYR A 242     -15.752 -16.435 -17.467  1.00 95.69           C  
ATOM   3598  HB2 TYR A 242     -15.080 -17.254 -17.210  1.00 95.69           H  
ATOM   3599  HB3 TYR A 242     -16.573 -16.457 -16.751  1.00 95.69           H  
ATOM   3600  O   TYR A 242     -13.251 -15.356 -15.688  1.00 95.69           O  
ATOM   3601  CG  TYR A 242     -16.318 -16.679 -18.852  1.00 95.69           C  
ATOM   3602  CD1 TYR A 242     -17.489 -16.014 -19.264  1.00 95.69           C  
ATOM   3603  HD1 TYR A 242     -17.981 -15.327 -18.591  1.00 95.69           H  
ATOM   3604  CD2 TYR A 242     -15.658 -17.557 -19.733  1.00 95.69           C  
ATOM   3605  HD2 TYR A 242     -14.758 -18.064 -19.418  1.00 95.69           H  
ATOM   3606  CE1 TYR A 242     -18.004 -16.227 -20.557  1.00 95.69           C  
ATOM   3607  HE1 TYR A 242     -18.897 -15.710 -20.874  1.00 95.69           H  
ATOM   3608  CE2 TYR A 242     -16.168 -17.771 -21.025  1.00 95.69           C  
ATOM   3609  HE2 TYR A 242     -15.670 -18.440 -21.712  1.00 95.69           H  
ATOM   3610  OH  TYR A 242     -17.822 -17.328 -22.688  1.00 95.69           O  
ATOM   3611  HH  TYR A 242     -18.602 -16.800 -22.872  1.00 95.69           H  
ATOM   3612  CZ  TYR A 242     -17.340 -17.109 -21.438  1.00 95.69           C  
ATOM   3613  N   ASP A 243     -15.230 -14.569 -14.954  1.00 96.75           N  
ATOM   3614  H   ASP A 243     -16.165 -14.259 -15.176  1.00 96.75           H  
ATOM   3615  CA  ASP A 243     -14.814 -14.561 -13.559  1.00 96.75           C  
ATOM   3616  HA  ASP A 243     -13.841 -14.071 -13.510  1.00 96.75           H  
ATOM   3617  C   ASP A 243     -14.632 -15.986 -13.035  1.00 96.75           C  
ATOM   3618  CB  ASP A 243     -15.776 -13.757 -12.679  1.00 96.75           C  
ATOM   3619  HB2 ASP A 243     -16.803 -14.041 -12.910  1.00 96.75           H  
ATOM   3620  HB3 ASP A 243     -15.584 -14.013 -11.637  1.00 96.75           H  
ATOM   3621  O   ASP A 243     -15.476 -16.865 -13.212  1.00 96.75           O  
ATOM   3622  CG  ASP A 243     -15.608 -12.241 -12.821  1.00 96.75           C  
ATOM   3623  OD1 ASP A 243     -14.619 -11.800 -13.451  1.00 96.75           O  
ATOM   3624  OD2 ASP A 243     -16.481 -11.540 -12.272  1.00 96.75           O  
ATOM   3625  N   SER A 244     -13.509 -16.200 -12.362  1.00 97.06           N  
ATOM   3626  H   SER A 244     -12.867 -15.426 -12.272  1.00 97.06           H  
ATOM   3627  CA  SER A 244     -13.151 -17.441 -11.688  1.00 97.06           C  
ATOM   3628  HA  SER A 244     -14.045 -18.047 -11.539  1.00 97.06           H  
ATOM   3629  C   SER A 244     -12.563 -17.113 -10.322  1.00 97.06           C  
ATOM   3630  CB  SER A 244     -12.183 -18.225 -12.576  1.00 97.06           C  
ATOM   3631  HB2 SER A 244     -12.731 -18.515 -13.473  1.00 97.06           H  
ATOM   3632  HB3 SER A 244     -11.364 -17.576 -12.888  1.00 97.06           H  
ATOM   3633  O   SER A 244     -12.046 -16.018 -10.100  1.00 97.06           O  
ATOM   3634  OG  SER A 244     -11.655 -19.389 -11.953  1.00 97.06           O  
ATOM   3635  HG  SER A 244     -11.166 -19.134 -11.167  1.00 97.06           H  
ATOM   3636  N   GLN A 245     -12.623 -18.075  -9.407  1.00 97.56           N  
ATOM   3637  H   GLN A 245     -13.070 -18.952  -9.635  1.00 97.56           H  
ATOM   3638  CA  GLN A 245     -12.058 -17.912  -8.076  1.00 97.56           C  
ATOM   3639  HA  GLN A 245     -12.420 -16.966  -7.674  1.00 97.56           H  
ATOM   3640  C   GLN A 245     -10.523 -17.867  -8.143  1.00 97.56           C  
ATOM   3641  CB  GLN A 245     -12.579 -19.038  -7.173  1.00 97.56           C  
ATOM   3642  HB2 GLN A 245     -13.665 -19.084  -7.253  1.00 97.56           H  
ATOM   3643  HB3 GLN A 245     -12.166 -19.992  -7.500  1.00 97.56           H  
ATOM   3644  O   GLN A 245      -9.902 -18.718  -8.782  1.00 97.56           O  
ATOM   3645  CG  GLN A 245     -12.212 -18.797  -5.707  1.00 97.56           C  
ATOM   3646  HG2 GLN A 245     -12.588 -17.822  -5.398  1.00 97.56           H  
ATOM   3647  HG3 GLN A 245     -11.127 -18.803  -5.599  1.00 97.56           H  
ATOM   3648  CD  GLN A 245     -12.791 -19.878  -4.803  1.00 97.56           C  
ATOM   3649  NE2 GLN A 245     -13.874 -19.610  -4.107  1.00 97.56           N  
ATOM   3650 HE21 GLN A 245     -14.318 -18.705  -4.176  1.00 97.56           H  
ATOM   3651 HE22 GLN A 245     -14.196 -20.341  -3.489  1.00 97.56           H  
ATOM   3652  OE1 GLN A 245     -12.287 -20.984  -4.720  1.00 97.56           O  
ATOM   3653  N   MET A 246      -9.923 -16.899  -7.455  1.00 97.81           N  
ATOM   3654  H   MET A 246     -10.517 -16.207  -7.021  1.00 97.81           H  
ATOM   3655  CA  MET A 246      -8.488 -16.793  -7.183  1.00 97.81           C  
ATOM   3656  HA  MET A 246      -8.014 -17.749  -7.402  1.00 97.81           H  
ATOM   3657  C   MET A 246      -8.259 -16.475  -5.706  1.00 97.81           C  
ATOM   3658  CB  MET A 246      -7.833 -15.722  -8.068  1.00 97.81           C  
ATOM   3659  HB2 MET A 246      -6.764 -15.714  -7.854  1.00 97.81           H  
ATOM   3660  HB3 MET A 246      -7.954 -16.006  -9.114  1.00 97.81           H  
ATOM   3661  O   MET A 246      -9.146 -15.947  -5.047  1.00 97.81           O  
ATOM   3662  CG  MET A 246      -8.394 -14.304  -7.893  1.00 97.81           C  
ATOM   3663  HG2 MET A 246      -8.549 -14.093  -6.835  1.00 97.81           H  
ATOM   3664  HG3 MET A 246      -9.368 -14.257  -8.381  1.00 97.81           H  
ATOM   3665  SD  MET A 246      -7.328 -12.999  -8.573  1.00 97.81           S  
ATOM   3666  CE  MET A 246      -6.008 -13.044  -7.339  1.00 97.81           C  
ATOM   3667  HE1 MET A 246      -5.465 -12.099  -7.346  1.00 97.81           H  
ATOM   3668  HE2 MET A 246      -5.329 -13.871  -7.543  1.00 97.81           H  
ATOM   3669  HE3 MET A 246      -6.455 -13.178  -6.354  1.00 97.81           H  
ATOM   3670  N   ARG A 247      -7.065 -16.749  -5.175  1.00 98.06           N  
ATOM   3671  H   ARG A 247      -6.352 -17.155  -5.764  1.00 98.06           H  
ATOM   3672  CA  ARG A 247      -6.674 -16.252  -3.848  1.00 98.06           C  
ATOM   3673  HA  ARG A 247      -7.572 -16.056  -3.262  1.00 98.06           H  
ATOM   3674  C   ARG A 247      -5.946 -14.920  -4.010  1.00 98.06           C  
ATOM   3675  CB  ARG A 247      -5.869 -17.323  -3.101  1.00 98.06           C  
ATOM   3676  HB2 ARG A 247      -6.362 -18.284  -3.242  1.00 98.06           H  
ATOM   3677  HB3 ARG A 247      -4.858 -17.386  -3.505  1.00 98.06           H  
ATOM   3678  O   ARG A 247      -4.894 -14.877  -4.648  1.00 98.06           O  
ATOM   3679  CG  ARG A 247      -5.814 -17.028  -1.597  1.00 98.06           C  
ATOM   3680  HG2 ARG A 247      -6.824 -16.857  -1.225  1.00 98.06           H  
ATOM   3681  HG3 ARG A 247      -5.215 -16.137  -1.409  1.00 98.06           H  
ATOM   3682  CD  ARG A 247      -5.215 -18.223  -0.850  1.00 98.06           C  
ATOM   3683  HD2 ARG A 247      -4.174 -18.341  -1.152  1.00 98.06           H  
ATOM   3684  HD3 ARG A 247      -5.755 -19.133  -1.114  1.00 98.06           H  
ATOM   3685  NE  ARG A 247      -5.265 -18.011   0.600  1.00 98.06           N  
ATOM   3686  HE  ARG A 247      -4.600 -17.365   0.999  1.00 98.06           H  
ATOM   3687  NH1 ARG A 247      -7.224 -19.098   1.153  1.00 98.06           N  
ATOM   3688 HH11 ARG A 247      -7.905 -19.307   1.869  1.00 98.06           H  
ATOM   3689 HH12 ARG A 247      -7.381 -19.352   0.188  1.00 98.06           H  
ATOM   3690  NH2 ARG A 247      -6.047 -18.030   2.712  1.00 98.06           N  
ATOM   3691 HH21 ARG A 247      -5.270 -17.411   2.892  1.00 98.06           H  
ATOM   3692 HH22 ARG A 247      -6.790 -18.123   3.389  1.00 98.06           H  
ATOM   3693  CZ  ARG A 247      -6.179 -18.386   1.472  1.00 98.06           C  
ATOM   3694  N   LEU A 248      -6.526 -13.833  -3.505  1.00 98.69           N  
ATOM   3695  H   LEU A 248      -7.341 -13.948  -2.919  1.00 98.69           H  
ATOM   3696  CA  LEU A 248      -5.944 -12.499  -3.629  1.00 98.69           C  
ATOM   3697  HA  LEU A 248      -5.441 -12.431  -4.594  1.00 98.69           H  
ATOM   3698  C   LEU A 248      -4.896 -12.287  -2.543  1.00 98.69           C  
ATOM   3699  CB  LEU A 248      -7.040 -11.423  -3.602  1.00 98.69           C  
ATOM   3700  HB2 LEU A 248      -7.719 -11.588  -4.439  1.00 98.69           H  
ATOM   3701  HB3 LEU A 248      -7.608 -11.536  -2.679  1.00 98.69           H  
ATOM   3702  O   LEU A 248      -5.200 -12.306  -1.355  1.00 98.69           O  
ATOM   3703  CG  LEU A 248      -6.495  -9.979  -3.672  1.00 98.69           C  
ATOM   3704  HG  LEU A 248      -5.808  -9.802  -2.845  1.00 98.69           H  
ATOM   3705  CD1 LEU A 248      -5.759  -9.697  -4.987  1.00 98.69           C  
ATOM   3706 HD11 LEU A 248      -5.486  -8.642  -5.027  1.00 98.69           H  
ATOM   3707 HD12 LEU A 248      -4.846 -10.289  -5.048  1.00 98.69           H  
ATOM   3708 HD13 LEU A 248      -6.408  -9.929  -5.832  1.00 98.69           H  
ATOM   3709  CD2 LEU A 248      -7.645  -8.988  -3.543  1.00 98.69           C  
ATOM   3710 HD21 LEU A 248      -8.160  -9.147  -2.596  1.00 98.69           H  
ATOM   3711 HD22 LEU A 248      -7.263  -7.967  -3.553  1.00 98.69           H  
ATOM   3712 HD23 LEU A 248      -8.357  -9.111  -4.358  1.00 98.69           H  
ATOM   3713  N   LEU A 249      -3.663 -12.044  -2.973  1.00 98.75           N  
ATOM   3714  H   LEU A 249      -3.492 -12.049  -3.969  1.00 98.75           H  
ATOM   3715  CA  LEU A 249      -2.537 -11.772  -2.092  1.00 98.75           C  
ATOM   3716  HA  LEU A 249      -2.880 -11.733  -1.058  1.00 98.75           H  
ATOM   3717  C   LEU A 249      -1.915 -10.418  -2.436  1.00 98.75           C  
ATOM   3718  CB  LEU A 249      -1.496 -12.900  -2.216  1.00 98.75           C  
ATOM   3719  HB2 LEU A 249      -0.707 -12.708  -1.489  1.00 98.75           H  
ATOM   3720  HB3 LEU A 249      -1.062 -12.846  -3.214  1.00 98.75           H  
ATOM   3721  O   LEU A 249      -1.813 -10.061  -3.615  1.00 98.75           O  
ATOM   3722  CG  LEU A 249      -2.008 -14.338  -2.007  1.00 98.75           C  
ATOM   3723  HG  LEU A 249      -2.775 -14.572  -2.746  1.00 98.75           H  
ATOM   3724  CD1 LEU A 249      -0.844 -15.308  -2.213  1.00 98.75           C  
ATOM   3725 HD11 LEU A 249      -1.185 -16.329  -2.040  1.00 98.75           H  
ATOM   3726 HD12 LEU A 249      -0.044 -15.083  -1.508  1.00 98.75           H  
ATOM   3727 HD13 LEU A 249      -0.472 -15.227  -3.234  1.00 98.75           H  
ATOM   3728  CD2 LEU A 249      -2.581 -14.563  -0.612  1.00 98.75           C  
ATOM   3729 HD21 LEU A 249      -3.506 -13.999  -0.495  1.00 98.75           H  
ATOM   3730 HD22 LEU A 249      -2.820 -15.616  -0.464  1.00 98.75           H  
ATOM   3731 HD23 LEU A 249      -1.868 -14.252   0.151  1.00 98.75           H  
ATOM   3732  N   MET A 250      -1.411  -9.722  -1.419  1.00 98.88           N  
ATOM   3733  H   MET A 250      -1.565 -10.075  -0.486  1.00 98.88           H  
ATOM   3734  CA  MET A 250      -0.423  -8.658  -1.589  1.00 98.88           C  
ATOM   3735  HA  MET A 250      -0.275  -8.494  -2.656  1.00 98.88           H  
ATOM   3736  C   MET A 250       0.907  -9.105  -0.984  1.00 98.88           C  
ATOM   3737  CB  MET A 250      -0.922  -7.337  -0.998  1.00 98.88           C  
ATOM   3738  HB2 MET A 250      -1.903  -7.107  -1.412  1.00 98.88           H  
ATOM   3739  HB3 MET A 250      -1.004  -7.430   0.085  1.00 98.88           H  
ATOM   3740  O   MET A 250       0.949  -9.570   0.154  1.00 98.88           O  
ATOM   3741  CG  MET A 250       0.031  -6.187  -1.340  1.00 98.88           C  
ATOM   3742  HG2 MET A 250       1.027  -6.407  -0.957  1.00 98.88           H  
ATOM   3743  HG3 MET A 250       0.096  -6.102  -2.425  1.00 98.88           H  
ATOM   3744  SD  MET A 250      -0.480  -4.581  -0.688  1.00 98.88           S  
ATOM   3745  CE  MET A 250      -0.037  -4.812   1.050  1.00 98.88           C  
ATOM   3746  HE1 MET A 250      -0.647  -5.598   1.495  1.00 98.88           H  
ATOM   3747  HE2 MET A 250       1.020  -5.068   1.126  1.00 98.88           H  
ATOM   3748  HE3 MET A 250      -0.200  -3.874   1.581  1.00 98.88           H  
ATOM   3749  N   HIS A 251       1.999  -9.005  -1.742  1.00 98.81           N  
ATOM   3750  H   HIS A 251       1.918  -8.605  -2.667  1.00 98.81           H  
ATOM   3751  CA  HIS A 251       3.312  -9.490  -1.303  1.00 98.81           C  
ATOM   3752  HA  HIS A 251       3.452  -9.221  -0.256  1.00 98.81           H  
ATOM   3753  C   HIS A 251       4.470  -8.870  -2.096  1.00 98.81           C  
ATOM   3754  CB  HIS A 251       3.341 -11.026  -1.401  1.00 98.81           C  
ATOM   3755  HB2 HIS A 251       2.585 -11.435  -0.731  1.00 98.81           H  
ATOM   3756  HB3 HIS A 251       4.307 -11.383  -1.045  1.00 98.81           H  
ATOM   3757  O   HIS A 251       4.272  -8.305  -3.171  1.00 98.81           O  
ATOM   3758  CG  HIS A 251       3.103 -11.587  -2.781  1.00 98.81           C  
ATOM   3759  CD2 HIS A 251       1.914 -11.955  -3.350  1.00 98.81           C  
ATOM   3760  HD2 HIS A 251       0.945 -11.862  -2.882  1.00 98.81           H  
ATOM   3761  ND1 HIS A 251       4.073 -11.852  -3.706  1.00 98.81           N  
ATOM   3762  HD1 HIS A 251       5.048 -11.604  -3.613  1.00 98.81           H  
ATOM   3763  CE1 HIS A 251       3.506 -12.371  -4.797  1.00 98.81           C  
ATOM   3764  HE1 HIS A 251       4.050 -12.675  -5.679  1.00 98.81           H  
ATOM   3765  NE2 HIS A 251       2.178 -12.457  -4.637  1.00 98.81           N  
ATOM   3766  N   ALA A 252       5.698  -8.993  -1.585  1.00 98.44           N  
ATOM   3767  H   ALA A 252       5.812  -9.473  -0.703  1.00 98.44           H  
ATOM   3768  CA  ALA A 252       6.906  -8.656  -2.342  1.00 98.44           C  
ATOM   3769  HA  ALA A 252       6.810  -7.635  -2.711  1.00 98.44           H  
ATOM   3770  C   ALA A 252       7.093  -9.588  -3.555  1.00 98.44           C  
ATOM   3771  CB  ALA A 252       8.120  -8.712  -1.408  1.00 98.44           C  
ATOM   3772  HB1 ALA A 252       8.243  -9.724  -1.022  1.00 98.44           H  
ATOM   3773  HB2 ALA A 252       7.984  -8.025  -0.573  1.00 98.44           H  
ATOM   3774  HB3 ALA A 252       9.021  -8.424  -1.949  1.00 98.44           H  
ATOM   3775  O   ALA A 252       6.465 -10.637  -3.663  1.00 98.44           O  
ATOM   3776  N   THR A 253       7.987  -9.247  -4.475  1.00 97.81           N  
ATOM   3777  H   THR A 253       8.527  -8.406  -4.328  1.00 97.81           H  
ATOM   3778  CA  THR A 253       8.328 -10.095  -5.630  1.00 97.81           C  
ATOM   3779  HA  THR A 253       7.755 -11.021  -5.595  1.00 97.81           H  
ATOM   3780  C   THR A 253       9.797 -10.508  -5.590  1.00 97.81           C  
ATOM   3781  CB  THR A 253       7.921  -9.376  -6.919  1.00 97.81           C  
ATOM   3782  HB  THR A 253       6.871  -9.098  -6.827  1.00 97.81           H  
ATOM   3783  O   THR A 253      10.538 -10.064  -4.716  1.00 97.81           O  
ATOM   3784  CG2 THR A 253       8.723  -8.107  -7.184  1.00 97.81           C  
ATOM   3785 HG21 THR A 253       8.549  -7.387  -6.384  1.00 97.81           H  
ATOM   3786 HG22 THR A 253       8.407  -7.649  -8.121  1.00 97.81           H  
ATOM   3787 HG23 THR A 253       9.788  -8.338  -7.213  1.00 97.81           H  
ATOM   3788  OG1 THR A 253       8.043 -10.205  -8.054  1.00 97.81           O  
ATOM   3789  HG1 THR A 253       8.527  -9.674  -8.690  1.00 97.81           H  
ATOM   3790  N   ASP A 254      10.228 -11.371  -6.515  1.00 97.50           N  
ATOM   3791  H   ASP A 254       9.582 -11.676  -7.230  1.00 97.50           H  
ATOM   3792  CA  ASP A 254      11.638 -11.748  -6.627  1.00 97.50           C  
ATOM   3793  HA  ASP A 254      11.901 -12.301  -5.726  1.00 97.50           H  
ATOM   3794  C   ASP A 254      12.500 -10.475  -6.742  1.00 97.50           C  
ATOM   3795  CB  ASP A 254      11.854 -12.681  -7.827  1.00 97.50           C  
ATOM   3796  HB2 ASP A 254      11.190 -13.541  -7.730  1.00 97.50           H  
ATOM   3797  HB3 ASP A 254      11.605 -12.161  -8.752  1.00 97.50           H  
ATOM   3798  O   ASP A 254      12.255  -9.670  -7.647  1.00 97.50           O  
ATOM   3799  CG  ASP A 254      13.303 -13.171  -7.889  1.00 97.50           C  
ATOM   3800  OD1 ASP A 254      14.183 -12.353  -8.217  1.00 97.50           O  
ATOM   3801  OD2 ASP A 254      13.543 -14.355  -7.570  1.00 97.50           O  
ATOM   3802  N   PRO A 255      13.472 -10.257  -5.841  1.00 94.62           N  
ATOM   3803  CA  PRO A 255      14.203  -8.994  -5.788  1.00 94.62           C  
ATOM   3804  HA  PRO A 255      13.502  -8.159  -5.776  1.00 94.62           H  
ATOM   3805  C   PRO A 255      15.144  -8.802  -6.984  1.00 94.62           C  
ATOM   3806  CB  PRO A 255      14.949  -9.015  -4.452  1.00 94.62           C  
ATOM   3807  HB2 PRO A 255      14.308  -8.606  -3.672  1.00 94.62           H  
ATOM   3808  HB3 PRO A 255      15.892  -8.470  -4.496  1.00 94.62           H  
ATOM   3809  O   PRO A 255      15.440  -7.667  -7.343  1.00 94.62           O  
ATOM   3810  CG  PRO A 255      15.166 -10.503  -4.219  1.00 94.62           C  
ATOM   3811  HG2 PRO A 255      15.333 -10.737  -3.167  1.00 94.62           H  
ATOM   3812  HG3 PRO A 255      16.015 -10.803  -4.834  1.00 94.62           H  
ATOM   3813  CD  PRO A 255      13.890 -11.137  -4.764  1.00 94.62           C  
ATOM   3814  HD2 PRO A 255      14.098 -12.142  -5.133  1.00 94.62           H  
ATOM   3815  HD3 PRO A 255      13.119 -11.157  -3.994  1.00 94.62           H  
ATOM   3816  N   ASP A 256      15.575  -9.886  -7.637  1.00 93.88           N  
ATOM   3817  H   ASP A 256      15.201 -10.792  -7.394  1.00 93.88           H  
ATOM   3818  CA  ASP A 256      16.538  -9.827  -8.739  1.00 93.88           C  
ATOM   3819  HA  ASP A 256      17.164  -8.942  -8.627  1.00 93.88           H  
ATOM   3820  C   ASP A 256      15.818  -9.743 -10.092  1.00 93.88           C  
ATOM   3821  CB  ASP A 256      17.457 -11.063  -8.710  1.00 93.88           C  
ATOM   3822  HB2 ASP A 256      16.890 -11.926  -9.061  1.00 93.88           H  
ATOM   3823  HB3 ASP A 256      18.277 -10.905  -9.410  1.00 93.88           H  
ATOM   3824  O   ASP A 256      16.231  -9.023 -10.998  1.00 93.88           O  
ATOM   3825  CG  ASP A 256      18.042 -11.404  -7.334  1.00 93.88           C  
ATOM   3826  OD1 ASP A 256      18.516 -10.501  -6.616  1.00 93.88           O  
ATOM   3827  OD2 ASP A 256      17.983 -12.605  -6.962  1.00 93.88           O  
ATOM   3828  N   GLN A 257      14.723 -10.491 -10.244  1.00 94.62           N  
ATOM   3829  H   GLN A 257      14.484 -11.096  -9.472  1.00 94.62           H  
ATOM   3830  CA  GLN A 257      14.040 -10.680 -11.524  1.00 94.62           C  
ATOM   3831  HA  GLN A 257      14.642 -10.258 -12.329  1.00 94.62           H  
ATOM   3832  C   GLN A 257      12.662 -10.019 -11.589  1.00 94.62           C  
ATOM   3833  CB  GLN A 257      13.877 -12.180 -11.781  1.00 94.62           C  
ATOM   3834  HB2 GLN A 257      13.240 -12.600 -11.003  1.00 94.62           H  
ATOM   3835  HB3 GLN A 257      13.388 -12.299 -12.748  1.00 94.62           H  
ATOM   3836  O   GLN A 257      12.181  -9.710 -12.683  1.00 94.62           O  
ATOM   3837  CG  GLN A 257      15.178 -12.981 -11.826  1.00 94.62           C  
ATOM   3838  HG2 GLN A 257      15.680 -12.931 -10.859  1.00 94.62           H  
ATOM   3839  HG3 GLN A 257      15.842 -12.572 -12.588  1.00 94.62           H  
ATOM   3840  CD  GLN A 257      14.874 -14.434 -12.160  1.00 94.62           C  
ATOM   3841  NE2 GLN A 257      14.961 -15.341 -11.212  1.00 94.62           N  
ATOM   3842 HE21 GLN A 257      14.796 -16.299 -11.487  1.00 94.62           H  
ATOM   3843 HE22 GLN A 257      15.196 -15.077 -10.266  1.00 94.62           H  
ATOM   3844  OE1 GLN A 257      14.492 -14.771 -13.270  1.00 94.62           O  
ATOM   3845  N   GLY A 258      12.003  -9.848 -10.442  1.00 95.56           N  
ATOM   3846  H   GLY A 258      12.482 -10.075  -9.583  1.00 95.56           H  
ATOM   3847  CA  GLY A 258      10.639  -9.343 -10.335  1.00 95.56           C  
ATOM   3848  HA2 GLY A 258      10.141  -9.897  -9.540  1.00 95.56           H  
ATOM   3849  HA3 GLY A 258      10.106  -9.490 -11.274  1.00 95.56           H  
ATOM   3850  C   GLY A 258      10.558  -7.861 -10.015  1.00 95.56           C  
ATOM   3851  O   GLY A 258       9.762  -7.162 -10.635  1.00 95.56           O  
ATOM   3852  N   GLU A 259      11.377  -7.364  -9.094  1.00 96.00           N  
ATOM   3853  H   GLU A 259      11.975  -7.995  -8.581  1.00 96.00           H  
ATOM   3854  CA  GLU A 259      11.381  -5.944  -8.733  1.00 96.00           C  
ATOM   3855  HA  GLU A 259      10.377  -5.673  -8.408  1.00 96.00           H  
ATOM   3856  C   GLU A 259      11.697  -5.006  -9.907  1.00 96.00           C  
ATOM   3857  CB  GLU A 259      12.336  -5.667  -7.572  1.00 96.00           C  
ATOM   3858  HB2 GLU A 259      13.268  -6.220  -7.690  1.00 96.00           H  
ATOM   3859  HB3 GLU A 259      12.562  -4.600  -7.584  1.00 96.00           H  
ATOM   3860  O   GLU A 259      11.023  -3.979 -10.027  1.00 96.00           O  
ATOM   3861  CG  GLU A 259      11.681  -6.026  -6.238  1.00 96.00           C  
ATOM   3862  HG2 GLU A 259      11.614  -7.110  -6.149  1.00 96.00           H  
ATOM   3863  HG3 GLU A 259      10.666  -5.630  -6.224  1.00 96.00           H  
ATOM   3864  CD  GLU A 259      12.424  -5.429  -5.041  1.00 96.00           C  
ATOM   3865  OE1 GLU A 259      12.284  -6.007  -3.950  1.00 96.00           O  
ATOM   3866  OE2 GLU A 259      12.978  -4.312  -5.157  1.00 96.00           O  
ATOM   3867  N   PRO A 260      12.621  -5.343 -10.833  1.00 94.12           N  
ATOM   3868  CA  PRO A 260      12.831  -4.542 -12.040  1.00 94.12           C  
ATOM   3869  HA  PRO A 260      13.124  -3.535 -11.744  1.00 94.12           H  
ATOM   3870  C   PRO A 260      11.601  -4.430 -12.955  1.00 94.12           C  
ATOM   3871  CB  PRO A 260      14.004  -5.207 -12.768  1.00 94.12           C  
ATOM   3872  HB2 PRO A 260      13.635  -5.957 -13.468  1.00 94.12           H  
ATOM   3873  HB3 PRO A 260      14.621  -4.475 -13.288  1.00 94.12           H  
ATOM   3874  O   PRO A 260      11.573  -3.567 -13.828  1.00 94.12           O  
ATOM   3875  CG  PRO A 260      14.777  -5.903 -11.650  1.00 94.12           C  
ATOM   3876  HG2 PRO A 260      15.404  -5.182 -11.126  1.00 94.12           H  
ATOM   3877  HG3 PRO A 260      15.373  -6.735 -12.026  1.00 94.12           H  
ATOM   3878  CD  PRO A 260      13.655  -6.373 -10.733  1.00 94.12           C  
ATOM   3879  HD2 PRO A 260      14.035  -6.486  -9.718  1.00 94.12           H  
ATOM   3880  HD3 PRO A 260      13.264  -7.323 -11.098  1.00 94.12           H  
ATOM   3881  N   ARG A 261      10.586  -5.289 -12.779  1.00 94.81           N  
ATOM   3882  H   ARG A 261      10.646  -5.934 -12.005  1.00 94.81           H  
ATOM   3883  CA  ARG A 261       9.360  -5.329 -13.598  1.00 94.81           C  
ATOM   3884  HA  ARG A 261       9.547  -4.812 -14.539  1.00 94.81           H  
ATOM   3885  C   ARG A 261       8.176  -4.597 -12.965  1.00 94.81           C  
ATOM   3886  CB  ARG A 261       8.968  -6.780 -13.911  1.00 94.81           C  
ATOM   3887  HB2 ARG A 261       8.127  -6.777 -14.604  1.00 94.81           H  
ATOM   3888  HB3 ARG A 261       8.642  -7.267 -12.992  1.00 94.81           H  
ATOM   3889  O   ARG A 261       7.114  -4.537 -13.581  1.00 94.81           O  
ATOM   3890  CG  ARG A 261      10.109  -7.591 -14.531  1.00 94.81           C  
ATOM   3891  HG2 ARG A 261      10.427  -7.130 -15.465  1.00 94.81           H  
ATOM   3892  HG3 ARG A 261      10.953  -7.625 -13.842  1.00 94.81           H  
ATOM   3893  CD  ARG A 261       9.632  -9.018 -14.793  1.00 94.81           C  
ATOM   3894  HD2 ARG A 261       9.181  -9.418 -13.885  1.00 94.81           H  
ATOM   3895  HD3 ARG A 261       8.864  -8.991 -15.566  1.00 94.81           H  
ATOM   3896  NE  ARG A 261      10.769  -9.872 -15.171  1.00 94.81           N  
ATOM   3897  HE  ARG A 261      11.526  -9.884 -14.502  1.00 94.81           H  
ATOM   3898  NH1 ARG A 261       9.924 -10.691 -17.136  1.00 94.81           N  
ATOM   3899 HH11 ARG A 261      10.037 -11.216 -17.991  1.00 94.81           H  
ATOM   3900 HH12 ARG A 261       9.037 -10.280 -16.885  1.00 94.81           H  
ATOM   3901  NH2 ARG A 261      12.009 -11.218 -16.517  1.00 94.81           N  
ATOM   3902 HH21 ARG A 261      12.773 -11.139 -15.860  1.00 94.81           H  
ATOM   3903 HH22 ARG A 261      12.127 -11.749 -17.368  1.00 94.81           H  
ATOM   3904  CZ  ARG A 261      10.896 -10.586 -16.271  1.00 94.81           C  
ATOM   3905  N   LEU A 262       8.330  -4.062 -11.752  1.00 97.44           N  
ATOM   3906  H   LEU A 262       9.237  -4.121 -11.310  1.00 97.44           H  
ATOM   3907  CA  LEU A 262       7.306  -3.215 -11.138  1.00 97.44           C  
ATOM   3908  HA  LEU A 262       6.371  -3.774 -11.099  1.00 97.44           H  
ATOM   3909  C   LEU A 262       7.047  -1.978 -12.017  1.00 97.44           C  
ATOM   3910  CB  LEU A 262       7.714  -2.836  -9.703  1.00 97.44           C  
ATOM   3911  HB2 LEU A 262       6.973  -2.148  -9.296  1.00 97.44           H  
ATOM   3912  HB3 LEU A 262       8.669  -2.312  -9.746  1.00 97.44           H  
ATOM   3913  O   LEU A 262       7.938  -1.497 -12.723  1.00 97.44           O  
ATOM   3914  CG  LEU A 262       7.836  -4.024  -8.733  1.00 97.44           C  
ATOM   3915  HG  LEU A 262       8.504  -4.775  -9.156  1.00 97.44           H  
ATOM   3916  CD1 LEU A 262       8.425  -3.548  -7.409  1.00 97.44           C  
ATOM   3917 HD11 LEU A 262       7.783  -2.786  -6.967  1.00 97.44           H  
ATOM   3918 HD12 LEU A 262       9.420  -3.136  -7.577  1.00 97.44           H  
ATOM   3919 HD13 LEU A 262       8.505  -4.396  -6.729  1.00 97.44           H  
ATOM   3920  CD2 LEU A 262       6.497  -4.695  -8.429  1.00 97.44           C  
ATOM   3921 HD21 LEU A 262       5.816  -3.963  -7.993  1.00 97.44           H  
ATOM   3922 HD22 LEU A 262       6.643  -5.503  -7.713  1.00 97.44           H  
ATOM   3923 HD23 LEU A 262       6.068  -5.107  -9.342  1.00 97.44           H  
ATOM   3924  N   GLY A 263       5.815  -1.476 -11.986  1.00 97.12           N  
ATOM   3925  H   GLY A 263       5.146  -1.889 -11.352  1.00 97.12           H  
ATOM   3926  CA  GLY A 263       5.302  -0.421 -12.865  1.00 97.12           C  
ATOM   3927  HA2 GLY A 263       4.535   0.133 -12.324  1.00 97.12           H  
ATOM   3928  HA3 GLY A 263       6.091   0.284 -13.127  1.00 97.12           H  
ATOM   3929  C   GLY A 263       4.679  -0.960 -14.156  1.00 97.12           C  
ATOM   3930  O   GLY A 263       4.432  -0.200 -15.085  1.00 97.12           O  
ATOM   3931  N   GLY A 264       4.453  -2.273 -14.229  1.00 96.69           N  
ATOM   3932  H   GLY A 264       4.699  -2.834 -13.426  1.00 96.69           H  
ATOM   3933  CA  GLY A 264       3.766  -2.959 -15.320  1.00 96.69           C  
ATOM   3934  HA2 GLY A 264       4.498  -3.300 -16.053  1.00 96.69           H  
ATOM   3935  HA3 GLY A 264       3.087  -2.266 -15.818  1.00 96.69           H  
ATOM   3936  C   GLY A 264       2.998  -4.177 -14.791  1.00 96.69           C  
ATOM   3937  O   GLY A 264       3.432  -4.793 -13.810  1.00 96.69           O  
ATOM   3938  N   PRO A 265       1.877  -4.577 -15.416  1.00 97.88           N  
ATOM   3939  CA  PRO A 265       1.161  -5.778 -15.006  1.00 97.88           C  
ATOM   3940  HA  PRO A 265       1.000  -5.764 -13.929  1.00 97.88           H  
ATOM   3941  C   PRO A 265       1.969  -7.035 -15.380  1.00 97.88           C  
ATOM   3942  CB  PRO A 265      -0.197  -5.677 -15.699  1.00 97.88           C  
ATOM   3943  HB2 PRO A 265      -0.633  -6.658 -15.886  1.00 97.88           H  
ATOM   3944  HB3 PRO A 265      -0.871  -5.086 -15.078  1.00 97.88           H  
ATOM   3945  O   PRO A 265       2.316  -7.270 -16.543  1.00 97.88           O  
ATOM   3946  CG  PRO A 265       0.111  -4.903 -16.983  1.00 97.88           C  
ATOM   3947  HG2 PRO A 265       0.503  -5.582 -17.740  1.00 97.88           H  
ATOM   3948  HG3 PRO A 265      -0.767  -4.378 -17.356  1.00 97.88           H  
ATOM   3949  CD  PRO A 265       1.206  -3.931 -16.538  1.00 97.88           C  
ATOM   3950  HD2 PRO A 265       0.753  -2.999 -16.200  1.00 97.88           H  
ATOM   3951  HD3 PRO A 265       1.896  -3.736 -17.359  1.00 97.88           H  
ATOM   3952  N   ASP A 266       2.317  -7.850 -14.385  1.00 96.94           N  
ATOM   3953  H   ASP A 266       2.032  -7.584 -13.453  1.00 96.94           H  
ATOM   3954  CA  ASP A 266       3.159  -9.044 -14.539  1.00 96.94           C  
ATOM   3955  HA  ASP A 266       2.826  -9.523 -15.460  1.00 96.94           H  
ATOM   3956  C   ASP A 266       2.968 -10.105 -13.436  1.00 96.94           C  
ATOM   3957  CB  ASP A 266       4.645  -8.655 -14.693  1.00 96.94           C  
ATOM   3958  HB2 ASP A 266       5.081  -8.466 -13.712  1.00 96.94           H  
ATOM   3959  HB3 ASP A 266       4.729  -7.743 -15.284  1.00 96.94           H  
ATOM   3960  O   ASP A 266       3.771 -11.040 -13.296  1.00 96.94           O  
ATOM   3961  CG  ASP A 266       5.433  -9.752 -15.418  1.00 96.94           C  
ATOM   3962  OD1 ASP A 266       4.868 -10.326 -16.392  1.00 96.94           O  
ATOM   3963  OD2 ASP A 266       6.584 -10.034 -15.018  1.00 96.94           O  
ATOM   3964  N   SER A 267       1.891 -10.009 -12.658  1.00 97.06           N  
ATOM   3965  H   SER A 267       1.256  -9.237 -12.803  1.00 97.06           H  
ATOM   3966  CA  SER A 267       1.483 -11.039 -11.703  1.00 97.06           C  
ATOM   3967  HA  SER A 267       2.360 -11.632 -11.440  1.00 97.06           H  
ATOM   3968  C   SER A 267       0.472 -12.020 -12.325  1.00 97.06           C  
ATOM   3969  CB  SER A 267       1.017 -10.372 -10.400  1.00 97.06           C  
ATOM   3970  HB2 SER A 267       1.392  -9.350 -10.346  1.00 97.06           H  
ATOM   3971  HB3 SER A 267       1.413 -10.927  -9.550  1.00 97.06           H  
ATOM   3972  O   SER A 267       0.043 -11.858 -13.469  1.00 97.06           O  
ATOM   3973  OG  SER A 267      -0.382 -10.370 -10.308  1.00 97.06           O  
ATOM   3974  HG  SER A 267      -0.642  -9.729  -9.642  1.00 97.06           H  
ATOM   3975  N   LYS A 268       0.111 -13.069 -11.574  1.00 96.19           N  
ATOM   3976  H   LYS A 268       0.458 -13.101 -10.626  1.00 96.19           H  
ATOM   3977  CA  LYS A 268      -0.972 -14.005 -11.925  1.00 96.19           C  
ATOM   3978  HA  LYS A 268      -1.146 -13.962 -13.000  1.00 96.19           H  
ATOM   3979  C   LYS A 268      -2.326 -13.615 -11.310  1.00 96.19           C  
ATOM   3980  CB  LYS A 268      -0.576 -15.451 -11.566  1.00 96.19           C  
ATOM   3981  HB2 LYS A 268      -1.448 -16.095 -11.675  1.00 96.19           H  
ATOM   3982  HB3 LYS A 268      -0.253 -15.499 -10.527  1.00 96.19           H  
ATOM   3983  O   LYS A 268      -3.248 -14.408 -11.375  1.00 96.19           O  
ATOM   3984  CG  LYS A 268       0.522 -15.999 -12.487  1.00 96.19           C  
ATOM   3985  HG2 LYS A 268       1.447 -15.440 -12.345  1.00 96.19           H  
ATOM   3986  HG3 LYS A 268       0.195 -15.884 -13.521  1.00 96.19           H  
ATOM   3987  CD  LYS A 268       0.771 -17.486 -12.204  1.00 96.19           C  
ATOM   3988  HD2 LYS A 268      -0.189 -18.001 -12.167  1.00 96.19           H  
ATOM   3989  HD3 LYS A 268       1.266 -17.610 -11.241  1.00 96.19           H  
ATOM   3990  CE  LYS A 268       1.619 -18.085 -13.329  1.00 96.19           C  
ATOM   3991  HE2 LYS A 268       1.260 -17.678 -14.274  1.00 96.19           H  
ATOM   3992  HE3 LYS A 268       2.662 -17.791 -13.211  1.00 96.19           H  
ATOM   3993  NZ  LYS A 268       1.478 -19.554 -13.386  1.00 96.19           N  
ATOM   3994  HZ1 LYS A 268       0.493 -19.775 -13.435  1.00 96.19           H  
ATOM   3995  HZ2 LYS A 268       1.890 -19.890 -14.245  1.00 96.19           H  
ATOM   3996  HZ3 LYS A 268       1.868 -20.014 -12.576  1.00 96.19           H  
ATOM   3997  N   GLY A 269      -2.447 -12.435 -10.706  1.00 97.50           N  
ATOM   3998  H   GLY A 269      -1.672 -11.789 -10.755  1.00 97.50           H  
ATOM   3999  CA  GLY A 269      -3.665 -11.962 -10.034  1.00 97.50           C  
ATOM   4000  HA2 GLY A 269      -4.297 -12.810  -9.772  1.00 97.50           H  
ATOM   4001  HA3 GLY A 269      -4.229 -11.315 -10.706  1.00 97.50           H  
ATOM   4002  C   GLY A 269      -3.374 -11.192  -8.744  1.00 97.50           C  
ATOM   4003  O   GLY A 269      -4.122 -10.291  -8.382  1.00 97.50           O  
ATOM   4004  N   CYS A 270      -2.256 -11.491  -8.078  1.00 98.06           N  
ATOM   4005  H   CYS A 270      -1.727 -12.298  -8.375  1.00 98.06           H  
ATOM   4006  CA  CYS A 270      -1.803 -10.801  -6.868  1.00 98.06           C  
ATOM   4007  HA  CYS A 270      -2.603 -10.822  -6.127  1.00 98.06           H  
ATOM   4008  C   CYS A 270      -1.426  -9.330  -7.115  1.00 98.06           C  
ATOM   4009  CB  CYS A 270      -0.578 -11.534  -6.298  1.00 98.06           C  
ATOM   4010  HB2 CYS A 270       0.286 -11.359  -6.938  1.00 98.06           H  
ATOM   4011  HB3 CYS A 270      -0.346 -11.128  -5.313  1.00 98.06           H  
ATOM   4012  O   CYS A 270      -1.114  -8.939  -8.243  1.00 98.06           O  
ATOM   4013  SG  CYS A 270      -0.850 -13.321  -6.139  1.00 98.06           S  
ATOM   4014  HG  CYS A 270       0.185 -13.533  -5.322  1.00 98.06           H  
ATOM   4015  N   VAL A 271      -1.319  -8.555  -6.038  1.00 98.75           N  
ATOM   4016  H   VAL A 271      -1.579  -8.945  -5.143  1.00 98.75           H  
ATOM   4017  CA  VAL A 271      -0.654  -7.246  -6.031  1.00 98.75           C  
ATOM   4018  HA  VAL A 271      -0.632  -6.841  -7.042  1.00 98.75           H  
ATOM   4019  C   VAL A 271       0.787  -7.436  -5.560  1.00 98.75           C  
ATOM   4020  CB  VAL A 271      -1.420  -6.238  -5.153  1.00 98.75           C  
ATOM   4021  HB  VAL A 271      -1.485  -6.616  -4.133  1.00 98.75           H  
ATOM   4022  O   VAL A 271       1.047  -7.701  -4.386  1.00 98.75           O  
ATOM   4023  CG1 VAL A 271      -0.717  -4.874  -5.138  1.00 98.75           C  
ATOM   4024 HG11 VAL A 271      -1.297  -4.170  -4.541  1.00 98.75           H  
ATOM   4025 HG12 VAL A 271      -0.622  -4.485  -6.151  1.00 98.75           H  
ATOM   4026 HG13 VAL A 271       0.271  -4.956  -4.685  1.00 98.75           H  
ATOM   4027  CG2 VAL A 271      -2.843  -6.026  -5.686  1.00 98.75           C  
ATOM   4028 HG21 VAL A 271      -3.360  -5.291  -5.070  1.00 98.75           H  
ATOM   4029 HG22 VAL A 271      -3.409  -6.957  -5.645  1.00 98.75           H  
ATOM   4030 HG23 VAL A 271      -2.808  -5.664  -6.714  1.00 98.75           H  
ATOM   4031  N   ARG A 272       1.749  -7.332  -6.480  1.00 98.88           N  
ATOM   4032  H   ARG A 272       1.485  -7.116  -7.431  1.00 98.88           H  
ATOM   4033  CA  ARG A 272       3.175  -7.365  -6.130  1.00 98.88           C  
ATOM   4034  HA  ARG A 272       3.312  -7.993  -5.250  1.00 98.88           H  
ATOM   4035  C   ARG A 272       3.665  -5.967  -5.792  1.00 98.88           C  
ATOM   4036  CB  ARG A 272       4.005  -7.945  -7.267  1.00 98.88           C  
ATOM   4037  HB2 ARG A 272       5.062  -7.803  -7.041  1.00 98.88           H  
ATOM   4038  HB3 ARG A 272       3.769  -7.390  -8.174  1.00 98.88           H  
ATOM   4039  O   ARG A 272       3.466  -5.062  -6.594  1.00 98.88           O  
ATOM   4040  CG  ARG A 272       3.734  -9.435  -7.483  1.00 98.88           C  
ATOM   4041  HG2 ARG A 272       2.668  -9.609  -7.631  1.00 98.88           H  
ATOM   4042  HG3 ARG A 272       4.079  -9.996  -6.614  1.00 98.88           H  
ATOM   4043  CD  ARG A 272       4.497  -9.868  -8.731  1.00 98.88           C  
ATOM   4044  HD2 ARG A 272       5.552  -9.627  -8.605  1.00 98.88           H  
ATOM   4045  HD3 ARG A 272       4.110  -9.300  -9.577  1.00 98.88           H  
ATOM   4046  NE  ARG A 272       4.350 -11.308  -8.990  1.00 98.88           N  
ATOM   4047  HE  ARG A 272       3.927 -11.861  -8.258  1.00 98.88           H  
ATOM   4048  NH1 ARG A 272       5.358 -11.250 -11.038  1.00 98.88           N  
ATOM   4049 HH11 ARG A 272       5.559 -10.274 -10.874  1.00 98.88           H  
ATOM   4050 HH12 ARG A 272       5.264 -11.522 -12.006  1.00 98.88           H  
ATOM   4051  NH2 ARG A 272       4.487 -13.166 -10.298  1.00 98.88           N  
ATOM   4052 HH21 ARG A 272       4.913 -13.598 -11.105  1.00 98.88           H  
ATOM   4053 HH22 ARG A 272       4.065 -13.710  -9.559  1.00 98.88           H  
ATOM   4054  CZ  ARG A 272       4.735 -11.903 -10.100  1.00 98.88           C  
ATOM   4055  N   VAL A 273       4.354  -5.822  -4.669  1.00 98.88           N  
ATOM   4056  H   VAL A 273       4.460  -6.637  -4.082  1.00 98.88           H  
ATOM   4057  CA  VAL A 273       5.008  -4.579  -4.227  1.00 98.88           C  
ATOM   4058  HA  VAL A 273       4.776  -3.777  -4.928  1.00 98.88           H  
ATOM   4059  C   VAL A 273       6.535  -4.739  -4.235  1.00 98.88           C  
ATOM   4060  CB  VAL A 273       4.476  -4.138  -2.844  1.00 98.88           C  
ATOM   4061  HB  VAL A 273       4.990  -3.219  -2.565  1.00 98.88           H  
ATOM   4062  O   VAL A 273       7.046  -5.860  -4.338  1.00 98.88           O  
ATOM   4063  CG1 VAL A 273       2.972  -3.835  -2.861  1.00 98.88           C  
ATOM   4064 HG11 VAL A 273       2.773  -2.992  -3.524  1.00 98.88           H  
ATOM   4065 HG12 VAL A 273       2.398  -4.702  -3.186  1.00 98.88           H  
ATOM   4066 HG13 VAL A 273       2.642  -3.551  -1.862  1.00 98.88           H  
ATOM   4067  CG2 VAL A 273       4.723  -5.175  -1.742  1.00 98.88           C  
ATOM   4068 HG21 VAL A 273       5.765  -5.495  -1.763  1.00 98.88           H  
ATOM   4069 HG22 VAL A 273       4.511  -4.724  -0.772  1.00 98.88           H  
ATOM   4070 HG23 VAL A 273       4.069  -6.035  -1.883  1.00 98.88           H  
ATOM   4071  N   SER A 274       7.285  -3.640  -4.120  1.00 98.56           N  
ATOM   4072  H   SER A 274       6.841  -2.736  -4.050  1.00 98.56           H  
ATOM   4073  CA  SER A 274       8.733  -3.711  -3.872  1.00 98.56           C  
ATOM   4074  HA  SER A 274       9.186  -4.363  -4.620  1.00 98.56           H  
ATOM   4075  C   SER A 274       9.029  -4.326  -2.497  1.00 98.56           C  
ATOM   4076  CB  SER A 274       9.370  -2.321  -4.016  1.00 98.56           C  
ATOM   4077  HB2 SER A 274       9.046  -1.863  -4.950  1.00 98.56           H  
ATOM   4078  HB3 SER A 274      10.454  -2.433  -4.042  1.00 98.56           H  
ATOM   4079  O   SER A 274       8.198  -4.246  -1.587  1.00 98.56           O  
ATOM   4080  OG  SER A 274       9.028  -1.480  -2.935  1.00 98.56           O  
ATOM   4081  HG  SER A 274       8.550  -0.725  -3.286  1.00 98.56           H  
ATOM   4082  N   ALA A 275      10.213  -4.918  -2.292  1.00 98.50           N  
ATOM   4083  H   ALA A 275      10.867  -5.076  -3.045  1.00 98.50           H  
ATOM   4084  CA  ALA A 275      10.611  -5.364  -0.954  1.00 98.50           C  
ATOM   4085  HA  ALA A 275       9.869  -6.073  -0.588  1.00 98.50           H  
ATOM   4086  C   ALA A 275      10.669  -4.200   0.045  1.00 98.50           C  
ATOM   4087  CB  ALA A 275      11.965  -6.078  -1.015  1.00 98.50           C  
ATOM   4088  HB1 ALA A 275      12.724  -5.414  -1.431  1.00 98.50           H  
ATOM   4089  HB2 ALA A 275      12.266  -6.380  -0.012  1.00 98.50           H  
ATOM   4090  HB3 ALA A 275      11.884  -6.970  -1.636  1.00 98.50           H  
ATOM   4091  O   ALA A 275      10.412  -4.403   1.229  1.00 98.50           O  
ATOM   4092  N   ALA A 276      10.963  -2.983  -0.422  1.00 98.69           N  
ATOM   4093  H   ALA A 276      11.106  -2.875  -1.416  1.00 98.69           H  
ATOM   4094  CA  ALA A 276      10.972  -1.788   0.411  1.00 98.69           C  
ATOM   4095  HA  ALA A 276      11.576  -1.985   1.296  1.00 98.69           H  
ATOM   4096  C   ALA A 276       9.564  -1.419   0.898  1.00 98.69           C  
ATOM   4097  CB  ALA A 276      11.627  -0.658  -0.381  1.00 98.69           C  
ATOM   4098  HB1 ALA A 276      11.767   0.196   0.281  1.00 98.69           H  
ATOM   4099  HB2 ALA A 276      12.592  -0.989  -0.766  1.00 98.69           H  
ATOM   4100  HB3 ALA A 276      10.995  -0.362  -1.218  1.00 98.69           H  
ATOM   4101  O   ALA A 276       9.365  -1.263   2.099  1.00 98.69           O  
ATOM   4102  N   ALA A 277       8.579  -1.371  -0.006  1.00 98.81           N  
ATOM   4103  H   ALA A 277       8.799  -1.489  -0.985  1.00 98.81           H  
ATOM   4104  CA  ALA A 277       7.181  -1.147   0.353  1.00 98.81           C  
ATOM   4105  HA  ALA A 277       7.095  -0.208   0.899  1.00 98.81           H  
ATOM   4106  C   ALA A 277       6.659  -2.268   1.263  1.00 98.81           C  
ATOM   4107  CB  ALA A 277       6.352  -1.048  -0.932  1.00 98.81           C  
ATOM   4108  HB1 ALA A 277       6.489  -1.948  -1.530  1.00 98.81           H  
ATOM   4109  HB2 ALA A 277       5.297  -0.928  -0.683  1.00 98.81           H  
ATOM   4110  HB3 ALA A 277       6.670  -0.187  -1.521  1.00 98.81           H  
ATOM   4111  O   ALA A 277       6.017  -1.996   2.270  1.00 98.81           O  
ATOM   4112  N   ASN A 278       6.986  -3.529   0.962  1.00 98.81           N  
ATOM   4113  H   ASN A 278       7.507  -3.695   0.113  1.00 98.81           H  
ATOM   4114  CA  ASN A 278       6.626  -4.666   1.809  1.00 98.81           C  
ATOM   4115  HA  ASN A 278       5.540  -4.727   1.871  1.00 98.81           H  
ATOM   4116  C   ASN A 278       7.161  -4.510   3.241  1.00 98.81           C  
ATOM   4117  CB  ASN A 278       7.179  -5.944   1.166  1.00 98.81           C  
ATOM   4118  HB2 ASN A 278       8.268  -5.939   1.209  1.00 98.81           H  
ATOM   4119  HB3 ASN A 278       6.887  -5.979   0.116  1.00 98.81           H  
ATOM   4120  O   ASN A 278       6.403  -4.646   4.195  1.00 98.81           O  
ATOM   4121  CG  ASN A 278       6.687  -7.197   1.856  1.00 98.81           C  
ATOM   4122  ND2 ASN A 278       5.596  -7.740   1.378  1.00 98.81           N  
ATOM   4123 HD21 ASN A 278       5.210  -8.538   1.863  1.00 98.81           H  
ATOM   4124 HD22 ASN A 278       5.067  -7.250   0.671  1.00 98.81           H  
ATOM   4125  OD1 ASN A 278       7.296  -7.723   2.773  1.00 98.81           O  
ATOM   4126  N   ALA A 279       8.450  -4.191   3.383  1.00 98.69           N  
ATOM   4127  H   ALA A 279       9.025  -4.083   2.560  1.00 98.69           H  
ATOM   4128  CA  ALA A 279       9.077  -4.001   4.683  1.00 98.69           C  
ATOM   4129  HA  ALA A 279       8.902  -4.891   5.288  1.00 98.69           H  
ATOM   4130  C   ALA A 279       8.476  -2.812   5.443  1.00 98.69           C  
ATOM   4131  CB  ALA A 279      10.586  -3.835   4.480  1.00 98.69           C  
ATOM   4132  HB1 ALA A 279      10.992  -4.719   3.989  1.00 98.69           H  
ATOM   4133  HB2 ALA A 279      10.785  -2.957   3.866  1.00 98.69           H  
ATOM   4134  HB3 ALA A 279      11.070  -3.708   5.449  1.00 98.69           H  
ATOM   4135  O   ALA A 279       8.237  -2.932   6.639  1.00 98.69           O  
ATOM   4136  N   PHE A 280       8.192  -1.702   4.755  1.00 98.88           N  
ATOM   4137  H   PHE A 280       8.442  -1.655   3.778  1.00 98.88           H  
ATOM   4138  CA  PHE A 280       7.564  -0.526   5.355  1.00 98.88           C  
ATOM   4139  HA  PHE A 280       8.172  -0.183   6.192  1.00 98.88           H  
ATOM   4140  C   PHE A 280       6.169  -0.846   5.904  1.00 98.88           C  
ATOM   4141  CB  PHE A 280       7.504   0.592   4.306  1.00 98.88           C  
ATOM   4142  HB2 PHE A 280       6.906   0.269   3.453  1.00 98.88           H  
ATOM   4143  HB3 PHE A 280       8.513   0.788   3.945  1.00 98.88           H  
ATOM   4144  O   PHE A 280       5.890  -0.603   7.076  1.00 98.88           O  
ATOM   4145  CG  PHE A 280       6.922   1.879   4.847  1.00 98.88           C  
ATOM   4146  CD1 PHE A 280       5.526   2.058   4.928  1.00 98.88           C  
ATOM   4147  HD1 PHE A 280       4.855   1.288   4.576  1.00 98.88           H  
ATOM   4148  CD2 PHE A 280       7.784   2.878   5.328  1.00 98.88           C  
ATOM   4149  HD2 PHE A 280       8.855   2.738   5.309  1.00 98.88           H  
ATOM   4150  CE1 PHE A 280       4.996   3.235   5.486  1.00 98.88           C  
ATOM   4151  HE1 PHE A 280       3.928   3.369   5.572  1.00 98.88           H  
ATOM   4152  CE2 PHE A 280       7.251   4.059   5.861  1.00 98.88           C  
ATOM   4153  HE2 PHE A 280       7.904   4.827   6.250  1.00 98.88           H  
ATOM   4154  CZ  PHE A 280       5.866   4.245   5.927  1.00 98.88           C  
ATOM   4155  HZ  PHE A 280       5.485   5.169   6.335  1.00 98.88           H  
ATOM   4156  N   LEU A 281       5.302  -1.439   5.076  1.00 98.88           N  
ATOM   4157  H   LEU A 281       5.600  -1.643   4.133  1.00 98.88           H  
ATOM   4158  CA  LEU A 281       3.928  -1.764   5.466  1.00 98.88           C  
ATOM   4159  HA  LEU A 281       3.440  -0.856   5.819  1.00 98.88           H  
ATOM   4160  C   LEU A 281       3.888  -2.771   6.634  1.00 98.88           C  
ATOM   4161  CB  LEU A 281       3.165  -2.300   4.240  1.00 98.88           C  
ATOM   4162  HB2 LEU A 281       2.184  -2.645   4.567  1.00 98.88           H  
ATOM   4163  HB3 LEU A 281       3.716  -3.163   3.867  1.00 98.88           H  
ATOM   4164  O   LEU A 281       3.053  -2.620   7.521  1.00 98.88           O  
ATOM   4165  CG  LEU A 281       2.971  -1.322   3.062  1.00 98.88           C  
ATOM   4166  HG  LEU A 281       3.931  -0.912   2.747  1.00 98.88           H  
ATOM   4167  CD1 LEU A 281       2.349  -2.069   1.883  1.00 98.88           C  
ATOM   4168 HD11 LEU A 281       2.272  -1.400   1.025  1.00 98.88           H  
ATOM   4169 HD12 LEU A 281       1.355  -2.419   2.159  1.00 98.88           H  
ATOM   4170 HD13 LEU A 281       2.977  -2.918   1.612  1.00 98.88           H  
ATOM   4171  CD2 LEU A 281       2.074  -0.138   3.391  1.00 98.88           C  
ATOM   4172 HD21 LEU A 281       1.121  -0.492   3.785  1.00 98.88           H  
ATOM   4173 HD22 LEU A 281       2.573   0.500   4.121  1.00 98.88           H  
ATOM   4174 HD23 LEU A 281       1.893   0.454   2.494  1.00 98.88           H  
ATOM   4175  N   ASP A 282       4.802  -3.753   6.651  1.00 98.69           N  
ATOM   4176  H   ASP A 282       5.439  -3.811   5.869  1.00 98.69           H  
ATOM   4177  CA  ASP A 282       4.960  -4.760   7.722  1.00 98.69           C  
ATOM   4178  HA  ASP A 282       3.985  -5.179   7.972  1.00 98.69           H  
ATOM   4179  C   ASP A 282       5.540  -4.150   9.011  1.00 98.69           C  
ATOM   4180  CB  ASP A 282       5.861  -5.891   7.176  1.00 98.69           C  
ATOM   4181  HB2 ASP A 282       6.826  -5.460   6.909  1.00 98.69           H  
ATOM   4182  HB3 ASP A 282       5.410  -6.266   6.257  1.00 98.69           H  
ATOM   4183  O   ASP A 282       5.092  -4.458  10.110  1.00 98.69           O  
ATOM   4184  CG  ASP A 282       6.118  -7.105   8.091  1.00 98.69           C  
ATOM   4185  OD1 ASP A 282       5.255  -7.538   8.879  1.00 98.69           O  
ATOM   4186  OD2 ASP A 282       7.198  -7.735   7.964  1.00 98.69           O  
ATOM   4187  N   GLN A 283       6.527  -3.254   8.906  1.00 98.56           N  
ATOM   4188  H   GLN A 283       6.873  -3.008   7.989  1.00 98.56           H  
ATOM   4189  CA  GLN A 283       7.128  -2.601  10.073  1.00 98.56           C  
ATOM   4190  HA  GLN A 283       7.364  -3.370  10.809  1.00 98.56           H  
ATOM   4191  C   GLN A 283       6.169  -1.630  10.763  1.00 98.56           C  
ATOM   4192  CB  GLN A 283       8.436  -1.905   9.667  1.00 98.56           C  
ATOM   4193  HB2 GLN A 283       8.226  -1.097   8.965  1.00 98.56           H  
ATOM   4194  HB3 GLN A 283       9.084  -2.636   9.183  1.00 98.56           H  
ATOM   4195  O   GLN A 283       6.245  -1.484  11.981  1.00 98.56           O  
ATOM   4196  CG  GLN A 283       9.164  -1.347  10.899  1.00 98.56           C  
ATOM   4197  HG2 GLN A 283       8.589  -0.529  11.331  1.00 98.56           H  
ATOM   4198  HG3 GLN A 283       9.251  -2.139  11.643  1.00 98.56           H  
ATOM   4199  CD  GLN A 283      10.557  -0.819  10.601  1.00 98.56           C  
ATOM   4200  NE2 GLN A 283      11.397  -0.714  11.608  1.00 98.56           N  
ATOM   4201 HE21 GLN A 283      11.193  -1.176  12.483  1.00 98.56           H  
ATOM   4202 HE22 GLN A 283      12.336  -0.433  11.363  1.00 98.56           H  
ATOM   4203  OE1 GLN A 283      10.924  -0.459   9.499  1.00 98.56           O  
ATOM   4204  N   HIS A 284       5.283  -0.984  10.011  1.00 98.75           N  
ATOM   4205  H   HIS A 284       5.330  -1.106   9.009  1.00 98.75           H  
ATOM   4206  CA  HIS A 284       4.335  -0.001  10.530  1.00 98.75           C  
ATOM   4207  HA  HIS A 284       4.675   0.335  11.509  1.00 98.75           H  
ATOM   4208  C   HIS A 284       2.926  -0.555  10.766  1.00 98.75           C  
ATOM   4209  CB  HIS A 284       4.357   1.215   9.604  1.00 98.75           C  
ATOM   4210  HB2 HIS A 284       3.527   1.882   9.841  1.00 98.75           H  
ATOM   4211  HB3 HIS A 284       4.236   0.894   8.569  1.00 98.75           H  
ATOM   4212  O   HIS A 284       2.033   0.205  11.141  1.00 98.75           O  
ATOM   4213  CG  HIS A 284       5.633   1.995   9.735  1.00 98.75           C  
ATOM   4214  CD2 HIS A 284       6.610   2.111   8.788  1.00 98.75           C  
ATOM   4215  HD2 HIS A 284       6.596   1.677   7.799  1.00 98.75           H  
ATOM   4216  ND1 HIS A 284       6.043   2.708  10.841  1.00 98.75           N  
ATOM   4217  HD1 HIS A 284       5.542   2.788  11.714  1.00 98.75           H  
ATOM   4218  CE1 HIS A 284       7.228   3.271  10.545  1.00 98.75           C  
ATOM   4219  HE1 HIS A 284       7.790   3.935  11.186  1.00 98.75           H  
ATOM   4220  NE2 HIS A 284       7.628   2.898   9.321  1.00 98.75           N  
ATOM   4221  N   SER A 285       2.718  -1.861  10.567  1.00 98.56           N  
ATOM   4222  H   SER A 285       3.503  -2.445  10.314  1.00 98.56           H  
ATOM   4223  CA  SER A 285       1.425  -2.534  10.759  1.00 98.56           C  
ATOM   4224  HA  SER A 285       1.524  -3.547  10.367  1.00 98.56           H  
ATOM   4225  C   SER A 285       0.274  -1.882   9.985  1.00 98.56           C  
ATOM   4226  CB  SER A 285       1.098  -2.657  12.249  1.00 98.56           C  
ATOM   4227  HB2 SER A 285       0.965  -1.665  12.682  1.00 98.56           H  
ATOM   4228  HB3 SER A 285       0.171  -3.214  12.379  1.00 98.56           H  
ATOM   4229  O   SER A 285      -0.860  -1.831  10.458  1.00 98.56           O  
ATOM   4230  OG  SER A 285       2.133  -3.336  12.921  1.00 98.56           O  
ATOM   4231  HG  SER A 285       1.708  -3.764  13.667  1.00 98.56           H  
ATOM   4232  N   ILE A 286       0.554  -1.360   8.785  1.00 98.88           N  
ATOM   4233  H   ILE A 286       1.491  -1.496   8.433  1.00 98.88           H  
ATOM   4234  CA  ILE A 286      -0.377  -0.495   8.041  1.00 98.88           C  
ATOM   4235  HA  ILE A 286      -0.613   0.371   8.659  1.00 98.88           H  
ATOM   4236  C   ILE A 286      -1.721  -1.187   7.762  1.00 98.88           C  
ATOM   4237  CB  ILE A 286       0.300  -0.013   6.736  1.00 98.88           C  
ATOM   4238  HB  ILE A 286       0.677  -0.890   6.211  1.00 98.88           H  
ATOM   4239  O   ILE A 286      -2.763  -0.536   7.813  1.00 98.88           O  
ATOM   4240  CG1 ILE A 286       1.510   0.910   7.017  1.00 98.88           C  
ATOM   4241 HG12 ILE A 286       1.979   1.179   6.071  1.00 98.88           H  
ATOM   4242 HG13 ILE A 286       2.249   0.352   7.594  1.00 98.88           H  
ATOM   4243  CG2 ILE A 286      -0.688   0.687   5.788  1.00 98.88           C  
ATOM   4244 HG21 ILE A 286      -1.234   1.459   6.330  1.00 98.88           H  
ATOM   4245 HG22 ILE A 286      -0.158   1.144   4.952  1.00 98.88           H  
ATOM   4246 HG23 ILE A 286      -1.406  -0.028   5.385  1.00 98.88           H  
ATOM   4247  CD1 ILE A 286       1.206   2.220   7.757  1.00 98.88           C  
ATOM   4248 HD11 ILE A 286       0.847   2.011   8.765  1.00 98.88           H  
ATOM   4249 HD12 ILE A 286       2.121   2.808   7.833  1.00 98.88           H  
ATOM   4250 HD13 ILE A 286       0.462   2.806   7.218  1.00 98.88           H  
ATOM   4251  N   LEU A 287      -1.690  -2.497   7.491  1.00 98.75           N  
ATOM   4252  H   LEU A 287      -0.794  -2.958   7.559  1.00 98.75           H  
ATOM   4253  CA  LEU A 287      -2.858  -3.325   7.157  1.00 98.75           C  
ATOM   4254  HA  LEU A 287      -3.737  -2.687   7.062  1.00 98.75           H  
ATOM   4255  C   LEU A 287      -3.211  -4.348   8.244  1.00 98.75           C  
ATOM   4256  CB  LEU A 287      -2.616  -4.028   5.814  1.00 98.75           C  
ATOM   4257  HB2 LEU A 287      -3.466  -4.675   5.599  1.00 98.75           H  
ATOM   4258  HB3 LEU A 287      -1.731  -4.658   5.912  1.00 98.75           H  
ATOM   4259  O   LEU A 287      -3.968  -5.290   8.001  1.00 98.75           O  
ATOM   4260  CG  LEU A 287      -2.428  -3.084   4.623  1.00 98.75           C  
ATOM   4261  HG  LEU A 287      -1.550  -2.457   4.773  1.00 98.75           H  
ATOM   4262  CD1 LEU A 287      -2.202  -3.942   3.385  1.00 98.75           C  
ATOM   4263 HD11 LEU A 287      -2.068  -3.291   2.521  1.00 98.75           H  
ATOM   4264 HD12 LEU A 287      -1.317  -4.560   3.537  1.00 98.75           H  
ATOM   4265 HD13 LEU A 287      -3.068  -4.582   3.219  1.00 98.75           H  
ATOM   4266  CD2 LEU A 287      -3.650  -2.197   4.387  1.00 98.75           C  
ATOM   4267 HD21 LEU A 287      -4.541  -2.810   4.250  1.00 98.75           H  
ATOM   4268 HD22 LEU A 287      -3.499  -1.577   3.504  1.00 98.75           H  
ATOM   4269 HD23 LEU A 287      -3.801  -1.527   5.234  1.00 98.75           H  
ATOM   4270  N   ASP A 288      -2.625  -4.214   9.429  1.00 98.38           N  
ATOM   4271  H   ASP A 288      -2.064  -3.392   9.600  1.00 98.38           H  
ATOM   4272  CA  ASP A 288      -2.687  -5.232  10.471  1.00 98.38           C  
ATOM   4273  HA  ASP A 288      -3.163  -6.124  10.064  1.00 98.38           H  
ATOM   4274  C   ASP A 288      -3.600  -4.808  11.643  1.00 98.38           C  
ATOM   4275  CB  ASP A 288      -1.254  -5.668  10.840  1.00 98.38           C  
ATOM   4276  HB2 ASP A 288      -0.687  -4.788  11.144  1.00 98.38           H  
ATOM   4277  HB3 ASP A 288      -1.282  -6.348  11.691  1.00 98.38           H  
ATOM   4278  O   ASP A 288      -3.455  -5.340  12.739  1.00 98.38           O  
ATOM   4279  CG  ASP A 288      -0.514  -6.381   9.686  1.00 98.38           C  
ATOM   4280  OD1 ASP A 288      -0.948  -7.470   9.227  1.00 98.38           O  
ATOM   4281  OD2 ASP A 288       0.517  -5.856   9.220  1.00 98.38           O  
ATOM   4282  N   ARG A 289      -4.587  -3.912  11.429  1.00 98.00           N  
ATOM   4283  H   ARG A 289      -4.644  -3.498  10.510  1.00 98.00           H  
ATOM   4284  CA  ARG A 289      -5.534  -3.426  12.469  1.00 98.00           C  
ATOM   4285  HA  ARG A 289      -4.995  -2.758  13.140  1.00 98.00           H  
ATOM   4286  C   ARG A 289      -6.092  -4.544  13.346  1.00 98.00           C  
ATOM   4287  CB  ARG A 289      -6.693  -2.649  11.811  1.00 98.00           C  
ATOM   4288  HB2 ARG A 289      -7.197  -3.289  11.086  1.00 98.00           H  
ATOM   4289  HB3 ARG A 289      -6.265  -1.801  11.276  1.00 98.00           H  
ATOM   4290  O   ARG A 289      -6.033  -4.462  14.571  1.00 98.00           O  
ATOM   4291  CG  ARG A 289      -7.736  -2.106  12.805  1.00 98.00           C  
ATOM   4292  HG2 ARG A 289      -7.237  -1.474  13.540  1.00 98.00           H  
ATOM   4293  HG3 ARG A 289      -8.213  -2.939  13.322  1.00 98.00           H  
ATOM   4294  CD  ARG A 289      -8.828  -1.287  12.100  1.00 98.00           C  
ATOM   4295  HD2 ARG A 289      -9.259  -1.886  11.298  1.00 98.00           H  
ATOM   4296  HD3 ARG A 289      -8.377  -0.396  11.664  1.00 98.00           H  
ATOM   4297  NE  ARG A 289      -9.898  -0.893  13.042  1.00 98.00           N  
ATOM   4298  HE  ARG A 289      -9.841  -1.263  13.980  1.00 98.00           H  
ATOM   4299  NH1 ARG A 289     -11.169   0.374  11.590  1.00 98.00           N  
ATOM   4300 HH11 ARG A 289     -12.061   0.827  11.449  1.00 98.00           H  
ATOM   4301 HH12 ARG A 289     -10.506   0.263  10.836  1.00 98.00           H  
ATOM   4302  NH2 ARG A 289     -11.914   0.017  13.623  1.00 98.00           N  
ATOM   4303 HH21 ARG A 289     -11.906  -0.431  14.528  1.00 98.00           H  
ATOM   4304 HH22 ARG A 289     -12.772   0.421  13.275  1.00 98.00           H  
ATOM   4305  CZ  ARG A 289     -10.968  -0.171  12.751  1.00 98.00           C  
ATOM   4306  N   HIS A 290      -6.605  -5.601  12.723  1.00 97.00           N  
ATOM   4307  H   HIS A 290      -6.662  -5.574  11.715  1.00 97.00           H  
ATOM   4308  CA  HIS A 290      -7.184  -6.741  13.439  1.00 97.00           C  
ATOM   4309  HA  HIS A 290      -7.896  -6.376  14.179  1.00 97.00           H  
ATOM   4310  C   HIS A 290      -6.131  -7.551  14.197  1.00 97.00           C  
ATOM   4311  CB  HIS A 290      -7.948  -7.614  12.444  1.00 97.00           C  
ATOM   4312  HB2 HIS A 290      -8.329  -8.490  12.968  1.00 97.00           H  
ATOM   4313  HB3 HIS A 290      -7.282  -7.946  11.647  1.00 97.00           H  
ATOM   4314  O   HIS A 290      -6.377  -7.994  15.314  1.00 97.00           O  
ATOM   4315  CG  HIS A 290      -9.122  -6.884  11.855  1.00 97.00           C  
ATOM   4316  CD2 HIS A 290      -9.280  -6.517  10.552  1.00 97.00           C  
ATOM   4317  HD2 HIS A 290      -8.608  -6.723   9.732  1.00 97.00           H  
ATOM   4318  ND1 HIS A 290     -10.212  -6.432  12.595  1.00 97.00           N  
ATOM   4319  CE1 HIS A 290     -11.031  -5.839  11.714  1.00 97.00           C  
ATOM   4320  HE1 HIS A 290     -11.991  -5.407  11.953  1.00 97.00           H  
ATOM   4321  NE2 HIS A 290     -10.492  -5.866  10.489  1.00 97.00           N  
ATOM   4322  HE2 HIS A 290     -10.953  -5.503   9.668  1.00 97.00           H  
ATOM   4323  N   TYR A 291      -4.932  -7.697  13.637  1.00 96.81           N  
ATOM   4324  H   TYR A 291      -4.728  -7.183  12.792  1.00 96.81           H  
ATOM   4325  CA  TYR A 291      -3.834  -8.413  14.285  1.00 96.81           C  
ATOM   4326  HA  TYR A 291      -4.215  -9.354  14.682  1.00 96.81           H  
ATOM   4327  C   TYR A 291      -3.261  -7.625  15.469  1.00 96.81           C  
ATOM   4328  CB  TYR A 291      -2.749  -8.742  13.256  1.00 96.81           C  
ATOM   4329  HB2 TYR A 291      -1.894  -9.163  13.784  1.00 96.81           H  
ATOM   4330  HB3 TYR A 291      -2.421  -7.817  12.781  1.00 96.81           H  
ATOM   4331  O   TYR A 291      -2.954  -8.229  16.491  1.00 96.81           O  
ATOM   4332  CG  TYR A 291      -3.172  -9.726  12.182  1.00 96.81           C  
ATOM   4333  CD1 TYR A 291      -2.836 -11.087  12.312  1.00 96.81           C  
ATOM   4334  HD1 TYR A 291      -2.282 -11.430  13.173  1.00 96.81           H  
ATOM   4335  CD2 TYR A 291      -3.914  -9.292  11.066  1.00 96.81           C  
ATOM   4336  HD2 TYR A 291      -4.183  -8.251  10.962  1.00 96.81           H  
ATOM   4337  CE1 TYR A 291      -3.208 -12.001  11.307  1.00 96.81           C  
ATOM   4338  HE1 TYR A 291      -2.935 -13.043  11.384  1.00 96.81           H  
ATOM   4339  CE2 TYR A 291      -4.323 -10.216  10.085  1.00 96.81           C  
ATOM   4340  HE2 TYR A 291      -4.929  -9.890   9.252  1.00 96.81           H  
ATOM   4341  OH  TYR A 291      -4.218 -12.442   9.180  1.00 96.81           O  
ATOM   4342  HH  TYR A 291      -4.782 -12.060   8.502  1.00 96.81           H  
ATOM   4343  CZ  TYR A 291      -3.927 -11.565  10.177  1.00 96.81           C  
ATOM   4344  N   GLU A 292      -3.182  -6.294  15.386  1.00 96.50           N  
ATOM   4345  H   GLU A 292      -3.403  -5.851  14.506  1.00 96.50           H  
ATOM   4346  CA  GLU A 292      -2.807  -5.436  16.519  1.00 96.50           C  
ATOM   4347  HA  GLU A 292      -1.890  -5.817  16.968  1.00 96.50           H  
ATOM   4348  C   GLU A 292      -3.875  -5.451  17.622  1.00 96.50           C  
ATOM   4349  CB  GLU A 292      -2.571  -3.989  16.053  1.00 96.50           C  
ATOM   4350  HB2 GLU A 292      -2.410  -3.362  16.930  1.00 96.50           H  
ATOM   4351  HB3 GLU A 292      -3.469  -3.629  15.551  1.00 96.50           H  
ATOM   4352  O   GLU A 292      -3.551  -5.494  18.811  1.00 96.50           O  
ATOM   4353  CG  GLU A 292      -1.379  -3.804  15.105  1.00 96.50           C  
ATOM   4354  HG2 GLU A 292      -1.317  -2.749  14.839  1.00 96.50           H  
ATOM   4355  HG3 GLU A 292      -1.567  -4.359  14.186  1.00 96.50           H  
ATOM   4356  CD  GLU A 292      -0.028  -4.249  15.677  1.00 96.50           C  
ATOM   4357  OE1 GLU A 292       0.913  -4.394  14.873  1.00 96.50           O  
ATOM   4358  OE2 GLU A 292       0.147  -4.486  16.895  1.00 96.50           O  
ATOM   4359  N   SER A 293      -5.160  -5.500  17.252  1.00 95.75           N  
ATOM   4360  H   SER A 293      -5.387  -5.381  16.275  1.00 95.75           H  
ATOM   4361  CA  SER A 293      -6.247  -5.693  18.221  1.00 95.75           C  
ATOM   4362  HA  SER A 293      -6.209  -4.885  18.952  1.00 95.75           H  
ATOM   4363  C   SER A 293      -6.114  -7.023  18.969  1.00 95.75           C  
ATOM   4364  CB  SER A 293      -7.605  -5.635  17.524  1.00 95.75           C  
ATOM   4365  HB2 SER A 293      -7.657  -4.743  16.898  1.00 95.75           H  
ATOM   4366  HB3 SER A 293      -7.745  -6.515  16.896  1.00 95.75           H  
ATOM   4367  O   SER A 293      -6.318  -7.077  20.179  1.00 95.75           O  
ATOM   4368  OG  SER A 293      -8.632  -5.576  18.493  1.00 95.75           O  
ATOM   4369  HG  SER A 293      -8.530  -6.295  19.121  1.00 95.75           H  
ATOM   4370  N   ILE A 294      -5.730  -8.098  18.280  1.00 94.75           N  
ATOM   4371  H   ILE A 294      -5.629  -8.017  17.278  1.00 94.75           H  
ATOM   4372  CA  ILE A 294      -5.452  -9.389  18.918  1.00 94.75           C  
ATOM   4373  HA  ILE A 294      -6.281  -9.651  19.577  1.00 94.75           H  
ATOM   4374  C   ILE A 294      -4.198  -9.287  19.796  1.00 94.75           C  
ATOM   4375  CB  ILE A 294      -5.332 -10.487  17.847  1.00 94.75           C  
ATOM   4376  HB  ILE A 294      -4.586 -10.168  17.119  1.00 94.75           H  
ATOM   4377  O   ILE A 294      -4.236  -9.695  20.948  1.00 94.75           O  
ATOM   4378  CG1 ILE A 294      -6.686 -10.692  17.127  1.00 94.75           C  
ATOM   4379 HG12 ILE A 294      -7.383 -11.209  17.787  1.00 94.75           H  
ATOM   4380 HG13 ILE A 294      -7.137  -9.726  16.901  1.00 94.75           H  
ATOM   4381  CG2 ILE A 294      -4.872 -11.822  18.447  1.00 94.75           C  
ATOM   4382 HG21 ILE A 294      -3.990 -11.703  19.076  1.00 94.75           H  
ATOM   4383 HG22 ILE A 294      -4.589 -12.471  17.618  1.00 94.75           H  
ATOM   4384 HG23 ILE A 294      -5.664 -12.260  19.055  1.00 94.75           H  
ATOM   4385  CD1 ILE A 294      -6.578 -11.458  15.804  1.00 94.75           C  
ATOM   4386 HD11 ILE A 294      -5.718 -11.114  15.230  1.00 94.75           H  
ATOM   4387 HD12 ILE A 294      -7.485 -11.278  15.228  1.00 94.75           H  
ATOM   4388 HD13 ILE A 294      -6.497 -12.529  15.989  1.00 94.75           H  
ATOM   4389  N   ALA A 295      -3.110  -8.694  19.297  1.00 93.94           N  
ATOM   4390  H   ALA A 295      -3.131  -8.376  18.339  1.00 93.94           H  
ATOM   4391  CA  ALA A 295      -1.848  -8.560  20.033  1.00 93.94           C  
ATOM   4392  HA  ALA A 295      -1.473  -9.554  20.280  1.00 93.94           H  
ATOM   4393  C   ALA A 295      -1.999  -7.781  21.348  1.00 93.94           C  
ATOM   4394  CB  ALA A 295      -0.835  -7.834  19.135  1.00 93.94           C  
ATOM   4395  HB1 ALA A 295       0.156  -7.904  19.584  1.00 93.94           H  
ATOM   4396  HB2 ALA A 295      -1.107  -6.783  19.043  1.00 93.94           H  
ATOM   4397  HB3 ALA A 295      -0.813  -8.266  18.135  1.00 93.94           H  
ATOM   4398  O   ALA A 295      -1.308  -8.054  22.328  1.00 93.94           O  
ATOM   4399  N   SER A 296      -2.886  -6.784  21.362  1.00 92.69           N  
ATOM   4400  H   SER A 296      -3.352  -6.553  20.496  1.00 92.69           H  
ATOM   4401  CA  SER A 296      -3.150  -5.971  22.551  1.00 92.69           C  
ATOM   4402  HA  SER A 296      -2.197  -5.755  23.032  1.00 92.69           H  
ATOM   4403  C   SER A 296      -4.017  -6.678  23.597  1.00 92.69           C  
ATOM   4404  CB  SER A 296      -3.773  -4.630  22.153  1.00 92.69           C  
ATOM   4405  HB2 SER A 296      -3.080  -4.087  21.510  1.00 92.69           H  
ATOM   4406  HB3 SER A 296      -3.948  -4.042  23.054  1.00 92.69           H  
ATOM   4407  O   SER A 296      -3.908  -6.356  24.781  1.00 92.69           O  
ATOM   4408  OG  SER A 296      -4.995  -4.800  21.472  1.00 92.69           O  
ATOM   4409  HG  SER A 296      -4.802  -5.097  20.580  1.00 92.69           H  
ATOM   4410  N   THR A 297      -4.845  -7.643  23.184  1.00 93.12           N  
ATOM   4411  H   THR A 297      -4.832  -7.897  22.206  1.00 93.12           H  
ATOM   4412  CA  THR A 297      -5.815  -8.334  24.051  1.00 93.12           C  
ATOM   4413  HA  THR A 297      -5.938  -7.764  24.972  1.00 93.12           H  
ATOM   4414  C   THR A 297      -5.357  -9.727  24.483  1.00 93.12           C  
ATOM   4415  CB  THR A 297      -7.197  -8.412  23.382  1.00 93.12           C  
ATOM   4416  HB  THR A 297      -7.851  -9.038  23.989  1.00 93.12           H  
ATOM   4417  O   THR A 297      -5.668 -10.145  25.595  1.00 93.12           O  
ATOM   4418  CG2 THR A 297      -7.839  -7.031  23.242  1.00 93.12           C  
ATOM   4419 HG21 THR A 297      -7.207  -6.371  22.647  1.00 93.12           H  
ATOM   4420 HG22 THR A 297      -8.812  -7.128  22.759  1.00 93.12           H  
ATOM   4421 HG23 THR A 297      -7.979  -6.594  24.230  1.00 93.12           H  
ATOM   4422  OG1 THR A 297      -7.126  -8.948  22.083  1.00 93.12           O  
ATOM   4423  HG1 THR A 297      -6.846  -8.240  21.498  1.00 93.12           H  
ATOM   4424  N   ASP A 298      -4.566 -10.411  23.658  1.00 88.38           N  
ATOM   4425  H   ASP A 298      -4.386 -10.021  22.744  1.00 88.38           H  
ATOM   4426  CA  ASP A 298      -4.047 -11.756  23.894  1.00 88.38           C  
ATOM   4427  HA  ASP A 298      -4.327 -12.089  24.894  1.00 88.38           H  
ATOM   4428  C   ASP A 298      -2.514 -11.747  23.820  1.00 88.38           C  
ATOM   4429  CB  ASP A 298      -4.702 -12.724  22.899  1.00 88.38           C  
ATOM   4430  HB2 ASP A 298      -5.782 -12.581  22.934  1.00 88.38           H  
ATOM   4431  HB3 ASP A 298      -4.367 -12.498  21.887  1.00 88.38           H  
ATOM   4432  O   ASP A 298      -1.901 -12.026  22.788  1.00 88.38           O  
ATOM   4433  CG  ASP A 298      -4.405 -14.190  23.219  1.00 88.38           C  
ATOM   4434  OD1 ASP A 298      -3.557 -14.453  24.106  1.00 88.38           O  
ATOM   4435  OD2 ASP A 298      -5.017 -15.040  22.528  1.00 88.38           O  
ATOM   4436  N   LYS A 299      -1.887 -11.366  24.939  1.00 81.50           N  
ATOM   4437  H   LYS A 299      -2.465 -11.164  25.743  1.00 81.50           H  
ATOM   4438  CA  LYS A 299      -0.426 -11.206  25.043  1.00 81.50           C  
ATOM   4439  HA  LYS A 299      -0.082 -10.624  24.189  1.00 81.50           H  
ATOM   4440  C   LYS A 299       0.341 -12.528  24.974  1.00 81.50           C  
ATOM   4441  CB  LYS A 299      -0.063 -10.472  26.339  1.00 81.50           C  
ATOM   4442  HB2 LYS A 299      -0.466 -11.018  27.192  1.00 81.50           H  
ATOM   4443  HB3 LYS A 299       1.023 -10.453  26.431  1.00 81.50           H  
ATOM   4444  O   LYS A 299       1.533 -12.508  24.682  1.00 81.50           O  
ATOM   4445  CG  LYS A 299      -0.579  -9.029  26.351  1.00 81.50           C  
ATOM   4446  HG2 LYS A 299      -0.216  -8.508  25.465  1.00 81.50           H  
ATOM   4447  HG3 LYS A 299      -1.669  -9.025  26.343  1.00 81.50           H  
ATOM   4448  CD  LYS A 299      -0.077  -8.308  27.605  1.00 81.50           C  
ATOM   4449  HD2 LYS A 299       1.012  -8.319  27.611  1.00 81.50           H  
ATOM   4450  HD3 LYS A 299      -0.448  -8.829  28.487  1.00 81.50           H  
ATOM   4451  CE  LYS A 299      -0.587  -6.867  27.591  1.00 81.50           C  
ATOM   4452  HE2 LYS A 299      -0.238  -6.386  26.677  1.00 81.50           H  
ATOM   4453  HE3 LYS A 299      -1.676  -6.887  27.554  1.00 81.50           H  
ATOM   4454  NZ  LYS A 299      -0.118  -6.126  28.785  1.00 81.50           N  
ATOM   4455  HZ1 LYS A 299       0.892  -6.107  28.807  1.00 81.50           H  
ATOM   4456  HZ2 LYS A 299      -0.453  -6.584  29.621  1.00 81.50           H  
ATOM   4457  HZ3 LYS A 299      -0.472  -5.180  28.766  1.00 81.50           H  
ATOM   4458  N   GLU A 300      -0.331 -13.645  25.243  1.00 79.38           N  
ATOM   4459  H   GLU A 300      -1.327 -13.580  25.401  1.00 79.38           H  
ATOM   4460  CA  GLU A 300       0.262 -14.986  25.213  1.00 79.38           C  
ATOM   4461  HA  GLU A 300       1.313 -14.935  25.498  1.00 79.38           H  
ATOM   4462  C   GLU A 300       0.211 -15.601  23.811  1.00 79.38           C  
ATOM   4463  CB  GLU A 300      -0.469 -15.895  26.213  1.00 79.38           C  
ATOM   4464  HB2 GLU A 300      -1.521 -15.960  25.933  1.00 79.38           H  
ATOM   4465  HB3 GLU A 300      -0.048 -16.899  26.152  1.00 79.38           H  
ATOM   4466  O   GLU A 300       0.938 -16.551  23.505  1.00 79.38           O  
ATOM   4467  CG  GLU A 300      -0.379 -15.411  27.669  1.00 79.38           C  
ATOM   4468  HG2 GLU A 300      -0.887 -16.137  28.303  1.00 79.38           H  
ATOM   4469  HG3 GLU A 300      -0.918 -14.468  27.763  1.00 79.38           H  
ATOM   4470  CD  GLU A 300       1.066 -15.240  28.164  1.00 79.38           C  
ATOM   4471  OE1 GLU A 300       1.311 -14.250  28.892  1.00 79.38           O  
ATOM   4472  OE2 GLU A 300       1.914 -16.094  27.820  1.00 79.38           O  
ATOM   4473  N   ARG A 301      -0.634 -15.062  22.926  1.00 80.69           N  
ATOM   4474  H   ARG A 301      -1.254 -14.325  23.229  1.00 80.69           H  
ATOM   4475  CA  ARG A 301      -0.719 -15.537  21.553  1.00 80.69           C  
ATOM   4476  HA  ARG A 301      -0.791 -16.623  21.597  1.00 80.69           H  
ATOM   4477  C   ARG A 301       0.540 -15.172  20.785  1.00 80.69           C  
ATOM   4478  CB  ARG A 301      -1.997 -15.002  20.913  1.00 80.69           C  
ATOM   4479  HB2 ARG A 301      -2.813 -15.285  21.579  1.00 80.69           H  
ATOM   4480  HB3 ARG A 301      -1.961 -13.917  20.817  1.00 80.69           H  
ATOM   4481  O   ARG A 301       0.806 -14.005  20.501  1.00 80.69           O  
ATOM   4482  CG  ARG A 301      -2.274 -15.653  19.562  1.00 80.69           C  
ATOM   4483  HG2 ARG A 301      -2.177 -16.734  19.663  1.00 80.69           H  
ATOM   4484  HG3 ARG A 301      -1.553 -15.295  18.827  1.00 80.69           H  
ATOM   4485  CD  ARG A 301      -3.694 -15.324  19.105  1.00 80.69           C  
ATOM   4486  HD2 ARG A 301      -3.763 -14.246  18.959  1.00 80.69           H  
ATOM   4487  HD3 ARG A 301      -4.398 -15.615  19.885  1.00 80.69           H  
ATOM   4488  NE  ARG A 301      -3.998 -16.055  17.860  1.00 80.69           N  
ATOM   4489  HE  ARG A 301      -3.502 -16.926  17.737  1.00 80.69           H  
ATOM   4490  NH1 ARG A 301      -5.581 -14.644  17.013  1.00 80.69           N  
ATOM   4491 HH11 ARG A 301      -6.284 -14.426  16.322  1.00 80.69           H  
ATOM   4492 HH12 ARG A 301      -5.544 -14.131  17.882  1.00 80.69           H  
ATOM   4493  NH2 ARG A 301      -4.973 -16.431  15.841  1.00 80.69           N  
ATOM   4494 HH21 ARG A 301      -4.395 -17.249  15.715  1.00 80.69           H  
ATOM   4495 HH22 ARG A 301      -5.554 -16.114  15.078  1.00 80.69           H  
ATOM   4496  CZ  ARG A 301      -4.845 -15.706  16.914  1.00 80.69           C  
ATOM   4497  N   ASP A 302       1.272 -16.199  20.359  1.00 78.56           N  
ATOM   4498  H   ASP A 302       1.094 -17.110  20.758  1.00 78.56           H  
ATOM   4499  CA  ASP A 302       2.384 -16.029  19.429  1.00 78.56           C  
ATOM   4500  HA  ASP A 302       3.010 -15.221  19.808  1.00 78.56           H  
ATOM   4501  C   ASP A 302       1.858 -15.604  18.053  1.00 78.56           C  
ATOM   4502  CB  ASP A 302       3.276 -17.276  19.355  1.00 78.56           C  
ATOM   4503  HB2 ASP A 302       2.704 -18.110  18.949  1.00 78.56           H  
ATOM   4504  HB3 ASP A 302       3.595 -17.541  20.363  1.00 78.56           H  
ATOM   4505  O   ASP A 302       1.538 -16.410  17.172  1.00 78.56           O  
ATOM   4506  CG  ASP A 302       4.529 -17.038  18.492  1.00 78.56           C  
ATOM   4507  OD1 ASP A 302       4.881 -15.860  18.230  1.00 78.56           O  
ATOM   4508  OD2 ASP A 302       5.165 -18.038  18.096  1.00 78.56           O  
ATOM   4509  N   LEU A 303       1.763 -14.293  17.866  1.00 88.44           N  
ATOM   4510  H   LEU A 303       1.900 -13.709  18.679  1.00 88.44           H  
ATOM   4511  CA  LEU A 303       1.517 -13.665  16.582  1.00 88.44           C  
ATOM   4512  HA  LEU A 303       0.844 -14.297  16.002  1.00 88.44           H  
ATOM   4513  C   LEU A 303       2.828 -13.602  15.799  1.00 88.44           C  
ATOM   4514  CB  LEU A 303       0.852 -12.295  16.790  1.00 88.44           C  
ATOM   4515  HB2 LEU A 303       0.740 -11.804  15.823  1.00 88.44           H  
ATOM   4516  HB3 LEU A 303       1.510 -11.681  17.405  1.00 88.44           H  
ATOM   4517  O   LEU A 303       3.276 -12.520  15.432  1.00 88.44           O  
ATOM   4518  CG  LEU A 303      -0.527 -12.374  17.463  1.00 88.44           C  
ATOM   4519  HG  LEU A 303      -0.455 -12.878  18.427  1.00 88.44           H  
ATOM   4520  CD1 LEU A 303      -1.034 -10.962  17.694  1.00 88.44           C  
ATOM   4521 HD11 LEU A 303      -1.155 -10.429  16.751  1.00 88.44           H  
ATOM   4522 HD12 LEU A 303      -0.314 -10.446  18.329  1.00 88.44           H  
ATOM   4523 HD13 LEU A 303      -1.989 -10.998  18.218  1.00 88.44           H  
ATOM   4524  CD2 LEU A 303      -1.548 -13.101  16.594  1.00 88.44           C  
ATOM   4525 HD21 LEU A 303      -2.520 -13.064  17.085  1.00 88.44           H  
ATOM   4526 HD22 LEU A 303      -1.264 -14.148  16.485  1.00 88.44           H  
ATOM   4527 HD23 LEU A 303      -1.606 -12.616  15.620  1.00 88.44           H  
ATOM   4528  N   TRP A 304       3.411 -14.770  15.499  1.00 88.50           N  
ATOM   4529  H   TRP A 304       3.032 -15.592  15.949  1.00 88.50           H  
ATOM   4530  CA  TRP A 304       4.632 -14.945  14.692  1.00 88.50           C  
ATOM   4531  HA  TRP A 304       5.483 -14.574  15.263  1.00 88.50           H  
ATOM   4532  C   TRP A 304       4.583 -14.194  13.352  1.00 88.50           C  
ATOM   4533  CB  TRP A 304       4.825 -16.445  14.420  1.00 88.50           C  
ATOM   4534  HB2 TRP A 304       5.786 -16.585  13.925  1.00 88.50           H  
ATOM   4535  HB3 TRP A 304       4.880 -16.967  15.375  1.00 88.50           H  
ATOM   4536  O   TRP A 304       5.605 -13.898  12.723  1.00 88.50           O  
ATOM   4537  CG  TRP A 304       3.761 -17.093  13.574  1.00 88.50           C  
ATOM   4538  CD1 TRP A 304       2.671 -17.735  14.051  1.00 88.50           C  
ATOM   4539  HD1 TRP A 304       2.450 -17.863  15.101  1.00 88.50           H  
ATOM   4540  CD2 TRP A 304       3.660 -17.169  12.115  1.00 88.50           C  
ATOM   4541  CE2 TRP A 304       2.467 -17.881  11.783  1.00 88.50           C  
ATOM   4542  CE3 TRP A 304       4.451 -16.707  11.038  1.00 88.50           C  
ATOM   4543  HE3 TRP A 304       5.360 -16.167  11.259  1.00 88.50           H  
ATOM   4544  NE1 TRP A 304       1.905 -18.201  13.000  1.00 88.50           N  
ATOM   4545  HE1 TRP A 304       1.065 -18.745  13.134  1.00 88.50           H  
ATOM   4546  CH2 TRP A 304       2.896 -17.661   9.413  1.00 88.50           C  
ATOM   4547  HH2 TRP A 304       2.610 -17.862   8.391  1.00 88.50           H  
ATOM   4548  CZ2 TRP A 304       2.083 -18.127  10.458  1.00 88.50           C  
ATOM   4549  HZ2 TRP A 304       1.178 -18.677  10.246  1.00 88.50           H  
ATOM   4550  CZ3 TRP A 304       4.075 -16.948   9.701  1.00 88.50           C  
ATOM   4551  HZ3 TRP A 304       4.702 -16.595   8.896  1.00 88.50           H  
ATOM   4552  N   LEU A 305       3.365 -13.892  12.907  1.00 94.00           N  
ATOM   4553  H   LEU A 305       2.588 -14.201  13.474  1.00 94.00           H  
ATOM   4554  CA  LEU A 305       3.093 -13.084  11.743  1.00 94.00           C  
ATOM   4555  HA  LEU A 305       3.656 -13.523  10.919  1.00 94.00           H  
ATOM   4556  C   LEU A 305       3.537 -11.629  11.899  1.00 94.00           C  
ATOM   4557  CB  LEU A 305       1.590 -13.156  11.463  1.00 94.00           C  
ATOM   4558  HB2 LEU A 305       1.276 -14.200  11.471  1.00 94.00           H  
ATOM   4559  HB3 LEU A 305       1.045 -12.631  12.247  1.00 94.00           H  
ATOM   4560  O   LEU A 305       4.061 -11.072  10.942  1.00 94.00           O  
ATOM   4561  CG  LEU A 305       1.236 -12.542  10.104  1.00 94.00           C  
ATOM   4562  HG  LEU A 305       1.494 -11.484  10.079  1.00 94.00           H  
ATOM   4563  CD1 LEU A 305       2.009 -13.276   9.008  1.00 94.00           C  
ATOM   4564 HD11 LEU A 305       3.025 -12.887   8.940  1.00 94.00           H  
ATOM   4565 HD12 LEU A 305       1.515 -13.137   8.046  1.00 94.00           H  
ATOM   4566 HD13 LEU A 305       2.023 -14.344   9.225  1.00 94.00           H  
ATOM   4567  CD2 LEU A 305      -0.265 -12.669   9.898  1.00 94.00           C  
ATOM   4568 HD21 LEU A 305      -0.555 -12.366   8.892  1.00 94.00           H  
ATOM   4569 HD22 LEU A 305      -0.592 -13.698  10.051  1.00 94.00           H  
ATOM   4570 HD23 LEU A 305      -0.759 -12.013  10.615  1.00 94.00           H  
ATOM   4571  N   LEU A 306       3.355 -11.017  13.068  1.00 95.62           N  
ATOM   4572  H   LEU A 306       3.070 -11.579  13.858  1.00 95.62           H  
ATOM   4573  CA  LEU A 306       3.747  -9.639  13.351  1.00 95.62           C  
ATOM   4574  HA  LEU A 306       3.573  -9.026  12.467  1.00 95.62           H  
ATOM   4575  C   LEU A 306       5.239  -9.574  13.679  1.00 95.62           C  
ATOM   4576  CB  LEU A 306       2.907  -9.085  14.516  1.00 95.62           C  
ATOM   4577  HB2 LEU A 306       3.284  -8.093  14.767  1.00 95.62           H  
ATOM   4578  HB3 LEU A 306       3.056  -9.724  15.386  1.00 95.62           H  
ATOM   4579  O   LEU A 306       5.766 -10.403  14.424  1.00 95.62           O  
ATOM   4580  CG  LEU A 306       1.397  -8.963  14.244  1.00 95.62           C  
ATOM   4581  HG  LEU A 306       0.982  -9.954  14.057  1.00 95.62           H  
ATOM   4582  CD1 LEU A 306       0.707  -8.372  15.472  1.00 95.62           C  
ATOM   4583 HD11 LEU A 306       0.975  -8.935  16.366  1.00 95.62           H  
ATOM   4584 HD12 LEU A 306      -0.375  -8.413  15.346  1.00 95.62           H  
ATOM   4585 HD13 LEU A 306       0.989  -7.326  15.594  1.00 95.62           H  
ATOM   4586  CD2 LEU A 306       1.097  -8.061  13.047  1.00 95.62           C  
ATOM   4587 HD21 LEU A 306       0.020  -7.916  12.957  1.00 95.62           H  
ATOM   4588 HD22 LEU A 306       1.560  -7.084  13.181  1.00 95.62           H  
ATOM   4589 HD23 LEU A 306       1.452  -8.512  12.120  1.00 95.62           H  
ATOM   4590  N   ARG A 307       5.951  -8.575  13.144  1.00 94.50           N  
ATOM   4591  H   ARG A 307       5.492  -7.891  12.559  1.00 94.50           H  
ATOM   4592  CA  ARG A 307       7.363  -8.409  13.508  1.00 94.50           C  
ATOM   4593  HA  ARG A 307       7.853  -9.372  13.361  1.00 94.50           H  
ATOM   4594  C   ARG A 307       7.485  -8.047  14.990  1.00 94.50           C  
ATOM   4595  CB  ARG A 307       8.099  -7.370  12.663  1.00 94.50           C  
ATOM   4596  HB2 ARG A 307       7.813  -6.369  12.986  1.00 94.50           H  
ATOM   4597  HB3 ARG A 307       9.155  -7.509  12.894  1.00 94.50           H  
ATOM   4598  O   ARG A 307       6.675  -7.292  15.531  1.00 94.50           O  
ATOM   4599  CG  ARG A 307       7.951  -7.463  11.143  1.00 94.50           C  
ATOM   4600  HG2 ARG A 307       8.424  -8.374  10.776  1.00 94.50           H  
ATOM   4601  HG3 ARG A 307       6.891  -7.460  10.886  1.00 94.50           H  
ATOM   4602  CD  ARG A 307       8.599  -6.239  10.487  1.00 94.50           C  
ATOM   4603  HD2 ARG A 307       8.476  -6.283   9.405  1.00 94.50           H  
ATOM   4604  HD3 ARG A 307       8.065  -5.353  10.831  1.00 94.50           H  
ATOM   4605  NE  ARG A 307      10.021  -6.105  10.853  1.00 94.50           N  
ATOM   4606  HE  ARG A 307      10.233  -5.843  11.805  1.00 94.50           H  
ATOM   4607  NH1 ARG A 307      10.956  -6.959   8.951  1.00 94.50           N  
ATOM   4608 HH11 ARG A 307      11.773  -7.150   8.389  1.00 94.50           H  
ATOM   4609 HH12 ARG A 307      10.019  -7.106   8.605  1.00 94.50           H  
ATOM   4610  NH2 ARG A 307      12.261  -6.166  10.603  1.00 94.50           N  
ATOM   4611 HH21 ARG A 307      13.107  -6.356  10.085  1.00 94.50           H  
ATOM   4612 HH22 ARG A 307      12.342  -5.765  11.527  1.00 94.50           H  
ATOM   4613  CZ  ARG A 307      11.073  -6.408  10.131  1.00 94.50           C  
ATOM   4614  N   ARG A 308       8.539  -8.542  15.640  1.00 92.62           N  
ATOM   4615  H   ARG A 308       9.161  -9.153  15.132  1.00 92.62           H  
ATOM   4616  CA  ARG A 308       8.850  -8.195  17.039  1.00 92.62           C  
ATOM   4617  HA  ARG A 308       7.934  -8.214  17.628  1.00 92.62           H  
ATOM   4618  C   ARG A 308       9.385  -6.770  17.189  1.00 92.62           C  
ATOM   4619  CB  ARG A 308       9.833  -9.215  17.630  1.00 92.62           C  
ATOM   4620  HB2 ARG A 308      10.717  -9.289  16.996  1.00 92.62           H  
ATOM   4621  HB3 ARG A 308      10.145  -8.866  18.615  1.00 92.62           H  
ATOM   4622  O   ARG A 308       9.200  -6.166  18.232  1.00 92.62           O  
ATOM   4623  CG  ARG A 308       9.186 -10.598  17.787  1.00 92.62           C  
ATOM   4624  HG2 ARG A 308       8.921 -10.999  16.809  1.00 92.62           H  
ATOM   4625  HG3 ARG A 308       8.280 -10.503  18.386  1.00 92.62           H  
ATOM   4626  CD  ARG A 308      10.144 -11.567  18.486  1.00 92.62           C  
ATOM   4627  HD2 ARG A 308      11.027 -11.692  17.858  1.00 92.62           H  
ATOM   4628  HD3 ARG A 308      10.447 -11.142  19.443  1.00 92.62           H  
ATOM   4629  NE  ARG A 308       9.489 -12.867  18.721  1.00 92.62           N  
ATOM   4630  HE  ARG A 308       8.482 -12.862  18.800  1.00 92.62           H  
ATOM   4631  NH1 ARG A 308      11.365 -14.189  18.780  1.00 92.62           N  
ATOM   4632 HH11 ARG A 308      11.775 -15.102  18.920  1.00 92.62           H  
ATOM   4633 HH12 ARG A 308      11.939 -13.363  18.696  1.00 92.62           H  
ATOM   4634  NH2 ARG A 308       9.345 -15.112  19.046  1.00 92.62           N  
ATOM   4635 HH21 ARG A 308       9.759 -16.027  19.154  1.00 92.62           H  
ATOM   4636 HH22 ARG A 308       8.337 -15.055  19.071  1.00 92.62           H  
ATOM   4637  CZ  ARG A 308      10.069 -14.047  18.848  1.00 92.62           C  
ATOM   4638  N   ASP A 309      10.013  -6.242  16.143  1.00 95.00           N  
ATOM   4639  H   ASP A 309      10.105  -6.792  15.301  1.00 95.00           H  
ATOM   4640  CA  ASP A 309      10.586  -4.894  16.056  1.00 95.00           C  
ATOM   4641  HA  ASP A 309      10.724  -4.502  17.064  1.00 95.00           H  
ATOM   4642  C   ASP A 309       9.673  -3.899  15.312  1.00 95.00           C  
ATOM   4643  CB  ASP A 309      11.973  -4.988  15.387  1.00 95.00           C  
ATOM   4644  HB2 ASP A 309      12.477  -4.026  15.478  1.00 95.00           H  
ATOM   4645  HB3 ASP A 309      12.576  -5.727  15.916  1.00 95.00           H  
ATOM   4646  O   ASP A 309      10.128  -2.836  14.878  1.00 95.00           O  
ATOM   4647  CG  ASP A 309      11.901  -5.376  13.900  1.00 95.00           C  
ATOM   4648  OD1 ASP A 309      10.950  -6.083  13.497  1.00 95.00           O  
ATOM   4649  OD2 ASP A 309      12.803  -5.032  13.108  1.00 95.00           O  
ATOM   4650  N   ARG A 310       8.394  -4.248  15.106  1.00 97.00           N  
ATOM   4651  H   ARG A 310       8.056  -5.102  15.527  1.00 97.00           H  
ATOM   4652  CA  ARG A 310       7.433  -3.346  14.460  1.00 97.00           C  
ATOM   4653  HA  ARG A 310       7.882  -2.997  13.530  1.00 97.00           H  
ATOM   4654  C   ARG A 310       7.190  -2.103  15.317  1.00 97.00           C  
ATOM   4655  CB  ARG A 310       6.126  -4.064  14.090  1.00 97.00           C  
ATOM   4656  HB2 ARG A 310       5.529  -3.419  13.445  1.00 97.00           H  
ATOM   4657  HB3 ARG A 310       6.349  -4.965  13.520  1.00 97.00           H  
ATOM   4658  O   ARG A 310       7.265  -2.143  16.543  1.00 97.00           O  
ATOM   4659  CG  ARG A 310       5.269  -4.424  15.303  1.00 97.00           C  
ATOM   4660  HG2 ARG A 310       5.873  -4.905  16.073  1.00 97.00           H  
ATOM   4661  HG3 ARG A 310       4.836  -3.515  15.720  1.00 97.00           H  
ATOM   4662  CD  ARG A 310       4.143  -5.353  14.865  1.00 97.00           C  
ATOM   4663  HD2 ARG A 310       3.664  -4.941  13.977  1.00 97.00           H  
ATOM   4664  HD3 ARG A 310       4.553  -6.326  14.595  1.00 97.00           H  
ATOM   4665  NE  ARG A 310       3.136  -5.483  15.918  1.00 97.00           N  
ATOM   4666  HE  ARG A 310       2.265  -5.001  15.748  1.00 97.00           H  
ATOM   4667  NH1 ARG A 310       4.215  -6.933  17.315  1.00 97.00           N  
ATOM   4668 HH11 ARG A 310       4.992  -6.952  16.669  1.00 97.00           H  
ATOM   4669 HH12 ARG A 310       4.227  -7.465  18.173  1.00 97.00           H  
ATOM   4670  NH2 ARG A 310       2.178  -6.127  17.845  1.00 97.00           N  
ATOM   4671 HH21 ARG A 310       1.402  -5.536  17.582  1.00 97.00           H  
ATOM   4672 HH22 ARG A 310       2.143  -6.648  18.710  1.00 97.00           H  
ATOM   4673  CZ  ARG A 310       3.185  -6.182  17.025  1.00 97.00           C  
ATOM   4674  N   ARG A 311       6.862  -1.006  14.645  1.00 97.81           N  
ATOM   4675  H   ARG A 311       6.747  -1.115  13.648  1.00 97.81           H  
ATOM   4676  CA  ARG A 311       6.484   0.291  15.209  1.00 97.81           C  
ATOM   4677  HA  ARG A 311       6.384   0.231  16.293  1.00 97.81           H  
ATOM   4678  C   ARG A 311       5.117   0.655  14.620  1.00 97.81           C  
ATOM   4679  CB  ARG A 311       7.563   1.333  14.861  1.00 97.81           C  
ATOM   4680  HB2 ARG A 311       7.225   2.312  15.201  1.00 97.81           H  
ATOM   4681  HB3 ARG A 311       7.673   1.372  13.778  1.00 97.81           H  
ATOM   4682  O   ARG A 311       5.084   1.405  13.640  1.00 97.81           O  
ATOM   4683  CG  ARG A 311       8.931   1.038  15.498  1.00 97.81           C  
ATOM   4684  HG2 ARG A 311       9.261   0.031  15.244  1.00 97.81           H  
ATOM   4685  HG3 ARG A 311       8.836   1.105  16.582  1.00 97.81           H  
ATOM   4686  CD  ARG A 311       9.994   2.042  15.023  1.00 97.81           C  
ATOM   4687  HD2 ARG A 311      10.900   1.887  15.609  1.00 97.81           H  
ATOM   4688  HD3 ARG A 311       9.627   3.051  15.215  1.00 97.81           H  
ATOM   4689  NE  ARG A 311      10.318   1.871  13.587  1.00 97.81           N  
ATOM   4690  HE  ARG A 311      10.148   0.958  13.190  1.00 97.81           H  
ATOM   4691  NH1 ARG A 311      10.978   4.021  13.060  1.00 97.81           N  
ATOM   4692 HH11 ARG A 311      11.098   4.673  12.298  1.00 97.81           H  
ATOM   4693 HH12 ARG A 311      10.829   4.332  14.009  1.00 97.81           H  
ATOM   4694  NH2 ARG A 311      10.840   2.503  11.462  1.00 97.81           N  
ATOM   4695 HH21 ARG A 311      10.881   3.238  10.771  1.00 97.81           H  
ATOM   4696 HH22 ARG A 311      10.595   1.599  11.084  1.00 97.81           H  
ATOM   4697  CZ  ARG A 311      10.714   2.793  12.722  1.00 97.81           C  
ATOM   4698  N   PRO A 312       4.018   0.067  15.134  1.00 98.19           N  
ATOM   4699  CA  PRO A 312       2.691   0.280  14.574  1.00 98.19           C  
ATOM   4700  HA  PRO A 312       2.666  -0.135  13.566  1.00 98.19           H  
ATOM   4701  C   PRO A 312       2.361   1.772  14.539  1.00 98.19           C  
ATOM   4702  CB  PRO A 312       1.714  -0.501  15.464  1.00 98.19           C  
ATOM   4703  HB2 PRO A 312       0.912  -0.958  14.884  1.00 98.19           H  
ATOM   4704  HB3 PRO A 312       1.297   0.153  16.230  1.00 98.19           H  
ATOM   4705  O   PRO A 312       2.678   2.501  15.481  1.00 98.19           O  
ATOM   4706  CG  PRO A 312       2.601  -1.551  16.128  1.00 98.19           C  
ATOM   4707  HG2 PRO A 312       2.744  -2.392  15.450  1.00 98.19           H  
ATOM   4708  HG3 PRO A 312       2.191  -1.887  17.081  1.00 98.19           H  
ATOM   4709  CD  PRO A 312       3.917  -0.796  16.303  1.00 98.19           C  
ATOM   4710  HD2 PRO A 312       4.752  -1.492  16.384  1.00 98.19           H  
ATOM   4711  HD3 PRO A 312       3.865  -0.177  17.198  1.00 98.19           H  
ATOM   4712  N   VAL A 313       1.726   2.221  13.459  1.00 98.62           N  
ATOM   4713  H   VAL A 313       1.549   1.576  12.702  1.00 98.62           H  
ATOM   4714  CA  VAL A 313       1.097   3.551  13.407  1.00 98.62           C  
ATOM   4715  HA  VAL A 313       1.846   4.307  13.645  1.00 98.62           H  
ATOM   4716  C   VAL A 313      -0.008   3.673  14.460  1.00 98.62           C  
ATOM   4717  CB  VAL A 313       0.542   3.854  12.006  1.00 98.62           C  
ATOM   4718  HB  VAL A 313      -0.018   4.788  12.057  1.00 98.62           H  
ATOM   4719  O   VAL A 313      -0.521   2.662  14.941  1.00 98.62           O  
ATOM   4720  CG1 VAL A 313       1.685   4.059  11.013  1.00 98.62           C  
ATOM   4721 HG11 VAL A 313       2.281   3.148  10.953  1.00 98.62           H  
ATOM   4722 HG12 VAL A 313       1.282   4.305  10.030  1.00 98.62           H  
ATOM   4723 HG13 VAL A 313       2.315   4.882  11.349  1.00 98.62           H  
ATOM   4724  CG2 VAL A 313      -0.410   2.764  11.494  1.00 98.62           C  
ATOM   4725 HG21 VAL A 313       0.091   1.797  11.435  1.00 98.62           H  
ATOM   4726 HG22 VAL A 313      -0.761   3.019  10.494  1.00 98.62           H  
ATOM   4727 HG23 VAL A 313      -1.262   2.681  12.168  1.00 98.62           H  
ATOM   4728  N   SER A 314      -0.423   4.894  14.811  1.00 97.88           N  
ATOM   4729  H   SER A 314      -0.057   5.707  14.336  1.00 97.88           H  
ATOM   4730  CA  SER A 314      -1.437   5.084  15.863  1.00 97.88           C  
ATOM   4731  HA  SER A 314      -1.120   4.533  16.748  1.00 97.88           H  
ATOM   4732  C   SER A 314      -2.823   4.558  15.474  1.00 97.88           C  
ATOM   4733  CB  SER A 314      -1.551   6.562  16.243  1.00 97.88           C  
ATOM   4734  HB2 SER A 314      -0.563   6.958  16.477  1.00 97.88           H  
ATOM   4735  HB3 SER A 314      -2.180   6.653  17.128  1.00 97.88           H  
ATOM   4736  O   SER A 314      -3.649   4.271  16.341  1.00 97.88           O  
ATOM   4737  OG  SER A 314      -2.128   7.308  15.193  1.00 97.88           O  
ATOM   4738  HG  SER A 314      -1.428   7.877  14.865  1.00 97.88           H  
ATOM   4739  N   ARG A 315      -3.093   4.449  14.166  1.00 98.06           N  
ATOM   4740  H   ARG A 315      -2.355   4.749  13.545  1.00 98.06           H  
ATOM   4741  CA  ARG A 315      -4.405   4.114  13.592  1.00 98.06           C  
ATOM   4742  HA  ARG A 315      -5.026   3.639  14.352  1.00 98.06           H  
ATOM   4743  C   ARG A 315      -4.285   3.110  12.438  1.00 98.06           C  
ATOM   4744  CB  ARG A 315      -5.095   5.416  13.159  1.00 98.06           C  
ATOM   4745  HB2 ARG A 315      -6.009   5.164  12.622  1.00 98.06           H  
ATOM   4746  HB3 ARG A 315      -4.433   5.961  12.485  1.00 98.06           H  
ATOM   4747  O   ARG A 315      -4.607   3.463  11.300  1.00 98.06           O  
ATOM   4748  CG  ARG A 315      -5.469   6.317  14.343  1.00 98.06           C  
ATOM   4749  HG2 ARG A 315      -6.178   5.795  14.985  1.00 98.06           H  
ATOM   4750  HG3 ARG A 315      -4.584   6.574  14.925  1.00 98.06           H  
ATOM   4751  CD  ARG A 315      -6.098   7.606  13.823  1.00 98.06           C  
ATOM   4752  HD2 ARG A 315      -5.384   8.098  13.163  1.00 98.06           H  
ATOM   4753  HD3 ARG A 315      -6.992   7.330  13.264  1.00 98.06           H  
ATOM   4754  NE  ARG A 315      -6.456   8.514  14.926  1.00 98.06           N  
ATOM   4755  HE  ARG A 315      -6.178   8.215  15.849  1.00 98.06           H  
ATOM   4756  NH1 ARG A 315      -7.411  10.187  13.671  1.00 98.06           N  
ATOM   4757 HH11 ARG A 315      -7.178   9.690  12.823  1.00 98.06           H  
ATOM   4758 HH12 ARG A 315      -7.999  11.005  13.597  1.00 98.06           H  
ATOM   4759  NH2 ARG A 315      -7.388  10.362  15.881  1.00 98.06           N  
ATOM   4760 HH21 ARG A 315      -7.163  10.003  16.798  1.00 98.06           H  
ATOM   4761 HH22 ARG A 315      -7.878  11.238  15.775  1.00 98.06           H  
ATOM   4762  CZ  ARG A 315      -7.076   9.676  14.819  1.00 98.06           C  
ATOM   4763  N   PRO A 316      -3.786   1.883  12.682  1.00 98.44           N  
ATOM   4764  CA  PRO A 316      -3.630   0.886  11.625  1.00 98.44           C  
ATOM   4765  HA  PRO A 316      -2.929   1.238  10.869  1.00 98.44           H  
ATOM   4766  C   PRO A 316      -4.983   0.607  10.968  1.00 98.44           C  
ATOM   4767  CB  PRO A 316      -3.058  -0.354  12.317  1.00 98.44           C  
ATOM   4768  HB2 PRO A 316      -3.366  -1.280  11.833  1.00 98.44           H  
ATOM   4769  HB3 PRO A 316      -1.970  -0.283  12.343  1.00 98.44           H  
ATOM   4770  O   PRO A 316      -6.021   0.661  11.632  1.00 98.44           O  
ATOM   4771  CG  PRO A 316      -3.600  -0.239  13.742  1.00 98.44           C  
ATOM   4772  HG2 PRO A 316      -4.629  -0.595  13.780  1.00 98.44           H  
ATOM   4773  HG3 PRO A 316      -2.978  -0.776  14.458  1.00 98.44           H  
ATOM   4774  CD  PRO A 316      -3.573   1.268  13.987  1.00 98.44           C  
ATOM   4775  HD2 PRO A 316      -4.351   1.545  14.699  1.00 98.44           H  
ATOM   4776  HD3 PRO A 316      -2.595   1.556  14.371  1.00 98.44           H  
ATOM   4777  N   GLY A 317      -4.981   0.302   9.673  1.00 98.69           N  
ATOM   4778  H   GLY A 317      -4.104   0.209   9.182  1.00 98.69           H  
ATOM   4779  CA  GLY A 317      -6.184  -0.150   8.979  1.00 98.69           C  
ATOM   4780  HA2 GLY A 317      -7.068  -0.054   9.610  1.00 98.69           H  
ATOM   4781  HA3 GLY A 317      -6.371   0.462   8.097  1.00 98.69           H  
ATOM   4782  C   GLY A 317      -6.084  -1.597   8.540  1.00 98.69           C  
ATOM   4783  O   GLY A 317      -5.239  -2.361   9.008  1.00 98.69           O  
ATOM   4784  N   SER A 318      -6.991  -1.984   7.655  1.00 98.56           N  
ATOM   4785  H   SER A 318      -7.768  -1.362   7.481  1.00 98.56           H  
ATOM   4786  CA  SER A 318      -7.121  -3.359   7.167  1.00 98.56           C  
ATOM   4787  HA  SER A 318      -6.182  -3.893   7.315  1.00 98.56           H  
ATOM   4788  C   SER A 318      -7.426  -3.430   5.669  1.00 98.56           C  
ATOM   4789  CB  SER A 318      -8.209  -4.078   7.983  1.00 98.56           C  
ATOM   4790  HB2 SER A 318      -7.847  -4.239   8.998  1.00 98.56           H  
ATOM   4791  HB3 SER A 318      -8.427  -5.049   7.536  1.00 98.56           H  
ATOM   4792  O   SER A 318      -7.481  -4.524   5.115  1.00 98.56           O  
ATOM   4793  OG  SER A 318      -9.382  -3.283   8.036  1.00 98.56           O  
ATOM   4794  HG  SER A 318     -10.162  -3.814   8.214  1.00 98.56           H  
ATOM   4795  N   TYR A 319      -7.602  -2.297   4.983  1.00 98.88           N  
ATOM   4796  H   TYR A 319      -7.525  -1.418   5.475  1.00 98.88           H  
ATOM   4797  CA  TYR A 319      -8.120  -2.280   3.616  1.00 98.88           C  
ATOM   4798  HA  TYR A 319      -8.644  -3.220   3.446  1.00 98.88           H  
ATOM   4799  C   TYR A 319      -7.029  -2.182   2.543  1.00 98.88           C  
ATOM   4800  CB  TYR A 319      -9.180  -1.179   3.471  1.00 98.88           C  
ATOM   4801  HB2 TYR A 319      -9.550  -1.183   2.446  1.00 98.88           H  
ATOM   4802  HB3 TYR A 319      -8.714  -0.210   3.649  1.00 98.88           H  
ATOM   4803  O   TYR A 319      -6.204  -1.266   2.530  1.00 98.88           O  
ATOM   4804  CG  TYR A 319     -10.366  -1.348   4.404  1.00 98.88           C  
ATOM   4805  CD1 TYR A 319     -11.209  -2.470   4.273  1.00 98.88           C  
ATOM   4806  HD1 TYR A 319     -11.027  -3.201   3.499  1.00 98.88           H  
ATOM   4807  CD2 TYR A 319     -10.612  -0.406   5.423  1.00 98.88           C  
ATOM   4808  HD2 TYR A 319      -9.967   0.453   5.544  1.00 98.88           H  
ATOM   4809  CE1 TYR A 319     -12.279  -2.661   5.168  1.00 98.88           C  
ATOM   4810  HE1 TYR A 319     -12.925  -3.522   5.081  1.00 98.88           H  
ATOM   4811  CE2 TYR A 319     -11.686  -0.596   6.314  1.00 98.88           C  
ATOM   4812  HE2 TYR A 319     -11.868   0.108   7.113  1.00 98.88           H  
ATOM   4813  OH  TYR A 319     -13.509  -1.950   7.097  1.00 98.88           O  
ATOM   4814  HH  TYR A 319     -13.763  -2.876   7.099  1.00 98.88           H  
ATOM   4815  CZ  TYR A 319     -12.507  -1.737   6.205  1.00 98.88           C  
ATOM   4816  N   LEU A 320      -7.100  -3.098   1.578  1.00 98.94           N  
ATOM   4817  H   LEU A 320      -7.766  -3.847   1.705  1.00 98.94           H  
ATOM   4818  CA  LEU A 320      -6.564  -2.932   0.231  1.00 98.94           C  
ATOM   4819  HA  LEU A 320      -5.793  -2.162   0.229  1.00 98.94           H  
ATOM   4820  C   LEU A 320      -7.711  -2.483  -0.677  1.00 98.94           C  
ATOM   4821  CB  LEU A 320      -5.935  -4.261  -0.228  1.00 98.94           C  
ATOM   4822  HB2 LEU A 320      -6.634  -5.063   0.009  1.00 98.94           H  
ATOM   4823  HB3 LEU A 320      -5.022  -4.423   0.346  1.00 98.94           H  
ATOM   4824  O   LEU A 320      -8.657  -3.232  -0.914  1.00 98.94           O  
ATOM   4825  CG  LEU A 320      -5.610  -4.358  -1.731  1.00 98.94           C  
ATOM   4826  HG  LEU A 320      -6.518  -4.192  -2.311  1.00 98.94           H  
ATOM   4827  CD1 LEU A 320      -4.553  -3.352  -2.184  1.00 98.94           C  
ATOM   4828 HD11 LEU A 320      -4.921  -2.337  -2.036  1.00 98.94           H  
ATOM   4829 HD12 LEU A 320      -4.354  -3.486  -3.248  1.00 98.94           H  
ATOM   4830 HD13 LEU A 320      -3.630  -3.504  -1.623  1.00 98.94           H  
ATOM   4831  CD2 LEU A 320      -5.097  -5.758  -2.070  1.00 98.94           C  
ATOM   4832 HD21 LEU A 320      -5.836  -6.497  -1.760  1.00 98.94           H  
ATOM   4833 HD22 LEU A 320      -4.162  -5.948  -1.543  1.00 98.94           H  
ATOM   4834 HD23 LEU A 320      -4.943  -5.844  -3.145  1.00 98.94           H  
ATOM   4835  N   VAL A 321      -7.617  -1.274  -1.214  1.00 98.94           N  
ATOM   4836  H   VAL A 321      -6.815  -0.707  -0.983  1.00 98.94           H  
ATOM   4837  CA  VAL A 321      -8.528  -0.785  -2.251  1.00 98.94           C  
ATOM   4838  HA  VAL A 321      -9.450  -1.365  -2.233  1.00 98.94           H  
ATOM   4839  C   VAL A 321      -7.854  -0.993  -3.600  1.00 98.94           C  
ATOM   4840  CB  VAL A 321      -8.904   0.688  -2.015  1.00 98.94           C  
ATOM   4841  HB  VAL A 321      -8.015   1.312  -2.109  1.00 98.94           H  
ATOM   4842  O   VAL A 321      -6.745  -0.515  -3.804  1.00 98.94           O  
ATOM   4843  CG1 VAL A 321      -9.943   1.141  -3.048  1.00 98.94           C  
ATOM   4844 HG11 VAL A 321     -10.810   0.481  -3.022  1.00 98.94           H  
ATOM   4845 HG12 VAL A 321      -9.511   1.129  -4.048  1.00 98.94           H  
ATOM   4846 HG13 VAL A 321     -10.265   2.158  -2.823  1.00 98.94           H  
ATOM   4847  CG2 VAL A 321      -9.495   0.909  -0.615  1.00 98.94           C  
ATOM   4848 HG21 VAL A 321      -9.792   1.952  -0.498  1.00 98.94           H  
ATOM   4849 HG22 VAL A 321      -8.752   0.684   0.150  1.00 98.94           H  
ATOM   4850 HG23 VAL A 321     -10.364   0.269  -0.464  1.00 98.94           H  
ATOM   4851  N   VAL A 322      -8.493  -1.698  -4.529  1.00 98.81           N  
ATOM   4852  H   VAL A 322      -9.408  -2.061  -4.305  1.00 98.81           H  
ATOM   4853  CA  VAL A 322      -8.003  -1.838  -5.907  1.00 98.81           C  
ATOM   4854  HA  VAL A 322      -7.010  -1.395  -5.980  1.00 98.81           H  
ATOM   4855  C   VAL A 322      -8.928  -1.065  -6.835  1.00 98.81           C  
ATOM   4856  CB  VAL A 322      -7.858  -3.303  -6.347  1.00 98.81           C  
ATOM   4857  HB  VAL A 322      -8.852  -3.749  -6.392  1.00 98.81           H  
ATOM   4858  O   VAL A 322     -10.106  -1.410  -6.980  1.00 98.81           O  
ATOM   4859  CG1 VAL A 322      -7.201  -3.377  -7.735  1.00 98.81           C  
ATOM   4860 HG11 VAL A 322      -6.217  -2.908  -7.706  1.00 98.81           H  
ATOM   4861 HG12 VAL A 322      -7.816  -2.864  -8.474  1.00 98.81           H  
ATOM   4862 HG13 VAL A 322      -7.096  -4.418  -8.041  1.00 98.81           H  
ATOM   4863  CG2 VAL A 322      -7.010  -4.135  -5.376  1.00 98.81           C  
ATOM   4864 HG21 VAL A 322      -6.009  -3.713  -5.288  1.00 98.81           H  
ATOM   4865 HG22 VAL A 322      -6.944  -5.162  -5.734  1.00 98.81           H  
ATOM   4866 HG23 VAL A 322      -7.483  -4.147  -4.394  1.00 98.81           H  
ATOM   4867  N   GLY A 323      -8.385  -0.035  -7.473  1.00 98.44           N  
ATOM   4868  H   GLY A 323      -7.398   0.135  -7.343  1.00 98.44           H  
ATOM   4869  CA  GLY A 323      -9.066   0.758  -8.490  1.00 98.44           C  
ATOM   4870  HA2 GLY A 323      -9.126   1.797  -8.164  1.00 98.44           H  
ATOM   4871  HA3 GLY A 323     -10.088   0.405  -8.629  1.00 98.44           H  
ATOM   4872  C   GLY A 323      -8.351   0.682  -9.834  1.00 98.44           C  
ATOM   4873  O   GLY A 323      -7.318   0.029  -9.975  1.00 98.44           O  
ATOM   4874  N   ASP A 324      -8.932   1.321 -10.843  1.00 97.94           N  
ATOM   4875  H   ASP A 324      -9.743   1.890 -10.648  1.00 97.94           H  
ATOM   4876  CA  ASP A 324      -8.414   1.328 -12.211  1.00 97.94           C  
ATOM   4877  HA  ASP A 324      -7.343   1.130 -12.212  1.00 97.94           H  
ATOM   4878  C   ASP A 324      -8.662   2.709 -12.819  1.00 97.94           C  
ATOM   4879  CB  ASP A 324      -9.125   0.226 -13.000  1.00 97.94           C  
ATOM   4880  HB2 ASP A 324      -9.157  -0.679 -12.394  1.00 97.94           H  
ATOM   4881  HB3 ASP A 324     -10.148   0.555 -13.185  1.00 97.94           H  
ATOM   4882  O   ASP A 324      -9.784   3.042 -13.215  1.00 97.94           O  
ATOM   4883  CG  ASP A 324      -8.491  -0.115 -14.343  1.00 97.94           C  
ATOM   4884  OD1 ASP A 324      -7.901   0.793 -14.970  1.00 97.94           O  
ATOM   4885  OD2 ASP A 324      -8.623  -1.315 -14.703  1.00 97.94           O  
ATOM   4886  N   SER A 325      -7.621   3.539 -12.862  1.00 96.75           N  
ATOM   4887  H   SER A 325      -6.729   3.224 -12.508  1.00 96.75           H  
ATOM   4888  CA  SER A 325      -7.747   4.919 -13.347  1.00 96.75           C  
ATOM   4889  HA  SER A 325      -8.576   5.383 -12.812  1.00 96.75           H  
ATOM   4890  C   SER A 325      -8.095   5.020 -14.838  1.00 96.75           C  
ATOM   4891  CB  SER A 325      -6.492   5.728 -13.017  1.00 96.75           C  
ATOM   4892  HB2 SER A 325      -6.610   6.746 -13.389  1.00 96.75           H  
ATOM   4893  HB3 SER A 325      -6.366   5.768 -11.935  1.00 96.75           H  
ATOM   4894  O   SER A 325      -8.514   6.089 -15.283  1.00 96.75           O  
ATOM   4895  OG  SER A 325      -5.343   5.147 -13.595  1.00 96.75           O  
ATOM   4896  HG  SER A 325      -4.832   4.794 -12.863  1.00 96.75           H  
ATOM   4897  N   ALA A 326      -8.005   3.927 -15.609  1.00 93.62           N  
ATOM   4898  H   ALA A 326      -7.717   3.053 -15.193  1.00 93.62           H  
ATOM   4899  CA  ALA A 326      -8.487   3.894 -16.989  1.00 93.62           C  
ATOM   4900  HA  ALA A 326      -8.220   4.831 -17.478  1.00 93.62           H  
ATOM   4901  C   ALA A 326     -10.018   3.761 -17.082  1.00 93.62           C  
ATOM   4902  CB  ALA A 326      -7.786   2.756 -17.739  1.00 93.62           C  
ATOM   4903  HB1 ALA A 326      -6.705   2.887 -17.698  1.00 93.62           H  
ATOM   4904  HB2 ALA A 326      -8.100   2.762 -18.783  1.00 93.62           H  
ATOM   4905  HB3 ALA A 326      -8.051   1.794 -17.300  1.00 93.62           H  
ATOM   4906  O   ALA A 326     -10.601   4.136 -18.094  1.00 93.62           O  
ATOM   4907  N   MET A 327     -10.698   3.262 -16.042  1.00 83.19           N  
ATOM   4908  H   MET A 327     -10.191   2.982 -15.214  1.00 83.19           H  
ATOM   4909  CA  MET A 327     -12.164   3.145 -16.055  1.00 83.19           C  
ATOM   4910  HA  MET A 327     -12.478   2.834 -17.051  1.00 83.19           H  
ATOM   4911  C   MET A 327     -12.868   4.485 -15.793  1.00 83.19           C  
ATOM   4912  CB  MET A 327     -12.637   2.067 -15.069  1.00 83.19           C  
ATOM   4913  HB2 MET A 327     -12.262   2.283 -14.069  1.00 83.19           H  
ATOM   4914  HB3 MET A 327     -13.726   2.087 -15.039  1.00 83.19           H  
ATOM   4915  O   MET A 327     -13.990   4.679 -16.250  1.00 83.19           O  
ATOM   4916  CG  MET A 327     -12.200   0.660 -15.502  1.00 83.19           C  
ATOM   4917  HG2 MET A 327     -12.379   0.566 -16.574  1.00 83.19           H  
ATOM   4918  HG3 MET A 327     -11.130   0.542 -15.333  1.00 83.19           H  
ATOM   4919  SD  MET A 327     -13.100  -0.693 -14.685  1.00 83.19           S  
ATOM   4920  CE  MET A 327     -12.434  -0.617 -13.010  1.00 83.19           C  
ATOM   4921  HE1 MET A 327     -13.098  -1.162 -12.340  1.00 83.19           H  
ATOM   4922  HE2 MET A 327     -12.356   0.418 -12.677  1.00 83.19           H  
ATOM   4923  HE3 MET A 327     -11.456  -1.099 -13.010  1.00 83.19           H  
ATOM   4924  N   GLY A 328     -12.208   5.430 -15.112  1.00 61.81           N  
ATOM   4925  H   GLY A 328     -11.289   5.204 -14.759  1.00 61.81           H  
ATOM   4926  CA  GLY A 328     -12.744   6.775 -14.864  1.00 61.81           C  
ATOM   4927  HA2 GLY A 328     -12.195   7.222 -14.036  1.00 61.81           H  
ATOM   4928  HA3 GLY A 328     -13.793   6.700 -14.578  1.00 61.81           H  
ATOM   4929  C   GLY A 328     -12.647   7.730 -16.062  1.00 61.81           C  
ATOM   4930  O   GLY A 328     -13.336   8.747 -16.088  1.00 61.81           O  
ATOM   4931  N   SER A 329     -11.813   7.426 -17.064  1.00 52.94           N  
ATOM   4932  H   SER A 329     -11.268   6.577 -17.022  1.00 52.94           H  
ATOM   4933  CA  SER A 329     -11.694   8.249 -18.277  1.00 52.94           C  
ATOM   4934  HA  SER A 329     -11.831   9.295 -18.002  1.00 52.94           H  
ATOM   4935  C   SER A 329     -12.760   7.938 -19.329  1.00 52.94           C  
ATOM   4936  CB  SER A 329     -10.296   8.127 -18.888  1.00 52.94           C  
ATOM   4937  HB2 SER A 329      -9.551   8.440 -18.156  1.00 52.94           H  
ATOM   4938  HB3 SER A 329     -10.230   8.777 -19.761  1.00 52.94           H
[truncated: 4,059 more chars]
