# Supplementary material for: A distinctive family of L,D-transpeptidases catalyzing L-Ala-mDAP crosslinks in Alpha- and Betaproteobacteria
Source: Nat Commun. 2024 Feb 13;15:1343. doi: 10.1038/s41467-024-45620-5 (PMC10864386; doi:10.1038/s41467-024-45620-5)
Supplement: Supplementary file 7 — Source Data [file 41467_2024_45620_MOESM7_ESM.xlsx]

## Sheet: Fig. 3
Figure 3B						Figure 3C
	Difference relative abundance LDTBcn treated minus control						LD1,3-crosslink (relative to LDTBcn)
Muropeptide	Replicate 1	Replicate 2	Replicate 3			Assay	Replicate 1	Replicate 2
M4	-8.06894	-8.80016	-7.59645			LDTBcn	90.034	109.966
M3	-1.84086	-1.8492	-1.78846			C354A	0	0
M2	-0.3857	-0.38578	-0.38569			+ Amp	79.6074	89.2806
D14	7.95236	7.90765	8.40305			+ Imp	0	0
T144	1.859	2.55055	2.52343			+ Cu2+	0	0
D44	-12.8592	-13.3634	-13.1843
D44Anh	-5.57017	-3.42068	-4.83353
M43	8.57913	8.88309	9.13757
M1	10.3344	8.4779	7.72442

## Sheet: Fig. 7
Figure 7B								Figure 7C
	DD-crosslink (relative to WT)			p-value					LD-crosslink (relative to WT)			p-value
Strain	Replicate 1	Replicate 2	Replicate 3	vs Go WT	vs Go Dpbp7Go			Strain	Replicate 1	Replicate 2	Replicate 3	vs Go WT	vs Go Dpbp7Go
Go WT	102.479	100.593	96.9285					Go WT	82.6519	107.758	109.59
Go DldtGo	99.1484	118.146	117.34	0.1462				Go DldtGo	0	0	0	0.0003
Go Dpbp7Go	201.507	200.973		<0.0001				Go Dpbp7Go	42.7323	42.3213		0.0144
Go Dpbp7Go pPBP7Go	72.8816	72.784			<0.0001			Go Dpbp7Go pPBP7Go	65.2942	58.8643			0.0261
Go Dpbp7Go pPBP7Go S56A	179.07	199.111			0.3493			Go Dpbp7Go pPBP7Go S56A	35.2036	33.5015			0.0113
Go Dpbp7Go pDacBGc	134.387	134.307			<0.0001			Go Dpbp7Go pDacBGc	43.7435	49.0151			0.2824
Go Dpbp7Go pPbpGEc	140.901	144.904			0.0012			Go Dpbp7Go pPbpGEc	52.3903	60.3362			0.0737

## Sheet: Supplementary Fig. 2
Supplementary Fig. 2B										Supplementary Fig. 2D
Anti-His Western blot											LD-crosslink (relative to WT)
										Strain	Replicate 1	Replicate 2	Replicate 3
										Go WT	100	100	100
										Go DSP-ldtGo	0	0	0
										Go SPYcbB-ldtGo	90.4625	78.3904	104.834

## Sheet: Supplementary Fig. 6
Supplementary Fig. 6C
	Difference relative abundance LDTBcn treated minus control
Muropeptide	Replicate 1	Replicate 2	Replicate 3
M3	-34.5595	-34.3437	-34.2837
M3Anh	3.46201	2.69931	3.09613
M2	0.001424	0.0011	0.001328
D13	13.9371	15.8315	15.764
D13Anh	5.49694	5.1338	5.01398
D44	-11.1967	-11.5866	-11.6211
D44N	-5.04278	-5.0429	-5.04281
M43	4.78623	5.95849	5.71072
M1	23.1153	21.349	21.3615

## Sheet: Supplementary Fig. 17
Supplementary Fig. 17A									Supplementary Fig. 17B															Supplementary Fig. 17D
	B-galactosidase activity (Miller units)									Exponential phase						Stationary phase									Go WT			Go DldtGo			Go Dpbp7Go
Phase	Replicate 1	Replicate 2	Replicate 3	Replicate 4	Replicate 5	Replicate 6			Gene	Replicate 1	Replicate 2	Replicate 3	Replicate 4	Replicate 5	Replicate 6	Replicate 1	Replicate 2	Replicate 3	Replicate 4	Replicate 5	Replicate 6			Strain	Replicate 1	Replicate 2	Replicate 3	Replicate 1	Replicate 2	Replicate 3	Replicate 1	Replicate 2	Replicate 3
Exponential (Exp)	28411.7	45648.3	44441.4						recAGo	0.861546	0.929805	1.06069	1.08298	1.01748	1.06807	0.76313	1.05702	1.05702	1.02811	1.05702	1.07923			D43NH2	15.48	13.8	12.79	27.83	28.51		10.7471	9.87	96.9285
Early stationary (Early sta)	35165.4	32735.4	32336.9	32589.2	28871				ldtGo	0.97942	0.870551	0.986233	1.16473	0.959264	1.06437	1.08423	1.0693	0.983957	1.01162	0.868541	0.997692			D44	2.77	4.17	4.51	7.76	7.18		2.28799	3.27	117.34
Late stationary (Early sta)	36910	37610.8	37572.9	38989.5	39684.8	33795.4			pbp7Go	0.869545	0.906471	1.10063	1.03407	0.985094	1.13158	1.03526	1.01396	0.933033	0.933033	1.02811	1.06437			D13NH2	8.58	9.74	9.3	3	2.93		5.45943	4.89
																								D14	3.05	5.56	6.23	2.03	2.02		3.75642	3.45

## Sheet: Supplementary Fig. 18
Supplementary Fig. 18A							Supplementary Fig. 18B
Length (µm)			Width (µm)					YPM														YP
Go WT	Go DldtGo		Go WT	Go DldtGo			Time (h)	Go WT						Go DldtGo							Time (h)	Go WT						Go DldtGo
2.16214	2.15072		0.954617	0.975927			0	0.115	0.12	0.119	0.125	0.128	0.129	0.115	0.115	0.117	0.124	0.127	0.123		0	0.129	0.126	0.136	0.121	0.121	0.115	0.125	0.126	0.124	0.118	0.122	0.12
3.37997	1.76582		0.803454	0.944898			0.166667	0.112	0.115	0.115	0.117	0.12	0.121	0.112	0.111	0.113	0.117	0.117	0.119		0.166667	0.111	0.111	0.115	0.11	0.114	0.108	0.109	0.111	0.109	0.109	0.113	0.111
1.4056	1.39043		0.578696	0.961849			0.333333	0.113	0.115	0.116	0.116	0.117	0.117	0.113	0.112	0.113	0.116	0.115	0.117		0.333333	0.109	0.109	0.112	0.108	0.112	0.108	0.107	0.108	0.107	0.108	0.11	0.11
2.88111	1.70085		0.771669	0.971114			0.5	0.113	0.116	0.117	0.117	0.117	0.116	0.113	0.112	0.113	0.116	0.115	0.117		0.5	0.109	0.109	0.112	0.108	0.111	0.109	0.107	0.109	0.107	0.108	0.11	0.11
3.02038	2.2434		0.831087	0.908951			0.666667	0.115	0.117	0.117	0.118	0.117	0.117	0.114	0.112	0.114	0.117	0.116	0.117		0.666667	0.109	0.109	0.112	0.109	0.112	0.109	0.107	0.109	0.108	0.108	0.111	0.111
1.13779	2.325		0.677526	0.898737			0.833333	0.116	0.118	0.119	0.12	0.119	0.118	0.114	0.113	0.115	0.118	0.117	0.118		0.833333	0.111	0.11	0.113	0.109	0.113	0.11	0.108	0.11	0.108	0.109	0.111	0.112
2.63448	2.45141		0.633464	0.877215			1	0.117	0.12	0.121	0.121	0.12	0.12	0.115	0.114	0.116	0.119	0.117	0.119		1	0.111	0.112	0.114	0.11	0.114	0.111	0.109	0.111	0.109	0.11	0.112	0.112
1.88777	2.67227		0.969771	0.503531			1.16667	0.118	0.121	0.122	0.123	0.122	0.122	0.116	0.115	0.117	0.12	0.119	0.12		1.16667	0.113	0.113	0.115	0.111	0.115	0.112	0.11	0.111	0.109	0.11	0.113	0.113
1.59418	1.80871		0.783093	0.736177			1.33333	0.12	0.123	0.124	0.124	0.124	0.124	0.117	0.116	0.118	0.122	0.121	0.121		1.33333	0.113	0.114	0.116	0.112	0.116	0.113	0.111	0.112	0.11	0.111	0.114	0.114
2.26241	1.93272		0.556361	0.919424			1.5	0.122	0.124	0.126	0.126	0.126	0.126	0.118	0.117	0.119	0.122	0.121	0.122		1.5	0.115	0.115	0.117	0.113	0.117	0.114	0.111	0.112	0.111	0.112	0.114	0.114
2.18807	1.78398		0.539803	0.798469			1.66667	0.124	0.127	0.128	0.128	0.128	0.128	0.12	0.119	0.121	0.124	0.122	0.123		1.66667	0.116	0.116	0.118	0.114	0.119	0.114	0.112	0.113	0.112	0.113	0.115	0.115
2.1177	1.84535		0.841046	0.89478			1.83333	0.126	0.129	0.13	0.131	0.13	0.131	0.121	0.12	0.121	0.125	0.123	0.125		1.83333	0.117	0.116	0.119	0.115	0.12	0.115	0.113	0.114	0.112	0.113	0.116	0.115
1.70943	1.75458		0.433062	0.966304			2	0.128	0.131	0.133	0.133	0.132	0.133	0.122	0.121	0.123	0.126	0.125	0.126		2	0.118	0.118	0.121	0.117	0.121	0.116	0.113	0.114	0.113	0.114	0.116	0.117
1.43724	1.99331		0.590236	0.901153			2.16667	0.131	0.135	0.136	0.136	0.137	0.136	0.124	0.123	0.125	0.129	0.127	0.128		2.16667	0.12	0.119	0.122	0.118	0.123	0.117	0.115	0.116	0.114	0.115	0.117	0.117
3.83348	2.58508		0.791111	0.573276			2.33333	0.133	0.138	0.139	0.139	0.14	0.139	0.125	0.124	0.126	0.13	0.129	0.129		2.33333	0.12	0.12	0.123	0.119	0.124	0.118	0.115	0.116	0.115	0.116	0.118	0.118
2.60118	2.77254		0.835299	0.905661			2.5	0.136	0.141	0.143	0.142	0.144	0.143	0.128	0.126	0.128	0.132	0.13	0.131		2.5	0.122	0.122	0.125	0.121	0.126	0.119	0.115	0.117	0.115	0.117	0.119	0.119
1.53202	2.65436		0.695229	0.917353			2.66667	0.138	0.146	0.145	0.144	0.147	0.146	0.128	0.128	0.13	0.134	0.132	0.133		2.66667	0.124	0.123	0.126	0.123	0.128	0.121	0.117	0.118	0.117	0.118	0.12	0.121
8.32391	2.34683		0.736351	0.669487			2.83333	0.14	0.148	0.15	0.15	0.151	0.149	0.13	0.129	0.132	0.135	0.135	0.134		2.83333	0.125	0.124	0.128	0.124	0.13	0.122	0.118	0.118	0.117	0.118	0.12	0.121
4.41058	1.41919		0.832888	0.910871			3	0.148	0.151	0.155	0.154	0.156	0.155	0.133	0.132	0.134	0.134	0.133	0.136		3	0.127	0.126	0.13	0.126	0.132	0.124	0.118	0.12	0.118	0.12	0.122	0.122
1.57122	2.19583		0.703425	0.866322			3.16667	0.153	0.158	0.162	0.157	0.16	0.159	0.136	0.135	0.135	0.139	0.136	0.137		3.16667	0.129	0.128	0.132	0.127	0.134	0.125	0.12	0.119	0.119	0.12	0.123	0.124
2.32713	1.85668		0.796973	0.604151			3.33333	0.151	0.159	0.167	0.166	0.166	0.165	0.138	0.139	0.138	0.141	0.142	0.143		3.33333	0.131	0.13	0.133	0.13	0.135	0.126	0.121	0.121	0.119	0.121	0.123	0.124
4.30104	1.50427		0.785056	0.592535			3.5	0.161	0.171	0.169	0.17	0.171	0.171	0.141	0.141	0.141	0.144	0.143	0.142		3.5	0.133	0.132	0.135	0.131	0.136	0.128	0.122	0.123	0.121	0.122	0.125	0.126
1.44923	2.15194		0.939791	0.835397			3.66667	0.162	0.171	0.172	0.177	0.175	0.174	0.143	0.145	0.147	0.147	0.149	0.145		3.66667	0.134	0.134	0.137	0.133	0.138	0.13	0.123	0.124	0.122	0.119	0.124	0.126
1.86798	2.05322		0.577647	0.781556			3.83333	0.17	0.18	0.185	0.182	0.184	0.184	0.147	0.149	0.15	0.152	0.152	0.151		3.83333	0.137	0.135	0.14	0.135	0.141	0.131	0.125	0.126	0.124	0.125	0.122	0.125
3.71853	2.20212		0.7527	0.68201			4	0.175	0.185	0.188	0.188	0.185	0.191	0.15	0.155	0.154	0.159	0.157	0.159		4	0.139	0.138	0.142	0.137	0.143	0.133	0.124	0.128	0.125	0.126	0.124	0.127
2.13351	3.4123		0.628671	0.845263			4.16667	0.183	0.192	0.196	0.194	0.198	0.2	0.156	0.161	0.159	0.163	0.162	0.161		4.16667	0.141	0.138	0.142	0.138	0.145	0.135	0.127	0.129	0.127	0.126	0.126	0.129
1.80311	2.23955		0.364256	0.555666			4.33333	0.19	0.201	0.205	0.204	0.208	0.202	0.162	0.164	0.166	0.17	0.168	0.164		4.33333	0.143	0.14	0.145	0.141	0.147	0.136	0.13	0.129	0.127	0.126	0.127	0.133
2.69415	1.64345		0.591055	0.899411			4.5	0.2	0.214	0.218	0.21	0.217	0.217	0.167	0.173	0.174	0.174	0.173	0.172		4.5	0.142	0.143	0.147	0.141	0.15	0.138	0.13	0.132	0.128	0.126	0.13	0.134
2.83247	2.0496		0.606291	0.9323			4.66667	0.212	0.225	0.229	0.221	0.226	0.229	0.174	0.179	0.183	0.18	0.187	0.18		4.66667	0.145	0.144	0.148	0.144	0.152	0.14	0.132	0.134	0.131	0.127	0.132	0.135
3.39354	2.36585		0.749369	0.853152			4.83333	0.227	0.235	0.241	0.236	0.233	0.235	0.183	0.187	0.189	0.189	0.193	0.185		4.83333	0.149	0.149	0.154	0.146	0.153	0.142	0.135	0.136	0.133	0.131	0.133	0.136
1.35539	1.76889		0.772653	0.93468			5	0.245	0.252	0.254	0.245	0.244	0.246	0.192	0.195	0.198	0.196	0.196	0.194		5	0.151	0.148	0.156	0.148	0.156	0.144	0.138	0.139	0.134	0.133	0.135	0.137
2.83979	1.79751		0.838917	0.94968			5.16667	0.269	0.271	0.274	0.258	0.253	0.256	0.201	0.205	0.208	0.203	0.211	0.2		5.16667	0.152	0.152	0.157	0.148	0.16	0.147	0.142	0.141	0.139	0.136	0.135	0.136
1.75384	1.504		0.834951	0.614411			5.33333	0.291	0.294	0.295	0.273	0.268	0.266	0.209	0.214	0.221	0.214	0.216	0.209		5.33333	0.155	0.154	0.158	0.151	0.162	0.147	0.144	0.145	0.142	0.139	0.134	0.14
2.18978	1.87152		0.914083	0.881367			5.5	0.315	0.318	0.319	0.293	0.278	0.277	0.226	0.23	0.231	0.223	0.228	0.219		5.5	0.156	0.157	0.158	0.154	0.162	0.148	0.145	0.149	0.145	0.141	0.135	0.144
1.85926	3.06127		0.90985	0.880495			5.66667	0.333	0.338	0.338	0.315	0.292	0.288	0.239	0.245	0.245	0.232	0.238	0.229		5.66667	0.157	0.161	0.163	0.157	0.163	0.153	0.149	0.152	0.148	0.142	0.138	0.146
1.72911	1.62348		0.616823	0.824754			5.83333	0.348	0.354	0.356	0.336	0.309	0.299	0.26	0.258	0.259	0.241	0.249	0.238		5.83333	0.164	0.161	0.166	0.155	0.166	0.155	0.146	0.153	0.149	0.143	0.143	0.149
1.39784	1.72177		0.94262	0.681087			6	0.359	0.367	0.371	0.353	0.325	0.312	0.273	0.27	0.277	0.25	0.258	0.248		6	0.167	0.164	0.168	0.16	0.167	0.152	0.148	0.153	0.15	0.143	0.145	0.148
2.85073	2.89536		0.893466	0.922319			6.16667	0.368	0.38	0.383	0.367	0.345	0.327	0.291	0.286	0.297	0.259	0.268	0.257		6.16667	0.166	0.166	0.17	0.158	0.171	0.159	0.15	0.154	0.154	0.145	0.148	0.15
2.02388	1.9163		0.781572	0.911117			6.33333	0.376	0.389	0.391	0.378	0.365	0.343	0.311	0.302	0.317	0.269	0.278	0.266		6.33333	0.169	0.172	0.175	0.163	0.174	0.16	0.152	0.156	0.155	0.147	0.154	0.155
2.61378	1.53209		0.807133	0.856114			6.5	0.384	0.397	0.399	0.389	0.384	0.361	0.324	0.32	0.333	0.278	0.288	0.276		6.5	0.174	0.174	0.178	0.164	0.173	0.159	0.159	0.159	0.158	0.15	0.155	0.154
1.38644	1.36753		0.820531	0.542083			6.66667	0.393	0.406	0.407	0.399	0.399	0.379	0.337	0.336	0.347	0.289	0.301	0.29		6.66667	0.178	0.177	0.181	0.166	0.178	0.164	0.163	0.164	0.161	0.152	0.158	0.162
2.50431	1.43738		0.781978	0.966814			6.83333	0.402	0.415	0.417	0.409	0.409	0.4	0.351	0.35	0.359	0.303	0.319	0.305		6.83333	0.179	0.176	0.185	0.173	0.185	0.166	0.173	0.174	0.168	0.154	0.16	0.158
1.70645	3.5826		0.808482	0.811202			7	0.412	0.424	0.427	0.418	0.421	0.419	0.362	0.364	0.373	0.318	0.334	0.318		7	0.18	0.184	0.189	0.178	0.188	0.166	0.179	0.177	0.171	0.162	0.164	0.165
1.68474	2.08264		0.75987	0.98764			7.16667	0.422	0.433	0.436	0.426	0.433	0.434	0.368	0.377	0.38	0.335	0.348	0.329		7.16667	0.189	0.187	0.191	0.183	0.194	0.173	0.18	0.183	0.179	0.164	0.169	0.171
4.52474	1.35727		0.703976	0.708006			7.33333	0.433	0.444	0.448	0.435	0.446	0.446	0.374	0.388	0.387	0.354	0.365	0.344		7.33333	0.195	0.191	0.198	0.189	0.2	0.173	0.188	0.187	0.187	0.171	0.173	0.172
1.74527	2.11071		0.805824	0.924366			7.5	0.443	0.454	0.459	0.445	0.456	0.457	0.38	0.394	0.394	0.368	0.382	0.361		7.5	0.201	0.198	0.2	0.198	0.208	0.175	0.188	0.194	0.193	0.172	0.174	0.184
1.34174	1.43492		0.698254	0.591696			7.66667	0.454	0.465	0.469	0.455	0.465	0.468	0.388	0.4	0.4	0.383	0.398	0.377		7.66667	0.208	0.204	0.207	0.212	0.224	0.177	0.198	0.196	0.196	0.182	0.18	0.188
1.36143	2.14852		0.567317	0.70324			7.83333	0.465	0.477	0.48	0.465	0.474	0.477	0.397	0.407	0.409	0.398	0.413	0.393		7.83333	0.219	0.209	0.212	0.23	0.243	0.182	0.202	0.202	0.199	0.184	0.183	0.19
1.87493	1.43815		0.92322	0.818673			8	0.476	0.488	0.491	0.476	0.484	0.487	0.405	0.415	0.419	0.412	0.428	0.407		8	0.235	0.216	0.219	0.249	0.263	0.186	0.208	0.209	0.205	0.19	0.189	0.196
2.12699	2.28324		0.946253	0.720556			8.16667	0.487	0.499	0.503	0.487	0.492	0.496	0.415	0.425	0.428	0.428	0.443	0.423		8.16667	0.254	0.225	0.226	0.266	0.278	0.192	0.216	0.216	0.211	0.196	0.195	0.204
1.99412	1.22607		0.860979	0.730685			8.33333	0.498	0.51	0.514	0.499	0.503	0.504	0.424	0.433	0.438	0.441	0.454	0.438		8.33333	0.271	0.237	0.234	0.275	0.287	0.199	0.223	0.221	0.216	0.203	0.202	0.209
2.42018	1.98336		0.534429	0.938009			8.5	0.509	0.521	0.525	0.51	0.514	0.513	0.434	0.442	0.447	0.452	0.465	0.45		8.5	0.284	0.253	0.245	0.282	0.294	0.21	0.228	0.228	0.222	0.209	0.209	0.216
2.38595	3.59035		0.911539	0.802688			8.66667	0.52	0.532	0.536	0.52	0.524	0.523	0.444	0.452	0.457	0.461	0.474	0.46		8.66667	0.293	0.265	0.252	0.288	0.3	0.226	0.236	0.234	0.228	0.216	0.214	0.225
1.28554	2.80259		0.67726	0.882922			8.83333	0.529	0.543	0.546	0.53	0.534	0.532	0.453	0.461	0.466	0.469	0.483	0.47		8.83333	0.3	0.275	0.265	0.294	0.306	0.242	0.244	0.242	0.234	0.226	0.223	0.237
1.66462	2.05039		0.903639	0.904253			9	0.541	0.554	0.557	0.541	0.546	0.543	0.464	0.471	0.477	0.478	0.493	0.478		9	0.308	0.29	0.283	0.301	0.313	0.257	0.251	0.249	0.242	0.235	0.232	0.244
1.96371	1.63541		0.886584	0.70999			9.16667	0.551	0.564	0.567	0.551	0.556	0.553	0.474	0.48	0.486	0.489	0.503	0.489		9.16667	0.314	0.302	0.301	0.308	0.32	0.269	0.259	0.258	0.25	0.246	0.242	0.254
1.31561	1.83432		0.567837	0.937129			9.33333	0.561	0.574	0.578	0.563	0.567	0.564	0.484	0.49	0.498	0.498	0.512	0.498		9.33333	0.321	0.312	0.313	0.315	0.328	0.277	0.268	0.268	0.259	0.254	0.249	0.263
1.32555	2.66675		0.737491	0.822064			9.5	0.569	0.584	0.585	0.572	0.575	0.572	0.492	0.498	0.505	0.506	0.519	0.507		9.5	0.33	0.319	0.322	0.322	0.335	0.283	0.277	0.279	0.266	0.26	0.259	0.268
1.55745	2.27172		0.592695	0.894066			9.66667	0.579	0.593	0.596	0.581	0.587	0.584	0.502	0.509	0.517	0.515	0.528	0.515		9.66667	0.339	0.328	0.33	0.33	0.343	0.288	0.287	0.284	0.276	0.265	0.267	0.273
1.20895	2.2967		0.671587	0.910883			9.83333	0.587	0.601	0.604	0.59	0.595	0.592	0.511	0.518	0.526	0.524	0.536	0.523		9.83333	0.35	0.336	0.338	0.337	0.351	0.294	0.294	0.293	0.284	0.269	0.274	0.276
1.22859	2.24538		0.520286	0.626258			10	0.596	0.611	0.613	0.6	0.604	0.601	0.522	0.527	0.535	0.534	0.546	0.533		10	0.36	0.345	0.346	0.345	0.358	0.3	0.303	0.302	0.293	0.274	0.279	0.281
1.18856	1.82221		0.823572	0.82732			10.1667	0.604	0.62	0.622	0.608	0.614	0.61	0.53	0.536	0.545	0.544	0.555	0.543		10.1667	0.369	0.353	0.353	0.352	0.367	0.306	0.311	0.312	0.301	0.278	0.283	0.286
1.47537	2.21748		0.719087	0.94392			10.3333	0.613	0.628	0.63	0.617	0.622	0.619	0.54	0.544	0.554	0.554	0.564	0.551		10.3333	0.377	0.36	0.36	0.36	0.375	0.312	0.318	0.32	0.307	0.282	0.287	0.29
2.84131	2.18135		0.927322	0.843612			10.5	0.622	0.637	0.639	0.625	0.631	0.628	0.55	0.552	0.564	0.563	0.573	0.561		10.5	0.384	0.367	0.368	0.367	0.383	0.319	0.325	0.326	0.315	0.287	0.292	0.295
1.8597	1.73336		0.890513	0.954288			10.6667	0.63	0.646	0.648	0.634	0.64	0.637	0.558	0.563	0.572	0.572	0.582	0.569		10.6667	0.391	0.375	0.376	0.375	0.391	0.326	0.332	0.334	0.323	0.293	0.296	0.301
1.52295	1.68471		0.783588	0.871226			10.8333	0.637	0.654	0.656	0.642	0.648	0.647	0.567	0.572	0.582	0.582	0.591	0.579		10.8333	0.399	0.383	0.384	0.383	0.399	0.333	0.341	0.341	0.33	0.299	0.299	0.307
1.82656	2.48425		0.758814	0.95879			11	0.646	0.663	0.664	0.651	0.658	0.655	0.576	0.579	0.588	0.591	0.601	0.589		11	0.407	0.391	0.393	0.391	0.407	0.34	0.349	0.349	0.337	0.304	0.305	0.313
1.54266	1.57923		0.687168	0.844501			11.1667	0.653	0.671	0.672	0.659	0.666	0.664	0.584	0.587	0.597	0.599	0.607	0.596		11.1667	0.415	0.399	0.401	0.398	0.414	0.347	0.356	0.356	0.343	0.31	0.31	0.319
2.41181	3.23343		0.897341	0.674773			11.3333	0.66	0.679	0.681	0.667	0.674	0.673	0.591	0.594	0.606	0.608	0.618	0.604		11.3333	0.423	0.407	0.41	0.405	0.422	0.354	0.363	0.363	0.352	0.317	0.315	0.325
1.61955	2.49133		0.928411	0.560345			11.5	0.668	0.686	0.689	0.675	0.683	0.681	0.6	0.603	0.613	0.616	0.626	0.613		11.5	0.431	0.415	0.418	0.412	0.43	0.361	0.371	0.37	0.359	0.323	0.321	0.331
2.42257	1.62113		0.899589	0.961339			11.6667	0.675	0.694	0.696	0.683	0.69	0.688	0.608	0.61	0.619	0.624	0.631	0.62		11.6667	0.439	0.424	0.426	0.42	0.437	0.367	0.38	0.378	0.366	0.329	0.327	0.337
2.24501	4.49192		0.887589	0.788463			11.8333	0.683	0.703	0.704	0.691	0.7	0.697	0.614	0.618	0.63	0.632	0.643	0.629		11.8333	0.447	0.433	0.436	0.427	0.446	0.375	0.387	0.386	0.374	0.335	0.333	0.343
1.39265	3.06407		0.635483	0.880726			12	0.69	0.71	0.712	0.698	0.707	0.705	0.622	0.624	0.634	0.64	0.648	0.636		12	0.455	0.441	0.443	0.435	0.453	0.382	0.394	0.393	0.381	0.341	0.338	0.349
1.466	1.32902		0.807038	0.506223			12.1667	0.698	0.719	0.721	0.707	0.717	0.714	0.63	0.633	0.643	0.648	0.659	0.646		12.1667	0.464	0.449	0.452	0.442	0.46	0.389	0.401	0.4	0.388	0.347	0.344	0.355
1.46446	2.1654		0.939774	0.894524			12.3333	0.706	0.726	0.729	0.715	0.726	0.722	0.637	0.64	0.651	0.656	0.667	0.652		12.3333	0.471	0.458	0.46	0.449	0.468	0.396	0.407	0.407	0.396	0.354	0.35	0.362
2.15573	1.58007		0.880725	0.868773			12.5	0.713	0.734	0.736	0.722	0.732	0.73	0.645	0.647	0.657	0.664	0.676	0.661		12.5	0.479	0.465	0.468	0.455	0.475	0.403	0.412	0.414	0.402	0.359	0.356	0.367
1.96782	1.69264		0.836739	0.917881			12.6667	0.72	0.742	0.743	0.73	0.741	0.738	0.652	0.654	0.664	0.671	0.682	0.67		12.6667	0.487	0.473	0.476	0.462	0.481	0.41	0.42	0.42	0.409	0.365	0.362	0.374
2.94983	1.74651		0.751922	0.950932			12.8333	0.728	0.748	0.751	0.738	0.748	0.746	0.659	0.662	0.672	0.679	0.69	0.677		12.8333	0.494	0.481	0.484	0.469	0.488	0.417	0.425	0.426	0.415	0.371	0.368	0.38
1.48522	1.4068		0.862761	0.771389			13	0.734	0.756	0.759	0.745	0.756	0.753	0.667	0.669	0.678	0.685	0.697	0.684		13	0.502	0.489	0.492	0.477	0.496	0.423	0.432	0.433	0.422	0.377	0.374	0.386
2.1621	2.02045		0.8949	0.973399			13.1667	0.742	0.765	0.767	0.753	0.766	0.762	0.675	0.676	0.688	0.694	0.707	0.694		13.1667	0.509	0.497	0.501	0.483	0.503	0.431	0.439	0.44	0.43	0.384	0.38	0.392
2.22781	2.18522		0.770642	0.92075			13.3333	0.749	0.772	0.774	0.76	0.773	0.771	0.682	0.684	0.695	0.703	0.714	0.702		13.3333	0.517	0.505	0.508	0.489	0.51	0.437	0.447	0.448	0.437	0.39	0.385	0.399
1.64088	1.80472		0.847218	0.96573			13.5	0.755	0.779	0.782	0.769	0.781	0.779	0.69	0.692	0.702	0.708	0.723	0.708		13.5	0.523	0.512	0.516	0.494	0.516	0.444	0.454	0.454	0.444	0.394	0.392	0.403
1.82613	1.46083		0.888146	0.855975			13.6667	0.762	0.787	0.788	0.776	0.788	0.786	0.698	0.698	0.708	0.717	0.73	0.717		13.6667	0.531	0.519	0.523	0.501	0.523	0.45	0.459	0.46	0.45	0.401	0.398	0.41
2.61803	2.0486		0.931281	0.850131			13.8333	0.77	0.794	0.795	0.783	0.797	0.793	0.706	0.706	0.718	0.725	0.739	0.725		13.8333	0.537	0.526	0.53	0.507	0.528	0.457	0.467	0.466	0.458	0.407	0.404	0.416
2.16699	0.956343		0.898815	0.689963			14	0.775	0.8	0.802	0.79	0.804	0.801	0.712	0.712	0.723	0.732	0.743	0.732		14	0.544	0.533	0.537	0.511	0.535	0.462	0.473	0.473	0.463	0.412	0.41	0.421
2.20032	1.15355		0.770321	0.585437			14.1667	0.782	0.807	0.809	0.797	0.813	0.809	0.72	0.719	0.73	0.739	0.752	0.742		14.1667	0.551	0.539	0.544	0.518	0.541	0.469	0.48	0.479	0.47	0.417	0.415	0.427
2.09609	1.50539		0.891254	0.918969			14.3333	0.788	0.816	0.816	0.804	0.82	0.817	0.727	0.728	0.738	0.747	0.758	0.747		14.3333	0.556	0.546	0.551	0.523	0.547	0.473	0.486	0.486	0.477	0.423	0.42	0.432
3.13303	1.48472		0.777098	0.914596			14.5	0.794	0.821	0.824	0.811	0.828	0.824	0.734	0.735	0.745	0.755	0.783	0.756		14.5	0.562	0.551	0.558	0.528	0.552	0.479	0.491	0.492	0.483	0.428	0.425	0.437
1.38023	2.5255		0.881357	0.869225			14.6667	0.8	0.827	0.83	0.818	0.836	0.832	0.741	0.74	0.752	0.769	0.791	0.765		14.6667	0.569	0.558	0.565	0.532	0.558	0.485	0.498	0.499	0.49	0.435	0.431	0.445
1.89696	1.59502		0.97421	0.918862			14.8333	0.807	0.834	0.837	0.825	0.844	0.841	0.752	0.751	0.76	0.776	0.8	0.771		14.8333	0.573	0.564	0.57	0.538	0.564	0.491	0.504	0.505	0.497	0.44	0.437	0.449
1.87489	2.00464		0.94608	0.909527			15	0.813	0.84	0.843	0.831	0.852	0.849	0.755	0.755	0.767	0.781	0.814	0.778		15	0.578	0.569	0.576	0.541	0.567	0.495	0.511	0.511	0.502	0.444	0.442	0.455
0.993981	25.4966		0.604502	0.627349			15.1667	0.821	0.848	0.85	0.839	0.861	0.857	0.765	0.764	0.774	0.79	0.822	0.786		15.1667	0.583	0.575	0.582	0.546	0.573	0.5	0.516	0.518	0.51	0.449	0.447	0.46
1.82496	1.9859		0.917242	0.945041			15.3333	0.826	0.854	0.855	0.844	0.866	0.864	0.771	0.773	0.786	0.806	0.826	0.796		15.3333	0.587	0.579	0.587	0.549	0.577	0.504	0.521	0.523	0.514	0.454	0.453	0.466
1.67544	1.91848		0.712407	0.858138			15.5	0.831	0.859	0.861	0.85	0.876	0.873	0.779	0.784	0.793	0.824	0.829	0.806		15.5	0.592	0.585	0.592	0.554	0.581	0.509	0.528	0.529	0.521	0.46	0.457	0.47
1.73325	2.18188		0.950328	0.910701			15.6667	0.838	0.866	0.869	0.857	0.884	0.881	0.787	0.792	0.801	0.839	0.886	0.813		15.6667	0.596	0.588	0.597	0.558	0.585	0.513	0.535	0.536	0.528	0.464	0.463	0.476
1.74864	1.47916		0.763609	0.791691			15.8333	0.844	0.872	0.874	0.864	0.889	0.888	0.791	0.801	0.812	0.859	0.902	0.822		15.8333	0.599	0.592	0.602	0.56	0.588	0.516	0.539	0.54	0.533	0.468	0.468	0.48
1.67304	1.03084		1.02905	0.660084			16	0.849	0.878	0.882	0.87	0.897	0.895	0.799	0.813	0.818	0.858	0.888	0.828		16	0.603	0.597	0.605	0.564	0.592	0.52	0.544	0.546	0.539	0.474	0.473	0.485
3.6276	2.31343		0.87447	0.882179			16.1667	0.855	0.884	0.887	0.876	0.906	0.903	0.804	0.823	0.826	0.872	0.916	0.838		16.1667	0.606	0.599	0.61	0.567	0.596	0.523	0.55	0.551	0.544	0.478	0.477	0.49
1.86004	2.07479		0.968116	0.900568			16.3333	0.862	0.891	0.894	0.882	0.912	0.912	0.811	0.825	0.84	0.877	0.907	0.852		16.3333	0.609	0.603	0.613	0.569	0.599	0.526	0.554	0.557	0.549	0.483	0.482	0.495
1.99213	1.30453		0.949834	0.70643			16.5	0.868	0.897	0.9	0.889	0.92	0.918	0.819	0.838	0.848	0.879	0.918	0.863		16.5	0.612	0.606	0.617	0.572	0.601	0.529	0.56	0.562	0.555	0.487	0.485	0.499
1.77059	1.84107		0.895932	0.800562			16.6667	0.873	0.902	0.905	0.895	0.927	0.926	0.824	0.849	0.856	0.889	0.928	0.866		16.6667	0.614	0.608	0.62	0.574	0.604	0.53	0.564	0.567	0.559	0.491	0.49	0.502
1.65511	1.3607		0.973238	0.79451			16.8333	0.877	0.91	0.912	0.902	0.935	0.939	0.831	0.847	0.85	0.902	0.943	0.871		16.8333	0.617	0.612	0.623	0.576	0.606	0.532	0.567	0.571	0.564	0.494	0.494	0.506
1.60184	0.949267		0.943055	0.729729			17	0.88	0.912	0.913	0.905	0.941	0.942	0.832	0.854	0.856	0.904	0.946	0.884		17	0.619	0.613	0.625	0.578	0.608	0.537	0.572	0.575	0.567	0.497	0.498	0.51
1.32419	1.06174		0.416719	0.595186			17.1667	0.885	0.916	0.918	0.911	0.947	0.949	0.834	0.853	0.864	0.896	0.96	0.893		17.1667	0.621	0.616	0.627	0.58	0.61	0.536	0.574	0.578	0.571	0.5	0.502	0.512
1.86425	1.35093		0.797618	0.849028			17.3333	0.886	0.92	0.92	0.914	0.959	0.956	0.835	0.867	0.858	0.919	0.95	0.897		17.3333	0.624	0.619	0.631	0.582	0.613	0.539	0.579	0.583	0.575	0.504	0.505	0.517
2.99852	1.27853		0.826264	0.586338			17.5	0.887	0.925	0.925	0.916	0.962	0.965	0.843	0.865	0.868	0.917	0.974	0.909		17.5	0.626	0.62	0.633	0.584	0.615	0.54	0.583	0.587	0.579	0.507	0.508	0.52
1.383	1.37468		0.869733	0.522062			17.6667	0.886	0.925	0.925	0.919	0.965	0.97	0.837	0.862	0.873	0.917	0.952	0.944		17.6667	0.626	0.622	0.635	0.585	0.616	0.54	0.586	0.591	0.582	0.51	0.51	0.522
1.66804	1.51983		0.692132	0.757631			17.8333	0.885	0.926	0.925	0.921	0.977	0.979	0.841	0.859	0.873	0.919	0.961	0.948		17.8333	0.628	0.623	0.637	0.587	0.619	0.542	0.589	0.593	0.585	0.513	0.514	0.525
2.80575	1.02945		0.801728	0.65389			18	0.882	0.926	0.922	0.921	1.01	0.998	0.84	0.861	0.874	0.916	0.97	0.935		18	0.629	0.624	0.638	0.588	0.619	0.542	0.591	0.596	0.588	0.515	0.516	0.527
2.99151	1.39077		0.826103	0.870083			18.1667	0.879	0.923	0.922	0.918	1.043	1.037	0.851	0.86	0.871	0.91	0.955	0.933		18.1667	0.631	0.625	0.64	0.589	0.621	0.543	0.594	0.599	0.59	0.517	0.52	0.53
2.02114	1.05323		0.942351	0.571075			18.3333	0.881	0.922	0.92	0.915	1.064	1.067	0.847	0.857	0.867	0.916	0.956	0.949		18.3333	0.631	0.626	0.641	0.59	0.622	0.543	0.597	0.601	0.592	0.519	0.522	0.531
1.85146	2.22269		0.906376	0.597219			18.5	0.878	0.919	0.919	0.916	1.08	1.087	0.849	0.858	0.871	0.918	0.956	0.933		18.5	0.632	0.626	0.642	0.59	0.623	0.544	0.598	0.603	0.594	0.521	0.523	0.535
2.4638	1.38127		0.712841	0.938302			18.6667	0.876	0.919	0.917	0.914	1.093	1.099	0.844	0.868	0.867	0.914	0.978	0.95		18.6667	0.633	0.627	0.644	0.591	0.624	0.544	0.601	0.606	0.596	0.523	0.526	0.536
1.98536	1.39351		0.338365	0.815731			18.8333	0.875	0.919	0.918	0.914	1.103	1.11	0.854	0.865	0.877	0.917	0.977	0.948		18.8333	0.633	0.628	0.645	0.592	0.625	0.544	0.602	0.608	0.597	0.525	0.528	0.538
1.41258	1.85792		0.904776	0.903022			19	0.875	0.918	0.916	0.912	1.115	1.117	0.852	0.849	0.873	0.909	0.974	0.953		19	0.633	0.627	0.645	0.591	0.624	0.542	0.602	0.609	0.597	0.526	0.528	0.538
1.47043	1.6674		0.846519	0.77915			19.1667	0.875	0.917	0.917	0.912	1.122	1.128	0.856	0.845	0.868	0.906	0.958	0.944		19.1667	0.634	0.628	0.646	0.591	0.625	0.542	0.604	0.61	0.598	0.527	0.53	0.54
2.08244	1.17348		0.929676	0.69851			19.3333	0.875	0.917	0.915	0.911	1.131	1.136	0.854	0.852	0.876	0.906	0.96	0.947		19.3333	0.635	0.629	0.647	0.592	0.626	0.543	0.606	0.611	0.6	0.528	0.532	0.542
2.23572	1.82543		0.815136	0.897691			19.5	0.875	0.916	0.918	0.91	1.138	1.138	0.856	0.87	0.873	0.915	0.944	0.941		19.5	0.634	0.629	0.647	0.592	0.626	0.543	0.607	0.612	0.601	0.53	0.533	0.543
2.48099	1.93056		0.759151	0.903389			19.6667	0.873	0.916	0.917	0.91	1.138	1.143	0.854	0.851	0.87	0.901	0.967	0.936		19.6667	0.634	0.629	0.647	0.592	0.626	0.545	0.607	0.613	0.601	0.53	0.534	0.544
2.56115	2.55351		0.836305	0.90016			19.8333	0.873	0.915	0.915	0.909	1.144	1.151	0.842	0.86	0.869	0.902	0.967	0.947		19.8333	0.635	0.63	0.648	0.591	0.625	0.543	0.608	0.613	0.601	0.53	0.534	0.545
2.0273	2.33561		0.396237	0.706233			20	0.872	0.914	0.915	0.909	1.152	1.155	0.852	0.852	0.874	0.906	0.966	0.942		20	0.635	0.63	0.648	0.592	0.627	0.543	0.608	0.614	0.601	0.531	0.535	0.545
1.76917	1.4759		0.725749	0.720007			20.1667	0.873	0.914	0.914	0.91	1.16	1.162	0.852	0.856	0.865	0.904	0.958	0.911		20.1667	0.634	0.63	0.648	0.591	0.625	0.542	0.608	0.613	0.601	0.531	0.535	0.545
1.45892	3.07081		0.59609	0.77232			20.3333	0.871	0.913	0.915	0.909	1.167	1.167	0.853	0.855	0.869	0.893	0.953	0.929		20.3333	0.634	0.63	0.649	0.592	0.626	0.542	0.609	0.614	0.601	0.531	0.534	0.545
1.58288	1.55103		0.875195	0.884435			20.5	0.872	0.915	0.915	0.909	1.175	1.174	0.867	0.859	0.868	0.895	0.968	0.936		20.5	0.634	0.63	0.649	0.591	0.625	0.542	0.609	0.614	0.602	0.531	0.534	0.545
1.68359	1.53466		0.596727	0.827737			20.6667	0.872	0.912	0.914	0.909	1.182	1.18	0.853	0.855	0.87	0.902	0.97	0.923		20.6667	0.634	0.63	0.648	0.591	0.625	0.541	0.609	0.614	0.601	0.53	0.534	0.545
1.59562	3.70447		0.628058	0.78047			20.8333	0.869	0.912	0.913	0.907	1.183	1.186	0.863	0.845	0.871	0.891	0.973	0.927		20.8333	0.635	0.631	0.649	0.591	0.626	0.542	0.61	0.614	0.602	0.531	0.534	0.545
1.69666	2.32408		0.949286	0.52798			21	0.868	0.91	0.913	0.907	1.189	1.19	0.851	0.848	0.871	0.906	0.973	0.94		21	0.634	0.63	0.649	0.59	0.624	0.542	0.609	0.614	0.602	0.53	0.534	0.544
2.14797	1.56134		0.475005	0.932288			21.1667	0.87	0.91	0.913	0.907	1.2	1.193	0.854	0.849	0.866	0.902	0.963	0.928		21.1667	0.634	0.63	0.649	0.59	0.625	0.542	0.609	0.614	0.601	0.53	0.534	0.544
8.77382	2.5702		0.622434	0.797939			21.3333	0.868	0.911	0.913	0.907	1.206	1.203	0.856	0.845	0.86	0.906	0.956	0.95		21.3333	0.634	0.63	0.649	0.589	0.624	0.541	0.609	0.614	0.602	0.529	0.533	0.543
2.29296	2.52225		0.869683	0.701659			21.5	0.868	0.911	0.913	0.907	1.205	1.209	0.854	0.842	0.864	0.898	0.977	0.933		21.5	0.634	0.63	0.648	0.589	0.624	0.541	0.609	0.614	0.602	0.529	0.532	0.543
2.07675	1.1801		0.9308	0.538665			21.6667	0.868	0.911	0.913	0.907	1.211	1.212	0.846	0.846	0.857	0.896	0.965	0.938		21.6667	0.633	0.63	0.649	0.589	0.624	0.541	0.609	0.614	0.602	0.528	0.531	0.542
2.17688	1.94423		0.654125	0.924306			21.8333	0.867	0.911	0.914	0.906	1.214	1.214	0.856	0.848	0.863	0.901	0.948	0.932		21.8333	0.634	0.631	0.65	0.589	0.624	0.541	0.61	0.614	0.602	0.529	0.531	0.542
3.86711	1.40529		0.714429	0.603788			22	0.868	0.911	0.913	0.907	1.221	1.222	0.851	0.85	0.87	0.881	0.95	0.927		22	0.633	0.63	0.649	0.588	0.624	0.541	0.609	0.614	0.601	0.527	0.53	0.541
1.61732	1.3596		0.739487	0.779308			22.1667	0.867	0.911	0.913	0.907	1.222	1.23	0.85	0.842	0.878	0.89	0.965	0.918		22.1667	0.633	0.631	0.649	0.587	0.623	0.54	0.609	0.614	0.602	0.526	0.53	0.54
1.50769	1.61079		0.844532	0.940928			22.3333	0.866	0.911	0.913	0.906	1.224	1.236	0.85	0.836	0.865	0.892	0.96	0.92		22.3333	0.633	0.63	0.649	0.588	0.623	0.54	0.609	0.614	0.602	0.527	0.529	0.54
1.57725	3.09873		0.811213	0.859553			22.5	0.866	0.91	0.912	0.906	1.229	1.243	0.846	0.858	0.873	0.872	0.965	0.929		22.5	0.633	0.631	0.649	0.587	0.623	0.54	0.609	0.614	0.602	0.525	0.529	0.539
1.74498	1.65895		0.813507	0.911982			22.6667	0.865	0.909	0.911	0.905	1.23	1.248	0.85	0.837	0.868	0.874	0.958	0.918		22.6667	0.632	0.63	0.65	0.587	0.622	0.54	0.609	0.613	0.602	0.525	0.528	0.539
1.79089	1.9013		0.701494	0.951697			22.8333	0.865	0.909	0.912	0.905	1.232	1.253	0.85	0.831	0.855	0.881	0.962	0.924		22.8333	0.632	0.63	0.649	0.586	0.622	0.541	0.609	0.614	0.602	0.525	0.527	0.539
2.8057	1.77662		0.898473	0.726895			23	0.865	0.91	0.912	0.905	1.239	1.26	0.844	0.839	0.865	0.882	0.952	0.912		23	0.632	0.63	0.649	0.586	0.622	0.539	0.609	0.614	0.601	0.524	0.527	0.538
2.85236	1.48447		0.778636	0.951232			23.1667	0.863	0.908	0.911	0.903	1.237	1.261	0.85	0.838	0.865	0.894	0.953	0.93		23.1667	0.633	0.63	0.649	0.586	0.622	0.539	0.61	0.614	0.602	0.523	0.526	0.538
2.41052	1.89443		0.916723	0.823093			23.3333	0.863	0.909	0.911	0.905	1.24	1.262	0.847	0.833	0.86	0.869	0.967	0.914		23.3333	0.631	0.63	0.649	0.585	0.622	0.539	0.609	0.614	0.602	0.522	0.525	0.537
1.63068	1.25565		0.903748	0.491119			23.5	0.863	0.909	0.91	0.905	1.246	1.265	0.862	0.837	0.854	0.874	0.97	0.928		23.5	0.632	0.631	0.649	0.585	0.622	0.539	0.609	0.614	0.602	0.523	0.525	0.536
2.46028	2.01544		0.875748	0.3642			23.6667	0.862	0.907	0.909	0.903	1.247	1.266	0.841	0.836	0.855	0.887	0.952	0.924		23.6667	0.631	0.63	0.649	0.584	0.62	0.538	0.609	0.614	0.601	0.521	0.524	0.534
1.46813	1.92767		0.813545	0.909466			23.8333	0.861	0.908	0.909	0.902	1.249	1.268	0.841	0.836	0.859	0.865	0.955	0.937		23.8333	0.631	0.63	0.649	0.584	0.621	0.539	0.609	0.615	0.602	0.521	0.524	0.536
1.78858	1.93531		0.504277	0.94985			24	0.862	0.908	0.91	0.904	1.252	1.269	0.842	0.836	0.857	0.872	0.959	0.935		24	0.632	0.63	0.649	0.584	0.621	0.538	0.609	0.614	0.601	0.52	0.523	0.534
2.5764	2.21984		0.589509	0.913098
1.98396	2.11179		0.790107	0.87943
1.89524	1.49165		0.933834	0.730974
1.68128	1.91795		0.918691	0.924101
5.42593	3.94718		0.771823	0.746518
2.54317	2.21068		0.867512	0.927549
1.78619	1.76265		0.886326	0.955288
3.67158	2.0991		0.73995	0.863713
1.38419	2.74161		0.779565	0.886905
1.72029	1.86702		0.850219	0.809503
2.67636	1.5352		0.845247	0.547934
2.03828	1.77724		0.763787	0.852724
2.34016	1.36412		0.919535	0.662984
1.80878	1.45362		0.87005	0.604301
1.4439	2.02668		0.671213	0.871804
1.29058	1.50105		0.778876	0.98234
1.7929	7.43895		0.912804	0.268796
1.69834	3.76919		0.975795	0.49387
1.61008	1.4971		0.819282	0.794302
2.41609	1.71627		0.566662	0.924799
1.7126	2.57737		0.895441	0.783361
1.75108	4.14496		0.94462	0.597676
1.40931	3.55446		0.911499	0.576333
3.2219	1.84494		0.802091	0.929354
2.66965	2.30478		0.542723	0.307199
1.52443	1.67994		0.826143	0.915203
2.18863	1.35701		0.654492	0.945672
1.42614	1.53371		0.711168	0.932618
1.39433	2.01595		0.774471	0.810324
1.95441	1.83791		0.827845	0.963577
2.20688	2.06321		0.83394	0.939144
1.30805	2.34653		0.750735	0.652377
1.40772	1.9248		0.870228	0.73926
2.39651	1.46344		0.865735	0.662127
1.72532	1.70336		0.820548	0.933849
1.65716	1.22646		0.903255	0.794266
1.31455	1.60268		0.703501	0.919239
3.06253	2.63811		0.824248	0.738209
1.82497	2.18135		0.863058	0.914436
1.02553	1.5976		0.603933	0.656459
2.14276	2.88428		0.894138	0.770276
2.64033	2.16526		0.923782	0.749089
2.59028	1.43369		0.566739	0.927403
2.46128	1.39434		0.750376	0.81184
1.87228	2.55773		0.83111	0.871896
1.45355	1.17352		0.475125	0.527765
1.25425	1.80933		0.802177	0.917862
2.41245	1.95076		0.904501	0.884886
2.0148	1.73452		0.881526	0.629286
1.29485	2.06455		0.688087	0.907982
2.00479	1.47858		0.935139	0.920504
2.21691	1.70633		0.66693	0.588449
1.55634	2.24888		0.772932	0.818402
2.12807	1.34564		0.71454	0.624214
2.69033	2.06956		0.795552	0.8875
2.39438	2.12159		0.768555	0.883866
3.43662	1.22199		0.748296	0.529562
3.01561	2.19664		0.508142	0.871017
2.21194	1.39866		0.809758	0.899201
2.14295	4.18881		0.725707	0.90633
1.91285	2.542		0.853125	0.873902
2.41338	2.45888		0.588497	0.693384
2.6382	1.55389		0.832478	0.849892
1.75118	2.14881		0.973144	0.872157
3.15155	2.01054		0.722152	0.952792
1.38905	2.14953		0.519841	0.917349
1.31561	1.82598		0.81063	0.923042
1.53486	2.57324		0.906878	0.899769
2.52968	1.32797		0.813768	0.640547
1.83357	4.37277		0.599104	0.786891
1.50011	1.53037		0.506687	0.888104
1.74494	1.80102		0.585624	0.948786
1.79242	2.18581		0.917054	0.928926
1.68823	2.06357		0.81614	0.736321
2.11162	1.85303		0.878167	0.815862
1.72135	1.81885		0.803147	0.577011
2.51955	1.99538		0.887198	0.728074
1.36335	1.22634		0.968715	0.841746
2.37337	2.1089		0.727887	0.799398
1.62608	2.09686		0.78084	0.913318
1.4886	1.68716		0.818183	0.638194
1.62169	1.45801		0.434046	0.963838
1.5328	1.05194		0.842184	0.701892
1.62037	1.90597		0.824436	0.938926
1.6624	1.3035		1.02819	0.485278
1.46581	2.41572		0.86242	0.794932
3.48666	2.3498		0.804057	0.783503
1.52618	1.7861		0.926857	0.932905
2.93867	1.85523		0.679918	0.942049
1.28462	1.30216		0.872494	0.808974
1.61057	1.67691		0.83709	0.918896
1.61585	1.20125		0.956373	0.554486
2.45912	2.15009		0.715926	0.663677
1.25061	1.57938		0.795889	0.850008
1.31531	1.56276		0.712178	0.888131
2.6538	1.44325		0.892387	0.540033
1.29425	1.6631		0.650557	0.464785
1.89431	1.74783		0.837934	0.683918
0.965572	1.54271		0.857652	0.913253
1.32736	2.50136		0.479085	0.870938
2.15272	1.89401		0.880536	0.367124
1.75219	1.65264		0.414103	0.813642
1.48264	1.36945		0.866597	0.639286
1.53916	2.11529		0.863725	0.897326
1.77072	1.96323		0.865051	0.773383
2.18852	3.19071		0.887205	0.780006
2.2303	2.40632		0.826332	0.9745
3.13926	1.29235		0.430214	0.602757
1.08788	1.6202		0.706611	0.713059
1.50431	1.36443		0.572008	0.736113
2.28538	1.42598		0.928514	0.779708
2.35533	2.72198		0.668953	0.930226
2.37824	2.50255		0.883212	0.687521
1.61635	2.20906		0.964203	0.896701
2.54293	1.45052		0.682842	0.912621
1.59927	1.19457		0.770789	0.873382
1.46703	2.27367		0.721477	0.84422
1.06665	1.58706		0.586973	0.872421
1.1779	3.19154		0.734726	0.545681
2.15083	1.57769		0.499198	0.798079
1.63509	1.66725		0.817805	0.799097
2.36252	1.83913		0.778503	0.879331
1.56125	1.2897		0.620478	0.62418
2.03771	1.24467		0.820556	0.735073
1.70107	1.97824		0.812864	0.94929
2.46931	3.53253		0.862062	0.672514
2.16184	2.19794		0.622207	0.827222
1.59519	2.16424		0.771869	0.81058
2.0833	1.68489		0.76987	0.912583
2.03709	2.05522		0.867959	0.872993
2.28057	1.89056		0.865508	0.897537
1.31471	2.24921		0.740438	0.886789
1.70649	1.64218		0.64731	0.939747
1.76578	1.68702		0.917593	0.870704
1.86053	2.09894		0.891591	0.374811
1.48421	1.03969		0.842833	0.608428
1.31399	1.69884		0.47951	0.846242
1.55048	1.86973		0.945651	0.915136
1.56043	2.31318		0.707556	0.544383
1.40243	1.67182		0.941279	0.735652
1.35991	2.15189		0.770929	0.795789
2.05802	2.28373		0.612669	0.444242
2.25409	1.11163		0.908011	0.596082
1.53246	1.20659		0.432605	0.579882
1.497	1.44709		0.832896	0.938856
1.86157	1.62771		0.902244	0.692366
1.82947	2.0585		0.53667	0.836024
2.40215	1.45675		0.769723	0.933524
1.72661	2.00732		0.971379	0.786241
1.75754	1.64742		0.929067	0.765222
1.82811	2.28032		0.743167	0.638129
1.38082	1.59886		0.956821	0.388958
1.03756	2.16112		0.726827	0.855867
1.49113	1.94868		0.703809	0.802302
1.26888	2.34511		0.721498	0.658203
2.18632	1.91566		0.603514	0.874684
1.95817	1.83254		0.595647	0.785266
1.32173	2.0184		0.662701	0.856252
1.49907	2.15169		0.913249	0.672842
1.69098	1.9841		0.708683	0.887858
1.45683	2.35098		0.778747	0.821701
3.53819	2.02566		0.657717	0.905756
1.89758	1.94663		0.782598	0.775801
2.41813	1.17448		0.800324	0.765427
1.34701	1.21592		0.793111	0.717393
1.36491	2.83535		0.882743	0.784266
1.51123	1.59695		0.854535	0.595949
1.923	1.27054		0.65791	0.733176
1.5712	1.54636		0.732415	0.939529
1.70667	1.89828		0.662869	0.956248
1.38051	2.2235		0.786887	0.833956
1.46643	1.53874		0.897474	0.783469
2.52262	4.51553		0.568081	0.187836
1.20882	1.53982		0.532696	0.815429
1.39226	1.39462		0.824824	0.564094
2.15072	1.93163		0.975927	0.892919
1.76582	1.36734		0.944898	0.847543
1.39043	3.06992		0.961849	0.663274
1.70085	2.6185		0.971114	0.815562
2.2434	1.54991		0.908951	0.845049
2.325	1.5902		0.898737	0.952119
2.45141	2.23469		0.877215	0.565924
2.67227	2.04838		0.503531	0.358975
1.80871	1.85407		0.736177	0.589517
1.93272	1.46774		0.919424	0.835699
1.78398	1.25772		0.798469	0.95665
1.84535	1.73215		0.89478	0.874776
1.75458	1.41503		0.966304	0.782378
1.99331	1.41633		0.901153	0.936678
2.58508	1.50958		0.573276	0.962676
2.77254	1.67885		0.905661	0.486212
2.65436	1.8857		0.917353	0.984278
2.34683	2.16002		0.669487	0.814301
1.41919	1.65151		0.910871	0.837816
2.19583	1.88433		0.866322	0.843485
1.85668	3.32969		0.604151	0.906661
1.50427	1.42789		0.592535	0.692686
2.15194	1.33355		0.835397	0.770811
2.05322	1.58981		0.781556	0.919494
2.20212	1.03635		0.68201	0.601457
3.4123	4.78577		0.845263	0.362832
2.23955	1.94827		0.555666	0.571543
1.64345	2.44399		0.899411	0.786817
2.0496	1.8512		0.9323	0.962144
2.36585	2.16748		0.853152	0.81644
1.76889	1.17251		0.93468	0.560085
1.79751	1.91081		0.94968	0.489888
1.504	0.967548		0.614411	0.800797
1.87152	1.14262		0.881367	0.820577
3.06127	2.01215		0.880495	0.710065
1.62348	1.59587		0.824754	0.80798
1.72177	1.3856		0.681087	0.845498
2.89536	1.86668		0.922319	0.876164
1.9163	1.39408		0.911117	0.718624
1.53209	1.95356		0.856114	0.873861
1.36753	1.35335		0.542083	0.798747
1.43738	1.28568		0.966814	0.728532
3.5826	1.32132		0.811202	0.822462
2.08264	1.29957		0.98764	0.807378
1.35727	1.43396		0.708006	0.879695
2.11071	1.48012		0.924366	0.861962
1.43492	1.55109		0.591696	0.890204
2.14852	1.63381		0.70324	0.872441
1.43815	1.67504		0.818673	0.911163
2.28324	1.90925		0.720556	0.839118
1.22607	4.00449		0.730685	0.920066
1.98336	2.11326		0.938009	0.864814
3.59035	1.92331		0.802688	0.858178
2.80259	2.06333		0.882922	0.886505
2.05039	2.64374		0.904253	0.835611
1.63541	2.36174		0.70999	0.482603
1.83432	1.58931		0.937129	0.582873
2.66675	1.16864		0.822064	0.702129
2.27172	1.78608		0.894066	0.698006
2.2967	2.18329		0.910883	0.866545
2.24538	1.44166		0.626258	0.831589
1.82221	2.74687		0.82732	0.701515
2.21748	1.61987		0.94392	0.807729
2.18135	3.10941		0.843612	0.569907
1.73336	1.41894		0.954288	0.830249
1.68471	1.78382		0.871226	0.664477
2.48425	1.72696		0.95879	0.613857
1.57923	1.39103		0.844501	0.726718
3.23343	2.02143		0.674773	0.474708
2.49133	1.79656		0.560345	0.750867
1.62113	1.4389		0.961339	0.748
4.49192	1.2211		0.788463	0.798282
3.06407	2.45507		0.880726	0.40036
1.32902	2.03727		0.506223	0.636602
2.1654	0.96099		0.894524	0.685739
1.58007	1.30394		0.868773	0.868087
1.69264	1.55164		0.917881	0.732332
1.74651	2.31222		0.950932	0.290622
1.4068	3.11903		0.771389	0.772165
2.02045	1.1886		0.973399	0.567752
2.18522	1.75441		0.92075	0.825363
1.80472	1.34797		0.96573	0.467588
1.46083	2.41942		0.855975	0.74465
2.0486	1.29662		0.850131	0.718008
0.956343	2.6743		0.689963	0.709663
1.15355	1.9534		0.585437	0.817191
1.50539	1.73939		0.918969	0.705529
1.48472	1.07282		0.914596	0.765729
2.5255	1.41458		0.869225	0.632491
1.59502	1.25272		0.918862	0.578184
2.00464	1.46962		0.909527	0.569886
25.4966	2.8806		0.627349	0.69213
1.9859	1.93417		0.945041	0.624695
1.91848	2.90699		0.858138	0.637399
2.18188	2.14127		0.910701	0.830279
1.47916	2.30618		0.791691	0.715353
1.03084	1.61469		0.660084	0.755141
2.31343	1.65335		0.882179	0.823386
2.07479	1.85062		0.900568	0.753905
1.30453	1.33421		0.70643	0.674449
1.84107	1.7716		0.800562	0.786085
1.3607	1.56249		0.79451	0.852063
0.949267	3.62648		0.729729	0.728341
1.06174	1.20635		0.595186	0.507706
1.35093	2.28527		0.849028	0.684342
1.27853	1.88523		0.586338	0.781369
1.37468	2.17711		0.522062	0.813403
1.51983	1.094		0.757631	0.839054
1.02945	1.51666		0.65389	0.880266
1.39077	1.89328		0.870083	0.803209
1.05323	1.09824		0.571075	0.763137
2.22269	1.46359		0.597219	0.799094
1.38127	2.10197		0.938302	0.765701
1.39351	1.21523		0.815731	0.634526
1.85792	1.65677		0.903022	0.844307
1.6674	1.21551		0.77915	0.702212
1.17348	1.56885		0.69851	0.665696
1.82543	2.11929		0.897691	0.729495
1.93056	1.1024		0.903389	0.673458
2.55351	1.7067		0.90016	0.904171
2.33561	3.22059		0.706233	0.73211
1.4759	1.82144		0.720007	0.861459
3.07081	1.429		0.77232	0.715281
1.55103	1.3198		0.884435	0.61764
1.53466	2.15405		0.827737	0.879453
3.70447	2.39621		0.78047	0.742426
2.32408	3.46561		0.52798	0.697925
1.56134	1.53704		0.932288	0.828446
2.5702	2.89591		0.797939	0.655008
2.52225	2.34626		0.701659	0.574545
1.1801	1.05608		0.538665	0.719002
1.94423	2.77395		0.924306	0.802662
1.40529	1.49492		0.603788	0.715429
1.3596	1.74601		0.779308	0.75777
1.61079	2.86002		0.940928	0.545812
3.09873	1.07718		0.859553	0.674048
1.65895	1.4094		0.911982	0.654995
1.9013	1.90117		0.951697	0.943688
1.77662	1.16143		0.726895	0.704476
1.48447	1.91062		0.951232	0.923046
1.89443	1.11727		0.823093	0.731951
1.25565	3.09564		0.491119	0.508594
2.01544	1.50727		0.3642	0.733354
1.92767	1.53805		0.909466	0.702187
1.93531	2.67654		0.94985	0.566507
2.21984	1.58856		0.913098	0.717649
2.11179	1.74871		0.87943	0.817399
1.49165	1.39358		0.730974	0.732831
1.91795	1.94508		0.924101	0.644742
3.94718	1.51702		0.746518	0.64191
2.21068	1.64551		0.927549	0.747808
1.76265	1.68092		0.955288	0.818739
2.0991	1.31134		0.863713	0.731098
2.74161	1.9129		0.886905	0.887364
1.86702	1.50759		0.809503	0.749277
1.5352	2.89421		0.547934	0.648985
1.77724	2.0895		0.852724	0.923186
1.36412	1.42362		0.662984	0.818474
1.45362	1.2859		0.604301	0.689057
2.02668	2.60462		0.871804	0.803451
1.50105	3.0066		0.98234	0.801029
7.43895	1.66311		0.268796	0.546811
3.76919	2.50332		0.49387	0.662787
1.4971	1.60895		0.794302	0.818066
1.71627	2.6655		0.924799	0.81754
2.57737	1.41391		0.783361	0.780357
4.14496	2.51119		0.597676	0.797718
3.55446	2.10343		0.576333	0.804163
1.84494	1.3037		0.929354	0.87483
2.30478	1.71874		0.307199	0.862798
1.67994	2.08991		0.915203	0.64733
1.35701	1.32783		0.945672	0.94351
1.53371	1.62222		0.932618	0.835834
2.01595	2.03034		0.810324	0.669271
1.83791	2.19141		0.963577	0.82067
2.06321	2.13608		0.939144	0.763427
2.34653	1.34373		0.652377	0.838647
1.9248	2.00069		0.73926	0.656935
1.46344	1.16853		0.662127	0.791721
1.70336	2.07024		0.933849	0.627956
1.22646	2.10797		0.794266	0.888218
1.60268	1.45764		0.919239	0.660616
2.63811	1.49661		0.738209	0.839925
2.18135	1.62697		0.914436	0.927834
1.5976	1.6126		0.656459	0.770972
2.88428	1.54553		0.770276	0.769669
2.16526	1.20586		0.749089	0.776597
1.43369	2.64977		0.927403	0.723808
1.39434	1.51563		0.81184	0.663925
2.55773	1.99585		0.871896	0.515896
1.17352	1.74545		0.527765	0.899723
1.80933	2.47012		0.917862	0.737555
1.95076	2.90545		0.884886	0.81947
1.73452	1.37823		0.629286	0.895835
2.06455	1.5033		0.907982	0.722375
1.47858	1.93311		0.920504	0.72839
1.70633	3.03543		0.588449	0.714604
2.24888	2.33456		0.818402	0.782008
1.34564	2.71877		0.624214	0.844216
2.06956	1.88468		0.8875	0.870555
2.12159	1.79918		0.883866	0.738827
1.22199	1.78013		0.529562	0.688789
2.19664	2.64731		0.871017	0.814625
1.39866	1.45837		0.899201	0.867591
4.18881	1.9772		0.90633	0.867882
2.542	1.88851		0.873902	0.849083
2.45888	1.20053		0.693384	0.475185
1.55389	2.33847		0.849892	0.677601
2.14881	2.43159		0.872157	0.739751
2.01054	2.28364		0.952792	0.881413
2.14953	2.60332		0.917349	0.853649
1.82598	2.35203		0.923042	0.811069
2.57324	1.80759		0.899769	0.821035
1.32797	1.43121		0.640547	0.875815
4.37277	1.08148		0.786891	0.628886
1.53037	1.82072		0.888104	0.757229
1.80102	2.44536		0.948786	0.782667
2.18581	1.55859		0.928926	0.605098
2.06357	1.31555		0.736321	0.618867
1.85303	1.53116		0.815862	0.784472
1.81885	1.42191		0.577011	0.691493
1.99538	2.11363		0.728074	0.855307
1.22634	1.84863		0.841746	0.82462
2.1089	1.86014		0.799398	0.806758
2.09686	2.88983		0.913318	0.726823
1.68716	1.85618		0.638194	0.861231
1.45801	2.53508		0.963838	0.696297
1.05194	2.70173		0.701892	0.655682
1.90597	2.27245		0.938926	0.804127
1.3035	1.67473		0.485278	0.879429
2.41572	2.54516		0.794932	0.489999
2.3498	2.2836		0.783503	0.73885
1.7861	2.37586		0.932905	0.865844
1.85523	2.13281		0.942049	0.647741
1.30216	1.81479		0.808974	0.705018
1.67691	1.53056		0.918896	0.854776
1.20125	1.78486		0.554486	0.80573
2.15009	1.66709		0.663677	0.903551
1.57938	2.1644		0.850008	0.892061
1.56276	3.37165		0.888131	0.62965
1.44325	2.79709		0.540033	0.620016
1.6631	1.80692		0.464785	0.680213
1.74783	1.63218		0.683918	0.872266
1.54271	2.06339		0.913253	0.919049
2.50136	2.47659		0.870938	0.586626
1.89401	2.50643		0.367124	0.690706
1.65264	2.95039		0.813642	0.825903
1.36945	2.42668		0.639286	0.800932
2.11529	2.02896		0.897326	0.669342
1.96323	2.87815		0.773383	0.885251
3.19071	1.42278		0.780006	0.718792
2.40632	1.20502		0.9745	0.698418
1.29235	3.01591		0.602757	0.717446
1.6202	1.07598		0.713059	0.768412
1.36443	1.21888		0.736113	0.796327
1.42598	1.87865		0.779708	0.700812
2.72198	2.86972		0.930226	0.936023
2.50255	1.7203		0.687521	0.854658
2.20906	1.16804		0.896701	0.863817
1.45052	2.01521		0.912621	0.921611
1.19457	1.59459		0.873382	0.910811
2.27367	1.83706		0.84422	0.819643
1.58706	2.7375		0.872421	0.772022
3.19154	1.80244		0.545681	0.724989
1.57769	2.44899		0.798079	0.826682
1.66725	1.33073		0.799097	0.568978
1.83913	1.38198		0.879331	0.835574
1.2897	1.32448		0.62418	0.887255
1.24467	1.70383		0.735073	0.73099
1.97824	1.75747		0.94929	0.846204
3.53253	1.31283		0.672514	0.93597
2.19794	1.65332		0.827222	0.765217
2.16424	2.05114		0.81058	0.824222
1.68489	0.899717		0.912583	0.719529
2.05522	0.991086		0.872993	0.789026
1.89056	1.18453		0.897537	0.886501
2.24921	3.54643		0.886789	0.777458
1.64218	1.28627		0.939747	0.895853
1.68702	1.93358		0.870704	0.886647
2.09894	1.7988		0.374811	0.757202
1.03969	2.63341		0.608428	0.795714
1.69884	2.70633		0.846242	0.790351
1.86973	1.35304		0.915136	0.640802
2.31318	1.3415		0.544383	0.680542
1.67182	2.14661		0.735652	0.768691
2.15189	1.58991		0.795789	0.825589
2.28373	1.43498		0.444242	0.800413
1.11163	1.68028		0.596082	0.793169
1.20659	1.40713		0.579882	0.800185
1.44709	1.86856		0.938856	0.778859
1.62771	2.40851		0.692366	0.946601
2.0585	2.76099		0.836024	0.908241
1.45675	2.34676		0.933524	0.83487
2.00732	2.67236		0.786241	0.825021
1.64742	3.45239		0.765222	0.786917
2.28032	1.68169		0.638129	0.886684
1.59886	1.04319		0.388958	0.873211
2.16112	2.18104		0.855867	0.849632
1.94868	2.0122		0.802302	0.846672
2.34511	2.15072		0.658203	0.975927
1.91566	1.76582		0.874684	0.944898
1.83254	1.39043		0.785266	0.961849
2.0184	1.70085		0.856252	0.971114
2.15169	2.2434		0.672842	0.908951
1.9841	2.325		0.887858	0.898737
2.35098	2.45141		0.821701	0.877215
2.02566	2.67227		0.905756	0.503531
1.94663	1.80871		0.775801	0.736177
1.17448	1.93272		0.765427	0.919424
1.21592	1.78398		0.717393	0.798469
2.83535	1.84535		0.784266	0.89478
1.59695	1.75458		0.595949	0.966304
1.27054	1.99331		0.733176	0.901153
1.54636	2.58508		0.939529	0.573276
1.89828	2.77254		0.956248	0.905661
2.2235	2.65436		0.833956	0.917353
1.53874	2.34683		0.783469	0.669487
4.51553	1.41919		0.187836	0.910871
1.53982	2.19583		0.815429	0.866322
1.39462	1.85668		0.564094	0.604151
1.93163	1.50427		0.892919	0.592535
1.36734	2.15194		0.847543	0.835397
3.06992	2.05322		0.663274	0.781556
2.6185	2.20212		0.815562	0.68201
1.54991	3.4123		0.845049	0.845263
1.5902	2.23955		0.952119	0.555666
2.23469	1.64345		0.565924	0.899411
2.04838	2.0496		0.358975	0.9323
1.85407	2.36585		0.589517	0.853152
1.46774	1.76889		0.835699	0.93468
1.25772	1.79751		0.95665	0.94968
1.73215	1.504		0.874776	0.614411
1.41503	1.87152		0.782378	0.881367
1.41633	3.06127		0.936678	0.880495
1.50958	1.62348		0.962676	0.824754
1.67885	1.72177		0.486212	0.681087
1.8857	2.89536		0.984278	0.922319
2.16002	1.9163		0.814301	0.911117
1.65151	1.53209		0.837816	0.856114
1.88433	1.36753		0.843485	0.542083
3.32969	1.43738		0.906661	0.966814
1.42789	3.5826		0.692686	0.811202
1.33355	2.08264		0.770811	0.98764
1.58981	1.35727		0.919494	0.708006
1.03635	2.11071		0.601457	0.924366
4.78577	1.43492		0.362832	0.591696
1.94827	2.14852		0.571543	0.70324
2.44399	1.43815		0.786817	0.818673
1.8512	2.28324		0.962144	0.720556
2.16748	1.22607		0.81644	0.730685
1.17251	1.98336		0.560085	0.938009
1.91081	3.59035		0.489888	0.802688
0.967548	2.80259		0.800797	0.882922
1.14262	2.05039		0.820577	0.904253
2.01215	1.63541		0.710065	0.70999
1.59587	1.83432		0.80798	0.937129
1.3856	2.66675		0.845498	0.822064
1.86668	2.27172		0.876164	0.894066
1.39408	2.2967		0.718624	0.910883
1.95356	2.24538		0.873861	0.626258
1.35335	1.82221		0.798747	0.82732
1.28568	2.21748		0.728532	0.94392
1.32132	2.18135		0.822462	0.843612
1.29957	1.73336		0.807378	0.954288
1.43396	1.68471		0.879695	0.871226
1.48012	2.48425		0.861962	0.95879
1.55109	1.57923		0.890204	0.844501
1.63381	3.23343		0.872441	0.674773
1.67504	2.49133		0.911163	0.560345
1.90925	1.62113		0.839118	0.961339
4.00449	4.49192		0.920066	0.788463
2.11326	3.06407		0.864814	0.880726
1.92331	1.32902		0.858178	0.506223
2.06333	2.1654		0.886505	0.894524
2.64374	1.58007		0.835611	0.868773
2.36174	1.69264		0.482603	0.917881
1.58931	1.74651		0.582873	0.950932
1.16864	1.4068		0.702129	0.771389
1.78608	2.02045		0.698006	0.973399
2.18329	2.18522		0.866545	0.92075
1.44166	1.80472		0.831589	0.96573
2.74687	1.46083		0.701515	0.855975
1.61987	2.0486		0.807729	0.850131
	0.956343			0.689963
	1.15355			0.585437
	1.50539			0.918969
	1.48472			0.914596
	2.5255			0.869225
	1.59502			0.918862
	2.00464			0.909527
	25.4966			0.627349
	1.9859			0.945041
	1.91848			0.858138
	2.18188			0.910701
	1.47916			0.791691
	1.03084			0.660084
	2.31343			0.882179
	2.07479			0.900568
	1.30453			0.70643
	1.84107			0.800562
	1.3607			0.79451
	0.949267			0.729729
	1.06174			0.595186
	1.35093			0.849028
	1.27853			0.586338
	1.37468			0.522062
	1.51983			0.757631
	1.02945			0.65389
	1.39077			0.870083
	1.05323			0.571075
	2.22269			0.597219
	1.38127			0.938302
	1.39351			0.815731
	1.85792			0.903022
	1.6674			0.77915
	1.17348			0.69851
	1.82543			0.897691
	1.93056			0.903389
	2.55351			0.90016
	2.33561			0.706233
	1.4759			0.720007
	3.07081			0.77232
	1.55103			0.884435
	1.53466			0.827737
	3.70447			0.78047
	2.32408			0.52798
	1.56134			0.932288
	2.5702			0.797939
	2.52225			0.701659
	1.1801			0.538665
	1.94423			0.924306
	1.40529			0.603788
	1.3596			0.779308
	1.61079			0.940928
	3.09873			0.859553
	1.65895			0.911982
	1.9013			0.951697
	1.77662			0.726895
	1.48447			0.951232
	1.89443			0.823093
	1.25565			0.491119
	2.01544			0.3642
	1.92767			0.909466
	1.93531			0.94985
	2.21984			0.913098
	2.11179			0.87943
	1.49165			0.730974
	1.91795			0.924101
	3.94718			0.746518
	2.21068			0.927549
	1.76265			0.955288
	2.0991			0.863713
	2.74161			0.886905
	1.86702			0.809503
	1.5352			0.547934
	1.77724			0.852724
	1.36412			0.662984
	1.45362			0.604301
	2.02668			0.871804
	1.50105			0.98234
	7.43895			0.268796
	3.76919			0.49387
	1.4971			0.794302
	1.71627			0.924799
	2.57737			0.783361
	4.14496			0.597676
	3.55446			0.576333
	1.84494			0.929354
	2.30478			0.307199
	1.67994			0.915203
	1.35701			0.945672
	1.53371			0.932618
	2.01595			0.810324
	1.83791			0.963577
	2.06321			0.939144
	2.34653			0.652377
	1.9248			0.73926
	1.46344			0.662127
	1.70336			0.933849
	1.22646			0.794266
	1.60268			0.919239
	2.63811			0.738209
	2.18135			0.914436
	1.5976			0.656459
	2.88428			0.770276
	2.16526			0.749089
	1.43369			0.927403
	1.39434			0.81184
	2.55773			0.871896
	1.17352			0.527765
	1.80933			0.917862
	1.95076			0.884886
	1.73452			0.629286
	2.06455			0.907982
	1.47858			0.920504
	1.70633			0.588449
	2.24888			0.818402
	1.34564			0.624214
	2.06956			0.8875
	2.12159			0.883866
	1.22199			0.529562
	2.19664			0.871017
	1.39866			0.899201
	4.18881			0.90633
	2.542			0.873902
	2.45888			0.693384
	1.55389			0.849892
	2.14881			0.872157
	2.01054			0.952792
	2.14953			0.917349
	1.82598			0.923042
	2.57324			0.899769
	1.32797			0.640547
	4.37277			0.786891
	1.53037			0.888104
	1.80102			0.948786
	2.18581			0.928926
	2.06357			0.736321
	1.85303			0.815862
	1.81885			0.577011
	1.99538			0.728074
	1.22634			0.841746
	2.1089			0.799398
	2.09686			0.913318
	1.68716			0.638194
	1.45801			0.963838
	1.05194			0.701892
	1.90597			0.938926
	1.3035			0.485278
	2.41572			0.794932
	2.3498			0.783503
	1.7861			0.932905
	1.85523			0.942049
	1.30216			0.808974
	1.67691			0.918896
	1.20125			0.554486
	2.15009			0.663677
	1.57938			0.850008
	1.56276			0.888131
	1.44325			0.540033
	1.6631			0.464785
	1.74783			0.683918
	1.54271			0.913253
	2.50136			0.870938
	1.89401			0.367124
	1.65264			0.813642
	1.36945			0.639286
	2.11529			0.897326
	1.96323			0.773383
	3.19071			0.780006
	2.40632			0.9745
	1.29235			0.602757
	1.6202			0.713059
	1.36443			0.736113
	1.42598			0.779708
	2.72198			0.930226
	2.50255			0.687521
	2.20906			0.896701
	1.45052			0.912621
	1.19457			0.873382
	2.27367			0.84422
	1.58706			0.872421
	3.19154			0.545681
	1.57769			0.798079
	1.66725			0.799097
	1.83913			0.879331
	1.2897			0.62418
	1.24467			0.735073
	1.97824			0.94929
	3.53253			0.672514
	2.19794			0.827222
	2.16424			0.81058
	1.68489			0.912583
	2.05522			0.872993
	1.89056			0.897537
	2.24921			0.886789
	1.64218			0.939747
	1.68702			0.870704
	2.09894			0.374811
	1.03969			0.608428
	1.69884			0.846242
	1.86973			0.915136
	2.31318			0.544383
	1.67182			0.735652
	2.15189			0.795789
	2.28373			0.444242
	1.11163			0.596082
	1.20659			0.579882
	1.44709			0.938856
	1.62771			0.692366
	2.0585			0.836024
	1.45675			0.933524
	2.00732			0.786241
	1.64742			0.765222
	2.28032			0.638129
	1.59886			0.388958
	2.16112			0.855867
	1.94868			0.802302
	2.34511			0.658203
	1.91566			0.874684
	1.83254			0.785266
	2.0184			0.856252
	2.15169			0.672842
	1.9841			0.887858
	2.35098			0.821701
	2.02566			0.905756
	1.94663			0.775801
	1.17448			0.765427
	1.21592			0.717393
	2.83535			0.784266
	1.59695			0.595949
	1.27054			0.733176
	1.54636			0.939529
	1.89828			0.956248
	2.2235			0.833956
	1.53874			0.783469
	4.51553			0.187836
	1.53982			0.815429
	1.39462			0.564094
	1.93163			0.892919
	1.36734			0.847543
	3.06992			0.663274
	2.6185			0.815562
	1.54991			0.845049
	1.5902			0.952119
	2.23469			0.565924
	2.04838			0.358975
	1.85407			0.589517
	1.46774			0.835699
	1.25772			0.95665
	1.73215			0.874776
	1.41503			0.782378
	1.41633			0.936678
	1.50958			0.962676
	1.67885			0.486212
	1.8857			0.984278
	2.16002			0.814301
	1.65151			0.837816
	1.88433			0.843485
	3.32969			0.906661
	1.42789			0.692686
	1.33355			0.770811
	1.58981			0.919494
	1.03635			0.601457
	4.78577			0.362832
	1.94827			0.571543
	2.44399			0.786817
	1.8512			0.962144
	2.16748			0.81644
	1.17251			0.560085
	1.91081			0.489888
	0.967548			0.800797
	1.14262			0.820577
	2.01215			0.710065
	1.59587			0.80798
	1.3856			0.845498
	1.86668			0.876164
	1.39408			0.718624
	1.95356			0.873861
	1.35335			0.798747
	1.28568			0.728532
	1.32132			0.822462
	1.29957			0.807378
	1.43396			0.879695
	1.48012			0.861962
	1.55109			0.890204
	1.63381			0.872441
	1.67504			0.911163
	1.90925			0.839118
	4.00449			0.920066
	2.11326			0.864814
	1.92331			0.858178
	2.06333			0.886505
	2.64374			0.835611
	2.36174			0.482603
	1.58931			0.582873
	1.16864			0.702129
	1.78608			0.698006
	2.18329			0.866545
	1.44166			0.831589
	2.74687			0.701515
	1.61987			0.807729
	3.10941			0.569907
	1.41894			0.830249
	1.78382			0.664477
	1.72696			0.613857
	1.39103			0.726718
	2.02143			0.474708
	1.79656			0.750867
	1.4389			0.748
	1.2211			0.798282
	2.45507			0.40036
	2.03727			0.636602
	0.96099			0.685739
	1.30394			0.868087
	1.55164			0.732332
	2.31222			0.290622
	3.11903			0.772165
	1.1886			0.567752
	1.75441			0.825363
	1.34797			0.467588
	2.41942			0.74465
	1.29662			0.718008
	2.6743			0.709663
	1.9534			0.817191
	1.73939			0.705529
	1.07282			0.765729
	1.41458			0.632491
	1.25272			0.578184
	1.46962			0.569886
	2.8806			0.69213
	1.93417			0.624695
	2.90699			0.637399
	2.14127			0.830279
	2.30618			0.715353
	1.61469			0.755141
	1.65335			0.823386
	1.85062			0.753905
	1.33421			0.674449
	1.7716			0.786085
	1.56249			0.852063
	3.62648			0.728341
	1.20635			0.507706
	2.28527			0.684342
	1.88523			0.781369
	2.17711			0.813403
	1.094			0.839054
	1.51666			0.880266
	1.89328			0.803209
	1.09824			0.763137
	1.46359			0.799094
	2.10197			0.765701
	1.21523			0.634526
	1.65677			0.844307
	1.21551			0.702212
	1.56885			0.665696
	2.11929			0.729495
	1.1024			0.673458
	1.7067			0.904171
	3.22059			0.73211
	1.82144			0.861459
	1.429			0.715281
	1.3198			0.61764
	2.15405			0.879453
	2.39621			0.742426
	3.46561			0.697925
	1.53704			0.828446
	2.89591			0.655008
	2.34626			0.574545
	1.05608			0.719002
	2.77395			0.802662
	1.49492			0.715429
	1.74601			0.75777
	2.86002			0.545812
	1.07718			0.674048
	1.4094			0.654995
	1.90117			0.943688
	1.16143			0.704476
	1.91062			0.923046
	1.11727			0.731951
	3.09564			0.508594
	1.50727			0.733354
	1.53805			0.702187
	2.67654			0.566507
	1.58856			0.717649
	1.74871			0.817399
	1.39358			0.732831
	1.94508			0.644742
	1.51702			0.64191
	1.64551			0.747808
	1.68092			0.818739
	1.31134			0.731098
	1.9129			0.887364
	1.50759			0.749277
	2.89421			0.648985
	2.0895			0.923186
	1.42362			0.818474
	1.2859			0.689057
	2.60462			0.803451
	3.0066			0.801029
	1.66311			0.546811
	2.50332			0.662787
	1.60895			0.818066
	2.6655			0.81754
	1.41391			0.780357
	2.51119			0.797718
	2.10343			0.804163
	1.3037			0.87483
	1.71874			0.862798
	2.08991			0.64733
	1.32783			0.94351
	1.62222			0.835834
	2.03034			0.669271
	2.19141			0.82067
	2.13608			0.763427
	1.34373			0.838647
	2.00069			0.656935
	1.16853			0.791721
	2.07024			0.627956
	2.10797			0.888218
	1.45764			0.660616
	1.49661			0.839925
	1.62697			0.927834
	1.6126			0.770972
	1.54553			0.769669
	1.20586			0.776597
	2.64977			0.723808
	1.51563			0.663925
	1.99585			0.515896
	1.74545			0.899723
	2.47012			0.737555
	2.90545			0.81947
	1.37823			0.895835
	1.5033			0.722375
	1.93311			0.72839
	3.03543			0.714604
	2.33456			0.782008
	2.71877			0.844216
	1.88468			0.870555
	1.79918			0.738827
	1.78013			0.688789
	2.64731			0.814625
	1.45837			0.867591
	1.9772			0.867882
	1.88851			0.849083
	1.20053			0.475185
	2.33847			0.677601
	2.43159			0.739751
	2.28364			0.881413
	2.60332			0.853649
	2.35203			0.811069
	1.80759			0.821035
	1.43121			0.875815
	1.08148			0.628886
	1.82072			0.757229
	2.44536			0.782667
	1.55859			0.605098
	1.31555			0.618867
	1.53116			0.784472
	1.42191			0.691493
	2.11363			0.855307
	1.84863			0.82462
	1.86014			0.806758
	2.88983			0.726823
	1.85618			0.861231
	2.53508			0.696297
	2.70173			0.655682
	2.27245			0.804127
	1.67473			0.879429
	2.54516			0.489999
	2.2836			0.73885
	2.37586			0.865844
	2.13281			0.647741
	1.81479			0.705018
	1.53056			0.854776
	1.78486			0.80573
	1.66709			0.903551
	2.1644			0.892061
	3.37165			0.62965
	2.79709			0.620016
	1.80692			0.680213
	1.63218			0.872266
	2.06339			0.919049
	2.47659			0.586626
	2.50643			0.690706
	2.95039			0.825903
	2.42668			0.800932
	2.02896			0.669342
	2.87815			0.885251
	1.42278			0.718792
	1.20502			0.698418
	3.01591			0.717446
	1.07598			0.768412
	1.21888			0.796327
	1.87865			0.700812
	2.86972			0.936023
	1.7203			0.854658
	1.16804			0.863817
	2.01521			0.921611
	1.59459			0.910811
	1.83706			0.819643
	2.7375			0.772022
	1.80244			0.724989
	2.44899			0.826682
	1.33073			0.568978
	1.38198			0.835574
	1.32448			0.887255
	1.70383			0.73099
	1.75747			0.846204
	1.31283			0.93597
	1.65332			0.765217
	2.05114			0.824222
	0.899717			0.719529
	0.991086			0.789026
	1.18453			0.886501
	3.54643			0.777458
	1.28627			0.895853
	1.93358			0.886647
	1.7988			0.757202
	2.63341			0.795714
	2.70633			0.790351
	1.35304			0.640802
	1.3415			0.680542
	2.14661			0.768691
	1.58991			0.825589
	1.43498			0.800413
	1.68028			0.793169
	1.40713			0.800185
	1.86856			0.778859
	2.40851			0.946601
	2.76099			0.908241
	2.34676			0.83487
	2.67236			0.825021
	3.45239			0.786917
	1.68169			0.886684
	1.04319			0.873211
	2.18104			0.849632
	2.0122			0.846672
	2.29474			0.884586
	1.96991			0.819803
	1.9319			0.826563
	3.05888			0.771267
	1.48716			0.56712
	2.52789			0.861585
	1.22068			0.796902
	3.2423			0.763924
	2.59173			0.883323
	2.12129			0.837455
	2.17096			0.86343
	1.35724			0.784685
	2.52991			0.891637
	1.49951			0.8989
	1.6347			0.92708
	0.927545			0.941189
	1.93788			0.97837
	1.70365			0.943329
	2.95011			0.816286
	1.89335			0.85549
	1.42041			0.956085
	1.77985			0.828998
	2.13648			0.761228
	1.8691			0.821316
	1.53373			0.909592
	1.7039			0.904122
	2.18637			0.695694
	1.72481			0.743963
	2.88256			0.849967
	1.49449			0.831532
	3.20242			0.793578
	3.53544			0.794701
	0.893783			0.857401
	1.62759			0.878777
	1.72751			0.833784
	1.23944			0.825683
	1.86511			0.899263
	2.01084			0.814983
	3.05079			0.836791
	1.57793			1.01859
	2.12224			1.00716
	2.96936			0.867387
	2.10804			0.925018
	2.19721			0.817145
	0.925221			0.784678
	3.04052			0.881432
	1.77285			0.850365
	2.30191			0.962058
	1.64474			0.849363
	2.33875			0.972529
	2.45093			0.828114
	1.04886			0.974691
	2.05936			0.816895
	2.06308			0.842233
	3.33017			0.742334
	2.62517			0.761548
	2.25452			0.839203
	2.39605			0.814344
	1.85155			0.804745
	3.3057			0.703764
	1.99074			0.889353
	2.27532			0.911493
	2.42878			0.616932
	1.79544			0.574462
	1.7754			0.963188
	2.63094			0.661943
	1.79136			0.508627
	1.37846			0.699819
	3.50125			0.699301
	1.74817			0.62042
	1.28489			0.734519
	2.03177			0.564849
	1.26573			0.885728
	1.97853			0.598812
	2.55884			0.697161
	1.95073			0.589393
	1.89298			0.715697
	1.10143			0.682651
	1.46135			0.7689
	1.64981			0.712808
	1.53312			0.922978
	2.20913			0.884756
	1.95735			0.8435
	1.88053			0.873818
	1.62182			0.827965
	1.76627			0.674757
	3.27558			0.802654
	1.50584			0.889277
	1.5298			0.842744
	2.40782			0.828766
	2.54018			0.823
	2.18745			0.821243
	1.57378			0.813673
	1.47868			0.91541
	1.37276			0.84576
	1.92483			0.831808
	2.02914			0.838627
	2.11586			0.827689
	1.71798			0.835054
	1.36038			0.897686
	2.27757			0.876916
	2.75223			0.834027
	5.35079			0.981627
	1.8998			0.832347
	1.76585			0.899758
	1.68708			0.865234
	1.92169			0.966675
	2.02848			0.854297
	1.40373			0.844341
	1.50693			0.673377
	2.55713			0.843352
	2.14685			0.705255
	1.75303			0.765562
	1.76805			0.52662
	1.70976			0.591989
	2.17778			0.680775
	1.42937			0.837958
	2.63653			0.603356
	2.4179			0.594206
	1.39185			0.631211
	2.78619			0.683947
	1.20347			0.845142
	2.26123			0.475829
	2.19811			0.645191
	1.42673			0.724131
	2.53461			0.596196
	1.73785			0.405839
	1.81171			0.382444
	2.39472			0.690422
	1.81611			0.748541
	2.80645			0.510234
	2.23769			0.603025
	2.45969			0.686391
	1.92098			0.578879
	1.67573			0.598548
	2.25883			0.747167
	1.66149			0.818035
	1.51791			0.858964
	2.72908			0.72623
	1.11787			0.698979
	2.48292			0.668431
	3.05932			0.645879
	3.39834			0.77986
	1.45387			0.949666
	3.06014			0.760945
	1.96032			0.811863
	4.00858			0.762515
	2.22595			0.76637
	1.53764			1.05123
	1.24344			0.800063
	1.97035			0.861551
	1.31654			0.730877
	2.49325			0.801821
	1.62349			0.833264
	1.22757			0.698048
	1.61027			0.791138
	1.61914			0.84493
	3.06435			0.830322
	1.876			0.866288
	1.97478			0.866456
	1.4902			0.868805
	2.0376			0.725326
	1.2707			0.723607
	1.51043			0.878069
	2.72402			0.64695
	1.94273			0.831297
	1.97441			0.657754
	1.05112			0.937221
	2.36421			0.810801
	2.10036			0.83478
	1.76869			0.819237
	1.70244			0.809118
	1.21471			0.867476
	3.15479			0.811511
	2.1998			0.882553
	2.25755			0.858499
	3.31987			0.693783
	1.89482			0.906249
	2.32971			0.713373
	2.32598			0.836862
	1.28394			1.06023
	1.02808			0.965497
	2.0661			0.871923
	2.06599			0.80858
	1.56198			0.868575
	1.34864			0.957149
	1.53721			0.837302
	2.23053			0.828088
	1.56753			1.10561
	1.85455			0.892263
	1.6422			0.864279
	2.42772			0.8372
	2.38506			0.853345
	1.7814			0.884142
	2.36634			0.843434
	1.90955			0.905587
	1.30024			0.869257
	1.485			0.850563
	2.0567			0.92823
	0.953054			0.892107
	2.84174			0.76386
	1.61154			0.882338
	1.08643			0.950781
	2.42262			0.745617
	1.37917			0.868607
	1.8296			0.852424
	1.68176			0.719478
	2.01676			0.708518
	1.91198			0.568387
	2.1018			0.871293
	1.38651			0.69123
	2.38558			0.547552
	2.21645			0.698965
	1.72454			0.821111
	2.18574			0.903911
	2.19263			0.561808
	2.07574			0.579974
	2.12004			0.707829
	1.60766			0.854675
	2.86178			0.783404
	2.19454			0.820669
	5.00078			0.696433
	2.18248			0.53185
	1.61158			0.851412
	1.39472			0.897113
	1.72906			0.568356
	1.93904			0.706535
	1.86964			0.938682
	2.60622			0.776195
	1.78698			0.765958
	1.52344			0.732042
	1.86806			0.857814
	1.41155			0.832735
	1.5934			0.905555
	1.33389			0.859552
	1.5525			0.716747
	3.15621			0.781925
	2.26799			0.812312
	2.05267			0.523801
	3.12819			0.843188
	2.24173			0.890802
	2.65418			0.668236
	1.57408			0.59662
	2.34439			0.834057
	2.01335			0.733916
	1.47163			0.851652
	2.50859			0.86916
	1.61436			0.898928
	1.94234			0.693189
	1.42304			0.870563
	1.02248			0.867638
	2.05161			0.881398
	1.97113			0.913013
	2.63196			0.8306
	2.62767			0.832713
	2.5706			0.672059
	2.88884			0.663997
	2.64922			0.75041
	2.47113			0.752542
	2.22834			0.856542
	2.63286			0.817552
	1.9379			0.766785
	1.09798			1.01313
	2.17495			0.909038
	2.47264			0.838638
	1.2			0.945917
	1.42288			1.20903
	1.66174			0.867618
	1.95052			0.812369
	1.73142			0.76467
	1.64829			0.869825
	2.01635			0.855718
	1.77995			0.88749
	1.66472			0.830945
	1.74912			0.867884
	2.63297			0.753144
	1.7595			0.921949
	1.27824			0.632651
	2.12553			0.541896
	1.70221			0.928472
	2.82635			0.86492
	1.76533			0.830294
	2.22436			0.866414
	2.20865			0.825056
	2.63182			0.798875
	1.94346			0.895466
	1.80944			0.861201
	2.71554			0.959153
	1.51833			0.858216
	1.90765			0.858683
	2.46609			0.857753
	3.73452			0.78018
	2.62345			0.805682
	1.48286			1.10528
	1.88341			0.783131
	2.17408			0.8388
	1.8356			0.954387
	1.93604			0.748903
	2.27893			0.811642
	1.69348			0.947316
	1.20624			0.972362
	1.75455			0.826254
	2.1792			0.957004
	2.91743			0.849954
	3.57995			0.694607
	1.81138			0.809905
	1.35878			0.86846
	1.40501			0.894815
	1.03058			1.06046
	3.92949			0.730291
	2.62021			0.793489
	1.48835			0.842449
	2.24448			0.842529
	2.65313			0.968865
	3.02318			0.826372
	1.38839			0.889501
	1.51635			0.900582
	1.54663			0.977882
	1.44929			0.858515
	2.40437			0.84993
	0.998986			0.825592
	1.5434			0.891561
	2.49619			0.845613
	2.17191			0.827641
	1.8313			0.882023
	3.21718			0.728066
	2.06896			0.960013
	1.9803			0.867291
	1.975			0.831698
	2.2816			0.797934
	1.34266			0.82425
	2.47663			0.857402
	2.23712			0.838622
	1.09863			1.03337
	2.85273			0.798096
	1.5872			0.936512
	1.7116			0.790539
	2.16034			0.861466
	2.25453			0.715643
	0.975474			0.81623
	1.64978			0.920146
	2.48495			0.805075
	1.43283			0.542179
	3.31554			0.78547
	2.0777			0.782849
	2.14812			0.829251
	1.62127			0.969573
	1.89868			0.828156
	1.78539			0.897653
